# Supplementary material for: Rare genetic variability in human drug target genes modulates drug response and can guide precision medicine
Source: Sci Adv. 2021 Sep 1;7(36):eabi6856. doi: 10.1126/sciadv.abi6856 (PMC8442892; doi:10.1126/sciadv.abi6856)
Supplement: Supplementary file 2 — Tables S1 to S8 [file sciadv.abi6856_tables_s1_to_s8.zip]

Archive with 8 entries (8 files):
- sciadv.abi6856_Table_S1.xlsx
- sciadv.abi6856_Table_S2.xlsx
- sciadv.abi6856_Table_S3.xlsx
- sciadv.abi6856_Table_S4.xlsx
- sciadv.abi6856_Table_S5.xlsx
- sciadv.abi6856_Table_S6.xlsx
- sciadv.abi6856_Table_S7.xlsx
- sciadv.abi6856_Table_S8.xlsx
