# Supplementary material for: Rare genetic variability in human drug target genes modulates drug response and can guide precision medicine
Source: Sci Adv. 2021 Sep 1;7(36):eabi6856. doi: 10.1126/sciadv.abi6856 (PMC8442892; doi:10.1126/sciadv.abi6856)
Supplement: Supplementary file 2 — Tables S1 to S8 [file sciadv.abi6856_tables_s1_to_s8.zip › sciadv.abi6856_Table_S1.xlsx]

## Sheet: Sheet1
Drug	ATC Code	Drug Type	Mechanism of Action	Protein name	Gene Name	UniProt Accession
ABARELIX	L02BX01	Protein	Gonadotropin-releasing hormone receptor antagonist	Gonadotropin-releasing hormone receptor	GNRHR	P30968
ABATACEPT	L04AA24	Protein	T-lymphocyte activation antigen CD80 inhibitor	T-lymphocyte activation antigen CD80	CD80	P33681
ABATACEPT	L04AA24	Protein	T-lymphocyte activation antigen CD86 inhibitor	T-lymphocyte activation antigen CD86	CD86	P42081
ABCIXIMAB	B01AC13	Antibody	Integrin alpha-IIb/beta-3 inhibitor	Integrin beta-3	ITGB3	P05106
ABCIXIMAB	B01AC13	Antibody	Integrin alpha-V/beta-3 inhibitor	Integrin beta-3	ITGB3	P05106
ABIRATERONE ACETATE	L02BX03	Small molecule	Cytochrome P450 17A1 inhibitor	Steroid 17-alpha-hydroxylase/17,20 lyase	CYP17A1	P05093
ABOBOTULINUMTOXINA	M03AX01	Unknown	Synaptosomal-associated protein 25 inhibitor	Synaptosomal-associated protein 25	SNAP25	P60880
ACAMPROSATE	N07BB03	Small molecule	GABA-A receptor; anion channel positive modulator	Gamma-aminobutyric acid receptor subunit alpha-1	GABRA1	P14867
ACAMPROSATE	N07BB03	Small molecule	GABA-A receptor; anion channel positive modulator	Gamma-aminobutyric acid receptor subunit alpha-5	GABRA5	P31644
ACAMPROSATE	N07BB03	Small molecule	GABA-A receptor; anion channel positive modulator	Gamma-aminobutyric acid receptor subunit beta-2	GABRB2	P47870
ACAMPROSATE	N07BB03	Small molecule	GABA-A receptor; anion channel positive modulator	Gamma-aminobutyric acid receptor subunit beta-3	GABRB3	P28472
ACAMPROSATE	N07BB03	Small molecule	GABA-A receptor; anion channel positive modulator	Gamma-aminobutyric acid receptor subunit gamma-2	GABRG2	P18507
ACAMPROSATE	N07BB03	Small molecule	Glutamate [NMDA] receptor antagonist	Glutamate receptor ionotropic, NMDA 1	GRIN1	Q05586
ACAMPROSATE	N07BB03	Small molecule	Glutamate [NMDA] receptor antagonist	Glutamate receptor ionotropic, NMDA 2A	GRIN2A	Q12879
ACAMPROSATE	N07BB03	Small molecule	Glutamate [NMDA] receptor antagonist	Glutamate receptor ionotropic, NMDA 2B	GRIN2B	Q13224
ACAMPROSATE	N07BB03	Small molecule	GABA-A receptor; anion channel positive modulator	Gamma-aminobutyric acid receptor subunit alpha-2	GABRA2	P47869
ACAMPROSATE	N07BB03	Small molecule	GABA-A receptor; anion channel positive modulator	Gamma-aminobutyric acid receptor subunit alpha-3	GABRA3	P34903
ACAMPROSATE	N07BB03	Small molecule	GABA-A receptor; anion channel positive modulator	Gamma-aminobutyric acid receptor subunit alpha-4	GABRA4	P48169
ACAMPROSATE	N07BB03	Small molecule	GABA-A receptor; anion channel positive modulator	Gamma-aminobutyric acid receptor subunit alpha-6	GABRA6	Q16445
ACAMPROSATE	N07BB03	Small molecule	GABA-A receptor; anion channel positive modulator	Gamma-aminobutyric acid receptor subunit beta-1	GABRB1	P18505
ACAMPROSATE	N07BB03	Small molecule	GABA-A receptor; anion channel positive modulator	Gamma-aminobutyric acid receptor subunit delta	GABRD	O14764
ACAMPROSATE	N07BB03	Small molecule	GABA-A receptor; anion channel positive modulator	Gamma-aminobutyric acid receptor subunit epsilon	GABRE	P78334
ACAMPROSATE	N07BB03	Small molecule	GABA-A receptor; anion channel positive modulator	Gamma-aminobutyric acid receptor subunit gamma-1	GABRG1	Q8N1C3
ACAMPROSATE	N07BB03	Small molecule	GABA-A receptor; anion channel positive modulator	Gamma-aminobutyric acid receptor subunit gamma-3	GABRG3	Q99928
ACAMPROSATE	N07BB03	Small molecule	GABA-A receptor; anion channel positive modulator	Gamma-aminobutyric acid receptor subunit pi	GABRP	O00591
ACAMPROSATE	N07BB03	Small molecule	GABA-A receptor; anion channel positive modulator	Gamma-aminobutyric acid receptor subunit theta	GABRQ	Q9UN88
ACAMPROSATE	N07BB03	Small molecule	Glutamate [NMDA] receptor antagonist	Glutamate receptor ionotropic, NMDA 2C	GRIN2C	Q14957
ACAMPROSATE	N07BB03	Small molecule	Glutamate [NMDA] receptor antagonist	Glutamate receptor ionotropic, NMDA 2D	GRIN2D	O15399
ACAMPROSATE	N07BB03	Small molecule	Glutamate [NMDA] receptor antagonist	Glutamate receptor ionotropic, NMDA 3A	GRIN3A	Q8TCU5
ACAMPROSATE	N07BB03	Small molecule	Glutamate [NMDA] receptor antagonist	Glutamate receptor ionotropic, NMDA 3B	GRIN3B	O60391
ACARBOSE	A10BF01	Small molecule	Maltase-glucoamylase inhibitor	Maltase-glucoamylase, intestinal	MGAM	O43451
ACARBOSE	A10BF01	Small molecule	Pancreatic alpha-amylase inhibitor	Pancreatic alpha-amylase	AMY2A	P04746
ACEBUTOLOL	C07AB04	Small molecule	Beta-1 adrenergic receptor antagonist	Beta-1 adrenergic receptor	ADRB1	P08588
ACETAMINOPHEN	N02BE01	Small molecule	Cyclooxygenase inhibitor	Prostaglandin G/H synthase 2	PTGS2	P35354
ACETAMINOPHEN	N02BE01	Small molecule	Anandamide amidohydrolase inhibitor	Fatty-acid amide hydrolase 1	FAAH	O00519
ACETAMINOPHEN	N02BE01	Small molecule	Vanilloid receptor opener	Transient receptor potential cation channel subfamily V member 1	TRPV1	Q8NER1
ACETAMINOPHEN	N02BE01	Small molecule	Cyclooxygenase inhibitor	Prostaglandin G/H synthase 1	PTGS1	P23219
ACETAZOLAMIDE	S01EC01	Small molecule	Carbonic anhydrase I inhibitor	Carbonic anhydrase 1	CA1	P00915
ACETAZOLAMIDE	S01EC01	Small molecule	Carbonic anhydrase XII inhibitor	Carbonic anhydrase 12	CA12	O43570
ACETAZOLAMIDE	S01EC01	Small molecule	Carbonic anhydrase II inhibitor	Carbonic anhydrase 2	CA2	P00918
ACETAZOLAMIDE	S01EC01	Small molecule	Carbonic anhydrase IV inhibitor	Carbonic anhydrase 4	CA4	P22748
ACETOHEXAMIDE	A10BB31	Small molecule	Sulfonylurea receptor 1, Kir6.2 blocker	ATP-binding cassette sub-family C member 8	ABCC8	Q09428
ACETOHEXAMIDE	A10BB31	Small molecule	Sulfonylurea receptor 1, Kir6.2 blocker	ATP-sensitive inward rectifier potassium channel 11	KCNJ11	Q14654
ACETOPHENAZINE	N05AB07	Small molecule	Dopamine D2 receptor antagonist	D(2) dopamine receptor	DRD2	P14416
ACETYLCHOLINE	S01EB09	Small molecule	Muscarinic acetylcholine receptor M3 agonist	Muscarinic acetylcholine receptor M3	CHRM3	P20309
ACETYLDIGITOXIN	C01AA01	Small molecule	Sodium/potassium-transporting ATPase inhibitor	Sodium/potassium-transporting ATPase subunit alpha-1	ATP1A1	P05023
ACETYLDIGITOXIN	C01AA01	Small molecule	Sodium/potassium-transporting ATPase inhibitor	Sodium/potassium-transporting ATPase subunit alpha-2	ATP1A2	P50993
ACETYLDIGITOXIN	C01AA01	Small molecule	Sodium/potassium-transporting ATPase inhibitor	Sodium/potassium-transporting ATPase subunit alpha-2	ATP1A2	P50993
ACETYLDIGITOXIN	C01AA01	Small molecule	Sodium/potassium-transporting ATPase inhibitor	Sodium/potassium-transporting ATPase subunit alpha-3	ATP1A3	P13637
ACETYLDIGITOXIN	C01AA01	Small molecule	Sodium/potassium-transporting ATPase inhibitor	Sodium/potassium-transporting ATPase subunit alpha-3	ATP1A3	P13637
ACETYLDIGITOXIN	C01AA01	Small molecule	Sodium/potassium-transporting ATPase inhibitor	Sodium/potassium-transporting ATPase subunit alpha-4	ATP1A4	Q13733
ACETYLDIGITOXIN	C01AA01	Small molecule	Sodium/potassium-transporting ATPase inhibitor	Sodium/potassium-transporting ATPase subunit alpha-4	ATP1A4	Q13733
ACITRETIN	D05BB02	Small molecule	Retinoid receptor agonist	Retinoic acid receptor alpha	RARA	P10276
ACITRETIN	D05BB02	Small molecule	Retinoid receptor agonist	Retinoic acid receptor beta	RARB	P10826
ACITRETIN	D05BB02	Small molecule	Retinoid receptor agonist	Retinoic acid receptor gamma	RARG	P13631
ACITRETIN	D05BB02	Small molecule	Retinoid receptor agonist	Retinoic acid receptor RXR-alpha	RXRA	P19793
ACITRETIN	D05BB02	Small molecule	Retinoid receptor agonist	Retinoic acid receptor RXR-beta	RXRB	P28702
ACITRETIN	D05BB02	Small molecule	Retinoid receptor agonist	Retinoic acid receptor RXR-gamma	RXRG	P48443
ACLIDINIUM	R03BB05	Small molecule	Muscarinic acetylcholine receptor M3 antagonist	Muscarinic acetylcholine receptor M3	CHRM3	P20309
ACRIVASTINE	R06AX18	Small molecule	Histamine H1 receptor antagonist	Histamine H1 receptor	HRH1	P35367
ADALIMUMAB	L04AB04	Antibody	TNF-alpha inhibitor	Tumor necrosis factor	TNF	P01375
ADAPALENE	D10AD03	Small molecule		Retinoic acid receptor RXR-alpha	RXRA	P19793
ADAPALENE	D10AD03	Small molecule		Retinoic acid receptor RXR-beta	RXRB	P28702
ADAPALENE	D10AD03	Small molecule		Retinoic acid receptor RXR-gamma	RXRG	P48443
ADAPALENE	D10AD03	Small molecule	Retinoic acid receptor agonist	Retinoic acid receptor alpha	RARA	P10276
ADAPALENE	D10AD03	Small molecule	Retinoic acid receptor agonist	Retinoic acid receptor beta	RARB	P10826
ADAPALENE	D10AD03	Small molecule	Retinoic acid receptor agonist	Retinoic acid receptor gamma	RARG	P13631
ADENOSINE	C01EB10	Small molecule	Adenosine receptor agonist	Adenosine receptor A2a	ADORA2A	P29274
ADENOSINE	C01EB10	Small molecule	Adenosine receptor agonist	Adenosine receptor A1	ADORA1	P30542
ADENOSINE	C01EB10	Small molecule	Adenosine receptor agonist	Adenosine receptor A2b	ADORA2B	P29275
ADENOSINE	C01EB10	Small molecule	Adenosine receptor agonist	Adenosine receptor A3	ADORA3	P0DMS8
AFLIBERCEPT	L01XX44	Protein	Placenta growth factor inhibitor	Placenta growth factor	PGF	P49763
AFLIBERCEPT	L01XX44	Protein	Vascular endothelial growth factor A inhibitor	Vascular endothelial growth factor A	VEGFA	P15692
AFLIBERCEPT	L01XX44	Protein		Vascular endothelial growth factor B	VEGFB	P49765
ALBIGLUTIDE	A10BX13	Protein	Glucagon-like peptide 1 receptor agonist	Glucagon-like peptide 1 receptor	GLP1R	P43220
ALBUTEROL	R03AC02	Small molecule	Beta-2 adrenergic receptor agonist	Beta-2 adrenergic receptor	ADRB2	P07550
ALCAFTADINE	S01GX11	Small molecule	Histamine H1 receptor antagonist	Histamine H1 receptor	HRH1	P35367
ALCLOMETASONE DIPROPIONATE	D07AB10	Small molecule	Glucocorticoid receptor agonist	Glucocorticoid receptor	NR3C1	P04150
ALEFACEPT	L04AA15	Protein	T-cell surface antigen CD2 inhibitor	T-cell surface antigen CD2	CD2	P06729
ALEMTUZUMAB	L04AA34	Antibody	CAMPATH-1 antigen inhibitor	CAMPATH-1 antigen	CD52	P31358
ALENDRONIC ACID	M05BA04	Small molecule	Farnesyl diphosphate synthase inhibitor	Farnesyl pyrophosphate synthase	FDPS	P14324
ALFENTANIL	N01AH02	Small molecule	Mu opioid receptor agonist	Mu-type opioid receptor	OPRM1	P35372
ALFUZOSIN	G04CA01	Small molecule	Adrenergic receptor alpha-1 agonist	Alpha-1A adrenergic receptor	ADRA1A	P35348
ALFUZOSIN	G04CA01	Small molecule	Adrenergic receptor alpha-1 agonist	Alpha-1B adrenergic receptor	ADRA1B	P35368
ALFUZOSIN	G04CA01	Small molecule	Adrenergic receptor alpha-1 agonist	Alpha-1D adrenergic receptor	ADRA1D	P25100
ALISKIREN	C09XA02	Small molecule	Renin inhibitor	Renin	REN	P00797
ALLOPURINOL	M04AA01	Small molecule	Xanthine dehydrogenase inhibitor	Xanthine dehydrogenase/oxidase	XDH	P47989
ALMOTRIPTAN	N02CC05	Small molecule	Serotonin 1b (5-HT1b) receptor agonist	5-hydroxytryptamine receptor 1B	HTR1B	P28222
ALMOTRIPTAN	N02CC05	Small molecule	Serotonin 1d (5-HT1d) receptor agonist	5-hydroxytryptamine receptor 1D	HTR1D	P28221
ALMOTRIPTAN	N02CC05	Small molecule	Serotonin 1f (5-HT1f) receptor agonist	5-hydroxytryptamine receptor 1F	HTR1F	P30939
ALOGLIPTIN	A10BH04	Small molecule	Dipeptidyl peptidase IV inhibitor	Dipeptidyl peptidase 4	DPP4	P27487
ALOSETRON	A03AE01	Small molecule	Serotonin 3a (5-HT3a) receptor antagonist	5-hydroxytryptamine receptor 3A	HTR3A	P46098
ALPRAZOLAM	N05BA12	Small molecule	GABA-A receptor; anion channel positive allosteric modulator	Gamma-aminobutyric acid receptor subunit alpha-1	GABRA1	P14867
ALPRAZOLAM	N05BA12	Small molecule	GABA-A receptor; anion channel positive allosteric modulator	Gamma-aminobutyric acid receptor subunit gamma-2	GABRG2	P18507
ALPRAZOLAM	N05BA12	Small molecule	GABA-A receptor; anion channel positive allosteric modulator	Gamma-aminobutyric acid receptor subunit alpha-5	GABRA5	P31644
ALPRAZOLAM	N05BA12	Small molecule	GABA-A receptor; anion channel positive allosteric modulator	Gamma-aminobutyric acid receptor subunit alpha-2	GABRA2	P47869
ALPRAZOLAM	N05BA12	Small molecule	GABA-A receptor; anion channel positive allosteric modulator	Gamma-aminobutyric acid receptor subunit alpha-3	GABRA3	P34903
ALPRAZOLAM	N05BA12	Small molecule	GABA-A receptor; anion channel positive allosteric modulator	Gamma-aminobutyric acid receptor subunit gamma-1	GABRG1	Q8N1C3
ALPRAZOLAM	N05BA12	Small molecule	GABA-A receptor; anion channel positive allosteric modulator	Gamma-aminobutyric acid receptor subunit gamma-3	GABRG3	Q99928
ALPROSTADIL	C01EA01	Small molecule	Prostanoid EP1 receptor agonist	Prostaglandin E2 receptor EP1 subtype	PTGER1	P34995
ALPROSTADIL	C01EA01	Small molecule	Prostanoid EP2 receptor agonist	Prostaglandin E2 receptor EP2 subtype	PTGER2	P43116
ALSEROXYLON	C02AA03	Small molecule	Adrenergic receptor alpha antagonist	Alpha-2A adrenergic receptor	ADRA2A	P08913
ALSEROXYLON	C02AA03	Small molecule	Adrenergic receptor alpha antagonist	Alpha-1A adrenergic receptor	ADRA1A	P35348
ALSEROXYLON	C02AA03	Small molecule	Adrenergic receptor alpha antagonist	Alpha-1B adrenergic receptor	ADRA1B	P35368
ALSEROXYLON	C02AA03	Small molecule	Adrenergic receptor alpha antagonist	Alpha-1D adrenergic receptor	ADRA1D	P25100
ALSEROXYLON	C02AA03	Small molecule	Adrenergic receptor alpha antagonist	Alpha-2B adrenergic receptor	ADRA2B	P18089
ALSEROXYLON	C02AA03	Small molecule	Adrenergic receptor alpha antagonist	Alpha-2C adrenergic receptor	ADRA2C	P18825
ALTEPLASE	B01AD02	Enzyme	Plasminogen activator	Plasminogen	PLG	P00747
ALVIMOPAN	A06AH02	Small molecule	Mu opioid receptor antagonist	Mu-type opioid receptor	OPRM1	P35372
AMANTADINE	N04BB01	Small molecule	Glutamate [NMDA] receptor antagonist	Glutamate receptor ionotropic, NMDA 1	GRIN1	Q05586
AMANTADINE	N04BB01	Small molecule	Glutamate [NMDA] receptor antagonist	Glutamate receptor ionotropic, NMDA 2A	GRIN2A	Q12879
AMANTADINE	N04BB01	Small molecule	Glutamate [NMDA] receptor antagonist	Glutamate receptor ionotropic, NMDA 2B	GRIN2B	Q13224
AMANTADINE	N04BB01	Small molecule	Glutamate [NMDA] receptor antagonist	Glutamate receptor ionotropic, NMDA 2C	GRIN2C	Q14957
AMANTADINE	N04BB01	Small molecule	Glutamate [NMDA] receptor antagonist	Glutamate receptor ionotropic, NMDA 2D	GRIN2D	O15399
AMANTADINE	N04BB01	Small molecule	Glutamate [NMDA] receptor antagonist	Glutamate receptor ionotropic, NMDA 3A	GRIN3A	Q8TCU5
AMANTADINE	N04BB01	Small molecule	Glutamate [NMDA] receptor antagonist	Glutamate receptor ionotropic, NMDA 3B	GRIN3B	O60391
AMBENONIUM	N07AA30	Small molecule	Acetylcholinesterase inhibitor	Acetylcholinesterase	ACHE	P22303
AMBRISENTAN	C02KX02	Small molecule	Endothelin receptor, ET-A/ET-B antagonist	Endothelin B receptor	EDNRB	P24530
AMBRISENTAN	C02KX02	Small molecule	Endothelin receptor, ET-A/ET-B antagonist	Endothelin-1 receptor	EDNRA	P25101
AMCINONIDE	A01AC01	Small molecule	Glucocorticoid receptor agonist	Glucocorticoid receptor	NR3C1	P04150
AMILORIDE	C03DB01	Small molecule	Amiloride-sensitive sodium channel, ENaC blocker	Amiloride-sensitive sodium channel subunit alpha	SCNN1A	P37088
AMINOCAPROIC ACID	B02AA01	Small molecule	Tissue-type plasminogen activator inhibitor	Tissue-type plasminogen activator	PLAT	P00750
AMINOCAPROIC ACID	B02AA01	Small molecule	Plasminogen inhibitor	Plasminogen	PLG	P00747
AMINOGLUTETHIMIDE	L02BG01	Small molecule	Cytochrome P450 11A1 inhibitor	Cholesterol side-chain cleavage enzyme, mitochondrial	CYP11A1	P05108
AMINOGLUTETHIMIDE	L02BG01	Small molecule	Cytochrome P450 19A1 inhibitor	Aromatase	CYP19A1	P11511
AMINOSALICYLIC ACID	J04AA01	Small molecule	Cyclooxygenase inhibitor	Prostaglandin G/H synthase 2	PTGS2	P35354
AMINOSALICYLIC ACID	J04AA01	Small molecule	Cyclooxygenase inhibitor	Prostaglandin G/H synthase 1	PTGS1	P23219
AMIODARONE	C01BD01	Small molecule		Alpha-2A adrenergic receptor	ADRA2A	P08913
AMIODARONE	C01BD01	Small molecule	HERG blocker	Potassium voltage-gated channel subfamily H member 2	KCNH2	Q12809
AMIODARONE	C01BD01	Small molecule		Sodium channel protein type 5 subunit alpha	SCN5A	Q14524
AMIODARONE	C01BD01	Small molecule		Alpha-1A adrenergic receptor	ADRA1A	P35348
AMIODARONE	C01BD01	Small molecule		Potassium voltage-gated channel subfamily A member 7	KCNA7	Q96RP8
AMITRIPTYLINE	N06AA09	Small molecule		Histamine H1 receptor	HRH1	P35367
AMITRIPTYLINE	N06AA09	Small molecule		5-hydroxytryptamine receptor 2C	HTR2C	P28335
AMITRIPTYLINE	N06AA09	Small molecule	Serotonin transporter inhibitor	Sodium-dependent serotonin transporter	SLC6A4	P31645
AMITRIPTYLINE	N06AA09	Small molecule		5-hydroxytryptamine receptor 2A	HTR2A	P28223
AMITRIPTYLINE	N06AA09	Small molecule	Norepinephrine transporter inhibitor	Sodium-dependent noradrenaline transporter	SLC6A2	P23975
AMLEXANOX	A01AD07	Small molecule	Phosphodiesterase 4 inhibitor	cAMP-specific 3',5'-cyclic phosphodiesterase 4A	PDE4A	P27815
AMLEXANOX	A01AD07	Small molecule	Phosphodiesterase 4 inhibitor	cAMP-specific 3',5'-cyclic phosphodiesterase 4B	PDE4B	Q07343
AMLEXANOX	A01AD07	Small molecule	Phosphodiesterase 4 inhibitor	cAMP-specific 3',5'-cyclic phosphodiesterase 4D	PDE4D	Q08499
AMLEXANOX	A01AD07	Small molecule	Phosphodiesterase 4 inhibitor	cAMP-specific 3',5'-cyclic phosphodiesterase 4C	PDE4C	Q08493
AMLODIPINE	C08CA01	Small molecule	Voltage-gated L-type calcium channel blocker	Voltage-dependent L-type calcium channel subunit alpha-1C	CACNA1C	Q13936
AMLODIPINE	C08CA01	Small molecule	Voltage-gated L-type calcium channel blocker	Voltage-dependent L-type calcium channel subunit alpha-1S	CACNA1S	Q13698
AMLODIPINE	C08CA01	Small molecule	Voltage-gated L-type calcium channel blocker	Voltage-dependent L-type calcium channel subunit alpha-1D	CACNA1D	Q01668
AMLODIPINE	C08CA01	Small molecule	Voltage-gated L-type calcium channel blocker	Voltage-dependent L-type calcium channel subunit alpha-1F	CACNA1F	O60840
AMOXAPINE	N06AA17	Small molecule	Dopamine receptor antagonist	D(2) dopamine receptor	DRD2	P14416
AMOXAPINE	N06AA17	Small molecule	Dopamine receptor antagonist	D(3) dopamine receptor	DRD3	P35462
AMOXAPINE	N06AA17	Small molecule	Dopamine receptor antagonist	D(4) dopamine receptor	DRD4	P21917
AMOXAPINE	N06AA17	Small molecule	Serotonin transporter inhibitor	Sodium-dependent serotonin transporter	SLC6A4	P31645
AMOXAPINE	N06AA17	Small molecule	Dopamine receptor antagonist	D(1A) dopamine receptor	Drd1	P21728
AMOXAPINE	N06AA17	Small molecule	Dopamine receptor antagonist	D(1B) dopamine receptor	Drd5	P21918
AMOXAPINE	N06AA17	Small molecule	Norepinephrine transporter inhibitor	Sodium-dependent noradrenaline transporter	SLC6A2	P23975
AMPHETAMINE	N06BA01	Small molecule	Norepinephrine transporter releasing agent	Sodium-dependent noradrenaline transporter	SLC6A2	P23975
AMPHETAMINE	N06BA01	Small molecule	Dopamine transporter releasing agent	Sodium-dependent dopamine transporter	SLC6A3	Q01959
AMPHETAMINE	N06BA01	Small molecule		Trace amine-associated receptor 1	TAAR1	Q96RJ0
ANAGRELIDE	L01XX35	Small molecule	Phosphodiesterase 3 inhibitor	cGMP-inhibited 3',5'-cyclic phosphodiesterase B	PDE3B	Q13370
ANAGRELIDE	L01XX35	Small molecule	Phosphodiesterase 3 inhibitor	cGMP-inhibited 3',5'-cyclic phosphodiesterase A	PDE3A	Q14432
ANAKINRA	L04AC03	Protein	Interleukin-1 receptor antagonist	Interleukin-1 receptor type 1	IL1R1	P14778
ANASTROZOLE	L02BG03	Small molecule	Cytochrome P450 19A1 inhibitor	Aromatase	CYP19A1	P11511
ANILERIDINE	N01AH05	Small molecule	Kappa opioid receptor agonist	Kappa-type opioid receptor	OPRK1	P41145
ANILERIDINE	N01AH05	Small molecule	Mu opioid receptor agonist	Mu-type opioid receptor	OPRM1	P35372
ANISINDIONE	None	Small molecule	Vitamin K-dependent gamma-carboxylase inhibitor	Vitamin K-dependent gamma-carboxylase	GGCX	P38435
ANISOTROPINE	None	Small molecule	Muscarinic acetylcholine receptor M1 antagonist	Muscarinic acetylcholine receptor M1	CHRM1	P11229
ANISOTROPINE	None	Small molecule		Muscarinic acetylcholine receptor M2	CHRM2	P08172
ANISOTROPINE	None	Small molecule	Muscarinic acetylcholine receptor M3 antagonist	Muscarinic acetylcholine receptor M3	CHRM3	P20309
ANTAZOLINE	R01AC04	Small molecule	Histamine H1 receptor antagonist	Histamine H1 receptor	HRH1	P35367
APIXABAN	B01AF02	Small molecule	Coagulation factor X inhibitor	Coagulation factor X	F10	P00742
APOMORPHINE	G04BE07	Small molecule		Alpha-2A adrenergic receptor	ADRA2A	P08913
APOMORPHINE	G04BE07	Small molecule	D2-like dopamine receptor agonist	D(2) dopamine receptor	DRD2	P14416
APOMORPHINE	G04BE07	Small molecule	D2-like dopamine receptor agonist	D(3) dopamine receptor	DRD3	P35462
APOMORPHINE	G04BE07	Small molecule	D2-like dopamine receptor agonist	D(4) dopamine receptor	DRD4	P21917
APOMORPHINE	G04BE07	Small molecule		Alpha-1D adrenergic receptor	ADRA1D	P25100
APOMORPHINE	G04BE07	Small molecule		Alpha-2B adrenergic receptor	ADRA2B	P18089
APOMORPHINE	G04BE07	Small molecule		Alpha-2C adrenergic receptor	ADRA2C	P18825
APOMORPHINE	G04BE07	Small molecule		D(1B) dopamine receptor	Drd5	P21918
APRACLONIDINE	S01EA03	Small molecule	Adrenergic receptor alpha-2 agonist	Alpha-2A adrenergic receptor	ADRA2A	P08913
APRACLONIDINE	S01EA03	Small molecule	Adrenergic receptor alpha-2 agonist	Alpha-2B adrenergic receptor	ADRA2B	P18089
APRACLONIDINE	S01EA03	Small molecule	Adrenergic receptor alpha-2 agonist	Alpha-2C adrenergic receptor	ADRA2C	P18825
APREMILAST	L04AA32	Small molecule	Phosphodiesterase 4 inhibitor	cAMP-specific 3',5'-cyclic phosphodiesterase 4A	PDE4A	P27815
APREMILAST	L04AA32	Small molecule	Phosphodiesterase 4 inhibitor	cAMP-specific 3',5'-cyclic phosphodiesterase 4B	PDE4B	Q07343
APREMILAST	L04AA32	Small molecule	Phosphodiesterase 4 inhibitor	cAMP-specific 3',5'-cyclic phosphodiesterase 4D	PDE4D	Q08499
APREMILAST	L04AA32	Small molecule	Phosphodiesterase 4 inhibitor	cAMP-specific 3',5'-cyclic phosphodiesterase 4C	PDE4C	Q08493
APREPITANT	A04AD12	Small molecule	Neurokinin 1 receptor antagonist	Substance-P receptor	TACR1	P25103
APROTININ	B02AB01	Unknown	Plasma kallikrein inhibitor	Plasma kallikrein	KLKB1	P03952
APROTININ	B02AB01	Unknown	Plasminogen inhibitor	Plasminogen	PLG	P00747
ARDEPARIN SODIUM	None	Oligosaccharide	Antithrombin-III activator	Antithrombin-III	SERPINC1	P01008
ARFORMOTEROL	None	Small molecule	Beta-2 adrenergic receptor agonist	Beta-2 adrenergic receptor	ADRB2	P07550
ARGATROBAN	B01AE03	Small molecule	Thrombin inhibitor	Prothrombin	F2	P00734
ARIPIPRAZOLE	N05AX12	Small molecule	Dopamine D2 receptor partial agonist	D(2) dopamine receptor	DRD2	P14416
ARIPIPRAZOLE	N05AX12	Small molecule		D(3) dopamine receptor	DRD3	P35462
ARIPIPRAZOLE	N05AX12	Small molecule		D(4) dopamine receptor	DRD4	P21917
ARIPIPRAZOLE	N05AX12	Small molecule		5-hydroxytryptamine receptor 2C	HTR2C	P28335
ARIPIPRAZOLE	N05AX12	Small molecule		Alpha-1A adrenergic receptor	ADRA1A	P35348
ARIPIPRAZOLE	N05AX12	Small molecule		Alpha-1B adrenergic receptor	ADRA1B	P35368
ARIPIPRAZOLE	N05AX12	Small molecule		Alpha-2C adrenergic receptor	ADRA2C	P18825
ARIPIPRAZOLE	N05AX12	Small molecule	Serotonin 1a (5-HT1a) receptor partial agonist	5-hydroxytryptamine receptor 1A	HTR1A	P08908
ARIPIPRAZOLE	N05AX12	Small molecule	Serotonin 2a (5-HT2a) receptor antagonist	5-hydroxytryptamine receptor 2A	HTR2A	P28223
ARMODAFINIL	N06BA13	Small molecule	Dopamine transporter inhibitor	Sodium-dependent dopamine transporter	SLC6A3	Q01959
ARSENIC TRIOXIDE	L01XX27	Small molecule	Thioredoxin reductase 1 inhibitor	Thioredoxin reductase 1, cytoplasmic	TXNRD1	Q16881
ARTICAINE	N01BB08	Small molecule	Sodium channel alpha subunit blocker	Sodium channel protein type 2 subunit alpha	SCN2A	Q99250
ARTICAINE	N01BB08	Small molecule	Sodium channel alpha subunit blocker	Sodium channel protein type 5 subunit alpha	SCN5A	Q14524
ARTICAINE	N01BB08	Small molecule	Sodium channel alpha subunit blocker	Sodium channel protein type 9 subunit alpha	SCN9A	Q15858
ARTICAINE	N01BB08	Small molecule	Sodium channel alpha subunit blocker	Sodium channel protein type 10 subunit alpha	SCN10A	Q9Y5Y9
ARTICAINE	N01BB08	Small molecule	Sodium channel alpha subunit blocker	Sodium channel protein type 11 subunit alpha	SCN11A	Q9UI33
ARTICAINE	N01BB08	Small molecule	Sodium channel alpha subunit blocker	Sodium channel protein type 1 subunit alpha	SCN1A	P35498
ARTICAINE	N01BB08	Small molecule	Sodium channel alpha subunit blocker	Sodium channel protein type 3 subunit alpha	SCN3A	Q9NY46
ARTICAINE	N01BB08	Small molecule	Sodium channel alpha subunit blocker	Sodium channel protein type 4 subunit alpha	SCN4A	P35499
ARTICAINE	N01BB08	Small molecule	Sodium channel alpha subunit blocker	Sodium channel protein type 7 subunit alpha	SCN7A	Q01118
ARTICAINE	N01BB08	Small molecule	Sodium channel alpha subunit blocker	Sodium channel protein type 8 subunit alpha	SCN8A	Q9UQD0
ASENAPINE	N05AH05	Small molecule	Dopamine D2 receptor antagonist	D(2) dopamine receptor	DRD2	P14416
ASENAPINE	N05AH05	Small molecule	Serotonin 2a (5-HT2a) receptor antagonist	5-hydroxytryptamine receptor 2A	HTR2A	P28223
ASPIRIN	A01AD05	Small molecule	Cyclooxygenase inhibitor	Prostaglandin G/H synthase 2	PTGS2	P35354
ASPIRIN	A01AD05	Small molecule	Cyclooxygenase inhibitor	Prostaglandin G/H synthase 1	PTGS1	P23219
ASTEMIZOLE	R06AX11	Small molecule	Histamine H1 receptor antagonist	Histamine H1 receptor	HRH1	P35367
ATENOLOL	C07AB03	Small molecule	Beta-1 adrenergic receptor antagonist	Beta-1 adrenergic receptor	ADRB1	P08588
ATOMOXETINE	N06BA09	Small molecule	Norepinephrine transporter inhibitor	Sodium-dependent noradrenaline transporter	SLC6A2	P23975
ATORVASTATIN	C10AA05	Small molecule	HMG-CoA reductase inhibitor	3-hydroxy-3-methylglutaryl-coenzyme A reductase	HMGCR	P04035
ATOVAQUONE	P01AX06	Small molecule		Dihydroorotate dehydrogenase (quinone), mitochondrial	DHODH	Q02127
ATRACURIUM	M03AC04	Small molecule	Muscle-type nicotinic acetylcholine receptor antagonist	Acetylcholine receptor subunit alpha	CHRNA1	P02708
ATRACURIUM	M03AC04	Small molecule	Muscle-type nicotinic acetylcholine receptor antagonist	Acetylcholine receptor subunit beta	CHRNB	P11230
ATRACURIUM	M03AC04	Small molecule	Muscle-type nicotinic acetylcholine receptor antagonist	Acetylcholine receptor subunit delta	CHRND	Q07001
ATRACURIUM	M03AC04	Small molecule	Muscle-type nicotinic acetylcholine receptor antagonist	Acetylcholine receptor subunit epsilon	CHRNE	Q04844
ATRACURIUM	M03AC04	Small molecule	Muscle-type nicotinic acetylcholine receptor antagonist	Acetylcholine receptor subunit gamma	CHRNG	P07510
ATROPINE	A03BA01	Small molecule	Muscarinic acetylcholine receptor M1 antagonist	Muscarinic acetylcholine receptor M1	CHRM1	P11229
ATROPINE	A03BA01	Small molecule		Muscarinic acetylcholine receptor M4	CHRM4	P08173
ATROPINE	A03BA01	Small molecule	Muscarinic acetylcholine receptor M2 antagonist	Muscarinic acetylcholine receptor M2	CHRM2	P08172
ATROPINE	A03BA01	Small molecule	Muscarinic acetylcholine receptor M3 antagonist	Muscarinic acetylcholine receptor M3	CHRM3	P20309
ATROPINE	A03BA01	Small molecule		Muscarinic acetylcholine receptor M5	CHRM5	P08912
AVANAFIL	G04BE10	Small molecule	Phosphodiesterase 5A inhibitor	cGMP-specific 3',5'-cyclic phosphodiesterase	PDE5A	O76074
AZACITIDINE	L01BC07	Small molecule	DNA (cytosine-5)-methyltransferase 3A inhibitor	DNA (cytosine-5)-methyltransferase 3A	DNMT3A	Q9Y6K1
AZACITIDINE	L01BC07	Small molecule	DNA (cytosine-5)-methyltransferase 3A inhibitor	DNA (cytosine-5)-methyltransferase 3A	DNMT3A	Q9Y6K1
AZACITIDINE	L01BC07	Small molecule	DNA (cytosine-5)-methyltransferase 1 inhibitor	DNA (cytosine-5)-methyltransferase 1	DNMT1	P26358
AZATADINE	R06AX09	Small molecule	Histamine H1 receptor antagonist	Histamine H1 receptor	HRH1	P35367
AZATHIOPRINE	L04AX01	Small molecule		Hypoxanthine-guanine phosphoribosyltransferase	hprT	P00492
AZATHIOPRINE	L04AX01	Small molecule		Inosine-5'-monophosphate dehydrogenase 2	IMPDH2	P12268
AZATHIOPRINE	L04AX01	Small molecule		Inosine-5'-monophosphate dehydrogenase 1	IMPDH1	P20839
AZATHIOPRINE	L04AX01	Small molecule	Amidophosphoribosyltransferase inhibitor	Amidophosphoribosyltransferase	PPAT	Q06203
AZELASTINE	R01AC03	Small molecule	Histamine H1 receptor antagonist	Histamine H1 receptor	HRH1	P35367
AZILSARTAN MEDOXOMIL	C09CA09	Small molecule	Type-1 angiotensin II receptor antagonist	Type-1 angiotensin II receptor	AGTR1	P30556
BACLOFEN	M03BX01	Small molecule	GABA-B receptor agonist	Gamma-aminobutyric acid type B receptor subunit 1	GABBR1	Q9UBS5
BACLOFEN	M03BX01	Small molecule	GABA-B receptor agonist	Gamma-aminobutyric acid type B receptor subunit 2	GABBR2	O75899
BALSALAZID	A07EC04	Small molecule	Peroxisome proliferator-activated receptor gamma agonist	Peroxisome proliferator-activated receptor gamma	PPARG	P37231
BALSALAZID	A07EC04	Small molecule	Arachidonate 5-lipoxygenase inhibitor	Arachidonate 5-lipoxygenase	ALOX5	P09917
BALSALAZID	A07EC04	Small molecule	Cyclooxygenase inhibitor	Prostaglandin G/H synthase 2	PTGS2	P35354
BALSALAZID	A07EC04	Small molecule	Cyclooxygenase inhibitor	Prostaglandin G/H synthase 1	PTGS1	P23219
BASILIXIMAB	L04AC02	Antibody	Interleukin-2 receptor inhibitor	Interleukin-2 receptor subunit alpha	IL2RA	P01589
BAZEDOXIFENE	G03XC02	Small molecule	Estrogen receptor modulator	Estrogen receptor	ESR1	P03372
BAZEDOXIFENE	G03XC02	Small molecule	Estrogen receptor modulator	Estrogen receptor beta	ESR2	Q92731
BECAPLERMIN	A01AD08	Protein	Platelet-derived growth factor receptor agonist	Platelet-derived growth factor receptor alpha	PDGFRA	P16234
BECAPLERMIN	A01AD08	Protein	Platelet-derived growth factor receptor agonist	Platelet-derived growth factor receptor beta	PDGFRB	P09619
BECLOMETHASONE DIPROPIONATE	A07EA07	Small molecule	Glucocorticoid receptor agonist	Glucocorticoid receptor	NR3C1	P04150
BELATACEPT	L04AA28	Protein	T-lymphocyte activation antigen CD80 inhibitor	T-lymphocyte activation antigen CD80	CD80	P33681
BELATACEPT	L04AA28	Protein	T-lymphocyte activation antigen CD86 inhibitor	T-lymphocyte activation antigen CD86	CD86	P42081
BELIMUMAB	L04AA26	Antibody	Tumor necrosis factor ligand superfamily member 13B inhibitor	Tumor necrosis factor ligand superfamily member 13B	TNFSF13B	Q9Y275
BELINOSTAT	L01XX49	Small molecule	Histone deacetylase inhibitor	Histone deacetylase 2	HDAC2	Q92769
BELINOSTAT	L01XX49	Small molecule	Histone deacetylase inhibitor	Histone deacetylase 4	HDAC4	P56524
BELINOSTAT	L01XX49	Small molecule	Histone deacetylase inhibitor	Histone deacetylase 6	HDAC6	Q9UBN7
BELINOSTAT	L01XX49	Small molecule	Histone deacetylase inhibitor	Histone deacetylase 7	HDAC7	Q8WUI4
BELINOSTAT	L01XX49	Small molecule	Histone deacetylase inhibitor	Histone deacetylase 8	HDAC8	Q9BY41
BELINOSTAT	L01XX49	Small molecule	Histone deacetylase inhibitor	Histone deacetylase 3	HDAC3	O15379
BELINOSTAT	L01XX49	Small molecule	Histone deacetylase inhibitor	Histone deacetylase 1	HDAC1	Q13547
BELINOSTAT	L01XX49	Small molecule	Histone deacetylase inhibitor	Histone deacetylase 10	HDAC10	Q969S8
BELINOSTAT	L01XX49	Small molecule	Histone deacetylase inhibitor	Histone deacetylase 11	HDAC11	Q96DB2
BELINOSTAT	L01XX49	Small molecule	Histone deacetylase inhibitor	Histone deacetylase 5	HDAC5	Q9UQL6
BELINOSTAT	L01XX49	Small molecule	Histone deacetylase inhibitor	Histone deacetylase 9	HDAC9	Q9UKV0
BENAZEPRIL	C09AA07	Small molecule	Angiotensin-converting enzyme inhibitor	Angiotensin-converting enzyme	ACE	P12821
BENDROFLUMETHIAZIDE	C03AA01	Small molecule	Thiazide-sensitive sodium-chloride cotransporter inhibitor	Solute carrier family 12 member 3	SLC12A3	P55017
BENOXINATE	D04AB03	Small molecule	Sodium channel alpha subunit blocker	Sodium channel protein type 2 subunit alpha	SCN2A	Q99250
BENOXINATE	D04AB03	Small molecule	Sodium channel alpha subunit blocker	Sodium channel protein type 5 subunit alpha	SCN5A	Q14524
BENOXINATE	D04AB03	Small molecule	Sodium channel alpha subunit blocker	Sodium channel protein type 9 subunit alpha	SCN9A	Q15858
BENOXINATE	D04AB03	Small molecule	Sodium channel alpha subunit blocker	Sodium channel protein type 10 subunit alpha	SCN10A	Q9Y5Y9
BENOXINATE	D04AB03	Small molecule	Sodium channel alpha subunit blocker	Sodium channel protein type 11 subunit alpha	SCN11A	Q9UI33
BENOXINATE	D04AB03	Small molecule	Sodium channel alpha subunit blocker	Sodium channel protein type 1 subunit alpha	SCN1A	P35498
BENOXINATE	D04AB03	Small molecule	Sodium channel alpha subunit blocker	Sodium channel protein type 3 subunit alpha	SCN3A	Q9NY46
BENOXINATE	D04AB03	Small molecule	Sodium channel alpha subunit blocker	Sodium channel protein type 4 subunit alpha	SCN4A	P35499
BENOXINATE	D04AB03	Small molecule	Sodium channel alpha subunit blocker	Sodium channel protein type 7 subunit alpha	SCN7A	Q01118
BENOXINATE	D04AB03	Small molecule	Sodium channel alpha subunit blocker	Sodium channel protein type 8 subunit alpha	SCN8A	Q9UQD0
BENZPHETAMINE	None	Small molecule	Synaptic vesicular amine transporter inhibitor	Synaptic vesicular amine transporter	SLC18A2	Q05940
BENZPHETAMINE	None	Small molecule	Norepinephrine transporter releasing agent	Sodium-dependent noradrenaline transporter	SLC6A2	P23975
BENZQUINAMIDE	None	Small molecule	Dopamine D2 receptor modulator	D(2) dopamine receptor	DRD2	P14416
BENZTHIAZIDE	None	Small molecule	Thiazide-sensitive sodium-chloride cotransporter inhibitor	Solute carrier family 12 member 3	SLC12A3	P55017
BENZTROPINE	N04AC01	Small molecule	Muscarinic acetylcholine receptor M1 antagonist	Muscarinic acetylcholine receptor M1	CHRM1	P11229
BENZTROPINE	N04AC01	Small molecule		Muscarinic acetylcholine receptor M4	CHRM4	P08173
BENZTROPINE	N04AC01	Small molecule		Muscarinic acetylcholine receptor M2	CHRM2	P08172
BENZTROPINE	N04AC01	Small molecule		Muscarinic acetylcholine receptor M3	CHRM3	P20309
BENZTROPINE	N04AC01	Small molecule		Muscarinic acetylcholine receptor M5	CHRM5	P08912
BEPOTASTINE	None	Small molecule	Histamine H1 receptor antagonist	Histamine H1 receptor	HRH1	P35367
BEPRIDIL	C08EA02	Small molecule	Voltage-gated calcium channel blocker	Voltage-dependent P/Q-type calcium channel subunit alpha-1A	CACNA1A	O00555
BEPRIDIL	C08EA02	Small molecule	Voltage-gated calcium channel blocker	Voltage-dependent N-type calcium channel subunit alpha-1B	CACNA1B	Q00975
BEPRIDIL	C08EA02	Small molecule	Voltage-gated calcium channel blocker	Voltage-dependent L-type calcium channel subunit alpha-1C	CACNA1C	Q13936
BEPRIDIL	C08EA02	Small molecule	Voltage-gated calcium channel blocker	Voltage-dependent R-type calcium channel subunit alpha-1E	CACNA1E	Q15878
BEPRIDIL	C08EA02	Small molecule	Voltage-gated calcium channel blocker	Voltage-dependent L-type calcium channel subunit alpha-1S	CACNA1S	Q13698
BEPRIDIL	C08EA02	Small molecule	Voltage-gated calcium channel blocker	Voltage-dependent calcium channel gamma-2 subunit	CACNG2	Q9Y698
BEPRIDIL	C08EA02	Small molecule	Voltage-gated calcium channel blocker	Voltage-dependent L-type calcium channel subunit alpha-1D	CACNA1D	Q01668
BEPRIDIL	C08EA02	Small molecule	Voltage-gated calcium channel blocker	Voltage-dependent L-type calcium channel subunit alpha-1F	CACNA1F	O60840
BEPRIDIL	C08EA02	Small molecule	Voltage-gated calcium channel blocker	Voltage-dependent T-type calcium channel subunit alpha-1G	CACNA1G	O43497
BEPRIDIL	C08EA02	Small molecule	Voltage-gated calcium channel blocker	Voltage-dependent T-type calcium channel subunit alpha-1H	CACNA1H	O95180
BEPRIDIL	C08EA02	Small molecule	Voltage-gated calcium channel blocker	Voltage-dependent T-type calcium channel subunit alpha-1I	CACNA1I	Q9P0X4
BEPRIDIL	C08EA02	Small molecule	Voltage-gated calcium channel blocker	Voltage-dependent calcium channel subunit alpha-2/delta-1	CACNA2D1	P54289
BEPRIDIL	C08EA02	Small molecule	Voltage-gated calcium channel blocker	Voltage-dependent calcium channel subunit alpha-2/delta-2	CACNA2D2	Q9NY47
BEPRIDIL	C08EA02	Small molecule	Voltage-gated calcium channel blocker	Voltage-dependent calcium channel subunit alpha-2/delta-3	CACNA2D3	Q8IZS8
BEPRIDIL	C08EA02	Small molecule	Voltage-gated calcium channel blocker	Voltage-dependent calcium channel subunit alpha-2/delta-4	CACNA2D4	Q7Z3S7
BEPRIDIL	C08EA02	Small molecule	Voltage-gated calcium channel blocker	Voltage-dependent L-type calcium channel subunit beta-1	CACNB1	Q02641
BEPRIDIL	C08EA02	Small molecule	Voltage-gated calcium channel blocker	Voltage-dependent L-type calcium channel subunit beta-2	CACNB2	Q08289
BEPRIDIL	C08EA02	Small molecule	Voltage-gated calcium channel blocker	Voltage-dependent L-type calcium channel subunit beta-3	CACNB3	P54284
BEPRIDIL	C08EA02	Small molecule	Voltage-gated calcium channel blocker	Voltage-dependent L-type calcium channel subunit beta-4	CACNB4	O00305
BEPRIDIL	C08EA02	Small molecule	Voltage-gated calcium channel blocker	Voltage-dependent calcium channel gamma-1 subunit	CACNG1	Q06432
BEPRIDIL	C08EA02	Small molecule	Voltage-gated calcium channel blocker	Voltage-dependent calcium channel gamma-3 subunit	CACNG3	O60359
BEPRIDIL	C08EA02	Small molecule	Voltage-gated calcium channel blocker	Voltage-dependent calcium channel gamma-4 subunit	CACNG4	Q9UBN1
BEPRIDIL	C08EA02	Small molecule	Voltage-gated calcium channel blocker	Voltage-dependent calcium channel gamma-5 subunit	CACNG5	Q9UF02
BEPRIDIL	C08EA02	Small molecule	Voltage-gated calcium channel blocker	Voltage-dependent calcium channel gamma-6 subunit	CACNG6	Q9BXT2
BEPRIDIL	C08EA02	Small molecule	Voltage-gated calcium channel blocker	Voltage-dependent calcium channel gamma-7 subunit	CACNG7	P62955
BEPRIDIL	C08EA02	Small molecule	Voltage-gated calcium channel blocker	Voltage-dependent calcium channel gamma-8 subunit	CACNG8	Q8WXS5
BETAINE	A09AB02	Small molecule	Betaine-homocysteine S-methyltransferase substrate	Betaine--homocysteine S-methyltransferase 1	BHMT	Q93088
BETAINE	A09AB02	Small molecule	Betaine-homocysteine S-methyltransferase substrate	S-methylmethionine--homocysteine S-methyltransferase BHMT2	BHMT2	Q9H2M3
BETAMETHASONE	A07EA04	Small molecule	Glucocorticoid receptor agonist	Glucocorticoid receptor	NR3C1	P04150
BETAMETHASONE ACETATE	A07EA04	Small molecule	Glucocorticoid receptor agonist	Glucocorticoid receptor	NR3C1	P04150
BETAMETHASONE BENZOATE	A07EA04	Small molecule	Glucocorticoid receptor agonist	Glucocorticoid receptor	NR3C1	P04150
BETAMETHASONE DIPROPIONATE	A07EA04	Small molecule	Glucocorticoid receptor agonist	Glucocorticoid receptor	NR3C1	P04150
BETAMETHASONE PHOSPHORIC ACID	A07EA04	Small molecule	Glucocorticoid receptor agonist	Glucocorticoid receptor	NR3C1	P04150
BETAMETHASONE VALERATE	A07EA04	Small molecule	Glucocorticoid receptor agonist	Glucocorticoid receptor	NR3C1	P04150
BETAXOLOL	C07AB05	Small molecule	Beta-1 adrenergic receptor antagonist	Beta-1 adrenergic receptor	ADRB1	P08588
BETAZOLE	V04CG02	Small molecule	Histamine H2 receptor agonist	Histamine H2 receptor	HRH2	P25021
BETHANECHOL	N07AB02	Small molecule		Muscarinic acetylcholine receptor M4	CHRM4	P08173
BETHANECHOL	N07AB02	Small molecule	Muscarinic acetylcholine receptor M2 agonist	Muscarinic acetylcholine receptor M2	CHRM2	P08172
BETHANECHOL	N07AB02	Small molecule	Muscarinic acetylcholine receptor M3 agonist	Muscarinic acetylcholine receptor M3	CHRM3	P20309
BETHANIDINE	C02CC01	Small molecule	Norepinephrine transporter substrate	Sodium-dependent noradrenaline transporter	SLC6A2	P23975
BEVACIZUMAB	L01XC07	Antibody	Vascular endothelial growth factor A inhibitor	Vascular endothelial growth factor A	VEGFA	P15692
BEXAROTENE	L01XX25	Small molecule	Retinoid X receptor agonist	Retinoic acid receptor RXR-alpha	RXRA	P19793
BEXAROTENE	L01XX25	Small molecule	Retinoid X receptor agonist	Retinoic acid receptor RXR-beta	RXRB	P28702
BEXAROTENE	L01XX25	Small molecule	Retinoid X receptor agonist	Retinoic acid receptor RXR-gamma	RXRG	P48443
BICALUTAMIDE	L02BB03	Small molecule	Androgen Receptor antagonist	Androgen receptor	AR	P10275
BIMATOPROST	S01EE03	Small molecule	Prostanoid FP receptor agonist	Prostaglandin F2-alpha receptor	PTGFR	P43088
BIPERIDEN	N04AA02	Small molecule	Muscarinic acetylcholine receptor M1 antagonist	Muscarinic acetylcholine receptor M1	CHRM1	P11229
BISMUTH SUBSALICYLATE	None	Small molecule	Cyclooxygenase inhibitor	Prostaglandin G/H synthase 2	PTGS2	P35354
BISMUTH SUBSALICYLATE	None	Small molecule	Cyclooxygenase inhibitor	Prostaglandin G/H synthase 1	PTGS1	P23219
BISOPROLOL	C07AB07	Small molecule	Beta-1 adrenergic receptor antagonist	Beta-1 adrenergic receptor	ADRB1	P08588
BITOLTEROL	R03AC17	Small molecule	Beta-2 adrenergic receptor agonist	Beta-2 adrenergic receptor	ADRB2	P07550
BIVALIRUDIN	B01AE06	Protein	Thrombin inhibitor	Prothrombin	F2	P00734
BLINATUMOMAB	L01XC19	Antibody	B-lymphocyte antigen CD19 cross-linking agent		CD19	P15391
BLINATUMOMAB	L01XC19	Antibody	T cell surface glycoprotein CD3 cross-linking agent	T-cell surface glycoprotein CD3 delta chain	CD3D	P04234
BLINATUMOMAB	L01XC19	Antibody	T cell surface glycoprotein CD3 cross-linking agent	T-cell surface glycoprotein CD3 epsilon chain	CD3E	P07766
BLINATUMOMAB	L01XC19	Antibody	T cell surface glycoprotein CD3 cross-linking agent	T-cell surface glycoprotein CD3 gamma chain	CD3G	P09693
BORTEZOMIB	L01XX32	Small molecule	26S proteosome inhibitor	Proteasome subunit beta type-5	PSMB5	P28074
BOSENTAN	C02KX01	Small molecule	Endothelin receptor, ET-A/ET-B antagonist	Endothelin B receptor	EDNRB	P24530
BOSENTAN	C02KX01	Small molecule	Endothelin receptor, ET-A/ET-B antagonist	Endothelin-1 receptor	EDNRA	P25101
BOTULINUM TOXIN TYPE A PURIFIED NEUROTOXIN COMPLEX	M03AX01	Unknown	Synaptosomal-associated protein 25 inhibitor	Synaptosomal-associated protein 25	SNAP25	P60880
BOTULINUM TOXIN TYPE B	M03AX01	Unknown	Vesicle-associated membrane protein 2 inhibitor	Vesicle-associated membrane protein 2	VAMP2	P63027
BRENTUXIMAB VEDOTIN	L01XC12	Antibody	Tubulin inhibitor	Tubulin beta chain	TUBB	P07437
BRENTUXIMAB VEDOTIN	L01XC12	Antibody	Tubulin inhibitor	Tubulin beta-3 chain	TUBB3	Q13509
BRENTUXIMAB VEDOTIN	L01XC12	Antibody	Tumor necrosis factor receptor superfamily member 8 inhibitor	Tumor necrosis factor receptor superfamily member 8	TNFRSF8	P28908
BRENTUXIMAB VEDOTIN	L01XC12	Antibody	Tubulin inhibitor	Tubulin beta-1 chain	TUBB1	Q9H4B7
BRENTUXIMAB VEDOTIN	L01XC12	Antibody	Tubulin inhibitor	Tubulin beta-2A chain	TUBB2A	Q13885
BRENTUXIMAB VEDOTIN	L01XC12	Antibody	Tubulin inhibitor	Tubulin beta-2B chain	TUBB2B	Q9BVA1
BRENTUXIMAB VEDOTIN	L01XC12	Antibody	Tubulin inhibitor	Tubulin beta-4A chain	TUBB4A	P04350
BRENTUXIMAB VEDOTIN	L01XC12	Antibody	Tubulin inhibitor	Tubulin beta-4B chain	TUBB4B	P68371
BRENTUXIMAB VEDOTIN	L01XC12	Antibody	Tubulin inhibitor	Tubulin beta-6 chain	TUBB6	Q9BUF5
BRENTUXIMAB VEDOTIN	L01XC12	Antibody	Tubulin inhibitor	Tubulin beta-8 chain	TUBB8	Q3ZCM7
BRETYLIUM	C01BD02	Small molecule	Norepinephrine transporter substrate	Sodium-dependent noradrenaline transporter	SLC6A2	P23975
BREXPIPRAZOLE	N05AX16	Small molecule	Dopamine D2 receptor partial agonist	D(2) dopamine receptor	DRD2	P14416
BREXPIPRAZOLE	N05AX16	Small molecule	Serotonin 1a (5-HT1a) receptor partial agonist	5-hydroxytryptamine receptor 1A	HTR1A	P08908
BREXPIPRAZOLE	N05AX16	Small molecule	Serotonin 2a (5-HT2a) receptor antagonist	5-hydroxytryptamine receptor 2A	HTR2A	P28223
BRIMONIDINE	D11AX21	Small molecule	Adrenergic receptor alpha-2 agonist	Alpha-2A adrenergic receptor	ADRA2A	P08913
BRIMONIDINE	D11AX21	Small molecule	Adrenergic receptor alpha-2 agonist	Alpha-2B adrenergic receptor	ADRA2B	P18089
BRIMONIDINE	D11AX21	Small molecule	Adrenergic receptor alpha-2 agonist	Alpha-2C adrenergic receptor	ADRA2C	P18825
BRINZOLAMIDE	S01EC04	Small molecule	Carbonic anhydrase II inhibitor	Carbonic anhydrase 2	CA2	P00918
BROMFENAC	S01BC11	Small molecule	Cyclooxygenase inhibitor	Prostaglandin G/H synthase 2	PTGS2	P35354
BROMFENAC	S01BC11	Small molecule	Cyclooxygenase inhibitor	Prostaglandin G/H synthase 1	PTGS1	P23219
BROMOCRIPTINE	G02CB01	Small molecule		Alpha-2A adrenergic receptor	ADRA2A	P08913
BROMOCRIPTINE	G02CB01	Small molecule	D2-like dopamine receptor agonist	D(2) dopamine receptor	DRD2	P14416
BROMOCRIPTINE	G02CB01	Small molecule	D2-like dopamine receptor agonist	D(3) dopamine receptor	DRD3	P35462
BROMOCRIPTINE	G02CB01	Small molecule	D2-like dopamine receptor agonist	D(4) dopamine receptor	DRD4	P21917
BROMOCRIPTINE	G02CB01	Small molecule		Alpha-1A adrenergic receptor	ADRA1A	P35348
BROMOCRIPTINE	G02CB01	Small molecule		Alpha-1D adrenergic receptor	ADRA1D	P25100
BROMOCRIPTINE	G02CB01	Small molecule		D(1A) dopamine receptor	Drd1	P21728
BROMOCRIPTINE	G02CB01	Small molecule		5-hydroxytryptamine receptor 1A	HTR1A	P08908
BROMOCRIPTINE	G02CB01	Small molecule		5-hydroxytryptamine receptor 1D	HTR1D	P28221
BROMOCRIPTINE	G02CB01	Small molecule		5-hydroxytryptamine receptor 2B	HTR2B	P41595
BROMODIPHENHYDRAMINE	R06AA01	Small molecule	Histamine H1 receptor antagonist	Histamine H1 receptor	HRH1	P35367
BROMPHENIRAMINE	R06AB01	Small molecule	Histamine H1 receptor antagonist	Histamine H1 receptor	HRH1	P35367
BUCLIZINE	R06AE01	Small molecule	Histamine H1 receptor antagonist	Histamine H1 receptor	HRH1	P35367
BUDESONIDE	A07EA06	Small molecule	Glucocorticoid receptor agonist	Glucocorticoid receptor	NR3C1	P04150
BUMETANIDE	C03CA02	Small molecule		Sodium/potassium-transporting ATPase subunit alpha-1	ATP1A1	P05023
BUMETANIDE	C03CA02	Small molecule		Sodium/potassium-transporting ATPase subunit alpha-1	ATP1A1	P05023
BUMETANIDE	C03CA02	Small molecule	Sodium-(potassium)-chloride cotransporter 2 inhibitor	Solute carrier family 12 member 1	SLC12A1	Q13621
BUMETANIDE	C03CA02	Small molecule		Solute carrier family 12 member 2	SLC12A2	P55011
BUPIVACAINE	N01BB01	Small molecule	Sodium channel protein type IV alpha subunit blocker	Sodium channel protein type 4 subunit alpha	SCN4A	P35499
BUPRENORPHINE	N02AE01	Small molecule		Delta-type opioid receptor	OPRD1	P41143
BUPRENORPHINE	N02AE01	Small molecule	Kappa opioid receptor agonist	Kappa-type opioid receptor	OPRK1	P41145
BUPRENORPHINE	N02AE01	Small molecule	Mu opioid receptor agonist	Mu-type opioid receptor	OPRM1	P35372
BUPROPION	N06AX12	Small molecule	Norepinephrine transporter inhibitor	Sodium-dependent noradrenaline transporter	SLC6A2	P23975
BUPROPION	N06AX12	Small molecule	Dopamine transporter inhibitor	Sodium-dependent dopamine transporter	SLC6A3	Q01959
BUSPIRONE	N05BE01	Small molecule		D(2) dopamine receptor	DRD2	P14416
BUSPIRONE	N05BE01	Small molecule		D(4) dopamine receptor	DRD4	P21917
BUSPIRONE	N05BE01	Small molecule		Sigma non-opioid intracellular receptor 1	SIGMAR1	Q99720
BUSPIRONE	N05BE01	Small molecule	Serotonin 1a (5-HT1a) receptor partial agonist	5-hydroxytryptamine receptor 1A	HTR1A	P08908
BUTABARBITAL	None	Small molecule	GABA-A receptor; anion channel positive allosteric modulator	Gamma-aminobutyric acid receptor subunit beta-2	GABRB2	P47870
BUTABARBITAL	None	Small molecule	GABA-A receptor; anion channel positive allosteric modulator	Gamma-aminobutyric acid receptor subunit beta-3	GABRB3	P28472
BUTABARBITAL	None	Small molecule	GABA-A receptor; anion channel positive allosteric modulator	Gamma-aminobutyric acid receptor subunit beta-1	GABRB1	P18505
BUTALBITAL	None	Small molecule	GABA-A receptor; anion channel positive allosteric modulator	Gamma-aminobutyric acid receptor subunit beta-2	GABRB2	P47870
BUTALBITAL	None	Small molecule	GABA-A receptor; anion channel positive allosteric modulator	Gamma-aminobutyric acid receptor subunit beta-3	GABRB3	P28472
BUTALBITAL	None	Small molecule	GABA-A receptor; anion channel positive allosteric modulator	Gamma-aminobutyric acid receptor subunit beta-1	GABRB1	P18505
BUTORPHANOL	N02AF01	Small molecule	Kappa opioid receptor partial agonist	Kappa-type opioid receptor	OPRK1	P41145
BUTORPHANOL	N02AF01	Small molecule	Mu opioid receptor partial agonist	Mu-type opioid receptor	OPRM1	P35372
CABAZITAXEL	L01CD04	Small molecule	Tubulin inhibitor	Tubulin beta chain	TUBB	P07437
CABAZITAXEL	L01CD04	Small molecule	Tubulin inhibitor	Tubulin beta-3 chain	TUBB3	Q13509
CABAZITAXEL	L01CD04	Small molecule	Tubulin inhibitor	Tubulin beta-1 chain	TUBB1	Q9H4B7
CABAZITAXEL	L01CD04	Small molecule	Tubulin inhibitor	Tubulin beta-2A chain	TUBB2A	Q13885
CABAZITAXEL	L01CD04	Small molecule	Tubulin inhibitor	Tubulin beta-2B chain	TUBB2B	Q9BVA1
CABAZITAXEL	L01CD04	Small molecule	Tubulin inhibitor	Tubulin beta-4A chain	TUBB4A	P04350
CABAZITAXEL	L01CD04	Small molecule	Tubulin inhibitor	Tubulin beta-4B chain	TUBB4B	P68371
CABAZITAXEL	L01CD04	Small molecule	Tubulin inhibitor	Tubulin beta-6 chain	TUBB6	Q9BUF5
CABAZITAXEL	L01CD04	Small molecule	Tubulin inhibitor	Tubulin beta-8 chain	TUBB8	Q3ZCM7
CABERGOLINE	G02CB03	Small molecule		Alpha-2A adrenergic receptor	ADRA2A	P08913
CABERGOLINE	G02CB03	Small molecule	Dopamine D2 receptor agonist	D(2) dopamine receptor	DRD2	P14416
CABERGOLINE	G02CB03	Small molecule		D(3) dopamine receptor	DRD3	P35462
CABERGOLINE	G02CB03	Small molecule		D(4) dopamine receptor	DRD4	P21917
CABERGOLINE	G02CB03	Small molecule		Alpha-2C adrenergic receptor	ADRA2C	P18825
CABERGOLINE	G02CB03	Small molecule		D(1B) dopamine receptor	Drd5	P21918
CABERGOLINE	G02CB03	Small molecule		5-hydroxytryptamine receptor 1A	HTR1A	P08908
CABERGOLINE	G02CB03	Small molecule		5-hydroxytryptamine receptor 1D	HTR1D	P28221
CABERGOLINE	G02CB03	Small molecule		5-hydroxytryptamine receptor 2A	HTR2A	P28223
CAFFEINE	N06BC01	Small molecule	Adenosine receptor antagonist	Adenosine receptor A2a	ADORA2A	P29274
CAFFEINE	N06BC01	Small molecule	Adenosine receptor antagonist	Adenosine receptor A1	ADORA1	P30542
CAFFEINE	N06BC01	Small molecule		Intermediate conductance calcium-activated potassium channel protein 4	KCNN4	O15554
CAFFEINE	N06BC01	Small molecule		cAMP-specific 3',5'-cyclic phosphodiesterase 4B	PDE4B	Q07343
CAFFEINE	N06BC01	Small molecule	Adenosine receptor antagonist	Adenosine receptor A2b	ADORA2B	P29275
CAFFEINE	N06BC01	Small molecule	Adenosine receptor antagonist	Adenosine receptor A3	ADORA3	P0DMS8
CALCIFEDIOL	A11CC06	Small molecule	Vitamin D receptor agonist	Vitamin D3 receptor	VDR	P11473
CALCIPOTRIENE	D05AX02	Small molecule	Vitamin D receptor agonist	Vitamin D3 receptor	VDR	P11473
CALCITONIN HUMAN	H05BA03	Protein	Calcitonin receptor agonist	Calcitonin receptor	CALCR	P30988
CALCITONIN SALMON	H05BA01	Protein	Calcitonin receptor agonist	Calcitonin receptor	CALCR	P30988
CALCITONIN SALMON RECOMBINANT	H05BA01	Protein	Calcitonin receptor agonist	Calcitonin receptor	CALCR	P30988
CALCITRIOL	A11CC04	Small molecule	Vitamin D receptor agonist	Vitamin D3 receptor	VDR	P11473
CANAGLIFLOZIN	A10BX11	Small molecule	Sodium/glucose cotransporter 2 inhibitor	Sodium/glucose cotransporter 2	SLC5A2	P31639
CANAKINUMAB	L04AC08	Antibody	Interleukin-1 beta inhibitor	Interleukin-1 beta	IL1B	P01584
CANDESARTAN CILEXETIL	C09CA06	Small molecule	Type-1 angiotensin II receptor antagonist	Type-1 angiotensin II receptor	AGTR1	P30556
CANGRELOR	B01AC25	Small molecule	Purinergic receptor P2Y12 antagonist	P2Y purinoceptor 12	P2RY12	Q9H244
CAPECITABINE	L01BC06	Small molecule	Thymidylate synthase inhibitor	Thymidylate synthase	TYMS	P04818
CAPSAICIN	M02AB01	Small molecule	Vanilloid receptor opener	Transient receptor potential cation channel subfamily V member 1	TRPV1	Q8NER1
CAPTOPRIL	C09AA01	Small molecule	Angiotensin-converting enzyme inhibitor	Angiotensin-converting enzyme	ACE	P12821
CARBACHOL CHLORIDE	N07AB01	Small molecule	Muscarinic acetylcholine receptor M3 agonist	Muscarinic acetylcholine receptor M3	CHRM3	P20309
CARBAMAZEPINE	N03AF01	Small molecule	Sodium channel alpha subunit blocker	Sodium channel protein type 2 subunit alpha	SCN2A	Q99250
CARBAMAZEPINE	N03AF01	Small molecule	Sodium channel alpha subunit blocker	Sodium channel protein type 5 subunit alpha	SCN5A	Q14524
CARBAMAZEPINE	N03AF01	Small molecule	Sodium channel alpha subunit blocker	Sodium channel protein type 9 subunit alpha	SCN9A	Q15858
CARBAMAZEPINE	N03AF01	Small molecule		Sodium-dependent serotonin transporter	SLC6A4	P31645
CARBAMAZEPINE	N03AF01	Small molecule		Neuronal acetylcholine receptor subunit alpha-2	CHRNA2	Q15822
CARBAMAZEPINE	N03AF01	Small molecule		Neuronal acetylcholine receptor subunit beta-4	CHRNB4	P30926
CARBAMAZEPINE	N03AF01	Small molecule	Sodium channel alpha subunit blocker	Sodium channel protein type 10 subunit alpha	SCN10A	Q9Y5Y9
CARBAMAZEPINE	N03AF01	Small molecule	Sodium channel alpha subunit blocker	Sodium channel protein type 11 subunit alpha	SCN11A	Q9UI33
CARBAMAZEPINE	N03AF01	Small molecule	Sodium channel alpha subunit blocker	Sodium channel protein type 1 subunit alpha	SCN1A	P35498
CARBAMAZEPINE	N03AF01	Small molecule	Sodium channel alpha subunit blocker	Sodium channel protein type 3 subunit alpha	SCN3A	Q9NY46
CARBAMAZEPINE	N03AF01	Small molecule	Sodium channel alpha subunit blocker	Sodium channel protein type 4 subunit alpha	SCN4A	P35499
CARBAMAZEPINE	N03AF01	Small molecule	Sodium channel alpha subunit blocker	Sodium channel protein type 7 subunit alpha	SCN7A	Q01118
CARBAMAZEPINE	N03AF01	Small molecule	Sodium channel alpha subunit blocker	Sodium channel protein type 8 subunit alpha	SCN8A	Q9UQD0
CARBIDOPA	N04BA02	Small molecule	DOPA decarboxylase inhibitor	Aromatic-L-amino-acid decarboxylase	DDC	P20711
CARBINOXAMINE	R06AA08	Small molecule	Histamine H1 receptor antagonist	Histamine H1 receptor	HRH1	P35367
CARBOPROST	G02AD04	Small molecule		Prostaglandin E2 receptor EP2 subtype	PTGER2	P43116
CARBOPROST	G02AD04	Small molecule		Prostaglandin E2 receptor EP4 subtype	PTGER4	P35408
CARBOPROST	G02AD04	Small molecule	Prostanoid FP receptor agonist	Prostaglandin F2-alpha receptor	PTGFR	P43088
CARFILZOMIB	L01XX45	Protein	26S proteosome inhibitor	Proteasome subunit beta type-5	PSMB5	P28074
CARGLUMIC ACID	A16AA05	Small molecule	Carbamoyl-phosphate synthase [ammonia], mitochondrial positive allosteric modulator	Carbamoyl-phosphate synthase [ammonia], mitochondrial	CPS1	P31327
CARMUSTINE	L01AD01	Small molecule	Glutathione reductase inhibitor	Glutathione reductase, mitochondrial	GSR	P00390
CARPHENAZINE	None	Small molecule	Dopamine D2 receptor antagonist	D(2) dopamine receptor	DRD2	P14416
CARPHENAZINE	None	Small molecule	Serotonin 2c (5-HT2c) receptor antagonist	5-hydroxytryptamine receptor 2C	HTR2C	P28335
CARPHENAZINE	None	Small molecule	Serotonin 2a (5-HT2a) receptor antagonist	5-hydroxytryptamine receptor 2A	HTR2A	P28223
CARPROFEN	QM01AE91	Small molecule	Cyclooxygenase-2 inhibitor	Prostaglandin G/H synthase 2	PTGS2	P35354
CARTEOLOL	C07AA15	Small molecule	Adrenergic receptor beta antagonist	Beta-2 adrenergic receptor	ADRB2	P07550
CARTEOLOL	C07AA15	Small molecule	Adrenergic receptor beta antagonist	Beta-1 adrenergic receptor	ADRB1	P08588
CARTEOLOL	C07AA15	Small molecule	Adrenergic receptor beta antagonist	Beta-3 adrenergic receptor	ADRB3	P13945
CARVEDILOL	C07AG02	Small molecule	Adrenergic receptor beta antagonist	Beta-2 adrenergic receptor	ADRB2	P07550
CARVEDILOL	C07AG02	Small molecule	Adrenergic receptor alpha-1 antagonist	Alpha-1A adrenergic receptor	ADRA1A	P35348
CARVEDILOL	C07AG02	Small molecule	Adrenergic receptor alpha-1 antagonist	Alpha-1B adrenergic receptor	ADRA1B	P35368
CARVEDILOL	C07AG02	Small molecule	Adrenergic receptor alpha-1 antagonist	Alpha-1D adrenergic receptor	ADRA1D	P25100
CARVEDILOL	C07AG02	Small molecule	Adrenergic receptor beta antagonist	Beta-1 adrenergic receptor	ADRB1	P08588
CARVEDILOL	C07AG02	Small molecule	Adrenergic receptor beta antagonist	Beta-3 adrenergic receptor	ADRB3	P13945
CARVEDILOL	C07AG02	Small molecule		5-hydroxytryptamine receptor 1A	HTR1A	P08908
CARVEDILOL	C07AG02	Small molecule		5-hydroxytryptamine receptor 2B	HTR2B	P41595
CELECOXIB	L01XX33	Small molecule	Cyclooxygenase-2 inhibitor	Prostaglandin G/H synthase 2	PTGS2	P35354
CERIVASTATIN	C10AA06	Small molecule	HMG-CoA reductase inhibitor	3-hydroxy-3-methylglutaryl-coenzyme A reductase	HMGCR	P04035
CERTOLIZUMAB PEGOL	L04AB05	Antibody	TNF-alpha inhibitor	Tumor necrosis factor	TNF	P01375
CERULETIDE	V04CC04	Protein	Cholecystokinin A receptor agonist	Cholecystokinin receptor type A	CCKAR	P32238
CETIRIZINE	R06AE07	Small molecule	Histamine H1 receptor antagonist	Histamine H1 receptor	HRH1	P35367
CETRORELIX	H01CC02	Protein	Gonadotropin-releasing hormone receptor antagonist	Gonadotropin-releasing hormone receptor	GNRHR	P30968
CEVIMELINE	N07AX03	Small molecule	Muscarinic acetylcholine receptor M1 agonist	Muscarinic acetylcholine receptor M1	CHRM1	P11229
CEVIMELINE	N07AX03	Small molecule	Muscarinic acetylcholine receptor M3 agonist	Muscarinic acetylcholine receptor M3	CHRM3	P20309
CHENODIOL	A05AA01	Small molecule	Bile acid receptor FXR agonist	Bile acid receptor	NR1H4	Q96RI1
CHLORDIAZEPOXIDE	N05BA02	Small molecule	GABA-A receptor; anion channel positive allosteric modulator	Gamma-aminobutyric acid receptor subunit alpha-1	GABRA1	P14867
CHLORDIAZEPOXIDE	N05BA02	Small molecule	GABA-A receptor; anion channel positive allosteric modulator	Gamma-aminobutyric acid receptor subunit gamma-2	GABRG2	P18507
CHLORDIAZEPOXIDE	N05BA02	Small molecule	GABA-A receptor; anion channel positive allosteric modulator	Gamma-aminobutyric acid receptor subunit alpha-5	GABRA5	P31644
CHLORDIAZEPOXIDE	N05BA02	Small molecule	GABA-A receptor; anion channel positive allosteric modulator	Gamma-aminobutyric acid receptor subunit alpha-2	GABRA2	P47869
CHLORDIAZEPOXIDE	N05BA02	Small molecule	GABA-A receptor; anion channel positive allosteric modulator	Gamma-aminobutyric acid receptor subunit alpha-3	GABRA3	P34903
CHLORDIAZEPOXIDE	N05BA02	Small molecule	GABA-A receptor; anion channel positive allosteric modulator	Gamma-aminobutyric acid receptor subunit gamma-1	GABRG1	Q8N1C3
CHLORDIAZEPOXIDE	N05BA02	Small molecule	GABA-A receptor; anion channel positive allosteric modulator	Gamma-aminobutyric acid receptor subunit gamma-3	GABRG3	Q99928
CHLOROPROCAINE	N01BA04	Small molecule	Sodium channel alpha subunit blocker	Sodium channel protein type 2 subunit alpha	SCN2A	Q99250
CHLOROPROCAINE	N01BA04	Small molecule	Sodium channel alpha subunit blocker	Sodium channel protein type 5 subunit alpha	SCN5A	Q14524
CHLOROPROCAINE	N01BA04	Small molecule	Sodium channel alpha subunit blocker	Sodium channel protein type 9 subunit alpha	SCN9A	Q15858
CHLOROPROCAINE	N01BA04	Small molecule	Sodium channel alpha subunit blocker	Sodium channel protein type 10 subunit alpha	SCN10A	Q9Y5Y9
CHLOROPROCAINE	N01BA04	Small molecule	Sodium channel alpha subunit blocker	Sodium channel protein type 11 subunit alpha	SCN11A	Q9UI33
CHLOROPROCAINE	N01BA04	Small molecule	Sodium channel alpha subunit blocker	Sodium channel protein type 1 subunit alpha	SCN1A	P35498
CHLOROPROCAINE	N01BA04	Small molecule	Sodium channel alpha subunit blocker	Sodium channel protein type 3 subunit alpha	SCN3A	Q9NY46
CHLOROPROCAINE	N01BA04	Small molecule	Sodium channel alpha subunit blocker	Sodium channel protein type 4 subunit alpha	SCN4A	P35499
CHLOROPROCAINE	N01BA04	Small molecule	Sodium channel alpha subunit blocker	Sodium channel protein type 7 subunit alpha	SCN7A	Q01118
CHLOROPROCAINE	N01BA04	Small molecule	Sodium channel alpha subunit blocker	Sodium channel protein type 8 subunit alpha	SCN8A	Q9UQD0
CHLOROQUINE	P01BA01	Small molecule		Hemoglobin subunit alpha	HBA2	P69905
CHLOROTHIAZIDE	C03AA04	Small molecule	Thiazide-sensitive sodium-chloride cotransporter inhibitor	Solute carrier family 12 member 3	SLC12A3	P55017
CHLOROTRIANISENE	G03CA06	Small molecule	Estrogen receptor beta modulator	Estrogen receptor beta	ESR2	Q92731
CHLORPHENIRAMINE	R06AB04	Small molecule	Histamine H1 receptor antagonist	Histamine H1 receptor	HRH1	P35367
CHLORPHENTERMINE	A08AA	Small molecule	Serotonin transporter substrate	Sodium-dependent serotonin transporter	SLC6A4	P31645
CHLORPROMAZINE	N05AA01	Small molecule		Histamine H1 receptor	HRH1	P35367
CHLORPROMAZINE	N05AA01	Small molecule	D2-like dopamine receptor antagonist	D(2) dopamine receptor	DRD2	P14416
CHLORPROMAZINE	N05AA01	Small molecule	D2-like dopamine receptor antagonist	D(3) dopamine receptor	DRD3	P35462
CHLORPROMAZINE	N05AA01	Small molecule	D2-like dopamine receptor antagonist	D(4) dopamine receptor	DRD4	P21917
CHLORPROMAZINE	N05AA01	Small molecule		5-hydroxytryptamine receptor 2C	HTR2C	P28335
CHLORPROMAZINE	N05AA01	Small molecule		Alpha-1B adrenergic receptor	ADRA1B	P35368
CHLORPROMAZINE	N05AA01	Small molecule		Alpha-1D adrenergic receptor	ADRA1D	P25100
CHLORPROMAZINE	N05AA01	Small molecule		Histamine H4 receptor	HRH4	Q9H3N8
CHLORPROMAZINE	N05AA01	Small molecule	Serotonin 2a (5-HT2a) receptor antagonist	5-hydroxytryptamine receptor 2A	HTR2A	P28223
CHLORPROPAMIDE	A10BB02	Small molecule	Sulfonylurea receptor 1, Kir6.2 blocker	ATP-binding cassette sub-family C member 8	ABCC8	Q09428
CHLORPROPAMIDE	A10BB02	Small molecule	Sulfonylurea receptor 1, Kir6.2 blocker	ATP-sensitive inward rectifier potassium channel 11	KCNJ11	Q14654
CHLORPROTHIXENE	N05AF03	Small molecule	Dopamine D2 receptor antagonist	D(2) dopamine receptor	DRD2	P14416
CHLORPROTHIXENE	N05AF03	Small molecule	Dopamine D3 receptor antagonist	D(3) dopamine receptor	DRD3	P35462
CHLORPROTHIXENE	N05AF03	Small molecule	Serotonin 2c (5-HT2c) receptor antagonist	5-hydroxytryptamine receptor 2C	HTR2C	P28335
CHLORPROTHIXENE	N05AF03	Small molecule	Serotonin 2a (5-HT2a) receptor antagonist	5-hydroxytryptamine receptor 2A	HTR2A	P28223
CHLORTHALIDONE	C03BA04	Small molecule		Solute carrier family 12 member 1	SLC12A1	Q13621
CHLORTHALIDONE	C03BA04	Small molecule	Thiazide-sensitive sodium-chloride cotransporter inhibitor	Solute carrier family 12 member 3	SLC12A3	P55017
CHLORZOXAZONE	M03BB03	Small molecule		Calcium-activated potassium channel subunit alpha-1	KCNMA1	Q12791
CHLORZOXAZONE	M03BB03	Small molecule	Intermediate conductance calcium-activated potassium channel protein 4 opener	Intermediate conductance calcium-activated potassium channel protein 4	KCNN4	O15554
CHOLECALCIFEROL	A11CC05	Small molecule	Vitamin D receptor agonist	Vitamin D3 receptor	VDR	P11473
CHORIOGONADOTROPIN ALFA	G03GA08	Protein	Luteinizing hormone/Choriogonadotropin receptor agonist	Lutropin-choriogonadotropic hormone receptor	LHCGR	P22888
CICLESONIDE	R01AD13	Small molecule	Glucocorticoid receptor agonist	Glucocorticoid receptor	NR3C1	P04150
CILASTATIN	J01DH51	Small molecule	Renal dipeptidase inhibitor	Dipeptidase 1	DPEP1	P16444
CILOSTAZOL	B01AC23	Small molecule		cAMP-specific 3',5'-cyclic phosphodiesterase 4A	PDE4A	P27815
CILOSTAZOL	B01AC23	Small molecule	Phosphodiesterase 3A inhibitor	cGMP-inhibited 3',5'-cyclic phosphodiesterase A	PDE3A	Q14432
CIMETIDINE	A02BA01	Small molecule	Histamine H2 receptor antagonist	Histamine H2 receptor	HRH2	P25021
CINACALCET	H05BX01	Small molecule	Calcium sensing receptor positive allosteric modulator	Extracellular calcium-sensing receptor	CASR	P41180
CISAPRIDE	A03FA02	Small molecule	Serotonin 4 (5-HT4) receptor agonist	5-hydroxytryptamine receptor 4	HTR4	Q13639
CISATRACURIUM	M03AC11	Small molecule	Muscle-type nicotinic acetylcholine receptor antagonist	Acetylcholine receptor subunit alpha	CHRNA1	P02708
CISATRACURIUM	M03AC11	Small molecule	Muscle-type nicotinic acetylcholine receptor antagonist	Acetylcholine receptor subunit beta	CHRNB	P11230
CISATRACURIUM	M03AC11	Small molecule	Muscle-type nicotinic acetylcholine receptor antagonist	Acetylcholine receptor subunit delta	CHRND	Q07001
CISATRACURIUM	M03AC11	Small molecule	Muscle-type nicotinic acetylcholine receptor antagonist	Acetylcholine receptor subunit epsilon	CHRNE	Q04844
CISATRACURIUM	M03AC11	Small molecule	Muscle-type nicotinic acetylcholine receptor antagonist	Acetylcholine receptor subunit gamma	CHRNG	P07510
CITALOPRAM	N06AB04	Small molecule	Serotonin transporter inhibitor	Sodium-dependent serotonin transporter	SLC6A4	P31645
CLEMASTINE	D04AA14	Small molecule	Histamine H1 receptor antagonist	Histamine H1 receptor	HRH1	P35367
CLEVIDIPINE	C08CA16	Small molecule	Voltage-gated L-type calcium channel blocker	Voltage-dependent L-type calcium channel subunit alpha-1C	CACNA1C	Q13936
CLEVIDIPINE	C08CA16	Small molecule	Voltage-gated L-type calcium channel blocker	Voltage-dependent L-type calcium channel subunit alpha-1S	CACNA1S	Q13698
CLEVIDIPINE	C08CA16	Small molecule	Voltage-gated L-type calcium channel blocker	Voltage-dependent L-type calcium channel subunit alpha-1D	CACNA1D	Q01668
CLEVIDIPINE	C08CA16	Small molecule	Voltage-gated L-type calcium channel blocker	Voltage-dependent L-type calcium channel subunit alpha-1F	CACNA1F	O60840
CLIDINIUM	A03CA02	Small molecule	Muscarinic acetylcholine receptor M1 antagonist	Muscarinic acetylcholine receptor M1	CHRM1	P11229
CLIDINIUM	A03CA02	Small molecule	Muscarinic acetylcholine receptor M3 antagonist	Muscarinic acetylcholine receptor M3	CHRM3	P20309
CLOBAZAM	N05BA09	Small molecule	GABA-A receptor; anion channel positive allosteric modulator	Gamma-aminobutyric acid receptor subunit alpha-1	GABRA1	P14867
CLOBAZAM	N05BA09	Small molecule	GABA-A receptor; anion channel positive allosteric modulator	Gamma-aminobutyric acid receptor subunit gamma-2	GABRG2	P18507
CLOBAZAM	N05BA09	Small molecule	GABA-A receptor; anion channel positive allosteric modulator	Gamma-aminobutyric acid receptor subunit alpha-5	GABRA5	P31644
CLOBAZAM	N05BA09	Small molecule	GABA-A receptor; anion channel positive allosteric modulator	Gamma-aminobutyric acid receptor subunit alpha-2	GABRA2	P47869
CLOBAZAM	N05BA09	Small molecule	GABA-A receptor; anion channel positive allosteric modulator	Gamma-aminobutyric acid receptor subunit alpha-3	GABRA3	P34903
CLOBAZAM	N05BA09	Small molecule	GABA-A receptor; anion channel positive allosteric modulator	Gamma-aminobutyric acid receptor subunit gamma-1	GABRG1	Q8N1C3
CLOBAZAM	N05BA09	Small molecule	GABA-A receptor; anion channel positive allosteric modulator	Gamma-aminobutyric acid receptor subunit gamma-3	GABRG3	Q99928
CLOBETASOL PROPIONATE	D07AD01	Small molecule	Glucocorticoid receptor agonist	Glucocorticoid receptor	NR3C1	P04150
CLOCORTOLONE PIVALATE	D07AB21	Small molecule	Glucocorticoid receptor agonist	Glucocorticoid receptor	NR3C1	P04150
CLOFARABINE	L01BB06	Small molecule		Deoxycytidine kinase	DCK	P27707
CLOFARABINE	L01BB06	Small molecule	DNA polymerase (alpha/delta/epsilon) inhibitor	DNA polymerase alpha catalytic subunit	POLA1	P09884
CLOFARABINE	L01BB06	Small molecule	DNA polymerase (alpha/delta/epsilon) inhibitor	DNA polymerase epsilon catalytic subunit A	POLE	Q07864
CLOFARABINE	L01BB06	Small molecule	Ribonucleoside-diphosphate reductase RR1 inhibitor	Ribonucleoside-diphosphate reductase large subunit	RRM1	P23921
CLOFARABINE	L01BB06	Small molecule	DNA polymerase (alpha/delta/epsilon) inhibitor	DNA polymerase delta catalytic subunit	POLD1	P28340
CLOFIBRATE	C10AB01	Small molecule	Peroxisome proliferator-activated receptor alpha agonist	Peroxisome proliferator-activated receptor alpha	PPARA	Q07869
CLOMIPRAMINE	N06AA04	Small molecule		Histamine H1 receptor	HRH1	P35367
CLOMIPRAMINE	N06AA04	Small molecule	Serotonin transporter inhibitor	Sodium-dependent serotonin transporter	SLC6A4	P31645
CLONAZEPAM	N03AE01	Small molecule	GABA-A receptor; anion channel positive allosteric modulator	Gamma-aminobutyric acid receptor subunit alpha-1	GABRA1	P14867
CLONAZEPAM	N03AE01	Small molecule	GABA-A receptor; anion channel positive allosteric modulator	Gamma-aminobutyric acid receptor subunit gamma-2	GABRG2	P18507
CLONAZEPAM	N03AE01	Small molecule	GABA-A receptor; anion channel positive allosteric modulator	Gamma-aminobutyric acid receptor subunit alpha-5	GABRA5	P31644
CLONAZEPAM	N03AE01	Small molecule	GABA-A receptor; anion channel positive allosteric modulator	Gamma-aminobutyric acid receptor subunit alpha-2	GABRA2	P47869
CLONAZEPAM	N03AE01	Small molecule	GABA-A receptor; anion channel positive allosteric modulator	Gamma-aminobutyric acid receptor subunit alpha-3	GABRA3	P34903
CLONAZEPAM	N03AE01	Small molecule	GABA-A receptor; anion channel positive allosteric modulator	Gamma-aminobutyric acid receptor subunit gamma-1	GABRG1	Q8N1C3
CLONAZEPAM	N03AE01	Small molecule	GABA-A receptor; anion channel positive allosteric modulator	Gamma-aminobutyric acid receptor subunit gamma-3	GABRG3	Q99928
CLONIDINE	C02AC01	Small molecule	Adrenergic receptor alpha-2 agonist	Alpha-2A adrenergic receptor	ADRA2A	P08913
CLONIDINE	C02AC01	Small molecule	Adrenergic receptor alpha-2 agonist	Alpha-2B adrenergic receptor	ADRA2B	P18089
CLONIDINE	C02AC01	Small molecule	Adrenergic receptor alpha-2 agonist	Alpha-2C adrenergic receptor	ADRA2C	P18825
CLOPIDOGREL	B01AC04	Small molecule	Purinergic receptor P2Y12 antagonist	P2Y purinoceptor 12	P2RY12	Q9H244
CLORAZEPIC ACID	N05BA05	Small molecule	GABA-A receptor; anion channel positive allosteric modulator	Gamma-aminobutyric acid receptor subunit alpha-1	GABRA1	P14867
CLORAZEPIC ACID	N05BA05	Small molecule	GABA-A receptor; anion channel positive allosteric modulator	Gamma-aminobutyric acid receptor subunit gamma-2	GABRG2	P18507
CLORAZEPIC ACID	N05BA05	Small molecule	GABA-A receptor; anion channel positive allosteric modulator	Gamma-aminobutyric acid receptor subunit alpha-5	GABRA5	P31644
CLORAZEPIC ACID	N05BA05	Small molecule	GABA-A receptor; anion channel positive allosteric modulator	Gamma-aminobutyric acid receptor subunit alpha-2	GABRA2	P47869
CLORAZEPIC ACID	N05BA05	Small molecule	GABA-A receptor; anion channel positive allosteric modulator	Gamma-aminobutyric acid receptor subunit alpha-3	GABRA3	P34903
CLORAZEPIC ACID	N05BA05	Small molecule	GABA-A receptor; anion channel positive allosteric modulator	Gamma-aminobutyric acid receptor subunit gamma-1	GABRG1	Q8N1C3
CLORAZEPIC ACID	N05BA05	Small molecule	GABA-A receptor; anion channel positive allosteric modulator	Gamma-aminobutyric acid receptor subunit gamma-3	GABRG3	Q99928
CLOZAPINE	N05AH02	Small molecule		Histamine H1 receptor	HRH1	P35367
CLOZAPINE	N05AH02	Small molecule	Dopamine D2 receptor antagonist	D(2) dopamine receptor	DRD2	P14416
CLOZAPINE	N05AH02	Small molecule		Alpha-1D adrenergic receptor	ADRA1D	P25100
CLOZAPINE	N05AH02	Small molecule		Alpha-2B adrenergic receptor	ADRA2B	P18089
CLOZAPINE	N05AH02	Small molecule		Muscarinic acetylcholine receptor M3	CHRM3	P20309
CLOZAPINE	N05AH02	Small molecule		D(1A) dopamine receptor	Drd1	P21728
CLOZAPINE	N05AH02	Small molecule		D(1B) dopamine receptor	Drd5	P21918
CLOZAPINE	N05AH02	Small molecule	Serotonin 2a (5-HT2a) receptor antagonist	5-hydroxytryptamine receptor 2A	HTR2A	P28223
CLOZAPINE	N05AH02	Small molecule		5-hydroxytryptamine receptor 2B	HTR2B	P41595
CLOZAPINE	N05AH02	Small molecule		5-hydroxytryptamine receptor 7	HTR7	P34969
COBICISTAT	V03AX03	Small molecule	Cytochrome P450 3A inhibitor	Cytochrome P450 3A4	CYP3A4	P08684
COBICISTAT	V03AX03	Small molecule	Cytochrome P450 3A inhibitor	Cytochrome P450 3A5	CYP3A5	P20815
COBICISTAT	V03AX03	Small molecule	Cytochrome P450 3A inhibitor	Cytochrome P450 3A43	CYP3A43	Q9HB55
COBICISTAT	V03AX03	Small molecule	Cytochrome P450 3A inhibitor	Cytochrome P450 3A7	CYP3A7	P24462
CODEINE	N02AA59	Small molecule	Opioid receptors; mu/kappa/delta agonist	Delta-type opioid receptor	OPRD1	P41143
CODEINE	N02AA59	Small molecule	Opioid receptors; mu/kappa/delta agonist	Kappa-type opioid receptor	OPRK1	P41145
CODEINE	N02AA59	Small molecule	Opioid receptors; mu/kappa/delta agonist	Mu-type opioid receptor	OPRM1	P35372
COLCHICINE	M04AC01	Small molecule	Tubulin inhibitor	Tubulin beta-3 chain	TUBB3	Q13509
COLCHICINE	M04AC01	Small molecule	Tubulin inhibitor	Tubulin beta chain	TUBB	P07437
COLCHICINE	M04AC01	Small molecule	Tubulin inhibitor	Tubulin beta-1 chain	TUBB1	Q9H4B7
COLCHICINE	M04AC01	Small molecule	Tubulin inhibitor	Tubulin beta-2A chain	TUBB2A	Q13885
COLCHICINE	M04AC01	Small molecule	Tubulin inhibitor	Tubulin beta-2B chain	TUBB2B	Q9BVA1
COLCHICINE	M04AC01	Small molecule	Tubulin inhibitor	Tubulin beta-4A chain	TUBB4A	P04350
COLCHICINE	M04AC01	Small molecule	Tubulin inhibitor	Tubulin beta-4B chain	TUBB4B	P68371
COLCHICINE	M04AC01	Small molecule	Tubulin inhibitor	Tubulin beta-6 chain	TUBB6	Q9BUF5
COLCHICINE	M04AC01	Small molecule	Tubulin inhibitor	Tubulin beta-8 chain	TUBB8	Q3ZCM7
COLLAGENASE CLOSTRIDIUM HISTOLYTICUM	D03BA02	Enzyme	Collagen hydrolytic enzyme	Collagen alpha-1(XVIII) chain	COL18A1	P39060
COLLAGENASE CLOSTRIDIUM HISTOLYTICUM	D03BA02	Enzyme	Collagen hydrolytic enzyme	Collagen alpha-1(IV) chain	COL4A1	P02462
COLLAGENASE CLOSTRIDIUM HISTOLYTICUM	D03BA02	Enzyme	Collagen hydrolytic enzyme	Collagen alpha-2(IV) chain	COL4A2	P08572
COLLAGENASE CLOSTRIDIUM HISTOLYTICUM	D03BA02	Enzyme	Collagen hydrolytic enzyme	Collagen alpha-1(XI) chain	COL11A1	P12107
COLLAGENASE CLOSTRIDIUM HISTOLYTICUM	D03BA02	Enzyme	Collagen hydrolytic enzyme	Collagen alpha-2(XI) chain	COL11A2	P13942
COLLAGENASE CLOSTRIDIUM HISTOLYTICUM	D03BA02	Enzyme	Collagen hydrolytic enzyme	Collagen alpha-1(XV) chain	COL15A1	P39059
COLLAGENASE CLOSTRIDIUM HISTOLYTICUM	D03BA02	Enzyme	Collagen hydrolytic enzyme	Collagen alpha-1(I) chain	COL1A1	P02452
COLLAGENASE CLOSTRIDIUM HISTOLYTICUM	D03BA02	Enzyme	Collagen hydrolytic enzyme	Collagen alpha-2(I) chain	COL1A2	P08123
COLLAGENASE CLOSTRIDIUM HISTOLYTICUM	D03BA02	Enzyme	Collagen hydrolytic enzyme	Collagen alpha-1(XXIV) chain	COL24A1	Q17RW2
COLLAGENASE CLOSTRIDIUM HISTOLYTICUM	D03BA02	Enzyme	Collagen hydrolytic enzyme	Collagen alpha-1(XXVII) chain	COL27A1	Q8IZC6
COLLAGENASE CLOSTRIDIUM HISTOLYTICUM	D03BA02	Enzyme	Collagen hydrolytic enzyme	Collagen alpha-1(XXVIII) chain	COL28A1	Q2UY09
COLLAGENASE CLOSTRIDIUM HISTOLYTICUM	D03BA02	Enzyme	Collagen hydrolytic enzyme	Collagen alpha-1(II) chain	COL2A1	P02458
COLLAGENASE CLOSTRIDIUM HISTOLYTICUM	D03BA02	Enzyme	Collagen hydrolytic enzyme	Collagen alpha-1(III) chain	COL3A1	P02461
COLLAGENASE CLOSTRIDIUM HISTOLYTICUM	D03BA02	Enzyme	Collagen hydrolytic enzyme	Collagen alpha-3(IV) chain	COL4A3	Q01955
COLLAGENASE CLOSTRIDIUM HISTOLYTICUM	D03BA02	Enzyme	Collagen hydrolytic enzyme	Collagen alpha-4(IV) chain	COL4A4	P53420
COLLAGENASE CLOSTRIDIUM HISTOLYTICUM	D03BA02	Enzyme	Collagen hydrolytic enzyme	Collagen alpha-5(IV) chain	COL4A5	P29400
COLLAGENASE CLOSTRIDIUM HISTOLYTICUM	D03BA02	Enzyme	Collagen hydrolytic enzyme	Collagen alpha-6(IV) chain	COL4A6	Q14031
COLLAGENASE CLOSTRIDIUM HISTOLYTICUM	D03BA02	Enzyme	Collagen hydrolytic enzyme	Collagen alpha-1(V) chain	COL5A1	P20908
COLLAGENASE CLOSTRIDIUM HISTOLYTICUM	D03BA02	Enzyme	Collagen hydrolytic enzyme	Collagen alpha-2(V) chain	COL5A2	P05997
COLLAGENASE CLOSTRIDIUM HISTOLYTICUM	D03BA02	Enzyme	Collagen hydrolytic enzyme	Collagen alpha-3(V) chain	COL5A3	P25940
COLLAGENASE CLOSTRIDIUM HISTOLYTICUM	D03BA02	Enzyme	Collagen hydrolytic enzyme	Collagen alpha-1(VI) chain	COL6A1	P12109
COLLAGENASE CLOSTRIDIUM HISTOLYTICUM	D03BA02	Enzyme	Collagen hydrolytic enzyme	Collagen alpha-2(VI) chain	COL6A2	P12110
COLLAGENASE CLOSTRIDIUM HISTOLYTICUM	D03BA02	Enzyme	Collagen hydrolytic enzyme	Collagen alpha-3(VI) chain	COL6A3	P12111
COLLAGENASE CLOSTRIDIUM HISTOLYTICUM	D03BA02	Enzyme	Collagen hydrolytic enzyme	Collagen alpha-5(VI) chain	COL6A5	A8TX70
COLLAGENASE CLOSTRIDIUM HISTOLYTICUM	D03BA02	Enzyme	Collagen hydrolytic enzyme	Collagen alpha-6(VI) chain	COL6A6	A6NMZ7
CONIVAPTAN	C03XA02	Small molecule	Vasopressin V1a receptor antagonist	Vasopressin V1a receptor	AVPR1A	P37288
CONIVAPTAN	C03XA02	Small molecule	Vasopressin V2 receptor antagonist	Vasopressin V2 receptor	AVPR2	P30518
CORTICOTROPIN	H01AA01	Protein	Melanocortin receptor 2 agonist	Adrenocorticotropic hormone receptor	MC2R	Q01718
CORTICOTROPIN ZINC HYDROXIDE	H01AA01	Protein	Melanocortin receptor 2 agonist	Adrenocorticotropic hormone receptor	MC2R	Q01718
CORTISONE ACETATE	H02AB10	Small molecule	Glucocorticoid receptor agonist	Glucocorticoid receptor	NR3C1	P04150
COSYNTROPIN	H01AA02	Protein	Melanocortin receptor 2 agonist	Adrenocorticotropic hormone receptor	MC2R	Q01718
CROFELEMER	A07XA06	Small molecule	Cystic fibrosis transmembrane conductance regulator inhibitor	Cystic fibrosis transmembrane conductance regulator	CFTR	P13569
CROFELEMER	A07XA06	Small molecule	Anoctamin-1 blocker	Anoctamin-1	ANO1	Q5XXA6
CROMOLYN	A07EB01	Small molecule		Calcium-activated potassium channel subunit alpha-1	KCNMA1	Q12791
CYCLIZINE	R06AE03	Small molecule	Histamine H1 receptor antagonist	Histamine H1 receptor	HRH1	P35367
CYCLOBENZAPRINE	M03BX08	Small molecule	Serotonin 2c (5-HT2c) receptor antagonist	5-hydroxytryptamine receptor 2C	HTR2C	P28335
CYCLOBENZAPRINE	M03BX08	Small molecule	Serotonin 2a (5-HT2a) receptor antagonist	5-hydroxytryptamine receptor 2A	HTR2A	P28223
CYCLOPENTOLATE	S01FA04	Small molecule	Muscarinic acetylcholine receptor M3 antagonist	Muscarinic acetylcholine receptor M3	CHRM3	P20309
CYCLOSPORINE	L04AD01	Protein	Cyclophilin A modulator	Peptidyl-prolyl cis-trans isomerase A	PPIA	P62937
CYCLOSPORINE	L04AD01	Protein		Peptidyl-prolyl cis-trans isomerase FKBP1A	FKBP1A	P62942
CYCLOSPORINE	L04AD01	Protein		Dihydroorotate dehydrogenase (quinone), mitochondrial	DHODH	Q02127
CYCLOTHIAZIDE	C03AA09	Small molecule	Thiazide-sensitive sodium-chloride cotransporter inhibitor	Solute carrier family 12 member 3	SLC12A3	P55017
CYCRIMINE	None	Small molecule	Muscarinic acetylcholine receptor M1 antagonist	Muscarinic acetylcholine receptor M1	CHRM1	P11229
CYPROHEPTADINE	R06AX02	Small molecule	Histamine H1 receptor antagonist	Histamine H1 receptor	HRH1	P35367
CYPROHEPTADINE	R06AX02	Small molecule		Muscarinic acetylcholine receptor M4	CHRM4	P08173
CYPROHEPTADINE	R06AX02	Small molecule		5-hydroxytryptamine receptor 2C	HTR2C	P28335
CYPROHEPTADINE	R06AX02	Small molecule		Muscarinic acetylcholine receptor M5	CHRM5	P08912
CYPROHEPTADINE	R06AX02	Small molecule		5-hydroxytryptamine receptor 2A	HTR2A	P28223
CYPROHEPTADINE	R06AX02	Small molecule		5-hydroxytryptamine receptor 2B	HTR2B	P41595
CYTARABINE	L01BC01	Small molecule	DNA polymerase (alpha/delta/epsilon) inhibitor	DNA polymerase alpha catalytic subunit	POLA1	P09884
CYTARABINE	L01BC01	Small molecule	DNA polymerase (alpha/delta/epsilon) inhibitor	DNA polymerase epsilon catalytic subunit A	POLE	Q07864
CYTARABINE	L01BC01	Small molecule	DNA polymerase (alpha/delta/epsilon) inhibitor	DNA polymerase delta catalytic subunit	POLD1	P28340
DABIGATRAN ETEXILATE	B01AE07	Small molecule	Thrombin inhibitor	Prothrombin	F2	P00734
DACLIZUMAB	L04AC01	Antibody	Interleukin-2 receptor inhibitor	Interleukin-2 receptor subunit alpha	IL2RA	P01589
DALFAMPRIDINE	N07XX07	Small molecule	Voltage-gated potassium channel blocker	Potassium voltage-gated channel subfamily A member 3	KCNA3	P22001
DALFAMPRIDINE	N07XX07	Small molecule	Voltage-gated potassium channel blocker	Potassium voltage-gated channel subfamily C member 4	KCNC4	Q03721
DALFAMPRIDINE	N07XX07	Small molecule	Voltage-gated potassium channel blocker	Potassium voltage-gated channel subfamily D member 3	KCND3	Q9UK17
DALFAMPRIDINE	N07XX07	Small molecule	Voltage-gated potassium channel blocker	Potassium voltage-gated channel subfamily H member 1	KCNH1	O95259
DALFAMPRIDINE	N07XX07	Small molecule	Voltage-gated potassium channel blocker	Potassium voltage-gated channel subfamily H member 2	KCNH2	Q12809
DALFAMPRIDINE	N07XX07	Small molecule	Voltage-gated potassium channel blocker	Potassium voltage-gated channel subfamily KQT member 1	KCNQ1	P51787
DALFAMPRIDINE	N07XX07	Small molecule	Voltage-gated potassium channel blocker	Potassium voltage-gated channel subfamily KQT member 2	KCNQ2	O43526
DALFAMPRIDINE	N07XX07	Small molecule	Voltage-gated potassium channel blocker	Potassium voltage-gated channel subfamily KQT member 3	KCNQ3	O43525
DALFAMPRIDINE	N07XX07	Small molecule	Voltage-gated potassium channel blocker	Potassium voltage-gated channel subfamily KQT member 4	KCNQ4	P56696
DALFAMPRIDINE	N07XX07	Small molecule	Voltage-gated potassium channel blocker	Potassium voltage-gated channel subfamily KQT member 5	KCNQ5	Q9NR82
DALFAMPRIDINE	N07XX07	Small molecule	Voltage-gated potassium channel blocker	Potassium voltage-gated channel subfamily A member 1	KCNA1	Q09470
DALFAMPRIDINE	N07XX07	Small molecule	Voltage-gated potassium channel blocker	Potassium voltage-gated channel subfamily A member 10	KCNA10	Q16322
DALFAMPRIDINE	N07XX07	Small molecule	Voltage-gated potassium channel blocker	Potassium voltage-gated channel subfamily A member 2	KCNA2	P16389
DALFAMPRIDINE	N07XX07	Small molecule	Voltage-gated potassium channel blocker	Potassium voltage-gated channel subfamily A member 4	KCNA4	P22459
DALFAMPRIDINE	N07XX07	Small molecule	Voltage-gated potassium channel blocker	Potassium voltage-gated channel subfamily A member 5	KCNA5	P22460
DALFAMPRIDINE	N07XX07	Small molecule	Voltage-gated potassium channel blocker	Potassium voltage-gated channel subfamily A member 6	KCNA6	P17658
DALFAMPRIDINE	N07XX07	Small molecule	Voltage-gated potassium channel blocker	Potassium voltage-gated channel subfamily A member 7	KCNA7	Q96RP8
DALFAMPRIDINE	N07XX07	Small molecule	Voltage-gated potassium channel blocker	Potassium voltage-gated channel subfamily B member 1	KCNB1	Q14721
DALFAMPRIDINE	N07XX07	Small molecule	Voltage-gated potassium channel blocker	Potassium voltage-gated channel subfamily B member 2	KCNB2	Q92953
DALFAMPRIDINE	N07XX07	Small molecule	Voltage-gated potassium channel blocker	Potassium voltage-gated channel subfamily C member 1	KCNC1	P48547
DALFAMPRIDINE	N07XX07	Small molecule	Voltage-gated potassium channel blocker	Potassium voltage-gated channel subfamily C member 2	KCNC2	Q96PR1
DALFAMPRIDINE	N07XX07	Small molecule	Voltage-gated potassium channel blocker	Potassium voltage-gated channel subfamily C member 3	KCNC3	Q14003
DALFAMPRIDINE	N07XX07	Small molecule	Voltage-gated potassium channel blocker	Potassium voltage-gated channel subfamily D member 1	KCND1	Q9NSA2
DALFAMPRIDINE	N07XX07	Small molecule	Voltage-gated potassium channel blocker	Potassium voltage-gated channel subfamily D member 2	KCND2	Q9NZV8
DALFAMPRIDINE	N07XX07	Small molecule	Voltage-gated potassium channel blocker	Potassium voltage-gated channel subfamily F member 1	KCNF1	Q9H3M0
DALFAMPRIDINE	N07XX07	Small molecule	Voltage-gated potassium channel blocker	Potassium voltage-gated channel subfamily G member 1	KCNG1	Q9UIX4
DALFAMPRIDINE	N07XX07	Small molecule	Voltage-gated potassium channel blocker	Potassium voltage-gated channel subfamily G member 2	KCNG2	Q9UJ96
DALFAMPRIDINE	N07XX07	Small molecule	Voltage-gated potassium channel blocker	Potassium voltage-gated channel subfamily G member 3	KCNG3	Q8TAE7
DALFAMPRIDINE	N07XX07	Small molecule	Voltage-gated potassium channel blocker	Potassium voltage-gated channel subfamily G member 4	KCNG4	Q8TDN1
DALFAMPRIDINE	N07XX07	Small molecule	Voltage-gated potassium channel blocker	Potassium voltage-gated channel subfamily H member 3	KCNH3	Q9ULD8
DALFAMPRIDINE	N07XX07	Small molecule	Voltage-gated potassium channel blocker	Potassium voltage-gated channel subfamily H member 4	KCNH4	Q9UQ05
DALFAMPRIDINE	N07XX07	Small molecule	Voltage-gated potassium channel blocker	Potassium voltage-gated channel subfamily H member 5	KCNH5	Q8NCM2
DALFAMPRIDINE	N07XX07	Small molecule	Voltage-gated potassium channel blocker	Potassium voltage-gated channel subfamily H member 6	KCNH6	Q9H252
DALFAMPRIDINE	N07XX07	Small molecule	Voltage-gated potassium channel blocker	Potassium voltage-gated channel subfamily H member 7	KCNH7	Q9NS40
DALFAMPRIDINE	N07XX07	Small molecule	Voltage-gated potassium channel blocker	Potassium voltage-gated channel subfamily H member 8	KCNH8	Q96L42
DALFAMPRIDINE	N07XX07	Small molecule	Voltage-gated potassium channel blocker	Potassium voltage-gated channel subfamily S member 1	KCNS1	Q96KK3
DALFAMPRIDINE	N07XX07	Small molecule	Voltage-gated potassium channel blocker	Potassium voltage-gated channel subfamily S member 2	KCNS2	Q9ULS6
DALFAMPRIDINE	N07XX07	Small molecule	Voltage-gated potassium channel blocker	Potassium voltage-gated channel subfamily S member 3	KCNS3	Q9BQ31
DALFAMPRIDINE	N07XX07	Small molecule	Voltage-gated potassium channel blocker	Potassium voltage-gated channel subfamily V member 1	KCNV1	Q6PIU1
DALFAMPRIDINE	N07XX07	Small molecule	Voltage-gated potassium channel blocker	Potassium voltage-gated channel subfamily V member 2	KCNV2	Q8TDN2
DALTEPARIN SODIUM	B01AB04	Oligosaccharide	Antithrombin-III activator	Antithrombin-III	SERPINC1	P01008
DANAPAROID SODIUM	B01AB09	Unknown	Antithrombin-III activator	Antithrombin-III	SERPINC1	P01008
DANAZOL	G03XA01	Small molecule	Androgen Receptor agonist	Androgen receptor	AR	P10275
DANAZOL	G03XA01	Small molecule	Progesterone receptor agonist	Progesterone receptor	PGR	P06401
DANAZOL	G03XA01	Small molecule		Gonadotropin-releasing hormone receptor	GNRHR	P30968
DANAZOL	G03XA01	Small molecule		Putative gonadotropin-releasing hormone II receptor	GNRHR2	Q96P88
DANTROLENE	M03CA01	Small molecule	Ryanodine receptor 3 antagonist	Ryanodine receptor 3	RYR3	Q15413
DANTROLENE	M03CA01	Small molecule	Ryanodine receptor 1 antagonist	Ryanodine receptor 1	RYR1	P21817
DAPAGLIFLOZIN	A10BX09	Small molecule	Sodium/glucose cotransporter 2 inhibitor	Sodium/glucose cotransporter 2	SLC5A2	P31639
DAPIPRAZOLE	S01EX02	Small molecule	Alpha-1a adrenergic receptor antagonist	Alpha-1A adrenergic receptor	ADRA1A	P35348
DAPIPRAZOLE	S01EX02	Small molecule		Alpha-1D adrenergic receptor	ADRA1D	P25100
DARBEPOETIN ALFA	B03XA02	Protein	Erythropoietin receptor agonist	Erythropoietin receptor	EPOR	P19235
DARIFENACIN	G04BD10	Small molecule	Muscarinic acetylcholine receptor M2 antagonist	Muscarinic acetylcholine receptor M2	CHRM2	P08172
DARIFENACIN	G04BD10	Small molecule	Muscarinic acetylcholine receptor M3 antagonist	Muscarinic acetylcholine receptor M3	CHRM3	P20309
DAUNORUBICIN	L01DB02	Small molecule	DNA topoisomerase II alpha inhibitor	DNA topoisomerase 2-alpha	TOP2A	P11388
DECAMETHONIUM	None	Small molecule	Muscle-type nicotinic acetylcholine receptor partial agonist	Acetylcholine receptor subunit alpha	CHRNA1	P02708
DECAMETHONIUM	None	Small molecule	Muscle-type nicotinic acetylcholine receptor partial agonist	Acetylcholine receptor subunit beta	CHRNB	P11230
DECAMETHONIUM	None	Small molecule	Muscle-type nicotinic acetylcholine receptor partial agonist	Acetylcholine receptor subunit delta	CHRND	Q07001
DECAMETHONIUM	None	Small molecule	Muscle-type nicotinic acetylcholine receptor partial agonist	Acetylcholine receptor subunit epsilon	CHRNE	Q04844
DECAMETHONIUM	None	Small molecule	Muscle-type nicotinic acetylcholine receptor partial agonist	Acetylcholine receptor subunit gamma	CHRNG	P07510
DECITABINE	L01BC08	Small molecule	DNA (cytosine-5)-methyltransferase 3A inhibitor	DNA (cytosine-5)-methyltransferase 3A	DNMT3A	Q9Y6K1
DECITABINE	L01BC08	Small molecule	DNA (cytosine-5)-methyltransferase 3A inhibitor	DNA (cytosine-5)-methyltransferase 3A	DNMT3A	Q9Y6K1
DECITABINE	L01BC08	Small molecule	DNA (cytosine-5)-methyltransferase 1 inhibitor	DNA (cytosine-5)-methyltransferase 1	DNMT1	P26358
DEGARELIX	L02BX02	Protein	Gonadotropin-releasing hormone receptor antagonist	Gonadotropin-releasing hormone receptor	GNRHR	P30968
DEMECARIUM	S01EB04	Small molecule	Acetylcholinesterase inhibitor	Acetylcholinesterase	ACHE	P22303
DENILEUKIN DIFTITOX	L01XX29	Protein	Interleukin-2 receptor binding agent	Interleukin-2 receptor subunit alpha	IL2RA	P01589
DENILEUKIN DIFTITOX	L01XX29	Protein	Interleukin-2 receptor binding agent	Interleukin-2 receptor subunit beta	IL2RB	P14784
DENILEUKIN DIFTITOX	L01XX29	Protein	Elongation factor 2 inhibitor	Elongation factor 2	EEF2	P13639
DENOSUMAB	M05BX04	Antibody	Tumor necrosis factor ligand superfamily member 11 inhibitor	Tumor necrosis factor ligand superfamily member 11	TNFSF11	O14788
DESERPIDINE	C02AA05	Small molecule	Synaptic vesicular amine transporter inhibitor	Synaptic vesicular amine transporter	SLC18A2	Q05940
DESFLURANE	N01AB07	Small molecule	GABA-A receptor; anion channel positive allosteric modulator	Gamma-aminobutyric acid receptor subunit alpha-1	GABRA1	P14867
DESFLURANE	N01AB07	Small molecule	GABA-A receptor; anion channel positive allosteric modulator	Gamma-aminobutyric acid receptor subunit alpha-5	GABRA5	P31644
DESFLURANE	N01AB07	Small molecule	GABA-A receptor; anion channel positive allosteric modulator	Gamma-aminobutyric acid receptor subunit beta-2	GABRB2	P47870
DESFLURANE	N01AB07	Small molecule	GABA-A receptor; anion channel positive allosteric modulator	Gamma-aminobutyric acid receptor subunit beta-3	GABRB3	P28472
DESFLURANE	N01AB07	Small molecule	GABA-A receptor; anion channel positive allosteric modulator	Gamma-aminobutyric acid receptor subunit gamma-2	GABRG2	P18507
DESFLURANE	N01AB07	Small molecule	Potassium channel subfamily K member 10 opener	Potassium channel subfamily K member 10	KCNK10	P57789
DESFLURANE	N01AB07	Small molecule	Potassium channel subfamily K member 9 opener	Potassium channel subfamily K member 9	KCNK9	Q9NPC2
DESFLURANE	N01AB07	Small molecule	GABA-A receptor; anion channel positive allosteric modulator	Gamma-aminobutyric acid receptor subunit alpha-2	GABRA2	P47869
DESFLURANE	N01AB07	Small molecule	GABA-A receptor; anion channel positive allosteric modulator	Gamma-aminobutyric acid receptor subunit alpha-3	GABRA3	P34903
DESFLURANE	N01AB07	Small molecule	GABA-A receptor; anion channel positive allosteric modulator	Gamma-aminobutyric acid receptor subunit alpha-4	GABRA4	P48169
DESFLURANE	N01AB07	Small molecule	GABA-A receptor; anion channel positive allosteric modulator	Gamma-aminobutyric acid receptor subunit alpha-6	GABRA6	Q16445
DESFLURANE	N01AB07	Small molecule	GABA-A receptor; anion channel positive allosteric modulator	Gamma-aminobutyric acid receptor subunit beta-1	GABRB1	P18505
DESFLURANE	N01AB07	Small molecule	GABA-A receptor; anion channel positive allosteric modulator	Gamma-aminobutyric acid receptor subunit delta	GABRD	O14764
DESFLURANE	N01AB07	Small molecule	GABA-A receptor; anion channel positive allosteric modulator	Gamma-aminobutyric acid receptor subunit epsilon	GABRE	P78334
DESFLURANE	N01AB07	Small molecule	GABA-A receptor; anion channel positive allosteric modulator	Gamma-aminobutyric acid receptor subunit gamma-1	GABRG1	Q8N1C3
DESFLURANE	N01AB07	Small molecule	GABA-A receptor; anion channel positive allosteric modulator	Gamma-aminobutyric acid receptor subunit gamma-3	GABRG3	Q99928
DESFLURANE	N01AB07	Small molecule	GABA-A receptor; anion channel positive allosteric modulator	Gamma-aminobutyric acid receptor subunit pi	GABRP	O00591
DESFLURANE	N01AB07	Small molecule	GABA-A receptor; anion channel positive allosteric modulator	Gamma-aminobutyric acid receptor subunit theta	GABRQ	Q9UN88
DESFLURANE	N01AB07	Small molecule	Glycine receptor (alpha-1/beta) positive modulator	Glycine receptor subunit alpha-1	GLRA1	P23415
DESFLURANE	N01AB07	Small molecule	Potassium channel subfamily K member 18 opener	Potassium channel subfamily K member 18	KCNK18	Q7Z418
DESFLURANE	N01AB07	Small molecule	Potassium channel subfamily K member 2 opener	Potassium channel subfamily K member 2	KCNK2	O95069
DESFLURANE	N01AB07	Small molecule	Potassium channel subfamily K member 3 opener	Potassium channel subfamily K member 3	KCNK3	O14649
DESIPRAMINE	N06AA01	Small molecule		Histamine H1 receptor	HRH1	P35367
DESIPRAMINE	N06AA01	Small molecule		Sodium-dependent serotonin transporter	SLC6A4	P31645
DESIPRAMINE	N06AA01	Small molecule		Alpha-1A adrenergic receptor	ADRA1A	P35348
DESIPRAMINE	N06AA01	Small molecule		5-hydroxytryptamine receptor 2A	HTR2A	P28223
DESIPRAMINE	N06AA01	Small molecule	Norepinephrine transporter inhibitor	Sodium-dependent noradrenaline transporter	SLC6A2	P23975
DESIRUDIN	B01AE01	Protein	Thrombin inhibitor	Prothrombin	F2	P00734
DESLANOSIDE	C01AA07	Small molecule	Sodium/potassium-transporting ATPase inhibitor	Sodium/potassium-transporting ATPase subunit alpha-1	ATP1A1	P05023
DESLANOSIDE	C01AA07	Small molecule	Sodium/potassium-transporting ATPase inhibitor	Sodium/potassium-transporting ATPase subunit alpha-1	ATP1A1	P05023
DESLANOSIDE	C01AA07	Small molecule	Sodium/potassium-transporting ATPase inhibitor	Sodium/potassium-transporting ATPase subunit alpha-2	ATP1A2	P50993
DESLANOSIDE	C01AA07	Small molecule	Sodium/potassium-transporting ATPase inhibitor	Sodium/potassium-transporting ATPase subunit alpha-2	ATP1A2	P50993
DESLANOSIDE	C01AA07	Small molecule	Sodium/potassium-transporting ATPase inhibitor	Sodium/potassium-transporting ATPase subunit alpha-3	ATP1A3	P13637
DESLANOSIDE	C01AA07	Small molecule	Sodium/potassium-transporting ATPase inhibitor	Sodium/potassium-transporting ATPase subunit alpha-3	ATP1A3	P13637
DESLANOSIDE	C01AA07	Small molecule	Sodium/potassium-transporting ATPase inhibitor	Sodium/potassium-transporting ATPase subunit alpha-4	ATP1A4	Q13733
DESLANOSIDE	C01AA07	Small molecule	Sodium/potassium-transporting ATPase inhibitor	Sodium/potassium-transporting ATPase subunit alpha-4	ATP1A4	Q13733
DESLORATADINE	R06AX27	Small molecule	Histamine H1 receptor antagonist	Histamine H1 receptor	HRH1	P35367
DESMOPRESSIN	H01BA02	Protein	Vasopressin receptor agonist	Vasopressin V1a receptor	AVPR1A	P37288
DESMOPRESSIN	H01BA02	Protein	Vasopressin receptor agonist	Vasopressin V1b receptor	AVPR1B	P47901
DESMOPRESSIN	H01BA02	Protein	Vasopressin receptor agonist	Vasopressin V2 receptor	AVPR2	P30518
DESOGESTREL	G03AC09	Small molecule	Progesterone receptor agonist	Progesterone receptor	PGR	P06401
DESONIDE	A01AC54	Small molecule	Glucocorticoid receptor agonist	Glucocorticoid receptor	NR3C1	P04150
DESOXIMETASONE	D07AC03	Small molecule	Glucocorticoid receptor agonist	Glucocorticoid receptor	NR3C1	P04150
DESOXYCORTICOSTERONE ACETATE	H02AA03	Small molecule	Mineralocorticoid receptor agonist	Mineralocorticoid receptor	NR3C2	P08235
DESOXYCORTICOSTERONE PIVALATE	H02AA03	Small molecule	Mineralocorticoid receptor agonist	Mineralocorticoid receptor	NR3C2	P08235
DESVENLAFAXINE	N06AX23	Small molecule	Serotonin transporter inhibitor	Sodium-dependent serotonin transporter	SLC6A4	P31645
DESVENLAFAXINE	N06AX23	Small molecule	Norepinephrine transporter inhibitor	Sodium-dependent noradrenaline transporter	SLC6A2	P23975
DEXAMETHASONE	A01AC02	Small molecule	Glucocorticoid receptor agonist	Glucocorticoid receptor	NR3C1	P04150
DEXAMETHASONE ACETATE	A01AC02	Small molecule	Glucocorticoid receptor agonist	Glucocorticoid receptor	NR3C1	P04150
DEXAMETHASONE PHOSPHORIC ACID	A01AC02	Small molecule	Glucocorticoid receptor agonist	Glucocorticoid receptor	NR3C1	P04150
DEXBROMPHENIRAMINE	R06AB06	Small molecule	Histamine H1 receptor antagonist	Histamine H1 receptor	HRH1	P35367
DEXCHLORPHENIRAMINE	R06AB02	Small molecule	Histamine H1 receptor antagonist	Histamine H1 receptor	HRH1	P35367
DEXLANSOPRAZOLE	A02BC06	Small molecule	Potassium-transporting ATPase inhibitor	Potassium-transporting ATPase alpha chain 1	ATP4A	P20648
DEXLANSOPRAZOLE	A02BC06	Small molecule	Potassium-transporting ATPase inhibitor	Potassium-transporting ATPase alpha chain 1	ATP4A	P20648
DEXMEDETOMIDINE	N05CM18	Small molecule	Adrenergic receptor alpha-2 agonist	Alpha-2A adrenergic receptor	ADRA2A	P08913
DEXMEDETOMIDINE	N05CM18	Small molecule	Adrenergic receptor alpha-2 agonist	Alpha-2B adrenergic receptor	ADRA2B	P18089
DEXMEDETOMIDINE	N05CM18	Small molecule	Adrenergic receptor alpha-2 agonist	Alpha-2C adrenergic receptor	ADRA2C	P18825
DEXMETHYLPHENIDATE	N06BA11	Small molecule	Norepinephrine transporter inhibitor	Sodium-dependent noradrenaline transporter	SLC6A2	P23975
DEXMETHYLPHENIDATE	N06BA11	Small molecule	Dopamine transporter inhibitor	Sodium-dependent dopamine transporter	SLC6A3	Q01959
DEXTROAMPHETAMINE	N06BA02	Small molecule	Synaptic vesicular amine transporter inhibitor	Synaptic vesicular amine transporter	SLC18A2	Q05940
DEXTROAMPHETAMINE	N06BA02	Small molecule	Norepinephrine transporter releasing agent	Sodium-dependent noradrenaline transporter	SLC6A2	P23975
DEXTROAMPHETAMINE	N06BA02	Small molecule	Dopamine transporter releasing agent	Sodium-dependent dopamine transporter	SLC6A3	Q01959
DEXTROMETHORPHAN	N07XX59	Small molecule		Neuronal acetylcholine receptor subunit alpha-4	CHRNA4	P43681
DEXTROMETHORPHAN	N07XX59	Small molecule		Neuronal acetylcholine receptor subunit beta-2	CHRNB2	P17787
DEXTROMETHORPHAN	N07XX59	Small molecule	Glutamate [NMDA] receptor subunit epsilon 1 antagonist	Glutamate receptor ionotropic, NMDA 2A	GRIN2A	Q12879
DEXTROMETHORPHAN	N07XX59	Small molecule		Sodium-dependent serotonin transporter	SLC6A4	P31645
DEXTROMETHORPHAN	N07XX59	Small molecule		Neuronal acetylcholine receptor subunit alpha-2	CHRNA2	Q15822
DEXTROMETHORPHAN	N07XX59	Small molecule		Neuronal acetylcholine receptor subunit alpha-3	CHRNA3	P32297
DEXTROMETHORPHAN	N07XX59	Small molecule	Sigma opioid receptor agonist	Sigma non-opioid intracellular receptor 1	SIGMAR1	Q99720
DEXTROMETHORPHAN	N07XX59	Small molecule		Glutamate receptor ionotropic, NMDA 3A	GRIN3A	Q8TCU5
DEXTROTHYROXINE	C10AX01	Small molecule	Thyroid hormone receptor agonist	Thyroid hormone receptor beta	THRB	P10828
DEXTROTHYROXINE	C10AX01	Small molecule	Thyroid hormone receptor agonist	Thyroid hormone receptor alpha	THRA	P10827
DEZOCINE	N02AX03	Small molecule	Kappa opioid receptor antagonist	Kappa-type opioid receptor	OPRK1	P41145
DEZOCINE	N02AX03	Small molecule	Mu opioid receptor partial agonist	Mu-type opioid receptor	OPRM1	P35372
DIAZEPAM	N05BA01	Small molecule	GABA-A receptor; anion channel positive allosteric modulator	Gamma-aminobutyric acid receptor subunit alpha-1	GABRA1	P14867
DIAZEPAM	N05BA01	Small molecule	GABA-A receptor; anion channel positive allosteric modulator	Gamma-aminobutyric acid receptor subunit gamma-2	GABRG2	P18507
DIAZEPAM	N05BA01	Small molecule	GABA-A receptor; anion channel positive allosteric modulator	Gamma-aminobutyric acid receptor subunit alpha-5	GABRA5	P31644
DIAZEPAM	N05BA01	Small molecule	GABA-A receptor; anion channel positive allosteric modulator	Gamma-aminobutyric acid receptor subunit alpha-2	GABRA2	P47869
DIAZEPAM	N05BA01	Small molecule	GABA-A receptor; anion channel positive allosteric modulator	Gamma-aminobutyric acid receptor subunit alpha-3	GABRA3	P34903
DIAZEPAM	N05BA01	Small molecule	GABA-A receptor; anion channel positive allosteric modulator	Gamma-aminobutyric acid receptor subunit gamma-1	GABRG1	Q8N1C3
DIAZEPAM	N05BA01	Small molecule	GABA-A receptor; anion channel positive allosteric modulator	Gamma-aminobutyric acid receptor subunit gamma-3	GABRG3	Q99928
DIAZOXIDE	C02DA01	Small molecule	Potassium channel, inwardly rectifying, subfamily J, member 11 opener	ATP-sensitive inward rectifier potassium channel 11	KCNJ11	Q14654
DIAZOXIDE	C02DA01	Small molecule		Sodium/potassium-transporting ATPase subunit alpha-1	ATP1A1	P05023
DIAZOXIDE	C02DA01	Small molecule		Sodium/potassium-transporting ATPase subunit alpha-1	ATP1A1	P05023
DIAZOXIDE	C02DA01	Small molecule	Potassium channel, inwardly rectifying, subfamily J, member 8 opener	ATP-sensitive inward rectifier potassium channel 8	KCNJ8	Q15842
DIBUCAINE	C05AD04	Small molecule	Sodium channel protein type V alpha subunit blocker	Sodium channel protein type 5 subunit alpha	SCN5A	Q14524
DIBUCAINE	C05AD04	Small molecule	Sodium channel protein type X alpha subunit blocker	Sodium channel protein type 10 subunit alpha	SCN10A	Q9Y5Y9
DICHLORPHENAMIDE	S01EC02	Small molecule	Carbonic anhydrase XII inhibitor	Carbonic anhydrase 12	CA12	O43570
DICHLORPHENAMIDE	S01EC02	Small molecule	Carbonic anhydrase II inhibitor	Carbonic anhydrase 2	CA2	P00918
DICHLORPHENAMIDE	S01EC02	Small molecule	Carbonic anhydrase IV inhibitor	Carbonic anhydrase 4	CA4	P22748
DICHLORPHENAMIDE	S01EC02	Small molecule		Carbonic anhydrase 7	CA7	P43166
DICHLORPHENAMIDE	S01EC02	Small molecule		Carbonic anhydrase 9	CA9	Q16790
DICHLORPHENAMIDE	S01EC02	Small molecule	Carbonic anhydrase I inhibitor	Carbonic anhydrase 1	CA1	P00915
DICHLORPHENAMIDE	S01EC02	Small molecule		Carbonic anhydrase 5B, mitochondrial	CA5B	Q9Y2D0
DICLOFENAC	D11AX18	Small molecule	Cyclooxygenase inhibitor	Prostaglandin G/H synthase 2	PTGS2	P35354
DICLOFENAC	D11AX18	Small molecule	Cyclooxygenase inhibitor	Prostaglandin G/H synthase 1	PTGS1	P23219
DICUMAROL	B01AA01	Small molecule	Vitamin k epoxide reductase complex subunit 1 isoform 1 inhibitor	Vitamin K epoxide reductase complex subunit 1	VKORC1	Q9BQB6
DICYCLOMINE	A03AA07	Small molecule	Muscarinic acetylcholine receptor M1 antagonist	Muscarinic acetylcholine receptor M1	CHRM1	P11229
DICYCLOMINE	A03AA07	Small molecule		Muscarinic acetylcholine receptor M4	CHRM4	P08173
DICYCLOMINE	A03AA07	Small molecule		Muscarinic acetylcholine receptor M2	CHRM2	P08172
DICYCLOMINE	A03AA07	Small molecule	Muscarinic acetylcholine receptor M3 antagonist	Muscarinic acetylcholine receptor M3	CHRM3	P20309
DICYCLOMINE	A03AA07	Small molecule		Muscarinic acetylcholine receptor M5	CHRM5	P08912
DIENESTROL	G03CB01	Small molecule	Estrogen receptor alpha agonist	Estrogen receptor	ESR1	P03372
DIENOGEST	G03DB08	Small molecule		Progesterone receptor	PGR	P06401
DIETHYLPROPION	A08AA03	Small molecule	Norepinephrine transporter inhibitor	Sodium-dependent noradrenaline transporter	SLC6A2	P23975
DIETHYLPROPION	A08AA03	Small molecule	Dopamine transporter inhibitor	Sodium-dependent dopamine transporter	SLC6A3	Q01959
DIETHYLSTILBESTROL	G03CB02	Small molecule	Estrogen receptor alpha agonist	Estrogen receptor	ESR1	P03372
DIETHYLSTILBESTROL DIPHOSPHATE	G03CB02	Small molecule	Estrogen receptor agonist	Estrogen receptor	ESR1	P03372
DIETHYLSTILBESTROL DIPHOSPHATE	G03CB02	Small molecule	Estrogen receptor agonist	Estrogen receptor beta	ESR2	Q92731
DIFENOXIN	A07DA04	Small molecule	Mu opioid receptor agonist	Mu-type opioid receptor	OPRM1	P35372
DIFLORASONE DIACETATE	D07AC10	Small molecule	Glucocorticoid receptor agonist	Glucocorticoid receptor	NR3C1	P04150
DIFLUNISAL	N02BA11	Small molecule	Cyclooxygenase inhibitor	Prostaglandin G/H synthase 2	PTGS2	P35354
DIFLUNISAL	N02BA11	Small molecule	Cyclooxygenase inhibitor	Prostaglandin G/H synthase 1	PTGS1	P23219
DIFLUPREDNATE	D07AC19	Small molecule	Glucocorticoid receptor agonist	Glucocorticoid receptor	NR3C1	P04150
DIGITOXIN	C01AA04	Small molecule	Sodium/potassium-transporting ATPase inhibitor	Sodium/potassium-transporting ATPase subunit alpha-1	ATP1A1	P05023
DIGITOXIN	C01AA04	Small molecule	Sodium/potassium-transporting ATPase inhibitor	Sodium/potassium-transporting ATPase subunit alpha-1	ATP1A1	P05023
DIGITOXIN	C01AA04	Small molecule	Sodium/potassium-transporting ATPase inhibitor	Sodium/potassium-transporting ATPase subunit alpha-2	ATP1A2	P50993
DIGITOXIN	C01AA04	Small molecule	Sodium/potassium-transporting ATPase inhibitor	Sodium/potassium-transporting ATPase subunit alpha-2	ATP1A2	P50993
DIGITOXIN	C01AA04	Small molecule	Sodium/potassium-transporting ATPase inhibitor	Sodium/potassium-transporting ATPase subunit alpha-3	ATP1A3	P13637
DIGITOXIN	C01AA04	Small molecule	Sodium/potassium-transporting ATPase inhibitor	Sodium/potassium-transporting ATPase subunit alpha-3	ATP1A3	P13637
DIGITOXIN	C01AA04	Small molecule	Sodium/potassium-transporting ATPase inhibitor	Sodium/potassium-transporting ATPase subunit alpha-4	ATP1A4	Q13733
DIGITOXIN	C01AA04	Small molecule	Sodium/potassium-transporting ATPase inhibitor	Sodium/potassium-transporting ATPase subunit alpha-4	ATP1A4	Q13733
DIGOXIN	C01AA05	Small molecule	Sodium/potassium-transporting ATPase inhibitor	Sodium/potassium-transporting ATPase subunit alpha-1	ATP1A1	P05023
DIGOXIN	C01AA05	Small molecule	Sodium/potassium-transporting ATPase inhibitor	Sodium/potassium-transporting ATPase subunit alpha-1	ATP1A1	P05023
DIGOXIN	C01AA05	Small molecule	Sodium/potassium-transporting ATPase inhibitor	Sodium/potassium-transporting ATPase subunit alpha-2	ATP1A2	P50993
DIGOXIN	C01AA05	Small molecule	Sodium/potassium-transporting ATPase inhibitor	Sodium/potassium-transporting ATPase subunit alpha-2	ATP1A2	P50993
DIGOXIN	C01AA05	Small molecule	Sodium/potassium-transporting ATPase inhibitor	Sodium/potassium-transporting ATPase subunit alpha-3	ATP1A3	P13637
DIGOXIN	C01AA05	Small molecule	Sodium/potassium-transporting ATPase inhibitor	Sodium/potassium-transporting ATPase subunit alpha-3	ATP1A3	P13637
DIGOXIN	C01AA05	Small molecule	Sodium/potassium-transporting ATPase inhibitor	Sodium/potassium-transporting ATPase subunit alpha-4	ATP1A4	Q13733
DIGOXIN	C01AA05	Small molecule	Sodium/potassium-transporting ATPase inhibitor	Sodium/potassium-transporting ATPase subunit alpha-4	ATP1A4	Q13733
DIHYDROCODEINE	N02AA08	Small molecule	Mu opioid receptor agonist	Mu-type opioid receptor	OPRM1	P35372
DIHYDROERGOTAMINE	N02CA01	Small molecule	Serotonin 1d (5-HT1d) receptor agonist	5-hydroxytryptamine receptor 1D	HTR1D	P28221
DILTIAZEM	C08DB01	Small molecule	Voltage-gated L-type calcium channel blocker	Voltage-dependent L-type calcium channel subunit alpha-1C	CACNA1C	Q13936
DILTIAZEM	C08DB01	Small molecule	Voltage-gated L-type calcium channel blocker	Voltage-dependent L-type calcium channel subunit alpha-1S	CACNA1S	Q13698
DILTIAZEM	C08DB01	Small molecule	Voltage-gated L-type calcium channel blocker	Voltage-dependent L-type calcium channel subunit alpha-1D	CACNA1D	Q01668
DILTIAZEM	C08DB01	Small molecule	Voltage-gated L-type calcium channel blocker	Voltage-dependent L-type calcium channel subunit alpha-1F	CACNA1F	O60840
DIMENHYDRINATE	R06AA52	Small molecule	Histamine H1 receptor antagonist	Histamine H1 receptor	HRH1	P35367
DIMENHYDRINATE	R06AA52	Small molecule		Muscarinic acetylcholine receptor M3	CHRM3	P20309
DIMETHYL FUMARATE	N07XX09	Small molecule	Kelch-like ECH-associated protein 1 inhibitor	Kelch-like ECH-associated protein 1	KEAP1	Q14145
DINOPROST	G02AD01	Small molecule	Prostanoid FP receptor agonist	Prostaglandin F2-alpha receptor	PTGFR	P43088
DINOPROSTONE	G02AD02	Small molecule	Prostaglandin E2 receptor agonist	Prostaglandin E2 receptor EP1 subtype	PTGER1	P34995
DINOPROSTONE	G02AD02	Small molecule	Prostaglandin E2 receptor agonist	Prostaglandin E2 receptor EP2 subtype	PTGER2	P43116
DINOPROSTONE	G02AD02	Small molecule	Prostaglandin E2 receptor agonist	Prostaglandin E2 receptor EP3 subtype	PTGER3	P43115
DINOPROSTONE	G02AD02	Small molecule	Prostaglandin E2 receptor agonist	Prostaglandin E2 receptor EP4 subtype	PTGER4	P35408
DIPHEMANIL	A03AB15	Small molecule	Muscarinic acetylcholine receptor M1 antagonist	Muscarinic acetylcholine receptor M1	CHRM1	P11229
DIPHEMANIL	A03AB15	Small molecule	Muscarinic acetylcholine receptor M3 antagonist	Muscarinic acetylcholine receptor M3	CHRM3	P20309
DIPHENHYDRAMINE	D04AA32	Small molecule	Histamine H1 receptor antagonist	Histamine H1 receptor	HRH1	P35367
DIPHENIDOL	None	Small molecule	Muscarinic acetylcholine receptor M1 antagonist	Muscarinic acetylcholine receptor M1	CHRM1	P11229
DIPHENOXYLATE	A07DA01	Small molecule	Mu opioid receptor agonist	Mu-type opioid receptor	OPRM1	P35372
DIPHENYLPYRALINE	R06AA07	Small molecule	Histamine H1 receptor antagonist	Histamine H1 receptor	HRH1	P35367
DIPIVEFRIN	A01AD01	Small molecule	Adrenergic receptor agonist	Beta-2 adrenergic receptor	ADRB2	P07550
DIPIVEFRIN	A01AD01	Small molecule	Adrenergic receptor agonist	Alpha-2A adrenergic receptor	ADRA2A	P08913
DIPIVEFRIN	A01AD01	Small molecule	Adrenergic receptor agonist	Alpha-1A adrenergic receptor	ADRA1A	P35348
DIPIVEFRIN	A01AD01	Small molecule	Adrenergic receptor agonist	Alpha-1B adrenergic receptor	ADRA1B	P35368
DIPIVEFRIN	A01AD01	Small molecule	Adrenergic receptor agonist	Alpha-1D adrenergic receptor	ADRA1D	P25100
DIPIVEFRIN	A01AD01	Small molecule	Adrenergic receptor agonist	Alpha-2B adrenergic receptor	ADRA2B	P18089
DIPIVEFRIN	A01AD01	Small molecule	Adrenergic receptor agonist	Alpha-2C adrenergic receptor	ADRA2C	P18825
DIPIVEFRIN	A01AD01	Small molecule	Adrenergic receptor agonist	Beta-1 adrenergic receptor	ADRB1	P08588
DIPIVEFRIN	A01AD01	Small molecule	Adrenergic receptor agonist	Beta-3 adrenergic receptor	ADRB3	P13945
DIPYRIDAMOLE	B01AC07	Small molecule		Adenosine deaminase	ADA	P00813
DIPYRIDAMOLE	B01AC07	Small molecule	3',5'-cyclic phosphodiesterase inhibitor	cAMP and cAMP-inhibited cGMP 3',5'-cyclic phosphodiesterase 10A	PDE10A	Q9Y233
DIPYRIDAMOLE	B01AC07	Small molecule	3',5'-cyclic phosphodiesterase inhibitor	cGMP-dependent 3',5'-cyclic phosphodiesterase	PDE2A	O00408
DIPYRIDAMOLE	B01AC07	Small molecule	3',5'-cyclic phosphodiesterase inhibitor	cGMP-inhibited 3',5'-cyclic phosphodiesterase B	PDE3B	Q13370
DIPYRIDAMOLE	B01AC07	Small molecule	3',5'-cyclic phosphodiesterase inhibitor	cAMP-specific 3',5'-cyclic phosphodiesterase 4A	PDE4A	P27815
DIPYRIDAMOLE	B01AC07	Small molecule	3',5'-cyclic phosphodiesterase inhibitor	cAMP-specific 3',5'-cyclic phosphodiesterase 4B	PDE4B	Q07343
DIPYRIDAMOLE	B01AC07	Small molecule	3',5'-cyclic phosphodiesterase inhibitor	cAMP-specific 3',5'-cyclic phosphodiesterase 4D	PDE4D	Q08499
DIPYRIDAMOLE	B01AC07	Small molecule	3',5'-cyclic phosphodiesterase inhibitor	cGMP-specific 3',5'-cyclic phosphodiesterase	PDE5A	O76074
DIPYRIDAMOLE	B01AC07	Small molecule	3',5'-cyclic phosphodiesterase inhibitor	Retinal rod rhodopsin-sensitive cGMP 3',5'-cyclic phosphodiesterase subunit delta	PDE6D	O43924
DIPYRIDAMOLE	B01AC07	Small molecule	3',5'-cyclic phosphodiesterase inhibitor	Retinal rod rhodopsin-sensitive cGMP 3',5'-cyclic phosphodiesterase subunit gamma	PDE6G	P18545
DIPYRIDAMOLE	B01AC07	Small molecule	3',5'-cyclic phosphodiesterase inhibitor	High affinity cAMP-specific 3',5'-cyclic phosphodiesterase 7A	PDE7A	Q13946
DIPYRIDAMOLE	B01AC07	Small molecule	3',5'-cyclic phosphodiesterase inhibitor	High affinity cGMP-specific 3',5'-cyclic phosphodiesterase 9A	PDE9A	O76083
DIPYRIDAMOLE	B01AC07	Small molecule	3',5'-cyclic phosphodiesterase inhibitor	Calcium/calmodulin-dependent 3',5'-cyclic nucleotide phosphodiesterase 1B	PDE1B	Q01064
DIPYRIDAMOLE	B01AC07	Small molecule	3',5'-cyclic phosphodiesterase inhibitor	High affinity cAMP-specific and IBMX-insensitive 3',5'-cyclic phosphodiesterase 8A	PDE8A	O60658
DIPYRIDAMOLE	B01AC07	Small molecule	3',5'-cyclic phosphodiesterase inhibitor	Calcium/calmodulin-dependent 3',5'-cyclic nucleotide phosphodiesterase 1A	PDE1A	P54750
DIPYRIDAMOLE	B01AC07	Small molecule	3',5'-cyclic phosphodiesterase inhibitor	Calcium/calmodulin-dependent 3',5'-cyclic nucleotide phosphodiesterase 1C	PDE1C	Q14123
DIPYRIDAMOLE	B01AC07	Small molecule	3',5'-cyclic phosphodiesterase inhibitor	cGMP-inhibited 3',5'-cyclic phosphodiesterase A	PDE3A	Q14432
DIPYRIDAMOLE	B01AC07	Small molecule	3',5'-cyclic phosphodiesterase inhibitor	cAMP-specific 3',5'-cyclic phosphodiesterase 4C	PDE4C	Q08493
DIPYRIDAMOLE	B01AC07	Small molecule	3',5'-cyclic phosphodiesterase inhibitor	Rod cGMP-specific 3',5'-cyclic phosphodiesterase subunit alpha	PDE6A	P16499
DIPYRIDAMOLE	B01AC07	Small molecule	3',5'-cyclic phosphodiesterase inhibitor	Rod cGMP-specific 3',5'-cyclic phosphodiesterase subunit beta	PDE6B	P35913
DIPYRIDAMOLE	B01AC07	Small molecule	3',5'-cyclic phosphodiesterase inhibitor	Cone cGMP-specific 3',5'-cyclic phosphodiesterase subunit alpha'	PDE6C	P51160
DIPYRIDAMOLE	B01AC07	Small molecule	3',5'-cyclic phosphodiesterase inhibitor	Retinal cone rhodopsin-sensitive cGMP 3',5'-cyclic phosphodiesterase subunit gamma	PDE6H	Q13956
DIPYRIDAMOLE	B01AC07	Small molecule	3',5'-cyclic phosphodiesterase inhibitor	cAMP-specific 3',5'-cyclic phosphodiesterase 7B	PDE7B	Q9NP56
DIPYRIDAMOLE	B01AC07	Small molecule	3',5'-cyclic phosphodiesterase inhibitor	High affinity cAMP-specific and IBMX-insensitive 3',5'-cyclic phosphodiesterase 8B	PDE8B	O95263
DIPYRIDAMOLE	B01AC07	Small molecule		Sodium/nucleoside cotransporter 1	SLC28A1	O00337
DIPYRIDAMOLE	B01AC07	Small molecule	Equilibrative nucleoside transporter 1 inhibitor	Equilibrative nucleoside transporter 1	SLC29A1	Q99808
DISOPYRAMIDE	C01BA03	Small molecule	Sodium channel alpha subunit blocker	Sodium channel protein type 2 subunit alpha	SCN2A	Q99250
DISOPYRAMIDE	C01BA03	Small molecule		Sodium channel subunit beta-2	SCN2B	O60939
DISOPYRAMIDE	C01BA03	Small molecule		Sodium channel subunit beta-3	SCN3B	Q9NY72
DISOPYRAMIDE	C01BA03	Small molecule		Sodium channel subunit beta-4	SCN4B	Q8IWT1
DISOPYRAMIDE	C01BA03	Small molecule	Sodium channel alpha subunit blocker	Sodium channel protein type 5 subunit alpha	SCN5A	Q14524
DISOPYRAMIDE	C01BA03	Small molecule	Sodium channel alpha subunit blocker	Sodium channel protein type 9 subunit alpha	SCN9A	Q15858
DISOPYRAMIDE	C01BA03	Small molecule		G protein-activated inward rectifier potassium channel 4	KCNJ5	P48544
DISOPYRAMIDE	C01BA03	Small molecule	Sodium channel alpha subunit blocker	Sodium channel protein type 10 subunit alpha	SCN10A	Q9Y5Y9
DISOPYRAMIDE	C01BA03	Small molecule	Sodium channel alpha subunit blocker	Sodium channel protein type 11 subunit alpha	SCN11A	Q9UI33
DISOPYRAMIDE	C01BA03	Small molecule	Sodium channel alpha subunit blocker	Sodium channel protein type 1 subunit alpha	SCN1A	P35498
DISOPYRAMIDE	C01BA03	Small molecule		Sodium channel subunit beta-1	SCN1B	Q07699
DISOPYRAMIDE	C01BA03	Small molecule	Sodium channel alpha subunit blocker	Sodium channel protein type 3 subunit alpha	SCN3A	Q9NY46
DISOPYRAMIDE	C01BA03	Small molecule	Sodium channel alpha subunit blocker	Sodium channel protein type 4 subunit alpha	SCN4A	P35499
DISOPYRAMIDE	C01BA03	Small molecule	Sodium channel alpha subunit blocker	Sodium channel protein type 7 subunit alpha	SCN7A	Q01118
DISOPYRAMIDE	C01BA03	Small molecule	Sodium channel alpha subunit blocker	Sodium channel protein type 8 subunit alpha	SCN8A	Q9UQD0
DISULFIRAM	N07BB01	Small molecule	Aldehyde dehydrogenase inhibitor	Aldehyde dehydrogenase, mitochondrial	ALDH2	P05091
DOBUTAMINE	C01CA07	Small molecule	Beta-2 adrenergic receptor agonist	Beta-2 adrenergic receptor	ADRB2	P07550
DOBUTAMINE	C01CA07	Small molecule	Beta-1 adrenergic receptor agonist	Beta-1 adrenergic receptor	ADRB1	P08588
DOCETAXEL	L01CD02	Small molecule	Tubulin inhibitor	Tubulin beta chain	TUBB	P07437
DOCETAXEL	L01CD02	Small molecule	Tubulin inhibitor	Tubulin beta-3 chain	TUBB3	Q13509
DOCETAXEL	L01CD02	Small molecule	Tubulin inhibitor	Tubulin beta-1 chain	TUBB1	Q9H4B7
DOCETAXEL	L01CD02	Small molecule	Tubulin inhibitor	Tubulin beta-2A chain	TUBB2A	Q13885
DOCETAXEL	L01CD02	Small molecule	Tubulin inhibitor	Tubulin beta-2B chain	TUBB2B	Q9BVA1
DOCETAXEL	L01CD02	Small molecule	Tubulin inhibitor	Tubulin beta-4A chain	TUBB4A	P04350
DOCETAXEL	L01CD02	Small molecule	Tubulin inhibitor	Tubulin beta-4B chain	TUBB4B	P68371
DOCETAXEL	L01CD02	Small molecule	Tubulin inhibitor	Tubulin beta-6 chain	TUBB6	Q9BUF5
DOCETAXEL	L01CD02	Small molecule	Tubulin inhibitor	Tubulin beta-8 chain	TUBB8	Q3ZCM7
DOFETILIDE	C01BD04	Small molecule		Potassium voltage-gated channel subfamily H member 1	KCNH1	O95259
DOFETILIDE	C01BD04	Small molecule	HERG blocker	Potassium voltage-gated channel subfamily H member 2	KCNH2	Q12809
DOLASETRON	A04AA04	Small molecule	Serotonin 3a (5-HT3a) receptor antagonist	5-hydroxytryptamine receptor 3A	HTR3A	P46098
DONEPEZIL	N06DA02	Small molecule	Acetylcholinesterase inhibitor	Acetylcholinesterase	ACHE	P22303
DOPAMINE	C01CA04	Small molecule		D(2) dopamine receptor	DRD2	P14416
DOPAMINE	C01CA04	Small molecule		D(3) dopamine receptor	DRD3	P35462
DOPAMINE	C01CA04	Small molecule		D(4) dopamine receptor	DRD4	P21917
DOPAMINE	C01CA04	Small molecule	Beta-1 adrenergic receptor agonist	Beta-1 adrenergic receptor	ADRB1	P08588
DOPAMINE	C01CA04	Small molecule		D(1A) dopamine receptor	Drd1	P21728
DOPAMINE	C01CA04	Small molecule		D(1B) dopamine receptor	Drd5	P21918
DORZOLAMIDE	S01EC03	Small molecule	Carbonic anhydrase II inhibitor	Carbonic anhydrase 2	CA2	P00918
DOXACURIUM	M03AC07	Small molecule	Muscle-type nicotinic acetylcholine receptor antagonist	Acetylcholine receptor subunit alpha	CHRNA1	P02708
DOXACURIUM	M03AC07	Small molecule	Muscle-type nicotinic acetylcholine receptor antagonist	Acetylcholine receptor subunit beta	CHRNB	P11230
DOXACURIUM	M03AC07	Small molecule	Muscle-type nicotinic acetylcholine receptor antagonist	Acetylcholine receptor subunit delta	CHRND	Q07001
DOXACURIUM	M03AC07	Small molecule	Muscle-type nicotinic acetylcholine receptor antagonist	Acetylcholine receptor subunit epsilon	CHRNE	Q04844
DOXACURIUM	M03AC07	Small molecule	Muscle-type nicotinic acetylcholine receptor antagonist	Acetylcholine receptor subunit gamma	CHRNG	P07510
DOXAPRAM	R07AB01	Small molecule	Potassium channel subfamily K member 9 blocker	Potassium channel subfamily K member 9	KCNK9	Q9NPC2
DOXAPRAM	R07AB01	Small molecule	Potassium channel subfamily K member 3 blocker	Potassium channel subfamily K member 3	KCNK3	O14649
DOXAZOSIN	C02CA04	Small molecule	Adrenergic receptor alpha-1 antagonist	Alpha-1A adrenergic receptor	ADRA1A	P35348
DOXAZOSIN	C02CA04	Small molecule	Adrenergic receptor alpha-1 antagonist	Alpha-1B adrenergic receptor	ADRA1B	P35368
DOXAZOSIN	C02CA04	Small molecule	Adrenergic receptor alpha-1 antagonist	Alpha-1D adrenergic receptor	ADRA1D	P25100
DOXEPIN	N06AA12	Small molecule		Histamine H1 receptor	HRH1	P35367
DOXEPIN	N06AA12	Small molecule	Norepinephrine transporter inhibitor	Sodium-dependent noradrenaline transporter	SLC6A2	P23975
DOXERCALCIFEROL	H05BX03	Small molecule	Vitamin D receptor agonist	Vitamin D3 receptor	VDR	P11473
DOXORUBICIN	L01DB01	Small molecule	DNA topoisomerase II alpha inhibitor	DNA topoisomerase 2-alpha	TOP2A	P11388
DOXYCYCLINE	A01AB22	Small molecule	Matrix metalloproteinase-1 inhibitor	Interstitial collagenase	MMP1	P03956
DOXYCYCLINE	A01AB22	Small molecule	Matrix metalloproteinase 13 inhibitor	Collagenase 3	MMP13	P45452
DOXYCYCLINE	A01AB22	Small molecule	Matrix metalloproteinase 7 inhibitor	Matrilysin	MMP7	P09237
DOXYCYCLINE	A01AB22	Small molecule	Matrix metalloproteinase 8 inhibitor	Neutrophil collagenase	MMP8	P22894
DOXYLAMINE	R06AA09	Small molecule	Histamine H1 receptor antagonist	Histamine H1 receptor	HRH1	P35367
DROMOSTANOLONE PROPIONATE	A14	Small molecule	Androgen Receptor agonist	Androgen receptor	AR	P10275
DRONABINOL	A04AD10	Small molecule	Cannabinoid CB1 receptor agonist	Cannabinoid receptor 1	CNR1	P21554
DRONEDARONE	C01BD07	Small molecule	Voltage-gated L-type calcium channel blocker	Voltage-dependent L-type calcium channel subunit alpha-1C	CACNA1C	Q13936
DRONEDARONE	C01BD07	Small molecule	Voltage-gated L-type calcium channel blocker	Voltage-dependent L-type calcium channel subunit alpha-1S	CACNA1S	Q13698
DRONEDARONE	C01BD07	Small molecule	Potassium/sodium hyperpolarization-activated cyclic nucleotide-gated channel 4 blocker	Potassium/sodium hyperpolarization-activated cyclic nucleotide-gated channel 4	HCN4	Q9Y3Q4
DRONEDARONE	C01BD07	Small molecule	Sodium channel alpha subunit blocker	Sodium channel protein type 2 subunit alpha	SCN2A	Q99250
DRONEDARONE	C01BD07	Small molecule	Sodium channel alpha subunit blocker	Sodium channel protein type 5 subunit alpha	SCN5A	Q14524
DRONEDARONE	C01BD07	Small molecule	Sodium channel alpha subunit blocker	Sodium channel protein type 9 subunit alpha	SCN9A	Q15858
DRONEDARONE	C01BD07	Small molecule		Potassium/sodium hyperpolarization-activated cyclic nucleotide-gated channel 1	HCN1	O60741
DRONEDARONE	C01BD07	Small molecule	Voltage-gated L-type calcium channel blocker	Voltage-dependent L-type calcium channel subunit alpha-1D	CACNA1D	Q01668
DRONEDARONE	C01BD07	Small molecule	Voltage-gated L-type calcium channel blocker	Voltage-dependent L-type calcium channel subunit alpha-1F	CACNA1F	O60840
DRONEDARONE	C01BD07	Small molecule		Potassium/sodium hyperpolarization-activated cyclic nucleotide-gated channel 2	HCN2	Q9UL51
DRONEDARONE	C01BD07	Small molecule		Potassium/sodium hyperpolarization-activated cyclic nucleotide-gated channel 3	HCN3	Q9P1Z3
DRONEDARONE	C01BD07	Small molecule	Inward rectifier potassium channel 2 blocker	Inward rectifier potassium channel 2	KCNJ2	P63252
DRONEDARONE	C01BD07	Small molecule	Sodium channel alpha subunit blocker	Sodium channel protein type 10 subunit alpha	SCN10A	Q9Y5Y9
DRONEDARONE	C01BD07	Small molecule	Sodium channel alpha subunit blocker	Sodium channel protein type 11 subunit alpha	SCN11A	Q9UI33
DRONEDARONE	C01BD07	Small molecule	Sodium channel alpha subunit blocker	Sodium channel protein type 1 subunit alpha	SCN1A	P35498
DRONEDARONE	C01BD07	Small molecule	Sodium channel alpha subunit blocker	Sodium channel protein type 3 subunit alpha	SCN3A	Q9NY46
DRONEDARONE	C01BD07	Small molecule	Sodium channel alpha subunit blocker	Sodium channel protein type 4 subunit alpha	SCN4A	P35499
DRONEDARONE	C01BD07	Small molecule	Sodium channel alpha subunit blocker	Sodium channel protein type 7 subunit alpha	SCN7A	Q01118
DRONEDARONE	C01BD07	Small molecule	Sodium channel alpha subunit blocker	Sodium channel protein type 8 subunit alpha	SCN8A	Q9UQD0
DROPERIDOL	N05AD08	Small molecule	D2-like dopamine receptor antagonist	D(2) dopamine receptor	DRD2	P14416
DROPERIDOL	N05AD08	Small molecule	D2-like dopamine receptor antagonist	D(3) dopamine receptor	DRD3	P35462
DROPERIDOL	N05AD08	Small molecule	D2-like dopamine receptor antagonist	D(4) dopamine receptor	DRD4	P21917
DROPERIDOL	N05AD08	Small molecule	Serotonin 2a (5-HT2a) receptor antagonist	5-hydroxytryptamine receptor 2A	HTR2A	P28223
DROSPIRENONE	G03AC10	Small molecule	Mineralocorticoid receptor antagonist	Mineralocorticoid receptor	NR3C2	P08235
DROSPIRENONE	G03AC10	Small molecule	Progesterone receptor agonist	Progesterone receptor	PGR	P06401
DROTRECOGIN ALFA (ACTIVATED)	B01AD10	Unknown	Coagulation factor V inhibitor	Coagulation factor V	F5	P12259
DROTRECOGIN ALFA (ACTIVATED)	B01AD10	Unknown	Coagulation factor VIII inhibitor	Coagulation factor VIII	F8	P00451
DROXIDOPA	C01CA27	Small molecule	Adrenergic receptor agonist	Beta-2 adrenergic receptor	ADRB2	P07550
DROXIDOPA	C01CA27	Small molecule	Adrenergic receptor agonist	Alpha-2A adrenergic receptor	ADRA2A	P08913
DROXIDOPA	C01CA27	Small molecule	Adrenergic receptor agonist	Alpha-1A adrenergic receptor	ADRA1A	P35348
DROXIDOPA	C01CA27	Small molecule	Adrenergic receptor agonist	Alpha-1B adrenergic receptor	ADRA1B	P35368
DROXIDOPA	C01CA27	Small molecule	Adrenergic receptor agonist	Alpha-1D adrenergic receptor	ADRA1D	P25100
DROXIDOPA	C01CA27	Small molecule	Adrenergic receptor agonist	Alpha-2B adrenergic receptor	ADRA2B	P18089
DROXIDOPA	C01CA27	Small molecule	Adrenergic receptor agonist	Alpha-2C adrenergic receptor	ADRA2C	P18825
DROXIDOPA	C01CA27	Small molecule	Adrenergic receptor agonist	Beta-1 adrenergic receptor	ADRB1	P08588
DROXIDOPA	C01CA27	Small molecule	Adrenergic receptor agonist	Beta-3 adrenergic receptor	ADRB3	P13945
DULAGLUTIDE	A10BJ05	Protein	Glucagon-like peptide 1 receptor agonist	Glucagon-like peptide 1 receptor	GLP1R	P43220
DULOXETINE	N06AX21	Small molecule	Serotonin transporter inhibitor	Sodium-dependent serotonin transporter	SLC6A4	P31645
DULOXETINE	N06AX21	Small molecule	Norepinephrine transporter inhibitor	Sodium-dependent noradrenaline transporter	SLC6A2	P23975
DUTASTERIDE	G04CB02	Small molecule	Steroid 5-alpha-reductase inhibitor	3-oxo-5-alpha-steroid 4-dehydrogenase 1	SRD5A1	P18405
DUTASTERIDE	G04CB02	Small molecule	Steroid 5-alpha-reductase inhibitor	3-oxo-5-alpha-steroid 4-dehydrogenase 2	SRD5A2	P31213
DUTASTERIDE	G04CB02	Small molecule	Steroid 5-alpha-reductase inhibitor	Polyprenol reductase	SRD5A3	Q9H8P0
DYCLONINE	N01BX02	Small molecule	Sodium channel alpha subunit blocker	Sodium channel protein type 2 subunit alpha	SCN2A	Q99250
DYCLONINE	N01BX02	Small molecule	Sodium channel alpha subunit blocker	Sodium channel protein type 5 subunit alpha	SCN5A	Q14524
DYCLONINE	N01BX02	Small molecule	Sodium channel alpha subunit blocker	Sodium channel protein type 9 subunit alpha	SCN9A	Q15858
DYCLONINE	N01BX02	Small molecule	Sodium channel alpha subunit blocker	Sodium channel protein type 10 subunit alpha	SCN10A	Q9Y5Y9
DYCLONINE	N01BX02	Small molecule	Sodium channel alpha subunit blocker	Sodium channel protein type 11 subunit alpha	SCN11A	Q9UI33
DYCLONINE	N01BX02	Small molecule	Sodium channel alpha subunit blocker	Sodium channel protein type 1 subunit alpha	SCN1A	P35498
DYCLONINE	N01BX02	Small molecule	Sodium channel alpha subunit blocker	Sodium channel protein type 3 subunit alpha	SCN3A	Q9NY46
DYCLONINE	N01BX02	Small molecule	Sodium channel alpha subunit blocker	Sodium channel protein type 4 subunit alpha	SCN4A	P35499
DYCLONINE	N01BX02	Small molecule	Sodium channel alpha subunit blocker	Sodium channel protein type 7 subunit alpha	SCN7A	Q01118
DYCLONINE	N01BX02	Small molecule	Sodium channel alpha subunit blocker	Sodium channel protein type 8 subunit alpha	SCN8A	Q9UQD0
DYDROGESTERONE	G03DB01	Small molecule	Progesterone receptor agonist	Progesterone receptor	PGR	P06401
DYPHYLLINE	R03DA01	Small molecule	Phosphodiesterase 4 inhibitor	cAMP-specific 3',5'-cyclic phosphodiesterase 4A	PDE4A	P27815
DYPHYLLINE	R03DA01	Small molecule	Phosphodiesterase 4 inhibitor	cAMP-specific 3',5'-cyclic phosphodiesterase 4B	PDE4B	Q07343
DYPHYLLINE	R03DA01	Small molecule	Phosphodiesterase 4 inhibitor	cAMP-specific 3',5'-cyclic phosphodiesterase 4D	PDE4D	Q08499
DYPHYLLINE	R03DA01	Small molecule	Phosphodiesterase 3A inhibitor	cGMP-inhibited 3',5'-cyclic phosphodiesterase A	PDE3A	Q14432
DYPHYLLINE	R03DA01	Small molecule	Phosphodiesterase 4 inhibitor	cAMP-specific 3',5'-cyclic phosphodiesterase 4C	PDE4C	Q08493
ECALLANTIDE	B06AC03	Protein	Plasma kallikrein inhibitor	Plasma kallikrein	KLKB1	P03952
ECHOTHIOPHATE	S01EB03	Small molecule	Acetylcholinesterase inhibitor	Acetylcholinesterase	ACHE	P22303
ECULIZUMAB	L04AA25	Antibody	Complement C5 inhibitor	Complement C5	C5	P01031
EDOXABAN	B01AF03	Small molecule	Coagulation factor X inhibitor	Coagulation factor X	F10	P00742
EDROPHONIUM	None	Small molecule	Acetylcholinesterase inhibitor	Acetylcholinesterase	ACHE	P22303
EFALIZUMAB	L04AA21	Antibody	Integrin alpha-L/beta-2 (LFA-1) inhibitor	Integrin alpha-L	ITGAL	P20701
EFLORNITHINE	D11AX16	Small molecule	Ornithine decarboxylase inhibitor	Ornithine decarboxylase	ODC1	P11926
ELETRIPTAN	N02CC06	Small molecule	Serotonin 1b (5-HT1b) receptor agonist	5-hydroxytryptamine receptor 1B	HTR1B	P28222
ELETRIPTAN	N02CC06	Small molecule	Serotonin 1d (5-HT1d) receptor agonist	5-hydroxytryptamine receptor 1D	HTR1D	P28221
ELETRIPTAN	N02CC06	Small molecule	Serotonin 1f (5-HT1f) receptor agonist	5-hydroxytryptamine receptor 1F	HTR1F	P30939
ELIGLUSTAT	A16AX10	Small molecule	Ceramide glucosyltransferase inhibitor	Ceramide glucosyltransferase	UGCG	Q16739
ELTROMBOPAG	B02BX05	Small molecule	Thrombopoietin receptor agonist	Thrombopoietin receptor	MPL	P40238
ELUXADOLINE	A07DA06	Small molecule		Delta-type opioid receptor	OPRD1	P41143
ELUXADOLINE	A07DA06	Small molecule	Mu opioid receptor agonist	Mu-type opioid receptor	OPRM1	P35372
EMEDASTINE	S01GX06	Small molecule	Histamine H1 receptor antagonist	Histamine H1 receptor	HRH1	P35367
EMPAGLIFLOZIN	A10BX12	Small molecule	Sodium/glucose cotransporter 2 inhibitor	Sodium/glucose cotransporter 2	SLC5A2	P31639
ENALAPRIL	C09AA02	Small molecule	Angiotensin-converting enzyme inhibitor	Angiotensin-converting enzyme	ACE	P12821
ENALAPRILAT	C09AA02	Small molecule	Angiotensin-converting enzyme inhibitor	Angiotensin-converting enzyme	ACE	P12821
ENCLOMIPHENE	G03GB02	Small molecule	Estrogen receptor alpha modulator	Estrogen receptor	ESR1	P03372
ENFLURANE	N01AB04	Small molecule	GABA-A receptor; anion channel positive modulator	Gamma-aminobutyric acid receptor subunit alpha-1	GABRA1	P14867
ENFLURANE	N01AB04	Small molecule	GABA-A receptor; anion channel positive modulator	Gamma-aminobutyric acid receptor subunit alpha-5	GABRA5	P31644
ENFLURANE	N01AB04	Small molecule	GABA-A receptor; anion channel positive modulator	Gamma-aminobutyric acid receptor subunit beta-2	GABRB2	P47870
ENFLURANE	N01AB04	Small molecule	GABA-A receptor; anion channel positive modulator	Gamma-aminobutyric acid receptor subunit beta-3	GABRB3	P28472
ENFLURANE	N01AB04	Small molecule	GABA-A receptor; anion channel positive modulator	Gamma-aminobutyric acid receptor subunit gamma-2	GABRG2	P18507
ENFLURANE	N01AB04	Small molecule	Potassium channel subfamily K member 10 opener	Potassium channel subfamily K member 10	KCNK10	P57789
ENFLURANE	N01AB04	Small molecule	Potassium channel subfamily K member 9 opener	Potassium channel subfamily K member 9	KCNK9	Q9NPC2
ENFLURANE	N01AB04	Small molecule		Calcium-transporting ATPase type 2C member 1	ATP2C1	P98194
ENFLURANE	N01AB04	Small molecule		ATP synthase subunit delta, mitochondrial	ATP5D	P30049
ENFLURANE	N01AB04	Small molecule	GABA-A receptor; anion channel positive modulator	Gamma-aminobutyric acid receptor subunit alpha-2	GABRA2	P47869
ENFLURANE	N01AB04	Small molecule	GABA-A receptor; anion channel positive modulator	Gamma-aminobutyric acid receptor subunit alpha-3	GABRA3	P34903
ENFLURANE	N01AB04	Small molecule	GABA-A receptor; anion channel positive modulator	Gamma-aminobutyric acid receptor subunit alpha-4	GABRA4	P48169
ENFLURANE	N01AB04	Small molecule	GABA-A receptor; anion channel positive modulator	Gamma-aminobutyric acid receptor subunit alpha-6	GABRA6	Q16445
ENFLURANE	N01AB04	Small molecule	GABA-A receptor; anion channel positive modulator	Gamma-aminobutyric acid receptor subunit beta-1	GABRB1	P18505
ENFLURANE	N01AB04	Small molecule	GABA-A receptor; anion channel positive modulator	Gamma-aminobutyric acid receptor subunit delta	GABRD	O14764
ENFLURANE	N01AB04	Small molecule	GABA-A receptor; anion channel positive modulator	Gamma-aminobutyric acid receptor subunit epsilon	GABRE	P78334
ENFLURANE	N01AB04	Small molecule	GABA-A receptor; anion channel positive modulator	Gamma-aminobutyric acid receptor subunit gamma-1	GABRG1	Q8N1C3
ENFLURANE	N01AB04	Small molecule	GABA-A receptor; anion channel positive modulator	Gamma-aminobutyric acid receptor subunit gamma-3	GABRG3	Q99928
ENFLURANE	N01AB04	Small molecule	GABA-A receptor; anion channel positive modulator	Gamma-aminobutyric acid receptor subunit pi	GABRP	O00591
ENFLURANE	N01AB04	Small molecule	GABA-A receptor; anion channel positive modulator	Gamma-aminobutyric acid receptor subunit theta	GABRQ	Q9UN88
ENFLURANE	N01AB04	Small molecule	Glycine receptor (alpha-1/beta) positive modulator	Glycine receptor subunit alpha-1	GLRA1	P23415
ENFLURANE	N01AB04	Small molecule		Glutamate receptor 1	GRIA1	P42261
ENFLURANE	N01AB04	Small molecule		Potassium voltage-gated channel subfamily A member 1	KCNA1	Q09470
ENFLURANE	N01AB04	Small molecule	Potassium channel subfamily K member 18 opener	Potassium channel subfamily K member 18	KCNK18	Q7Z418
ENFLURANE	N01AB04	Small molecule	Potassium channel subfamily K member 2 opener	Potassium channel subfamily K member 2	KCNK2	O95069
ENFLURANE	N01AB04	Small molecule	Potassium channel subfamily K member 3 opener	Potassium channel subfamily K member 3	KCNK3	O14649
ENOXAPARIN SODIUM	B01AB05	Oligosaccharide	Antithrombin-III activator	Antithrombin-III	SERPINC1	P01008
ENTACAPONE	N04BX02	Small molecule	Catechol O-methyltransferase inhibitor	Catechol O-methyltransferase	COMT	P21964
ENZALUTAMIDE	L02BB04	Small molecule	Androgen Receptor antagonist	Androgen receptor	AR	P10275
EPINASTINE	R06AX24	Small molecule	Histamine H1 receptor antagonist	Histamine H1 receptor	HRH1	P35367
EPINEPHRINE	A01AD01	Small molecule	Adrenergic receptor agonist	Beta-2 adrenergic receptor	ADRB2	P07550
EPINEPHRINE	A01AD01	Small molecule	Adrenergic receptor agonist	Alpha-2A adrenergic receptor	ADRA2A	P08913
EPINEPHRINE	A01AD01	Small molecule	Adrenergic receptor agonist	Alpha-1A adrenergic receptor	ADRA1A	P35348
EPINEPHRINE	A01AD01	Small molecule	Adrenergic receptor agonist	Alpha-1B adrenergic receptor	ADRA1B	P35368
EPINEPHRINE	A01AD01	Small molecule	Adrenergic receptor agonist	Alpha-1D adrenergic receptor	ADRA1D	P25100
EPINEPHRINE	A01AD01	Small molecule	Adrenergic receptor agonist	Alpha-2B adrenergic receptor	ADRA2B	P18089
EPINEPHRINE	A01AD01	Small molecule	Adrenergic receptor agonist	Alpha-2C adrenergic receptor	ADRA2C	P18825
EPINEPHRINE	A01AD01	Small molecule	Adrenergic receptor agonist	Beta-1 adrenergic receptor	ADRB1	P08588
EPINEPHRINE	A01AD01	Small molecule	Adrenergic receptor agonist	Beta-3 adrenergic receptor	ADRB3	P13945
EPIRUBICIN	L01DB03	Small molecule		DNA topoisomerase 2-alpha	TOP2A	P11388
EPLERENONE	C03DA04	Small molecule	Mineralocorticoid receptor antagonist	Mineralocorticoid receptor	NR3C2	P08235
EPOETIN ALFA	B03XA01	Protein	Erythropoietin receptor agonist	Erythropoietin receptor	EPOR	P19235
EPOPROSTENOL	B01AC09	Small molecule		Prostaglandin E2 receptor EP1 subtype	PTGER1	P34995
EPOPROSTENOL	B01AC09	Small molecule	Prostanoid IP receptor agonist	Prostacyclin receptor	PTGIR	P43119
EPROSARTAN	C09CA02	Small molecule	Type-1 angiotensin II receptor antagonist	Type-1 angiotensin II receptor	AGTR1	P30556
EPTIFIBATIDE	B01AC16	Protein	Integrin alpha-IIb/beta-3 inhibitor	Integrin alpha-IIb	ITGA2B	P08514
EPTIFIBATIDE	B01AC16	Protein	Integrin alpha-IIb/beta-3 inhibitor	Integrin beta-3	ITGB3	P05106
ERGOCALCIFEROL	A11CC01	Small molecule	Vitamin D receptor agonist	Vitamin D3 receptor	VDR	P11473
ERGOLOID	C04AE01	Small molecule	Adrenergic receptor alpha antagonist	Alpha-2A adrenergic receptor	ADRA2A	P08913
ERGOLOID	C04AE01	Small molecule	Dopamine receptor agonist	D(2) dopamine receptor	DRD2	P14416
ERGOLOID	C04AE01	Small molecule	Dopamine receptor agonist	D(3) dopamine receptor	DRD3	P35462
ERGOLOID	C04AE01	Small molecule	Dopamine receptor agonist	D(4) dopamine receptor	DRD4	P21917
ERGOLOID	C04AE01	Small molecule	Serotonin 1b (5-HT1b) receptor agonist	5-hydroxytryptamine receptor 1B	HTR1B	P28222
ERGOLOID	C04AE01	Small molecule	Adrenergic receptor alpha antagonist	Alpha-1A adrenergic receptor	ADRA1A	P35348
ERGOLOID	C04AE01	Small molecule	Adrenergic receptor alpha antagonist	Alpha-1B adrenergic receptor	ADRA1B	P35368
ERGOLOID	C04AE01	Small molecule	Adrenergic receptor alpha antagonist	Alpha-1D adrenergic receptor	ADRA1D	P25100
ERGOLOID	C04AE01	Small molecule	Adrenergic receptor alpha antagonist	Alpha-2B adrenergic receptor	ADRA2B	P18089
ERGOLOID	C04AE01	Small molecule	Adrenergic receptor alpha antagonist	Alpha-2C adrenergic receptor	ADRA2C	P18825
ERGOLOID	C04AE01	Small molecule	Dopamine receptor agonist	D(1A) dopamine receptor	Drd1	P21728
ERGOLOID	C04AE01	Small molecule	Dopamine receptor agonist	D(1B) dopamine receptor	Drd5	P21918
ERGOLOID	C04AE01	Small molecule	Serotonin 1a (5-HT1a) receptor agonist	5-hydroxytryptamine receptor 1A	HTR1A	P08908
ERGOTAMINE	N02CA02	Small molecule	Adrenergic receptor alpha agonist	Alpha-2A adrenergic receptor	ADRA2A	P08913
ERGOTAMINE	N02CA02	Small molecule	Adrenergic receptor alpha agonist	Alpha-1A adrenergic receptor	ADRA1A	P35348
ERGOTAMINE	N02CA02	Small molecule	Adrenergic receptor alpha agonist	Alpha-1B adrenergic receptor	ADRA1B	P35368
ERGOTAMINE	N02CA02	Small molecule	Adrenergic receptor alpha agonist	Alpha-1D adrenergic receptor	ADRA1D	P25100
ERGOTAMINE	N02CA02	Small molecule	Adrenergic receptor alpha agonist	Alpha-2B adrenergic receptor	ADRA2B	P18089
ERGOTAMINE	N02CA02	Small molecule	Adrenergic receptor alpha agonist	Alpha-2C adrenergic receptor	ADRA2C	P18825
ERGOTAMINE	N02CA02	Small molecule	Serotonin 1d (5-HT1d) receptor agonist	5-hydroxytryptamine receptor 1D	HTR1D	P28221
ERIBULIN	L01XX41	Small molecule	Tubulin inhibitor	Tubulin beta-3 chain	TUBB3	Q13509
ERIBULIN	L01XX41	Small molecule	Tubulin inhibitor	Tubulin beta chain	TUBB	P07437
ERIBULIN	L01XX41	Small molecule	Tubulin inhibitor	Tubulin beta-1 chain	TUBB1	Q9H4B7
ERIBULIN	L01XX41	Small molecule	Tubulin inhibitor	Tubulin beta-2A chain	TUBB2A	Q13885
ERIBULIN	L01XX41	Small molecule	Tubulin inhibitor	Tubulin beta-2B chain	TUBB2B	Q9BVA1
ERIBULIN	L01XX41	Small molecule	Tubulin inhibitor	Tubulin beta-4A chain	TUBB4A	P04350
ERIBULIN	L01XX41	Small molecule	Tubulin inhibitor	Tubulin beta-4B chain	TUBB4B	P68371
ERIBULIN	L01XX41	Small molecule	Tubulin inhibitor	Tubulin beta-6 chain	TUBB6	Q9BUF5
ERIBULIN	L01XX41	Small molecule	Tubulin inhibitor	Tubulin beta-8 chain	TUBB8	Q3ZCM7
ERLOSAMIDE	N03AX18	Small molecule	Sodium channel alpha subunit blocker	Sodium channel protein type 2 subunit alpha	SCN2A	Q99250
ERLOSAMIDE	N03AX18	Small molecule	Sodium channel alpha subunit blocker	Sodium channel protein type 5 subunit alpha	SCN5A	Q14524
ERLOSAMIDE	N03AX18	Small molecule	Sodium channel alpha subunit blocker	Sodium channel protein type 9 subunit alpha	SCN9A	Q15858
ERLOSAMIDE	N03AX18	Small molecule	Sodium channel alpha subunit blocker	Sodium channel protein type 10 subunit alpha	SCN10A	Q9Y5Y9
ERLOSAMIDE	N03AX18	Small molecule	Sodium channel alpha subunit blocker	Sodium channel protein type 11 subunit alpha	SCN11A	Q9UI33
ERLOSAMIDE	N03AX18	Small molecule	Sodium channel alpha subunit blocker	Sodium channel protein type 1 subunit alpha	SCN1A	P35498
ERLOSAMIDE	N03AX18	Small molecule	Sodium channel alpha subunit blocker	Sodium channel protein type 3 subunit alpha	SCN3A	Q9NY46
ERLOSAMIDE	N03AX18	Small molecule	Sodium channel alpha subunit blocker	Sodium channel protein type 4 subunit alpha	SCN4A	P35499
ERLOSAMIDE	N03AX18	Small molecule	Sodium channel alpha subunit blocker	Sodium channel protein type 7 subunit alpha	SCN7A	Q01118
ERLOSAMIDE	N03AX18	Small molecule	Sodium channel alpha subunit blocker	Sodium channel protein type 8 subunit alpha	SCN8A	Q9UQD0
ESCITALOPRAM	N06AB10	Small molecule	Serotonin transporter inhibitor	Sodium-dependent serotonin transporter	SLC6A4	P31645
ESLICARBAZEPINE ACETATE	N03AF04	Small molecule	Sodium channel alpha subunit blocker	Sodium channel protein type 2 subunit alpha	SCN2A	Q99250
ESLICARBAZEPINE ACETATE	N03AF04	Small molecule	Sodium channel alpha subunit blocker	Sodium channel protein type 5 subunit alpha	SCN5A	Q14524
ESLICARBAZEPINE ACETATE	N03AF04	Small molecule	Sodium channel alpha subunit blocker	Sodium channel protein type 9 subunit alpha	SCN9A	Q15858
ESLICARBAZEPINE ACETATE	N03AF04	Small molecule	Sodium channel alpha subunit blocker	Sodium channel protein type 10 subunit alpha	SCN10A	Q9Y5Y9
ESLICARBAZEPINE ACETATE	N03AF04	Small molecule	Sodium channel alpha subunit blocker	Sodium channel protein type 11 subunit alpha	SCN11A	Q9UI33
ESLICARBAZEPINE ACETATE	N03AF04	Small molecule	Sodium channel alpha subunit blocker	Sodium channel protein type 1 subunit alpha	SCN1A	P35498
ESLICARBAZEPINE ACETATE	N03AF04	Small molecule	Sodium channel alpha subunit blocker	Sodium channel protein type 3 subunit alpha	SCN3A	Q9NY46
ESLICARBAZEPINE ACETATE	N03AF04	Small molecule	Sodium channel alpha subunit blocker	Sodium channel protein type 4 subunit alpha	SCN4A	P35499
ESLICARBAZEPINE ACETATE	N03AF04	Small molecule	Sodium channel alpha subunit blocker	Sodium channel protein type 7 subunit alpha	SCN7A	Q01118
ESLICARBAZEPINE ACETATE	N03AF04	Small molecule	Sodium channel alpha subunit blocker	Sodium channel protein type 8 subunit alpha	SCN8A	Q9UQD0
ESMOLOL	C07AB09	Small molecule	Beta-2 adrenergic receptor antagonist	Beta-2 adrenergic receptor	ADRB2	P07550
ESMOLOL	C07AB09	Small molecule	Beta-1 adrenergic receptor antagonist	Beta-1 adrenergic receptor	ADRB1	P08588
ESOMEPRAZOLE	A02BC05	Small molecule	Potassium-transporting ATPase inhibitor	Potassium-transporting ATPase alpha chain 1	ATP4A	P20648
ESOMEPRAZOLE	A02BC05	Small molecule	Potassium-transporting ATPase inhibitor	Potassium-transporting ATPase alpha chain 1	ATP4A	P20648
ESTAZOLAM	N05CD04	Small molecule	GABA-A receptor; anion channel positive allosteric modulator	Gamma-aminobutyric acid receptor subunit alpha-1	GABRA1	P14867
ESTAZOLAM	N05CD04	Small molecule	GABA-A receptor; anion channel positive allosteric modulator	Gamma-aminobutyric acid receptor subunit gamma-2	GABRG2	P18507
ESTAZOLAM	N05CD04	Small molecule	GABA-A receptor; anion channel positive allosteric modulator	Gamma-aminobutyric acid receptor subunit alpha-5	GABRA5	P31644
ESTAZOLAM	N05CD04	Small molecule	GABA-A receptor; anion channel positive allosteric modulator	Gamma-aminobutyric acid receptor subunit alpha-2	GABRA2	P47869
ESTAZOLAM	N05CD04	Small molecule	GABA-A receptor; anion channel positive allosteric modulator	Gamma-aminobutyric acid receptor subunit alpha-3	GABRA3	P34903
ESTAZOLAM	N05CD04	Small molecule	GABA-A receptor; anion channel positive allosteric modulator	Gamma-aminobutyric acid receptor subunit gamma-1	GABRG1	Q8N1C3
ESTAZOLAM	N05CD04	Small molecule	GABA-A receptor; anion channel positive allosteric modulator	Gamma-aminobutyric acid receptor subunit gamma-3	GABRG3	Q99928
ESTRADIOL	G03CA03	Small molecule	Estrogen receptor alpha agonist	Estrogen receptor	ESR1	P03372
ESTRADIOL ACETATE	G03CA03	Small molecule	Estrogen receptor alpha agonist	Estrogen receptor	ESR1	P03372
ESTRADIOL CYPIONATE	G03CA03	Small molecule	Estrogen receptor alpha agonist	Estrogen receptor	ESR1	P03372
ESTRADIOL VALERATE	G03CA03	Small molecule	Estrogen receptor alpha agonist	Estrogen receptor	ESR1	P03372
ESTRAMUSTINE PHOSPHATE	L01XX11	Small molecule	Estrogen receptor beta	Estrogen receptor beta	ESR2	Q92731
ESTROGENS, CONJUGATED	G03CA57	Small molecule	Estrogen receptor agonist	Estrogen receptor	ESR1	P03372
ESTROGENS, CONJUGATED	G03CA57	Small molecule	Estrogen receptor agonist	Estrogen receptor beta	ESR2	Q92731
ESTROGENS, CONJUGATED SYNTHETIC A	G03CA57	Small molecule	Estrogen receptor agonist	Estrogen receptor	ESR1	P03372
ESTROGENS, CONJUGATED SYNTHETIC A	G03CA57	Small molecule	Estrogen receptor agonist	Estrogen receptor beta	ESR2	Q92731
ESTROGENS, ESTERIFIED	None	Small molecule	Estrogen receptor agonist	Estrogen receptor	ESR1	P03372
ESTROGENS, ESTERIFIED	None	Small molecule	Estrogen receptor agonist	Estrogen receptor beta	ESR2	Q92731
ESTRONE	G03CA07	Small molecule	Estrogen receptor alpha agonist	Estrogen receptor	ESR1	P03372
ESTRONE	G03CA07	Small molecule		Estrogen receptor beta	ESR2	Q92731
ESTRONE SULFURIC ACID	None	Small molecule	Estrogen receptor alpha agonist	Estrogen receptor	ESR1	P03372
ESZOPICLONE	N05CF04	Small molecule	GABA-A receptor; anion channel positive allosteric modulator	Gamma-aminobutyric acid receptor subunit gamma-2	GABRG2	P18507
ESZOPICLONE	N05CF04	Small molecule	GABA-A receptor; anion channel positive allosteric modulator	Gamma-aminobutyric acid receptor subunit alpha-1	GABRA1	P14867
ESZOPICLONE	N05CF04	Small molecule	GABA-A receptor; anion channel positive allosteric modulator	Gamma-aminobutyric acid receptor subunit alpha-5	GABRA5	P31644
ESZOPICLONE	N05CF04	Small molecule	GABA-A receptor; anion channel positive allosteric modulator	Gamma-aminobutyric acid receptor subunit alpha-2	GABRA2	P47869
ESZOPICLONE	N05CF04	Small molecule	GABA-A receptor; anion channel positive allosteric modulator	Gamma-aminobutyric acid receptor subunit alpha-3	GABRA3	P34903
ESZOPICLONE	N05CF04	Small molecule	GABA-A receptor; anion channel positive allosteric modulator	Gamma-aminobutyric acid receptor subunit gamma-1	GABRG1	Q8N1C3
ESZOPICLONE	N05CF04	Small molecule	GABA-A receptor; anion channel positive allosteric modulator	Gamma-aminobutyric acid receptor subunit gamma-3	GABRG3	Q99928
ETANERCEPT	L04AB01	Protein	TNF-alpha inhibitor	Tumor necrosis factor	TNF	P01375
ETHACRYNIC ACID	C03CC01	Small molecule	Sodium-(potassium)-chloride cotransporter 2 inhibitor	Solute carrier family 12 member 1	SLC12A1	Q13621
ETHCHLORVYNOL	N05CM08	Small molecule	GABA-A receptor; anion channel positive modulator	Gamma-aminobutyric acid receptor subunit alpha-1	GABRA1	P14867
ETHCHLORVYNOL	N05CM08	Small molecule	GABA-A receptor; anion channel positive modulator	Gamma-aminobutyric acid receptor subunit alpha-5	GABRA5	P31644
ETHCHLORVYNOL	N05CM08	Small molecule	GABA-A receptor; anion channel positive modulator	Gamma-aminobutyric acid receptor subunit beta-2	GABRB2	P47870
ETHCHLORVYNOL	N05CM08	Small molecule	GABA-A receptor; anion channel positive modulator	Gamma-aminobutyric acid receptor subunit beta-3	GABRB3	P28472
ETHCHLORVYNOL	N05CM08	Small molecule	GABA-A receptor; anion channel positive modulator	Gamma-aminobutyric acid receptor subunit gamma-2	GABRG2	P18507
ETHCHLORVYNOL	N05CM08	Small molecule	GABA-A receptor; anion channel positive modulator	Gamma-aminobutyric acid receptor subunit alpha-2	GABRA2	P47869
ETHCHLORVYNOL	N05CM08	Small molecule	GABA-A receptor; anion channel positive modulator	Gamma-aminobutyric acid receptor subunit alpha-3	GABRA3	P34903
ETHCHLORVYNOL	N05CM08	Small molecule	GABA-A receptor; anion channel positive modulator	Gamma-aminobutyric acid receptor subunit alpha-4	GABRA4	P48169
ETHCHLORVYNOL	N05CM08	Small molecule	GABA-A receptor; anion channel positive modulator	Gamma-aminobutyric acid receptor subunit alpha-6	GABRA6	Q16445
ETHCHLORVYNOL	N05CM08	Small molecule	GABA-A receptor; anion channel positive modulator	Gamma-aminobutyric acid receptor subunit beta-1	GABRB1	P18505
ETHCHLORVYNOL	N05CM08	Small molecule	GABA-A receptor; anion channel positive modulator	Gamma-aminobutyric acid receptor subunit delta	GABRD	O14764
ETHCHLORVYNOL	N05CM08	Small molecule	GABA-A receptor; anion channel positive modulator	Gamma-aminobutyric acid receptor subunit epsilon	GABRE	P78334
ETHCHLORVYNOL	N05CM08	Small molecule	GABA-A receptor; anion channel positive modulator	Gamma-aminobutyric acid receptor subunit gamma-1	GABRG1	Q8N1C3
ETHCHLORVYNOL	N05CM08	Small molecule	GABA-A receptor; anion channel positive modulator	Gamma-aminobutyric acid receptor subunit gamma-3	GABRG3	Q99928
ETHCHLORVYNOL	N05CM08	Small molecule	GABA-A receptor; anion channel positive modulator	Gamma-aminobutyric acid receptor subunit pi	GABRP	O00591
ETHCHLORVYNOL	N05CM08	Small molecule	GABA-A receptor; anion channel positive modulator	Gamma-aminobutyric acid receptor subunit theta	GABRQ	Q9UN88
ETHINYL ESTRADIOL	G03CA01	Small molecule	Estrogen receptor alpha agonist	Estrogen receptor	ESR1	P03372
ETHOPROPAZINE	N04AA05	Small molecule	Muscarinic acetylcholine receptor M1 antagonist	Muscarinic acetylcholine receptor M1	CHRM1	P11229
ETHOSUXIMIDE	N03AD01	Small molecule	Voltage-gated T-type calcium channel blocker	Voltage-dependent T-type calcium channel subunit alpha-1G	CACNA1G	O43497
ETHOSUXIMIDE	N03AD01	Small molecule	Voltage-gated T-type calcium channel blocker	Voltage-dependent T-type calcium channel subunit alpha-1H	CACNA1H	O95180
ETHOSUXIMIDE	N03AD01	Small molecule	Voltage-gated T-type calcium channel blocker	Voltage-dependent T-type calcium channel subunit alpha-1I	CACNA1I	Q9P0X4
ETHOTOIN	N03AB01	Small molecule	Sodium channel alpha subunit blocker	Sodium channel protein type 2 subunit alpha	SCN2A	Q99250
ETHOTOIN	N03AB01	Small molecule	Sodium channel alpha subunit blocker	Sodium channel protein type 5 subunit alpha	SCN5A	Q14524
ETHOTOIN	N03AB01	Small molecule	Sodium channel alpha subunit blocker	Sodium channel protein type 9 subunit alpha	SCN9A	Q15858
ETHOTOIN	N03AB01	Small molecule	Sodium channel alpha subunit blocker	Sodium channel protein type 10 subunit alpha	SCN10A	Q9Y5Y9
ETHOTOIN	N03AB01	Small molecule	Sodium channel alpha subunit blocker	Sodium channel protein type 11 subunit alpha	SCN11A	Q9UI33
ETHOTOIN	N03AB01	Small molecule	Sodium channel alpha subunit blocker	Sodium channel protein type 1 subunit alpha	SCN1A	P35498
ETHOTOIN	N03AB01	Small molecule	Sodium channel alpha subunit blocker	Sodium channel protein type 3 subunit alpha	SCN3A	Q9NY46
ETHOTOIN	N03AB01	Small molecule	Sodium channel alpha subunit blocker	Sodium channel protein type 4 subunit alpha	SCN4A	P35499
ETHOTOIN	N03AB01	Small molecule	Sodium channel alpha subunit blocker	Sodium channel protein type 7 subunit alpha	SCN7A	Q01118
ETHOTOIN	N03AB01	Small molecule	Sodium channel alpha subunit blocker	Sodium channel protein type 8 subunit alpha	SCN8A	Q9UQD0
ETHOXZOLAMIDE	None	Small molecule	Carbonic anhydrase inhibitor	Carbonic anhydrase 2	CA2	P00918
ETHOXZOLAMIDE	None	Small molecule	Carbonic anhydrase inhibitor	Carbonic anhydrase 4	CA4	P22748
ETHOXZOLAMIDE	None	Small molecule	Carbonic anhydrase inhibitor	Carbonic anhydrase 7	CA7	P43166
ETHOXZOLAMIDE	None	Small molecule	Carbonic anhydrase inhibitor	Carbonic anhydrase 1	CA1	P00915
ETHOXZOLAMIDE	None	Small molecule	Carbonic anhydrase inhibitor	Carbonic anhydrase 12	CA12	O43570
ETHOXZOLAMIDE	None	Small molecule	Carbonic anhydrase inhibitor	Carbonic anhydrase 13	CA13	Q8N1Q1
ETHOXZOLAMIDE	None	Small molecule	Carbonic anhydrase inhibitor	Carbonic anhydrase 14	CA14	Q9ULX7
ETHOXZOLAMIDE	None	Small molecule	Carbonic anhydrase inhibitor	Carbonic anhydrase 3	CA3	P07451
ETHOXZOLAMIDE	None	Small molecule	Carbonic anhydrase inhibitor	Carbonic anhydrase 9	CA9	Q16790
ETHOXZOLAMIDE	None	Small molecule	Carbonic anhydrase inhibitor	Carbonic anhydrase 6	CA6	P23280
ETHOXZOLAMIDE	None	Small molecule	Carbonic anhydrase inhibitor	Carbonic anhydrase 5A, mitochondrial	CA5A	P35218
ETHOXZOLAMIDE	None	Small molecule	Carbonic anhydrase inhibitor	Carbonic anhydrase 5B, mitochondrial	CA5B	Q9Y2D0
ETHYLESTRENOL	A14AB02	Small molecule	Androgen Receptor agonist	Androgen receptor	AR	P10275
ETHYNODIOL DIACETATE	G03DC06	Small molecule	Progesterone receptor agonist	Progesterone receptor	PGR	P06401
ETIDOCAINE	N01BB07	Small molecule	Sodium channel alpha subunit blocker	Sodium channel protein type 2 subunit alpha	SCN2A	Q99250
ETIDOCAINE	N01BB07	Small molecule	Sodium channel alpha subunit blocker	Sodium channel protein type 5 subunit alpha	SCN5A	Q14524
ETIDOCAINE	N01BB07	Small molecule	Sodium channel alpha subunit blocker	Sodium channel protein type 9 subunit alpha	SCN9A	Q15858
ETIDOCAINE	N01BB07	Small molecule	Sodium channel alpha subunit blocker	Sodium channel protein type 10 subunit alpha	SCN10A	Q9Y5Y9
ETIDOCAINE	N01BB07	Small molecule	Sodium channel alpha subunit blocker	Sodium channel protein type 11 subunit alpha	SCN11A	Q9UI33
ETIDOCAINE	N01BB07	Small molecule	Sodium channel alpha subunit blocker	Sodium channel protein type 1 subunit alpha	SCN1A	P35498
ETIDOCAINE	N01BB07	Small molecule	Sodium channel alpha subunit blocker	Sodium channel protein type 3 subunit alpha	SCN3A	Q9NY46
ETIDOCAINE	N01BB07	Small molecule	Sodium channel alpha subunit blocker	Sodium channel protein type 4 subunit alpha	SCN4A	P35499
ETIDOCAINE	N01BB07	Small molecule	Sodium channel alpha subunit blocker	Sodium channel protein type 7 subunit alpha	SCN7A	Q01118
ETIDOCAINE	N01BB07	Small molecule	Sodium channel alpha subunit blocker	Sodium channel protein type 8 subunit alpha	SCN8A	Q9UQD0
ETODOLAC	M01AB08	Small molecule	Cyclooxygenase-2 inhibitor	Prostaglandin G/H synthase 2	PTGS2	P35354
ETOMIDATE	N01AX07	Small molecule	GABA-A receptor; anion channel positive modulator	Gamma-aminobutyric acid receptor subunit alpha-1	GABRA1	P14867
ETOMIDATE	N01AX07	Small molecule	GABA-A receptor; anion channel positive modulator	Gamma-aminobutyric acid receptor subunit alpha-5	GABRA5	P31644
ETOMIDATE	N01AX07	Small molecule	GABA-A receptor; anion channel positive modulator	Gamma-aminobutyric acid receptor subunit beta-2	GABRB2	P47870
ETOMIDATE	N01AX07	Small molecule	GABA-A receptor; anion channel positive modulator	Gamma-aminobutyric acid receptor subunit beta-3	GABRB3	P28472
ETOMIDATE	N01AX07	Small molecule	GABA-A receptor; anion channel positive modulator	Gamma-aminobutyric acid receptor subunit gamma-2	GABRG2	P18507
ETOMIDATE	N01AX07	Small molecule	GABA-A receptor; anion channel positive modulator	Gamma-aminobutyric acid receptor subunit alpha-2	GABRA2	P47869
ETOMIDATE	N01AX07	Small molecule	GABA-A receptor; anion channel positive modulator	Gamma-aminobutyric acid receptor subunit alpha-3	GABRA3	P34903
ETOMIDATE	N01AX07	Small molecule	GABA-A receptor; anion channel positive modulator	Gamma-aminobutyric acid receptor subunit alpha-4	GABRA4	P48169
ETOMIDATE	N01AX07	Small molecule	GABA-A receptor; anion channel positive modulator	Gamma-aminobutyric acid receptor subunit alpha-6	GABRA6	Q16445
ETOMIDATE	N01AX07	Small molecule	GABA-A receptor; anion channel positive modulator	Gamma-aminobutyric acid receptor subunit beta-1	GABRB1	P18505
ETOMIDATE	N01AX07	Small molecule	GABA-A receptor; anion channel positive modulator	Gamma-aminobutyric acid receptor subunit delta	GABRD	O14764
ETOMIDATE	N01AX07	Small molecule	GABA-A receptor; anion channel positive modulator	Gamma-aminobutyric acid receptor subunit epsilon	GABRE	P78334
ETOMIDATE	N01AX07	Small molecule	GABA-A receptor; anion channel positive modulator	Gamma-aminobutyric acid receptor subunit gamma-1	GABRG1	Q8N1C3
ETOMIDATE	N01AX07	Small molecule	GABA-A receptor; anion channel positive modulator	Gamma-aminobutyric acid receptor subunit gamma-3	GABRG3	Q99928
ETOMIDATE	N01AX07	Small molecule	GABA-A receptor; anion channel positive modulator	Gamma-aminobutyric acid receptor subunit pi	GABRP	O00591
ETOMIDATE	N01AX07	Small molecule	GABA-A receptor; anion channel positive modulator	Gamma-aminobutyric acid receptor subunit theta	GABRQ	Q9UN88
ETONOGESTREL	G03AC08	Small molecule	Progesterone receptor agonist	Progesterone receptor	PGR	P06401
ETOPOSIDE	L01CB01	Small molecule	DNA topoisomerase II inhibitor	DNA topoisomerase 2-alpha	TOP2A	P11388
ETOPOSIDE	L01CB01	Small molecule	DNA topoisomerase II inhibitor	DNA topoisomerase 2-beta	TOP2B	Q02880
ETOPOSIDE PHOSPHATE	L01CB01	Small molecule	DNA topoisomerase II alpha inhibitor	DNA topoisomerase 2-alpha	TOP2A	P11388
ETRETINATE	D05BB01	Small molecule	Retinoid receptor agonist	Retinoic acid receptor alpha	RARA	P10276
ETRETINATE	D05BB01	Small molecule	Retinoid receptor agonist	Retinoic acid receptor beta	RARB	P10826
ETRETINATE	D05BB01	Small molecule	Retinoid receptor agonist	Retinoic acid receptor gamma	RARG	P13631
ETRETINATE	D05BB01	Small molecule	Retinoid receptor agonist	Retinoic acid receptor RXR-alpha	RXRA	P19793
ETRETINATE	D05BB01	Small molecule	Retinoid receptor agonist	Retinoic acid receptor RXR-beta	RXRB	P28702
ETRETINATE	D05BB01	Small molecule	Retinoid receptor agonist	Retinoic acid receptor RXR-gamma	RXRG	P48443
EXEMESTANE	L02BG06	Small molecule	Cytochrome P450 19A1 inhibitor	Aromatase	CYP19A1	P11511
EXENATIDE	A10BX04	Protein	Glucagon-like peptide 1 receptor agonist	Glucagon-like peptide 1 receptor	GLP1R	P43220
EZETIMIBE	C10AX09	Small molecule	Niemann-Pick C1-like protein 1 inhibitor	Niemann-Pick C1-like protein 1	NPC1L1	Q9UHC9
EZOGABINE	N03AX21	Small molecule	KCNQ (Kv7) potassium channel blocker	Potassium voltage-gated channel subfamily KQT member 1	KCNQ1	P51787
EZOGABINE	N03AX21	Small molecule	KCNQ (Kv7) potassium channel blocker	Potassium voltage-gated channel subfamily KQT member 2	KCNQ2	O43526
EZOGABINE	N03AX21	Small molecule	KCNQ (Kv7) potassium channel blocker	Potassium voltage-gated channel subfamily KQT member 3	KCNQ3	O43525
EZOGABINE	N03AX21	Small molecule	KCNQ (Kv7) potassium channel blocker	Potassium voltage-gated channel subfamily KQT member 4	KCNQ4	P56696
EZOGABINE	N03AX21	Small molecule	KCNQ (Kv7) potassium channel blocker	Potassium voltage-gated channel subfamily KQT member 5	KCNQ5	Q9NR82
FAMOTIDINE	A02BA03	Small molecule	Histamine H2 receptor antagonist	Histamine H2 receptor	HRH2	P25021
FEBUXOSTAT	M04AA03	Small molecule	Xanthine dehydrogenase inhibitor	Xanthine dehydrogenase/oxidase	XDH	P47989
FELBAMATE	N03AX10	Small molecule	Glutamate [NMDA] receptor antagonist	Glutamate receptor ionotropic, NMDA 1	GRIN1	Q05586
FELBAMATE	N03AX10	Small molecule	Glutamate [NMDA] receptor antagonist	Glutamate receptor ionotropic, NMDA 2A	GRIN2A	Q12879
FELBAMATE	N03AX10	Small molecule	Glutamate [NMDA] receptor antagonist	Glutamate receptor ionotropic, NMDA 2B	GRIN2B	Q13224
FELBAMATE	N03AX10	Small molecule	Glutamate [NMDA] receptor antagonist	Glutamate receptor ionotropic, NMDA 2C	GRIN2C	Q14957
FELBAMATE	N03AX10	Small molecule	Glutamate [NMDA] receptor antagonist	Glutamate receptor ionotropic, NMDA 2D	GRIN2D	O15399
FELBAMATE	N03AX10	Small molecule	Glutamate [NMDA] receptor antagonist	Glutamate receptor ionotropic, NMDA 3A	GRIN3A	Q8TCU5
FELBAMATE	N03AX10	Small molecule	Glutamate [NMDA] receptor antagonist	Glutamate receptor ionotropic, NMDA 3B	GRIN3B	O60391
FELODIPINE	C08CA02	Small molecule	Voltage-gated L-type calcium channel blocker	Voltage-dependent L-type calcium channel subunit alpha-1C	CACNA1C	Q13936
FELODIPINE	C08CA02	Small molecule	Voltage-gated L-type calcium channel blocker	Voltage-dependent L-type calcium channel subunit alpha-1S	CACNA1S	Q13698
FELODIPINE	C08CA02	Small molecule	Mineralocorticoid receptor antagonist	Mineralocorticoid receptor	NR3C2	P08235
FELODIPINE	C08CA02	Small molecule	Voltage-gated L-type calcium channel blocker	Voltage-dependent L-type calcium channel subunit alpha-1D	CACNA1D	Q01668
FELODIPINE	C08CA02	Small molecule	Voltage-gated L-type calcium channel blocker	Voltage-dependent L-type calcium channel subunit alpha-1F	CACNA1F	O60840
FENOFIBRATE	C10AB05	Small molecule	Peroxisome proliferator-activated receptor alpha agonist	Peroxisome proliferator-activated receptor alpha	PPARA	Q07869
FENOFIBRIC ACID	C10AB11	Small molecule	Peroxisome proliferator-activated receptor alpha agonist	Peroxisome proliferator-activated receptor alpha	PPARA	Q07869
FENOLDOPAM	C01CA19	Small molecule	Dopamine D1 receptor agonist	D(1A) dopamine receptor	Drd1	P21728
FENOPROFEN	M01AE04	Small molecule	Cyclooxygenase inhibitor	Prostaglandin G/H synthase 2	PTGS2	P35354
FENOPROFEN	M01AE04	Small molecule	Cyclooxygenase inhibitor	Prostaglandin G/H synthase 1	PTGS1	P23219
FENTANYL	N01AH01	Small molecule	Mu opioid receptor agonist	Mu-type opioid receptor	OPRM1	P35372
FESOTERODINE	G04BD11	Small molecule	Muscarinic acetylcholine receptor M2 antagonist	Muscarinic acetylcholine receptor M2	CHRM2	P08172
FESOTERODINE	G04BD11	Small molecule	Muscarinic acetylcholine receptor M3 antagonist	Muscarinic acetylcholine receptor M3	CHRM3	P20309
FEXOFENADINE	R06AX26	Small molecule	Histamine H1 receptor antagonist	Histamine H1 receptor	HRH1	P35367
FIBRINOLYSIN, HUMAN	B01AD05	Unknown	Fibrinogen inhibitor	Fibrinogen alpha chain	FGA	P02671
FIBRINOLYSIN, HUMAN	B01AD05	Unknown	Fibrinogen inhibitor	Fibrinogen gamma chain	FGG	P02679
FIBRINOLYSIN, HUMAN	B01AD05	Unknown	Fibrinogen inhibitor	Fibrinogen beta chain	FGB	P02675
FILGRASTIM	L03AA02	Protein	Granulocyte colony stimulating factor receptor agonist	Granulocyte colony-stimulating factor receptor	CSF3R	Q99062
FINASTERIDE	D11AX10	Small molecule		3-oxo-5-alpha-steroid 4-dehydrogenase 1	SRD5A1	P18405
FINASTERIDE	D11AX10	Small molecule	Steroid 5-alpha-reductase 2 inhibitor	3-oxo-5-alpha-steroid 4-dehydrogenase 2	SRD5A2	P31213
FINGOLIMOD	L04AA27	Small molecule	Sphingosine 1-phosphate receptor agonist	Sphingosine 1-phosphate receptor 1	S1PR1	P21453
FINGOLIMOD	L04AA27	Small molecule	Sphingosine 1-phosphate receptor agonist	Sphingosine 1-phosphate receptor 2	S1PR2	O95136
FINGOLIMOD	L04AA27	Small molecule	Sphingosine 1-phosphate receptor agonist	Sphingosine 1-phosphate receptor 3	S1PR3	Q99500
FINGOLIMOD	L04AA27	Small molecule	Sphingosine 1-phosphate receptor agonist	Sphingosine 1-phosphate receptor 4	S1PR4	O95977
FINGOLIMOD	L04AA27	Small molecule	Sphingosine 1-phosphate receptor agonist	Sphingosine 1-phosphate receptor 5	S1PR5	Q9H228
FLAVOXATE	G04BD02	Small molecule	Phosphodiesterase 4 inhibitor	cAMP-specific 3',5'-cyclic phosphodiesterase 4A	PDE4A	P27815
FLAVOXATE	G04BD02	Small molecule	Phosphodiesterase 4 inhibitor	cAMP-specific 3',5'-cyclic phosphodiesterase 4B	PDE4B	Q07343
FLAVOXATE	G04BD02	Small molecule	Phosphodiesterase 4 inhibitor	cAMP-specific 3',5'-cyclic phosphodiesterase 4D	PDE4D	Q08499
FLAVOXATE	G04BD02	Small molecule	Phosphodiesterase 7 inhibitor	High affinity cAMP-specific 3',5'-cyclic phosphodiesterase 7A	PDE7A	Q13946
FLAVOXATE	G04BD02	Small molecule	Phosphodiesterase 8 inhibitor	High affinity cAMP-specific and IBMX-insensitive 3',5'-cyclic phosphodiesterase 8A	PDE8A	O60658
FLAVOXATE	G04BD02	Small molecule	Phosphodiesterase 4 inhibitor	cAMP-specific 3',5'-cyclic phosphodiesterase 4C	PDE4C	Q08493
FLAVOXATE	G04BD02	Small molecule	Phosphodiesterase 7 inhibitor	cAMP-specific 3',5'-cyclic phosphodiesterase 7B	PDE7B	Q9NP56
FLAVOXATE	G04BD02	Small molecule	Phosphodiesterase 8 inhibitor	High affinity cAMP-specific and IBMX-insensitive 3',5'-cyclic phosphodiesterase 8B	PDE8B	O95263
FLECAINIDE	C01BC04	Small molecule	Sodium channel protein type V alpha subunit blocker	Sodium channel protein type 5 subunit alpha	SCN5A	Q14524
FLOXURIDINE	L01BC09	Small molecule	Thymidylate synthase inhibitor	Thymidylate synthase	TYMS	P04818
FLUCYTOSINE	D01AE21	Small molecule		DNA (cytosine-5)-methyltransferase 1	DNMT1	P26358
FLUDARABINE PHOSPHATE	L01BB05	Small molecule	DNA polymerase (alpha/delta/epsilon) inhibitor	DNA polymerase alpha catalytic subunit	POLA1	P09884
FLUDARABINE PHOSPHATE	L01BB05	Small molecule	DNA polymerase (alpha/delta/epsilon) inhibitor	DNA polymerase epsilon catalytic subunit A	POLE	Q07864
FLUDARABINE PHOSPHATE	L01BB05	Small molecule	Ribonucleoside-diphosphate reductase RR1 inhibitor	Ribonucleoside-diphosphate reductase large subunit	RRM1	P23921
FLUDARABINE PHOSPHATE	L01BB05	Small molecule	DNA polymerase (alpha/delta/epsilon) inhibitor	DNA polymerase delta catalytic subunit	POLD1	P28340
FLUDROCORTISONE ACETATE	H02AA02	Small molecule	Mineralocorticoid receptor agonist	Mineralocorticoid receptor	NR3C2	P08235
FLUMAZENIL	V03AB25	Small molecule	GABA-A receptor; anion channel allosteric antagonist	Gamma-aminobutyric acid receptor subunit alpha-1	GABRA1	P14867
FLUMAZENIL	V03AB25	Small molecule	GABA-A receptor; anion channel allosteric antagonist	Gamma-aminobutyric acid receptor subunit gamma-2	GABRG2	P18507
FLUMAZENIL	V03AB25	Small molecule	GABA-A receptor; anion channel allosteric antagonist	Gamma-aminobutyric acid receptor subunit alpha-5	GABRA5	P31644
FLUMAZENIL	V03AB25	Small molecule	GABA-A receptor; anion channel allosteric antagonist	Gamma-aminobutyric acid receptor subunit alpha-2	GABRA2	P47869
FLUMAZENIL	V03AB25	Small molecule	GABA-A receptor; anion channel allosteric antagonist	Gamma-aminobutyric acid receptor subunit alpha-3	GABRA3	P34903
FLUMAZENIL	V03AB25	Small molecule	GABA-A receptor; anion channel allosteric antagonist	Gamma-aminobutyric acid receptor subunit gamma-1	GABRG1	Q8N1C3
FLUMAZENIL	V03AB25	Small molecule	GABA-A receptor; anion channel allosteric antagonist	Gamma-aminobutyric acid receptor subunit gamma-3	GABRG3	Q99928
FLUMETHASONE PIVALATE	D07AB03	Small molecule	Glucocorticoid receptor agonist	Glucocorticoid receptor	NR3C1	P04150
FLUNISOLIDE	R01AD04	Small molecule	Glucocorticoid receptor agonist	Glucocorticoid receptor	NR3C1	P04150
FLUOCINOLONE ACETONIDE	C05AA10	Small molecule	Glucocorticoid receptor agonist	Glucocorticoid receptor	NR3C1	P04150
FLUOCINONIDE	C05AA11	Small molecule	Glucocorticoid receptor agonist	Glucocorticoid receptor	NR3C1	P04150
FLUOROMETHOLONE	C05AA06	Small molecule	Glucocorticoid receptor agonist	Glucocorticoid receptor	NR3C1	P04150
FLUOROMETHOLONE ACETATE	C05AA06	Small molecule	Glucocorticoid receptor agonist	Glucocorticoid receptor	NR3C1	P04150
FLUOROURACIL	L01BC02	Small molecule	Thymidylate synthase inhibitor	Thymidylate synthase	TYMS	P04818
FLUOXETINE	N06AB03	Small molecule	Serotonin transporter inhibitor	Sodium-dependent serotonin transporter	SLC6A4	P31645
FLUOXYMESTERONE	G03BA01	Small molecule	Androgen Receptor agonist	Androgen receptor	AR	P10275
FLUPHENAZINE	N05AB02	Small molecule	Dopamine D2 receptor antagonist	D(2) dopamine receptor	DRD2	P14416
FLUPHENAZINE	N05AB02	Small molecule		D(3) dopamine receptor	DRD3	P35462
FLUPHENAZINE	N05AB02	Small molecule		Alpha-1A adrenergic receptor	ADRA1A	P35348
FLUPHENAZINE	N05AB02	Small molecule		Alpha-1D adrenergic receptor	ADRA1D	P25100
FLUPHENAZINE	N05AB02	Small molecule		5-hydroxytryptamine receptor 2A	HTR2A	P28223
FLUPHENAZINE	N05AB02	Small molecule		5-hydroxytryptamine receptor 7	HTR7	P34969
FLUPHENAZINE DECANOATE	N05AB02	Small molecule	Dopamine D2 receptor antagonist	D(2) dopamine receptor	DRD2	P14416
FLUPHENAZINE ENANTHATE	N05AB02	Small molecule	Dopamine D2 receptor antagonist	D(2) dopamine receptor	DRD2	P14416
FLUPREDNISOLONE	H02	Small molecule	Glucocorticoid receptor agonist	Glucocorticoid receptor	NR3C1	P04150
FLURANDRENOLIDE	D07AC07	Small molecule	Glucocorticoid receptor agonist	Glucocorticoid receptor	NR3C1	P04150
FLURAZEPAM	N05CD01	Small molecule	GABA-A receptor; anion channel positive allosteric modulator	Gamma-aminobutyric acid receptor subunit alpha-1	GABRA1	P14867
FLURAZEPAM	N05CD01	Small molecule	GABA-A receptor; anion channel positive allosteric modulator	Gamma-aminobutyric acid receptor subunit gamma-2	GABRG2	P18507
FLURAZEPAM	N05CD01	Small molecule	GABA-A receptor; anion channel positive allosteric modulator	Gamma-aminobutyric acid receptor subunit alpha-5	GABRA5	P31644
FLURAZEPAM	N05CD01	Small molecule	GABA-A receptor; anion channel positive allosteric modulator	Gamma-aminobutyric acid receptor subunit alpha-2	GABRA2	P47869
FLURAZEPAM	N05CD01	Small molecule	GABA-A receptor; anion channel positive allosteric modulator	Gamma-aminobutyric acid receptor subunit alpha-3	GABRA3	P34903
FLURAZEPAM	N05CD01	Small molecule	GABA-A receptor; anion channel positive allosteric modulator	Gamma-aminobutyric acid receptor subunit gamma-1	GABRG1	Q8N1C3
FLURAZEPAM	N05CD01	Small molecule	GABA-A receptor; anion channel positive allosteric modulator	Gamma-aminobutyric acid receptor subunit gamma-3	GABRG3	Q99928
FLURBIPROFEN	M01AE09	Small molecule	Cyclooxygenase inhibitor	Prostaglandin G/H synthase 2	PTGS2	P35354
FLURBIPROFEN	M01AE09	Small molecule	Cyclooxygenase inhibitor	Prostaglandin G/H synthase 1	PTGS1	P23219
FLUTAMIDE	L02BB01	Small molecule	Androgen Receptor antagonist	Androgen receptor	AR	P10275
FLUTICASONE FUROATE	R01AD12	Small molecule	Glucocorticoid receptor agonist	Glucocorticoid receptor	NR3C1	P04150
FLUTICASONE PROPIONATE	D07AC17	Small molecule	Glucocorticoid receptor agonist	Glucocorticoid receptor	NR3C1	P04150
FLUTICASONE PROPIONATE	D07AC17	Small molecule	Progesterone receptor agonist	Progesterone receptor	PGR	P06401
FLUVASTATIN	C10AA04	Small molecule	HMG-CoA reductase inhibitor	3-hydroxy-3-methylglutaryl-coenzyme A reductase	HMGCR	P04035
FLUVOXAMINE	N06AB08	Small molecule	Serotonin transporter inhibitor	Sodium-dependent serotonin transporter	SLC6A4	P31645
FOMEPIZOLE	V03AB34	Small molecule	Alcohol dehydrogenase class I inhibitor	Alcohol dehydrogenase 1A	ADH1A	P07327
FOMEPIZOLE	V03AB34	Small molecule	Alcohol dehydrogenase class I inhibitor	Alcohol dehydrogenase 1B	ADH1B	P00325
FOMEPIZOLE	V03AB34	Small molecule	Alcohol dehydrogenase class I inhibitor	Alcohol dehydrogenase 1C	ADH1C	P00326
FONDAPARINUX	B01AX05	Oligosaccharide	Antithrombin-III activator	Antithrombin-III	SERPINC1	P01008
FORMOTEROL	R03AC13	Small molecule	Beta-2 adrenergic receptor agonist	Beta-2 adrenergic receptor	ADRB2	P07550
FOSAPREPITANT	A04AD12	Small molecule	Neurokinin 1 receptor antagonist	Substance-P receptor	TACR1	P25103
FOSINOPRIL	C09AA09	Small molecule	Angiotensin-converting enzyme inhibitor	Angiotensin-converting enzyme	ACE	P12821
FOSPHENYTOIN	N03AB02	Small molecule	Sodium channel alpha subunit blocker	Sodium channel protein type 2 subunit alpha	SCN2A	Q99250
FOSPHENYTOIN	N03AB02	Small molecule	Sodium channel alpha subunit blocker	Sodium channel protein type 5 subunit alpha	SCN5A	Q14524
FOSPHENYTOIN	N03AB02	Small molecule	Sodium channel alpha subunit blocker	Sodium channel protein type 9 subunit alpha	SCN9A	Q15858
FOSPHENYTOIN	N03AB02	Small molecule	Sodium channel alpha subunit blocker	Sodium channel protein type 10 subunit alpha	SCN10A	Q9Y5Y9
FOSPHENYTOIN	N03AB02	Small molecule	Sodium channel alpha subunit blocker	Sodium channel protein type 11 subunit alpha	SCN11A	Q9UI33
FOSPHENYTOIN	N03AB02	Small molecule	Sodium channel alpha subunit blocker	Sodium channel protein type 1 subunit alpha	SCN1A	P35498
FOSPHENYTOIN	N03AB02	Small molecule	Sodium channel alpha subunit blocker	Sodium channel protein type 3 subunit alpha	SCN3A	Q9NY46
FOSPHENYTOIN	N03AB02	Small molecule	Sodium channel alpha subunit blocker	Sodium channel protein type 4 subunit alpha	SCN4A	P35499
FOSPHENYTOIN	N03AB02	Small molecule	Sodium channel alpha subunit blocker	Sodium channel protein type 7 subunit alpha	SCN7A	Q01118
FOSPHENYTOIN	N03AB02	Small molecule	Sodium channel alpha subunit blocker	Sodium channel protein type 8 subunit alpha	SCN8A	Q9UQD0
FOSPROPOFOL	N01	Small molecule		Gamma-aminobutyric acid receptor subunit alpha-1	GABRA1	P14867
FOSPROPOFOL	N01	Small molecule		Gamma-aminobutyric acid receptor subunit alpha-5	GABRA5	P31644
FOSPROPOFOL	N01	Small molecule		Gamma-aminobutyric acid receptor subunit beta-2	GABRB2	P47870
FOSPROPOFOL	N01	Small molecule		Gamma-aminobutyric acid receptor subunit beta-3	GABRB3	P28472
FOSPROPOFOL	N01	Small molecule		Gamma-aminobutyric acid receptor subunit gamma-2	GABRG2	P18507
FOSPROPOFOL	N01	Small molecule		Gamma-aminobutyric acid receptor subunit alpha-2	GABRA2	P47869
FOSPROPOFOL	N01	Small molecule		Gamma-aminobutyric acid receptor subunit alpha-3	GABRA3	P34903
FOSPROPOFOL	N01	Small molecule		Gamma-aminobutyric acid receptor subunit alpha-4	GABRA4	P48169
FOSPROPOFOL	N01	Small molecule		Gamma-aminobutyric acid receptor subunit alpha-6	GABRA6	Q16445
FOSPROPOFOL	N01	Small molecule		Gamma-aminobutyric acid receptor subunit beta-1	GABRB1	P18505
FOSPROPOFOL	N01	Small molecule		Gamma-aminobutyric acid receptor subunit delta	GABRD	O14764
FOSPROPOFOL	N01	Small molecule		Gamma-aminobutyric acid receptor subunit gamma-1	GABRG1	Q8N1C3
FOSPROPOFOL	N01	Small molecule		Gamma-aminobutyric acid receptor subunit gamma-3	GABRG3	Q99928
FROVATRIPTAN	N02CC07	Small molecule	Serotonin 1b (5-HT1b) receptor agonist	5-hydroxytryptamine receptor 1B	HTR1B	P28222
FROVATRIPTAN	N02CC07	Small molecule	Serotonin 1d (5-HT1d) receptor agonist	5-hydroxytryptamine receptor 1D	HTR1D	P28221
FULVESTRANT	L02BA03	Small molecule	Estrogen receptor antagonist	Estrogen receptor	ESR1	P03372
FULVESTRANT	L02BA03	Small molecule	Estrogen receptor antagonist	Estrogen receptor beta	ESR2	Q92731
FUROSEMIDE	C03CA01	Small molecule	Sodium-(potassium)-chloride cotransporter 2 inhibitor	Solute carrier family 12 member 1	SLC12A1	Q13621
GABAPENTIN	N03AX12	Small molecule	Voltage-gated calcium channel modulator	Voltage-dependent calcium channel subunit alpha-2/delta-1	CACNA2D1	P54289
GABAPENTIN ENACARBIL	N03AX12	Small molecule	Voltage-gated calcium channel modulator	Voltage-dependent calcium channel subunit alpha-2/delta-1	CACNA2D1	P54289
GALANTAMINE	N06DA04	Small molecule	Acetylcholinesterase inhibitor	Acetylcholinesterase	ACHE	P22303
GALLAMINE	M03AC02	Small molecule	Muscle-type nicotinic acetylcholine receptor antagonist	Acetylcholine receptor subunit alpha	CHRNA1	P02708
GALLAMINE	M03AC02	Small molecule	Muscle-type nicotinic acetylcholine receptor antagonist	Acetylcholine receptor subunit beta	CHRNB	P11230
GALLAMINE	M03AC02	Small molecule	Muscle-type nicotinic acetylcholine receptor antagonist	Acetylcholine receptor subunit delta	CHRND	Q07001
GALLAMINE	M03AC02	Small molecule	Muscle-type nicotinic acetylcholine receptor antagonist	Acetylcholine receptor subunit epsilon	CHRNE	Q04844
GALLAMINE	M03AC02	Small molecule	Muscle-type nicotinic acetylcholine receptor antagonist	Acetylcholine receptor subunit gamma	CHRNG	P07510
GALLIUM NITRATE	None	Small molecule	Hydroxyapatite chelating agent	Ribonucleoside-diphosphate reductase subunit M2	RRM2	P31350
GALLIUM NITRATE	None	Small molecule	Ribonucleoside-diphosphate reductase RR1 inhibitor	Ribonucleoside-diphosphate reductase subunit M2	RRM2	P31350
GANIRELIX ACETATE	H01CC01	Protein	Gonadotropin-releasing hormone receptor antagonist	Gonadotropin-releasing hormone receptor	GNRHR	P30968
GEMCITABINE	L01BC05	Small molecule		Thymidylate synthase	TYMS	P04818
GEMCITABINE	L01BC05	Small molecule		UMP-CMP kinase	CMPK1	P30085
GEMCITABINE	L01BC05	Small molecule	DNA polymerase (alpha/delta/epsilon) inhibitor	DNA polymerase alpha catalytic subunit	POLA1	P09884
GEMCITABINE	L01BC05	Small molecule	DNA polymerase (alpha/delta/epsilon) inhibitor	DNA polymerase epsilon catalytic subunit A	POLE	Q07864
GEMCITABINE	L01BC05	Small molecule	Ribonucleoside-diphosphate reductase RR1 inhibitor	Ribonucleoside-diphosphate reductase large subunit	RRM1	P23921
GEMCITABINE	L01BC05	Small molecule	DNA polymerase (alpha/delta/epsilon) inhibitor	DNA polymerase delta catalytic subunit	POLD1	P28340
GEMFIBROZIL	C10AB04	Small molecule	Peroxisome proliferator-activated receptor alpha agonist	Peroxisome proliferator-activated receptor alpha	PPARA	Q07869
GEMTUZUMAB OZOGAMICIN	L01XC05	Antibody	Myeloid cell surface antigen CD33 binding agent	Myeloid cell surface antigen CD33	CD33	P20138
GLIMEPIRIDE	A10BB12	Small molecule	Sulfonylurea receptor 1, Kir6.2 blocker	ATP-binding cassette sub-family C member 8	ABCC8	Q09428
GLIMEPIRIDE	A10BB12	Small molecule	Sulfonylurea receptor 1, Kir6.2 blocker	ATP-sensitive inward rectifier potassium channel 11	KCNJ11	Q14654
GLIMEPIRIDE	A10BB12	Small molecule		ATP-binding cassette sub-family C member 9	ABCC9	O60706
GLIPIZIDE	A10BB07	Small molecule	Sulfonylurea receptor 1, Kir6.2 blocker	ATP-binding cassette sub-family C member 8	ABCC8	Q09428
GLIPIZIDE	A10BB07	Small molecule	Sulfonylurea receptor 1, Kir6.2 blocker	ATP-sensitive inward rectifier potassium channel 11	KCNJ11	Q14654
GLUCAGON	H04AA01	Protein	Glucagon receptor agonist	Glucagon receptor	GCGR	P47871
GLUCAGON HYDROCHLORIDE	H04AA01	Protein	Glucagon receptor agonist	Glucagon receptor	GCGR	P47871
GLUCAGON HYDROCHLORIDE RECOMBINANT	H04AA01	Protein	Glucagon receptor agonist	Glucagon receptor	GCGR	P47871
GLUTETHIMIDE	N05CE01	Small molecule	GABA-A receptor; anion channel positive modulator	Gamma-aminobutyric acid receptor subunit alpha-1	GABRA1	P14867
GLUTETHIMIDE	N05CE01	Small molecule	GABA-A receptor; anion channel positive modulator	Gamma-aminobutyric acid receptor subunit alpha-5	GABRA5	P31644
GLUTETHIMIDE	N05CE01	Small molecule	GABA-A receptor; anion channel positive modulator	Gamma-aminobutyric acid receptor subunit beta-2	GABRB2	P47870
GLUTETHIMIDE	N05CE01	Small molecule	GABA-A receptor; anion channel positive modulator	Gamma-aminobutyric acid receptor subunit beta-3	GABRB3	P28472
GLUTETHIMIDE	N05CE01	Small molecule	GABA-A receptor; anion channel positive modulator	Gamma-aminobutyric acid receptor subunit gamma-2	GABRG2	P18507
GLUTETHIMIDE	N05CE01	Small molecule	GABA-A receptor; anion channel positive modulator	Gamma-aminobutyric acid receptor subunit alpha-2	GABRA2	P47869
GLUTETHIMIDE	N05CE01	Small molecule	GABA-A receptor; anion channel positive modulator	Gamma-aminobutyric acid receptor subunit alpha-3	GABRA3	P34903
GLUTETHIMIDE	N05CE01	Small molecule	GABA-A receptor; anion channel positive modulator	Gamma-aminobutyric acid receptor subunit alpha-4	GABRA4	P48169
GLUTETHIMIDE	N05CE01	Small molecule	GABA-A receptor; anion channel positive modulator	Gamma-aminobutyric acid receptor subunit alpha-6	GABRA6	Q16445
GLUTETHIMIDE	N05CE01	Small molecule	GABA-A receptor; anion channel positive modulator	Gamma-aminobutyric acid receptor subunit beta-1	GABRB1	P18505
GLUTETHIMIDE	N05CE01	Small molecule	GABA-A receptor; anion channel positive modulator	Gamma-aminobutyric acid receptor subunit delta	GABRD	O14764
GLUTETHIMIDE	N05CE01	Small molecule	GABA-A receptor; anion channel positive modulator	Gamma-aminobutyric acid receptor subunit epsilon	GABRE	P78334
GLUTETHIMIDE	N05CE01	Small molecule	GABA-A receptor; anion channel positive modulator	Gamma-aminobutyric acid receptor subunit gamma-1	GABRG1	Q8N1C3
GLUTETHIMIDE	N05CE01	Small molecule	GABA-A receptor; anion channel positive modulator	Gamma-aminobutyric acid receptor subunit gamma-3	GABRG3	Q99928
GLUTETHIMIDE	N05CE01	Small molecule	GABA-A receptor; anion channel positive modulator	Gamma-aminobutyric acid receptor subunit pi	GABRP	O00591
GLUTETHIMIDE	N05CE01	Small molecule	GABA-A receptor; anion channel positive modulator	Gamma-aminobutyric acid receptor subunit theta	GABRQ	Q9UN88
GLYBURIDE	A10BB01	Small molecule	Sulfonylurea receptor 1, Kir6.2 blocker	ATP-binding cassette sub-family C member 8	ABCC8	Q09428
GLYBURIDE	A10BB01	Small molecule	Sulfonylurea receptor 1, Kir6.2 blocker	ATP-sensitive inward rectifier potassium channel 11	KCNJ11	Q14654
GLYCOPYRROLATE	A03AB02	Small molecule	Muscarinic acetylcholine receptor M1 antagonist	Muscarinic acetylcholine receptor M1	CHRM1	P11229
GLYCOPYRROLATE	A03AB02	Small molecule		Muscarinic acetylcholine receptor M4	CHRM4	P08173
GLYCOPYRROLATE	A03AB02	Small molecule		Muscarinic acetylcholine receptor M2	CHRM2	P08172
GLYCOPYRROLATE	A03AB02	Small molecule	Muscarinic acetylcholine receptor M3 antagonist	Muscarinic acetylcholine receptor M3	CHRM3	P20309
GLYCOPYRROLATE	A03AB02	Small molecule		Muscarinic acetylcholine receptor M5	CHRM5	P08912
GOLIMUMAB	L04AB06	Antibody	TNF-alpha inhibitor	Tumor necrosis factor	TNF	P01375
GONADORELIN	H01CA01	Protein	Gonadotropin-releasing hormone receptor agonist	Gonadotropin-releasing hormone receptor	GNRHR	P30968
GONADOTROPIN, CHORIONIC	G03GA01	Protein	Luteinizing hormone/Choriogonadotropin receptor agonist	Lutropin-choriogonadotropic hormone receptor	LHCGR	P22888
GOSERELIN	L02AE03	Protein	Gonadotropin-releasing hormone receptor agonist	Gonadotropin-releasing hormone receptor	GNRHR	P30968
GRANISETRON	A04AA02	Small molecule	Serotonin 3a (5-HT3a) receptor antagonist	5-hydroxytryptamine receptor 3A	HTR3A	P46098
GUANABENZ	None	Small molecule	Adrenergic receptor alpha-2 agonist	Alpha-2A adrenergic receptor	ADRA2A	P08913
GUANABENZ	None	Small molecule	Adrenergic receptor alpha-2 agonist	Alpha-2B adrenergic receptor	ADRA2B	P18089
GUANABENZ	None	Small molecule	Adrenergic receptor alpha-2 agonist	Alpha-2C adrenergic receptor	ADRA2C	P18825
GUANADREL	None	Small molecule	Norepinephrine transporter substrate	Sodium-dependent noradrenaline transporter	SLC6A2	P23975
GUANETHIDINE	C02CC02	Small molecule	Norepinephrine transporter substrate	Sodium-dependent noradrenaline transporter	SLC6A2	P23975
GUANFACINE	C02AC02	Small molecule	Adrenergic receptor alpha-2 agonist	Alpha-2A adrenergic receptor	ADRA2A	P08913
GUANFACINE	C02AC02	Small molecule	Adrenergic receptor alpha-2 agonist	Alpha-2B adrenergic receptor	ADRA2B	P18089
GUANFACINE	C02AC02	Small molecule	Adrenergic receptor alpha-2 agonist	Alpha-2C adrenergic receptor	ADRA2C	P18825
GUANIDINE	C02CC	Small molecule	Voltage-gated potassium channel blocker	Potassium voltage-gated channel subfamily A member 3	KCNA3	P22001
GUANIDINE	C02CC	Small molecule	Voltage-gated potassium channel blocker	Potassium voltage-gated channel subfamily C member 4	KCNC4	Q03721
GUANIDINE	C02CC	Small molecule	Voltage-gated potassium channel blocker	Potassium voltage-gated channel subfamily D member 3	KCND3	Q9UK17
GUANIDINE	C02CC	Small molecule	Voltage-gated potassium channel blocker	Potassium voltage-gated channel subfamily H member 1	KCNH1	O95259
GUANIDINE	C02CC	Small molecule	Voltage-gated potassium channel blocker	Potassium voltage-gated channel subfamily H member 2	KCNH2	Q12809
GUANIDINE	C02CC	Small molecule	Voltage-gated potassium channel blocker	Potassium voltage-gated channel subfamily KQT member 1	KCNQ1	P51787
GUANIDINE	C02CC	Small molecule	Voltage-gated potassium channel blocker	Potassium voltage-gated channel subfamily KQT member 2	KCNQ2	O43526
GUANIDINE	C02CC	Small molecule	Voltage-gated potassium channel blocker	Potassium voltage-gated channel subfamily KQT member 3	KCNQ3	O43525
GUANIDINE	C02CC	Small molecule	Voltage-gated potassium channel blocker	Potassium voltage-gated channel subfamily KQT member 4	KCNQ4	P56696
GUANIDINE	C02CC	Small molecule	Voltage-gated potassium channel blocker	Potassium voltage-gated channel subfamily KQT member 5	KCNQ5	Q9NR82
GUANIDINE	C02CC	Small molecule	Voltage-gated potassium channel blocker	Potassium voltage-gated channel subfamily A member 1	KCNA1	Q09470
GUANIDINE	C02CC	Small molecule	Voltage-gated potassium channel blocker	Potassium voltage-gated channel subfamily A member 10	KCNA10	Q16322
GUANIDINE	C02CC	Small molecule	Voltage-gated potassium channel blocker	Potassium voltage-gated channel subfamily A member 2	KCNA2	P16389
GUANIDINE	C02CC	Small molecule	Voltage-gated potassium channel blocker	Potassium voltage-gated channel subfamily A member 4	KCNA4	P22459
GUANIDINE	C02CC	Small molecule	Voltage-gated potassium channel blocker	Potassium voltage-gated channel subfamily A member 5	KCNA5	P22460
GUANIDINE	C02CC	Small molecule	Voltage-gated potassium channel blocker	Potassium voltage-gated channel subfamily A member 6	KCNA6	P17658
GUANIDINE	C02CC	Small molecule	Voltage-gated potassium channel blocker	Potassium voltage-gated channel subfamily A member 7	KCNA7	Q96RP8
GUANIDINE	C02CC	Small molecule	Voltage-gated potassium channel blocker	Potassium voltage-gated channel subfamily B member 1	KCNB1	Q14721
GUANIDINE	C02CC	Small molecule	Voltage-gated potassium channel blocker	Potassium voltage-gated channel subfamily B member 2	KCNB2	Q92953
GUANIDINE	C02CC	Small molecule	Voltage-gated potassium channel blocker	Potassium voltage-gated channel subfamily C member 1	KCNC1	P48547
GUANIDINE	C02CC	Small molecule	Voltage-gated potassium channel blocker	Potassium voltage-gated channel subfamily C member 2	KCNC2	Q96PR1
GUANIDINE	C02CC	Small molecule	Voltage-gated potassium channel blocker	Potassium voltage-gated channel subfamily C member 3	KCNC3	Q14003
GUANIDINE	C02CC	Small molecule	Voltage-gated potassium channel blocker	Potassium voltage-gated channel subfamily D member 1	KCND1	Q9NSA2
GUANIDINE	C02CC	Small molecule	Voltage-gated potassium channel blocker	Potassium voltage-gated channel subfamily D member 2	KCND2	Q9NZV8
GUANIDINE	C02CC	Small molecule	Voltage-gated potassium channel blocker	Potassium voltage-gated channel subfamily F member 1	KCNF1	Q9H3M0
GUANIDINE	C02CC	Small molecule	Voltage-gated potassium channel blocker	Potassium voltage-gated channel subfamily G member 1	KCNG1	Q9UIX4
GUANIDINE	C02CC	Small molecule	Voltage-gated potassium channel blocker	Potassium voltage-gated channel subfamily G member 2	KCNG2	Q9UJ96
GUANIDINE	C02CC	Small molecule	Voltage-gated potassium channel blocker	Potassium voltage-gated channel subfamily G member 3	KCNG3	Q8TAE7
GUANIDINE	C02CC	Small molecule	Voltage-gated potassium channel blocker	Potassium voltage-gated channel subfamily G member 4	KCNG4	Q8TDN1
GUANIDINE	C02CC	Small molecule	Voltage-gated potassium channel blocker	Potassium voltage-gated channel subfamily H member 3	KCNH3	Q9ULD8
GUANIDINE	C02CC	Small molecule	Voltage-gated potassium channel blocker	Potassium voltage-gated channel subfamily H member 4	KCNH4	Q9UQ05
GUANIDINE	C02CC	Small molecule	Voltage-gated potassium channel blocker	Potassium voltage-gated channel subfamily H member 5	KCNH5	Q8NCM2
GUANIDINE	C02CC	Small molecule	Voltage-gated potassium channel blocker	Potassium voltage-gated channel subfamily H member 6	KCNH6	Q9H252
GUANIDINE	C02CC	Small molecule	Voltage-gated potassium channel blocker	Potassium voltage-gated channel subfamily H member 7	KCNH7	Q9NS40
GUANIDINE	C02CC	Small molecule	Voltage-gated potassium channel blocker	Potassium voltage-gated channel subfamily H member 8	KCNH8	Q96L42
GUANIDINE	C02CC	Small molecule	Voltage-gated potassium channel blocker	Potassium voltage-gated channel subfamily S member 1	KCNS1	Q96KK3
GUANIDINE	C02CC	Small molecule	Voltage-gated potassium channel blocker	Potassium voltage-gated channel subfamily S member 2	KCNS2	Q9ULS6
GUANIDINE	C02CC	Small molecule	Voltage-gated potassium channel blocker	Potassium voltage-gated channel subfamily S member 3	KCNS3	Q9BQ31
GUANIDINE	C02CC	Small molecule	Voltage-gated potassium channel blocker	Potassium voltage-gated channel subfamily V member 1	KCNV1	Q6PIU1
GUANIDINE	C02CC	Small molecule	Voltage-gated potassium channel blocker	Potassium voltage-gated channel subfamily V member 2	KCNV2	Q8TDN2
HALAZEPAM	N05BA13	Small molecule	GABA-A receptor; anion channel positive allosteric modulator	Gamma-aminobutyric acid receptor subunit alpha-1	GABRA1	P14867
HALAZEPAM	N05BA13	Small molecule	GABA-A receptor; anion channel positive allosteric modulator	Gamma-aminobutyric acid receptor subunit gamma-2	GABRG2	P18507
HALAZEPAM	N05BA13	Small molecule	GABA-A receptor; anion channel positive allosteric modulator	Gamma-aminobutyric acid receptor subunit alpha-5	GABRA5	P31644
HALAZEPAM	N05BA13	Small molecule	GABA-A receptor; anion channel positive allosteric modulator	Gamma-aminobutyric acid receptor subunit alpha-2	GABRA2	P47869
HALAZEPAM	N05BA13	Small molecule	GABA-A receptor; anion channel positive allosteric modulator	Gamma-aminobutyric acid receptor subunit alpha-3	GABRA3	P34903
HALAZEPAM	N05BA13	Small molecule	GABA-A receptor; anion channel positive allosteric modulator	Gamma-aminobutyric acid receptor subunit gamma-1	GABRG1	Q8N1C3
HALAZEPAM	N05BA13	Small molecule	GABA-A receptor; anion channel positive allosteric modulator	Gamma-aminobutyric acid receptor subunit gamma-3	GABRG3	Q99928
HALCINONIDE	D07AD02	Small molecule	Glucocorticoid receptor agonist	Glucocorticoid receptor	NR3C1	P04150
HALOBETASOL PROPIONATE	D07AC21	Small molecule	Glucocorticoid receptor agonist	Glucocorticoid receptor	NR3C1	P04150
HALOPERIDOL	N05AD01	Small molecule	D2-like dopamine receptor inverse agonist	D(2) dopamine receptor	DRD2	P14416
HALOPERIDOL	N05AD01	Small molecule	D2-like dopamine receptor inverse agonist	D(3) dopamine receptor	DRD3	P35462
HALOPERIDOL	N05AD01	Small molecule	D2-like dopamine receptor inverse agonist	D(4) dopamine receptor	DRD4	P21917
HALOPERIDOL	N05AD01	Small molecule	Serotonin 2a (5-HT2a) receptor antagonist	5-hydroxytryptamine receptor 2A	HTR2A	P28223
HALOPERIDOL DECANOATE	N05AD01	Small molecule	D2-like dopamine receptor inverse agonist	D(2) dopamine receptor	DRD2	P14416
HALOPERIDOL DECANOATE	N05AD01	Small molecule	D2-like dopamine receptor inverse agonist	D(3) dopamine receptor	DRD3	P35462
HALOPERIDOL DECANOATE	N05AD01	Small molecule	D2-like dopamine receptor inverse agonist	D(4) dopamine receptor	DRD4	P21917
HALOPERIDOL DECANOATE	N05AD01	Small molecule	Serotonin 2a (5-HT2a) receptor antagonist	5-hydroxytryptamine receptor 2A	HTR2A	P28223
HALOTHANE	N01AB01	Small molecule	GABA-A receptor; anion channel positive allosteric modulator	Gamma-aminobutyric acid receptor subunit alpha-1	GABRA1	P14867
HALOTHANE	N01AB01	Small molecule	GABA-A receptor; anion channel positive allosteric modulator	Gamma-aminobutyric acid receptor subunit alpha-5	GABRA5	P31644
HALOTHANE	N01AB01	Small molecule	GABA-A receptor; anion channel positive allosteric modulator	Gamma-aminobutyric acid receptor subunit beta-2	GABRB2	P47870
HALOTHANE	N01AB01	Small molecule	GABA-A receptor; anion channel positive allosteric modulator	Gamma-aminobutyric acid receptor subunit beta-3	GABRB3	P28472
HALOTHANE	N01AB01	Small molecule	GABA-A receptor; anion channel positive allosteric modulator	Gamma-aminobutyric acid receptor subunit gamma-2	GABRG2	P18507
HALOTHANE	N01AB01	Small molecule	Potassium channel subfamily K member 10 opener	Potassium channel subfamily K member 10	KCNK10	P57789
HALOTHANE	N01AB01	Small molecule	Potassium channel subfamily K member 9 opener	Potassium channel subfamily K member 9	KCNK9	Q9NPC2
HALOTHANE	N01AB01	Small molecule	GABA-A receptor; anion channel positive allosteric modulator	Gamma-aminobutyric acid receptor subunit alpha-2	GABRA2	P47869
HALOTHANE	N01AB01	Small molecule	GABA-A receptor; anion channel positive allosteric modulator	Gamma-aminobutyric acid receptor subunit alpha-3	GABRA3	P34903
HALOTHANE	N01AB01	Small molecule	GABA-A receptor; anion channel positive allosteric modulator	Gamma-aminobutyric acid receptor subunit alpha-4	GABRA4	P48169
HALOTHANE	N01AB01	Small molecule	GABA-A receptor; anion channel positive allosteric modulator	Gamma-aminobutyric acid receptor subunit alpha-6	GABRA6	Q16445
HALOTHANE	N01AB01	Small molecule	GABA-A receptor; anion channel positive allosteric modulator	Gamma-aminobutyric acid receptor subunit beta-1	GABRB1	P18505
HALOTHANE	N01AB01	Small molecule	GABA-A receptor; anion channel positive allosteric modulator	Gamma-aminobutyric acid receptor subunit delta	GABRD	O14764
HALOTHANE	N01AB01	Small molecule	GABA-A receptor; anion channel positive allosteric modulator	Gamma-aminobutyric acid receptor subunit epsilon	GABRE	P78334
HALOTHANE	N01AB01	Small molecule	GABA-A receptor; anion channel positive allosteric modulator	Gamma-aminobutyric acid receptor subunit gamma-1	GABRG1	Q8N1C3
HALOTHANE	N01AB01	Small molecule	GABA-A receptor; anion channel positive allosteric modulator	Gamma-aminobutyric acid receptor subunit gamma-3	GABRG3	Q99928
HALOTHANE	N01AB01	Small molecule	GABA-A receptor; anion channel positive allosteric modulator	Gamma-aminobutyric acid receptor subunit pi	GABRP	O00591
HALOTHANE	N01AB01	Small molecule	GABA-A receptor; anion channel positive allosteric modulator	Gamma-aminobutyric acid receptor subunit theta	GABRQ	Q9UN88
HALOTHANE	N01AB01	Small molecule	Glycine receptor (alpha-1/beta) positive modulator	Glycine receptor subunit alpha-1	GLRA1	P23415
HALOTHANE	N01AB01	Small molecule	Potassium channel subfamily K member 18 opener	Potassium channel subfamily K member 18	KCNK18	Q7Z418
HALOTHANE	N01AB01	Small molecule	Potassium channel subfamily K member 2 opener	Potassium channel subfamily K member 2	KCNK2	O95069
HALOTHANE	N01AB01	Small molecule	Potassium channel subfamily K member 3 opener	Potassium channel subfamily K member 3	KCNK3	O14649
HEPARIN CALCIUM	B01AB01	Oligosaccharide	Antithrombin-III activator	Antithrombin-III	SERPINC1	P01008
HEPARIN SODIUM	B01AB01	Oligosaccharide	Antithrombin-III activator	Antithrombin-III	SERPINC1	P01008
HEXAFLUORENIUM	M03AC05	Small molecule	Acetylcholinesterase inhibitor	Acetylcholinesterase	ACHE	P22303
HEXOCYCLIUM	A03AB10	Small molecule	Muscarinic acetylcholine receptor M1 antagonist	Muscarinic acetylcholine receptor M1	CHRM1	P11229
HEXOCYCLIUM	A03AB10	Small molecule	Muscarinic acetylcholine receptor M3 antagonist	Muscarinic acetylcholine receptor M3	CHRM3	P20309
HEXYLCAINE	None	Small molecule	Sodium channel alpha subunit blocker	Sodium channel protein type 2 subunit alpha	SCN2A	Q99250
HEXYLCAINE	None	Small molecule	Sodium channel alpha subunit blocker	Sodium channel protein type 5 subunit alpha	SCN5A	Q14524
HEXYLCAINE	None	Small molecule	Sodium channel alpha subunit blocker	Sodium channel protein type 9 subunit alpha	SCN9A	Q15858
HEXYLCAINE	None	Small molecule	Sodium channel alpha subunit blocker	Sodium channel protein type 10 subunit alpha	SCN10A	Q9Y5Y9
HEXYLCAINE	None	Small molecule	Sodium channel alpha subunit blocker	Sodium channel protein type 11 subunit alpha	SCN11A	Q9UI33
HEXYLCAINE	None	Small molecule	Sodium channel alpha subunit blocker	Sodium channel protein type 1 subunit alpha	SCN1A	P35498
HEXYLCAINE	None	Small molecule	Sodium channel alpha subunit blocker	Sodium channel protein type 3 subunit alpha	SCN3A	Q9NY46
HEXYLCAINE	None	Small molecule	Sodium channel alpha subunit blocker	Sodium channel protein type 4 subunit alpha	SCN4A	P35499
HEXYLCAINE	None	Small molecule	Sodium channel alpha subunit blocker	Sodium channel protein type 7 subunit alpha	SCN7A	Q01118
HEXYLCAINE	None	Small molecule	Sodium channel alpha subunit blocker	Sodium channel protein type 8 subunit alpha	SCN8A	Q9UQD0
HISTAMINE	V04CG03	Small molecule	Histamine H1 receptor agonist	Histamine H1 receptor	HRH1	P35367
HISTRELIN	L02AE05	Protein	Gonadotropin-releasing hormone receptor agonist	Gonadotropin-releasing hormone receptor	GNRHR	P30968
HUMAN FSH	G03GA05	Protein	Follicle stimulating hormone receptor agonist	Follicle-stimulating hormone receptor	FSHR	P23945
HUMAN INTERLEUKIN-2	L03AC01	Protein	Interleukin-2 receptor agonist	Interleukin-2 receptor subunit alpha	IL2RA	P01589
HUMAN INTERLEUKIN-2	L03AC01	Protein	Interleukin-2 receptor agonist	Interleukin-2 receptor subunit beta	IL2RB	P14784
HUMAN LH	None	Unknown	Luteinizing hormone/Choriogonadotropin receptor agonist	Lutropin-choriogonadotropic hormone receptor	LHCGR	P22888
HYDRALAZINE	C02DB02	Small molecule		Ryanodine receptor 2	RYR2	Q92736
HYDROCHLOROTHIAZIDE	C03AA03	Small molecule	Thiazide-sensitive sodium-chloride cotransporter inhibitor	Solute carrier family 12 member 3	SLC12A3	P55017
HYDROCODONE	R05DA03	Small molecule	Opioid receptors; mu/kappa/delta agonist	Delta-type opioid receptor	OPRD1	P41143
HYDROCODONE	R05DA03	Small molecule	Opioid receptors; mu/kappa/delta agonist	Kappa-type opioid receptor	OPRK1	P41145
HYDROCODONE	R05DA03	Small molecule	Opioid receptors; mu/kappa/delta agonist	Mu-type opioid receptor	OPRM1	P35372
HYDROCORTAMATE	A01AC03	Small molecule	Glucocorticoid receptor agonist	Glucocorticoid receptor	NR3C1	P04150
HYDROCORTISONE	A01AC03	Small molecule	Glucocorticoid receptor agonist	Glucocorticoid receptor	NR3C1	P04150
HYDROCORTISONE ACETATE	A01AC03	Small molecule	Glucocorticoid receptor agonist	Glucocorticoid receptor	NR3C1	P04150
HYDROCORTISONE BUTYRATE	D07AB02	Small molecule	Glucocorticoid receptor agonist	Glucocorticoid receptor	NR3C1	P04150
HYDROCORTISONE CYPIONATE	A01AC03	Small molecule	Glucocorticoid receptor agonist	Glucocorticoid receptor	NR3C1	P04150
HYDROCORTISONE HEMISUCCINATE	A01AC03	Small molecule	Glucocorticoid receptor agonist	Glucocorticoid receptor	NR3C1	P04150
HYDROCORTISONE PHOSPHORIC ACID	A01AC03	Small molecule	Glucocorticoid receptor agonist	Glucocorticoid receptor	NR3C1	P04150
HYDROCORTISONE PROBUTATE	A01AC03	Small molecule	Glucocorticoid receptor agonist	Glucocorticoid receptor	NR3C1	P04150
HYDROCORTISONE VALERATE	A01AC03	Small molecule	Glucocorticoid receptor agonist	Glucocorticoid receptor	NR3C1	P04150
HYDROFLUMETHIAZIDE	C03AA02	Small molecule	Thiazide-sensitive sodium-chloride cotransporter inhibitor	Solute carrier family 12 member 3	SLC12A3	P55017
HYDROMORPHONE	N02AA03	Small molecule	Mu opioid receptor agonist	Mu-type opioid receptor	OPRM1	P35372
HYDROXYAMPHETAMINE	None	Small molecule	Adrenergic receptor agonist	Beta-2 adrenergic receptor	ADRB2	P07550
HYDROXYAMPHETAMINE	None	Small molecule	Adrenergic receptor agonist	Alpha-2A adrenergic receptor	ADRA2A	P08913
HYDROXYAMPHETAMINE	None	Small molecule	Adrenergic receptor agonist	Alpha-1A adrenergic receptor	ADRA1A	P35348
HYDROXYAMPHETAMINE	None	Small molecule	Adrenergic receptor agonist	Alpha-1B adrenergic receptor	ADRA1B	P35368
HYDROXYAMPHETAMINE	None	Small molecule	Adrenergic receptor agonist	Alpha-1D adrenergic receptor	ADRA1D	P25100
HYDROXYAMPHETAMINE	None	Small molecule	Adrenergic receptor agonist	Alpha-2B adrenergic receptor	ADRA2B	P18089
HYDROXYAMPHETAMINE	None	Small molecule	Adrenergic receptor agonist	Alpha-2C adrenergic receptor	ADRA2C	P18825
HYDROXYAMPHETAMINE	None	Small molecule	Adrenergic receptor agonist	Beta-1 adrenergic receptor	ADRB1	P08588
HYDROXYAMPHETAMINE	None	Small molecule	Adrenergic receptor agonist	Beta-3 adrenergic receptor	ADRB3	P13945
HYDROXYCHLOROQUINE	P01BA02	Small molecule	Toll-like receptor 7 antagonist	Toll-like receptor 7	TLR7	Q9NYK1
HYDROXYCHLOROQUINE	P01BA02	Small molecule	Toll-like receptor 9 antagonist	Toll-like receptor 9	TLR9	Q9NR96
HYDROXYPROGESTERONE CAPROATE	G03DA03	Small molecule	Progesterone receptor agonist	Progesterone receptor	PGR	P06401
HYDROXYUREA	L01XX05	Small molecule	Ribonucleoside-diphosphate reductase RR1 inhibitor	Ribonucleoside-diphosphate reductase subunit M2	RRM2	P31350
HYDROXYZINE	N05BB01	Small molecule	Histamine H1 receptor antagonist	Histamine H1 receptor	HRH1	P35367
IBANDRONIC ACID	M05BA06	Small molecule	Farnesyl diphosphate synthase inhibitor	Farnesyl pyrophosphate synthase	FDPS	P14324
IBUPROFEN	C01EB16	Small molecule	Cyclooxygenase inhibitor	Prostaglandin G/H synthase 2	PTGS2	P35354
IBUPROFEN	C01EB16	Small molecule	Cyclooxygenase inhibitor	Prostaglandin G/H synthase 1	PTGS1	P23219
IBUTILIDE	C01BD05	Small molecule	HERG blocker	Potassium voltage-gated channel subfamily H member 2	KCNH2	Q12809
ICATIBANT	B06AC02	Protein	Bradykinin B2 receptor antagonist	B2 bradykinin receptor	BDKRB2	P30411
ICOSAPENT ETHYL	None	Small molecule		Diacylglycerol O-acyltransferase 1	DGAT1	O75907
IDARUBICIN	L01DB06	Small molecule	DNA topoisomerase II alpha inhibitor	DNA topoisomerase 2-alpha	TOP2A	P11388
ILOPERIDONE	N05AX14	Small molecule	Dopamine D2 receptor antagonist	D(2) dopamine receptor	DRD2	P14416
ILOPERIDONE	N05AX14	Small molecule	Serotonin 2a (5-HT2a) receptor antagonist	5-hydroxytryptamine receptor 2A	HTR2A	P28223
ILOPROST	B01AC11	Small molecule	Prostanoid IP receptor agonist	Prostacyclin receptor	PTGIR	P43119
IMIPRAMINE	N06AA02	Small molecule	Serotonin transporter inhibitor	Sodium-dependent serotonin transporter	SLC6A4	P31645
IMIPRAMINE	N06AA02	Small molecule	Norepinephrine transporter inhibitor	Sodium-dependent noradrenaline transporter	SLC6A2	P23975
IMIQUIMOD	D06BB10	Small molecule	Toll-like receptor 7 agonist	Toll-like receptor 7	TLR7	Q9NYK1
INAMRINONE	C01CE01	Small molecule	Phosphodiesterase 3A inhibitor	cGMP-inhibited 3',5'-cyclic phosphodiesterase A	PDE3A	Q14432
INCOBOTULINUMTOXINA	M03AX01	Unknown	Synaptosomal-associated protein 25 inhibitor	Synaptosomal-associated protein 25	SNAP25	P60880
INDACATEROL	R03AC18	Small molecule	Beta-2 adrenergic receptor agonist	Beta-2 adrenergic receptor	ADRB2	P07550
INDAPAMIDE	C03BA11	Small molecule	Thiazide-sensitive sodium-chloride cotransporter inhibitor	Solute carrier family 12 member 3	SLC12A3	P55017
INDECAINIDE	None	Small molecule	Sodium channel alpha subunit blocker	Sodium channel protein type 2 subunit alpha	SCN2A	Q99250
INDECAINIDE	None	Small molecule	Sodium channel alpha subunit blocker	Sodium channel protein type 5 subunit alpha	SCN5A	Q14524
INDECAINIDE	None	Small molecule	Sodium channel alpha subunit blocker	Sodium channel protein type 9 subunit alpha	SCN9A	Q15858
INDECAINIDE	None	Small molecule	Sodium channel alpha subunit blocker	Sodium channel protein type 10 subunit alpha	SCN10A	Q9Y5Y9
INDECAINIDE	None	Small molecule	Sodium channel alpha subunit blocker	Sodium channel protein type 11 subunit alpha	SCN11A	Q9UI33
INDECAINIDE	None	Small molecule	Sodium channel alpha subunit blocker	Sodium channel protein type 1 subunit alpha	SCN1A	P35498
INDECAINIDE	None	Small molecule	Sodium channel alpha subunit blocker	Sodium channel protein type 3 subunit alpha	SCN3A	Q9NY46
INDECAINIDE	None	Small molecule	Sodium channel alpha subunit blocker	Sodium channel protein type 4 subunit alpha	SCN4A	P35499
INDECAINIDE	None	Small molecule	Sodium channel alpha subunit blocker	Sodium channel protein type 7 subunit alpha	SCN7A	Q01118
INDECAINIDE	None	Small molecule	Sodium channel alpha subunit blocker	Sodium channel protein type 8 subunit alpha	SCN8A	Q9UQD0
INDOMETHACIN	C01EB03	Small molecule	Cyclooxygenase inhibitor	Prostaglandin G/H synthase 2	PTGS2	P35354
INDOMETHACIN	C01EB03	Small molecule	Cyclooxygenase inhibitor	Prostaglandin G/H synthase 1	PTGS1	P23219
INFLIXIMAB	L04AB02	Antibody	TNF-alpha inhibitor	Tumor necrosis factor	TNF	P01375
INSULIN ASPART	A10AB05	Protein	Insulin receptor agonist	Insulin receptor	INSR	P06213
INSULIN ASPART PROTAMINE RECOMBINANT	A10	Protein	Insulin receptor agonist	Insulin receptor	INSR	P06213
INSULIN DETEMIR	A10AE05	Protein	Insulin receptor agonist	Insulin receptor	INSR	P06213
INSULIN GLARGINE	A10AE04	Protein	Insulin receptor agonist	Insulin receptor	INSR	P06213
INSULIN GLULISINE	A10AB06	Protein	Insulin receptor agonist	Insulin receptor	INSR	P06213
INSULIN HUMAN	A10AB01	Protein	Insulin receptor agonist	Insulin receptor	INSR	P06213
INSULIN LISPRO	A10AB04	Protein	Insulin receptor agonist	Insulin receptor	INSR	P06213
INSULIN LISPRO PROTAMINE RECOMBINANT	A10	Protein	Insulin receptor agonist	Insulin receptor	INSR	P06213
INSULIN PORK	A10	Protein	Insulin receptor agonist	Insulin receptor	INSR	P06213
INSULIN PURIFIED BEEF	A10AB02	Protein	Insulin receptor agonist	Insulin receptor	INSR	P06213
INSULIN PURIFIED PORK	A10AB03	Protein	Insulin receptor agonist	Insulin receptor	INSR	P06213
INSULIN SUSP ISOPHANE BEEF	A10	Protein	Insulin receptor agonist	Insulin receptor	INSR	P06213
INSULIN SUSP ISOPHANE BEEF/PORK	A10	Protein	Insulin receptor agonist	Insulin receptor	INSR	P06213
INSULIN SUSP ISOPHANE PURIFIED BEEF	A10	Protein	Insulin receptor agonist	Insulin receptor	INSR	P06213
INSULIN SUSP ISOPHANE PURIFIED PORK	A10	Protein	Insulin receptor agonist	Insulin receptor	INSR	P06213
INSULIN SUSP ISOPHANE RECOMBINANT HUMAN	A10	Protein	Insulin receptor agonist	Insulin receptor	INSR	P06213
INSULIN SUSP ISOPHANE SEMISYNTHETIC PURIFIED HUMAN	A10	Protein	Insulin receptor agonist	Insulin receptor	INSR	P06213
INSULIN SUSP PROTAMINE ZINC BEEF/PORK	A10	Protein	Insulin receptor agonist	Insulin receptor	INSR	P06213
INSULIN SUSP PROTAMINE ZINC PURIFIED BEEF	A10	Protein	Insulin receptor agonist	Insulin receptor	INSR	P06213
INSULIN SUSP PROTAMINE ZINC PURIFIED PORK	A10	Protein	Insulin receptor agonist	Insulin receptor	INSR	P06213
INSULIN ZINC SUSP BEEF	A10	Protein	Insulin receptor agonist	Insulin receptor	INSR	P06213
INSULIN ZINC SUSP EXTENDED BEEF	A10	Protein	Insulin receptor agonist	Insulin receptor	INSR	P06213
INSULIN ZINC SUSP EXTENDED PURIFIED BEEF	A10	Protein	Insulin receptor agonist	Insulin receptor	INSR	P06213
INSULIN ZINC SUSP EXTENDED RECOMBINANT HUMAN	A10	Protein	Insulin receptor agonist	Insulin receptor	INSR	P06213
INSULIN ZINC SUSP PROMPT BEEF	A10	Protein	Insulin receptor agonist	Insulin receptor	INSR	P06213
INSULIN ZINC SUSP PROMPT PURIFIED PORK	A10	Protein	Insulin receptor agonist	Insulin receptor	INSR	P06213
INSULIN ZINC SUSP PURIFIED BEEF	A10	Protein	Insulin receptor agonist	Insulin receptor	INSR	P06213
INSULIN ZINC SUSP PURIFIED BEEF/PORK	A10	Protein	Insulin receptor agonist	Insulin receptor	INSR	P06213
INSULIN ZINC SUSP PURIFIED PORK	A10	Protein	Insulin receptor agonist	Insulin receptor	INSR	P06213
INSULIN ZINC SUSP RECOMBINANT HUMAN	A10	Protein	Insulin receptor agonist	Insulin receptor	INSR	P06213
INSULIN ZINC SUSP SEMISYNTHETIC PURIFIED HUMAN	A10	Protein	Insulin receptor agonist	Insulin receptor	INSR	P06213
INTERFERON ALFA-2A	L03AB04	Protein	Interferon alpha/beta receptor agonist	Interferon alpha/beta receptor 1	IFNAR1	P17181
INTERFERON ALFA-2A	L03AB04	Protein	Interferon alpha/beta receptor agonist	Interferon alpha/beta receptor 2	IFNAR2	P48551
INTERFERON ALFA-2B	L03AB05	Protein	Interferon alpha/beta receptor agonist	Interferon alpha/beta receptor 1	IFNAR1	P17181
INTERFERON ALFA-2B	L03AB05	Protein	Interferon alpha/beta receptor agonist	Interferon alpha/beta receptor 2	IFNAR2	P48551
INTERFERON ALFA-N3	None	Protein	Interferon alpha/beta receptor agonist	Interferon alpha/beta receptor 1	IFNAR1	P17181
INTERFERON ALFA-N3	None	Protein	Interferon alpha/beta receptor agonist	Interferon alpha/beta receptor 2	IFNAR2	P48551
INTERFERON ALFACON-1	L03AB09	Protein	Interferon alpha/beta receptor agonist	Interferon alpha/beta receptor 1	IFNAR1	P17181
INTERFERON ALFACON-1	L03AB09	Protein	Interferon alpha/beta receptor agonist	Interferon alpha/beta receptor 2	IFNAR2	P48551
INTERFERON BETA-1A	L03AB07	Protein	Interferon alpha/beta receptor agonist	Interferon alpha/beta receptor 1	IFNAR1	P17181
INTERFERON BETA-1A	L03AB07	Protein	Interferon alpha/beta receptor agonist	Interferon alpha/beta receptor 2	IFNAR2	P48551
INTERFERON BETA-1B	L03AB08	Protein	Interferon alpha/beta receptor agonist	Interferon alpha/beta receptor 1	IFNAR1	P17181
INTERFERON BETA-1B	L03AB08	Protein	Interferon alpha/beta receptor agonist	Interferon alpha/beta receptor 2	IFNAR2	P48551
INTERFERON GAMA-1B	L03AB03	Protein	Interferon gamma receptor agonist	Interferon gamma receptor 1	IFNGR1	P15260
INTERFERON GAMA-1B	L03AB03	Protein	Interferon gamma receptor agonist	Interferon gamma receptor 2	IFNGR2	P38484
IPILIMUMAB	L01XC11	Antibody	Cytotoxic T-lymphocyte protein 4 inhibitor	Cytotoxic T-lymphocyte protein 4	CTLA4	P16410
IPRATROPIUM	R01AX03	Small molecule	Muscarinic acetylcholine receptor M3 antagonist	Muscarinic acetylcholine receptor M3	CHRM3	P20309
IRBESARTAN	C09CA04	Small molecule	Type-1 angiotensin II receptor antagonist	Type-1 angiotensin II receptor	AGTR1	P30556
IRINOTECAN	L01XX19	Small molecule	DNA topoisomerase I inhibitor	DNA topoisomerase 1	TOP1	P11387
IRINOTECAN	L01XX19	Small molecule		DNA topoisomerase I, mitochondrial	TOP1MT	Q969P6
ISOCARBOXAZID	N06AF01	Small molecule	Monoamine oxidase inhibitor	Amine oxidase [flavin-containing] A	MAOA	P21397
ISOCARBOXAZID	N06AF01	Small molecule	Monoamine oxidase inhibitor	Amine oxidase [flavin-containing] B	MAOB	P27338
ISOETHARINE	R03AC07	Small molecule	Beta-2 adrenergic receptor agonist	Beta-2 adrenergic receptor	ADRB2	P07550
ISOFLURANE	N01AB06	Small molecule	GABA-A receptor; anion channel positive allosteric modulator	Gamma-aminobutyric acid receptor subunit alpha-1	GABRA1	P14867
ISOFLURANE	N01AB06	Small molecule	GABA-A receptor; anion channel positive allosteric modulator	Gamma-aminobutyric acid receptor subunit alpha-5	GABRA5	P31644
ISOFLURANE	N01AB06	Small molecule	GABA-A receptor; anion channel positive allosteric modulator	Gamma-aminobutyric acid receptor subunit beta-2	GABRB2	P47870
ISOFLURANE	N01AB06	Small molecule	GABA-A receptor; anion channel positive allosteric modulator	Gamma-aminobutyric acid receptor subunit beta-3	GABRB3	P28472
ISOFLURANE	N01AB06	Small molecule	GABA-A receptor; anion channel positive allosteric modulator	Gamma-aminobutyric acid receptor subunit gamma-2	GABRG2	P18507
ISOFLURANE	N01AB06	Small molecule	Potassium channel subfamily K member 10 opener	Potassium channel subfamily K member 10	KCNK10	P57789
ISOFLURANE	N01AB06	Small molecule	Potassium channel subfamily K member 9 opener	Potassium channel subfamily K member 9	KCNK9	Q9NPC2
ISOFLURANE	N01AB06	Small molecule	GABA-A receptor; anion channel positive allosteric modulator	Gamma-aminobutyric acid receptor subunit alpha-2	GABRA2	P47869
ISOFLURANE	N01AB06	Small molecule	GABA-A receptor; anion channel positive allosteric modulator	Gamma-aminobutyric acid receptor subunit alpha-3	GABRA3	P34903
ISOFLURANE	N01AB06	Small molecule	GABA-A receptor; anion channel positive allosteric modulator	Gamma-aminobutyric acid receptor subunit alpha-4	GABRA4	P48169
ISOFLURANE	N01AB06	Small molecule	GABA-A receptor; anion channel positive allosteric modulator	Gamma-aminobutyric acid receptor subunit alpha-6	GABRA6	Q16445
ISOFLURANE	N01AB06	Small molecule	GABA-A receptor; anion channel positive allosteric modulator	Gamma-aminobutyric acid receptor subunit beta-1	GABRB1	P18505
ISOFLURANE	N01AB06	Small molecule	GABA-A receptor; anion channel positive allosteric modulator	Gamma-aminobutyric acid receptor subunit delta	GABRD	O14764
ISOFLURANE	N01AB06	Small molecule	GABA-A receptor; anion channel positive allosteric modulator	Gamma-aminobutyric acid receptor subunit epsilon	GABRE	P78334
ISOFLURANE	N01AB06	Small molecule	GABA-A receptor; anion channel positive allosteric modulator	Gamma-aminobutyric acid receptor subunit gamma-1	GABRG1	Q8N1C3
ISOFLURANE	N01AB06	Small molecule	GABA-A receptor; anion channel positive allosteric modulator	Gamma-aminobutyric acid receptor subunit gamma-3	GABRG3	Q99928
ISOFLURANE	N01AB06	Small molecule	GABA-A receptor; anion channel positive allosteric modulator	Gamma-aminobutyric acid receptor subunit pi	GABRP	O00591
ISOFLURANE	N01AB06	Small molecule	GABA-A receptor; anion channel positive allosteric modulator	Gamma-aminobutyric acid receptor subunit theta	GABRQ	Q9UN88
ISOFLURANE	N01AB06	Small molecule	Glycine receptor (alpha-1/beta) positive modulator	Glycine receptor subunit alpha-1	GLRA1	P23415
ISOFLURANE	N01AB06	Small molecule	Potassium channel subfamily K member 18 opener	Potassium channel subfamily K member 18	KCNK18	Q7Z418
ISOFLURANE	N01AB06	Small molecule	Potassium channel subfamily K member 2 opener	Potassium channel subfamily K member 2	KCNK2	O95069
ISOFLURANE	N01AB06	Small molecule	Potassium channel subfamily K member 3 opener	Potassium channel subfamily K member 3	KCNK3	O14649
ISOFLUROPHATE	S01EB07	Small molecule	Acetylcholinesterase inhibitor	Acetylcholinesterase	ACHE	P22303
ISOPROPAMIDE	A03AB09	Small molecule	Muscarinic acetylcholine receptor M1 antagonist	Muscarinic acetylcholine receptor M1	CHRM1	P11229
ISOPROPAMIDE	A03AB09	Small molecule	Muscarinic acetylcholine receptor M3 antagonist	Muscarinic acetylcholine receptor M3	CHRM3	P20309
ISOPROTERENOL	C01CA02	Small molecule	Adrenergic receptor beta agonist	Beta-2 adrenergic receptor	ADRB2	P07550
ISOPROTERENOL	C01CA02	Small molecule	Adrenergic receptor beta agonist	Beta-1 adrenergic receptor	ADRB1	P08588
ISOPROTERENOL	C01CA02	Small molecule	Adrenergic receptor beta agonist	Beta-3 adrenergic receptor	ADRB3	P13945
ISOSORBIDE DINITRATE	C01DA08	Small molecule	Soluble guanylate cyclase activator	Guanylate cyclase soluble subunit beta-1	GUCY1B3	Q02153
ISOSORBIDE DINITRATE	C01DA08	Small molecule	Soluble guanylate cyclase activator	Guanylate cyclase soluble subunit beta-2	GUCY1B2	O75343
ISOSORBIDE MONONITRATE	C01DA14	Small molecule	Soluble guanylate cyclase activator	Guanylate cyclase soluble subunit beta-1	GUCY1B3	Q02153
ISOSORBIDE MONONITRATE	C01DA14	Small molecule	Soluble guanylate cyclase activator	Guanylate cyclase soluble subunit beta-2	GUCY1B2	O75343
ISRADIPINE	C08CA03	Small molecule	Voltage-gated L-type calcium channel blocker	Voltage-dependent L-type calcium channel subunit alpha-1C	CACNA1C	Q13936
ISRADIPINE	C08CA03	Small molecule	Voltage-gated L-type calcium channel blocker	Voltage-dependent L-type calcium channel subunit alpha-1S	CACNA1S	Q13698
ISRADIPINE	C08CA03	Small molecule	Voltage-gated L-type calcium channel blocker	Voltage-dependent L-type calcium channel subunit alpha-1D	CACNA1D	Q01668
ISRADIPINE	C08CA03	Small molecule	Voltage-gated L-type calcium channel blocker	Voltage-dependent L-type calcium channel subunit alpha-1F	CACNA1F	O60840
IVABRADINE	C01EB17	Small molecule	Potassium/sodium hyperpolarization-activated cyclic nucleotide-gated channel 4 blocker	Potassium/sodium hyperpolarization-activated cyclic nucleotide-gated channel 4	HCN4	Q9Y3Q4
IVABRADINE	C01EB17	Small molecule		Potassium/sodium hyperpolarization-activated cyclic nucleotide-gated channel 1	HCN1	O60741
IVABRADINE	C01EB17	Small molecule		Potassium/sodium hyperpolarization-activated cyclic nucleotide-gated channel 2	HCN2	Q9UL51
IVABRADINE	C01EB17	Small molecule		Potassium/sodium hyperpolarization-activated cyclic nucleotide-gated channel 3	HCN3	Q9P1Z3
IVACAFTOR	R07AX02	Small molecule	Cystic fibrosis transmembrane conductance regulator positive modulator	Cystic fibrosis transmembrane conductance regulator	CFTR	P13569
IXABEPILONE	L01DC04	Small molecule	Tubulin inhibitor	Tubulin beta chain	TUBB	P07437
IXABEPILONE	L01DC04	Small molecule	Tubulin inhibitor	Tubulin beta-3 chain	TUBB3	Q13509
IXABEPILONE	L01DC04	Small molecule	Tubulin inhibitor	Tubulin beta-1 chain	TUBB1	Q9H4B7
IXABEPILONE	L01DC04	Small molecule	Tubulin inhibitor	Tubulin beta-2A chain	TUBB2A	Q13885
IXABEPILONE	L01DC04	Small molecule	Tubulin inhibitor	Tubulin beta-2B chain	TUBB2B	Q9BVA1
IXABEPILONE	L01DC04	Small molecule	Tubulin inhibitor	Tubulin beta-4A chain	TUBB4A	P04350
IXABEPILONE	L01DC04	Small molecule	Tubulin inhibitor	Tubulin beta-4B chain	TUBB4B	P68371
IXABEPILONE	L01DC04	Small molecule	Tubulin inhibitor	Tubulin beta-6 chain	TUBB6	Q9BUF5
IXABEPILONE	L01DC04	Small molecule	Tubulin inhibitor	Tubulin beta-8 chain	TUBB8	Q3ZCM7
KETAMINE	N01AX03	Small molecule	Glutamate [NMDA] receptor negative allosteric modulator	Glutamate receptor ionotropic, NMDA 1	GRIN1	Q05586
KETAMINE	N01AX03	Small molecule	Glutamate [NMDA] receptor negative allosteric modulator	Glutamate receptor ionotropic, NMDA 2A	GRIN2A	Q12879
KETAMINE	N01AX03	Small molecule	Glutamate [NMDA] receptor negative allosteric modulator	Glutamate receptor ionotropic, NMDA 2B	GRIN2B	Q13224
KETAMINE	N01AX03	Small molecule	Glutamate [NMDA] receptor negative allosteric modulator	Glutamate receptor ionotropic, NMDA 2C	GRIN2C	Q14957
KETAMINE	N01AX03	Small molecule	Glutamate [NMDA] receptor negative allosteric modulator	Glutamate receptor ionotropic, NMDA 2D	GRIN2D	O15399
KETAMINE	N01AX03	Small molecule	Glutamate [NMDA] receptor negative allosteric modulator	Glutamate receptor ionotropic, NMDA 3A	GRIN3A	Q8TCU5
KETAMINE	N01AX03	Small molecule	Glutamate [NMDA] receptor negative allosteric modulator	Glutamate receptor ionotropic, NMDA 3B	GRIN3B	O60391
KETOCONAZOLE	D01AC08	Small molecule		Steroid 17-alpha-hydroxylase/17,20 lyase	CYP17A1	P05093
KETOCONAZOLE	D01AC08	Small molecule		Cytochrome P450 11B1, mitochondrial	CYP11B1	P15538
KETOPROFEN	M01AE03	Small molecule	Cyclooxygenase inhibitor	Prostaglandin G/H synthase 2	PTGS2	P35354
KETOPROFEN	M01AE03	Small molecule	Cyclooxygenase inhibitor	Prostaglandin G/H synthase 1	PTGS1	P23219
KETOROLAC	M01AB15	Small molecule	Cyclooxygenase inhibitor	Prostaglandin G/H synthase 2	PTGS2	P35354
KETOROLAC	M01AB15	Small molecule	Cyclooxygenase inhibitor	Prostaglandin G/H synthase 1	PTGS1	P23219
KETOTIFEN	R06AX17	Small molecule	Histamine H1 receptor antagonist	Histamine H1 receptor	HRH1	P35367
LABETALOL	C07AG01	Small molecule	Adrenergic receptor antagonist	Alpha-2A adrenergic receptor	ADRA2A	P08913
LABETALOL	C07AG01	Small molecule	Adrenergic receptor antagonist	Beta-2 adrenergic receptor	ADRB2	P07550
LABETALOL	C07AG01	Small molecule	Adrenergic receptor antagonist	Alpha-1A adrenergic receptor	ADRA1A	P35348
LABETALOL	C07AG01	Small molecule	Adrenergic receptor antagonist	Alpha-1B adrenergic receptor	ADRA1B	P35368
LABETALOL	C07AG01	Small molecule	Adrenergic receptor antagonist	Alpha-1D adrenergic receptor	ADRA1D	P25100
LABETALOL	C07AG01	Small molecule	Adrenergic receptor antagonist	Alpha-2B adrenergic receptor	ADRA2B	P18089
LABETALOL	C07AG01	Small molecule	Adrenergic receptor antagonist	Alpha-2C adrenergic receptor	ADRA2C	P18825
LABETALOL	C07AG01	Small molecule	Adrenergic receptor antagonist	Beta-1 adrenergic receptor	ADRB1	P08588
LABETALOL	C07AG01	Small molecule	Adrenergic receptor antagonist	Beta-3 adrenergic receptor	ADRB3	P13945
LAMOTRIGINE	N03AX09	Small molecule	Sodium channel alpha subunit blocker	Sodium channel protein type 2 subunit alpha	SCN2A	Q99250
LAMOTRIGINE	N03AX09	Small molecule	Sodium channel alpha subunit blocker	Sodium channel protein type 5 subunit alpha	SCN5A	Q14524
LAMOTRIGINE	N03AX09	Small molecule	Sodium channel alpha subunit blocker	Sodium channel protein type 9 subunit alpha	SCN9A	Q15858
LAMOTRIGINE	N03AX09	Small molecule	Sodium channel alpha subunit blocker	Sodium channel protein type 10 subunit alpha	SCN10A	Q9Y5Y9
LAMOTRIGINE	N03AX09	Small molecule	Sodium channel alpha subunit blocker	Sodium channel protein type 11 subunit alpha	SCN11A	Q9UI33
LAMOTRIGINE	N03AX09	Small molecule	Sodium channel alpha subunit blocker	Sodium channel protein type 1 subunit alpha	SCN1A	P35498
LAMOTRIGINE	N03AX09	Small molecule	Sodium channel alpha subunit blocker	Sodium channel protein type 3 subunit alpha	SCN3A	Q9NY46
LAMOTRIGINE	N03AX09	Small molecule	Sodium channel alpha subunit blocker	Sodium channel protein type 4 subunit alpha	SCN4A	P35499
LAMOTRIGINE	N03AX09	Small molecule	Sodium channel alpha subunit blocker	Sodium channel protein type 7 subunit alpha	SCN7A	Q01118
LAMOTRIGINE	N03AX09	Small molecule	Sodium channel alpha subunit blocker	Sodium channel protein type 8 subunit alpha	SCN8A	Q9UQD0
LANREOTIDE	H01CB03	Protein	Somatostatin receptor 2 agonist	Somatostatin receptor type 2	SSTR2	P30874
LANREOTIDE	H01CB03	Protein	Somatostatin receptor 5 agonist	Somatostatin receptor type 5	SSTR5	P35346
LANSOPRAZOLE	A02BC03	Small molecule	Potassium-transporting ATPase inhibitor	Potassium-transporting ATPase alpha chain 1	ATP4A	P20648
LANSOPRAZOLE	A02BC03	Small molecule	Potassium-transporting ATPase inhibitor	Potassium-transporting ATPase alpha chain 1	ATP4A	P20648
LATANOPROST	S01EE01	Small molecule	Prostanoid FP receptor agonist	Prostaglandin F2-alpha receptor	PTGFR	P43088
LEFLUNOMIDE	L04AA13	Small molecule	Dihydroorotate dehydrogenase inhibitor	Dihydroorotate dehydrogenase (quinone), mitochondrial	DHODH	Q02127
LENALIDOMIDE	L04AX04	Small molecule		Protein cereblon	CRBN	Q96SW2
LENVATINIB	L01XE29	Small molecule		Fibroblast growth factor receptor 1	FGFR1	P11362
LENVATINIB	L01XE29	Small molecule	Vascular endothelial growth factor receptor inhibitor	Vascular endothelial growth factor receptor 2	KDR	P35968
LENVATINIB	L01XE29	Small molecule	Vascular endothelial growth factor receptor inhibitor	Vascular endothelial growth factor receptor 1	FLT1	P17948
LENVATINIB	L01XE29	Small molecule		Mast/stem cell growth factor receptor Kit	KIT	P10721
LENVATINIB	L01XE29	Small molecule		Platelet-derived growth factor receptor alpha	PDGFRA	P16234
LENVATINIB	L01XE29	Small molecule		Proto-oncogene tyrosine-protein kinase receptor Ret	RET	P07949
LENVATINIB	L01XE29	Small molecule	Vascular endothelial growth factor receptor inhibitor	Vascular endothelial growth factor receptor 3	FLT4	P35916
LEPIRUDIN	B01AE02	Protein	Thrombin inhibitor	Prothrombin	F2	P00734
LETROZOLE	L02BG04	Small molecule	Cytochrome P450 19A1 inhibitor	Aromatase	CYP19A1	P11511
LEUPROLIDE	L02AE02	Protein	Gonadotropin-releasing hormone receptor agonist	Gonadotropin-releasing hormone receptor	GNRHR	P30968
LEVALLORPHAN	None	Small molecule	Kappa opioid receptor partial agonist	Kappa-type opioid receptor	OPRK1	P41145
LEVALLORPHAN	None	Small molecule	Mu opioid receptor antagonist	Mu-type opioid receptor	OPRM1	P35372
LEVETIRACETAM	N03AX14	Small molecule	Voltage-gated N-type calcium channel alpha-1B subunit blocker	Voltage-dependent N-type calcium channel subunit alpha-1B	CACNA1B	Q00975
LEVETIRACETAM	N03AX14	Small molecule	Synaptic vesicle glycoprotein 2A modulator	Synaptic vesicle glycoprotein 2A	SV2A	Q7L0J3
LEVOBETAXOLOL	None	Small molecule	Beta-1 adrenergic receptor antagonist	Beta-1 adrenergic receptor	ADRB1	P08588
LEVOBUNOLOL	S01ED03	Small molecule	Beta-2 adrenergic receptor antagonist	Beta-2 adrenergic receptor	ADRB2	P07550
LEVOBUNOLOL	S01ED03	Small molecule	Beta-1 adrenergic receptor antagonist	Beta-1 adrenergic receptor	ADRB1	P08588
LEVOBUNOLOL	S01ED03	Small molecule		Beta-3 adrenergic receptor	ADRB3	P13945
LEVOBUPIVACAINE	N01BB10	Small molecule	Sodium channel protein type IV alpha subunit blocker	Sodium channel protein type 4 subunit alpha	SCN4A	P35499
LEVOCABASTINE	R01AC02	Small molecule	Histamine H1 receptor antagonist	Histamine H1 receptor	HRH1	P35367
LEVOCETIRIZINE	R06AE09	Small molecule	Histamine H1 receptor antagonist	Histamine H1 receptor	HRH1	P35367
LEVOCETIRIZINE	R06AE09	Small molecule		Multidrug resistance protein 1	ABCB1	P08183
LEVODOPA	N04BA01	Small molecule	Dopamine D3 receptor agonist	D(3) dopamine receptor	DRD3	P35462
LEVOMEPROMAZINE	N05AA02	Small molecule	D2-like dopamine receptor antagonist	D(2) dopamine receptor	DRD2	P14416
LEVOMEPROMAZINE	N05AA02	Small molecule	D2-like dopamine receptor antagonist	D(3) dopamine receptor	DRD3	P35462
LEVOMEPROMAZINE	N05AA02	Small molecule	D2-like dopamine receptor antagonist	D(4) dopamine receptor	DRD4	P21917
LEVOMETHADYL ACETATE	N07BC03	Small molecule	Mu opioid receptor agonist	Mu-type opioid receptor	OPRM1	P35372
LEVOMILNACIPRAN	None	Small molecule	Serotonin transporter inhibitor	Sodium-dependent serotonin transporter	SLC6A4	P31645
LEVOMILNACIPRAN	None	Small molecule	Norepinephrine transporter inhibitor	Sodium-dependent noradrenaline transporter	SLC6A2	P23975
LEVONORDEFRIN	None	Small molecule	Adrenergic receptor alpha-2 agonist	Alpha-2A adrenergic receptor	ADRA2A	P08913
LEVONORDEFRIN	None	Small molecule	Adrenergic receptor alpha-2 agonist	Alpha-2B adrenergic receptor	ADRA2B	P18089
LEVONORDEFRIN	None	Small molecule	Adrenergic receptor alpha-2 agonist	Alpha-2C adrenergic receptor	ADRA2C	P18825
LEVONORGESTREL	G03AD01	Small molecule	Progesterone receptor agonist	Progesterone receptor	PGR	P06401
LEVORPHANOL	None	Small molecule	Mu opioid receptor agonist	Mu-type opioid receptor	OPRM1	P35372
LEVOSALBUTAMOL	R03	Small molecule	Beta-2 adrenergic receptor agonist	Beta-2 adrenergic receptor	ADRB2	P07550
LEVOTHYROXINE	H03AA01	Small molecule	Thyroid hormone receptor agonist	Thyroid hormone receptor beta	THRB	P10828
LEVOTHYROXINE	H03AA01	Small molecule	Thyroid hormone receptor agonist	Thyroid hormone receptor alpha	THRA	P10827
LIDOCAINE	C01BB01	Small molecule	Sodium channel alpha subunit blocker	Sodium channel protein type 2 subunit alpha	SCN2A	Q99250
LIDOCAINE	C01BB01	Small molecule	Sodium channel alpha subunit blocker	Sodium channel protein type 5 subunit alpha	SCN5A	Q14524
LIDOCAINE	C01BB01	Small molecule	Sodium channel alpha subunit blocker	Sodium channel protein type 9 subunit alpha	SCN9A	Q15858
LIDOCAINE	C01BB01	Small molecule	Sodium channel alpha subunit blocker	Sodium channel protein type 10 subunit alpha	SCN10A	Q9Y5Y9
LIDOCAINE	C01BB01	Small molecule	Sodium channel alpha subunit blocker	Sodium channel protein type 11 subunit alpha	SCN11A	Q9UI33
LIDOCAINE	C01BB01	Small molecule	Sodium channel alpha subunit blocker	Sodium channel protein type 1 subunit alpha	SCN1A	P35498
LIDOCAINE	C01BB01	Small molecule	Sodium channel alpha subunit blocker	Sodium channel protein type 3 subunit alpha	SCN3A	Q9NY46
LIDOCAINE	C01BB01	Small molecule	Sodium channel alpha subunit blocker	Sodium channel protein type 4 subunit alpha	SCN4A	P35499
LIDOCAINE	C01BB01	Small molecule	Sodium channel alpha subunit blocker	Sodium channel protein type 7 subunit alpha	SCN7A	Q01118
LIDOCAINE	C01BB01	Small molecule	Sodium channel alpha subunit blocker	Sodium channel protein type 8 subunit alpha	SCN8A	Q9UQD0
LINACLOTIDE	A06AX04	Protein	Heat-stable enterotoxin receptor agonist	Heat-stable enterotoxin receptor	GUCY2C	P25092
LINAGLIPTIN	A10BH05	Small molecule	Dipeptidyl peptidase IV inhibitor	Dipeptidyl peptidase 4	DPP4	P27487
LIOTHYRONINE	H03AA02	Small molecule	Thyroid hormone receptor agonist	Thyroid hormone receptor beta	THRB	P10828
LIOTHYRONINE	H03AA02	Small molecule	Thyroid hormone receptor agonist	Thyroid hormone receptor alpha	THRA	P10827
LIRAGLUTIDE	A10BX07	Protein	Glucagon-like peptide 1 receptor agonist	Glucagon-like peptide 1 receptor	GLP1R	P43220
LISDEXAMFETAMINE	N06BA02	Small molecule	Synaptic vesicular amine transporter inhibitor	Synaptic vesicular amine transporter	SLC18A2	Q05940
LISDEXAMFETAMINE	N06BA02	Small molecule	Norepinephrine transporter releasing agent	Sodium-dependent noradrenaline transporter	SLC6A2	P23975
LISDEXAMFETAMINE	N06BA02	Small molecule	Dopamine transporter releasing agent	Sodium-dependent dopamine transporter	SLC6A3	Q01959
LISINOPRIL	C09AA03	Small molecule	Angiotensin-converting enzyme inhibitor	Angiotensin-converting enzyme	ACE	P12821
LITHIUM CARBONATE	N05AN01	Small molecule	Glycogen synthase kinase-3 inhibitor	Glycogen synthase kinase-3 beta	GSK3B	P49841
LITHIUM CARBONATE	N05AN01	Small molecule	Inositol-1(or 4)-monophosphatase 1 inhibitor	Inositol monophosphatase 1	IMPA1	P29218
LITHIUM CARBONATE	N05AN01	Small molecule	Glycogen synthase kinase-3 inhibitor	Glycogen synthase kinase-3 alpha	GSK3A	P49840
LITHIUM CITRATE	N05AN01	Small molecule	Glycogen synthase kinase-3 inhibitor	Glycogen synthase kinase-3 beta	GSK3B	P49841
LITHIUM CITRATE	N05AN01	Small molecule	Inositol-1(or 4)-monophosphatase 1 inhibitor	Inositol monophosphatase 1	IMPA1	P29218
LITHIUM CITRATE	N05AN01	Small molecule	Glycogen synthase kinase-3 inhibitor	Glycogen synthase kinase-3 alpha	GSK3A	P49840
LOMITAPIDE	C10AX12	Small molecule	Microsomal triglyceride transfer protein inhibitor	Microsomal triglyceride transfer protein large subunit	MTTP	P55157
LOPERAMIDE	A07DA03	Small molecule	Mu opioid receptor agonist	Mu-type opioid receptor	OPRM1	P35372
LORATADINE	R06AX13	Small molecule	Histamine H1 receptor antagonist	Histamine H1 receptor	HRH1	P35367
LORAZEPAM	N05BA06	Small molecule	GABA-A receptor; anion channel positive allosteric modulator	Gamma-aminobutyric acid receptor subunit alpha-1	GABRA1	P14867
LORAZEPAM	N05BA06	Small molecule	GABA-A receptor; anion channel positive allosteric modulator	Gamma-aminobutyric acid receptor subunit gamma-2	GABRG2	P18507
LORAZEPAM	N05BA06	Small molecule	GABA-A receptor; anion channel positive allosteric modulator	Gamma-aminobutyric acid receptor subunit alpha-5	GABRA5	P31644
LORAZEPAM	N05BA06	Small molecule	GABA-A receptor; anion channel positive allosteric modulator	Gamma-aminobutyric acid receptor subunit alpha-2	GABRA2	P47869
LORAZEPAM	N05BA06	Small molecule	GABA-A receptor; anion channel positive allosteric modulator	Gamma-aminobutyric acid receptor subunit alpha-3	GABRA3	P34903
LORAZEPAM	N05BA06	Small molecule	GABA-A receptor; anion channel positive allosteric modulator	Gamma-aminobutyric acid receptor subunit gamma-1	GABRG1	Q8N1C3
LORAZEPAM	N05BA06	Small molecule	GABA-A receptor; anion channel positive allosteric modulator	Gamma-aminobutyric acid receptor subunit gamma-3	GABRG3	Q99928
LORCASERIN	A08AA11	Small molecule	Serotonin 2c (5-HT2c) receptor agonist	5-hydroxytryptamine receptor 2C	HTR2C	P28335
LOSARTAN	C09CA01	Small molecule	Type-1 angiotensin II receptor antagonist	Type-1 angiotensin II receptor	AGTR1	P30556
LOTEPREDNOL ETABONATE	S01BA14	Small molecule	Glucocorticoid receptor agonist	Glucocorticoid receptor	NR3C1	P04150
LOVASTATIN	C10AA02	Small molecule	HMG-CoA reductase inhibitor	3-hydroxy-3-methylglutaryl-coenzyme A reductase	HMGCR	P04035
LOXAPINE	N05AH01	Small molecule	D2-like dopamine receptor antagonist	D(2) dopamine receptor	DRD2	P14416
LOXAPINE	N05AH01	Small molecule	D2-like dopamine receptor antagonist	D(3) dopamine receptor	DRD3	P35462
LOXAPINE	N05AH01	Small molecule	D2-like dopamine receptor antagonist	D(4) dopamine receptor	DRD4	P21917
LOXAPINE	N05AH01	Small molecule	Serotonin 2c (5-HT2c) receptor antagonist	5-hydroxytryptamine receptor 2C	HTR2C	P28335
LOXAPINE	N05AH01	Small molecule	Serotonin 2a (5-HT2a) receptor antagonist	5-hydroxytryptamine receptor 2A	HTR2A	P28223
LUBIPROSTONE	A06AX03	Small molecule	Chloride channel protein 2 opener	Chloride channel protein 2	CLCN2	P51788
LUMACAFTOR	R07AX30	Small molecule	Cystic fibrosis transmembrane conductance regulator stabiliser	Cystic fibrosis transmembrane conductance regulator	CFTR	P13569
LURASIDONE	N05AE05	Small molecule	Dopamine D2 receptor antagonist	D(2) dopamine receptor	DRD2	P14416
LURASIDONE	N05AE05	Small molecule	Serotonin 2a (5-HT2a) receptor antagonist	5-hydroxytryptamine receptor 2A	HTR2A	P28223
LURASIDONE	N05AE05	Small molecule		5-hydroxytryptamine receptor 7	HTR7	P34969
LUTROPIN ALFA	G03GA07	Protein	Luteinizing hormone/Choriogonadotropin receptor agonist	Lutropin-choriogonadotropic hormone receptor	LHCGR	P22888
LYPRESSIN	H01BA03	Protein	Vasopressin receptor agonist	Vasopressin V1a receptor	AVPR1A	P37288
LYPRESSIN	H01BA03	Protein	Vasopressin receptor agonist	Vasopressin V1b receptor	AVPR1B	P47901
LYPRESSIN	H01BA03	Protein	Vasopressin receptor agonist	Vasopressin V2 receptor	AVPR2	P30518
MACITENTAN	C02KX04	Small molecule	Endothelin receptor, ET-A/ET-B antagonist	Endothelin B receptor	EDNRB	P24530
MACITENTAN	C02KX04	Small molecule	Endothelin receptor, ET-A/ET-B antagonist	Endothelin-1 receptor	EDNRA	P25101
MAPROTILINE	N06AA21	Small molecule	Norepinephrine transporter inhibitor	Sodium-dependent noradrenaline transporter	SLC6A2	P23975
MARAVIROC	J05AX09	Small molecule	C-C chemokine receptor type 5 antagonist	C-C chemokine receptor type 5	CCR5	P51681
MAZINDOL	A08AA05	Small molecule	Monoamine transporter inhibitor	Sodium-dependent serotonin transporter	SLC6A4	P31645
MAZINDOL	A08AA05	Small molecule	Monoamine transporter inhibitor	Sodium-dependent noradrenaline transporter	SLC6A2	P23975
MAZINDOL	A08AA05	Small molecule	Monoamine transporter inhibitor	Sodium-dependent dopamine transporter	SLC6A3	Q01959
MECAMYLAMINE	C02BB01	Small molecule	Neuronal acetylcholine receptor; alpha3/beta4 negative allosteric modulator	Neuronal acetylcholine receptor subunit alpha-3	CHRNA3	P32297
MECAMYLAMINE	C02BB01	Small molecule	Neuronal acetylcholine receptor; alpha3/beta4 negative allosteric modulator	Neuronal acetylcholine receptor subunit beta-4	CHRNB4	P30926
MECASERMIN	H01AC03	Protein	Insulin-like growth factor I receptor agonist	Insulin-like growth factor 1 receptor	IGF1R	P08069
MECASERMIN RINFABATE	H01AC05	Protein	Insulin-like growth factor I receptor agonist	Insulin-like growth factor 1 receptor	IGF1R	P08069
MECLIZINE	R06AE05	Small molecule	Histamine H1 receptor antagonist	Histamine H1 receptor	HRH1	P35367
MECLOFENAMIC ACID	M01AG04	Small molecule	Cyclooxygenase inhibitor	Prostaglandin G/H synthase 2	PTGS2	P35354
MECLOFENAMIC ACID	M01AG04	Small molecule	Arachidonate 5-lipoxygenase inhibitor	Arachidonate 5-lipoxygenase	ALOX5	P09917
MECLOFENAMIC ACID	M01AG04	Small molecule	Cyclooxygenase inhibitor	Prostaglandin G/H synthase 1	PTGS1	P23219
MEDROXYPROGESTERONE ACETATE	G03AC06	Small molecule	Progesterone receptor agonist	Progesterone receptor	PGR	P06401
MEDRYSONE	S01BA08	Small molecule	Glucocorticoid receptor agonist	Glucocorticoid receptor	NR3C1	P04150
MEFENAMIC ACID	M01AG01	Small molecule	Cyclooxygenase inhibitor	Prostaglandin G/H synthase 2	PTGS2	P35354
MEFENAMIC ACID	M01AG01	Small molecule	Cyclooxygenase inhibitor	Prostaglandin G/H synthase 1	PTGS1	P23219
MEGESTROL ACETATE	G03AC05	Small molecule	Progesterone receptor agonist	Progesterone receptor	PGR	P06401
MELOXICAM	M01AC06	Small molecule	Cyclooxygenase-2 inhibitor	Prostaglandin G/H synthase 2	PTGS2	P35354
MEMANTINE	N06DX01	Small molecule	Glutamate [NMDA] receptor negative allosteric modulator	Glutamate receptor ionotropic, NMDA 1	GRIN1	Q05586
MEMANTINE	N06DX01	Small molecule	Glutamate [NMDA] receptor negative allosteric modulator	Glutamate receptor ionotropic, NMDA 2A	GRIN2A	Q12879
MEMANTINE	N06DX01	Small molecule	Glutamate [NMDA] receptor negative allosteric modulator	Glutamate receptor ionotropic, NMDA 2B	GRIN2B	Q13224
MEMANTINE	N06DX01	Small molecule	Glutamate [NMDA] receptor negative allosteric modulator	Glutamate receptor ionotropic, NMDA 2C	GRIN2C	Q14957
MEMANTINE	N06DX01	Small molecule	Glutamate [NMDA] receptor negative allosteric modulator	Glutamate receptor ionotropic, NMDA 2D	GRIN2D	O15399
MEMANTINE	N06DX01	Small molecule	Glutamate [NMDA] receptor negative allosteric modulator	Glutamate receptor ionotropic, NMDA 3A	GRIN3A	Q8TCU5
MEMANTINE	N06DX01	Small molecule	Glutamate [NMDA] receptor negative allosteric modulator	Glutamate receptor ionotropic, NMDA 3B	GRIN3B	O60391
MENOTROPINS	G03GA02	Unknown	Follicle stimulating hormone receptor agonist	Follicle-stimulating hormone receptor	FSHR	P23945
MENOTROPINS	G03GA02	Unknown	Luteinizing hormone/Choriogonadotropin receptor agonist	Lutropin-choriogonadotropic hormone receptor	LHCGR	P22888
MENTHOL	None	Small molecule	Transient receptor potential cation channel subfamily A member 1 opener	Transient receptor potential cation channel subfamily A member 1	TRPA1	O75762
MENTHOL	None	Small molecule	Transient receptor potential cation channel subfamily M member 8 opener	Transient receptor potential cation channel subfamily M member 8	TRPM8	Q7Z2W7
MEPENZOLATE	A03AB12	Small molecule	Muscarinic acetylcholine receptor M1 antagonist	Muscarinic acetylcholine receptor M1	CHRM1	P11229
MEPENZOLATE	A03AB12	Small molecule	Muscarinic acetylcholine receptor M3 antagonist	Muscarinic acetylcholine receptor M3	CHRM3	P20309
MEPERIDINE	N02AB02	Small molecule	Mu opioid receptor agonist	Mu-type opioid receptor	OPRM1	P35372
MEPHENTERMINE	C01CA11	Small molecule	Adrenergic receptor agonist	Beta-2 adrenergic receptor	ADRB2	P07550
MEPHENTERMINE	C01CA11	Small molecule	Adrenergic receptor agonist	Alpha-2A adrenergic receptor	ADRA2A	P08913
MEPHENTERMINE	C01CA11	Small molecule	Adrenergic receptor agonist	Alpha-1A adrenergic receptor	ADRA1A	P35348
MEPHENTERMINE	C01CA11	Small molecule	Adrenergic receptor agonist	Alpha-1B adrenergic receptor	ADRA1B	P35368
MEPHENTERMINE	C01CA11	Small molecule	Adrenergic receptor agonist	Alpha-1D adrenergic receptor	ADRA1D	P25100
MEPHENTERMINE	C01CA11	Small molecule	Adrenergic receptor agonist	Alpha-2B adrenergic receptor	ADRA2B	P18089
MEPHENTERMINE	C01CA11	Small molecule	Adrenergic receptor agonist	Alpha-2C adrenergic receptor	ADRA2C	P18825
MEPHENTERMINE	C01CA11	Small molecule	Adrenergic receptor agonist	Beta-1 adrenergic receptor	ADRB1	P08588
MEPHENTERMINE	C01CA11	Small molecule	Adrenergic receptor agonist	Beta-3 adrenergic receptor	ADRB3	P13945
MEPHENYTOIN	N03AB04	Small molecule	Sodium channel alpha subunit blocker	Sodium channel protein type 2 subunit alpha	SCN2A	Q99250
MEPHENYTOIN	N03AB04	Small molecule	Sodium channel alpha subunit blocker	Sodium channel protein type 5 subunit alpha	SCN5A	Q14524
MEPHENYTOIN	N03AB04	Small molecule	Sodium channel alpha subunit blocker	Sodium channel protein type 9 subunit alpha	SCN9A	Q15858
MEPHENYTOIN	N03AB04	Small molecule	Sodium channel alpha subunit blocker	Sodium channel protein type 10 subunit alpha	SCN10A	Q9Y5Y9
MEPHENYTOIN	N03AB04	Small molecule	Sodium channel alpha subunit blocker	Sodium channel protein type 11 subunit alpha	SCN11A	Q9UI33
MEPHENYTOIN	N03AB04	Small molecule	Sodium channel alpha subunit blocker	Sodium channel protein type 1 subunit alpha	SCN1A	P35498
MEPHENYTOIN	N03AB04	Small molecule	Sodium channel alpha subunit blocker	Sodium channel protein type 3 subunit alpha	SCN3A	Q9NY46
MEPHENYTOIN	N03AB04	Small molecule	Sodium channel alpha subunit blocker	Sodium channel protein type 4 subunit alpha	SCN4A	P35499
MEPHENYTOIN	N03AB04	Small molecule	Sodium channel alpha subunit blocker	Sodium channel protein type 7 subunit alpha	SCN7A	Q01118
MEPHENYTOIN	N03AB04	Small molecule	Sodium channel alpha subunit blocker	Sodium channel protein type 8 subunit alpha	SCN8A	Q9UQD0
MEPIVACAINE	N01BB03	Small molecule	Sodium channel alpha subunit blocker	Sodium channel protein type 2 subunit alpha	SCN2A	Q99250
MEPIVACAINE	N01BB03	Small molecule	Sodium channel alpha subunit blocker	Sodium channel protein type 5 subunit alpha	SCN5A	Q14524
MEPIVACAINE	N01BB03	Small molecule	Sodium channel alpha subunit blocker	Sodium channel protein type 9 subunit alpha	SCN9A	Q15858
MEPIVACAINE	N01BB03	Small molecule	Sodium channel alpha subunit blocker	Sodium channel protein type 10 subunit alpha	SCN10A	Q9Y5Y9
MEPIVACAINE	N01BB03	Small molecule	Sodium channel alpha subunit blocker	Sodium channel protein type 11 subunit alpha	SCN11A	Q9UI33
MEPIVACAINE	N01BB03	Small molecule	Sodium channel alpha subunit blocker	Sodium channel protein type 1 subunit alpha	SCN1A	P35498
MEPIVACAINE	N01BB03	Small molecule	Sodium channel alpha subunit blocker	Sodium channel protein type 3 subunit alpha	SCN3A	Q9NY46
MEPIVACAINE	N01BB03	Small molecule	Sodium channel alpha subunit blocker	Sodium channel protein type 4 subunit alpha	SCN4A	P35499
MEPIVACAINE	N01BB03	Small molecule	Sodium channel alpha subunit blocker	Sodium channel protein type 7 subunit alpha	SCN7A	Q01118
MEPIVACAINE	N01BB03	Small molecule	Sodium channel alpha subunit blocker	Sodium channel protein type 8 subunit alpha	SCN8A	Q9UQD0
MEPREDNISONE	H02AB15	Small molecule	Glucocorticoid receptor agonist	Glucocorticoid receptor	NR3C1	P04150
MEPROBAMATE	N05BC01	Small molecule	GABA-A receptor; anion channel agonist	Gamma-aminobutyric acid receptor subunit alpha-1	GABRA1	P14867
MEPROBAMATE	N05BC01	Small molecule	GABA-A receptor; anion channel agonist	Gamma-aminobutyric acid receptor subunit alpha-5	GABRA5	P31644
MEPROBAMATE	N05BC01	Small molecule	GABA-A receptor; anion channel agonist	Gamma-aminobutyric acid receptor subunit beta-2	GABRB2	P47870
MEPROBAMATE	N05BC01	Small molecule	GABA-A receptor; anion channel agonist	Gamma-aminobutyric acid receptor subunit beta-3	GABRB3	P28472
MEPROBAMATE	N05BC01	Small molecule	GABA-A receptor; anion channel agonist	Gamma-aminobutyric acid receptor subunit alpha-2	GABRA2	P47869
MEPROBAMATE	N05BC01	Small molecule	GABA-A receptor; anion channel agonist	Gamma-aminobutyric acid receptor subunit alpha-3	GABRA3	P34903
MEPROBAMATE	N05BC01	Small molecule	GABA-A receptor; anion channel agonist	Gamma-aminobutyric acid receptor subunit alpha-4	GABRA4	P48169
MEPROBAMATE	N05BC01	Small molecule	GABA-A receptor; anion channel agonist	Gamma-aminobutyric acid receptor subunit alpha-6	GABRA6	Q16445
MEPROBAMATE	N05BC01	Small molecule	GABA-A receptor; anion channel agonist	Gamma-aminobutyric acid receptor subunit beta-1	GABRB1	P18505
MEQUINOL	D11AX06	Small molecule	Tyrosinase inhibitor	Tyrosinase	TYR	P14679
MERCAPTOPURINE	L01BB02	Small molecule	Amidophosphoribosyltransferase inhibitor	Amidophosphoribosyltransferase	PPAT	Q06203
MERETHOXYLLINE PROCAINE	V	Small molecule	Sodium channel alpha subunit blocker	Sodium channel protein type 2 subunit alpha	SCN2A	Q99250
MERETHOXYLLINE PROCAINE	V	Small molecule	Sodium channel alpha subunit blocker	Sodium channel protein type 5 subunit alpha	SCN5A	Q14524
MERETHOXYLLINE PROCAINE	V	Small molecule	Sodium channel alpha subunit blocker	Sodium channel protein type 9 subunit alpha	SCN9A	Q15858
MERETHOXYLLINE PROCAINE	V	Small molecule	Sodium channel alpha subunit blocker	Sodium channel protein type 10 subunit alpha	SCN10A	Q9Y5Y9
MERETHOXYLLINE PROCAINE	V	Small molecule	Sodium channel alpha subunit blocker	Sodium channel protein type 11 subunit alpha	SCN11A	Q9UI33
MERETHOXYLLINE PROCAINE	V	Small molecule	Sodium channel alpha subunit blocker	Sodium channel protein type 1 subunit alpha	SCN1A	P35498
MERETHOXYLLINE PROCAINE	V	Small molecule	Sodium channel alpha subunit blocker	Sodium channel protein type 3 subunit alpha	SCN3A	Q9NY46
MERETHOXYLLINE PROCAINE	V	Small molecule	Sodium channel alpha subunit blocker	Sodium channel protein type 4 subunit alpha	SCN4A	P35499
MERETHOXYLLINE PROCAINE	V	Small molecule	Sodium channel alpha subunit blocker	Sodium channel protein type 7 subunit alpha	SCN7A	Q01118
MERETHOXYLLINE PROCAINE	V	Small molecule	Sodium channel alpha subunit blocker	Sodium channel protein type 8 subunit alpha	SCN8A	Q9UQD0
MESALAMINE	A07EC02	Small molecule	Arachidonate 5-lipoxygenase inhibitor	Arachidonate 5-lipoxygenase	ALOX5	P09917
MESALAMINE	A07EC02	Small molecule	Peroxisome proliferator-activated receptor gamma agonist	Peroxisome proliferator-activated receptor gamma	PPARG	P37231
MESALAMINE	A07EC02	Small molecule	Cyclooxygenase inhibitor	Prostaglandin G/H synthase 2	PTGS2	P35354
MESALAMINE	A07EC02	Small molecule	Cyclooxygenase inhibitor	Prostaglandin G/H synthase 1	PTGS1	P23219
MESORIDAZINE	N05AC03	Small molecule	Dopamine D2 receptor antagonist	D(2) dopamine receptor	DRD2	P14416
MESORIDAZINE	N05AC03	Small molecule	Serotonin 2a (5-HT2a) receptor antagonist	5-hydroxytryptamine receptor 2A	HTR2A	P28223
MESTRANOL	G03CA01	Small molecule	Estrogen receptor alpha agonist	Estrogen receptor	ESR1	P03372
METAPROTERENOL	R03AB03	Small molecule	Beta-2 adrenergic receptor agonist	Beta-2 adrenergic receptor	ADRB2	P07550
METARAMINOL	C01CA09	Small molecule	Adrenergic receptor alpha-1 agonist	Alpha-1A adrenergic receptor	ADRA1A	P35348
METARAMINOL	C01CA09	Small molecule	Adrenergic receptor alpha-1 agonist	Alpha-1B adrenergic receptor	ADRA1B	P35368
METARAMINOL	C01CA09	Small molecule	Adrenergic receptor alpha-1 agonist	Alpha-1D adrenergic receptor	ADRA1D	P25100
METFORMIN	A10BA02	Small molecule	Mitochondrial complex I (NADH dehydrogenase) inhibitor	NADH dehydrogenase [ubiquinone] 1 alpha subcomplex subunit 1	NDUFA1	O15239
METFORMIN	A10BA02	Small molecule	Mitochondrial complex I (NADH dehydrogenase) inhibitor	NADH dehydrogenase [ubiquinone] 1 alpha subcomplex subunit 10, mitochondrial	NDUFA10	O95299
METFORMIN	A10BA02	Small molecule	Mitochondrial complex I (NADH dehydrogenase) inhibitor	NADH dehydrogenase [ubiquinone] 1 alpha subcomplex subunit 11	NDUFA11	Q86Y39
METFORMIN	A10BA02	Small molecule	Mitochondrial complex I (NADH dehydrogenase) inhibitor	NADH dehydrogenase [ubiquinone] 1 alpha subcomplex subunit 12	NDUFA12	Q9UI09
METFORMIN	A10BA02	Small molecule	Mitochondrial complex I (NADH dehydrogenase) inhibitor	NADH dehydrogenase [ubiquinone] 1 alpha subcomplex subunit 13	NDUFA13	Q9P0J0
METFORMIN	A10BA02	Small molecule	Mitochondrial complex I (NADH dehydrogenase) inhibitor	NADH dehydrogenase [ubiquinone] 1 alpha subcomplex subunit 2	NDUFA2	O43678
METFORMIN	A10BA02	Small molecule	Mitochondrial complex I (NADH dehydrogenase) inhibitor	NADH dehydrogenase [ubiquinone] 1 alpha subcomplex subunit 3	NDUFA3	O95167
METFORMIN	A10BA02	Small molecule	Mitochondrial complex I (NADH dehydrogenase) inhibitor	NADH dehydrogenase [ubiquinone] 1 alpha subcomplex subunit 5	NDUFA5	Q16718
METFORMIN	A10BA02	Small molecule	Mitochondrial complex I (NADH dehydrogenase) inhibitor	NADH dehydrogenase [ubiquinone] 1 alpha subcomplex subunit 6	NDUFA6	P56556
METFORMIN	A10BA02	Small molecule	Mitochondrial complex I (NADH dehydrogenase) inhibitor	NADH dehydrogenase [ubiquinone] 1 alpha subcomplex subunit 7	NDUFA7	O95182
METFORMIN	A10BA02	Small molecule	Mitochondrial complex I (NADH dehydrogenase) inhibitor	NADH dehydrogenase [ubiquinone] 1 alpha subcomplex subunit 8	NDUFA8	P51970
METFORMIN	A10BA02	Small molecule	Mitochondrial complex I (NADH dehydrogenase) inhibitor	NADH dehydrogenase [ubiquinone] 1 alpha subcomplex subunit 9, mitochondrial	NDUFA9	Q16795
METFORMIN	A10BA02	Small molecule	Mitochondrial complex I (NADH dehydrogenase) inhibitor	Acyl carrier protein, mitochondrial	NDUFAB1	O14561
METFORMIN	A10BA02	Small molecule	Mitochondrial complex I (NADH dehydrogenase) inhibitor	NADH dehydrogenase [ubiquinone] 1 beta subcomplex subunit 1	NDUFB1	O75438
METFORMIN	A10BA02	Small molecule	Mitochondrial complex I (NADH dehydrogenase) inhibitor	NADH dehydrogenase [ubiquinone] 1 beta subcomplex subunit 10	NDUFB10	O96000
METFORMIN	A10BA02	Small molecule	Mitochondrial complex I (NADH dehydrogenase) inhibitor	NADH dehydrogenase [ubiquinone] 1 beta subcomplex subunit 11, mitochondrial	NDUFB11	Q9NX14
METFORMIN	A10BA02	Small molecule	Mitochondrial complex I (NADH dehydrogenase) inhibitor	NADH dehydrogenase [ubiquinone] 1 beta subcomplex subunit 2, mitochondrial	NDUFB2	O95178
METFORMIN	A10BA02	Small molecule	Mitochondrial complex I (NADH dehydrogenase) inhibitor	NADH dehydrogenase [ubiquinone] 1 beta subcomplex subunit 3	NDUFB3	O43676
METFORMIN	A10BA02	Small molecule	Mitochondrial complex I (NADH dehydrogenase) inhibitor	NADH dehydrogenase [ubiquinone] 1 beta subcomplex subunit 4	NDUFB4	O95168
METFORMIN	A10BA02	Small molecule	Mitochondrial complex I (NADH dehydrogenase) inhibitor	NADH dehydrogenase [ubiquinone] 1 beta subcomplex subunit 5, mitochondrial	NDUFB5	O43674
METFORMIN	A10BA02	Small molecule	Mitochondrial complex I (NADH dehydrogenase) inhibitor	NADH dehydrogenase [ubiquinone] 1 beta subcomplex subunit 6	NDUFB6	O95139
METFORMIN	A10BA02	Small molecule	Mitochondrial complex I (NADH dehydrogenase) inhibitor	NADH dehydrogenase [ubiquinone] 1 beta subcomplex subunit 7	NDUFB7	P17568
METFORMIN	A10BA02	Small molecule	Mitochondrial complex I (NADH dehydrogenase) inhibitor	NADH dehydrogenase [ubiquinone] 1 beta subcomplex subunit 8, mitochondrial	NDUFB8	O95169
METFORMIN	A10BA02	Small molecule	Mitochondrial complex I (NADH dehydrogenase) inhibitor	NADH dehydrogenase [ubiquinone] 1 beta subcomplex subunit 9	NDUFB9	Q9Y6M9
METFORMIN	A10BA02	Small molecule	Mitochondrial complex I (NADH dehydrogenase) inhibitor	NADH dehydrogenase [ubiquinone] 1 subunit C1, mitochondrial	NDUFC1	O43677
METFORMIN	A10BA02	Small molecule	Mitochondrial complex I (NADH dehydrogenase) inhibitor	NADH dehydrogenase [ubiquinone] 1 subunit C2	NDUFC2	O95298
METFORMIN	A10BA02	Small molecule	Mitochondrial complex I (NADH dehydrogenase) inhibitor	NADH-ubiquinone oxidoreductase 75 kDa subunit, mitochondrial	NDUFS1	P28331
METFORMIN	A10BA02	Small molecule	Mitochondrial complex I (NADH dehydrogenase) inhibitor	NADH dehydrogenase [ubiquinone] iron-sulfur protein 2, mitochondrial	NDUFS2	O75306
METFORMIN	A10BA02	Small molecule	Mitochondrial complex I (NADH dehydrogenase) inhibitor	NADH dehydrogenase [ubiquinone] iron-sulfur protein 3, mitochondrial	NDUFS3	O75489
METFORMIN	A10BA02	Small molecule	Mitochondrial complex I (NADH dehydrogenase) inhibitor	NADH dehydrogenase [ubiquinone] iron-sulfur protein 4, mitochondrial	NDUFS4	O43181
METFORMIN	A10BA02	Small molecule	Mitochondrial complex I (NADH dehydrogenase) inhibitor	NADH dehydrogenase [ubiquinone] iron-sulfur protein 5	NDUFS5	O43920
METFORMIN	A10BA02	Small molecule	Mitochondrial complex I (NADH dehydrogenase) inhibitor	NADH dehydrogenase [ubiquinone] iron-sulfur protein 6, mitochondrial	NDUFS6	O75380
METFORMIN	A10BA02	Small molecule	Mitochondrial complex I (NADH dehydrogenase) inhibitor	NADH dehydrogenase [ubiquinone] iron-sulfur protein 7, mitochondrial	NDUFS7	O75251
METFORMIN	A10BA02	Small molecule	Mitochondrial complex I (NADH dehydrogenase) inhibitor	NADH dehydrogenase [ubiquinone] iron-sulfur protein 8, mitochondrial	NDUFS8	O00217
METFORMIN	A10BA02	Small molecule	Mitochondrial complex I (NADH dehydrogenase) inhibitor	NADH dehydrogenase [ubiquinone] flavoprotein 1, mitochondrial	NDUFV1	P49821
METFORMIN	A10BA02	Small molecule	Mitochondrial complex I (NADH dehydrogenase) inhibitor	NADH dehydrogenase [ubiquinone] flavoprotein 2, mitochondrial	NDUFV2	P19404
METFORMIN	A10BA02	Small molecule	Mitochondrial complex I (NADH dehydrogenase) inhibitor	NADH dehydrogenase [ubiquinone] flavoprotein 3, mitochondrial	NDUFV3	P56181
METFORMIN	A10BA02	Small molecule	Mitochondrial glycerol-3-phosphate dehydrogenase inhibitor	Glycerol-3-phosphate dehydrogenase, mitochondrial	GPD2	P43304
METFORMIN	A10BA02	Small molecule	Mitochondrial complex I (NADH dehydrogenase) inhibitor	Cytochrome c oxidase subunit NDUFA4	NDUFA4	O00483
METFORMIN	A10BA02	Small molecule	Mitochondrial complex I (NADH dehydrogenase) inhibitor	NADH dehydrogenase [ubiquinone] 1 alpha subcomplex subunit 4-like 2	NDUFA4L2	Q9NRX3
METFORMIN	A10BA02	Small molecule	Mitochondrial complex I (NADH dehydrogenase) inhibitor	Complex I intermediate-associated protein 30, mitochondrial	NDUFAF1	Q9Y375
METFORMIN	A10BA02	Small molecule	Mitochondrial complex I (NADH dehydrogenase) inhibitor	Mimitin, mitochondrial	NDUFAF2	Q8N183
[truncated: 1,347 more rows]
