# Supplementary material for: Rare genetic variability in human drug target genes modulates drug response and can guide precision medicine
Source: Sci Adv. 2021 Sep 1;7(36):eabi6856. doi: 10.1126/sciadv.abi6856 (PMC8442892; doi:10.1126/sciadv.abi6856)
Supplement: Supplementary file 2 — Tables S1 to S8 [file sciadv.abi6856_tables_s1_to_s8.zip › sciadv.abi6856_Table_S2.xlsx]

## Sheet: database_comparison.txt
Drug	TTD	Santos et al.	Overlap
Abarelix	Gonadotropin-releasing hormone receptor (GNRHR)	GNRHR	ok
Abatacept	Activation B7-1 antigen (CD80), T-lymphocyte activation antigen CD86 (FUN1)	CD80, CD86	ok
Abciximab	Glycoprotein IIb/IIIa receptor (GPIIb/IIIa)	ITGB3, ITGB3	ok
Abiraterone acetate	Steroid 17-alpha-monooxygenase (S17AH)	CYP17A1	ok
Acamprosate	Glutamate receptor AMPA (GRIA)	GABRA1, GABRA5, GABRB2, GABRB3, GABRG2, GRIN1, GRIN2A, GRIN2B, GABRA2, GABRA3, GABRA4, GABRA6, GABRB1, GABRD, GABRE, GABRG1, GABRG3, GABRP, GABRQ, GRIN2C, GRIN2D, GRIN3A, GRIN3B	not
Acarbose	Intestinal maltase-glucoamylase (MGAM)	MGAM, AMY2A	ok
Acebutolol	Adrenergic receptor beta-1 (ADRB1)	ADRB1	ok
Acetaminophen	Norepinephrine transporter (NET), Serotonin transporter (SERT), Prostaglandin G/H synthase (COX)	PTGS2, FAAH, TRPV1, PTGS1	ok
Acetazolamide	Carbonic anhydrase I (CA-I)	CA1, CA12, CA2, CA4	ok
Acetohexamide	ATP-binding cassette transporter C8 (ABCC8)	ABCC8, KCNJ11	ok
Acetophenazine	Dopamine D2 receptor (D2R)	DRD2	ok
Acetylcholine	Muscarinic acetylcholine receptor (CHRM)	CHRM3	ok
Acetyldigitoxin	Sodium pump subunit alpha-1 (ATP1A1)	ATP1A1, ATP1A2, ATP1A2, ATP1A3, ATP1A3, ATP1A4, ATP1A4	ok
Acitretin	Signal transducer and activator of transcription 3 (STAT3)	RARA, RARB, RARG, RXRA, RXRB, RXRG	not
Acrivastine	Histamine H1 receptor (H1R)	HRH1	ok
Adalimumab	Tumor necrosis factor (TNF)	TNF	ok
Adapalene	Retinoic acid receptor (RAR)	RXRA, RXRB, RXRG, RARA, RARB, RARG	ok
Adenosine	Adenosine A2b receptor (ADORA2B)	ADORA2A, ADORA1, ADORA2B, ADORA3	ok
Aflibercept	Placenta growth factor (PlGF), Vascular endothelial growth factor A (VEGFA)	PGF, VEGFA, VEGFB	ok
Albiglutide	Glucagon-like peptide 1 receptor (GLP1R)	GLP1R	ok
Alcaftadine	Histamine H1 receptor (H1R)	HRH1	ok
Alefacept	Surface glycoprotein LFA-3 (CD58)	CD2	not
Alemtuzumab	Cambridge pathology 1 antigen (CD52)	CD52	ok
Alfentanil	Opioid receptor mu (MOP)	OPRM1	ok
Alfuzosin	Adrenergic receptor alpha-1D (ADRA1D)	ADRA1A, ADRA1B, ADRA1D	ok
Aliskiren	Angiotensinogenase renin (REN)	REN	ok
Allopurinol	Xanthine dehydrogenase/oxidase (XDH)	XDH	ok
Alogliptin	Dipeptidyl peptidase 4 (DPP-4)	DPP4	ok
Alosetron	5-HT 3A receptor (HTR3A)	HTR3A	ok
Alprazolam	Translocator protein (TSPO)	GABRA1, GABRG2, GABRA5, GABRA2, GABRA3, GABRG1, GABRG3	not
Alprostadil	Thromboxane A2 receptor (TBXA2R), Prostaglandin E2 receptor EP2 (PTGER2)	PTGER1, PTGER2	ok
Alseroxylon	Synaptic vesicle amine transporter (SLC18A2)	ADRA2A, ADRA1A, ADRA1B, ADRA1D, ADRA2B, ADRA2C	not
Alteplase	Plasminogen (PLG)	PLG	ok
Alvimopan	Opioid receptor mu (MOP)	OPRM1	ok
Amantadine	Influenza M2 protein (Influ M)	GRIN1, GRIN2A, GRIN2B, GRIN2C, GRIN2D, GRIN3A, GRIN3B	not found
Ambenonium	Acetylcholinesterase (AChE)	ACHE	ok
Ambrisentan	Endothelin A receptor (EDNRA)	EDNRB, EDNRA	ok
Amcinonide	Steroid hormone receptor ERR (ESRR)	NR3C1	not
Amiloride	Acid-sensing ion channel 1 (ASIC1)	SCNN1A	ok
Aminocaproic Acid	Tissue-type plasminogen activator (PLAT), Plasminogen (PLG)	PLAT, PLG	ok
Aminoglutethimide	Cholesterol desmolase (CYP11A1), Aromatase (CYP19A1)	CYP11A1, CYP19A1	ok
Aminosalicylic Acid	Dihydrofolate reductase (DHFR), Prostaglandin G/H synthase 1 (COX-1), Prostaglandin G/H synthase 2 (COX-2)	PTGS2, PTGS1	ok
Amiodarone	Potassium channel unspecific (KC)	ADRA2A, KCNH2, SCN5A, ADRA1A, KCNA7	ok
Amitriptyline	Norepinephrine transporter (NET), Serotonin transporter (SERT)	HRH1, HTR2C, SLC6A4, HTR2A, SLC6A2	ok
Amlexanox	Heat shock protein 90 alpha (HSP90A)	PDE4A, PDE4B, PDE4D, PDE4C	not
Amlodipine	Voltage-gated calcium channel alpha-2/delta-1 (CACNA2D1)	CACNA1C, CACNA1S, CACNA1D, CACNA1F	ok
Amoxapine	Norepinephrine transporter (NET)	DRD2, DRD3, DRD4, SLC6A4, Drd1, Drd5, SLC6A2	ok
Amphetamine	Trace amine-associated receptor-1 (TAAR1)	SLC6A2, SLC6A3, TAAR1	ok
Anagrelide	Phosphodiesterase 3A (PDE3A)	PDE3B, PDE3A	ok
Anakinra	Interleukin 1 receptor type 1 (IL1R1)	IL1R1	ok
Anastrozole	Aromatase (CYP19A1)	CYP19A1	ok
Anileridine	Opioid receptor mu (MOP)	OPRK1, OPRM1	ok
Anisindione	Coagulation factor IIa (F2)	GGCX	not
Antazoline	Histamine H1 receptor (H1R)	HRH1	ok
Apixaban	Coagulation factor Xa (F10)	F10	ok
Apomorphine	Dopamine D2 receptor (D2R)	ADRA2A, DRD2, DRD3, DRD4, ADRA1D, ADRA2B, ADRA2C, Drd5	ok
Apraclonidine	Adrenergic receptor Alpha-2 (ADRA2)	ADRA2A, ADRA2B, ADRA2C	ok
Apremilast	Cyclin-dependent kinase 4 (CDK4), Cyclin-dependent kinase 6 (CDK6), Phosphodiesterase 4 (PDE4)	PDE4A, PDE4B, PDE4D, PDE4C	ok
Aprepitant	Substance-P receptor (TACR1)	TACR1	ok
Aprotinin	Serine protease unspecific (SP)	KLKB1, PLG	not
Arformoterol	Adrenergic receptor beta-2 (ADRB2)	ADRB2	ok
Argatroban	Coagulation factor IIa (F2)	F2	ok
Aripiprazole	Dopamine D2 receptor (D2R)	DRD2, DRD3, DRD4, HTR2C, ADRA1A, ADRA1B, ADRA2C, HTR1A, HTR2A	ok
Armodafinil	Adrenergic receptor alpha-1D (ADRA1D)	SLC6A3	not
Arsenic trioxide	Inhibitor of nuclear factor kappa-B kinase beta (IKKB)	TXNRD1	not
Asenapine	Hyaluronidase (HYAL)	DRD2, HTR2A	not
Aspirin	HMG-CoA reductase (HMGCR), Prostaglandin G/H synthase (COX)	PTGS2, PTGS1	ok
Atenolol	Adrenergic receptor beta-1 (ADRB1)	ADRB1	ok
Atomoxetine	Norepinephrine transporter (NET)	SLC6A2	ok
Atorvastatin	HMG-CoA reductase (HMGCR)	HMGCR	ok
Atovaquone	Plasmodium Dihydroorotate dehydrogenase (Malaria DHOdehase)	DHODH	not found
Atracurium	Nicotinic acetylcholine receptor (nAChR)	CHRNA1, CHRNB, CHRND, CHRNE, CHRNG	ok
Atropine	Muscarinic acetylcholine receptor M5 (CHRM5)	CHRM1, CHRM4, CHRM2, CHRM3, CHRM5	ok
Avanafil	Phosphodiesterase 5A (PDE5A)	PDE5A	ok
Azacitidine	DNA [cytosine-5]-methyltransferase (DNMT)	DNMT3A, DNMT3A, DNMT1	ok
Azatadine	Histamine H1 receptor (H1R)	HRH1	ok
Azathioprine	Amidophosphoribosyltransferase (PPAT)	hprT, IMPDH2, IMPDH1, PPAT	ok
Azelastine	Histamine H1 receptor (H1R)	HRH1	ok
Baclofen	Gamma-aminobutyric acid B receptor (GABBR)	GABBR1, GABBR2	ok
Basiliximab	Interleukin 2 receptor alpha (IL2RA)	IL2RA	ok
Bazedoxifene	Estrogen receptor (ESR)	ESR1, ESR2	ok
Becaplermin	Platelet-derived growth factor receptor beta (PDGFRB)	PDGFRA, PDGFRB	ok
Belatacept	T-cell-specific surface glycoprotein CD28 (CD28)	CD80, CD86	not
Belimumab	B-cell-activating factor (TNFSF13B)	TNFSF13B	ok
Benazepril	Angiotensin-converting enzyme (ACE)	ACE	ok
Bendroflumethiazide	Solute carrier family 12 member 1 (SLC12A1), Solute carrier family 12 member 3 (SLC12A3)	SLC12A3	ok
Benzphetamine	N-methyl-D-aspartate receptor (NMDAR)	SLC18A2, SLC6A2	not
Benzquinamide	Multidrug resistance protein (MDR)	DRD2	not
Benzthiazide	Carbonic anhydrase II (CA-II)	SLC12A3	not
Benztropine	Muscarinic acetylcholine receptor M1 (CHRM1)	CHRM1, CHRM4, CHRM2, CHRM3, CHRM5	ok
Bepotastine	Histamine H1 receptor (H1R)	HRH1	ok
Bepridil	Calcium channel unspecific (CaC)	CACNA1A, CACNA1B, CACNA1C, CACNA1E, CACNA1S, CACNG2, CACNA1D, CACNA1F, CACNA1G, CACNA1H, CACNA1I, CACNA2D1, CACNA2D2, CACNA2D3, CACNA2D4, CACNB1, CACNB2, CACNB3, CACNB4, CACNG1, CACNG3, CACNG4, CACNG5, CACNG6, CACNG7, CACNG8	ok
Betamethasone	Glucocorticoid receptor (NR3C1)	NR3C1	ok
Betamethasone Benzoate	Glucocorticoid receptor (NR3C1)	NR3C1	ok
Betamethasone Valerate	Glucocorticoid receptor (NR3C1)	NR3C1	ok
Betaxolol	Adrenergic receptor beta-1 (ADRB1)	ADRB1	ok
Betazole	Histamine H2 receptor (H2R)	HRH2	ok
Bethanechol	Muscarinic acetylcholine receptor M5 (CHRM5)	CHRM4, CHRM2, CHRM3	ok
Bethanidine	Adrenergic receptor beta-1 (ADRB1)	SLC6A2	not
Bevacizumab	Vascular endothelial growth factor A (VEGFA)	VEGFA	ok
Bexarotene	Retinoic acid receptor RXR-alpha (RXRA)	RXRA, RXRB, RXRG	ok
Bicalutamide	Androgen receptor (AR)	AR	ok
Bimatoprost	Prostaglandin receptor (PTGR)	PTGFR	ok
Biperiden	Muscarinic acetylcholine receptor M1 (CHRM1)	CHRM1	ok
Bisoprolol	Adrenergic receptor beta-1 (ADRB1)	ADRB1	ok
Bitolterol	Adrenergic receptor beta-3 (ADRB3)	ADRB2	ok
Bivalirudin	Trypanosoma Trypanothione reductase (Trypano TPR), Coagulation factor IIa (F2)	F2	ok
Blinatumomab	B-lymphocyte surface antigen B4 (CD19), T-cell surface glycoprotein CD3 (CD3)	CD19, CD3D, CD3E, CD3G	ok
Bortezomib	Cationic trypsinogen (PRSS1), Kallikrein-related peptidase (KLK), Proteasome (PS)	PSMB5	ok
Bosentan	Endothelin A receptor (EDNRA), Endothelin B receptor (EDNRB)	EDNRB, EDNRA	ok
Botulinum Toxin Type B	Vesicle-associated membrane protein (VAMP)	VAMP2	ok
Brentuximab vedotin	Lymphocyte activation antigen CD30 (TNFRSF8)	TUBB, TUBB3, TNFRSF8, TUBB1, TUBB2A, TUBB2B, TUBB4A, TUBB4B, TUBB6, TUBB8	ok
Bretylium	Adrenergic receptor beta-1 (ADRB1)	SLC6A2	not
Brimonidine	Adrenergic receptor alpha-2C (ADRA2C), Adrenergic receptor Alpha-2 (ADRA2)	ADRA2A, ADRA2B, ADRA2C	ok
Brinzolamide	Carbonic anhydrase IV (CA-IV)	CA2	ok
Bromfenac	Prostaglandin G/H synthase 1 (COX-1)	PTGS2, PTGS1	ok
Bromocriptine	Dopamine D2 receptor (D2R)	ADRA2A, DRD2, DRD3, DRD4, ADRA1A, ADRA1D, Drd1, HTR1A, HTR1D, HTR2B	ok
Bromodiphenhydramine	Histamine H1 receptor (H1R)	HRH1	ok
Brompheniramine	Histamine H1 receptor (H1R)	HRH1	ok
Buclizine	Histamine H1 receptor (H1R)	HRH1	ok
Budesonide	Glucocorticoid receptor (NR3C1)	NR3C1	ok
Bumetanide	Solute carrier family 12 member 1 (SLC12A1)	ATP1A1, ATP1A1, SLC12A1, SLC12A2	ok
Bupivacaine	Voltage-gated sodium channel alpha Nav1.8 (SCN10A)	SCN4A	ok
Buprenorphine	Opioid receptor mu (MOP)	OPRD1, OPRK1, OPRM1	ok
Bupropion	Norepinephrine transporter (NET), Serotonin transporter (SERT)	SLC6A2, SLC6A3	ok
Buspirone	5-HT 1A receptor (HTR1A)	DRD2, DRD4, SIGMAR1, HTR1A	ok
Butabarbital	GABA(A) receptor alpha-1 (GABRA1)	GABRB2, GABRB3, GABRB1	ok
Butalbital	GABA(A) receptor alpha-1 (GABRA1)	GABRB2, GABRB3, GABRB1	ok
Butorphanol	Opioid receptor delta (OPRD1)	OPRK1, OPRM1	not
Cabazitaxel	Tubulin (TUB)	TUBB, TUBB3, TUBB1, TUBB2A, TUBB2B, TUBB4A, TUBB4B, TUBB6, TUBB8	ok
Cabergoline	Dopamine D2 receptor (D2R)	ADRA2A, DRD2, DRD3, DRD4, ADRA2C, Drd5, HTR1A, HTR1D, HTR2A	ok
Caffeine	Adenosine A1 receptor (ADORA1), Adenosine A2a receptor (ADORA2A)	ADORA2A, ADORA1, KCNN4, PDE4B, ADORA2B, ADORA3	ok
Calcifediol	Vitamin D3 receptor (VDR)	VDR	ok
Calcitonin Human	Calcitonin receptor (CALCR)	CALCR	ok
Calcitriol	Vitamin D3 receptor (VDR)	VDR	ok
Canagliflozin	Sodium/glucose cotransporter 2 (SGLT2)	SLC5A2	ok
Canakinumab	Interleukin-1 beta (IL1B)	IL1B	ok
Cangrelor	P2Y purinoceptor 12 (P2RY12)	P2RY12	ok
Capecitabine	Candida Thymidylate synthase (Candi TMP1)	TYMS	not
Capsaicin	Transient receptor potential cation channel V1 (TRPV1)	TRPV1	ok
Captopril	Angiotensin-converting enzyme (ACE)	ACE	ok
Carbamazepine	Sodium channel unspecific (NaC)	SCN2A, SCN5A, SCN9A, SLC6A4, CHRNA2, CHRNB4, SCN10A, SCN11A, SCN1A, SCN3A, SCN4A, SCN7A, SCN8A	ok
Carbidopa	Aromatic-L-amino-acid decarboxylase (DDC)	DDC	ok
Carbinoxamine	Histamine H1 receptor (H1R)	HRH1	ok
Carfilzomib	Proteasome (PS)	PSMB5	ok
Carglumic acid	Carbamoyl-phosphate synthetase I (CPS1)	CPS1	ok
Carphenazine	Dopamine D2 receptor (D2R)	DRD2, HTR2C, HTR2A	ok
Carprofen	Prostaglandin G/H synthase 2 (COX-2)	PTGS2	ok
Carteolol	Adrenergic receptor beta-1 (ADRB1)	ADRB2, ADRB1, ADRB3	ok
Carvedilol	Adrenergic receptor Alpha-1 (ADRA1)	ADRB2, ADRA1A, ADRA1B, ADRA1D, ADRB1, ADRB3, HTR1A, HTR2B	ok
Celecoxib	Prostaglandin G/H synthase 2 (COX-2)	PTGS2	ok
Cerivastatin	HMG-CoA reductase (HMGCR)	HMGCR	ok
Certolizumab pegol	Tumor necrosis factor (TNF)	TNF	ok
Ceruletide	Gastrin/cholecystokinin type B receptor (CCKBR)	CCKAR	ok
Cetirizine	Histamine H1 receptor (H1R)	HRH1	ok
Cetrorelix	Gonadotropin-releasing hormone receptor (GNRHR)	GNRHR	ok
Cevimeline	Muscarinic acetylcholine receptor M3 (CHRM3)	CHRM1, CHRM3	ok
Chenodiol	Farnesoid X-activated receptor (FXR)	NR1H4	ok
Chlordiazepoxide	Translocator protein (TSPO)	GABRA1, GABRG2, GABRA5, GABRA2, GABRA3, GABRG1, GABRG3	not
Chloroprocaine	Sodium pump subunit alpha-1 (ATP1A1)	SCN2A, SCN5A, SCN9A, SCN10A, SCN11A, SCN1A, SCN3A, SCN4A, SCN7A, SCN8A	not
Chloroquine	Duffy antigen chemokine receptor (ACKR1)	HBA2	not
Chlorothiazide	Carbonic anhydrase II (CA-II)	SLC12A3	not
Chlorotrianisene	Estrogen receptor (ESR)	ESR2	ok
Chlorpheniramine	Histamine H1 receptor (H1R)	HRH1	ok
Chlorpromazine	Dopamine D2 receptor (D2R)	HRH1, DRD2, DRD3, DRD4, HTR2C, ADRA1B, ADRA1D, HRH4, HTR2A	ok
Chlorpropamide	Inward rectifier potassium channel Kir1.2 (KCNJ10)	ABCC8, KCNJ11	ok
Chlorprothixene	Dopamine D2 receptor (D2R)	DRD2, DRD3, HTR2C, HTR2A	ok
Chlorthalidone	Solute carrier family 12 member 1 (SLC12A1)	SLC12A1, SLC12A3	ok
Chlorzoxazone	Calcium-activated potassium channel (KCN)	KCNMA1, KCNN4	ok
Cholecalciferol	Vitamin D3 receptor (VDR)	VDR	ok
Choriogonadotropin alfa	Luteinizing hormone receptor (LHCGR)	LHCGR	ok
Ciclesonide	Corticosteroid-binding globulin (SERPINA6)	NR3C1	not
Cilastatin	Dehydropeptidase I (DPEP1)	DPEP1	ok
Cilostazol	Phosphodiesterase 3A (PDE3A), Phosphodiesterase 3 (PDE3)	PDE4A, PDE3A	ok
Cimetidine	Histamine H2 receptor (H2R)	HRH2	ok
Cinacalcet	Extracellular calcium-sensing receptor (CASR)	CASR	ok
Cisapride	5-HT 4 receptor (HTR4)	HTR4	ok
Cisatracurium	Cholinergic receptor unspecific (CHR), Neuronal acetylcholine receptor alpha-2 (CHRNA2)	CHRNA1, CHRNB, CHRND, CHRNE, CHRNG	ok
Citalopram	Serotonin transporter (SERT)	SLC6A4	ok
Clemastine	Histamine H1 receptor (H1R)	HRH1	ok
Clidinium	Muscarinic acetylcholine receptor M1 (CHRM1), Muscarinic acetylcholine receptor (CHRM)	CHRM1, CHRM3	ok
Clofarabine	Bacterial Penicillin binding protein (Bact PBP), Ribonucleotide reductase (RIR)	DCK, POLA1, POLE, RRM1, POLD1	not found
Clofibrate	Lipoprotein lipase (LPL)	PPARA	not
Clomipramine	Serotonin transporter (SERT)	HRH1, SLC6A4	ok
Clonazepam	Gamma-aminobutyric acid receptor (GAR)	GABRA1, GABRG2, GABRA5, GABRA2, GABRA3, GABRG1, GABRG3	ok
Clonidine	Membrane copper amine oxidase (AOC3), Adrenergic receptor Alpha-2 (ADRA2)	ADRA2A, ADRA2B, ADRA2C	ok
Clopidogrel	P2Y purinoceptor 12 (P2RY12)	P2RY12	ok
Clozapine	Dopamine D4 receptor (D4R)	HRH1, DRD2, ADRA1D, ADRA2B, CHRM3, Drd1, Drd5, HTR2A, HTR2B, HTR7	ok
Cobicistat	Cytochrome P450 3A (CYP3A)	CYP3A4, CYP3A5, CYP3A43, CYP3A7	ok
Codeine	Opioid receptor delta (OPRD1)	OPRD1, OPRK1, OPRM1	ok
Colchicine	Tubulin (TUB)	TUBB3, TUBB, TUBB1, TUBB2A, TUBB2B, TUBB4A, TUBB4B, TUBB6, TUBB8	ok
Conivaptan	Vasopressin V1a receptor (V1AR), Vasopressin V2 receptor (V2R)	AVPR1A, AVPR2	ok
Cortisone Acetate	Steroid hormone receptor ERR (ESRR)	NR3C1	ok
Cosyntropin	Melanocortin receptor 2 (MC2R)	MC2R	ok
Crofelemer	Calcium-dependent chloride channel anoctamin (ANO), cAMP-dependent chloride channel (CFTR)	CFTR, ANO1	ok
Cyclizine	Histamine H1 receptor (H1R)	HRH1	ok
Cyclobenzaprine	5-HT 2 receptor (5HT2R)	HTR2C, HTR2A	ok
Cyclopentolate	Muscarinic acetylcholine receptor M5 (CHRM5)	CHRM3	ok
Cyclosporine	Calcineurin (PPP3CA)	PPIA, FKBP1A, DHODH	not
Cyclothiazide	Carbonic anhydrase II (CA-II)	SLC12A3	not
Cycrimine	Muscarinic acetylcholine receptor M1 (CHRM1)	CHRM1	ok
Cyproheptadine	Histamine H1 receptor (H1R)	HRH1, CHRM4, HTR2C, CHRM5, HTR2A, HTR2B	ok
Cytarabine	Herpes simplex virus DNA polymerase UL30 (HSV UL30)	POLA1, POLE, POLD1	not found
Daclizumab	Interleukin-2 (IL2)	IL2RA	ok
Dalfampridine	Potassium channel unspecific (KC)	KCNA3, KCNC4, KCND3, KCNH1, KCNH2, KCNQ1, KCNQ2, KCNQ3, KCNQ4, KCNQ5, KCNA1, KCNA10, KCNA2, KCNA4, KCNA5, KCNA6, KCNA7, KCNB1, KCNB2, KCNC1, KCNC2, KCNC3, KCND1, KCND2, KCNF1, KCNG1, KCNG2, KCNG3, KCNG4, KCNH3, KCNH4, KCNH5, KCNH6, KCNH7, KCNH8, KCNS1, KCNS2, KCNS3, KCNV1, KCNV2	ok
Danazol	Estrogen receptor (ESR)	AR, PGR, GNRHR, GNRHR2	not
Dantrolene	Ryanodine receptor (RYR)	RYR3, RYR1	ok
Dapagliflozin	Sodium/glucose cotransporter 2 (SGLT2)	SLC5A2	ok
Dapiprazole	Dopamine D2 receptor (D2R)	ADRA1A, ADRA1D	not
Darbepoetin alfa	Erythropoietin Receptor (EPOR)	EPOR	ok
Darifenacin	Muscarinic acetylcholine receptor (CHRM), Muscarinic acetylcholine receptor M3 (CHRM3)	CHRM2, CHRM3	ok
Daunorubicin	Human Deoxyribonucleic acid (hDNA), DNA replication (DNA repli)	TOP2A	not found
Decamethonium	Neuronal acetylcholine receptor alpha-1 (CHRNA1)	CHRNA1, CHRNB, CHRND, CHRNE, CHRNG	ok
Decitabine	Human Deoxyribonucleic acid (hDNA)	DNMT3A, DNMT3A, DNMT1	not found
DEGARELIX	Gonadotropin-releasing hormone receptor (GNRHR)	GNRHR	ok
Denileukin diftitox	Interleukin 2 receptor (IL2R)	IL2RA, IL2RB, EEF2	ok
Denosumab	Osteoclast differentiation factor (ODF)	TNFSF11	ok
Deserpidine	Angiotensin-converting enzyme (ACE)	SLC18A2	not
Desflurane	Glutamate receptor AMPA (GRIA)	GABRA1, GABRA5, GABRB2, GABRB3, GABRG2, KCNK10, KCNK9, GABRA2, GABRA3, GABRA4, GABRA6, GABRB1, GABRD, GABRE, GABRG1, GABRG3, GABRP, GABRQ, GLRA1, KCNK18, KCNK2, KCNK3	not
Desipramine	Norepinephrine transporter (NET)	HRH1, SLC6A4, ADRA1A, HTR2A, SLC6A2	ok
Deslanoside	Sodium pump subunit alpha-1 (ATP1A1)	ATP1A1, ATP1A1, ATP1A2, ATP1A2, ATP1A3, ATP1A3, ATP1A4, ATP1A4	ok
Desloratadine	Histamine H1 receptor (H1R)	HRH1	ok
Desmopressin	Vasopressin receptor (VR), Oxytocin receptor (OTR), Vasopressin V1a receptor (V1AR), Vasopressin V1b receptor (V1BR), Vasopressin V2 receptor (V2R)	AVPR1A, AVPR1B, AVPR2	ok
Desogestrel	Progesterone receptor (PGR)	PGR	ok
Desonide	Steroid hormone receptor ERR (ESRR)	NR3C1	ok
Desoximetasone	Steroid hormone receptor ERR (ESRR)	NR3C1	ok
Desoxycorticosterone Acetate	Mineralocorticoid receptor (MR)	NR3C2	ok
Desoxycorticosterone Pivalate	Mineralocorticoid receptor (MR)	NR3C2	ok
Desvenlafaxine	Serotonin transporter (SERT)	SLC6A4, SLC6A2	ok
Dexamethasone	Glucocorticoid receptor (NR3C1)	NR3C1	ok
Dexbrompheniramine	Histamine H1 receptor (H1R)	HRH1	ok
Dexlansoprazole	Gastric H(+)/K(+) ATPase alpha (ATP4A), Gastric H(+)/K(+) ATPase (Proton pump)	ATP4A, ATP4A	ok
Dexmedetomidine	Adrenergic receptor Alpha-2 (ADRA2)	ADRA2A, ADRA2B, ADRA2C	ok
Dextroamphetamine	Trace amine-associated receptor-1 (TAAR1)	SLC18A2, SLC6A2, SLC6A3	not
Dextromethorphan	Opioid receptor sigma 1 (OPRS1)	CHRNA4, CHRNB2, GRIN2A, SLC6A4, CHRNA2, CHRNA3, SIGMAR1, GRIN3A	not
Dezocine	Opioid receptor kappa (OPRK1)	OPRK1, OPRM1	ok
Diazepam	Translocator protein (TSPO)	GABRA1, GABRG2, GABRA5, GABRA2, GABRA3, GABRG1, GABRG3	not
Diazoxide	Potassium channel unspecific (KC)	KCNJ11, ATP1A1, ATP1A1, KCNJ8	ok
Dibucaine	Voltage-gated sodium channel alpha Nav1.5 (SCN5A)	SCN5A, SCN10A	ok
Dichlorphenamide	Carbonic anhydrase II (CA-II), Carbonic anhydrase I (CA-I)	CA12, CA2, CA4, CA7, CA9, CA1, CA5B	ok
Diclofenac	Prostaglandin G/H synthase (COX)	PTGS2, PTGS1	ok
Dicumarol	Vitamin K epoxide reductase complex 1 (VKORC1)	VKORC1	ok
Dicyclomine	Muscarinic acetylcholine receptor M1 (CHRM1)	CHRM1, CHRM4, CHRM2, CHRM3, CHRM5	ok
Dienestrol	Estrogen receptor (ESR)	ESR1	ok
Diethylstilbestrol	Estrogen receptor (ESR)	ESR1	ok
Diflunisal	Prostaglandin G/H synthase 2 (COX-2)	PTGS2, PTGS1	ok
Difluprednate	Phospholipase A2 inhibitory protein (PA2IP)	NR3C1	not
Digitoxin	Sodium/potassium-transporting ATPase (SPT ATPase)	ATP1A1, ATP1A1, ATP1A2, ATP1A2, ATP1A3, ATP1A3, ATP1A4, ATP1A4	ok
Digoxin	Organic anion transporter M1 (SLCO4C1), Sodium/potassium-transporting ATPase (SPT ATPase)	ATP1A1, ATP1A1, ATP1A2, ATP1A2, ATP1A3, ATP1A3, ATP1A4, ATP1A4	ok
Dihydroergotamine	Dopamine D2 receptor (D2R)	HTR1D	not
Diltiazem	Voltage-gated calcium channel alpha-2/delta-1 (CACNA2D1)	CACNA1C, CACNA1S, CACNA1D, CACNA1F	ok
Dimenhydrinate	Histamine H1 receptor (H1R)	HRH1, CHRM3	ok
Dinoprostone	Prostaglandin F2-alpha receptor (PTGFR), Prostaglandin E2 receptor EP2 (PTGER2)	PTGER1, PTGER2, PTGER3, PTGER4	ok
Diphenhydramine	Histamine N-methyltransferase (HNMT), Histamine H1 receptor (H1R)	HRH1	ok
Diphenidol	Muscarinic acetylcholine receptor M4 (CHRM4)	CHRM1	ok
Diphenoxylate	Opioid receptor mu (MOP)	OPRM1	ok
Diphenylpyraline	Histamine H1 receptor (H1R)	HRH1	ok
Dipivefrin	Adrenergic receptor beta-1 (ADRB1)	ADRB2, ADRA2A, ADRA1A, ADRA1B, ADRA1D, ADRA2B, ADRA2C, ADRB1, ADRB3	ok
Dipyridamole	Phosphodiesterase 5A (PDE5A)	ADA, PDE10A, PDE2A, PDE3B, PDE4A, PDE4B, PDE4D, PDE5A, PDE6D, PDE6G, PDE7A, PDE9A, PDE1B, PDE8A, PDE1A, PDE1C, PDE3A, PDE4C, PDE6A, PDE6B, PDE6C, PDE6H, PDE7B, PDE8B, SLC28A1, SLC29A1	ok
Disopyramide	Voltage-gated sodium channel alpha Nav1.5 (SCN5A)	SCN2A, SCN2B, SCN3B, SCN4B, SCN5A, SCN9A, KCNJ5, SCN10A, SCN11A, SCN1A, SCN1B, SCN3A, SCN4A, SCN7A, SCN8A	ok
Disulfiram	Fatty aldehyde dehydrogenase (ALDH3A2)	ALDH2	ok
Dobutamine	Adrenergic receptor beta-1 (ADRB1)	ADRB2, ADRB1	ok
Docetaxel	Tubulin (TUB)	TUBB, TUBB3, TUBB1, TUBB2A, TUBB2B, TUBB4A, TUBB4B, TUBB6, TUBB8	ok
Dofetilide	Potassium channel unspecific (KC)	KCNH1, KCNH2	ok
Dolasetron	5-HT 3A receptor (HTR3A)	HTR3A	ok
Donepezil	Acetylcholinesterase (AChE)	ACHE	ok
Dopamine	Dopamine D2 receptor (D2R)	DRD2, DRD3, DRD4, ADRB1, Drd1, Drd5	ok
Dorzolamide	Carbonic anhydrase II (CA-II)	CA2	ok
Doxacurium	Neuronal acetylcholine receptor alpha (NACHRA)	CHRNA1, CHRNB, CHRND, CHRNE, CHRNG	not
Doxapram	Peripheral carotid chemoreceptor (PCC)	KCNK9, KCNK3	not
Doxazosin	Adrenergic receptor alpha-1D (ADRA1D)	ADRA1A, ADRA1B, ADRA1D	ok
Doxepin	Histamine H1 receptor (H1R)	HRH1, SLC6A2	ok
Doxercalciferol	Vitamin D3 receptor (VDR)	VDR	ok
Doxorubicin	TERT messenger RNA (TERT mRNA), DNA topoisomerase II (TOP2)	TOP2A	ok
Doxycycline	Bacterial 30S ribosomal RNA (Bact 30S rRNA)	MMP1, MMP13, MMP7, MMP8	not found
Doxylamine	Histamine H1 receptor (H1R)	HRH1	ok
Dronedarone	Voltage-gated potassium channel Kv1.5 (KCNA5), Potassium channel unspecific (KC)	CACNA1C, CACNA1S, HCN4, SCN2A, SCN5A, SCN9A, HCN1, CACNA1D, CACNA1F, HCN2, HCN3, KCNJ2, SCN10A, SCN11A, SCN1A, SCN3A, SCN4A, SCN7A, SCN8A	ok
Droperidol	Dopamine D2 receptor (D2R)	DRD2, DRD3, DRD4, HTR2A	ok
Drospirenone	Mineralocorticoid receptor (MR)	NR3C2, PGR	ok
Dulaglutide	Glucagon-like peptide 1 receptor (GLP1R)	GLP1R	ok
Duloxetine	Norepinephrine transporter (NET), Serotonin transporter (SERT)	SLC6A4, SLC6A2	ok
Dutasteride	Oxo-5-alpha-steroid 4-dehydrogenase (SRD5A)	SRD5A1, SRD5A2, SRD5A3	ok
Dyclonine	Voltage-gated sodium channel alpha Nav1.5 (SCN5A)	SCN2A, SCN5A, SCN9A, SCN10A, SCN11A, SCN1A, SCN3A, SCN4A, SCN7A, SCN8A	ok
Dydrogesterone	Progesterone receptor (PGR)	PGR	ok
Dyphylline	Phosphodiesterase 4A (PDE4A)	PDE4A, PDE4B, PDE4D, PDE3A, PDE4C	ok
Ecallantide	Kallikrein-related peptidase (KLK), Plasma kallikrein (KLKB1)	KLKB1	ok
Edrophonium	Acetylcholinesterase (AChE)	ACHE	ok
Efalizumab	Integrin alpha-L (ITGAL)	ITGAL	ok
Eflornithine	Ornithine decarboxylase (ODC1)	ODC1	ok
Eletriptan	5-HT 1B receptor (HTR1B), 5-HT 1D receptor (HTR1D)	HTR1B, HTR1D, HTR1F	ok
Eltrombopag	Thrombopoietin receptor (MPL)	MPL	ok
Eluxadoline	Opioid receptor delta (OPRD1), Opioid receptor mu (MOP)	OPRD1, OPRM1	ok
Emedastine	Histamine H1 receptor (H1R)	HRH1	ok
Empagliflozin	Sodium/glucose cotransporter 2 (SGLT2)	SLC5A2	ok
Enalapril	Angiotensin-converting enzyme (ACE)	ACE	ok
Enalaprilat	Angiotensin-converting enzyme (ACE)	ACE	ok
Enflurane	Glutamate receptor AMPA (GRIA)	GABRA1, GABRA5, GABRB2, GABRB3, GABRG2, KCNK10, KCNK9, ATP2C1, ATP5D, GABRA2, GABRA3, GABRA4, GABRA6, GABRB1, GABRD, GABRE, GABRG1, GABRG3, GABRP, GABRQ, GLRA1, GRIA1, KCNA1, KCNK18, KCNK2, KCNK3	ok
Entacapone	Catechol-O-methyl-transferase (COMT)	COMT	ok
Enzalutamide	Androgen receptor (AR)	AR	ok
Epinastine	Histamine H1 receptor (H1R)	HRH1	ok
Epinephrine	Adrenergic receptor beta-1 (ADRB1)	ADRB2, ADRA2A, ADRA1A, ADRA1B, ADRA1D, ADRA2B, ADRA2C, ADRB1, ADRB3	ok
Epirubicin	DNA topoisomerase II (TOP2)	TOP2A	ok
Eplerenone	Mineralocorticoid receptor (MR)	NR3C2	ok
Epoetin alfa	Erythropoietin Receptor (EPOR)	EPOR	ok
Epoprostenol	Prostacyclin receptor (PTGIR)	PTGER1, PTGIR	ok
Eprosartan	Angiotensin II receptor type-1 (AGTR1)	AGTR1	ok
Eptifibatide	Glycoprotein IIb/IIIa receptor (GPIIb/IIIa)	ITGA2B, ITGB3	ok
Ergocalciferol	Vitamin D3 receptor (VDR)	VDR	ok
Ergotamine	Adrenergic receptor Alpha-1 (ADRA1)	ADRA2A, ADRA1A, ADRA1B, ADRA1D, ADRA2B, ADRA2C, HTR1D	ok
Eribulin	Tubulin (TUB)	TUBB3, TUBB, TUBB1, TUBB2A, TUBB2B, TUBB4A, TUBB4B, TUBB6, TUBB8	ok
Escitalopram	Serotonin transporter (SERT)	SLC6A4	ok
Esmolol	Adrenergic receptor beta-1 (ADRB1)	ADRB2, ADRB1	ok
Esomeprazole	Gastric H(+)/K(+) ATPase (Proton pump)	ATP4A, ATP4A	ok
Estazolam	Translocator protein (TSPO)	GABRA1, GABRG2, GABRA5, GABRA2, GABRA3, GABRG1, GABRG3	not
Estradiol	Estrogen receptor (ESR)	ESR1	ok
Estradiol Acetate	Estrogen receptor (ESR)	ESR1	ok
Estradiol Cypionate	Estrogen receptor (ESR)	ESR1	ok
Estradiol Valerate	Estrogen receptor (ESR)	ESR1	ok
Estrone	Estrogen receptor (ESR)	ESR1, ESR2	ok
Eszopiclone	Translocator protein (TSPO)	GABRG2, GABRA1, GABRA5, GABRA2, GABRA3, GABRG1, GABRG3	not
Etanercept	Tumor necrosis factor (TNF)	TNF	ok
Ethacrynic acid	Solute carrier family 12 member 1 (SLC12A1)	SLC12A1	ok
Ethchlorvynol	GABA(A) receptor alpha-1 (GABRA1), GABA(A) receptor beta-2 (GABRB2)	GABRA1, GABRA5, GABRB2, GABRB3, GABRG2, GABRA2, GABRA3, GABRA4, GABRA6, GABRB1, GABRD, GABRE, GABRG1, GABRG3, GABRP, GABRQ	ok
Ethinyl Estradiol	Estrogen receptor (ESR)	ESR1	ok
Ethopropazine	Histamine H1 receptor (H1R)	CHRM1	not
Ethosuximide	Voltage-gated calcium channel alpha Cav3.1 (CACNA1G)	CACNA1G, CACNA1H, CACNA1I	ok
Ethotoin	Voltage-gated sodium channel alpha Nav1.5 (SCN5A)	SCN2A, SCN5A, SCN9A, SCN10A, SCN11A, SCN1A, SCN3A, SCN4A, SCN7A, SCN8A	ok
Ethoxzolamide	Carbonic anhydrase II (CA-II), Carbonic anhydrase I (CA-I)	CA2, CA4, CA7, CA1, CA12, CA13, CA14, CA3, CA9, CA6, CA5A, CA5B	ok
Ethylestrenol	Androgen receptor (AR)	AR	ok
Ethynodiol Diacetate	Progesterone receptor (PGR)	PGR	ok
Etodolac	Prostaglandin G/H synthase 2 (COX-2)	PTGS2	ok
Etomidate	GABA(A) receptor gamma-3 (GABRG3)	GABRA1, GABRA5, GABRB2, GABRB3, GABRG2, GABRA2, GABRA3, GABRA4, GABRA6, GABRB1, GABRD, GABRE, GABRG1, GABRG3, GABRP, GABRQ	ok
Etonogestrel	Progesterone receptor (PGR)	PGR	ok
Etoposide	DNA topoisomerase II (TOP2)	TOP2A, TOP2B	ok
Exemestane	Aromatase (CYP19A1)	CYP19A1	ok
Exenatide	Glucagon-like peptide 1 receptor (GLP1R)	GLP1R	ok
Ezetimibe	Niemann-Pick C1-like protein 1 (NPC1L1)	NPC1L1	ok
Famotidine	Histamine H2 receptor (H2R)	HRH2	ok
Febuxostat	Xanthine dehydrogenase/oxidase (XDH)	XDH	ok
Felbamate	N-methyl-D-aspartate receptor (NMDAR)	GRIN1, GRIN2A, GRIN2B, GRIN2C, GRIN2D, GRIN3A, GRIN3B	ok
Felodipine	Calcium channel unspecific (CaC)	CACNA1C, CACNA1S, NR3C2, CACNA1D, CACNA1F	ok
Fenofibrate	Peroxisome proliferator-activated receptor alpha (PPARA)	PPARA	ok
FENOFIBRIC ACID	Fatty acid-binding protein 1 (FABP1)	PPARA	not
Fenoldopam	Dopamine D1 receptor (D1R)	Drd1	ok
Fenoprofen	Prostaglandin G/H synthase (COX)	PTGS2, PTGS1	ok
Fentanyl	Opioid receptor mu (MOP)	OPRM1	ok
Fexofenadine	Histamine H1 receptor (H1R)	HRH1	ok
Filgrastim	Granulocyte colony-stimulating factor receptor (G-CSF-R)	CSF3R	ok
Finasteride	Steroid 5-alpha-reductase 2 (SRD5A2), Oxo-5-alpha-steroid 4-dehydrogenase (SRD5A)	SRD5A1, SRD5A2	ok
Fingolimod	Sphingosine-1-phosphate receptor 1 (S1PR1)	S1PR1, S1PR2, S1PR3, S1PR4, S1PR5	ok
Flavoxate	Muscarinic acetylcholine receptor M5 (CHRM5)	PDE4A, PDE4B, PDE4D, PDE7A, PDE8A, PDE4C, PDE7B, PDE8B	not
Flecainide	Voltage-gated sodium channel alpha Nav1.9 (SCN11A), E3 ubiquitin-protein ligase COP1 (RFWD2)	SCN5A	ok
Floxuridine	Candida Thymidylate synthase (Candi TMP1)	TYMS	not found
Flucytosine	Candida Thymidylate synthase (Candi TMP1)	DNMT1	not found
Flumazenil	Translocator protein (TSPO), GABA(A) receptor alpha-2 (GABRA2), GABA(A) receptor alpha-3 (GABRA3), GABA(A) receptor alpha-5 (GABRA5), GABA(A) receptor gamma-3 (GABRG3)	GABRA1, GABRG2, GABRA5, GABRA2, GABRA3, GABRG1, GABRG3	ok
Flumethasone Pivalate	Steroid hormone receptor ERR (ESRR)	NR3C1	not
Flunisolide	Glucocorticoid receptor (NR3C1)	NR3C1	ok
Fluocinolone Acetonide	Glucocorticoid receptor (NR3C1)	NR3C1	ok
Fluocinonide	Steroid hormone receptor ERR (ESRR)	NR3C1	not
Fluorometholone	Glucocorticoid receptor (NR3C1)	NR3C1	ok
Fluorouracil	TERT messenger RNA (TERT mRNA), Thymidylate synthase messenger RNA (TYMS mRNA), Dihydrothymine dehydrogenase (DPYD), Candida Thymidylate synthase (Candi TMP1)	TYMS	ok
Fluoxetine	Serotonin transporter (SERT)	SLC6A4	ok
Fluoxymesterone	Androgen receptor (AR)	AR	ok
Fluphenazine	5-HT 1B receptor (HTR1B)	DRD2, DRD3, ADRA1A, ADRA1D, HTR2A, HTR7	ok
Flurandrenolide	Steroid hormone receptor ERR (ESRR)	NR3C1	not
Flurazepam	Translocator protein (TSPO)	GABRA1, GABRG2, GABRA5, GABRA2, GABRA3, GABRG1, GABRG3	not
Flurbiprofen	Prostaglandin G/H synthase 2 (COX-2)	PTGS2, PTGS1	ok
Flutamide	Androgen receptor (AR)	AR	ok
Fluvastatin	HMG-CoA reductase (HMGCR)	HMGCR	ok
Fluvoxamine	Serotonin transporter (SERT)	SLC6A4	ok
Fomepizole	Alcohol dehydrogenase 1A (ADH1A)	ADH1A, ADH1B, ADH1C	ok
Formoterol	Adrenergic receptor beta-2 (ADRB2)	ADRB2	ok
Fosinopril	Angiotensin-converting enzyme (ACE)	ACE	ok
Fosphenytoin	Voltage-gated sodium channel alpha Nav1.5 (SCN5A)	SCN2A, SCN5A, SCN9A, SCN10A, SCN11A, SCN1A, SCN3A, SCN4A, SCN7A, SCN8A	ok
Frovatriptan	5-HT 1B receptor (HTR1B), 5-HT 1D receptor (HTR1D)	HTR1B, HTR1D	ok
Fulvestrant	Estrogen receptor (ESR)	ESR1, ESR2	ok
Furosemide	Solute carrier family 12 member 1 (SLC12A1)	SLC12A1	ok
Gabapentin	Gamma-aminobutyric acid B receptor (GABBR)	CACNA2D1	not
Gabapentin enacarbil	Sodium-dependent multivitamin transporter (SLC5A6)	CACNA2D1	not
Galantamine	Acetylcholinesterase (AChE)	ACHE	ok
Gallium nitrate	Interleukin-1 beta (IL1B)	RRM2, RRM2	not
Gemcitabine	Ribonucleoside-diphosphate reductase M2 (RRM2)	TYMS, CMPK1, POLA1, POLE, RRM1, POLD1	ok
Gemfibrozil	Lipoprotein lipase (LPL)	PPARA	not
Gemtuzumab ozogamicin	Myeloid cell surface antigen CD33 (CD33)	CD33	ok
Glimepiride	ATP-binding cassette transporter C8 (ABCC8), ATP-binding cassette transporter C9 (ABCC9)	ABCC8, KCNJ11, ABCC9	ok
Glipizide	Inward rectifier potassium channel Kir1.2 (KCNJ10)	ABCC8, KCNJ11	ok
Glutethimide	Debrisoquine 4-hydroxylase (CYP2D6)	GABRA1, GABRA5, GABRB2, GABRB3, GABRG2, GABRA2, GABRA3, GABRA4, GABRA6, GABRB1, GABRD, GABRE, GABRG1, GABRG3, GABRP, GABRQ	not
Glycopyrrolate	Muscarinic acetylcholine receptor M1 (CHRM1)	CHRM1, CHRM4, CHRM2, CHRM3, CHRM5	ok
Golimumab	Tumor necrosis factor (TNF)	TNF	ok
Gonadorelin	Gonadotropin-releasing hormone receptor (GNRHR)	GNRHR	ok
Gonadotropin, Chorionic	Luteinizing hormone receptor (LHCGR)	LHCGR	ok
Goserelin	Leutinizing-hormone-releasing hormone (GNRH1)	GNRHR	ok
Granisetron	5-HT 3 receptor (5HT3R)	HTR3A	ok
Guanabenz	Adrenergic receptor Alpha-2 (ADRA2)	ADRA2A, ADRA2B, ADRA2C	ok
Guanethidine	Adrenergic neuron (AD neuro)	SLC6A2	not
Halazepam	Translocator protein (TSPO)	GABRA1, GABRG2, GABRA5, GABRA2, GABRA3, GABRG1, GABRG3	not
Halcinonide	Steroid hormone receptor ERR (ESRR)	NR3C1	ok
Halobetasol Propionate	Steroid hormone receptor ERR (ESRR)	NR3C1	ok
Haloperidol	Dopamine D2 receptor (D2R)	DRD2, DRD3, DRD4, HTR2A	ok
Halothane	Glutamate receptor AMPA (GRIA)	GABRA1, GABRA5, GABRB2, GABRB3, GABRG2, KCNK10, KCNK9, GABRA2, GABRA3, GABRA4, GABRA6, GABRB1, GABRD, GABRE, GABRG1, GABRG3, GABRP, GABRQ, GLRA1, KCNK18, KCNK2, KCNK3	ok
Heparin Calcium	Antithrombin-III (ATIII)	SERPINC1	ok
Heparin Sodium	Antithrombin-III (ATIII)	SERPINC1	ok
Hexylcaine	Voltage-gated sodium channel alpha Nav1.5 (SCN5A)	SCN2A, SCN5A, SCN9A, SCN10A, SCN11A, SCN1A, SCN3A, SCN4A, SCN7A, SCN8A	ok
Hydralazine	Membrane copper amine oxidase (AOC3)	RYR2	not
Hydrochlorothiazide	Angiotensin-converting enzyme (ACE)	SLC12A3	not
Hydrocodone	Opioid receptor mu (MOP)	OPRD1, OPRK1, OPRM1	ok
Hydrocortamate	Glucocorticoid receptor (NR3C1)	NR3C1	ok
Hydrocortisone	Glucocorticoid receptor (NR3C1)	NR3C1	ok
Hydroflumethiazide	Solute carrier family 12 member 1 (SLC12A1)	SLC12A3	ok
Hydromorphone	Opioid receptor delta (OPRD1), Opioid receptor mu (MOP)	OPRM1	ok
Hydroxychloroquine	Toll-like receptor 7 (TLR7)	TLR7, TLR9	ok
Hydroxyurea	Ribonucleoside-diphosphate reductase M2 (RRM2)	RRM2	ok
Hydroxyzine	Histamine H1 receptor (H1R)	HRH1	ok
Ibuprofen	C-X-C chemokine receptor type 1 (CXCR1), C-X-C chemokine receptor type 2 (CXCR2), Interleukin-8 (IL8), Prostaglandin G/H synthase 2 (COX-2)	PTGS2, PTGS1	ok
Ibutilide	Potassium channel unspecific (KC)	KCNH2	ok
Icatibant	B2 bradykinin receptor (BDKRB2)	BDKRB2	ok
Idarubicin	DNA topoisomerase II (TOP2)	TOP2A	ok
Iloperidone	5-HT 2A receptor (HTR2A), Dopamine D2 receptor (D2R)	DRD2, HTR2A	ok
Iloprost	Prostaglandin E2 receptor EP2 (PTGER2)	PTGIR	ok
Imipramine	Norepinephrine transporter (NET)	SLC6A4, SLC6A2	ok
Imiquimod	Toll-like receptor 7 (TLR7)	TLR7	ok
Indacaterol	Adrenergic receptor beta-2 (ADRB2)	ADRB2	ok
Indapamide	Voltage-gated potassium channel Kv7.1 (KCNQ1)	SLC12A3	not
Indecainide	Voltage-gated sodium channel alpha Nav1.5 (SCN5A)	SCN2A, SCN5A, SCN9A, SCN10A, SCN11A, SCN1A, SCN3A, SCN4A, SCN7A, SCN8A	ok
Indomethacin	Prostaglandin G/H synthase 2 (COX-2)	PTGS2, PTGS1	ok
Infliximab	Tumor necrosis factor (TNF)	TNF	ok
Insulin Susp Isophane Recombinant Human	Insulin (INS)	INSR	ok
Insulin Susp Protamine Zinc Beef/Pork	Insulin (INS)	INSR	ok
Insulin Zinc Susp Recombinant Human	Insulin (INS)	INSR	ok
Interferon Alfa-2b	Interferon-alpha 2 (IFNA2)	IFNAR1, IFNAR2	ok
Interferon alfa-n3	Interferon alpha (IFNA)	IFNAR1, IFNAR2	ok
Interferon alfacon-1	Interferon alpha/beta receptor 2 (IFNAR2)	IFNAR1, IFNAR2	ok
Interferon beta-1a	Interferon-beta (IFNB1)	IFNAR1, IFNAR2	ok
Interferon beta-1b	Interferon alpha/beta receptor 2 (IFNAR2)	IFNAR1, IFNAR2	ok
Ipilimumab	Cytotoxic T-lymphocyte protein 4 (CTLA-4)	CTLA4	ok
Ipratropium	Muscarinic acetylcholine receptor M3 (CHRM3)	CHRM3	ok
Irbesartan	Angiotensin II receptor type-1 (AGTR1)	AGTR1	ok
Irinotecan	DNA topoisomerase I (TOP1)	TOP1, TOP1MT	ok
Isocarboxazid	Monoamine oxidase type A (MAO-A)	MAOA, MAOB	ok
Isoetharine	Adrenergic receptor beta-2 (ADRB2)	ADRB2	ok
Isoflurane	Glutamate receptor AMPA (GRIA)	GABRA1, GABRA5, GABRB2, GABRB3, GABRG2, KCNK10, KCNK9, GABRA2, GABRA3, GABRA4, GABRA6, GABRB1, GABRD, GABRE, GABRG1, GABRG3, GABRP, GABRQ, GLRA1, KCNK18, KCNK2, KCNK3	ok
Isoflurophate	Acetylcholinesterase (AChE)	ACHE	ok
Isoproterenol	Interleukin-12 beta (IL12B), Adrenergic receptor beta-1 (ADRB1), Adrenergic receptor beta-2 (ADRB2)	ADRB2, ADRB1, ADRB3	ok
Isosorbide Dinitrate	Guanylate cyclase (GC)	GUCY1B3, GUCY1B2	ok
Isosorbide Mononitrate	Guanylate cyclase (GC)	GUCY1B3, GUCY1B2	ok
Isradipine	Calcium channel unspecific (CaC)	CACNA1C, CACNA1S, CACNA1D, CACNA1F	ok
Ivabradine	Sinus node I(f) channel (SA node IfC), Hyperpolarization cyclic nucleotide-gated channel (HCN)	HCN4, HCN1, HCN2, HCN3	ok
Ivacaftor	cAMP-dependent chloride channel (CFTR)	CFTR	ok
Ixabepilone	Tubulin (TUB)	TUBB, TUBB3, TUBB1, TUBB2A, TUBB2B, TUBB4A, TUBB4B, TUBB6, TUBB8	ok
Ketamine	N-methyl-D-aspartate receptor (NMDAR)	GRIN1, GRIN2A, GRIN2B, GRIN2C, GRIN2D, GRIN3A, GRIN3B	ok
Ketoconazole	Candida Cytochrome P450 51 (Candi ERG11)	CYP17A1, CYP11B1	not found
Ketoprofen	Prostaglandin G/H synthase 2 (COX-2)	PTGS2, PTGS1	ok
Ketorolac	Prostaglandin G/H synthase (COX)	PTGS2, PTGS1	ok
Ketotifen	Histamine H1 receptor (H1R)	HRH1	ok
Labetalol	Adrenergic receptor Alpha-1 (ADRA1)	ADRA2A, ADRB2, ADRA1A, ADRA1B, ADRA1D, ADRA2B, ADRA2C, ADRB1, ADRB3	ok
Lamotrigine	Voltage-gated sodium channel alpha Nav1.9 (SCN11A)	SCN2A, SCN5A, SCN9A, SCN10A, SCN11A, SCN1A, SCN3A, SCN4A, SCN7A, SCN8A	ok
Latanoprost	Prostaglandin F2-alpha receptor (PTGFR)	PTGFR	ok
Leflunomide	Plasmodium Dihydroorotate dehydrogenase (Malaria DHOdehase)	DHODH	not found
Lenalidomide	Tumor necrosis factor (TNF)	CRBN	not
Lenvatinib	Vascular endothelial growth factor receptor 2 (KDR)	FGFR1, KDR, FLT1, KIT, PDGFRA, RET, FLT4	ok
Lepirudin	Coagulation factor IIa (F2)	F2	ok
Letrozole	Aromatase (CYP19A1)	CYP19A1	ok
Leuprolide	Leutinizing-hormone-releasing hormone (GNRH1)	GNRHR	ok
Levallorphan	Neuronal acetylcholine receptor alpha-2 (CHRNA2)	OPRK1, OPRM1	not
Levetiracetam	5-HT 3A receptor (HTR3A), Synaptic vesicle glycoprotein 2A (SV2A)	CACNA1B, SV2A	not
Levobetaxolol	Adrenergic receptor beta-1 (ADRB1)	ADRB1	ok
Levobunolol	Adrenergic receptor beta-1 (ADRB1)	ADRB2, ADRB1, ADRB3	ok
Levobupivacaine	Sodium channel unspecific (NaC)	SCN4A	ok
Levocabastine	Histamine H1 receptor (H1R)	HRH1	ok
Levodopa	Dopamine D2 receptor (D2R)	DRD3	ok
Levomepromazine	Dopamine D2 receptor (D2R)	DRD2, DRD3, DRD4	ok
Levomethadyl Acetate	Opioid receptor mu (MOP)	OPRM1	ok
Levomilnacipran	Norepinephrine transporter (NET), Serotonin transporter (SERT)	SLC6A4, SLC6A2	ok
Levonorgestrel	Progesterone receptor (PGR)	PGR	ok
Levorphanol	N-methyl-D-aspartate receptor (NMDAR), Opioid receptor (OPR)	OPRM1	ok
Levothyroxine	Thyroid hormone receptor alpha (THRA)	THRB, THRA	ok
Lidocaine	Voltage-gated sodium channel alpha Nav1.9 (SCN11A)	SCN2A, SCN5A, SCN9A, SCN10A, SCN11A, SCN1A, SCN3A, SCN4A, SCN7A, SCN8A	ok
Linaclotide	Guanylyl cyclase C (GUCY2C)	GUCY2C	ok
Linagliptin	Dipeptidyl peptidase 4 (DPP-4)	DPP4	ok
Liothyronine	Thyroid hormone receptor alpha (THRA)	THRB, THRA	ok
Liraglutide	Glucagon-like peptide 1 receptor (GLP1R)	GLP1R	ok
Lisdexamfetamine	Trace amine-associated receptor-1 (TAAR1)	SLC18A2, SLC6A2, SLC6A3	not
Lisinopril	Angiotensin-converting enzyme (ACE)	ACE	ok
Loperamide	Opioid receptor delta (OPRD1)	OPRM1	ok
Loratadine	Histamine H1 receptor (H1R)	HRH1	ok
Lorazepam	Translocator protein (TSPO)	GABRA1, GABRG2, GABRA5, GABRA2, GABRA3, GABRG1, GABRG3	not
Lorcaserin	5-HT 2C receptor (HTR2C)	HTR2C	ok
Losartan	Angiotensin II receptor type-1 (AGTR1)	AGTR1	ok
Loteprednol Etabonate	Steroid hormone receptor ERR (ESRR)	NR3C1	ok
Lovastatin	HMG-CoA reductase (HMGCR)	HMGCR	ok
Loxapine	Dopamine D2 receptor (D2R)	DRD2, DRD3, DRD4, HTR2C, HTR2A	ok
Lubiprostone	Chloride channel protein 2 (CLC-2)	CLCN2	ok
Lutropin alfa	Luteinizing hormone receptor (LHCGR)	LHCGR	ok
Lypressin	Vasopressin V1 receptor (V1R)	AVPR1A, AVPR1B, AVPR2	ok
Macitentan	Endothelin A receptor (EDNRA), Endothelin B receptor (EDNRB)	EDNRB, EDNRA	ok
Maprotiline	Norepinephrine transporter (NET)	SLC6A2	ok
Maraviroc	CCR5 messenger RNA (CCR5 mRNA), C-C chemokine receptor type 5 (CCR5)	CCR5	ok
Mazindol	Norepinephrine transporter (NET)	SLC6A4, SLC6A2, SLC6A3	ok
Mecamylamine	Nicotinic acetylcholine receptor (nAChR)	CHRNA3, CHRNB4	ok
Mecasermin	Insulin-like growth factor I receptor (IGF1R)	IGF1R	ok
Meclizine	Orphan nuclear receptor NR1I3 (NR1I3)	HRH1	not
Meclofenamic acid	Prostaglandin G/H synthase (COX)	PTGS2, ALOX5, PTGS1	ok
Medrysone	Steroid hormone receptor ERR (ESRR)	NR3C1	ok
Mefenamic acid	Prostaglandin G/H synthase 2 (COX-2)	PTGS2, PTGS1	ok
Meloxicam	Prostaglandin G/H synthase 2 (COX-2)	PTGS2	ok
Memantine	N-methyl-D-aspartate receptor (NMDAR)	GRIN1, GRIN2A, GRIN2B, GRIN2C, GRIN2D, GRIN3A, GRIN3B	ok
Menotropins	Follicle-stimulating hormone receptor (FSHR)	FSHR, LHCGR	ok
Menthol	Long transient receptor potential channel 8 (TRPM8), Transformation-sensitive protein p120 (TRPA1)	TRPA1, TRPM8	not
Mepenzolate	Muscarinic acetylcholine receptor M5 (CHRM5)	CHRM1, CHRM3	ok
Meperidine	Adrenergic receptor Alpha-2 (ADRA2)	OPRM1	not
Mephentermine	Dopamine D2 receptor (D2R)	ADRB2, ADRA2A, ADRA1A, ADRA1B, ADRA1D, ADRA2B, ADRA2C, ADRB1, ADRB3	not
Mephenytoin	Voltage-gated sodium channel alpha Nav1.5 (SCN5A)	SCN2A, SCN5A, SCN9A, SCN10A, SCN11A, SCN1A, SCN3A, SCN4A, SCN7A, SCN8A	ok
Mepivacaine	Sodium channel unspecific (NaC)	SCN2A, SCN5A, SCN9A, SCN10A, SCN11A, SCN1A, SCN3A, SCN4A, SCN7A, SCN8A	ok
Meprednisone	Glucocorticoid receptor (NR3C1)	NR3C1	ok
Meprobamate	Protein kinase C epsilon (PRKCE), GABA(A) receptor alpha-1 (GABRA1), Polypeptide deformylase (PDF)	GABRA1, GABRA5, GABRB2, GABRB3, GABRA2, GABRA3, GABRA4, GABRA6, GABRB1	ok
Mercaptopurine	Inosine-5'-monophosphate dehydrogenase 1 (IMPDH1), Amidophosphoribosyltransferase (PPAT)	PPAT	ok
Mesoridazine	Dopamine D2 receptor (D2R)	DRD2, HTR2A	ok
Mestranol	Estrogen receptor (ESR)	ESR1	ok
Metaraminol	Dopamine D2 receptor (D2R)	ADRA1A, ADRA1B, ADRA1D	not
Metformin	Solute carrier family 47 member 1 (SLC47A1), Acetyl-CoA carboxylase 2 (ACACB)	NDUFA1, NDUFA10, NDUFA11, NDUFA12, NDUFA13, NDUFA2, NDUFA3, NDUFA5, NDUFA6, NDUFA7, NDUFA8, NDUFA9, NDUFAB1, NDUFB1, NDUFB10, NDUFB11, NDUFB2, NDUFB3, NDUFB4, NDUFB5, NDUFB6, NDUFB7, NDUFB8, NDUFB9, NDUFC1, NDUFC2, NDUFS1, NDUFS2, NDUFS3, NDUFS4, NDUFS5, NDUFS6, NDUFS7, NDUFS8, NDUFV1, NDUFV2, NDUFV3, GPD2, NDUFA4, NDUFA4L2, NDUFAF1, NDUFAF2, NDUFAF3, NDUFAF4	not
Methadone	Opioid receptor (OPR)	OPRM1	ok
Methamphetamine	Dopamine D2 receptor (D2R), Adrenergic receptor alpha-1B (ADRA1B)	SLC6A4, SLC6A2, SLC6A3	not
Methantheline	Muscarinic acetylcholine receptor M5 (CHRM5)	HRH2	not
Metharbital	GABA(A) receptor gamma-3 (GABRG3)	GABRB2, GABRB3, GABRB1	ok
Methazolamide	Carbonic anhydrase I (CA-I)	CA1, CA2, CA4, CA7	ok
Methdilazine	Histamine H1 receptor (H1R)	HRH1	ok
Methimazole	Thyroid peroxidase (TPO)	TPO	ok
Methohexital	GABA(A) receptor alpha-1 (GABRA1)	GABRB2, GABRB3, GABRB1	ok
Methotrexate	Proton-coupled folate transporter (SLC46A1), Solute carrier family 19 member 1 (SLC19A1)	DHFR	not
Methoxamine	Adrenergic receptor alpha-1B (ADRA1B)	ADRA1A, ADRA1B, ADRA1D	ok
Methoxyflurane	GABA(A) receptor alpha-1 (GABRA1)	GABRA1, GABRA5, GABRB2, GABRB3, GABRG2, GABRA2, GABRA3, GABRA4, GABRA6, GABRB1, GABRD, GABRE, GABRG1, GABRG3, GABRP, GABRQ, GLRA1	ok
Methsuximide	Voltage-gated calcium channel alpha Cav3.1 (CACNA1G)	CACNA1G, CACNA1H, CACNA1I	ok
Methyclothiazide	Solute carrier family 12 member 1 (SLC12A1)	SLC12A3	ok
Methyldopa	Dopamine D2 receptor (D2R)	ADRA2A, ADRA2B, ADRA2C	not
Methylergonovine	Dopamine D1 receptor (D1R)	Drd1, HTR2B	ok
Methylphenidate	Dopamine transporter (DAT)	SLC6A2, SLC6A3	ok
Methyprylon	GABA(A) receptor alpha-1 (GABRA1)	GABRA1, GABRA5, GABRB2, GABRB3, GABRG2, GABRA2, GABRA3, GABRA4, GABRA6, GABRB1, GABRD, GABRE, GABRG1, GABRG3, GABRP, GABRQ	ok
Methysergide	5-HT 2C receptor (HTR2C)	HTR2C, HTR1A, HTR2B	ok
Metipranolol	Adrenergic receptor beta-1 (ADRB1)	ADRB2, ADRB1	ok
Metoclopramide	Dopamine D2 receptor (D2R)	DRD2, HTR3A, HTR4	ok
Metolazone	Solute carrier family 12 member 3 (SLC12A3)	SLC12A3	ok
Metoprolol	Adrenergic receptor beta-1 (ADRB1)	ADRB1	ok
Metreleptin	Leptin receptor (LEPR)	LEPR	ok
Metyrosine	Tyrosine 3-monooxygenase (TH)	TH	ok
Mexiletine	Voltage-gated sodium channel alpha Nav1.5 (SCN5A)	SCN2A, SCN5A, SCN9A, SCN10A, SCN11A, SCN1A, SCN3A, SCN4A, SCN7A, SCN8A	ok
Midazolam	Translocator protein (TSPO)	GABRA1, GABRG2, GABRA5, GABRA2, GABRA3, GABRG1, GABRG3	not
Midodrine	Adrenergic receptor Alpha-1 (ADRA1)	ADRA1A, ADRA1B, ADRA1D	ok
Mifepristone	Glucocorticoid receptor (NR3C1)	NR3C1, PGR	ok
Miglitol	Intestinal maltase-glucoamylase (MGAM)	GAA, MGAM	ok
Miglustat	Ceramide glucosyltransferase (UGCG)	UGCG	ok
Milnacipran	Norepinephrine transporter (NET)	SLC6A4, SLC6A2	ok
Milrinone	Phosphodiesterase 3 (PDE3)	PDE3A	ok
Minoxidil	Potassium channel unspecific (KC)	ABCC9	not
Mirabegron	Adrenergic receptor beta-3 (ADRB3)	ADRB3	ok
Mirtazapine	5-HT 2C receptor (HTR2C)	ADRA2A, HTR2C, ADRA2B, ADRA2C, HTR2A	ok
Misoprostol	Prostacyclin receptor (PTGIR)	PTGER3	not
Mitotane	Estrogen receptor (ESR)	CYP11A1, CYP11B1	not
Mitoxantrone	DNA topoisomerase II (TOP2)	FYN, TOP2A	ok
Mivacurium	Neuronal acetylcholine receptor alpha-2 (CHRNA2)	CHRNA1, CHRNB, CHRND, CHRNE, CHRNG	ok
Modafinil	Dopamine transporter (DAT)	SLC6A3	ok
Moexipril	Angiotensin-converting enzyme (ACE)	ACE	ok
Molindone	Dopamine D2 receptor (D2R)	DRD2, HTR2A	ok
Monobenzone	Tyrosinase (TYR)	TYR	ok
Montelukast	Leukotriene CysLT1 receptor (CYSLTR1)	CYSLTR1	ok
Moricizine	Voltage-gated sodium channel alpha Nav1.5 (SCN5A)	SCN2A, SCN5A, SCN9A, SCN10A, SCN11A, SCN1A, SCN3A, SCN4A, SCN7A, SCN8A	ok
Morphine	Opioid receptor mu (MOP)	OPRM1	ok
Mycophenolate mofetil	Prostaglandin E2 receptor EP2 (PTGER2), Inosine-5'-monophosphate dehydrogenase 2 (IMPDH2)	IMPDH2, IMPDH1	ok
Nabilone	Cannabinoid receptor 1 (CB1), Cannabinoid receptor 2 (CB2)	CNR1	ok
Nabumetone	Prostaglandin G/H synthase 2 (COX-2)	PTGS2	ok
Nadolol	Adrenergic receptor beta-1 (ADRB1)	ADRB2, ADRB1	ok
Nafarelin	Gonadotropin-releasing hormone receptor (GNRHR)	GNRHR	ok
Nalbuphine	Opioid receptor kappa (OPRK1)	OPRD1, OPRK1, OPRM1	ok
Nalmefene	Opioid receptor (OPR)	OPRD1, OPRK1, OPRM1	ok
Naloxegol	Opioid receptor mu (MOP)	OPRM1	ok
Naloxone	Opioid receptor mu (MOP)	OPRD1, OPRK1, OPRM1	ok
Naltrexone	Opioid receptor (OPR)	OPRD1, OPRK1, OPRM1	ok
Naphazoline	Dopamine D2 receptor (D2R)	ADRA2A, ADRA1A, ADRA1B, ADRA1D, ADRA2B, ADRA2C	not
Naproxen	Prostaglandin G/H synthase 1 (COX-1), Prostaglandin G/H synthase 2 (COX-2)	PTGS2, PTGS1	ok
Naratriptan	5-HT 1B receptor (HTR1B)	HTR1B, HTR1D	ok
Nateglinide	Potassium channel unspecific (KC)	ABCC8, KCNJ11	ok
Nebivolol	Adrenergic receptor beta-1 (ADRB1)	ADRB2, ADRB1	ok
Nefazodone	5-HT 2C receptor (HTR2C)	HTR2C, SLC6A4, HTR2A, SLC6A2	ok
Nelarabine	DNA synthesis (DNA synth)	DCK, POLA1, PRPS1	ok
Neostigmine	Acetylcholinesterase (AChE)	ACHE	ok
Nepafenac	Prostaglandin G/H synthase (COX)	PTGS2, PTGS1	ok
Nesiritide	Atrial natriuretic peptide receptor A (NPR1)	NPR1	ok
Nicardipine	Calcium channel unspecific (CaC)	CACNA1C, CACNA1S, CACNA1D, CACNA1F	ok
Nicotine	Nicotinic acetylcholine receptor (nAChR)	CHRNA4, CHRNB2	ok
Nifedipine	Voltage-gated L-type calcium channel (L-CaC)	CACNA1C, CACNA1S, CACNA1D, CACNA1F	ok
Nilutamide	Androgen receptor (AR)	AR	ok
Nimodipine	Calcium channel unspecific (CaC)	CACNA1C, CACNA1S, NR3C2, CACNA1D, CACNA1F	ok
Nisoldipine	Calcium channel unspecific (CaC)	CACNA1C, CACNA1S, CACNA1D, CACNA1F	ok
Nitisinone	Hydroxyphenylpyruvate dioxygenase (HPD)	HPD	ok
Nitric Oxide	Guanylate cyclase (GC), Soluble guanylate cyclase (GCS)	GUCY1B3, GUCY1B2	ok
Nitroglycerin	Epidermal growth factor receptor (EGFR), Soluble guanylate cyclase (GCS)	GUCY1B3, GUCY1B2	ok
Nitroprusside	Inositol 1,4,5-trisphosphate receptor (ITPR)	GUCY1B3, GUCY1B2	not
Nizatidine	Histamine H2 receptor (H2R)	HRH2	ok
Norepinephrine	Adrenergic receptor beta-1 (ADRB1)	ADRB2, ADRA2A, ADRA1A, ADRA1B, ADRA1D, ADRA2B, ADRA2C, ADRB1, ADRB3	ok
Norethindrone	Progesterone receptor (PGR)	PGR	ok
Norgestimate	Progesterone receptor (PGR)	PGR	ok
Nortriptyline	Serotonin transporter (SERT)	SLC6A4, SLC6A2	ok
Obinutuzumab	Leukocyte surface antigen Leu-16 (CD20)	MS4A1	ok
Ocriplasmin	Fibronectin (FN1)	COL18A1, COL4A1, COL4A2, LAMA5, COL11A1, COL11A2, COL15A1, COL1A1, COL1A2, COL24A1, COL27A1, COL28A1, COL2A1, COL3A1, COL4A3, COL4A4, COL4A5, COL4A6, COL5A1, COL5A2, COL5A3, COL6A1, COL6A2, COL6A3, COL6A5, COL6A6, FN1, LAMA1, LAMA2, LAMA3, LAMA4, LAMB1, LAMB2, LAMB3, LAMB4, LAMC1, LAMC2, LAMC3	ok
Octreotide	Somatostatin receptor type 2 (SSTR2)	SSTR1, SSTR2, SSTR3, SSTR4, SSTR5	ok
Ofatumumab	Leukocyte surface antigen Leu-16 (CD20)	MS4A1	ok
Olanzapine	Dopamine D2 receptor (D2R)	DRD2, DRD3, DRD4, HTR2C, HTR2A	ok
Olmesartan medoxomil	Angiotensin II receptor type-1 (AGTR1)	AGTR1	ok
Olodaterol	Adrenergic receptor beta-2 (ADRB2)	ADRB2	ok
Olopatadine	Histamine H1 receptor (H1R)	HRH1	ok
Olsalazine	Oxidoreductase unspecific (OR)	ALOX5, PPARG, PTGS2, PTGS1	ok
Omalizumab	Immunoglobulin epsilon Fc receptor gamma (FCERG)	IGHE	ok
Omeprazole	Gastric H(+)/K(+) ATPase (Proton pump)	ATP4A, ATP4A	ok
Ondansetron	5-HT 3 receptor (5HT3R)	HTR3A	ok
Oprelvekin	Interleukin 11 receptor alpha (IL11RA)	IL11RA	ok
Orlistat	Cannabinoid receptor 1 (CB1), Pancreatic triacylglycerol lipase (PNLIP)	FASN, LIPF, PNLIP	ok
Orphenadrine	N-methyl-D-aspartate receptor (NMDAR)	GRIN1, GRIN2A, GRIN2B, HRH1, SCN2A, SCN5A, SCN9A, GRIN2C, GRIN2D, GRIN3A, GRIN3B, SCN10A, SCN11A, SCN1A, SCN3A, SCN4A, SCN7A, SCN8A, SLC6A2	ok
Ospemifene	Estrogen receptor (ESR)	ESR1, ESR2	ok
Oxandrolone	Androgen receptor (AR)	AR	ok
Oxaprozin	Prostaglandin G/H synthase (COX)	PTGS2, PTGS1	ok
Oxazepam	Translocator protein (TSPO)	GABRA1, GABRG2, GABRA5, GABRA2, GABRA3, GABRG1, GABRG3	not
Oxcarbazepine	Voltage-gated sodium channel alpha Nav1.9 (SCN11A)	SCN2A, SCN5A, SCN9A, SCN10A, SCN11A, SCN1A, SCN3A, SCN4A, SCN7A, SCN8A	ok
Oxprenolol	Adrenergic receptor beta-1 (ADRB1)	ADRB2, ADRB1	ok
Oxycodone	Opioid receptor mu (MOP), Opioid receptor delta (OPRD1)	OPRM1	ok
Oxymetazoline	Adrenergic receptor Alpha-2 (ADRA2)	ADRA2A, ADRA1A, ADRA1B, ADRA1D, ADRA2B, ADRA2C	ok
Oxymorphone	Opioid receptor (OPR)	OPRD1, OPRK1, OPRM1	ok
Oxyphenbutazone	Serum albumin (ALB)	PTGS2, PTGS1	not
Oxyphencyclimine	Muscarinic acetylcholine receptor M5 (CHRM5)	CHRM1, CHRM3	ok
Oxyphenonium	Muscarinic acetylcholine receptor M1 (CHRM1)	CHRM1, CHRM3	ok
Oxytocin	Vasopressin V2 receptor (V2R), Vasopressin V1b receptor (V1BR), Vasopressin V1a receptor (V1AR), Oxytocin receptor (OTR)	OXTR	ok
Palifermin	Fibroblast growth factor receptor 2 (FGFR2)	FGFR2	ok
Paliperidone	5-HT receptor (5HTR)	DRD2, HTR2A	ok
Palonosetron	5-HT 3A receptor (HTR3A)	HTR3A	ok
Pancuronium	Nicotinic acetylcholine receptor (nAChR)	CHRNA1, CHRNB, CHRND, CHRNE, CHRNG	ok
Panobinostat	Histone deacetylase 1 (HDAC1)	HDAC2, HDAC4, HDAC6, HDAC7, HDAC8, HDAC3, HDAC1, HDAC10, HDAC11, HDAC5, HDAC9	ok
Pantoprazole	Gastric H(+)/K(+) ATPase (Proton pump)	ATP4A, ATP4A	ok
Paramethadione	Voltage-gated calcium channel alpha Cav3.1 (CACNA1G)	CACNA1G, CACNA1H, CACNA1I	ok
Pargyline	Monoamine oxidase type B (MAO-B), Monoamine oxidase (MAO)	MAOB, MAOA	ok
Paricalcitol	Vitamin D3 receptor (VDR)	VDR	ok
Paroxetine	Serotonin transporter (SERT)	SLC6A4	ok
Pasireotide	Somatostatin receptor type 1 (SSTR1), Somatostatin receptor type 2 (SSTR2), Somatostatin receptor type 3 (SSTR3), Somatostatin receptor type 5 (SSTR5)	SSTR1, SSTR2, SSTR3, SSTR5	ok
Pegfilgrastim	Granulocyte colony-stimulating factor receptor (G-CSF-R)	CSF3R	ok
Peginterferon alfa-2a	Interferon-alpha 2 (IFNA2)	IFNAR1, IFNAR2	ok
Peginterferon alfa-2b	Interferon-alpha 2 (IFNA2)	IFNAR1, IFNAR2	ok
Pegvisomant	Growth hormone receptor (GHR)	GHR	ok
Pemetrexed	Candida Thymidylate synthase (Candi TMP1)	GART, TYMS, DHFR	not found
Penbutolol	Adrenergic receptor beta-1 (ADRB1)	ADRB2, ADRB1	ok
Pentazocine	Opioid receptor (OPR)	SIGMAR1	not
Pentobarbital	GABA(A) receptor alpha-1 (GABRA1)	GABRB2, GABRB3, GABRB1	ok
Pentolinium	Neuronal acetylcholine receptor alpha-4 (CHRNA4)	CHRNA3, CHRNB4	ok
Pentostatin	Adenosine deaminase (ADA)	ADA	ok
Pentoxifylline	Tumor necrosis factor (TNF)	PDE4A, PDE7A, PDE4B, PDE1B, PDE8A, PDE5A, ADORA2A, PDE10A, PDE2A, PDE3B, PDE4D, PDE6D, PDE6G, PDE9A, ADORA2B, PDE1A, PDE1C, PDE3A, PDE4C, PDE6A, PDE6B, PDE6C, PDE6H, PDE7B, PDE8B	not
Pergolide	Dopamine D1 receptor (D1R), Dopamine D2 receptor (D2R)	DRD2, DRD3, DRD4, Drd1, Drd5	ok
Perindopril	Angiotensin-converting enzyme (ACE)	ACE	ok
Perphenazine	Dopamine D2 receptor (D2R)	DRD2	ok
Phenacemide	Sodium channel unspecific (NaC)	SCN2A, SCN5A, SCN9A, SCN10A, SCN11A, SCN1A, SCN3A, SCN4A, SCN7A, SCN8A	ok
Phendimetrazine	Adrenergic receptor alpha-1B (ADRA1B)	SLC6A2, SLC6A3	not
Phenelzine	Monoamine oxidase type B (MAO-B), Monoamine oxidase (MAO)	MAOB, MAOA	ok
Phenindione	Vitamin K epoxide reductase complex 1 (VKORC1)	VKORC1	ok
Pheniramine	Histamine H1 receptor (H1R)	HRH1	ok
Phenmetrazine	Dopamine transporter (DAT), Norepinephrine transporter (NET)	SLC6A2, SLC6A3	ok
Phenoxybenzamine	Dopamine D2 receptor (D2R)	ADRA2A, ADRA1A, ADRA1B, ADRA1D, ADRA2B, ADRA2C	not
Phenprocoumon	Vitamin K epoxide reductase complex 1 (VKORC1)	VKORC1	ok
Phentermine	Norepinephrine transporter (NET)	SLC6A2	ok
Phentolamine	Dopamine D2 receptor (D2R)	ADRA2A, ADRA1A, ADRA1B, ADRA1D, ADRA2B, ADRA2C	not
Phenylbutazone	Prostaglandin G/H synthase 2 (COX-2)	PTGS2, PTGS1	ok
Phenylephrine	Dopamine D2 receptor (D2R)	ADRA1A, ADRA1B, ADRA1D	not
Phenytoin	Sodium channel unspecific (NaC)	SCN2A, SCN5A, SCN9A, SCN10A, SCN11A, SCN1A, SCN3A, SCN4A, SCN7A, SCN8A	ok
Pilocarpine	Muscarinic acetylcholine receptor M5 (CHRM5)	CHRM1, CHRM3	ok
Pimecrolimus	Calcineurin (PPP3CA)	FKBP1A	not
Pimozide	Dopamine D2 receptor (D2R)	DRD2, DRD3, DRD4, Drd1, Drd5, HTR2A	ok
Pinacidil	Potassium channel unspecific (KC)	ABCC9	not
Pindolol	Adrenergic receptor beta-1 (ADRB1)	ADRB2, ADRB1	ok
Pioglitazone	Peroxisome proliferator-activated receptor gamma (PPAR-gamma)	PPARG	ok
Pipecuronium	Neuronal acetylcholine receptor alpha-2 (CHRNA2)	CHRNA1, CHRNB, CHRND, CHRNE, CHRNG	ok
Pirbuterol	Adrenergic receptor beta-2 (ADRB2)	ADRB2	ok
Piroxicam	Prostaglandin G/H synthase 1 (COX-1)	PTGS2, PTGS1	ok
Plerixafor	C-X-C chemokine receptor type 4 (CXCR4)	CXCR4	ok
Podofilox	DNA topoisomerase II (TOP2)	TOP2A	ok
Polyestradiol Phosphate	Oxo-5-alpha-steroid 4-dehydrogenase (SRD5A)	ESR1	not
Polythiazide	Solute carrier family 12 member 3 (SLC12A3)	SLC12A3	ok
Pomalidomide	Angiogenesis/myeloma cell growth (AMCG)	CRBN	not
Pralatrexate	Polypeptide deformylase (PDF)	DHFR	not
Pramipexole	Dopamine D2 receptor (D2R), Dopamine D3 receptor (D3R)	DRD2, DRD3, DRD4	ok
Prasugrel	P2Y purinoceptor 12 (P2RY12)	P2RY12	ok
Pravastatin	HMG-CoA reductase (HMGCR)	HMGCR	ok
Prazepam	Translocator protein (TSPO)	GABRA1, GABRG2, GABRA5, GABRA2, GABRA3, GABRG1, GABRG3	not
Prazosin	Adrenergic receptor Alpha-1 (ADRA1)	ADRA1A, ADRA1B, ADRA1D	ok
Prednicarbate	Steroid hormone receptor ERR (ESRR)	NR3C1	not
Prednisolone	Glucocorticoid receptor (NR3C1)	NR3C1	ok
Prednisone	Glucocorticoid receptor (NR3C1)	NR3C1	ok
Pregabalin	Voltage-gated calcium channel alpha-2/delta-1 (CACNA2D1)	CACNA2D1	ok
Prilocaine	Voltage-gated sodium channel alpha Nav1.5 (SCN5A)	SCN2A, SCN5A, SCN9A, SCN10A, SCN11A, SCN1A, SCN3A, SCN4A, SCN7A, SCN8A	ok
Primidone	GABA(A) receptor alpha-1 (GABRA1)	GABRB2, GABRB3, SCN2A, SCN5A, SCN9A, GABRB1, SCN10A, SCN11A, SCN1A, SCN3A, SCN4A, SCN7A, SCN8A	ok
Probenecid	Solute carrier family 22 member 8 (SLC22A8)	SLC22A11, SLC22A6, SLC22A8	ok
Probucol	ATP-binding cassette transporter A1 (ABCA1)	ABCA1	ok
Procainamide	E3 ubiquitin-protein ligase COP1 (RFWD2)	SCN2A, SCN2B, SCN3B, SCN4B, SCN5A, SCN9A, SCN10A, SCN11A, SCN1A, SCN1B, SCN3A, SCN4A, SCN7A, SCN8A	not
Procaine	5-HT 3A receptor (HTR3A)	SCN2A, SCN5A, SCN9A, SCN10A, SCN11A, SCN1A, SCN3A, SCN4A, SCN7A, SCN8A	not
Prochlorperazine	Dopamine D2 receptor (D2R)	DRD2, DRD3	ok
Procyclidine	Muscarinic acetylcholine receptor M5 (CHRM5)	CHRM1	ok
Progesterone	Progesterone receptor (PGR)	PGR	ok
Promazine	Muscarinic acetylcholine receptor M5 (CHRM5)	DRD2, DRD3, DRD4, HTR2A	not
Promethazine	Histamine H1 receptor (H1R)	HRH1	ok
Propafenone	E3 ubiquitin-protein ligase COP1 (RFWD2)	ADRB2, SCN2A, SCN5A, SCN9A, ADRB1, SCN10A, SCN11A, SCN1A, SCN3A, SCN4A, SCN7A, SCN8A	not
Propantheline	Muscarinic acetylcholine receptor M1 (CHRM1)	CHRM1, CHRM2, CHRM3	ok
Proparacaine	Voltage-gated sodium channel alpha Nav1.8 (SCN10A)	SCN2A, SCN5A, SCN9A, SCN10A, SCN11A, SCN1A, SCN3A, SCN4A, SCN7A, SCN8A	ok
Propiomazine	Histamine H1 receptor (H1R)	HRH1	ok
Propofol	Fatty acid amide hydrolase (FAAH)	GABRA1, GABRA5, GABRB2, GABRB3, GABRG2, GABRA2, GABRA3, GABRA4, GABRA6, GABRB1, GABRD, GABRE, GABRG1, GABRG3, GABRP, GABRQ	not
Propranolol	Adrenergic receptor beta-1 (ADRB1)	ADRB2, ADRB1, ADRB3	ok
Propylthiouracil	Iodothyronine deiodinase type I (DIO1), Thyroid peroxidase (TPO)	DIO1, TPO	ok
Protirelin	Thyrotropin-releasing hormone receptor (TRHR)	TRHR	ok
Protriptyline	Norepinephrine transporter (NET)	SLC6A4, SLC6A2	ok
Pseudoephedrine	Dopamine D2 receptor (D2R)	SLC6A2	not
Pyridostigmine	Acetylcholinesterase (AChE)	ACHE	ok
Quazepam	Translocator protein (TSPO)	GABRA1, GABRG2, GABRA5, GABRA2, GABRA3, GABRG1, GABRG3	not
Quetiapine	Dopamine D2 receptor (D2R)	DRD2, HTR2C, HTR2A	ok
Quinapril	Angiotensin-converting enzyme (ACE)	ACE	ok
Quinestrol	Estrogen receptor (ESR)	ESR1, ESR2	ok
Quinethazone	Carbonic anhydrase (CA)	SLC12A3	not
Rabeprazole	Gastric H(+)/K(+) ATPase alpha (ATP4A)	ATP4A, ATP4A	ok
Raloxifene	Estrogen receptor (ESR)	ESR1, ESR2	ok
Ramelteon	Melatonin receptor type 1A (MTNR1A), Melatonin receptor type 1B (MTNR1B)	MTNR1A, MTNR1B	ok
Ramipril	Angiotensin-converting enzyme (ACE)	ACE	ok
Ranibizumab	Vascular endothelial growth factor A (VEGFA)	VEGFA	ok
Ranitidine	Histamine H2 receptor (H2R)	HRH2	ok
Ranolazine	Plasminogen (PLG)	SCN5A, SCN4A	not
Rasagiline	Monoamine oxidase type B (MAO-B)	MAOB	ok
Regadenoson	Adenosine A2a receptor (ADORA2A)	ADORA2A	ok
Remifentanil	Opioid receptor mu (MOP)	OPRM1	ok
Repaglinide	ATP-binding cassette transporter C8 (ABCC8), ATP-binding cassette transporter C9 (ABCC9)	ABCC8, KCNJ11	ok
Rescinnamine	Angiotensin-converting enzyme (ACE)	SLC18A2	not
Reserpine	Synaptic vesicle amine transporter (SLC18A2)	SLC18A2	ok
Reteplase	Plasminogen (PLG)	PLG	ok
Ribavirin	Inosine-5'-monophosphate dehydrogenase 1 (IMPDH1)	IMPDH1	ok
Rilonacept	Interleukin-1 beta (IL1B)	IL1B	ok
Riluzole	Voltage-gated sodium channel alpha Nav1.9 (SCN11A)	SCN2A, SCN5A, SCN9A, SCN10A, SCN11A, SCN1A, SCN3A, SCN4A, SCN7A, SCN8A	ok
Rimexolone	Estrogen-related receptor-alpha (ESRRA)	NR3C1	ok
Riociguat	Soluble guanylyl cyclase (GUCY2D)	GUCY1B3, GUCY1A3, GUCY1A2, GUCY1B2	ok
Risperidone	Dopamine D2 receptor (D2R)	DRD2, HTR1B, HTR2C, HTR1D, HTR2A	ok
Ritodrine	Adrenergic receptor beta-2 (ADRB2)	ADRB2	ok
Rituximab	Leukocyte surface antigen Leu-16 (CD20)	MS4A1	ok
Rivaroxaban	Coagulation factor Xa (F10)	F10	ok
Rivastigmine	Acetylcholinesterase (AChE)	ACHE, BCHE	ok
Rizatriptan	5-HT 1D receptor (HTR1D)	HTR1B, HTR1D	ok
Rocuronium	Neuronal acetylcholine receptor alpha-2 (CHRNA2)	CHRNA1, CHRNB, CHRND, CHRNE, CHRNG	ok
Rofecoxib	Prostaglandin G/H synthase 2 (COX-2)	PTGS2	ok
Roflumilast	Phosphodiesterase 4 (PDE4)	PDE4B, PDE4D, PDE4A, PDE4C	ok
Romidepsin	Histone deacetylase 1 (HDAC1)	HDAC2, HDAC4, HDAC6, HDAC7, HDAC8, HDAC3, HDAC1, HDAC10, HDAC11, HDAC5, HDAC9	ok
Romiplostim	Tyrosine-protein kinase Kit (KIT), VEGFR1 messenger RNA (VEGFR1 mRNA), Fibroblast growth factor receptor 1 (FGFR1), Vascular endothelial growth factor receptor 2 (KDR), Platelet-derived growth factor receptor alpha (PDGFRA), Platelet-derived growth factor receptor beta (PDGFRB), Thrombopoietin receptor (MPL), Proto-oncogene c-Ret (RET), Aryl hydrocarbon receptor (AHR)	MPL	ok
Ropinirole	Dopamine D2 receptor (D2R), Dopamine D3 receptor (D3R)	DRD2, DRD3, DRD4	ok
Ropivacaine	Voltage-gated sodium channel alpha Nav1.8 (SCN10A)	SCN2A, SCN5A, SCN9A, SCN10A, SCN11A, SCN1A, SCN3A, SCN4A, SCN7A, SCN8A	ok
Rosuvastatin	HMG-CoA reductase (HMGCR)	HMGCR	ok
Rufinamide	Sodium channel unspecific (NaC)	SCN2A, SCN5A, SCN9A, SCN10A, SCN11A, SCN1A, SCN3A, SCN4A, SCN7A, SCN8A	ok
Salmeterol	Adrenergic receptor beta-2 (ADRB2)	ADRB2	ok
SARALASIN	Angiotensin II receptor type-1 (AGTR1), Angiotensin II receptor type-2 (AGTR2)	AGTR1	ok
Sargramostim	GMCSFR-alpha (CSF2RA)	CSF2RA	ok
Saxagliptin	Dipeptidyl peptidase 4 (DPP-4)	DPP4	ok
Scopolamine	Muscarinic acetylcholine receptor M2 (CHRM2)	CHRM1	ok
Secobarbital	GABA(A) receptor alpha-1 (GABRA1)	GABRB2, GABRB3, GABRB1	ok
Secretin	Secretin receptor (SCT)	SCTR	ok
Selegiline	Substance-P receptor (TACR1), Monoamine oxidase type B (MAO-B), Monoamine oxidase (MAO)	MAOB	ok
Sertraline	Serotonin transporter (SERT)	SLC6A4	ok
Sevoflurane	Glutamate receptor AMPA (GRIA)	GABRA1, GABRA5, GABRB2, GABRB3, GABRG2, KCNK10, KCNK9, GABRA2, GABRA3, GABRA4, GABRA6, GABRB1, GABRD, GABRE, GABRG1, GABRG3, GABRP, GABRQ, GLRA1, KCNK18, KCNK2, KCNK3	ok
Sibutramine	Norepinephrine transporter (NET), Serotonin transporter (SERT)	SLC6A4, SLC6A2, SLC6A3	ok
SILODOSIN	Adrenergic receptor alpha-1A (ADRA1A)	ADRA1A	ok
Siltuximab	Interleukin-6 (IL6)	IL6	ok
Simvastatin	HMG-CoA reductase (HMGCR)	HMGCR	ok
Sirolimus	Serine/threonine-protein kinase mTOR (mTOR), PI3K/AKT/mTOR pathway (PAm pathway)	FKBP1A	ok
Sitagliptin	Dipeptidyl peptidase 4 (DPP-4)	DPP4	ok
Solifenacin	Muscarinic acetylcholine receptor M3 (CHRM3)	CHRM2, CHRM3	ok
Sotalol	Adrenergic receptor beta-1 (ADRB1)	ADRB2, KCNH2, ADRB1	ok
Spirapril	Angiotensin-converting enzyme (ACE)	ACE	ok
Spironolactone	Mineralocorticoid receptor (MR)	NR3C2	ok
Streptokinase	Plasminogen (PLG)	PLG	ok
Sucralfate	Fibroblast growth factor-2 (FGF2)	PGA5, PGA5	not
Sufentanil	Opioid receptor (OPR)	OPRM1	ok
Sulfasalazine	Nuclear factor NF-kappa-B (NFKB), ATP-binding cassette transporter G2 (ABCG2)	ALOX5, PTGS2, PTGS1	not
Sulfinpyrazone	Multidrug resistance-associated protein 1 (ABCC1)	SLC22A12	not
Sulindac	Aldose reductase (AKR1B1)	PTGS2, PTGS1	not
Sumatriptan	5-HT 1D receptor (HTR1D)	HTR1B, HTR1D	ok
Suprofen	Prostaglandin G/H synthase 1 (COX-1)	PTGS2, PTGS1	ok
Suvorexant	Orexin receptor type 2 (HCRTR2)	HCRTR2, HCRTR1	ok
Tacrine	Acetylcholinesterase (AChE)	BCHE, ACHE	ok
Tacrolimus	Calcineurin (PPP3CA)	FKBP1A	not
Tadalafil	Phosphodiesterase 5A (PDE5A)	PDE5A	ok
Tafluprost	Prostaglandin F2-alpha receptor (PTGFR)	PTGFR	ok
Talbutal	GABA(A) receptor gamma-3 (GABRG3)	GABRB2, GABRB3, GABRB1	ok
Tamoxifen	Estrogen receptor (ESR)	ESR1	ok
Tamsulosin	Adrenergic receptor alpha-1A (ADRA1A)	ADRA1A, ADRA1B, ADRA1D	ok
Tasimelteon	Melatonin receptor type 1A (MTNR1A), Melatonin receptor type 1B (MTNR1B)	MTNR1A, MTNR1B	ok
Tazarotene	Retinoic acid receptor gamma (RARG)	RARA, RARB, RARG	ok
Teduglutide	Glucagon-like peptide 2 receptor (GLP2R)	GLP2R	ok
Tegaserod	5-HT 4 receptor (HTR4)	HTR4	ok
Telmisartan	Angiotensin II receptor type-1 (AGTR1)	AGTR1	ok
Temazepam	Translocator protein (TSPO)	GABRA1, GABRG2, GABRA5, GABRA2, GABRA3, GABRG1, GABRG3	not
Temsirolimus	Serine/threonine-protein kinase mTOR (mTOR)	FKBP1A	ok
Tenecteplase	Plasminogen (PLG)	PLG	ok
Teniposide	DNA topoisomerase II (TOP2)	TOP2A, TOP2B	ok
Terazosin	Adrenergic receptor alpha-1D (ADRA1D)	ADRA1A, ADRA1B, ADRA1D	ok
Terbutaline	Adrenergic receptor beta-2 (ADRB2)	ADRB2	ok
Teriflunomide	HMG-CoA reductase (HMGCR), Dihydroorotate dehydrogenase (DHODH), Plasmodium Dihydroorotate dehydrogenase (Malaria DHOdehase)	DHODH	ok
Teriparatide	Parathyroid hormone (PTH)	PTH1R	ok
Tesamorelin	Growth hormone-releasing hormone receptor (GHRHR)	GHRHR	ok
Testolactone	Aromatase (CYP19A1)	CYP19A1	ok
Testosterone	Androgen receptor (AR)	AR	ok
Tetrabenazine	Synaptic vesicle amine transporter (SLC18A2)	SLC18A2	ok
Tetracaine	Voltage-gated sodium channel alpha Nav1.8 (SCN10A)	SCN2A, SCN5A, SCN9A, SCN10A, SCN11A, SCN1A, SCN3A, SCN4A, SCN7A, SCN8A	ok
Tetrahydrozoline	Adrenergic receptor alpha-2C (ADRA2C)	ADRA2A, ADRA1A, ADRA1B, ADRA1D, ADRA2B, ADRA2C	ok
Thalidomide	Tumor necrosis factor (TNF)	CRBN	not
Theophylline	Adenosine receptor (ADOR)	ADORA2A, ADORA1, PDE3B, PDE4A, PDE4B, PDE4D, ADORA2B, ADORA3, PDE3A, PDE4C	ok
Thiamylal	GABA(A) receptor gamma-3 (GABRG3)	GABRB2, GABRB3, GABRB1	ok
Thiethylperazine	Dopamine D2 receptor (D2R)	DRD2	ok
Thioguanine	Inosine-5'-monophosphate dehydrogenase (IMPDH)	IMPDH2, IMPDH1	ok
Thiopental	Fatty acid amide hydrolase (FAAH)	GABRB2, GABRB3, GABRB1	not
Thioridazine	Dopamine D2 receptor (D2R)	DRD2, DRD3, DRD4, HTR2C, HTR2A	ok
Thiothixene	Dopamine D2 receptor (D2R)	DRD2, HTR2A	ok
Thyrotropin	Thyrotropin receptor (TSHR)	TSHR	ok
Thyrotropin Alfa	Thyrotropin receptor (TSHR)	TSHR	ok
Tiagabine	GABA transporter GAT-1 (SLC6A1), Gamma-aminobutyric acid uptake (GABAU)	SLC6A1	ok
Ticlopidine	Platelet-activating factor receptor (PTAFR)	P2RY12	not
Timolol	Adrenergic receptor beta-1 (ADRB1)	ADRB2, ADRB1	ok
Tiotropium	Muscarinic acetylcholine receptor (CHRM), Muscarinic acetylcholine receptor M3 (CHRM3)	CHRM3	ok
Tirofiban	Glycoprotein IIb/IIIa receptor (GPIIb/IIIa)	ITGA2B, ITGB3	ok
Tizanidine	Adrenergic receptor Alpha-2 (ADRA2)	ADRA2A, ADRA2B, ADRA2C	ok
Tocainide	E3 ubiquitin-protein ligase COP1 (RFWD2)	SCN2A, SCN5A, SCN9A, SCN10A, SCN11A, SCN1A, SCN3A, SCN4A, SCN7A, SCN8A	not
Tocilizumab	Interleukin 6 receptor (IL6R)	IL6R, IL6ST	ok
Tofacitinib	Janus kinase 3 (JAK-3)	JAK1, JAK1, JAK2, JAK2, JAK3, JAK3, TYK2, TYK2	ok
Tolazamide	Inward rectifier potassium channel Kir1.2 (KCNJ10)	ABCC8, KCNJ11	ok
Tolazoline	Dopamine D2 receptor (D2R)	ADRA2A, HRH1, ADRA1A, ADRA1B, ADRA1D, ADRA2B, ADRA2C, HRH2	not
Tolbutamide	ATP-binding cassette transporter C8 (ABCC8), ATP-binding cassette transporter C9 (ABCC9)	ABCC8, KCNJ11	ok
Tolcapone	Catechol-O-methyl-transferase (COMT)	COMT	ok
Tolmetin	Prostaglandin G/H synthase 2 (COX-2)	PTGS2, PTGS1	ok
Tolterodine	Muscarinic acetylcholine receptor M3 (CHRM3)	CHRM2, CHRM3	ok
Tolvaptan	Vasopressin V2 receptor (V2R)	AVPR2	ok
Topiramate	Glutamate receptor ionotropic kainate 1 (GRIK1)	CA2, CA4, GABRA1, GABRA5, GABRB2, GABRB3, GABRG2, GRIA2, GRIK1, GRIK2, SCN2A, SCN5A, SCN9A, GABRA2, GABRA3, GABRA4, GABRA6, GABRB1, GABRD, GABRE, GABRG1, GABRG3, GABRP, GABRQ, GRIA1, GRIA3, GRIA4, GRIK3, GRIK4, GRIK5, SCN10A, SCN11A, SCN1A, SCN3A, SCN4A, SCN7A, SCN8A	ok
Topotecan	DNA topoisomerase I (TOP1)	TOP1MT	ok
Toremifene	Estrogen receptor (ESR)	ESR1, ESR2	ok
Tositumomab	Leukocyte surface antigen Leu-16 (CD20)	MS4A1	ok
Tramadol	5-HT 2C receptor (HTR2C)	OPRM1	not
Trandolapril	Angiotensin-converting enzyme (ACE)	ACE	ok
Tranexamic Acid	Plasminogen (PLG)	PLG	ok
Tranylcypromine	Monoamine oxidase (MAO), Monoamine oxidase type A (MAO-A), Monoamine oxidase type B (MAO-B)	MAOB, MAOA	ok
Travoprost	Prostaglandin F2-alpha receptor (PTGFR)	PTGFR	ok
Trazodone	5-HT 1A receptor (HTR1A), Serotonin transporter (SERT)	HTR2C, SLC6A4, HTR2A	ok
Treprostinil	Prostacyclin receptor (PTGIR)	PTGIR	ok
Triamcinolone	Glucocorticoid receptor (NR3C1)	NR3C1	ok
Triamterene	Amiloride-sensitive sodium channel (ENaC)	SCNN1A	ok
Triazolam	Translocator protein (TSPO)	GABRA1, GABRG2, GABRA5, GABRA2, GABRA3, GABRG1, GABRG3	not
Trichlormethiazide	Solute carrier family 12 member 1 (SLC12A1)	SLC12A3	ok
Tridihexethyl	Muscarinic acetylcholine receptor M5 (CHRM5)	CHRM1, CHRM3	ok
Trifluoperazine	Calmodulin (CALM)	DRD2, DRD3, DRD4, HTR2C, HTR2A	not
Triflupromazine	5-HT 2B receptor (HTR2B)	DRD2	not
Trihexyphenidyl	Muscarinic acetylcholine receptor M1 (CHRM1), Adrenergic receptor beta-3 (ADRB3)	CHRM1	ok
Trilostane	Estrogen receptor beta (ESR2)	HSD3B2	not
Trimethadione	Voltage-gated calcium channel alpha Cav3.1 (CACNA1G)	CACNA1G, CACNA1H, CACNA1I	ok
Trimethaphan	Neuronal acetylcholine receptor alpha-4 (CHRNA4)	CHRNA3, CHRNB4	ok
Trimipramine	Norepinephrine transporter (NET)	HRH1, DRD2, HTR2C, ADRA1A, ADRA1B, ADRA1D, HTR2A, SLC6A2	ok
Tripelennamine	Histamine H1 receptor (H1R)	HRH1	ok
Triprolidine	Histamine H1 receptor (H1R)	HRH1	ok
Troglitazone	Peroxisome proliferator-activated receptor gamma (PPAR-gamma)	PPARG	ok
Tropicamide	Muscarinic acetylcholine receptor M4 (CHRM4)	CHRM3	ok
Trospium	Muscarinic acetylcholine receptor M5 (CHRM5)	CHRM2, CHRM3	ok
Tubocurarine	Neuronal acetylcholine receptor alpha-2 (CHRNA2)	CHRNA1, CHRNB, CHRND, CHRNE, CHRNG	ok
Umeclidinium	Muscarinic acetylcholine receptor M5 (CHRM5)	CHRM3	ok
Urofollitropin	Follicle-stimulating hormone receptor (FSHR)	FSHR	ok
Urokinase	Urokinase-type plasminogen activator (PLAU)	PLG	not
Ustekinumab	Interleukin-12 alpha (IL12A), Interleukin-23 (IL23), Polypeptide deformylase (PDF)	IL12B	ok
Valdecoxib	Prostaglandin G/H synthase 2 (COX-2)	PTGS2	ok
Valrubicin	DNA topoisomerase II (TOP2)	TOP2A	ok
Valsartan	Angiotensin II receptor type-1 (AGTR1)	AGTR1	ok
Vardenafil	Phosphodiesterase 5A (PDE5A)	PDE5A	ok
Varenicline	Neuronal acetylcholine receptor alpha-4/beta-2 (CHRNA4/B2)	CHRNA4, CHRNB2	ok
Vasopressin	Vasopressin V2 receptor (V2R)	AVPR1A, AVPR1B, AVPR2	ok
Vecuronium	Neuronal acetylcholine receptor alpha-2 (CHRNA2)	CHRNA1, CHRNB, CHRND, CHRNE, CHRNG	ok
Venlafaxine	Norepinephrine transporter (NET), Serotonin transporter (SERT)	SLC6A4, SLC6A2	ok
Verapamil	Voltage-gated calcium channel alpha Cav3.1 (CACNA1G)	CACNA1C, CACNA1S, CACNA1D, CACNA1F, CACNA1G, CACNA1H, CACNA1I	ok
Vigabatrin	GABA transaminase (ABAT)	ABAT	ok
Vilanterol	Adrenergic receptor beta-2 (ADRB2)	ADRB2	ok
Vilazodone	5-HT 1A receptor (HTR1A), Serotonin transporter (SERT)	SLC6A4, HTR1A	ok
Vinblastine	Tubulin beta-2 chain (TUBB2)	TUBB3, TUBB, TUBB1, TUBB2A, TUBB2B, TUBB4A, TUBB4B, TUBB6, TUBB8	ok
Vincristine	Tubulin beta (TUBB)	TUBB, TUBB3, TUBB1, TUBB2A, TUBB2B, TUBB4A, TUBB4B, TUBB6, TUBB8	ok
Vorapaxar	Proteinase activated receptor 1 (F2R)	F2R	ok
Vorinostat	Histone deacetylase 1 (HDAC1)	HDAC2, HDAC6, HDAC3, HDAC1	ok
Vortioxetine	Serotonin transporter (SERT)	HTR1B, SLC6A4, HTR1A, HTR1D, HTR3A, HTR7	ok
Warfarin	Vitamin K epoxide reductase complex 1 (VKORC1)	VKORC1	ok
Zafirlukast	Leukotriene CysLT1 receptor (CYSLTR1)	CYSLTR1	ok
Zaleplon	GABA(A) receptor alpha-1 (GABRA1)	GABRB2, GABRG2, GABRB1	ok
Zileuton	Arachidonate 5-lipoxygenase (5-LOX)	ALOX5	ok
Ziprasidone	Neuronal acetylcholine receptor alpha-7 (CHRNA7), Dopamine D2 receptor (D2R)	DRD2, HTR2C, HTR2A	ok
Zolmitriptan	5-HT 1B receptor (HTR1B), 5-HT 1D receptor (HTR1D)	HTR1B, HTR1D	ok
Zolpidem	GABA(A) receptor gamma-3 (GABRG3), GABA(A) receptor alpha-1 (GABRA1)	GABRG2, GABRB1	ok
Zonisamide	Sodium channel unspecific (NaC)	SCN2A, SCN5A, SCN9A, SCN10A, SCN11A, SCN1A, SCN3A, SCN4A, SCN7A, SCN8A	ok
