# Supplementary material for: Rare genetic variability in human drug target genes modulates drug response and can guide precision medicine
Source: Sci Adv. 2021 Sep 1;7(36):eabi6856. doi: 10.1126/sciadv.abi6856 (PMC8442892; doi:10.1126/sciadv.abi6856)
Supplement: Supplementary file 2 — Tables S1 to S8 [file sciadv.abi6856_tables_s1_to_s8.zip › sciadv.abi6856_Table_S3.xlsx]

## Sheet: Sheet1
Target	Drug	Human structure (PDB ID)	Resolution (Å)	Non-human structure (PDB ID)	Resolution (Å)
ACE	CAPTOPRIL	1UZF	2	-	-
ACHE	DONEPEZIL	4EY7	2.35	-	-
ADA	PENTOSTATIN	3IAR	1.52	1A4L	2.6
ADORA1	ADENOSINE	5N2S	3.3	-	-
ADORA2A	ADENOSINE	2YDO	3	-	-
ADRA1D	CARVEDILOL	-	-	-	-
ADRB1	CARVEDILOL	-	-	4AMJ	2.3
ADRB2	EPINEPHRINE	3D4S	2.8	-	-
AR	TESTOSTERONE	2Q7I	1.87	-	-
ATP1A1	DIGOXIN	-	-	4RET	4
ATP1A2	DIGOXIN	-	-	-	-
ATP1A3	DIGOXIN	-	-	-	-
ATP1A4	DIGOXIN	-	-	-	-
BCHE	TACRINE	4BDS	2.1	-	-
C5	ECULIZUMAB	5I5K	4.2	-	-
CA1	METHAZOLAMIDE	1BZM	2	-	-
CA12	ACETAZOLAMIDE	1JD0	1.5	-	-
CA13	ETHOXZOLAMIDE	3DA2	2.05	-	-
CA14	ETHOXZOLAMIDE	4LU3	2	-	-
CA2	ETHOXZOLAMIDE	3CAJ	1.8	-	-
CA3	ETHOXZOLAMIDE	2HFW	2.5	-	-
CA4	METHAZOLAMIDE	5KU6	1.8	-	-
CA6	ETHOXZOLAMIDE	3FE4	1.9	-	-
CA7	ETHOXZOLAMIDE	3MDZ	2.32	-	-
CA9	ETHOXZOLAMIDE	5FL6	1.95	-	-
CCR5	MARAVIROC	4MBS	2.71	-	-
COMT	TOLCAPONE	5LSA	1.5	3S68	1.85
CRBN	LENALIDOMIDE	5FQD	2.45	-	-
CTLA4	IPILIMUMAB	5XJ3	3.2	-	-
CYP19A1	EXEMESTANE	3S7S	3.21	-	-
DCK	CLOFARABINE	2A7Q	2.55	-	-
DDC	CARBIDOPA	3RBF	2.9	1JS3	2.25
DHFR	METHOTREXATE	1DLR	2.3	4DFR	1.7
DHODH	ATOVAQUONE	1D3H	1.8	1UUM	2.3
DPEP1	CILASTATIN	1ITU	2	-	-
DPP4	ALOGLIPTIN	3G0B	2.25	-	-
DRD2	RISPERIDONE	6CM4	2.87	-	-
EDNRB	BOSENTAN	5XPR	3.6	-	-
ESR1	RALOXIFENE	2JFA	2.55	-	-
ESR2	RALOXIFENE	-	-	1QKN	2.25
F10	APIXABAN	2P16	2.3	-	-
F2	ARGATROBAN	4HFP	2.4	-	-
F2R	VORAPAXAR	3VW7	2.2	-	-
FASN	ORLISTAT	2PX6	2.3	-	-
FDPS	RISEDRONATE	5CG5	1.4	-	-
FGFR1	LENVATINIB	5ZV2	2.86	-	-
FGFR4	NINTEDANIB	4UXQ	1.85	-	-
FKBP1A	TACROLIMUS	1FKJ	1.7	-	-
GAA	MIGLITOL	5NN6	2	-	-
GABBR1	BACLOFEN	4MS4	1.9	-	-
GABRA1	FLUMAZENIL	6D6T	3.86	-	-
GABRG2	FLUMAZENIL	6D6U	3.92	-	-
GART	PEMETREXED	4ZZ3	2.5	-	-
HCRTR2	SUVOREXANT	4S0V	2.5	-	-
HDAC2	VORINOSTAT	4LXZ	1.85	-	-
HMGCR	SIMVASTATIN	1HW9	2.33	-	-
HRH1	DOXEPIN	3RZE	3.1	-	-
IL12B	USTEKINUMAB	3HMX	3	-	-
IL1B	CANAKINUMAB	5BVP	2.2	-	-
IL2RA	BASILIXIMAB	3IU3	2.9	-	-
INSR	INSULIN	6CE7	7.4	-	-
ITGA2B	PTIFIBATIDE	2VDN	2.9	-	-
ITGAL	EFALIZUMAB	3EOA	2.8	-	-
ITGB3	EPTIFIBATIDE	2VDN	2.9	-	-
KDR	LENVATINIB	3WZD	1.57	-	-
MAOB	RASAGILINE	1S2Q	2.07	-	-
MGAM	ACARBOSE	2QMJ	1.9	-	-
MME	SACUBITRIL	5JMY	2	-	-
MS4A1	RITUXIMAB	2OSL	2.6	-	-
NR3C1	BUDESONIDE	5NFP	2.1	-	-
NR3C2	DESOXYCORTICOSTERONE	2ABI	2.33	-	-
PDE1B	PENTOXIFYLLINE	5W6E	1.9	-	-
PDE4A	PENTOXIFYLLINE	3TVX	2.84	-	-
PDE4B	ROFLUMILAST	1XMU	2.3	-	-
PDE4D	ROFLUMILAST	1XOQ	1.83	-	-
PDE5A	SILDENAFIL	1TBF	1.3	-	-
PDE7A	PENTOXIFYLLINE	3G3N	2.4	-	-
PDE8A	PENTOXIFYLLINE	3ECM	1.9	-	-
PGR	LEVONORGESTREL	3D90	2.26	-	-
PLG	STREPTOKINASE	1L4D	2.3	-	-
PPARG	PIOGLITAZONE	2XKW	2.02	-	-
PPIA	CYCLOSPORINE	1CWA	2.1	-	-
PSMB5	BORTEZOMIB	5VFR	4.9	5L5F	2.5
PTGS1	FLURBIPROFEN	-	-	3N8W	2.75
PTGS2	CELECOXIB	5KIR	2.7	3LN1	2.4
REN	ALISKIREN	2V0Z	2.2	-	-
RXRA	BEXAROTENE	4K6I	2.1	-	-
RXRB	BEXAROTENE	2GL8	2.4	-	-
RXRG	BEXAROTENE	5HJP	2.6	-	-
SERPINC1	FONDAPARINUX	3EVJ	3	-	-
SLC6A2	AMPHETAMINE	-	-	-	-
SLC6A3	AMPHETAMINE	-	-	4XP9	2.8
SLC6A4	CITALOPRAM	5I71	3.15	-	-
THRA	LIOTHYRONINE	4LNW	1.9	-	-
THRB	LIOTHYRONINE	3GWS	2.2	-	-
TNF	ADALIMUMAB	3WD5	3.1	-	-
TNFSF13B	BELIMUMAB	5Y9J	2.05	-	-
TOP2A	ETOPOSIDE	5GWK	3.15	-	-
TOP2B	ETOPOSIDE	3QX3	2.16	-	-
TUBB1	COLCHICINE	5N5N	4.2	5MIO	3.19
TUBB2A	COLCHICINE	-	-	-	-
TUBB2B	ERIBULIN	-	-	5JH7	2.25
TUBB3	COLCHICINE	5IJ0	3.8	-	-
TUBB4A	COLCHICINE	-	-	-	-
TUBB4B	COLCHICINE	-	-	-	-
TUBB6	COLCHICINE	-	-	-	-
TUBB8	COLCHICINE	-	-	-	-
TYMS	PEMETREXED	5X4W	2.1	4FQS	1.8
VDR	ALCIPOTRIENE	1S19	2.1	-	-
XDH	ALLOPURINOL	2E1Q	2.6	3BDJ	2
