# Supplementary material for: Rare genetic variability in human drug target genes modulates drug response and can guide precision medicine
Source: Sci Adv. 2021 Sep 1;7(36):eabi6856. doi: 10.1126/sciadv.abi6856 (PMC8442892; doi:10.1126/sciadv.abi6856)
Supplement: Supplementary file 2 — Tables S1 to S8 [file sciadv.abi6856_tables_s1_to_s8.zip › sciadv.abi6856_Table_S4.xlsx]

## Sheet: Sheet1
Gene	Chr	Position	RSID	Reference	Alternate	Transcript Consequence	Consequence	Allele Count	Allele Number	Number of Homozygotes	Allele Frequency
ITGAL	16	30492823	rs1064524	C	T	c.640C>T	p.Arg214Trp	9231	276836	229	0.03334
BCHE	3	165548529	rs1799807	T	C	c.293A>G	p.Asp98Gly	3307	276762	36	0.01195
ADRB2	5	148206885	rs1800888	C	T	c.491C>T	p.Thr164Ile	2460	277234	23	0.008873
PTGS2	1	186643768	rs5273	A	G	c.1532T>C	p.Val511Ala	2268	277210	58	0.008182
TUBB1	20	57599527	rs115253190	G	A	c.1045G>A	p.Val349Ile	644	277214	12	0.002323
PDE5A	4	120423809	rs114886951	A	G	c.2333T>C	p.Ile778Thr	349	273012	1	0.001278
TUBB6	18	12325722	rs138139116	A	G	c.934A>G	p.Thr312Ala	343	277218	1	0.001237
SERPINC1	1	173883881	rs121909551	G	A	c.218C>T	p.Pro73Leu	243	277204	0	0.0008766
ACE	17	61558467	rs199591851	A	G	c.863A>G	p.Gln288Arg	230	277160	0	0.0008298
PDE5A	4	120422407	rs149385790	T	G	c.2408A>C	p.Asp803Ala	207	276150	0	0.0007496
CA6	1	9011667	rs183921338	G	A	c.445G>A	p.Gly149Arg‚Ä†	189	257716	3	0.0007334
SERPINC1	1	173881122	rs2227606	T	C	c.439A>G	p.Thr147Ala	154	277182	0	0.0005556
IL2RA	10	6067977	rs55868253	C	G	c.76G>C	p.Asp26His	149	277190	0	0.0005375
CA2	8	86377518	rs118203931	A	C	c.52A>C	p.Lys18Gln	116	246248	3	0.0004711
PDE4B	1	66834547	rs141437989	C	A	c.1740C>A	p.Asp580Glu	108	245432	3	0.00044
CA2	8	86385657	rs371843307	A	G	c.272A>G	p.Asn91Ser‚Ä†	61	154732	0	0.0003942
IL2RA	10	6067836	.	G	A	c.217C>T	p.His73Tyr	12	30962	0	0.0003876
DHODH	16	72048540	rs201230446	C	T	c.403C>T	p.Arg135Cys	90	277174	0	0.0003247
C5	9	123759961	rs56040400	C	T	c.2654G>A	p.Arg885His	82	277232	0	0.0002958
PTGS1	9	125154602	rs145989297	C	A	c.1579C>A	p.Pro527Thr	75	277188	0	0.0002706
COMT	22	19951867	rs374053855	G	C	c.660G>C	p.Glu220Asp‚Ä†	74	276226	0	0.0002679
BCHE	3	165548394	rs201820739	C	T	c.428G>A	p.Gly143Asp	73	276680	0	0.0002638
PTGS1	9	125154599	rs373931629	G	T	c.1576G>T	p.Ala526Ser	65	277206	1	0.0002345
PLG	6	161157972	rs138728014	G	A	c.1735G>A	p.Gly579Arg	64	277216	0	0.0002309
F10	13	113803311	rs144679674	A	G	c.947A>G	p.Lys316Arg	62	277118	0	0.0002237
HMGCR	5	74654542	rs551439059	G	A	c.2047G>A	p.Val683Ile	60	276708	1	0.0002168
CA2	8	86389448	rs548376992	C	A	c.607C>A	p.Leu203Met	60	277148	0	0.0002165
FGFR4	5	176522545	rs199694646	G	A	c.1642G>A	p.Val548Met	54	269104	0	0.0002007
MME	3	154889992	rs146536523	C	A	c.2067C>A	p.Asn689Lys	47	245416	0	0.0001915
REN	1	204130542	rs370001090	G	T	c.251C>A	p.Thr84Asn	42	232248	0	0.0001808
DCK	4	71889287	rs139754308	C	T	c.413C>T	p.Ala138Val	46	264806	0	0.0001737
GABRG2	5	161529612	rs191391831	C	G	c.684C>G	p.His228Gln	26	154264	0	0.0001685
VDR	12	48238711	rs78942213	G	A	c.1252C>T	p.Arg418Cys	45	277096	0	0.0001624
XDH	2	31572984	rs776794071	G	A	c.2737C>T	p.Arg913Trp	42	277134	0	0.0001516
PDE8A	15	85669541	rs141141657	C	T	c.2189C>T	p.Pro730Leu	31	245692	0	0.0001262
GAA	17	78086721	rs28940868	C	A	c.1935C>A	p.Asp645Glu	33	269490	0	0.0001225
REN	1	204130471	rs556759055	A	C	c.322T>G	p.Ser108Ala	29	238422	0	0.0001216
EDNRB	13	78477673	rs781214034	C	T	c.823G>A	p.Val275Met	32	275978	0	0.000116
ESR2	14	64701682	rs200051071	G	A	c.1412C>T	p.Ala471Val‚Ä†	27	276920	0	9.75e-05
TUBB1	20	57599203	rs368923302	C	T	c.721C>T	p.Arg241Trp	27	277190	0	9.741e-05
SERPINC1	1	173883863	rs121909552	C	T	c.236G>A	p.Arg79His	27	277210	0	9.74e-05
REN	1	204125388	rs375015351	G	A	c.878C>T	p.Thr293Ile	3	30960	0	9.69e-05
CA12	15	63632533	rs757714646	A	G	c.701T>C	p.Val234Ala	25	277212	1	9.018e-05
CA9	9	35676297	rs774147206	C	T	c.751C>T	p.His251Tyr	22	245774	0	8.951e-05
COMT	22	19950317	rs373611092	A	G	c.268A>G	p.Met90Val	24	275790	0	8.702e-05
CA1	8	86245807	rs755922228	C	T	c.397G>A	p.Ala133Thr	24	276264	0	8.687e-05
CA12	15	63634257	rs569522889	C	T	c.469G>A	p.Ala157Thr	21	246166	0	8.531e-05
GART	21	34877903	rs200320107	C	T	c.2690G>A	p.Arg897Lys	20	238758	0	8.377e-05
ADRA1D	20	4228866	rs772655459	C	T	c.739G>A	p.Gly247Ser	18	215568	0	8.35e-05
ACE	17	61559066	rs142328237	C	G	c.1085C>G	p.Ser362Trp	21	277044	0	7.58e-05
DHODH	16	72046079	rs372155275	C	T	c.152C>T	p.Pro51Leu	21	277136	0	7.578e-05
VDR	12	48250953	rs751673811	T	C	c.692A>G	p.Asp231Gly	18	246152	0	7.313e-05
DPP4	2	162865098	rs149643982	G	A	c.1961C>T	p.Ala654Val	20	276952	0	7.221e-05
IL2RA	10	6063607	rs751445826	A	C	c.417T>G	p.Ile139Met	20	277222	0	7.214e-05
CA12	15	63637709	rs751624151	C	A	c.396G>T	p.Glu132Asp	17	243698	0	6.976e-05
CA1	8	86245798	rs775703061	C	G	c.406G>C	p.Ala136Pro	19	276362	0	6.875e-05
MS4A1	11	60233589	rs201784186	C	T	c.532C>T	p.Pro178Ser	16	246148	0	6.5e-05
TUBB1	20	57599140	rs544279242	C	A	c.658C>A	p.Pro220Thr	16	246260	0	6.497e-05
TUBB4A	19	6496450	.	C	T	c.302G>A	p.Ser101Asn‚Ä†	2	30868	0	6.479e-05
PDE7A	8	66635777	.	A	C	c.1242T>G	p.Ile414Met	2	30938	0	6.465e-05
CA4	17	58235760	rs147852446	G	C	c.697G>C	p.Val233Leu	2	30946	0	6.463e-05
PDE4A	19	10574647	.	C	A	c.1922C>A	p.Ser641Tyr	2	30960	0	6.46e-05
ITGAL	16	30490720	.	T	C	c.514T>C	p.Phe172Leu	2	30964	0	6.459e-05
PDE5A	4	120422367	rs773951518	C	G	c.2448G>C	p.Met816Ile	2	30964	0	6.459e-05
ESR2	14	64724015	rs146977918	C	T	c.1020G>A	p.Met340Ile	2	30966	0	6.459e-05
TUBB6	18	12337130	.	C	T	c.296C>T	p.Thr99Ile‚Ä†	2	30976	0	6.457e-05
BCHE	3	165496482	rs754247056	T	C	c.319A>G	p.Arg107Gly‚Ä†	10	159884	1	6.255e-05
PDE5A	4	120422360	rs375276077	C	G	c.2455G>C	p.Gly819Arg	17	276594	0	6.146e-05
EDNRB	13	78475324	rs199937989	C	T	c.1090G>A	p.Asp364Asn	15	245150	0	6.119e-05
CA6	1	9011640	rs539696876	G	A	c.418G>A	p.Gly140Arg‚Ä†	15	257740	0	5.82e-05
PTGS1	9	125154588	rs199886942	T	C	c.1565T>C	p.Ile522Thr	16	277224	0	5.772e-05
ADA	20	43249735	rs371305751	A	C	c.899T>G	p.Phe300Cys	14	246272	0	5.685e-05
CA3	8	86358459	rs142713454	C	T	c.596C>T	p.Thr199Met	15	276992	0	5.415e-05
ACE	17	61559062	rs546455400	G	A	c.1081G>A	p.Ala361Thr	15	277040	0	5.414e-05
IL2RA	10	6067977	rs55868253	C	T	c.76G>A	p.Asp26Asn	15	277190	0	5.411e-05
ESR2	14	64701691	rs764031807	G	A	c.1403C>T	p.Ala468Val	13	246088	0	5.283e-05
FGFR4	5	176520761	rs141530067	G	A	c.1504G>A	p.Val502Ile	14	275810	0	5.076e-05
EDNRB	13	78475323	rs142295388	T	C	c.1091A>G	p.Asp364Gly	14	276030	1	5.072e-05
XDH	2	31570431	rs748919252	G	A	c.3233C>T	p.Thr1078Met	14	277104	0	5.052e-05
IL2RA	10	6067928	rs142016545	T	C	c.125A>G	p.Lys42Arg	14	277224	0	5.05e-05
F10	13	113803715	rs369872236	A	C	c.1351A>C	p.Ile451Leu	13	274516	0	4.736e-05
TUBB1	20	57599428	rs759314992	A	G	c.946A>G	p.Ile316Val	13	277136	0	4.691e-05
REN	1	204128651	rs771032027	C	T	c.565G>A	p.Glu189Lys	13	277214	0	4.69e-05
REN	1	204129737	rs371704012	C	T	c.443G>A	p.Arg148His	13	277206	0	4.69e-05
PLG	6	161157981	rs768183951	G	T	c.1744G>T	p.Val582Leu	13	277196	0	4.69e-05
REN	1	204130536	rs763302196	T	C	c.257A>G	p.Tyr86Cys	10	217354	0	4.601e-05
PPARG	3	12458466	rs780294601	G	C	c.1083G>C	p.Leu361Phe	11	245558	0	4.48e-05
DPP4	2	162865099	rs759017895	C	T	c.1960G>A	p.Ala654Thr	11	246038	0	4.471e-05
F2R	5	76028837	rs371207871	C	T	c.787C>T	p.Leu263Phe	12	277092	0	4.331e-05
CA2	8	86386625	rs373116402	G	A	c.424G>A	p.Val142Ile	12	277218	0	4.329e-05
DPEP1	16	89702317	rs201263684	C	T	c.106C>T	p.His36Tyr	11	261926	0	4.2e-05
CA1	8	86241995	rs745520186	A	G	c.592T>C	p.Ser198Pro	11	264750	0	4.155e-05
TUBB1	20	57599009	rs369101405	C	T	c.527C>T	p.Ser176Leu	10	246264	0	4.061e-05
GAA	17	78082335	rs372486238	C	T	c.1123C>T	p.Arg375Cys	11	275242	0	3.996e-05
MGAM	7	141734516	rs782122165	C	T	c.1834C>T	p.Arg612Cys	11	276376	0	3.98e-05
BCHE	3	165548146	rs370077923	T	C	c.676A>G	p.Ser226Gly	11	276532	0	3.978e-05
ACE	17	61560913	rs376323371	A	G	c.1580A>G	p.Tyr527Cys	11	276970	0	3.972e-05
CA6	1	9011639	rs779622315	C	G	c.417C>G	p.Cys139Trp‚Ä†	9	226692	0	3.97e-05
ESR1	6	152419910	rs778116774	G	A	c.1597G>A	p.Val533Met	9	246054	0	3.658e-05
DHODH	16	72046081	rs368395651	G	C	c.154G>C	p.Glu52Gln	9	246248	0	3.655e-05
SERPINC1	1	173883864	rs121909547	G	A	c.235C>T	p.Arg79Cys	9	246238	0	3.655e-05
DPEP1	16	89703756	rs377182881	C	T	c.736C>T	p.Arg246Cys	10	275854	0	3.625e-05
F10	13	113803461	rs143715673	G	A	c.1097G>A	p.Arg366His	10	276378	0	3.618e-05
ITGAL	16	30495249	rs147749266	C	T	c.824C>T	p.Ala275Val	10	277096	0	3.609e-05
REN	1	204129738	rs191049685	G	A	c.442C>T	p.Arg148Cys	10	277214	0	3.607e-05
SERPINC1	1	173883866	rs774294043	C	T	c.233G>A	p.Arg78Gln	10	277206	0	3.607e-05
MAOB	X	43698218	rs201981141	A	C	c.175T>G	p.Ser59Ala	6	171374	0	3.501e-05
ACE	17	61554684	rs867626302	G	A	c.229G>A	p.Ala77Thr	1	28864	0	3.465e-05
FGFR4	5	176522560	rs201831200	G	A	c.1657G>A	p.Ala553Thr	9	265830	0	3.386e-05
MGAM	7	141732627	rs200532183	T	G	c.1587T>G	p.Asp529Glu	8	242582	0	3.298e-05
ADRA1D	20	4229147	rs757551512	G	A	c.458C>T	p.Ser153Leu	9	274980	0	3.273e-05
GAA	17	78082336	rs142752477	G	A	c.1124G>A	p.Arg375His	9	275084	0	3.272e-05
MGAM	7	141722235	rs782126641	A	G	c.878A>G	p.Asn293Ser	8	244686	0	3.269e-05
MGAM	7	141734517	rs369813631	G	A	c.1835G>A	p.Arg612His	9	276368	0	3.257e-05
KDR	4	55958803	rs201783414	T	A	c.3050A>T	p.Glu1017Val	8	246026	0	3.252e-05
DPP4	2	162851539	rs199667955	C	T	c.2131G>A	p.Val711Ile	8	246002	0	3.252e-05
F2R	5	76028826	rs568758286	A	G	c.776A>G	p.Asn259Ser	8	246094	0	3.251e-05
IL12B	5	158750184	rs540842370	T	C	c.242A>G	p.Glu81Gly	8	246158	1	3.25e-05
SERPINC1	1	173883867	rs374205395	G	A	c.232C>T	p.Arg78Trp	8	246232	0	3.249e-05
ITGA2B	17	42462346	rs777738906	T	C	c.769A>G	p.Ser257Gly	8	246252	1	3.249e-05
ATP1A4	1	160134161	rs577822353	C	A	c.994C>A	p.Leu332Ile	9	277116	0	3.248e-05
ATP1A4	1	160145944	rs367618231	G	A	c.2374G>A	p.Glu792Lys	9	277180	0	3.247e-05
FGFR1	8	38274892	rs777345476	A	G	c.1688T>C	p.Met563Thr	9	277158	0	3.247e-05
CA2	8	86376344	rs772898318	G	C	c.34G>C	p.Gly12Arg	1	30820	0	3.245e-05
ACE	17	61559867	.	A	G	c.1159A>G	p.Thr387Ala	1	30826	0	3.244e-05
PDE4D	5	58271593	.	G	A	c.1904C>T	p.Thr635Met	1	30850	0	3.241e-05
TUBB4A	19	6502342	.	C	A	c.35G>T	p.Arg12Leu‚Ä†	1	30868	0	3.24e-05
HRH1	3	11301046	.	A	G	c.323A>G	p.Tyr108Cys	1	30866	0	3.24e-05
TNFSF13B	13	108955601	rs773976500	G	C	c.482G>C	p.Gly161Ala	1	30872	0	3.239e-05
PPIA	7	44862764	rs143052669	G	A	c.160G>A	p.Val54Ile‚Ä†	4	123476	0	3.239e-05
INSR	19	7152768	.	C	T	c.2200G>A	p.Asp734Asn	1	30880	0	3.238e-05
TUBB4A	19	6495560	.	A	C	c.950T>G	p.Phe317Cys	1	30888	0	3.238e-05
REN	1	204130538	.	C	G	c.255G>C	p.Gln85His	1	30880	0	3.238e-05
FGFR4	5	176522563	rs777277309	G	A	c.1660G>A	p.Ala554Thr	1	30900	0	3.236e-05
SLC6A3	5	1416286	.	A	G	c.958T>C	p.Phe320Leu	1	30916	0	3.235e-05
DHODH	16	72046048	.	C	G	c.121C>G	p.Leu41Val	1	30910	0	3.235e-05
ADRB1	10	115804246	.	G	A	c.355G>A	p.Val119Met	1	30916	0	3.235e-05
PGR	11	100909989	.	A	G	c.2660T>C	p.Leu887Pro	1	30924	0	3.234e-05
ADRA1D	20	4229139	.	T	C	c.466A>G	p.Met156Val	1	30926	0	3.234e-05
REN	1	204130473	.	G	A	c.320C>T	p.Ser107Leu	1	30920	0	3.234e-05
GAA	17	78084529	rs772883420	T	A	c.1441T>A	p.Trp481Arg	1	30922	0	3.234e-05
CA4	17	58235365	.	T	G	c.73T>G	p.Trp25Gly‚Ä†	1	30926	0	3.234e-05
DDC	7	50607692	.	T	C	c.236A>G	p.Tyr79Cys	1	30924	0	3.234e-05
PDE4A	19	10574554	.	T	C	c.1829T>C	p.Met610Thr	1	30934	0	3.233e-05
CA4	17	58234064	.	A	G	c.256A>G	p.Asn86Asp	1	30928	0	3.233e-05
CA4	17	58236652	.	A	T	c.806A>T	p.Asn269Ile	1	30928	0	3.233e-05
ESR1	6	152419910	rs778116774	G	C	c.1597G>C	p.Val533Leu	1	30930	0	3.233e-05
ADRA1D	20	4228845	.	A	T	c.760T>A	p.Tyr254Asn	1	30934	0	3.233e-05
ADRA1D	20	4228842	rs761637841	C	T	c.763G>A	p.Ala255Thr	1	30938	0	3.232e-05
KDR	4	55962462	rs371597053	T	A	c.2662A>T	p.Ile888Phe	1	30936	0	3.232e-05
CA9	9	35676342	.	T	G	c.796T>G	p.Leu266Val	1	30942	0	3.232e-05
DHFR	5	79945238	rs768446902	C	G	c.212G>C	p.Arg71Thr	1	30940	0	3.232e-05
MGAM	7	141732641	.	C	G	c.1601C>G	p.Ser534Cys	1	30940	0	3.232e-05
TNF	6	31545279	.	T	C	c.667T>C	p.Ser223Pro	1	30940	0	3.232e-05
TUBB4A	19	6495804	.	C	A	c.706G>T	p.Val236Phe	1	30936	0	3.232e-05
CA6	1	9011668	.	G	C	c.446G>C	p.Gly149Ala‚Ä†	1	30938	0	3.232e-05
TUBB1	20	57599224	rs148237574	G	A	c.742G>A	p.Ala248Thr	1	30950	0	3.231e-05
TUBB1	20	57599229	.	C	G	c.747C>G	p.Asp249Glu	1	30950	0	3.231e-05
DHODH	16	72057478	.	T	G	c.1079T>G	p.Phe360Cys	1	30952	0	3.231e-05
GABRA1	5	161300252	rs146134200	C	T	c.385C>T	p.His129Tyr	1	30948	0	3.231e-05
MME	3	154884705	rs766790381	A	T	c.1675A>T	p.Ile559Phe	1	30946	0	3.231e-05
TNFSF13B	13	108939205	.	A	C	c.479A>C	p.Lys160Thr	1	30954	0	3.231e-05
TYMS	18	670796	rs764943124	C	T	c.661C>T	p.Leu221Phe	1	30948	0	3.231e-05
BCHE	3	165547427	rs768538614	C	T	c.1395G>A	p.Met465Ile	1	30954	0	3.231e-05
PDE7A	8	66636555	.	G	C	c.1097C>G	p.Pro366Arg	1	30950	0	3.231e-05
FDPS	1	155282082	.	C	T	c.376C>T	p.Arg126Trp	1	30950	0	3.231e-05
TUBB8	10	93610	rs782631950	C	A	c.722G>T	p.Arg241Leu	1	30948	0	3.231e-05
TUBB8	10	93610	rs782631950	C	G	c.722G>C	p.Arg241Pro	1	30948	0	3.231e-05
BCHE	3	165548355	rs121918558	T	G	c.467A>C	p.Tyr156Ser	1	30954	0	3.231e-05
DPP4	2	162862310	.	T	C	c.1997A>G	p.Tyr666Cys	1	30948	0	3.231e-05
NR3C1	5	142678260	.	C	T	c.1868G>A	p.Cys623Tyr	1	30964	0	3.23e-05
PDE4D	5	58270901	.	A	G	c.2020T>C	p.Phe674Leu	1	30964	0	3.23e-05
BCHE	3	165496484	.	G	A	c.317C>T	p.Ala106Val‚Ä†	1	30962	0	3.23e-05
CA14	1	150234631	.	C	T	c.331C>T	p.His111Tyr	1	30956	0	3.23e-05
IL12B	5	158750196	.	A	G	c.230T>C	p.Ile77Thr	1	30962	0	3.23e-05
TUBB6	18	12325545	.	C	G	c.757C>G	p.Leu253Val	1	30960	0	3.23e-05
IL1B	2	113590299	.	T	C	c.406A>G	p.Met136Val	1	30960	0	3.23e-05
ADRA1D	20	4202723	.	C	A	c.1166G>T	p.Trp389Leu	1	30956	0	3.23e-05
MS4A1	11	60230547	.	G	A	c.232G>A	p.Ala78Thr	1	30966	0	3.229e-05
XDH	2	31570425	.	G	A	c.3239C>T	p.Ala1080Val	1	30966	0	3.229e-05
IL2RA	10	6067853	.	C	T	c.200G>A	p.Cys67Tyr	1	30972	0	3.229e-05
CA3	8	86358468	.	G	A	c.605G>A	p.Cys202Tyr	1	30974	0	3.229e-05
TUBB1	20	57594611	rs769778251	T	A	c.34T>A	p.Cys12Ser	1	30966	0	3.229e-05
CA3	8	86358453	.	T	A	c.590T>A	p.Phe197Tyr	1	30966	0	3.229e-05
MS4A1	11	60233581	.	A	T	c.524A>T	p.Lys175Ile	1	30968	0	3.229e-05
ESR2	14	64727221	.	T	C	c.898A>G	p.Lys300Glu	1	30974	0	3.229e-05
PTGS2	1	186643742	.	G	A	c.1558C>T	p.Leu520Phe	1	30968	0	3.229e-05
CA6	1	9027801	.	C	G	c.655C>G	p.Leu219Val	1	30966	0	3.229e-05
TUBB8	10	93400	rs368079015	A	G	c.932T>C	p.Leu311Pro	1	30974	0	3.229e-05
ESR2	14	64551696	.	C	T	c.1481G>A	p.Gly494Glu‚Ä†	1	30974	0	3.229e-05
INSR	19	7168015	.	C	T	c.1574G>A	p.Arg525Gln	1	30970	0	3.229e-05
RXRG	1	165378891	rs751038970	C	T	c.950G>A	p.Arg317His	1	30966	0	3.229e-05
RXRG	1	165378892	rs749399300	G	A	c.949C>T	p.Arg317Cys	1	30972	0	3.229e-05
ESR2	14	64694274	.	G	A	c.1465C>T	p.Pro489Ser‚Ä†	1	30980	0	3.228e-05
XDH	2	31572981	.	C	T	c.2740G>A	p.Gly914Ser	1	30978	0	3.228e-05
CA3	8	86356266	.	C	T	c.355C>T	p.His119Tyr	1	30978	0	3.228e-05
TUBB1	20	57599413	.	C	T	c.931C>T	p.Leu311Phe	1	30978	0	3.228e-05
CYP19A1	15	51504656	rs762631156	C	A	c.1124G>T	p.Arg375Leu	1	30978	0	3.228e-05
PPARG	3	12458329	.	C	T	c.946C>T	p.Arg316Cys	1	30976	0	3.228e-05
PPARG	3	12458492	.	C	T	c.1109C>T	p.Ser370Phe	1	30976	0	3.228e-05
XDH	2	31571772	.	A	G	c.3044T>C	p.Leu1015Pro	1	30988	0	3.227e-05
IL12B	5	158750317	.	A	C	c.109T>G	p.Trp37Gly	1	30984	0	3.227e-05
IL12B	5	158750317	.	A	G	c.109T>C	p.Trp37Arg	1	30984	0	3.227e-05
CA2	8	86376326	.	G	A	c.16G>A	p.Gly6Arg	4	137352	0	2.912e-05
DPEP1	16	89703757	.	G	A	c.737G>A	p.Arg246His	8	275860	0	2.9e-05
NR3C2	4	149041400	rs746850555	C	G	c.2550G>C	p.Gln850His	8	276520	0	2.893e-05
CA14	1	150235522	rs199642489	C	T	c.644C>T	p.Ser215Leu	8	277030	0	2.888e-05
IL1B	2	113590282	rs144640380	T	G	c.423A>C	p.Glu141Asp	8	277238	0	2.886e-05
ATP1A4	1	160146003	rs776801355	A	G	c.2433A>G	p.Ile811Met	8	277200	0	2.886e-05
C5	9	123759962	rs373359894	G	A	c.2653C>T	p.Arg885Cys	8	277232	0	2.886e-05
TNFSF13B	13	108955807	rs745362499	A	G	c.487A>G	p.Ile163Val‚Ä†	7	243378	0	2.876e-05
GAA	17	78082511	rs141533320	G	A	c.1210G>A	p.Asp404Asn	7	243918	0	2.87e-05
PDE7A	8	66636510	rs751639629	G	A	c.1142C>T	p.Thr381Met	7	245888	0	2.847e-05
IL12B	5	158750304	.	G	A	c.122C>T	p.Ala41Val	7	246074	0	2.845e-05
THRB	3	24174880	rs372884020	T	C	c.812A>G	p.His271Arg	7	246130	0	2.844e-05
F10	13	113803697	rs765479486	C	T	c.1333C>T	p.Arg445Cys	6	214280	0	2.8e-05
FASN	17	80038646	rs376275854	T	C	c.6748A>G	p.Ile2250Val	7	258102	0	2.712e-05
ACHE	7	100487922	rs762461965	G	C	c.1103C>G	p.Pro368Arg‚Ä†	7	260944	0	2.683e-05
ESR2	14	64551693	.	G	A	c.1484C>T	p.Ala495Val‚Ä†	4	154130	0	2.595e-05
TNF	6	31545258	rs370893734	G	A	c.646G>A	p.Asp216Asn	7	272004	0	2.573e-05
F10	13	113803673	rs776671034	G	A	c.1309G>A	p.Val437Ile	7	275638	0	2.54e-05
VDR	12	48249420	rs369885177	C	T	c.898G>A	p.Gly300Arg	7	276902	0	2.528e-05
CA13	8	86171733	rs762484348	G	A	c.319G>A	p.Glu107Lys	7	277050	0	2.527e-05
FGFR1	8	38274887	rs530348127	T	C	c.1693A>G	p.Met565Val	7	277154	0	2.526e-05
F10	13	113803327	rs148209958	C	T	c.953C>T	p.Ser318Leu‚Ä†	7	277102	0	2.526e-05
PDE4B	1	66834507	rs770203220	A	G	c.1700A>G	p.Asn567Ser	6	244674	0	2.452e-05
CA4	17	58235424	.	T	G	c.271T>G	p.Trp91Gly‚Ä†	6	245090	0	2.448e-05
DPP4	2	162862302	rs199925807	G	A	c.2005C>T	p.Arg669Cys	6	245526	0	2.444e-05
CYP19A1	15	51507372	rs747006734	C	T	c.916G>A	p.Ala306Thr	6	245668	0	2.442e-05
MGAM	7	141724850	rs782337159	A	C	c.883A>C	p.Asn295His	6	245674	0	2.442e-05
CA6	1	9019041	rs761331153	G	A	c.481G>A	p.Val161Ile	6	245768	0	2.441e-05
GART	21	34876622	rs745364913	C	T	c.2842G>A	p.Glu948Lys	6	245878	0	2.44e-05
ESR2	14	64701683	rs772414570	C	T	c.1411G>A	p.Ala471Thr‚Ä†	6	245948	0	2.44e-05
PTGS1	9	125141057	rs754563323	G	A	c.356G>A	p.Arg119His	6	245950	0	2.44e-05
MS4A1	11	60230550	rs199747240	C	A	c.235C>A	p.Pro79Thr	6	246028	0	2.439e-05
ITGAL	16	30492824	rs763305047	G	A	c.641G>A	p.Arg214Gln	6	246036	0	2.439e-05
ESR2	14	64694314	rs756892111	T	G	c.1425A>C	p.Gln475His‚Ä†	6	246120	0	2.438e-05
ESR2	14	64694313	rs753381745	T	A	c.1426A>T	p.Thr476Ser‚Ä†	6	246144	0	2.438e-05
MME	3	154832893	rs765422392	C	T	c.307C>T	p.Arg103Cys	6	246152	0	2.438e-05
PLG	6	161157985	rs551058645	G	A	c.1748G>A	p.Gly583Glu	6	246252	0	2.437e-05
ACE	17	61560891	rs767844081	C	A	c.1558C>A	p.His520Asn	6	246184	0	2.437e-05
TUBB1	20	57599585	rs777869750	T	C	c.1103T>C	p.Ile368Thr	6	246226	0	2.437e-05
CA13	8	86180783	rs575270574	T	G	c.596T>G	p.Leu199Arg	6	246216	0	2.437e-05
TUBB1	20	57599239	rs141721320	C	G	c.757C>G	p.Leu253Val	6	246240	0	2.437e-05
ATP1A4	1	160147395	rs368032000	C	T	c.2677C>T	p.Arg893Cys	6	246262	0	2.436e-05
MAOB	X	43656391	rs12850496	G	A	c.599C>T	p.Ser200Leu	4	174517	0	2.292e-05
ESR2	14	64694642	.	C	A	c.1412G>T	p.Gly471Val‚Ä†	5	225498	0	2.217e-05
VDR	12	48251450	rs780886928	A	G	c.449T>C	p.Val150Ala	6	275886	0	2.175e-05
CA12	15	63637758	rs770085807	G	A	c.347C>T	p.Thr116Met	6	276236	0	2.172e-05
CA13	8	86171705	rs749827472	C	G	c.291C>G	p.His97Gln	6	276318	0	2.171e-05
TUBB4B	9	140137616	rs750343160	G	C	c.946G>C	p.Val316Leu	6	276840	0	2.167e-05
GAA	17	78084529	rs772883420	T	C	c.1441T>C	p.Trp481Arg	6	276888	0	2.167e-05
VDR	12	48250954	rs371280533	C	T	c.691G>A	p.Asp231Asn	6	277104	0	2.165e-05
TUBB1	20	57599185	rs750174435	G	A	c.703G>A	p.Gly235Ser	6	277184	0	2.165e-05
XDH	2	31587035	rs371771297	G	A	c.2620C>T	p.Leu874Phe	6	277166	0	2.165e-05
ESR2	14	64723999	rs200264592	G	A	c.1036C>T	p.Arg346Cys	6	277226	0	2.164e-05
HDAC2	6	114292270	rs756770757	C	G	c.85G>C	p.Ala29Pro‚Ä†	3	144054	0	2.083e-05
COMT	22	19954766	rs770389839	C	T	c.273C>T	p.Ala92Val‚Ä†	3	144694	0	2.073e-05
COMT	22	19954760	.	C	A	c.267C>A	p.Pro90His‚Ä†	3	144926	0	2.07e-05
GABRG2	5	161524669	rs772800839	C	T	c.353C>T	p.Ala118Val	5	244318	0	2.047e-05
FASN	17	80037349	rs769391843	G	A	c.7282C>T	p.Arg2428Cys	5	245442	0	2.037e-05
DPEP1	16	89703904	rs779515326	A	G	c.797A>G	p.Asn266Ser	5	245728	0	2.035e-05
CA6	1	9017273	rs199988726	C	T	c.337C>T	p.His113Tyr	5	246086	0	2.032e-05
MS4A1	11	60230541	rs558358265	A	T	c.226A>T	p.Ile76Phe	5	246054	1	2.032e-05
VDR	12	48240588	rs746987400	G	C	c.909C>G	p.Asp303Glu	5	246210	0	2.031e-05
CA2	8	86377501	rs748748151	G	A	c.35G>A	p.Gly12Glu	5	246156	0	2.031e-05
F10	13	113803321	rs753441562	T	C	c.947T>C	p.Met316Thr‚Ä†	5	246194	0	2.031e-05
TUBB6	18	12325558	rs56246828	T	C	c.770T>C	p.Met257Thr	5	246138	0	2.031e-05
CA4	17	58235743	rs766918079	C	T	c.680C>T	p.Pro227Leu	5	246228	0	2.031e-05
IL12B	5	158750229	rs746799998	C	T	c.197G>A	p.Ser66Asn	5	246174	0	2.031e-05
IL2RA	10	6063507	rs752423140	C	T	c.517G>A	p.Gly173Arg	5	246270	0	2.03e-05
TUBB1	20	57599003	rs750559829	A	G	c.521A>G	p.Lys174Arg	5	246268	0	2.03e-05
ESR2	14	64724018	rs573246090	T	G	c.1017A>C	p.Leu339Phe	5	246264	0	2.03e-05
PTGS2	1	186643777	rs770663212	A	G	c.1523T>C	p.Met508Thr	5	246248	0	2.03e-05
CA9	9	35679274	rs757293059	C	T	c.1000C>T	p.Pro334Ser	5	246262	0	2.03e-05
IL2RA	10	6063497	rs55841382	C	T	c.527G>A	p.Arg176Lys	5	246268	0	2.03e-05
F2	11	46760851	rs778299048	G	A	c.1762G>A	p.Val588Ile	5	246268	0	2.03e-05
FDPS	1	155288675	.	G	T	c.802G>T	p.Ala268Ser	5	277184	0	1.804e-05
IL12B	5	158750218	rs201684769	C	T	c.208G>A	p.Gly70Ser	5	277142	0	1.804e-05
PLG	6	161173272	rs121918033	G	A	c.2251G>A	p.Gly751Arg	5	277182	0	1.804e-05
CA2	8	86377656	.	C	T	c.190C>T	p.His64Tyr	5	277204	0	1.804e-05
PTGS1	9	125154585	rs368573797	T	C	c.1562T>C	p.Met521Thr	5	277224	0	1.804e-05
CA6	1	9027808	rs750061032	C	T	c.662C>T	p.Thr221Met	5	277162	0	1.804e-05
GAA	17	78086465	rs549029029	G	A	c.1843G>A	p.Gly615Arg	4	239994	0	1.667e-05
TNF	6	31545258	rs370893734	G	T	c.646G>T	p.Asp216Tyr	4	241066	0	1.659e-05
CA4	17	58232690	rs556598729	A	G	c.74A>G	p.Tyr25Cys	4	241262	0	1.658e-05
ADRA1D	20	4229160	rs746365504	C	T	c.445G>A	p.Val149Ile	4	244270	0	1.638e-05
ITGAL	16	30492860	rs774580412	A	C	c.677A>C	p.His226Pro	4	245598	0	1.629e-05
MME	3	154884760	rs371862411	G	A	c.1730G>A	p.Gly577Asp	4	245678	0	1.628e-05
MGAM	7	141730289	rs782372862	T	C	c.1349T>C	p.Ile450Thr	4	245718	0	1.628e-05
PTGS2	1	186648280	.	G	T	c.223C>A	p.His75Asn	4	246022	0	1.626e-05
DHFR	5	79945271	rs371161421	G	A	c.179C>T	p.Ser60Phe	4	245974	0	1.626e-05
TUBB1	20	57599243	rs771118227	C	T	c.761C>T	p.Ala254Val	4	246188	0	1.625e-05
F10	13	113803322	rs371817680	G	C	c.958G>C	p.Asp320His	4	246192	0	1.625e-05
F10	13	113803324	rs765016282	C	T	c.950C>T	p.Thr317Ile‚Ä†	4	246190	0	1.625e-05
DHODH	16	72046108	rs750116974	T	C	c.181T>C	p.Phe61Leu	4	246208	0	1.625e-05
ATP1A4	1	160134138	.	G	A	c.971G>A	p.Gly324Asp	4	246194	0	1.625e-05
KDR	4	55961802	rs374360261	T	C	c.2759A>G	p.Lys920Arg	4	246090	0	1.625e-05
XDH	2	31573079	rs759322927	C	T	c.2642G>A	p.Arg881Gln	4	246150	0	1.625e-05
CCR5	3	46414716	rs770335913	A	G	c.323A>G	p.Tyr108Cys	4	246104	0	1.625e-05
REN	1	204128653	rs770190833	G	A	c.563C>T	p.Ala188Val	4	246266	0	1.624e-05
ADA	20	43249748	rs765445980	C	T	c.886G>A	p.Asp296Asn	4	246272	0	1.624e-05
ADA	20	43249748	rs765445980	C	T	c.886G>A	p.Asp296Asn	4	246272	0	1.624e-05
COMT	22	19951778	.	G	A	c.571G>A	p.Asp191Asn	4	246246	0	1.624e-05
VDR	12	48238698	rs771926584	G	A	c.1265C>T	p.Pro422Leu	4	246234	0	1.624e-05
CA3	8	86354350	.	A	G	c.281A>G	p.His94Arg	4	246268	0	1.624e-05
IL1B	2	113588929	rs774783730	C	A	c.537G>T	p.Lys179Asn	4	246262	0	1.624e-05
TUBB1	20	57599140	rs544279242	C	T	c.658C>T	p.Pro220Ser	4	246260	0	1.624e-05
SERPINC1	1	173881079	rs121909563	C	A	c.482G>T	p.Arg161Leu	4	246264	0	1.624e-05
DDC	7	50531065	rs753862164	A	G	c.1307T>C	p.Val436Ala	4	246264	0	1.624e-05
COMT	22	19951738	rs772965142	G	A	c.589G>A	p.Glu197Lys‚Ä†	4	246242	0	1.624e-05
PPIA	7	44862768	.	T	C	c.164T>C	p.Phe55Ser‚Ä†	2	123490	0	1.62e-05
ESR2	14	64727220	.	T	A	c.899A>T	p.Lys300Met	3	186286	0	1.61e-05
CTLA4	2	204735563	rs752037577	A	G	c.364A>G	p.Met122Val	4	275514	0	1.452e-05
EDNRB	13	78475324	rs199937989	C	A	c.1090G>T	p.Asp364Tyr	4	276028	0	1.449e-05
ADRB1	10	115804243	rs772208626	A	G	c.352A>G	p.Ile118Val	4	276448	0	1.447e-05
MGAM	7	141734570	.	A	G	c.1888A>G	p.Thr630Ala	4	276472	0	1.447e-05
HCRTR2	6	55142373	rs773153873	A	G	c.958A>G	p.Ile320Val	4	276580	0	1.446e-05
MGAM	7	141727464	.	C	T	c.1150C>T	p.Arg384Cys	4	276668	0	1.446e-05
F10	13	113803611	rs759544193	A	T	c.1247A>T	p.Gln416Leu	4	276862	0	1.445e-05
HCRTR2	6	55145194	rs76232306	G	A	c.1057G>A	p.Val353Ile	4	276798	0	1.445e-05
MGAM	7	141724866	rs186400912	A	G	c.899A>G	p.Tyr300Cys	4	276834	0	1.445e-05
XDH	2	31570429	.	C	T	c.3235G>A	p.Ala1079Thr	4	277056	0	1.444e-05
VDR	12	48238710	rs376903517	C	A	c.1253G>T	p.Arg418Leu	4	277074	0	1.444e-05
IL1B	2	113588926	rs747380647	T	G	c.540A>C	p.Glu180Asp	4	277228	0	1.443e-05
IL1B	2	113590247	rs756774985	T	C	c.458A>G	p.Glu153Gly	4	277226	0	1.443e-05
CA4	17	58235759	rs761553374	G	C	c.696G>C	p.Lys232Asn	4	277112	0	1.443e-05
CA2	8	86377667	rs201300516	C	G	c.201C>G	p.Asn67Lys	4	277114	0	1.443e-05
TUBB6	18	12325528	rs781396869	A	G	c.740A>G	p.Asn247Ser	4	277160	0	1.443e-05
ESR2	14	64694757	.	A	C	c.1413T>G	p.Cys471Trp‚Ä†	1	70070	0	1.427e-05
ESR2	14	64727212	rs747036560	C	A	c.907G>T	p.Asp303Tyr	3	212556	0	1.411e-05
ADRA1D	20	4228866	rs772655459	C	G	c.739G>C	p.Gly247Arg	3	215568	0	1.392e-05
COMT	22	19954763	.	T	C	c.270T>C	p.Leu91Pro‚Ä†	2	144826	0	1.381e-05
COMT	22	19954759	rs574147654	C	G	c.266C>G	p.Pro90Ala‚Ä†	2	144936	0	1.38e-05
HDAC2	6	114292264	.	C	G	c.91G>C	p.Gly31Arg‚Ä†	2	145038	0	1.379e-05
TUBB8	10	93581	rs782167952	G	A	c.751C>T	p.Arg251Trp	3	232016	0	1.293e-05
FGFR4	5	176522557	rs746053925	T	C	c.1654T>C	p.Cys552Arg	3	235772	0	1.272e-05
ADA	20	43264919	.	T	G	c.44A>C	p.His15Pro	3	235774	0	1.272e-05
ADA	20	43264919	.	T	G	c.44A>C	p.His15Pro	3	235774	0	1.272e-05
ADRA1D	20	4229078	rs775274145	T	C	c.527A>G	p.Asp176Gly	3	237818	0	1.261e-05
TUBB8	10	93611	.	G	A	c.721C>T	p.Arg241Cys	3	239334	0	1.253e-05
DCK	4	71888187	rs370045223	G	A	c.311G>A	p.Arg104Gln	3	242426	0	1.237e-05
TUBB8	10	93397	rs559882106	G	A	c.935C>T	p.Thr312Met	3	243004	0	1.235e-05
ITGB3	17	45363729	rs121918446	C	T	c.718C>T	p.Arg240Trp	3	243770	0	1.231e-05
DPP4	2	162868495	.	T	G	c.1640A>C	p.Tyr547Ser	3	243778	0	1.231e-05
CA12	15	63637710	rs368355265	T	C	c.395A>G	p.Glu132Gly	3	243842	0	1.23e-05
GAA	17	78086421	rs377544304	G	A	c.1799G>A	p.Arg600His	3	244092	0	1.229e-05
INSR	19	7152744	rs768734111	C	T	c.2224G>A	p.Val742Ile	3	244896	0	1.225e-05
COMT	22	19951865	rs774500122	G	A	c.658G>A	p.Glu220Lys‚Ä†	3	245388	0	1.223e-05
DPP4	2	162862301	rs775315797	C	T	c.2006G>A	p.Arg669His	3	245546	0	1.222e-05
MME	3	154884783	rs757277227	G	A	c.1753G>A	p.Glu585Lys	3	245636	0	1.221e-05
MME	3	154884770	rs761195941	G	A	c.1740G>A	p.Met580Ile	3	245686	0	1.221e-05
CYP19A1	15	51503084	rs571532730	G	A	c.1433C>T	p.Ser478Phe	3	245720	0	1.221e-05
ESR2	14	64701679	.	G	A	c.1415C>T	p.Pro472Leu‚Ä†	3	245926	0	1.22e-05
MS4A1	11	60233504	rs752586689	G	A	c.447G>A	p.Met149Ile	3	245924	0	1.22e-05
RXRA	9	137320990	.	G	A	c.947G>A	p.Arg316His	3	245862	0	1.22e-05
CYP19A1	15	51504672	rs759563175	C	T	c.1108G>A	p.Val370Met	3	245900	0	1.22e-05
ACE	17	61559069	rs370491569	C	T	c.1088C>T	p.Ala363Val	3	246072	0	1.219e-05
CA4	17	58235750	rs767868852	C	G	c.687C>G	p.Cys229Trp	3	246196	0	1.219e-05
SERPINC1	1	173881128	.	C	T	c.433G>A	p.Glu145Lys	3	246204	0	1.219e-05
XDH	2	31572977	rs769222164	A	C	c.2744T>G	p.Phe915Cys	3	246170	0	1.219e-05
CRBN	3	3194230	rs764206787	T	C	c.1058A>G	p.His353Arg	3	246180	0	1.219e-05
CA14	1	150235524	rs782320990	C	A	c.646C>A	p.Leu216Ile	3	246068	0	1.219e-05
ADORA2A	22	24837027	rs756360364	T	C	c.809T>C	p.Met270Thr	3	246194	0	1.219e-05
MS4A1	11	60233568	rs767533205	A	T	c.511A>T	p.Asn171Tyr	3	246164	0	1.219e-05
IL12B	5	158750310	rs757751382	G	A	c.116C>T	p.Pro39Leu	3	246044	0	1.219e-05
CA13	8	86180794	rs774932960	C	A	c.607C>A	p.Pro203Thr	3	246186	0	1.219e-05
SERPINC1	1	173883966	rs768704768	G	A	c.133C>T	p.Arg45Trp	3	246096	0	1.219e-05
XDH	2	31571785	rs767019876	T	A	c.3031A>T	p.Thr1011Ser	3	246174	0	1.219e-05
ACHE	7	100490881	rs771062715	C	T	c.973G>A	p.Val325Ile	3	246056	0	1.219e-05
CA6	1	9027828	rs747994768	G	A	c.682G>A	p.Val228Ile	3	246126	0	1.219e-05
CCR5	3	46414715	rs762167048	T	C	c.322T>C	p.Tyr108His	3	246096	0	1.219e-05
MS4A1	11	60233538	rs745437493	T	G	c.481T>G	p.Tyr161Asp	3	246130	0	1.219e-05
FDPS	1	155287768	rs533042404	G	A	c.517G>A	p.Asp173Asn	3	246240	0	1.218e-05
ESR2	14	64699982	.	T	G	c.1466A>C	p.Asp489Ala	3	246250	0	1.218e-05
CA3	8	86356300	rs763328454	T	C	c.389T>C	p.Phe130Ser	3	246222	0	1.218e-05
PTGS1	9	125154573	.	T	C	c.1550T>C	p.Phe517Ser	3	246244	0	1.218e-05
PLG	6	161157985	rs551058645	G	C	c.1748G>C	p.Gly583Ala	3	246252	0	1.218e-05
CA2	8	86377510	rs759148315	A	G	c.44A>G	p.His15Arg	3	246210	0	1.218e-05
CA4	17	58234868	rs754082624	C	T	c.349C>T	p.His117Tyr	3	246262	0	1.218e-05
COMT	22	19951782	.	A	G	c.575A>G	p.His192Arg	3	246244	0	1.218e-05
THRA	17	38243047	rs764472548	A	G	c.664A>G	p.Ile222Val	3	246246	0	1.218e-05
TUBB1	20	57599002	rs765440300	A	C	c.520A>C	p.Lys174Gln	3	246270	0	1.218e-05
TUBB6	18	12325309	rs571803893	A	G	c.521A>G	p.Lys174Arg	3	246266	0	1.218e-05
FDPS	1	155287783	rs749581999	C	T	c.532C>T	p.Arg178Cys	3	246250	0	1.218e-05
TUBB1	20	57599234	rs770226644	G	A	c.752G>A	p.Arg251His	3	246232	0	1.218e-05
TUBB1	20	57599144	rs759648996	C	T	c.662C>T	p.Thr221Ile	3	246262	0	1.218e-05
DRD2	11	113288813	rs745749347	C	T	c.331G>A	p.Val111Ile	3	246220	0	1.218e-05
ACE	17	61561212	rs745506888	A	G	c.1589A>G	p.Tyr530Cys	3	246252	0	1.218e-05
TUBB6	18	12325411	rs749407816	A	T	c.623A>T	p.Tyr208Phe	3	246252	0	1.218e-05
HDAC2	6	114292265	rs777510155	G	C	c.90C>G	p.Phe30Leu‚Ä†	2	175392	0	1.14e-05
COMT	22	19951877	rs750490411	T	C	c.670T>C	p.Ser224Pro‚Ä†	3	274722	0	1.092e-05
EDNRB	13	78474077	rs202153354	C	T	c.1381G>A	p.Gly461Ser	3	275426	0	1.089e-05
EDNRB	13	78477694	rs201311945	G	T	c.802C>A	p.Pro268Thr	3	275830	0	1.088e-05
EDNRB	13	78475323	rs142295388	T	A	c.1091A>T	p.Asp364Val	3	276030	0	1.087e-05
CYP19A1	15	51507369	rs370257485	C	T	c.919G>A	p.Ala307Thr	3	276650	0	1.084e-05
ESR2	14	64700025	rs759669003	G	A	c.1423C>T	p.His475Tyr	3	276816	0	1.084e-05
PDE5A	4	120422353	rs202047445	A	G	c.2462T>C	p.Ile821Thr	3	276644	0	1.084e-05
RXRA	9	137320971	rs747069260	A	G	c.928A>G	p.Ile310Val	3	276664	0	1.084e-05
TUBB1	20	57594609	rs146871690	A	C	c.32A>C	p.Gln11Pro	3	277018	0	1.083e-05
ACE	17	61559066	rs142328237	C	T	c.1085C>T	p.Ser362Leu	3	277044	0	1.083e-05
ESR2	14	64724010	rs553390407	C	T	c.1025G>A	p.Gly342Glu	3	277218	0	1.082e-05
TUBB6	18	12325491	rs765335329	G	A	c.703G>A	p.Gly235Arg	3	277172	0	1.082e-05
EDNRB	13	78492240	rs368159798	T	C	c.739A>G	p.Ile247Val	3	277224	0	1.082e-05
FDPS	1	155289628	rs781599688	A	G	c.968A>G	p.Lys323Arg	3	277226	0	1.082e-05
PLG	6	161157961	rs775543829	A	G	c.1724A>G	p.Lys575Arg	3	277240	0	1.082e-05
NR3C2	4	149002572	rs746185977	G	T	c.2878C>A	p.Leu960Met	3	277148	0	1.082e-05
FGFR1	8	38275431	rs372521005	G	C	c.1602C>G	p.Asp534Glu	3	277228	0	1.082e-05
ESR2	14	64724032	rs149090049	A	G	c.1003T>C	p.Trp335Arg	3	277194	0	1.082e-05
ADRA1D	20	4228512	rs370960496	A	G	c.1093T>C	p.Phe365Leu	2	203878	0	9.81e-06
CA6	1	9011559	.	T	C	c.337T>C	p.Trp113Arg‚Ä†	2	226688	0	8.823e-06
CA6	1	9011704	rs375626417	G	C	c.482G>C	p.Gly161Ala‚Ä†	2	226716	0	8.822e-06
DHFR	5	79949857	rs767425256	G	C	c.106C>G	p.Gln36Glu	2	231942	0	8.623e-06
PDE8A	15	85669582	rs766944464	A	G	c.2230A>G	p.Ile744Val	2	234394	0	8.533e-06
ADA	20	43264920	rs121908725	G	C	c.43C>G	p.His15Asp	2	235412	0	8.496e-06
ADA	20	43264920	rs121908725	G	C	c.43C>G	p.His15Asp	2	235412	0	8.496e-06
GAA	17	78086810	rs554975651	A	C	c.2024A>C	p.Asn675Thr	2	236828	0	8.445e-06
ADRA1D	20	4229076	rs745387589	C	T	c.529G>A	p.Val177Met	2	237210	0	8.431e-06
GAA	17	78086719	rs368438393	G	T	c.1933G>T	p.Asp645Tyr	2	238156	0	8.398e-06
FGFR4	5	176522545	rs199694646	G	C	c.1642G>C	p.Val548Leu	2	238206	0	8.396e-06
PDE4B	1	66834638	.	G	A	c.1831G>A	p.Val611Met	2	238602	0	8.382e-06
DPEP1	16	89702685	rs772847178	A	G	c.251A>G	p.Tyr84Cys	2	239212	0	8.361e-06
TNF	6	31545171	rs760036765	G	A	c.559G>A	p.Ala187Thr	2	241072	0	8.296e-06
TNF	6	31545168	.	G	A	c.556G>A	p.Glu186Lys	2	241068	0	8.296e-06
TNF	6	31545253	rs770509340	G	A	c.641G>A	p.Arg214Gln	2	241068	0	8.296e-06
TNF	6	31545262	rs763621932	A	C	c.650A>C	p.Tyr217Ser	2	241066	0	8.296e-06
GAA	17	78081615	.	A	G	c.875A>G	p.Tyr292Cys	2	241494	0	8.282e-06
CA4	17	58232689	rs779517960	T	C	c.73T>C	p.Tyr25His	2	241542	0	8.28e-06
TNF	6	31545058	rs753130938	A	G	c.446A>G	p.His149Arg	2	241598	0	8.278e-06
TNF	6	31545059	rs758652888	T	A	c.447T>A	p.His149Gln	2	241596	0	8.278e-06
DHFR	5	79950281	rs781563390	C	A	c.28G>T	p.Ala10Ser	2	242034	0	8.263e-06
ADRA1D	20	4202727	rs766638344	A	G	c.1162T>C	p.Phe388Leu	2	243338	0	8.219e-06
REN	1	204124218	.	C	T	c.1147G>A	p.Ala383Thr	2	244024	0	8.196e-06
CTLA4	2	204735583	rs750841862	C	G	c.384C>G	p.Ile128Met	2	244162	0	8.191e-06
GAA	17	78086420	rs764670084	C	T	c.1798C>T	p.Arg600Cys	2	244206	0	8.19e-06
COMT	22	19950320	rs774847933	A	G	c.271A>G	p.Asn91Asp	2	244544	0	8.178e-06
DPEP1	16	89703724	rs760575879	A	G	c.704A>G	p.His235Arg	2	245152	0	8.158e-06
ADORA2A	22	24829635	rs746738083	C	G	c.263C>G	p.Thr88Arg	2	245210	0	8.156e-06
ADORA1	1	203134856	rs749274582	C	T	c.809C>T	p.Thr270Ile	2	245372	0	8.151e-06
FKBP1A	20	1352820	rs760243637	T	G	c.263A>C	p.His88Pro	2	245394	0	8.15e-06
PGR	11	100909968	rs746145332	G	A	c.2681C>T	p.Thr894Ile	2	245446	0	8.148e-06
MGAM	7	141734566	.	C	A	c.1884C>A	p.Asp628Glu	2	245488	0	8.147e-06
ESR2	14	64700034	.	C	T	c.1414G>A	p.Gly472Ser	2	245482	0	8.147e-06
CCR5	3	46415254	.	G	T	c.861G>T	p.Met287Ile	2	245496	0	8.147e-06
IL2RA	10	6067841	rs766766658	G	C	c.212C>G	p.Ser71Cys	2	245540	0	8.145e-06
PPARG	3	12458490	rs371491950	A	G	c.1107A>G	p.Ile369Met	2	245574	0	8.144e-06
TUBB8	10	93720	rs369736529	G	C	c.612C>G	p.Asn204Lys	2	245588	0	8.144e-06
PPARG	3	12458317	rs767437202	G	A	c.934G>A	p.Gly312Ser	2	245646	0	8.142e-06
TNFSF13B	13	108955838	rs768446396	C	G	c.631C>G	p.Leu211Val	2	245676	0	8.141e-06
PPARG	3	12458330	rs28936407	G	A	c.947G>A	p.Arg316His	2	245662	0	8.141e-06
ADRB1	10	115804318	rs754324614	A	C	c.427A>C	p.Thr143Pro	2	245680	0	8.141e-06
BCHE	3	165547422	rs745482363	C	T	c.1400G>A	p.Gly467Asp	2	245700	0	8.14e-06
DPEP1	16	89704105	rs751460549	G	A	c.919G>A	p.Gly307Ser	2	245740	0	8.139e-06
BCHE	3	165547425	rs775935293	T	C	c.1397A>G	p.His466Arg	2	245730	0	8.139e-06
MGAM	7	141730288	rs782310137	A	G	c.1348A>G	p.Ile450Val	2	245716	0	8.139e-06
TUBB4B	9	140137613	.	G	A	c.943G>A	p.Ala315Thr	2	245804	0	8.137e-06
DPEP1	16	89704098	rs758263672	C	G	c.912C>G	p.Asp304Glu	2	245788	0	8.137e-06
PDE8A	15	85669538	rs749820671	A	G	c.2186A>G	p.Asn729Ser	2	245800	0	8.137e-06
INSR	19	7143093	.	C	T	c.2276G>A	p.Arg759Gln	2	245786	0	8.137e-06
ITGAL	16	30492865	rs767344206	T	G	c.682T>G	p.Leu228Val	2	245834	0	8.136e-06
SLC6A4	17	28536220	rs770596399	G	A	c.1490C>T	p.Thr497Met	2	245816	0	8.136e-06
CA9	9	35676331	rs753940556	T	C	c.785T>C	p.Val262Ala	2	245862	0	8.135e-06
CA9	9	35676331	rs753940556	T	G	c.785T>G	p.Val262Gly	2	245862	0	8.135e-06
PDE8A	15	85669531	rs780405104	G	A	c.2179G>A	p.Val727Met	2	245844	0	8.135e-06
PTGS1	9	125141056	rs117122585	C	T	c.355C>T	p.Arg119Cys	2	245888	0	8.134e-06
TUBB4B	9	140137616	rs750343160	G	A	c.946G>A	p.Val316Met	2	245868	0	8.134e-06
CYP19A1	15	51504657	rs121434536	G	A	c.1123C>T	p.Arg375Cys	2	245916	0	8.133e-06
TUBB4A	19	6495567	rs373302095	C	T	c.943G>A	p.Ala315Thr	2	245992	0	8.13e-06
SLC6A4	17	28545331	rs562232343	A	G	c.503T>C	p.Ile168Thr	2	246008	0	8.13e-06
KDR	4	55961807	.	G	C	c.2754C>G	p.Phe918Leu	2	246036	0	8.129e-06
MS4A1	11	60233512	rs201495118	T	C	c.455T>C	p.Leu152Pro	2	246018	0	8.129e-06
NR3C1	5	142675127	rs756361771	C	T	c.1924G>A	p.Asp642Asn	2	246028	0	8.129e-06
IL12B	5	158750311	rs779340279	G	C	c.115C>G	p.Pro39Ala	2	246068	0	8.128e-06
SERPINC1	1	173883970	rs761729771	C	A	c.129G>T	p.Lys43Asn	2	246094	0	8.127e-06
PTGS2	1	186645265	rs371762608	T	C	c.1022A>G	p.Tyr341Cys	2	246096	0	8.127e-06
THRB	3	24174866	.	T	C	c.826A>G	p.Ile276Val	2	246110	0	8.126e-06
ATP1A4	1	160125842	rs750201323	T	G	c.419T>G	p.Leu140Arg	2	246118	0	8.126e-06
MS4A1	11	60233533	rs757004270	C	T	c.476C>T	p.Thr159Ile	2	246124	0	8.126e-06
MS4A1	11	60233538	rs745437493	T	C	c.481T>C	p.Tyr161His	2	246130	0	8.126e-06
MS4A1	11	60233565	rs370796845	G	C	c.508G>C	p.Ala170Pro	2	246150	0	8.125e-06
ITGAL	16	30495245	rs756493723	G	A	c.820G>A	p.Asp274Asn	2	246164	0	8.125e-06
XDH	2	31571775	.	A	G	c.3041T>C	p.Phe1014Ser	2	246168	0	8.125e-06
TUBB6	18	12325554	.	A	G	c.766A>G	p.Asn256Asp	2	246164	0	8.125e-06
MME	3	154832894	rs574482291	G	A	c.308G>A	p.Arg103His	2	246148	0	8.125e-06
XDH	2	31571784	.	G	A	c.3032C>T	p.Thr1011Ile	2	246162	0	8.125e-06
CA7	16	66885441	rs756430457	G	A	c.433G>A	p.Val145Met	2	246166	0	8.125e-06
CA4	17	58235768	rs757960928	G	C	c.705G>C	p.Trp235Cys	2	246142	0	8.125e-06
ITGB3	17	45362022	rs777168504	A	G	c.575A>G	p.Tyr192Cys	2	246166	0	8.125e-06
MS4A1	11	60233550	rs773560581	T	C	c.493T>C	p.Tyr165His	2	246162	0	8.125e-06
FGFR1	8	38273416	rs765629435	C	T	c.1919G>A	p.Arg640Gln	2	246190	0	8.124e-06
TUBB1	20	57599423	rs763217749	C	T	c.941C>T	p.Ala314Val	2	246186	0	8.124e-06
F10	13	113803333	.	C	T	c.959C>T	p.Ser320Leu‚Ä†	2	246170	0	8.124e-06
ITGAL	16	30495246	rs778433622	A	T	c.821A>T	p.Asp274Val	2	246184	0	8.124e-06
MME	3	154832907	rs200172402	T	G	c.321T>G	p.Phe107Leu	2	246182	0	8.124e-06
CA4	17	58235759	rs761553374	G	T	c.696G>T	p.Lys232Asn	2	246170	0	8.124e-06
CA13	8	86180797	.	C	T	c.610C>T	p.Leu204Phe	2	246182	0	8.124e-06
CRBN	3	3194234	rs754056968	G	A	c.1054C>T	p.Pro352Ser	2	246182	0	8.124e-06
IL2RA	10	6067980	rs201995749	C	T	c.73G>A	p.Asp25Asn	2	246210	0	8.123e-06
FGFR1	8	38275813	rs575766741	G	C	c.1456C>G	p.Pro486Ala	2	246216	0	8.123e-06
ACE	17	61559889	rs775932125	A	G	c.1181A>G	p.His394Arg	2	246202	0	8.123e-06
SERPINC1	1	173881125	.	T	C	c.436A>G	p.Lys146Glu	2	246228	0	8.123e-06
CA2	8	86389449	.	T	A	c.608T>A	p.Leu203Gln	2	246206	0	8.123e-06
VDR	12	48250964	rs780041888	G	C	c.681C>G	p.Ser227Arg	2	246202	0	8.123e-06
ESR2	14	64694264	rs141329819	G	A	c.1475C>T	p.Thr492Met‚Ä†	2	246210	0	8.123e-06
PTGS1	9	125154611	.	C	T	c.1588C>T	p.Leu530Phe	2	246214	0	8.123e-06
GAA	17	78084744	rs786204720	T	C	c.1556T>C	p.Met519Thr	2	246204	0	8.123e-06
PTGS1	9	125154602	rs145989297	C	T	c.1579C>T	p.Pro527Ser	2	246228	0	8.123e-06
PLG	6	161162444	.	C	T	c.2120C>T	p.Thr707Ile	2	246220	0	8.123e-06
CA12	15	63632561	rs767802833	G	T	c.673C>A	p.Leu225Met	2	246232	0	8.122e-06
NR3C1	5	142680112	rs761295829	G	A	c.1688C>T	p.Thr563Met	2	246238	0	8.122e-06
DHODH	16	72046053	.	G	A	c.126G>A	p.Met42Ile	2	246252	0	8.122e-06
REN	1	204128665	.	G	A	c.551C>T	p.Pro184Leu	2	246258	0	8.122e-06
CA4	17	58235736	rs762909095	A	G	c.673A>G	p.Thr225Ala	2	246244	0	8.122e-06
ESR2	14	64694279	.	A	G	c.1460T>C	p.Leu487Pro‚Ä†	2	246230	0	8.122e-06
TUBB1	20	57599528	.	T	C	c.1046T>C	p.Val349Ala	2	246254	0	8.122e-06
ADA	20	43255110	rs771162170	A	G	c.349T>C	p.Trp117Arg	2	246248	0	8.122e-06
DHODH	16	72046037	.	A	G	c.110A>G	p.Tyr37Cys	2	246256	0	8.122e-06
EDNRB	13	78492248	rs746343092	T	C	c.731A>G	p.Asp244Gly	2	246272	0	8.121e-06
F2	11	46760861	.	G	C	c.1772G>C	p.Gly591Ala	2	246268	0	8.121e-06
IL2RA	10	6067872	rs201617475	C	T	c.181G>A	p.Gly61Arg	2	246260	0	8.121e-06
ATP1A4	1	160145995	.	G	A	c.2425G>A	p.Gly809Arg	2	246260	0	8.121e-06
CA3	8	86354356	rs759303266	A	G	c.287A>G	p.His96Arg	2	246268	0	8.121e-06
ESR2	14	64699965	rs756030287	G	T	c.1483C>A	p.Leu495Met	2	246264	0	8.121e-06
TUBB1	20	57599093	.	A	G	c.611A>G	p.Asn204Ser	2	246270	0	8.121e-06
ADA	20	43255157	rs121908714	C	T	c.302G>A	p.Arg101Gln	2	246270	0	8.121e-06
ADA	20	43255157	rs121908714	C	T	c.302G>A	p.Arg101Gln	2	246270	0	8.121e-06
IL2RA	10	6063498	.	T	A	c.526A>T	p.Arg176Trp	2	246270	0	8.121e-06
TUBB1	20	57599015	rs756027671	C	T	c.533C>T	p.Thr178Ile	2	246266	0	8.121e-06
IL1B	2	113590302	rs776618633	C	T	c.403G>A	p.Val135Met	2	246272	0	8.121e-06
TUBB1	20	57599006	.	T	C	c.524T>C	p.Val175Ala	2	246264	0	8.121e-06
TUBB1	20	57599105	.	A	G	c.623A>G	p.Tyr208Cys	2	246268	0	8.121e-06
TUBB6	18	12325387	.	A	G	c.599A>G	p.Tyr200Cys	2	246264	0	8.121e-06
ESR2	14	64551707	.	C	A	c.1470G>T	p.Gln490His‚Ä†	1	123158	0	8.12e-06
ESR2	14	64551718	.	C	A	c.1459G>T	p.Gly487Cys‚Ä†	1	123160	0	8.12e-06
ESR2	14	64551703	.	G	C	c.1474C>G	p.Pro492Ala‚Ä†	1	123166	0	8.119e-06
BCHE	3	165496481	.	C	A	c.320G>T	p.Arg107Ile‚Ä†	1	128928	0	7.756e-06
TUBB2B	6	3225572	rs756024033	G	T	c.751C>A	p.Arg251Ser	1	130760	0	7.648e-06
DPEP1	16	89703757	.	G	T	c.737G>T	p.Arg246Leu	2	275860	0	7.25e-06
DPEP1	16	89704244	.	G	C	c.930G>C	p.Arg310Ser	2	275998	0	7.246e-06
ITGA2B	17	42458124	rs772664304	C	T	c.571G>A	p.Gly191Arg‚Ä†	2	276034	0	7.245e-06
DPEP1	16	89704105	rs751460549	G	T	c.919G>T	p.Gly307Cys	2	276678	0	7.229e-06
MGAM	7	141727465	rs537674844	G	A	c.1151G>A	p.Arg384His	2	276656	0	7.229e-06
DPEP1	16	89704096	rs750273023	G	A	c.910G>A	p.Asp304Asn	2	276716	0	7.228e-06
INSR	19	7143094	rs752552480	G	A	c.2275C>T	p.Arg759Trp	2	276712	0	7.228e-06
MME	3	154878201	rs746784538	G	A	c.1624G>A	p.Val542Ile	2	276698	0	7.228e-06
TYMS	18	672988	rs764603167	G	T	c.933G>T	p.Met311Ile	2	276770	0	7.226e-06
CA6	1	9017309	.	G	C	c.373G>C	p.Glu125Gln	2	276936	0	7.222e-06
VDR	12	48238710	rs376903517	C	T	c.1253G>A	p.Arg418His	2	277074	0	7.218e-06
IL12B	5	158750225	.	C	A	c.201G>T	p.Glu67Asp	2	277134	0	7.217e-06
IL12B	5	158750179	rs756537897	C	T	c.247G>A	p.Gly83Arg	2	277130	0	7.217e-06
ATP1A4	1	160134152	.	A	G	c.985A>G	p.Ile329Val	2	277152	0	7.216e-06
GAA	17	78084745	.	G	C	c.1557G>C	p.Met519Ile	2	277146	0	7.216e-06
TUBB4A	19	6496091	.	C	T	c.419G>A	p.Gly140Glu	2	277208	0	7.215e-06
VDR	12	48240572	rs149122494	G	C	c.925C>G	p.Gln309Glu	2	277204	0	7.215e-06
ESR2	14	64694265	rs767166888	T	G	c.1474A>C	p.Thr492Pro‚Ä†	2	277216	0	7.215e-06
THRA	17	38245581	rs577276332	A	T	c.1105A>T	p.Met369Leu	2	277190	0	7.215e-06
VDR	12	48249485	rs376478613	G	A	c.833C>T	p.Pro278Leu	2	277220	0	7.214e-06
TUBB2B	6	3225602	.	G	A	c.721C>T	p.Arg241Cys	1	148866	0	6.717e-06
PSMB5	14	23496979	.	C	T	c.565G>A	p.Ala189Thr‚Ä†	1	151350	0	6.607e-06
MAOB	X	43656392	rs768655609	A	G	c.598T>C	p.Ser200Pro	1	174955	0	5.716e-06
AR	X	66941699	rs137852589	G	A	c.2343G>A	p.Met781Ile	1	178499	0	5.602e-06
ESR2	14	64727212	rs747036560	C	T	c.907G>A	p.Asp303Asn	1	181576	0	5.507e-06
ESR2	14	64727218	rs747372616	A	C	c.901T>G	p.Leu301Val	1	185830	0	5.381e-06
DCK	4	71888270	rs375671177	A	G	c.394A>G	p.Ser132Gly	1	188246	0	5.312e-06
ADRA1D	20	4228817	.	A	C	c.788T>G	p.Phe263Cys	1	194666	0	5.137e-06
PDE7A	8	66635758	.	C	T	c.1261G>A	p.Asp421Asn‚Ä†	1	196530	0	5.088e-06
ESR2	14	64727239	rs762875795	T	C	c.880A>G	p.Met294Val	1	201596	0	4.96e-06
PDE4D	5	58271647	rs767626308	T	C	c.1850A>G	p.His617Arg	1	212402	0	4.708e-06
F10	13	113803698	.	G	A	c.1334G>A	p.Arg445His	1	215540	0	4.64e-06
ACHE	7	100490074	rs151107784	G	T	c.1434C>A	p.His478Gln	1	217574	0	4.596e-06
RXRA	9	137313543	rs761143990	A	G	c.802A>G	p.Ile268Val	1	219786	0	4.55e-06
CA6	1	9011485	.	G	T	c.263G>T	p.Trp88Leu‚Ä†	1	225068	0	4.443e-06
GART	21	34877883	.	C	G	c.2710G>C	p.Val904Leu	1	225088	0	4.443e-06
CA6	1	9011547	rs754044798	G	A	c.325G>A	p.Gly109Ser‚Ä†	1	226612	0	4.413e-06
CA6	1	9011553	rs755097311	A	G	c.331A>G	p.Arg111Gly‚Ä†	1	226658	0	4.412e-06
CA6	1	9011703	rs762362141	G	A	c.481G>A	p.Gly161Arg‚Ä†	1	226700	0	4.411e-06
CA6	1	9011668	.	G	T	c.446G>T	p.Gly149Val‚Ä†	1	226776	0	4.41e-06
CA6	1	9011635	rs745539970	A	G	c.413A>G	p.Glu138Gly‚Ä†	1	226836	0	4.408e-06
CA6	1	9011638	rs755770624	G	A	c.416G>A	p.Cys139Tyr‚Ä†	1	226840	0	4.408e-06
DPEP1	16	89702317	rs201263684	C	G	c.106C>G	p.His36Asp	1	231018	0	4.329e-06
GART	21	34877898	.	G	A	c.2695C>T	p.Leu899Phe	1	232484	0	4.301e-06
ADRB1	10	115804921	.	A	T	c.1030A>T	p.Asn344Tyr	1	232738	0	4.297e-06
ADRB1	10	115804983	rs138212934	G	C	c.1092G>C	p.Trp364Cys	1	233436	0	4.284e-06
DHFR	5	79949844	rs761785469	G	A	c.119C>T	p.Thr40Ile	1	234256	0	4.269e-06
TUBB8	10	93585	rs781807177	G	T	c.747C>A	p.Asp249Glu	1	234426	0	4.266e-06
CA1	8	86241988	.	G	A	c.599C>T	p.Thr200Ile	1	235128	0	4.253e-06
FGFR4	5	176522573	rs765645716	A	G	c.1670A>G	p.Asn557Ser	1	235158	0	4.252e-06
FGFR4	5	176522566	rs538562844	A	C	c.1663A>C	p.Lys555Gln	1	236360	0	4.231e-06
CA1	8	86241976	.	A	G	c.611T>C	p.Leu204Pro	1	236966	0	4.22e-06
ACHE	7	100491055	rs756467564	A	G	c.799T>C	p.Trp267Arg	1	239258	0	4.18e-06
GAA	17	78086470	rs377175810	C	G	c.1848C>G	p.Asp616Glu	1	239370	0	4.178e-06
ADRA1D	20	4229091	rs750315594	A	G	c.514T>C	p.Trp172Arg	1	239616	0	4.173e-06
GAA	17	78086466	.	G	A	c.1844G>A	p.Gly615Glu	1	240026	0	4.166e-06
PDE8A	15	85669570	rs774223934	T	G	c.2218T>G	p.Trp740Gly	1	240134	0	4.164e-06
F2	11	46749632	.	A	G	c.1217A>G	p.His406Arg	1	240304	0	4.161e-06
TNFSF13B	13	108955601	rs773976500	G	A	c.482G>A	p.Gly161Glu	1	240688	0	4.155e-06
TNF	6	31545252	rs141307820	C	T	c.640C>T	p.Arg214Trp	1	241068	0	4.148e-06
TNF	6	31545154	rs140654183	C	A	c.542C>A	p.Thr181Asn	1	241064	0	4.148e-06
RXRB	6	33163396	rs765970270	C	T	c.1207G>A	p.Val403Met	1	241062	0	4.148e-06
GABBR1	6	29589024	.	T	C	c.1177A>G	p.Ile393Val	1	241200	0	4.146e-06
TNF	6	31545030	.	T	C	c.418T>C	p.Phe140Leu	1	241516	0	4.141e-06
TNF	6	31545048	.	C	T	c.436C>T	p.Pro146Ser	1	241560	0	4.14e-06
TNF	6	31545055	rs552363141	C	A	c.443C>A	p.Thr148Asn	1	241570	0	4.14e-06
TNF	6	31545059	rs758652888	T	G	c.447T>G	p.His149Gln	1	241596	0	4.139e-06
RXRB	6	33162577	rs759866391	G	A	c.1496C>T	p.Ala499Val	1	241582	0	4.139e-06
PDE5A	4	120423809	rs114886951	A	T	c.2333T>A	p.Ile778Lys	1	242082	0	4.131e-06
PPIA	7	44839054	.	G	T	c.164G>T	p.Arg55Ile	1	242068	0	4.131e-06
MGAM	7	141732626	.	A	T	c.1586A>T	p.Asp529Val	1	242190	0	4.129e-06
GAA	17	78081507	.	G	A	c.844G>A	p.Asp282Asn	1	242466	0	4.124e-06
SLC6A4	17	28537664	rs760402602	A	G	c.1318T>C	p.Phe440Leu	1	242484	0	4.124e-06
CA9	9	35676169	rs761508765	A	G	c.713A>G	p.Glu238Gly	1	242636	0	4.121e-06
DHFR	5	79950244	rs758957010	T	A	c.65A>T	p.Asp22Val	1	242724	0	4.12e-06
TUBB8	10	93658	.	A	C	c.674T>G	p.Leu225Arg	1	242980	0	4.116e-06
CTLA4	2	204735627	.	T	C	c.428T>C	p.Ile143Thr	1	243080	0	4.114e-06
DHFR	5	79950223	.	C	T	c.86G>A	p.Arg29Lys	1	243086	0	4.114e-06
DHFR	5	79950224	.	T	C	c.85A>G	p.Arg29Gly	1	243076	0	4.114e-06
CTLA4	2	204735626	rs757989570	A	G	c.427A>G	p.Ile143Val	1	243156	0	4.113e-06
TUBB8	10	93398	.	T	C	c.934A>G	p.Thr312Ala	1	243114	0	4.113e-06
TUBB8	10	93667	rs782421306	T	C	c.665A>G	p.Tyr222Cys	1	243146	0	4.113e-06
DPEP1	16	89703074	rs759576829	C	G	c.504C>G	p.His168Gln	1	243396	0	4.109e-06
CTLA4	2	204735621	.	T	A	c.422T>A	p.Leu141Gln	1	243366	0	4.109e-06
NR3C1	5	142661599	.	T	C	c.2192A>G	p.Glu731Gly	1	243460	0	4.107e-06
DCK	4	71888175	rs773098850	C	T	c.299C>T	p.Ala100Val	1	243550	0	4.106e-06
NR3C1	5	142661584	rs780355678	T	C	c.2207A>G	p.Tyr736Cys	1	243628	0	4.105e-06
DCK	4	71888166	.	A	T	c.290A>T	p.Gln97Leu	1	243582	0	4.105e-06
CA9	9	35676128	.	G	T	c.672G>T	p.Gln224His	1	243696	0	4.103e-06
ADRA1D	20	4229145	rs751936076	C	A	c.460G>T	p.Ala154Ser	1	243892	0	4.1e-06
DRD2	11	113281616	rs763380657	A	C	c.1165T>G	p.Phe389Val	1	243906	0	4.1e-06
PDE4B	1	66834500	rs780920050	C	G	c.1693C>G	p.Leu565Val	1	243912	0	4.1e-06
ADRB1	10	115804561	.	T	G	c.670T>G	p.Tyr224Asp	1	243970	0	4.099e-06
REN	1	204124241	rs368598464	G	T	c.1124C>A	p.Thr375Asn	1	244026	0	4.098e-06
COMT	22	19950323	rs13306281	G	A	c.274G>A	p.Val92Met	1	244332	0	4.093e-06
COMT	22	19950322	rs755825980	C	G	c.273C>G	p.Asn91Lys	1	244354	0	4.092e-06
GART	21	34876822	.	T	A	c.2738A>T	p.Asn913Ile	1	244396	0	4.092e-06
PDE4B	1	66834506	.	A	G	c.1699A>G	p.Asn567Asp	1	244466	0	4.091e-06
PDE5A	4	120425730	.	A	T	c.2292T>A	p.Asp764Glu	1	244500	0	4.09e-06
CTLA4	2	204735564	.	T	C	c.365T>C	p.Met122Thr	1	244498	0	4.09e-06
CA1	8	86245846	rs754557565	G	A	c.358C>T	p.His120Tyr	1	244644	0	4.088e-06
THRA	17	38244750	rs753882253	A	G	c.979A>G	p.Thr327Ala	1	244634	0	4.088e-06
PPIA	7	44839419	rs754170938	C	G	c.308C>G	p.Ala103Gly	1	244684	0	4.087e-06
ESR1	6	152382151	rs765296559	A	T	c.1261A>T	p.Met421Leu	1	244702	0	4.087e-06
DCK	4	71891583	.	T	G	c.600T>G	p.Ile200Met	1	244750	0	4.086e-06
PDE5A	4	120423797	.	A	G	c.2345T>C	p.Val782Ala	1	244726	0	4.086e-06
MGAM	7	141730178	.	A	G	c.1238A>G	p.Asp413Gly	1	244824	0	4.085e-06
VDR	12	48251451	.	C	G	c.448G>C	p.Val150Leu	1	244810	0	4.085e-06
DCK	4	71891582	rs763685843	T	C	c.599T>C	p.Ile200Thr	1	244792	0	4.085e-06
VDR	12	48251450	rs780886928	A	T	c.449T>A	p.Val150Glu	1	244932	0	4.083e-06
MGAM	7	141722228	.	A	C	c.871A>C	p.Thr291Pro	1	244986	0	4.082e-06
ITGA2B	17	42458118	.	C	T	c.577G>A	p.Gly193Ser‚Ä†	1	245060	0	4.081e-06
BCHE	3	165547755	rs770337031	G	T	c.1067C>A	p.Ala356Asp	1	245074	0	4.08e-06
CYP19A1	15	51510819	rs753882968	A	G	c.662T>C	p.Phe221Ser	1	245108	0	4.08e-06
ITGA2B	17	42458124	rs772664304	C	G	c.571G>C	p.Gly191Arg‚Ä†	1	245074	0	4.08e-06
TUBB8	10	93914	rs782067330	C	G	c.418G>C	p.Gly140Arg	1	245070	0	4.08e-06
FGFR4	5	176520758	.	G	A	c.1501G>A	p.Ala501Thr	1	245146	0	4.079e-06
PDE5A	4	120422406	rs200615863	A	T	c.2409T>A	p.Asp803Glu	1	245174	0	4.079e-06
DRD2	11	113295103	rs773154659	C	A	c.271G>T	p.Val91Phe	1	245178	0	4.079e-06
DRD2	11	113295103	rs773154659	C	T	c.271G>A	p.Val91Ile	1	245178	0	4.079e-06
CA6	1	9018979	.	T	C	c.419T>C	p.Val140Ala	1	245130	0	4.079e-06
CA12	15	63637742	rs775067652	G	T	c.363C>A	p.His121Gln	1	245198	0	4.078e-06
TUBB4B	9	140137425	rs761816628	A	G	c.755A>G	p.Lys252Arg	1	245222	0	4.078e-06
DHFR	5	79933706	.	T	A	c.365A>T	p.Tyr122Phe	1	245228	0	4.078e-06
CA12	15	63637749	.	T	C	c.356A>G	p.His119Arg	1	245300	0	4.077e-06
CA12	15	63637756	rs746668152	G	C	c.349C>G	p.Gln117Glu	1	245280	0	4.077e-06
CTLA4	2	204735531	rs763030646	A	T	c.332A>T	p.Gln111Leu	1	245352	0	4.076e-06
PDE4B	1	66834531	rs767531479	A	G	c.1724A>G	p.Tyr575Cys	1	245316	0	4.076e-06
CA1	8	86245802	.	T	G	c.402A>C	p.Glu134Asp	1	245396	0	4.075e-06
PDE4D	5	58271583	rs769583461	T	C	c.1914A>G	p.Ile638Met	1	245392	0	4.075e-06
PDE4B	1	66833641	rs763194295	A	G	c.1555A>G	p.Met519Val	1	245428	0	4.075e-06
ADORA1	1	203134855	.	A	G	c.808A>G	p.Thr270Ala	1	245414	0	4.075e-06
PGR	11	100922234	.	C	T	c.2278G>A	p.Val760Met	1	245396	0	4.075e-06
PDE4D	5	58271580	rs376541855	C	T	c.1917G>A	p.Met639Ile	1	245432	0	4.074e-06
PDE4D	5	58271581	.	A	G	c.1916T>C	p.Met639Thr	1	245436	0	4.074e-06
F10	13	113803460	rs104894392	C	T	c.1096C>T	p.Arg366Cys	1	245478	0	4.074e-06
FASN	17	80037348	rs745397050	C	T	c.7283G>A	p.Arg2428His	1	245482	0	4.074e-06
GABRA1	5	161309705	rs778581160	C	T	c.701C>T	p.Thr234Ile	1	245480	0	4.074e-06
IL1B	2	113588144	rs751326922	C	T	c.604G>A	p.Asp202Asn	1	245490	0	4.073e-06
CA1	8	86249253	.	A	G	c.275T>C	p.Phe92Ser	1	245534	0	4.073e-06
F10	13	113803468	rs751610729	C	G	c.1104C>G	p.His368Gln	1	245534	0	4.073e-06
MME	3	154898151	rs768601532	T	G	c.2156T>G	p.Ile719Ser	1	245544	0	4.073e-06
CCR5	3	46415253	rs55956105	T	A	c.860T>A	p.Met287Lys	1	245492	0	4.073e-06
MGAM	7	141734571	.	C	G	c.1889C>G	p.Thr630Ser	1	245498	0	4.073e-06
ATP1A2	1	160097549	rs769126252	T	A	c.956T>A	p.Val319Asp	1	245530	0	4.073e-06
MGAM	7	141731588	.	T	G	c.1579T>G	p.Trp527Gly	1	245498	0	4.073e-06
FKBP1A	20	1352835	rs139306132	T	C	c.248A>G	p.Tyr83Cys	1	245512	0	4.073e-06
MGAM	7	141730441	rs782223084	G	A	c.1354G>A	p.Asp452Asn	1	245602	0	4.072e-06
ACE	17	61556400	.	C	G	c.450C>G	p.Ile150Met	1	245576	0	4.072e-06
PPARG	3	12458239	rs745949478	G	A	c.856G>A	p.Gly286Arg	1	245582	0	4.072e-06
TNFSF13B	13	108955833	.	G	A	c.626G>A	p.Gly209Glu	1	245578	0	4.072e-06
DDC	7	50607627	rs751390507	T	C	c.301A>G	p.Ile101Val	1	245604	0	4.072e-06
DHODH	16	72057489	.	C	A	c.1090C>A	p.Pro364Thr	1	245596	0	4.072e-06
BCHE	3	165548145	.	C	A	c.677G>T	p.Ser226Ile	1	245556	0	4.072e-06
ADORA2A	22	24829622	rs201860587	G	A	c.250G>A	p.Val84Ile	1	245560	0	4.072e-06
DRD2	11	113281558	.	T	C	c.1223A>G	p.Tyr408Cys	1	245600	0	4.072e-06
CYP19A1	15	51507384	.	C	T	c.904G>A	p.Glu302Lys	1	245662	0	4.071e-06
PPARG	3	12458259	rs776209503	C	G	c.876C>G	p.Phe292Leu	1	245628	0	4.071e-06
DHODH	16	72057483	.	G	C	c.1084G>C	p.Gly362Arg	1	245652	0	4.071e-06
INSR	19	7152759	.	G	A	c.2209C>T	p.His737Tyr	1	245650	0	4.071e-06
MME	3	154884782	rs751802248	C	G	c.1752C>G	p.His584Gln	1	245634	0	4.071e-06
BCHE	3	165547413	.	A	G	c.1409T>C	p.Ile470Thr	1	245668	0	4.071e-06
PPARG	3	12458452	rs767061053	A	G	c.1069A>G	p.Met357Val	1	245644	0	4.071e-06
THRA	17	38244568	.	G	A	c.797G>A	p.Arg266His	1	245642	0	4.071e-06
CYP19A1	15	51507360	rs745465006	T	A	c.928A>T	p.Thr310Ser	1	245666	0	4.071e-06
ADRB1	10	115804291	rs750000358	T	C	c.400T>C	p.Trp134Arg	1	245632	0	4.071e-06
GABRA1	5	161309564	.	A	T	c.560A>T	p.Tyr187Phe	1	245654	0	4.071e-06
CYP19A1	15	51507362	rs771766414	T	C	c.926A>G	p.Asp309Gly	1	245674	0	4.07e-06
BCHE	3	165547422	rs745482363	C	A	c.1400G>T	p.Gly467Val	1	245700	0	4.07e-06
BCHE	3	165547423	rs772583466	C	T	c.1399G>A	p.Gly467Ser	1	245708	0	4.07e-06
MME	3	154884757	rs774137327	G	A	c.1727G>A	p.Gly576Glu	1	245678	0	4.07e-06
BCHE	3	165547424	.	A	T	c.1398T>A	p.His466Gln	1	245702	0	4.07e-06
MME	3	154884769	rs753143183	T	C	c.1739T>C	p.Met580Thr	1	245694	0	4.07e-06
PGR	11	100909926	rs756031764	A	G	c.2723T>C	p.Met908Thr	1	245696	0	4.07e-06
ESR2	14	64700029	.	C	T	c.1419G>A	p.Met473Ile	1	245700	0	4.07e-06
DPEP1	16	89704115	.	G	A	c.929G>A	p.Arg310Lys	1	245728	0	4.07e-06
ADRB1	10	115804295	rs373548972	C	G	c.404C>G	p.Thr135Ser	1	245674	0	4.07e-06
MME	3	154884772	.	T	A	c.1742T>A	p.Val581Asp	1	245678	0	4.07e-06
DHODH	16	72057482	rs575129302	G	T	c.1083G>T	p.Trp361Cys	1	245674	0	4.07e-06
BCHE	3	165548355	rs121918558	T	A	c.467A>T	p.Tyr156Phe	1	245698	0	4.07e-06
ESR1	6	152419889	rs779686273	T	C	c.1576T>C	p.Tyr526His	1	245680	0	4.07e-06
DPEP1	16	89704097	.	A	T	c.911A>T	p.Asp304Val	1	245770	0	4.069e-06
BCHE	3	165548389	.	C	A	c.433G>T	p.Gly145Cys	1	245748	0	4.069e-06
CA13	8	86178840	.	C	T	c.358C>T	p.His120Tyr	1	245772	0	4.069e-06
CA14	1	150237023	.	G	T	c.326G>T	p.Trp109Leu‚Ä†	1	245756	0	4.069e-06
THRB	3	24185032	.	T	C	c.698A>G	p.Asn233Ser	1	245778	0	4.069e-06
PDE8A	15	85669537	.	A	G	c.2185A>G	p.Asn729Asp	1	245770	0	4.069e-06
PDE5A	4	120440213	rs775883450	A	T	c.1987T>A	p.Ser663Thr	1	245756	0	4.069e-06
TNFSF13B	13	108955908	rs765154111	A	G	c.701A>G	p.Gln234Arg	1	245752	0	4.069e-06
ESR1	6	152332874	rs755020320	C	A	c.1180C>A	p.Arg394Ser	1	245746	0	4.069e-06
DDC	7	50607684	rs746351814	T	G	c.244A>C	p.Thr82Pro	1	245768	0	4.069e-06
DDC	7	50607681	.	C	T	c.247G>A	p.Ala83Thr	1	245796	0	4.068e-06
TUBB4B	9	140137613	.	G	T	c.943G>T	p.Ala315Ser	1	245804	0	4.068e-06
PDE7A	8	66636567	rs753483246	T	C	c.1085A>G	p.Asp362Gly	1	245820	0	4.068e-06
PGR	11	100933223	.	C	T	c.2167G>A	p.Glu723Lys	1	245848	0	4.068e-06
CA1	8	86250514	rs779974572	G	A	c.202C>T	p.His68Tyr	1	245844	0	4.068e-06
GABRA1	5	161300253	.	A	G	c.386A>G	p.His129Arg	1	245816	0	4.068e-06
HMGCR	5	74655092	.	A	G	c.2255A>G	p.His752Arg	1	245816	0	4.068e-06
TUBB1	20	57594622	.	G	C	c.45G>C	p.Gln15His	1	245848	0	4.068e-06
RXRA	9	137320977	rs780170980	T	G	c.934T>G	p.Ser312Ala	1	245826	0	4.068e-06
DHODH	16	72057475	.	C	G	c.1076C>G	p.Thr359Ser	1	245796	0	4.068e-06
PDE4A	19	10577585	.	T	C	c.1949T>C	p.Val650Ala	1	245808	0	4.068e-06
ATP1A2	1	160097538	rs745523432	G	T	c.945G>T	p.Trp315Cys	1	245816	0	4.068e-06
DPP4	2	162865168	rs780614822	A	G	c.1891T>C	p.Tyr631His	1	245812	0	4.068e-06
HRH1	3	11301060	.	G	A	c.337G>A	p.Ala113Thr	1	245854	0	4.067e-06
DHODH	16	72057471	rs781356697	C	T	c.1072C>T	p.Leu358Phe	1	245858	0	4.067e-06
ITGAL	16	30492864	rs759257207	G	A	c.681G>A	p.Met227Ile	1	245866	0	4.067e-06
PTGS1	9	125141056	rs117122585	C	A	c.355C>A	p.Arg119Ser	1	245888	0	4.067e-06
ATP1A3	19	42489132	rs782493774	C	T	c.970G>A	p.Val324Ile	1	245890	0	4.067e-06
MGAM	7	141724865	.	T	C	c.898T>C	p.Tyr300His	1	245870	0	4.067e-06
MGAM	7	141724866	rs186400912	A	T	c.899A>T	p.Tyr300Phe	1	245860	0	4.067e-06				16	89704096	rs750273023	G	A	E G	PASS	PASS	p.Asp304Asn	p.Asp304Asn	304	D	c.910G>A	missense
PSMB5	14	23502840	.	G	A	c.242C>T	p.Ala81Val	1	245970	0	4.066e-06				16	89704097	.	A	T	E	PASS	NA	p.Asp304Val	p.Asp304Val	304	D	c.911A>T	missense
PSMB5	14	23502840	.	G	C	c.242C>G	p.Ala81Gly	1	245970	0	4.066e-06				16	89704098	rs758263672	C	G	E	PASS	NA	p.Asp304Glu	p.Asp304Glu	304	D	c.912C>G	missense
GART	21	34876613	rs770803041	C	A	c.2851G>T	p.Asp951Tyr	1	245968	0	4.066e-06				16	89704105	rs751460549	G	A	E	PASS	NA	p.Gly307Ser	p.Gly307Ser	307	G	c.919G>A	missense
GART	21	34876618	.	T	A	c.2846A>T	p.Asp949Val	1	245916	0	4.066e-06				16	89704105	rs751460549	G	T	E G	PASS	PASS	p.Gly307Cys	p.Gly307Cys	307	G	c.919G>T	missense
MME	3	154890377	.	A	T	c.2129A>T	p.Asp710Val	1	245956	0	4.066e-06				16	89702317	rs201263684	C	G	E	PASS	NA	p.His36Asp	p.His36Asp	36	H	c.106C>G	missense
GART	21	34876621	.	T	G	c.2843A>C	p.Glu948Ala	1	245918	0	4.066e-06				16	89702317	rs201263684	C	T	E G	PASS	PASS	p.His36Tyr	p.His36Tyr	36	H	c.106C>T	missense
THRA	17	38245491	rs775052494	G	C	c.1015G>C	p.Glu339Gln	1	245962	0	4.066e-06				16	89703074	rs759576829	C	G	E	PASS	NA	p.His168Gln	p.His168Gln	168	H	c.504C>G	missense
SLC6A4	17	28536217	.	C	G	c.1493G>C	p.Gly498Ala	1	245930	0	4.066e-06				16	89703724	rs760575879	A	G	E	PASS	NA	p.His235Arg	p.His235Arg	235	H	c.704A>G	missense
ESR2	14	64700024	rs751875571	T	C	c.1424A>G	p.His475Arg	1	245952	0	4.066e-06				16	89703904	rs779515326	A	G	E	PASS	NA	p.Asn266Ser	p.Asn266Ser	266	N	c.797A>G	missense
TUBB8	10	93811	.	T	C	c.521A>G	p.Lys174Arg	1	245918	0	4.066e-06				16	89703756	rs377182881	C	T	E G	PASS	PASS	p.Arg246Cys	p.Arg246Cys	246	R	c.736C>T	missense
ATP1A3	19	42489141	.	G	A	c.961C>T	p.Leu321Phe	1	245964	0	4.066e-06				16	89703757	.	G	A	E G	PASS	PASS	p.Arg246His	p.Arg246His	246	R	c.737G>A	missense
F10	13	113803568	rs772920142	A	G	c.1204A>G	p.Met402Val	1	245966	0	4.066e-06				16	89703757	.	G	T	E G	PASS	PASS	p.Arg246Leu	p.Arg246Leu	246	R	c.737G>T	missense
CA2	8	86392963	rs778422080	A	G	c.728A>G	p.Asn243Ser	1	245966	0	4.066e-06				16	89704115	.	G	A	E	PASS	NA	p.Arg310Lys	p.Arg310Lys	310	R	c.929G>A	missense
DHFR	5	79945256	.	T	G	c.194A>C	p.Asn65Thr	1	245928	0	4.066e-06				16	89704244	.	G	C	E G	PASS	PASS	p.Arg310Ser	p.Arg310Ser	310	R	c.930G>C	missense
CA14	1	150234620	.	A	G	c.320A>G	p.Gln107Arg	1	245944	0	4.066e-06				16	89702685	rs772847178	A	G	E	PASS	NA	p.Tyr84Cys	p.Tyr84Cys	84	Y	c.251A>G	missense
TUBB4B	9	140137062	.	A	G	c.392A>G	p.Gln131Arg	1	245946	0	4.066e-06
CYP19A1	15	51504656	rs762631156	C	T	c.1124G>A	p.Arg375His	1	245918	0	4.066e-06
TNFSF13B	13	108955881	rs761632787	G	A	c.674G>A	p.Ser225Asn	1	245914	0	4.066e-06
PDE7A	8	66636534	rs753267357	C	G	c.1118G>C	p.Ser373Thr	1	245958	0	4.066e-06
CA3	8	86358450	.	C	T	c.587C>T	p.Ser196Leu	1	245972	0	4.066e-06
CCR5	3	46414977	rs764368335	C	T	c.584C>T	p.Thr195Ile	1	245914	0	4.066e-06
MME	3	154890380	.	T	C	c.2132T>C	p.Val711Ala	1	245946	0	4.066e-06
CA13	8	86178843	.	G	T	c.361G>T	p.Val121Phe	1	245954	0	4.066e-06
TUBB8	10	93809	rs781915311	C	A	c.523G>T	p.Val175Leu	1	245940	0	4.066e-06
BCHE	3	165548494	rs764097445	A	G	c.328T>C	p.Trp110Arg	1	245912	0	4.066e-06
MS4A1	11	60230548	rs771099182	C	T	c.233C>T	p.Ala78Val	1	246000	0	4.065e-06
TUBB4A	19	6495566	rs777401504	G	A	c.944C>T	p.Ala315Val	1	246018	0	4.065e-06
COMT	22	19956110	.	T	C	c.667T>C	p.Cys223Arg	1	246004	0	4.065e-06
NR3C1	5	142678264	rs758151443	G	T	c.1864C>A	p.Leu622Met	1	246004	0	4.065e-06
TUBB1	20	57594612	.	G	A	c.35G>A	p.Cys12Tyr	1	245992	0	4.065e-06
KDR	4	55961812	.	C	G	c.2749G>C	p.Glu917Gln	1	245992	0	4.065e-06
ATP1A1	1	116932282	rs779317338	G	A	c.976G>A	p.Gly326Ser	1	245980	0	4.065e-06
PDE4A	19	10570368	.	A	G	c.1298A>G	p.His433Arg	1	246032	0	4.065e-06
DHFR	5	79945269	.	T	C	c.181A>G	p.Ile61Val	1	246010	0	4.065e-06
MS4A1	11	60233511	rs755920906	C	G	c.454C>G	p.Leu152Val	1	246016	0	4.065e-06
ESR2	14	64700021	rs374430941	A	T	c.1427T>A	p.Leu476Gln	1	245974	0	4.065e-06
THRA	17	38241028	rs141907695	A	G	c.536A>G	p.Asn179Ser	1	245986	0	4.065e-06
PTGS2	1	186646887	rs535541309	T	C	c.533A>G	p.Gln178Arg	1	245984	0	4.065e-06
ACHE	7	100490874	rs773922611	C	T	c.980G>A	p.Arg327Gln	1	246024	0	4.065e-06
PPIA	7	44839328	.	A	T	c.217A>T	p.Thr73Ser	1	246032	0	4.065e-06
CA7	16	66886724	rs769901343	T	G	c.626T>G	p.Val209Gly	1	246028	0	4.065e-06
CA13	8	86178844	rs759200214	T	G	c.362T>G	p.Val121Gly	1	245974	0	4.065e-06
DPP4	2	162865751	.	C	A	c.1887G>T	p.Trp629Cys	1	245980	0	4.065e-06
DPP4	2	162865759	rs763655399	A	C	c.1879T>G	p.Trp627Gly	1	245998	0	4.065e-06
HCRTR2	6	55113608	.	A	G	c.395A>G	p.Tyr132Cys	1	246014	0	4.065e-06
ITGA2B	17	42462543	.	T	C	c.659A>G	p.Tyr220Cys	1	246016	0	4.065e-06
MS4A1	11	60230535	rs756355810	G	C	c.220G>C	p.Ala74Pro	1	246038	0	4.064e-06
MS4A1	11	60230536	.	C	T	c.221C>T	p.Ala74Val	1	246038	0	4.064e-06
MS4A1	11	60233527	rs748894606	C	T	c.470C>T	p.Ala157Val	1	246086	0	4.064e-06
PSMB5	14	23495541	rs768368849	G	A	c.242C>T	p.Pro81Leu‚Ä†	1	246074	0	4.064e-06
ESR2	14	64701691	rs764031807	G	C	c.1403C>G	p.Ala468Gly	1	246088	0	4.064e-06
F2R	5	76028817	rs751167278	A	C	c.767A>C	p.Asp256Ala	1	246084	0	4.064e-06
NR3C1	5	142678312	.	C	T	c.1816G>A	p.Ala606Thr	1	246076	0	4.064e-06
DPP4	2	162849876	.	G	T	c.2218C>A	p.His740Asn	1	246074	0	4.064e-06
HCRTR2	6	55113601	.	A	G	c.388A>G	p.Ile130Val	1	246044	0	4.064e-06
MS4A1	11	60230542	rs749373907	T	C	c.227T>C	p.Ile76Thr	1	246052	0	4.064e-06
MS4A1	11	60230553	.	A	T	c.238A>T	p.Ile80Phe	1	246036	0	4.064e-06
MS4A1	11	60233520	.	A	G	c.463A>G	p.Ile155Val	1	246074	0	4.064e-06
MS4A1	11	60233521	.	T	C	c.464T>C	p.Ile155Thr	1	246068	0	4.064e-06
COMT	22	19956186	.	T	C	c.743T>C	p.Leu248Pro	1	246058	0	4.064e-06
F2R	5	76028823	.	T	C	c.773T>C	p.Leu258Pro	1	246086	0	4.064e-06
ESR2	14	64716351	.	G	T	c.1138C>A	p.Leu380Ile	1	246074	0	4.064e-06
ADRB2	5	148206639	rs140420820	T	A	c.245T>A	p.Met82Lys	1	246066	0	4.064e-06
ESR1	6	152419909	rs748737072	C	A	c.1596C>A	p.Asn532Lys	1	246066	0	4.064e-06
HRH1	3	11301316	.	A	G	c.593A>G	p.Asn198Ser	1	246070	0	4.064e-06
PPIA	7	44839322	.	A	G	c.211A>G	p.Asn71Asp	1	246034	0	4.064e-06
CA3	8	86358462	.	C	A	c.599C>A	p.Pro200Gln	1	246060	0	4.064e-06
FDPS	1	155288480	.	C	A	c.709C>A	p.Gln237Lys	1	246086	0	4.064e-06
MS4A1	11	60233524	rs777484464	G	A	c.467G>A	p.Arg156Lys	1	246070	0	4.064e-06
SERPINC1	1	173883965	rs749308643	C	T	c.134G>A	p.Arg45Gln	1	246052	0	4.064e-06
DHFR	5	79929772	rs747824863	T	C	c.409A>G	p.Thr137Ala	1	246072	0	4.064e-06
HMGCR	5	74654561	rs748402261	C	T	c.2066C>T	p.Thr689Ile	1	246086	0	4.064e-06
HRH1	3	11301303	rs375923402	A	G	c.580A>G	p.Thr194Ala	1	246086	0	4.064e-06
SLC6A4	17	28536208	.	A	C	c.1502T>G	p.Val501Gly	1	246042	0	4.064e-06
SLC6A4	17	28536208	.	A	G	c.1502T>C	p.Val501Ala	1	246042	0	4.064e-06
SLC6A3	5	1416262	rs757617166	C	T	c.982G>A	p.Val328Met	1	246062	0	4.064e-06
TUBB4B	9	140137292	.	T	C	c.622T>C	p.Tyr208His	1	246034	0	4.064e-06
ADA	20	43252901	.	G	T	c.548C>A	p.Ala183Asp	1	246134	0	4.063e-06
ADA	20	43252902	.	C	A	c.547G>T	p.Ala183Ser	1	246134	0	4.063e-06
ADA	20	43252901	.	G	T	c.548C>A	p.Ala183Asp	1	246134	0	4.063e-06
ADA	20	43252902	.	C	A	c.547G>T	p.Ala183Ser	1	246134	0	4.063e-06
CTLA4	2	204735380	.	G	A	c.181G>A	p.Ala61Thr	1	246096	0	4.063e-06
HCRTR2	6	55113542	.	C	T	c.329C>T	p.Ala110Val	1	246126	0	4.063e-06
ITGAL	16	30495249	rs147749266	C	A	c.824C>A	p.Ala275Glu	1	246146	0	4.063e-06
PLG	6	161173159	rs773236077	C	T	c.2138C>T	p.Ala713Val	1	246112	0	4.063e-06
IL12B	5	158750307	.	T	C	c.119A>G	p.Asp40Gly	1	246104	0	4.063e-06
ACE	17	61559856	rs374899854	A	G	c.1148A>G	p.Asp383Gly	1	246132	0	4.063e-06
MS4A1	11	60233559	rs763212419	G	A	c.502G>A	p.Glu168Lys	1	246146	0	4.063e-06
CCR5	3	46414718	.	T	C	c.325T>C	p.Phe109Leu	1	246112	0	4.063e-06
CCR5	3	46414718	.	T	G	c.325T>G	p.Phe109Val	1	246112	0	4.063e-06
CCR5	3	46414719	.	T	C	c.326T>C	p.Phe109Ser	1	246104	0	4.063e-06
CCR5	3	46414720	rs558483026	T	G	c.327T>G	p.Phe109Leu	1	246096	0	4.063e-06
ADA	20	43252898	rs752944142	C	T	c.551G>A	p.Gly184Glu	1	246112	0	4.063e-06
ADA	20	43252898	rs752944142	C	T	c.551G>A	p.Gly184Glu	1	246112	0	4.063e-06
FDPS	1	155288477	.	G	A	c.706G>A	p.Gly236Arg	1	246112	0	4.063e-06
PLG	6	161173147	.	G	A	c.2126G>A	p.Gly709Asp	1	246122	0	4.063e-06
ACE	17	61559059	rs199690936	C	T	c.1078C>T	p.His360Tyr	1	246126	0	4.063e-06
FKBP1A	20	1356162	.	G	C	c.171C>G	p.Ile57Met	1	246136	0	4.063e-06
CA3	8	86358480	.	T	C	c.617T>C	p.Ile206Thr	1	246106	0	4.063e-06
F2R	5	76028835	.	T	C	c.785T>C	p.Leu262Pro	1	246138	0	4.063e-06
SERPINC1	1	173873076	.	A	T	c.1346T>A	p.Leu449Gln	1	246108	0	4.063e-06
ESR2	14	64700013	.	T	C	c.1435A>G	p.Met479Val	1	246098	0	4.063e-06
TUBB4A	19	6495739	.	C	T	c.771G>A	p.Met257Ile	1	246102	0	4.063e-06
SERPINC1	1	173883968	.	G	A	c.131C>T	p.Pro44Leu	1	246106	0	4.063e-06
XDH	2	31572983	rs748142445	C	A	c.2738G>T	p.Arg913Leu	1	246150	0	4.063e-06
XDH	2	31572983	rs748142445	C	T	c.2738G>A	p.Arg913Gln	1	246150	0	4.063e-06
XDH	2	31573079	rs759322927	C	G	c.2642G>C	p.Arg881Pro	1	246150	0	4.063e-06
ATP1A2	1	160106447	.	G	A	c.2651G>A	p.Arg884His	1	246148	0	4.063e-06
C5	9	123768207	rs778011991	G	A	c.2552C>T	p.Ser851Phe	1	246124	0	4.063e-06
C5	9	123768208	rs149787751	A	G	c.2551T>C	p.Ser851Pro	1	246134	0	4.063e-06
MS4A1	11	60233586	rs760536969	T	G	c.529T>G	p.Ser177Ala	1	246140	0	4.063e-06
MS4A1	11	60233592	rs193204741	T	C	c.535T>C	p.Ser179Pro	1	246142	0	4.063e-06
MS4A1	11	60233593	.	C	T	c.536C>T	p.Ser179Phe	1	246136	0	4.063e-06
PTGS1	9	125148770	rs755242638	G	A	c.1055G>A	p.Ser352Asn	1	246124	0	4.063e-06
SLC6A2	16	55730248	.	C	T	c.1259C>T	p.Ser420Leu	1	246140	0	4.063e-06
DHODH	16	72046111	.	A	T	c.184A>T	p.Thr62Ser	1	246150	0	4.063e-06
ACE	17	61560907	.	C	T	c.1574C>T	p.Thr525Ile	1	246112	0	4.063e-06
CA4	17	58235130	.	T	G	c.494T>G	p.Val165Gly	1	246132	0	4.063e-06
TUBB4A	19	6495747	rs767399782	C	A	c.763G>T	p.Val255Phe	1	246104	0	4.063e-06
CCR5	3	46415137	rs777351934	G	T	c.744G>T	p.Trp248Cys	1	246098	0	4.063e-06
CRBN	3	3215945	.	A	G	c.175T>C	p.Tyr59His	1	246114	0	4.063e-06
CTLA4	2	204735378	rs752811424	A	T	c.179A>T	p.Tyr60Phe	1	246094	0	4.063e-06
MS4A1	11	60233539	rs777310196	A	G	c.482A>G	p.Tyr161Cys	1	246136	0	4.063e-06
NR3C2	4	149073647	rs756059941	T	C	c.2483A>G	p.Tyr828Cys	1	246114	0	4.063e-06
CA7	16	66885417	rs757348553	G	T	c.409G>T	p.Ala137Ser	1	246174	0	4.062e-06
CA7	16	66885418	.	C	T	c.410C>T	p.Ala137Val	1	246166	0	4.062e-06
CTLA4	2	204735428	.	G	A	c.229G>A	p.Ala77Thr	1	246160	0	4.062e-06
TUBB6	18	12325549	rs151021472	C	T	c.761C>T	p.Ala254Val	1	246158	0	4.062e-06
TUBB1	20	57599425	.	T	A	c.943T>A	p.Cys315Ser	1	246196	0	4.062e-06
ITGB3	17	45364488	.	A	T	c.830A>T	p.Asp277Val	1	246190	0	4.062e-06
PDE4A	19	10574496	.	G	A	c.1771G>A	p.Asp591Asn	1	246166	0	4.062e-06
ATP1A1	1	116943581	rs759150142	G	C	c.2671G>C	p.Asp891His	1	246210	0	4.062e-06
XDH	2	31571800	.	A	C	c.3016T>G	p.Phe1006Val	1	246180	0	4.062e-06
XDH	2	31572977	rs769222164	A	G	c.2744T>C	p.Phe915Ser	1	246170	0	4.062e-06
PDE1B	12	54968991	.	T	A	c.1174T>A	p.Phe392Ile	1	246206	0	4.062e-06
PDE8A	15	85679853	rs770311203	T	C	c.2342T>C	p.Phe781Ser	1	246206	0	4.062e-06
XDH	2	31572980	rs372422786	C	G	c.2741G>C	p.Gly914Ala	1	246162	0	4.062e-06
ATP1A4	1	160134146	.	G	A	c.979G>A	p.Glu327Lys	1	246188	0	4.062e-06
ACE	17	61560892	.	A	G	c.1559A>G	p.His520Arg	1	246180	0	4.062e-06
CRBN	3	3194217	.	A	C	c.1071T>G	p.His357Gln	1	246202	0	4.062e-06
ADORA2A	22	24829568	rs774685876	A	G	c.196A>G	p.Ile66Val	1	246154	0	4.062e-06
FGFR4	5	176522412	.	T	A	c.1601T>A	p.Ile534Asn	1	246160	0	4.062e-06
IL12B	5	158750197	rs778518679	T	C	c.229A>G	p.Ile77Val	1	246186	0	4.062e-06
ATP1A4	1	160134156	rs754156874	T	C	c.989T>C	p.Ile330Thr	1	246192	0	4.062e-06
ITGAL	16	30495255	rs746119391	A	G	c.830A>G	p.Lys277Arg	1	246164	0	4.062e-06
CA2	8	86389446	.	T	C	c.605T>C	p.Leu202Pro	1	246198	0	4.062e-06
DHODH	16	72046123	rs778771847	C	T	c.196C>T	p.Leu66Phe	1	246170	0	4.062e-06
DHODH	16	72046127	rs748091623	T	G	c.200T>G	p.Leu67Arg	1	246180	0	4.062e-06
HMGCR	5	74651002	.	T	C	c.1685T>C	p.Leu562Pro	1	246156	0	4.062e-06
IL2RA	10	6067986	rs751819134	G	C	c.67C>G	p.Leu23Val	1	246178	0	4.062e-06
PTGS2	1	186648271	rs765917101	G	A	c.232C>T	p.Leu78Phe	1	246198	0	4.062e-06
XDH	2	31587034	.	A	G	c.2621T>C	p.Leu874Pro	1	246214	0	4.062e-06
ESR2	14	64694264	rs141329819	G	T	c.1475C>A	p.Thr492Lys‚Ä†	1	246210	0	4.062e-06
CA13	8	86180782	rs768236624	C	T	c.595C>T	p.Leu199Phe	1	246214	0	4.062e-06
ATP1A2	1	160105758	.	T	C	c.2414T>C	p.Leu805Pro	1	246170	0	4.062e-06
PTGS1	9	125140774	rs752758224	C	T	c.274C>T	p.Leu92Phe	1	246214	0	4.062e-06
TUBB1	20	57599251	rs759579888	A	G	c.769A>G	p.Met257Val	1	246214	0	4.062e-06
FGFR1	8	38274878	rs769129551	T	C	c.1702A>G	p.Met568Val	1	246180	0	4.062e-06
ITGB3	17	45367123	rs766683852	A	G	c.1016A>G	p.Asn339Ser	1	246208	0	4.062e-06
SLC6A4	17	28545304	.	T	G	c.530A>C	p.Asn177Thr	1	246208	0	4.062e-06
CA2	8	86389481	rs747605091	C	T	c.640C>T	p.Pro214Ser	1	246206	0	4.062e-06
CA7	16	66886709	rs759718788	C	T	c.611C>T	p.Pro204Leu	1	246188	0	4.062e-06
IL2RA	10	6067970	.	G	A	c.83C>T	p.Pro28Leu	1	246212	0	4.062e-06
CA13	8	86180795	rs148130703	C	A	c.608C>A	p.Pro203His	1	246208	0	4.062e-06
HMGCR	5	74651236	.	G	A	c.1769G>A	p.Arg590His	1	246202	0	4.062e-06
ATP1A2	1	160106446	rs765117244	C	T	c.2650C>T	p.Arg884Cys	1	246164	0	4.062e-06
ADA	20	43251281	rs781040248	A	G	c.793T>C	p.Ser265Pro	1	246200	0	4.062e-06
ADA	20	43251281	rs781040248	A	G	c.793T>C	p.Ser265Pro	1	246200	0	4.062e-06
ADA	20	43251289	rs748088317	C	T	c.785G>A	p.Cys262Tyr	1	246164	0	4.062e-06
CRBN	3	3194151	rs757588143	G	C	c.1137C>G	p.Ser379Arg	1	246204	0	4.062e-06
CTLA4	2	204735435	rs754725143	G	A	c.236G>A	p.Ser79Asn	1	246166	0	4.062e-06
CTLA4	2	204735435	rs754725143	G	T	c.236G>T	p.Ser79Ile	1	246166	0	4.062e-06
CA2	8	86389437	rs758178411	C	A	c.596C>A	p.Thr199Asn	1	246214	0	4.062e-06
CTLA4	2	204735413	.	A	G	c.214A>G	p.Thr72Ala	1	246160	0	4.062e-06
CTLA4	2	204735414	rs781579729	C	T	c.215C>T	p.Thr72Ile	1	246164	0	4.062e-06
DHODH	16	72046112	rs779717056	C	T	c.185C>T	p.Thr62Ile	1	246194	0	4.062e-06
PTGS2	1	186648267	rs760272529	G	C	c.236C>G	p.Thr79Ser	1	246188	0	4.062e-06
CA13	8	86180786	rs749624864	C	T	c.599C>T	p.Thr200Ile	1	246206	0	4.062e-06
CTLA4	2	204735440	.	G	C	c.241G>C	p.Val81Leu	1	246170	0	4.062e-06
IL12B	5	158750224	.	C	A	c.202G>T	p.Val68Phe	1	246172	0	4.062e-06
IL12B	5	158750290	rs756413190	C	T	c.136G>A	p.Val46Met	1	246156	0	4.062e-06
ESR2	14	64699994	.	A	G	c.1454T>C	p.Val485Ala	1	246212	0	4.062e-06
ESR2	14	64699995	.	C	A	c.1453G>T	p.Val485Phe	1	246202	0	4.062e-06
CA13	8	86180789	rs771454713	T	G	c.602T>G	p.Val201Gly	1	246202	0	4.062e-06
TUBB1	20	57599420	.	T	C	c.938T>C	p.Val313Ala	1	246182	0	4.062e-06
CRBN	3	3194224	rs760831034	T	C	c.1064A>G	p.Tyr355Cys	1	246188	0	4.062e-06
SLC6A4	17	28545307	.	T	C	c.527A>G	p.Tyr176Cys	1	246196	0	4.062e-06
F2R	5	76029054	rs17849599	C	G	c.1004C>G	p.Ala335Gly	1	246256	0	4.061e-06
F2R	5	76029092	.	G	T	c.1042G>T	p.Ala348Ser	1	246244	0	4.061e-06
F2R	5	76029096	rs111993668	C	T	c.1046C>T	p.Ala349Val	1	246250	0	4.061e-06
FGFR1	8	38275499	rs778403497	C	T	c.1534G>A	p.Gly512Ser	1	246228	0	4.061e-06
REN	1	204128654	.	C	T	c.562G>A	p.Ala188Thr	1	246262	0	4.061e-06
TUBB6	18	12325728	rs766956161	G	A	c.940G>A	p.Ala314Thr	1	246240	0	4.061e-06
C5	9	123759967	rs751490733	C	G	c.2648G>C	p.Cys883Ser	1	246266	0	4.061e-06
CA4	17	58235749	rs759956725	G	A	c.686G>A	p.Cys229Tyr	1	246226	0	4.061e-06
PLG	6	161157991	.	G	A	c.1754G>A	p.Cys585Tyr	1	246242	0	4.061e-06
FDPS	1	155287770	.	T	A	c.519T>A	p.Asp173Glu	1	246246	0	4.061e-06
ITGA2B	17	42462328	.	C	T	c.787G>A	p.Asp263Asn	1	246230	0	4.061e-06
ITGB3	17	45361902	rs750179673	A	C	c.455A>C	p.Asp152Ala	1	246266	0	4.061e-06
C5	9	123759948	.	C	G	c.2667G>C	p.Glu889Asp	1	246262	0	4.061e-06
CA4	17	58234898	rs376816367	G	A	c.379G>A	p.Glu127Lys	1	246254	0	4.061e-06
F2	11	46750284	rs764446396	G	A	c.1369G>A	p.Glu457Lys	1	246270	0	4.061e-06
F2	11	46750286	.	G	C	c.1371G>C	p.Glu457Asp	1	246270	0	4.061e-06
FGFR1	8	38275442	.	G	C	c.1591C>G	p.Leu531Val	1	246256	0	4.061e-06
FGFR1	8	38275813	rs575766741	G	A	c.1456C>T	p.Pro486Ser	1	246216	0	4.061e-06
IL2RA	10	6063614	rs781005101	T	C	c.410A>G	p.Glu137Gly	1	246272	0	4.061e-06
PTGS2	1	186643782	rs776118678	T	G	c.1518A>C	p.Glu506Asp	1	246248	0	4.061e-06
ATP1A4	1	160147407	.	G	A	c.2689G>A	p.Glu897Lys	1	246262	0	4.061e-06
PTGS1	9	125154592	rs201356005	G	T	c.1569G>T	p.Glu523Asp	1	246248	0	4.061e-06
ADA	20	43249734	rs760574070	G	C	c.900C>G	p.Phe300Leu	1	246272	0	4.061e-06
ADA	20	43257712	rs774080917	A	G	c.194T>C	p.Phe65Ser	1	246246	0	4.061e-06
ADA	20	43257725	rs752086551	A	G	c.181T>C	p.Phe61Leu	1	246252	0	4.061e-06
ADA	20	43257712	rs774080917	A	G	c.194T>C	p.Phe65Ser	1	246246	0	4.061e-06
ADA	20	43257725	rs752086551	A	G	c.181T>C	p.Phe61Leu	1	246252	0	4.061e-06
ADRB2	5	148206973	.	C	A	c.579C>A	p.Phe193Leu	1	246266	0	4.061e-06
ADRB2	5	148207262	rs749002771	T	G	c.868T>G	p.Phe290Val	1	246272	0	4.061e-06
CA2	8	86377524	.	T	C	c.58T>C	p.Phe20Leu	1	246256	0	4.061e-06
ESR2	14	64723968	.	A	T	c.1067T>A	p.Phe356Tyr	1	246252	0	4.061e-06
SLC6A2	16	55727949	rs753295094	T	C	c.946T>C	p.Phe316Leu	1	246240	0	4.061e-06
SLC6A2	16	55727951	.	T	G	c.948T>G	p.Phe316Leu	1	246244	0	4.061e-06
F2	11	46760639	.	G	A	c.1696G>A	p.Gly566Ser	1	246244	0	4.061e-06
IL2RA	10	6067848	rs779481535	C	T	c.205G>A	p.Gly69Arg	1	246262	0	4.061e-06
PLG	6	161157988	rs767857630	G	A	c.1751G>A	p.Gly584Glu	1	246244	0	4.061e-06
PLG	6	161162449	.	G	A	c.2125G>A	p.Gly709Ser	1	246216	0	4.061e-06
REN	1	204125385	.	C	T	c.881G>A	p.Gly294Asp	1	246258	0	4.061e-06
ESR2	14	64724010	rs553390407	C	A	c.1025G>T	p.Gly342Val	1	246266	0	4.061e-06
ATP1A4	1	160145996	rs761183020	G	T	c.2426G>T	p.Gly809Val	1	246262	0	4.061e-06
SLC6A2	16	55727962	.	G	A	c.959G>A	p.Gly320Glu	1	246240	0	4.061e-06
TUBB4A	19	6495807	.	C	T	c.703G>A	p.Gly235Arg	1	246238	0	4.061e-06
TUBB4A	19	6496092	rs751182929	C	T	c.418G>A	p.Gly140Arg	1	246268	0	4.061e-06
CA2	8	86377516	rs764493785	A	C	c.50A>C	p.His17Pro	1	246236	0	4.061e-06
CA4	17	58234868	rs754082624	C	G	c.349C>G	p.His117Asp	1	246262	0	4.061e-06
CA7	16	66884491	.	C	G	c.286C>G	p.His96Asp	1	246244	0	4.061e-06
COMT	22	19951783	rs142545956	C	G	c.576C>G	p.His192Gln	1	246244	0	4.061e-06
EDNRB	13	78492260	.	T	A	c.719A>T	p.His240Leu	1	246270	0	4.061e-06
GART	21	34876728	rs768315453	G	C	c.2832C>G	p.His944Gln	1	246232	0	4.061e-06
GART	21	34876729	.	T	C	c.2831A>G	p.His944Arg	1	246228	0	4.061e-06
GART	21	34876729	.	T	G	c.2831A>C	p.His944Pro	1	246228	0	4.061e-06
IL2RA	10	6063509	.	T	A	c.515A>T	p.His172Leu	1	246270	0	4.061e-06
IL2RA	10	6063602	.	T	C	c.422A>G	p.His141Arg	1	246272	0	4.061e-06
CA3	8	86354357	.	C	G	c.288C>G	p.His96Gln	1	246270	0	4.061e-06
REN	1	204128608	.	A	G	c.608T>C	p.Ile203Thr	1	246270	0	4.061e-06
VDR	12	48240569	rs749485565	T	G	c.928A>C	p.Ile310Leu	1	246254	0	4.061e-06
C5	9	123760042	.	T	G	c.2573A>C	p.Lys858Thr	1	246218	0	4.061e-06
CA2	8	86377518	rs118203931	A	G	c.52A>G	p.Lys18Glu	1	246248	0	4.061e-06
FDPS	1	155289628	rs781599688	A	C	c.968A>C	p.Lys323Thr	1	246272	0	4.061e-06
FGFR1	8	38275492	rs753460572	G	C	c.1541C>G	p.Pro514Arg	1	246242	0	4.061e-06
FGFR1	8	38275493	rs397515444	G	A	c.1540C>T	p.Pro514Ser	1	246238	0	4.061e-06
ADORA2A	22	24836964	rs759348728	T	C	c.746T>C	p.Leu249Pro	1	246234	0	4.061e-06
IL1B	2	113590266	rs775174784	G	A	c.439C>T	p.Leu147Phe	1	246268	0	4.061e-06
ITGAL	16	30490732	.	C	G	c.526C>G	p.Leu176Val	1	246262	0	4.061e-06
PTGS2	1	186643750	rs771571521	A	G	c.1550T>C	p.Leu517Ser	1	246234	0	4.061e-06
PTGS2	1	186645179	.	G	C	c.1108C>G	p.Leu370Val	1	246246	0	4.061e-06
THRA	17	38245576	rs781699391	T	C	c.1100T>C	p.Leu367Pro	1	246256	0	4.061e-06
CA14	1	150234994	.	T	C	c.470T>C	p.Leu157Pro	1	246226	0	4.061e-06
RXRG	1	165370583	.	G	C	c.1309C>G	p.Leu437Val	1	246242	0	4.061e-06
PDE1B	12	54968980	rs770000637	T	G	c.1163T>G	p.Leu388Arg	1	246232	0	4.061e-06
ATP1A4	1	160145987	.	T	C	c.2417T>C	p.Leu806Pro	1	246262	0	4.061e-06
ADORA2A	22	24836738	rs755952858	A	G	c.520A>G	p.Met174Val	1	246264	0	4.061e-06
ADORA2A	22	24836747	.	A	G	c.529A>G	p.Met177Val	1	246268	0	4.061e-06
FGFR1	8	38275438	.	T	C	c.1595A>G	p.Asp532Gly	1	246256	0	4.061e-06
IL1B	2	113590250	rs778331869	A	G	c.455T>C	p.Met152Thr	1	246262	0	4.061e-06
IL1B	2	113590297	.	C	T	c.408G>A	p.Met136Ile	1	246272	0	4.061e-06
ITGB3	17	45361895	rs767548512	A	C	c.448A>C	p.Met150Leu	1	246262	0	4.061e-06
ITGB3	17	45361895	rs767548512	A	G	c.448A>G	p.Met150Val	1	246262	0	4.061e-06
VDR	12	48249504	rs745754581	A	G	c.814T>C	p.Ser272Pro	1	246258	0	4.061e-06
ESR2	14	64699966	rs749047805	C	T	c.1482G>A	p.Met494Ile	1	246260	0	4.061e-06
PDE4A	19	10574614	.	T	C	c.1889T>C	p.Met630Thr	1	246258	0	4.061e-06
PDE4A	19	10574615	.	G	T	c.1890G>T	p.Met630Ile	1	246248	0	4.061e-06
PTGS1	9	125154584	.	A	T	c.1561A>T	p.Met521Leu	1	246252	0	4.061e-06
TUBB1	20	57599252	rs202095800	T	C	c.770T>C	p.Met257Thr	1	246234	0	4.061e-06
CA4	17	58234066	rs185476073	C	A	c.258C>A	p.Asn86Lys	1	246220	0	4.061e-06
IL2RA	10	6067820	.	T	G	c.233A>C	p.Asn78Thr	1	246260	0	4.061e-06
IL2RA	10	6067911	rs745686694	T	C	c.142A>G	p.Asn48Asp	1	246256	0	4.061e-06
TUBB1	20	57599222	.	A	G	c.740A>G	p.Asn247Ser	1	246250	0	4.061e-06
TUBB6	18	12325828	.	A	G	c.1040A>G	p.Asn347Ser	1	246268	0	4.061e-06
CA12	15	63632552	.	G	C	c.682C>G	p.Pro228Ala	1	246238	0	4.061e-06
CA12	15	63632552	.	G	T	c.682C>A	p.Pro228Thr	1	246238	0	4.061e-06
PDE4A	19	10574508	.	C	G	c.1783C>G	p.Pro595Ala	1	246232	0	4.061e-06
PDE4A	19	10574508	.	C	T	c.1783C>T	p.Pro595Ser	1	246232	0	4.061e-06
CA9	9	35679278	.	C	T	c.1004C>T	p.Pro335Leu	1	246254	0	4.061e-06
IL1B	2	113590257	.	G	C	c.448C>G	p.Gln150Glu	1	246264	0	4.061e-06
IL1B	2	113590263	rs771667570	G	T	c.442C>A	p.Gln148Lys	1	246266	0	4.061e-06
ITGAL	16	30490725	.	G	T	c.519G>T	p.Gln173His	1	246264	0	4.061e-06
NR3C1	5	142680091	.	C	T	c.1709G>A	p.Arg570Gln	1	246232	0	4.061e-06
PLG	6	161162446	rs770942860	C	G	c.2122C>G	p.Gln708Glu	1	246220	0	4.061e-06
PLG	6	161162448	rs781424107	A	C	c.2124A>C	p.Gln708His	1	246226	0	4.061e-06
SERPINC1	1	173881112	rs765445413	T	G	c.449A>C	p.Gln150Pro	1	246246	0	4.061e-06
CA3	8	86354345	rs751254400	G	C	c.276G>C	p.Gln92His	1	246270	0	4.061e-06
C5	9	123759962	rs373359894	G	T	c.2653C>A	p.Arg885Ser	1	246254	0	4.061e-06
FDPS	1	155287784	rs771194005	G	A	c.533G>A	p.Arg178His	1	246250	0	4.061e-06
PTGS2	1	186643804	rs200408009	C	A	c.1496G>T	p.Arg499Leu	1	246224	0	4.061e-06
PTGS2	1	186643805	rs201405348	G	A	c.1495C>T	p.Arg499Trp	1	246230	0	4.061e-06
SERPINC1	1	173881079	rs121909563	C	T	c.482G>A	p.Arg161Gln	1	246264	0	4.061e-06
THRB	3	24169187	rs121918695	C	T	c.947G>A	p.Arg316His	1	246218	0	4.061e-06
THRB	3	24169188	.	G	A	c.946C>T	p.Arg316Cys	1	246220	0	4.061e-06
TYMS	18	659667	rs139713318	C	T	c.232C>T	p.Arg78Cys	1	246266	0	4.061e-06
TYMS	18	659668	.	G	A	c.233G>A	p.Arg78His	1	246260	0	4.061e-06
ESR2	14	64723998	.	C	T	c.1037G>A	p.Arg346His	1	246258	0	4.061e-06
ATP1A4	1	160147396	rs530929013	G	A	c.2678G>A	p.Arg893His	1	246254	0	4.061e-06
ATP1A4	1	160147396	rs530929013	G	T	c.2678G>T	p.Arg893Leu	1	246254	0	4.061e-06
TUBB1	20	57599204	.	G	A	c.722G>A	p.Arg241Gln	1	246232	0	4.061e-06
TUBB1	20	57599233	.	C	T	c.751C>T	p.Arg251Cys	1	246230	0	4.061e-06
TUBB1	20	57599234	rs770226644	G	C	c.752G>C	p.Arg251Pro	1	246232	0	4.061e-06
TUBB4A	19	6495788	rs756958534	C	T	c.722G>A	p.Arg241His	1	246224	0	4.061e-06
TUBB4A	19	6495789	.	G	A	c.721C>T	p.Arg241Cys	1	246224	0	4.061e-06
C5	9	123759976	.	G	A	c.2639C>T	p.Ser880Phe	1	246266	0	4.061e-06
IL1B	2	113587943	.	A	G	c.805T>C	p.Ser269Pro	1	246262	0	4.061e-06
CA9	9	35679263	rs777908988	C	T	c.989C>T	p.Ser330Phe	1	246268	0	4.061e-06
PDE8A	15	85679841	rs772648246	C	A	c.2330C>A	p.Ser777Tyr	1	246216	0	4.061e-06
TUBB1	20	57599008	rs758446997	T	C	c.526T>C	p.Ser176Pro	1	246266	0	4.061e-06
ADRB2	5	148206723	.	C	T	c.329C>T	p.Thr110Ile	1	246270	0	4.061e-06
CA12	15	63632555	.	T	C	c.679A>G	p.Thr227Ala	1	246242	0	4.061e-06
CA12	15	63632557	.	G	A	c.677C>T	p.Thr226Ile	1	246244	0	4.061e-06
F2R	5	76029078	.	C	G	c.1028C>G	p.Thr343Ser	1	246262	0	4.061e-06
FDPS	1	155288673	.	C	T	c.800C>T	p.Thr267Ile	1	246260	0	4.061e-06
PLG	6	161173278	rs749552173	A	G	c.2257A>G	p.Thr753Ala	1	246220	0	4.061e-06
CA9	9	35679272	.	C	T	c.998C>T	p.Thr333Ile	1	246256	0	4.061e-06
CA6	1	9027805	rs757686926	C	G	c.659C>G	p.Thr220Ser	1	246224	0	4.061e-06
CA6	1	9027805	rs757686926	C	T	c.659C>T	p.Thr220Ile	1	246224	0	4.061e-06
ATP1A4	1	160145998	rs764093753	A	G	c.2428A>G	p.Thr810Ala	1	246246	0	4.061e-06
TUBB6	18	12325320	rs763147705	A	T	c.532A>T	p.Thr178Ser	1	246268	0	4.061e-06
CA4	17	58235061	.	T	C	c.425T>C	p.Val142Ala	1	246264	0	4.061e-06
FDPS	1	155288661	rs768535780	T	C	c.788T>C	p.Val263Ala	1	246260	0	4.061e-06
IL1B	2	113588997	.	C	T	c.469G>A	p.Val157Met	1	246246	0	4.061e-06
IL2RA	10	6063594	.	C	T	c.430G>A	p.Val144Met	1	246270	0	4.061e-06
PLG	6	161157994	.	T	C	c.1757T>C	p.Val586Ala	1	246244	0	4.061e-06
REN	1	204128639	.	C	A	c.577G>T	p.Val193Phe	1	246270	0	4.061e-06
ESR2	14	64694285	rs370642838	T	C	c.1454A>G	p.Glu485Gly‚Ä†	1	246222	0	4.061e-06
PDE1B	12	54969793	rs753673570	G	T	c.1285G>T	p.Val429Leu	1	246226	0	4.061e-06
TUBB1	20	57599245	.	G	A	c.763G>A	p.Val255Met	1	246240	0	4.061e-06
TUBB1	20	57599534	.	T	C	c.1052T>C	p.Val351Ala	1	246252	0	4.061e-06
TUBB4A	19	6495453	rs771498039	C	T	c.1057G>A	p.Val353Met	1	246252	0	4.061e-06
TUBB4A	19	6495465	rs772279696	C	T	c.1045G>A	p.Val349Met	1	246260	0	4.061e-06
TUBB6	18	12325734	.	G	A	c.946G>A	p.Val316Met	1	246248	0	4.061e-06
CA12	15	63632528	rs752239282	A	G	c.706T>C	p.Trp236Arg	1	246258	0	4.061e-06
CA14	1	150235557	.	T	C	c.679T>C	p.Trp227Arg	1	246218	0	4.061e-06
CA14	1	150235558	rs782077787	G	C	c.680G>C	p.Trp227Ser	1	246240	0	4.061e-06
CA14	1	150235559	.	G	T	c.681G>T	p.Trp227Cys	1	246246	0	4.061e-06
ADA	20	43255155	.	A	G	c.304T>C	p.Tyr102His	1	246264	0	4.061e-06
ADA	20	43255155	.	A	G	c.304T>C	p.Tyr102His	1	246264	0	4.061e-06
F2R	5	76029108	.	A	T	c.1058A>T	p.Tyr353Phe	1	246240	0	4.061e-06
IL2RA	10	6067863	.	A	T	c.190T>A	p.Tyr64Asn	1	246264	0	4.061e-06
SLC6A4	17	28548694	.	A	G	c.283T>C	p.Tyr95His	1	246272	0	4.061e-06
PDE4A	19	10574529	.	T	A	c.1804T>A	p.Tyr602Asn	1	246254	0	4.061e-06
TUBB6	18	12325411	rs749407816	A	G	c.623A>G	p.Tyr208Cys	1	246252	0	4.061e-06
