# Supplementary material for: Rare genetic variability in human drug target genes modulates drug response and can guide precision medicine
Source: Sci Adv. 2021 Sep 1;7(36):eabi6856. doi: 10.1126/sciadv.abi6856 (PMC8442892; doi:10.1126/sciadv.abi6856)
Supplement: Supplementary file 2 — Tables S1 to S8 [file sciadv.abi6856_tables_s1_to_s8.zip › sciadv.abi6856_Table_S5.xlsx]

## Sheet: Sheet1
Code	Structure	SMILES string	Mw
K1516		O=C1C(NCNC2=C(CCCC3)C3=NC4=C2C=CC=C4)=C(NCNC5=C6C(CCCC6)=NC7=C5C=CC=C7)C1=O	560.69
K1508		O=C1C(NCNC2=C(CCCC3)C3=NC4=C2C=CC=C4)=C(NCNC5=C6C(CCCC6)=NC7=C5C=CC=C7)C1=O	588.74
K1536		O=C1C(NCNC2=C(CCCC3)C3=NC4=C2C=CC=C4)=C(NCNC5=C6C(CCCC6)=NC7=C5C=CC=C7)C1=O	616.79
K1514		O=C1C(NCNC2=C(CCCC3)C3=NC4=C2C=CC=C4)=C(NCNC5=C6C(CCCC6)=NC7=C5C=CC=C7)C1=O	644.85
K1524		O=C1C(NCNC2=C(CCCC3)C3=NC4=C2C=CC=C4)=C(NCNC5=C6C(CCCC6)=NC7=C5C=CC=C7)C1=O	700.95
K1526		O=C1C(NCNC2=C(CCCC3)C3=NC4=C2C=CC=C4)=C(NCNC5=C6C(CCCC6)=NC7=C5C=CC=C7)C1=O	729.01
K1512		O=C1C(NCNC2=C(CCCC3)C3=NC4=C2C=CC(Cl)=C4)=C(NCNC5=C6C(CCCC6)=NC7=C5C=CC(Cl)=C7)C1=O	629.58
K1544		O=C1C(NCNC2=C(CCCC3)C3=NC4=C2C=CC(Cl)=C4)=C(NCNC5=C6C(CCCC6)=NC7=C5C=CC(Cl)=C7)C1=O	685.69
K1546		O=C1C(NCNC2=C(CCCC3)C3=NC4=C2C=CC(Cl)=C4)=C(NCNC5=C6C(CCCC6)=NC7=C5C=CC(Cl)=C7)C1=O	713.74
K1520		O=C1C(NCNC2=C(CCCC3)C3=NC4=C2C=CC(Cl)=C4)=C(NCNC5=C6C(CCCC6)=NC7=C5C=CC(Cl)=C7)C1=O	741.49
K1548		O=C1C(NCNC2=C(CCCC3)C3=NC4=C2C=CC(Cl)=C4)=C(NCNC5=C6C(CCCC6)=NC7=C5C=CC(Cl)=C7)C1=O	769.85
K1550		O=C1C(NCNC2=C(CCCC3)C3=NC4=C2C=CC(Cl)=C4)=C(NCNC5=C6C(CCCC6)=NC7=C5C=CC(Cl)=C7)C1=O	797.90
K1522		O=C1C(NCNC2=C(CCCC3)C3=NC4=C2C=C(OC)C=C4)=C(NCNC5=C6C(CCCC6)=NC7=C5C=C(OC)C=C7)C1=O	620.74
K1538		O=C1C(NCNC2=C(CCCC3)C3=NC4=C2C=C(OC)C=C4)=C(NCNC5=C6C(CCCC6)=NC7=C5C=C(OC)C=C7)C1=O	648.79
K1510		O=C1C(NCNC2=C(CCCC3)C3=NC4=C2C=C(OC)C=C4)=C(NCNC5=C6C(CCCC6)=NC7=C5C=C(OC)C=C7)C1=O	676.85
K1528		O=C1C(NCNC2=C(CCCC3)C3=NC4=C2C=C(OC)C=C4)=C(NCNC5=C6C(CCCC6)=NC7=C5C=C(OC)C=C7)C1=O	704.90
K1532		O=C1C(NCNC2=C(CCCC3)C3=NC4=C2C=C(OC)C=C4)=C(NCNC5=C6C(CCCC6)=NC7=C5C=C(OC)C=C7)C1=O	761.01
K1540		O=C1C(NCNC2=C(CCCC3)C3=NC4=C2C=C(OC)C=C4)=C(NCNC5=C6C(CCCC6)=NC7=C5C=C(OC)C=C7)C1=O	789.06
K1035		ClC1=CC=C2C(N=C(CCCC3)C3=C2NCCCCCCNC([C@H](N)CC4=CNC5=C4C=CC=C5)=O)=C1	591.01
K1065		ClC1=CC=C2C(N=C(CCCC3)C3=C2NCCCCCCCCNC(C4(C)OC(C(C)=C(C)C(O)=C5C)=C5CC4)=O)=C1	592.22
