# Supplementary material for: Rare genetic variability in human drug target genes modulates drug response and can guide precision medicine
Source: Sci Adv. 2021 Sep 1;7(36):eabi6856. doi: 10.1126/sciadv.abi6856 (PMC8442892; doi:10.1126/sciadv.abi6856)
Supplement: Supplementary file 2 — Tables S1 to S8 [file sciadv.abi6856_tables_s1_to_s8.zip › sciadv.abi6856_Table_S6.xlsx]

## Sheet: Sheet1
Gene	Chrom	Position	RSID	Reference	Alternate	Consequence	Protein Consequence	Transcript Consequence	CLNSIG	SIFT	SIFT	Polyphen2	Polyphen2	LRT	LRT	MutationTaster	MutationTaster	MutationAssessor	MutationAssessor	FATHMM	FATHMM	PROVEAN	PROVEAN	MetaSVM	MetaSVM	MetaLR	MetaLR	M-CAP	M-CAP	REVEL	REVEL	CADD	CADD	fathmm-MKL	fathmm-MKL	Eigen	Eigen	GERP++	GERP++	VEST3	VEST3	DANN	DANN
BCHE	3	165548529	rs1799807	T	C	p.Asp98Gly	p.Asp98Gly	c.293A>G	Pathogenic/Likely_pathogenic	0	D	0.687	D	0	D	1	D	1.95	D	-0.35	N	-5.56	D	-0.295	N	0.229	N	.		0.56	D	23.7	D	0.986	D	0.342	D	5.84	D	0.912	D	0.997	D
SERPINC1	1	173883881	rs121909551	G	A	p.Pro73Leu	p.Pro73Leu	c.218C>T	Pathogenic/Likely_pathogenic	0.002	D	1	D	0	N	1	D	2.22	D	-1.49	N	-3.54	D	-0.241	N	0.704	D	0.061	D	0.658	D	32	D	0.976	D	0.891	D	5.67	D	0.91	D	0.999	D
DHODH	16	72048540	rs201230446	C	T	p.Arg135Cys	p.Arg135Cys	c.403C>T	Pathogenic/Likely_pathogenic	0	D	1	D	0	D	1	D	4.335	D	-2.21	D	-7.6	D	1.044	D	0.883	D	0.453	D	0.901	D	34	D	0.917	D	0.895	D	5.29	D	0.389	N	0.973	N
BCHE	3	165548394	rs201820739	C	T	p.Gly143Asp	p.Gly143Asp	c.428G>A	Pathogenic/Likely_pathogenic	0	D	1	D	0	D	1	D	4.295	D	-7.51	D	-6.81	D	0.916	D	0.997	D	0.422	D	0.977	D	28.1	D	0.998	D	1.102	D	5.83	D	0.969	D	0.998	D
SERPINC1	1	173883864	rs121909547	G	A	p.Arg79Cys	p.Arg79Cys	c.235C>T	Pathogenic/Likely_pathogenic	0	D	1	D	0	D	1	D	2.19	D	-1.69	D	-2.68	D	0.429	D	0.674	D	0.121	D	0.743	D	33	D	0.908	D	0.687	D	4.72	D	0.922	D	0.999	D
GAA	17	78084529	rs772883420	T	C	p.Trp481Arg	p.Trp481Arg	c.1441T>C	Pathogenic/Likely_pathogenic	0.001	D	1	D	0	D	1	D	4.225	D	-3.48	D	-13.24	D	1.092	D	0.936	D	0.707	D	0.967	D	26.4	D	0.992	D	0.854	D	5.31	D	0.984	D	0.996	D
GAA	17	78086465	rs549029029	G	A	p.Gly615Arg	p.Gly615Arg	c.1843G>A	Pathogenic/Likely_pathogenic	0.001	D	1	D	0	D	1	D	5.195	D	-5.21	D	-7.62	D	1.001	D	0.985	D	0.725	D	0.989	D	28.5	D	0.996	D	0.99	D	4.8	D	0.84	D	0.999	D
ADA	20	43264920	rs121908725	G	C	p.His15Asp	p.His15Asp	c.43C>G	Pathogenic/Likely_pathogenic	0	D	1	D	0	D	1	D	4.365	D	-6.8	D	-8.44	D	0.964	D	0.994	D	0.588	D	0.962	D	25.8	D	0.987	D	0.893	D	5.93	D	0.988	D	0.993	D
ADA	20	43264920	rs121908725	G	C	p.His15Asp	p.His15Asp	c.43C>G	Pathogenic/Likely_pathogenic	0	D	1	D	0	D	1	D	4.365	D	-6.8	D	-8.44	D	0.964	D	0.994	D	0.588	D	0.962	D	25.8	D	0.987	D	0.893	D	5.93	D	0.988	D	0.993	D
GAA	17	78081615	.	A	G	p.Tyr292Cys	p.Tyr292Cys	c.875A>G	Pathogenic/Likely_pathogenic	0	D	1	D	0	D	0.997	D	4.485	D	-4.27	D	-8.33	D	1.082	D	0.968	D	0.706	D	0.916	D	27.5	D	0.942	D	0.896	D	5.29	D	0.967	D	0.998	D
ADA	20	43251694	rs121908716	C	T	p.Arg211His	p.Arg211His	c.632G>A	Pathogenic/Likely_pathogenic	0.001	D	1	D	0	D	1	D	3.59	D	-4.04	D	-4.58	D	1.119	D	0.939	D	0.532	D	0.955	D	33	D	0.943	D	0.651	D	3.96	D	0.933	D	1	D
ADA	20	43255139	rs121908739	A	G	p.Leu107Pro	p.Leu107Pro	c.320T>C	Pathogenic/Likely_pathogenic	0.001	D	1	D	0	D	1	D	.		-4.2	D	-6.01	D	1.072	D	0.928	D	0.425	D	0.924	D	24.9	D	0.987	D	0.663	D	5.16	D	0.987	D	0.998	D
ADA	20	43249762	rs121908721	G	A	p.Ser291Leu	p.Ser291Leu	c.872C>T	Pathogenic/Likely_pathogenic	0.001	D	1	D	0	D	1	D	3.81	D	-4.18	D	-5.43	D	1.091	D	0.953	D	0.386	D	0.965	D	34	D	0.989	D	0.999	D	5.63	D	0.956	D	0.999	D
ADA	20	43252920	rs121908719	C	T	p.Val177Met	p.Val177Met	c.529G>A	Pathogenic/Likely_pathogenic	0.002	D	1	D	0	D	1	D	4.19	D	-3.89	D	-2.59	D	1.089	D	0.946	D	0.405	D	0.887	D	34	D	0.98	D	0.866	D	5.44	D	0.923	D	0.999	D
ADA	20	43251547	rs778809577	G	A	p.Arg235Trp	p.Arg235Trp	c.703C>T	Pathogenic/Likely_pathogenic	0	D	1	D	0	D	1	D	.		-4.08	D	-7.34	D	1.068	D	0.953	D	0.412	D	0.97	D	34	D	0.812	D	0.668	D	4.18	D	0.993	D	0.999	D
ADA	20	43251546	rs79281338	C	T	p.Arg235Gln	p.Arg235Gln	c.704G>A	Pathogenic/Likely_pathogenic	0.034	D	1	D	0	D	1	D	.		-4.01	D	-3.58	D	1.099	D	0.96	D	0.28	D	0.961	D	35	D	0.96	D	0.946	D	5.29	D	0.978	D	1	D
DDC	7	50537838	rs771317809	C	T	p.Arg358His	p.Arg358His	c.1073G>A	Pathogenic/Likely_pathogenic	0	D	1	D	0	D	1	D	4.28	D	1.02	N	-4.71	D	0.176	D	0.439	N	0.088	D	0.601	D	35	D	0.974	D	1.07	D	5.65	D	0.975	D	0.999	D
GAA	17	78090815	rs1800312	G	C	p.Trp746Cys	p.Trp746Cys	c.2238G>C	Pathogenic/Likely_pathogenic	0.001	D	1	D	0	D	1	D	3.115	D	-2.92	D	-12.54	D	0.957	D	0.876	D	0.839	D	0.896	D	33	D	0.994	D	0.892	D	5.1	D	0.967	D	0.992	D
GAA	17	78086765	rs374143224	G	A	p.Arg660His	p.Arg660His	c.1979G>A	Pathogenic/Likely_pathogenic	0	D	1	D	0	D	1	D	4.625	D	-4.37	D	-4.91	D	1.089	D	0.968	D	0.591	D	0.976	D	34	D	0.992	D	1.023	D	4.69	D	0.95	D	1	D
GAA	17	78087081	rs398123172	G	A	p.Arg702His	p.Arg702His	c.2105G>A	Pathogenic/Likely_pathogenic	0	D	1	D	0	D	1	D	4.48	D	-4.23	D	-4.91	D	1.088	D	0.969	D	0.841	D	0.985	D	34	D	0.994	D	1.012	D	4.9	D	0.964	D	1	D
GAA	17	78082610	rs770610356	C	T	p.Arg437Cys	p.Arg437Cys	c.1309C>T	Pathogenic/Likely_pathogenic	0.005	D	0.995	D	0.004	N	0.998	D	3.965	D	-3.31	D	-4.02	D	0.985	D	0.895	D	0.732	D	0.782	D	29.7	D	0.737	D	0.437	D	3.5	D	0.634	D	0.999	D
GAA	17	78087080	rs786204645	C	T	p.Arg702Cys	p.Arg702Cys	c.2104C>T	Pathogenic/Likely_pathogenic	0	D	1	D	0	D	1	D	4.825	D	-4.35	D	-7.86	D	1.079	D	0.971	D	0.823	D	0.985	D	35	D	0.987	D	0.925	D	4.9	D	0.975	D	0.999	D
GAA	17	78082617	rs747610090	T	A	p.Met439Lys	p.Met439Lys	c.1316T>A	Pathogenic/Likely_pathogenic	0.002	D	0.096	N	0.088	N	0.978	D	1.985	D	-3.21	D	-3.46	D	0.603	D	0.779	D	0.397	D	0.784	D	22.9	D	0.98	D	0.008	D	4.55	D	0.754	D	0.952	N
GAA	17	78086478	rs753269119	G	A	p.Ser619Asn	p.Ser619Asn	c.1856G>A	Pathogenic/Likely_pathogenic	0.002	D	1	D	0	D	0.99	D	3.875	D	-3.15	D	-2.85	D	1.093	D	0.922	D	0.669	D	0.744	D	26	D	0.985	D	0.815	D	4.8	D	0.204	N	0.997	D
GAA	17	78079570	rs528367092	G	A	p.Arg190His	p.Arg190His	c.569G>A	Pathogenic/Likely_pathogenic	0	D	1	D	0	D	1	D	3.62	D	-1.94	D	-4.77	D	0.965	D	0.843	D	0.404	D	0.91	D	28.8	D	0.971	D	0.858	D	5.05	D	0.749	D	1	D
GAA	17	78086727	rs776948121	C	G	p.Cys647Trp	p.Cys647Trp	c.1941C>G	Pathogenic/Likely_pathogenic	0	D	1	D	0	D	1	D	4.75	D	-3.21	D	-10.81	D	0.928	D	0.913	D	0.868	D	0.802	D	25.9	D	0.537	D	-0.1	N	-3.37	N	0.901	D	0.993	D
GAA	17	78081447	rs201896815	G	A	p.Glu262Lys	p.Glu262Lys	c.784G>A	Pathogenic/Likely_pathogenic	0.004	D	1	D	0	D	0.998	D	4.475	D	-2.97	D	-3.83	D	1.078	D	0.917	D	0.48	D	0.888	D	28.6	D	0.984	D	0.864	D	5.08	D	0.85	D	0.999	D
GAA	17	78084553	rs398123169	G	A	p.Asp489Asn	p.Asp489Asn	c.1465G>A	Pathogenic/Likely_pathogenic	0	D	1	D	0	D	1	D	4.07	D	-4.51	D	-4.96	D	1.082	D	0.973	D	0.669	D	0.938	D	34	D	0.995	D	1.026	D	5.48	D	0.363	N	0.999	D
GAA	17	78081517	rs764622267	C	G	p.Pro285Arg	p.Pro285Arg	c.854C>G	Pathogenic/Likely_pathogenic	0.002	D	1	D	0	D	1	D	4.17	D	-2.05	D	-8.56	D	0.783	D	0.791	D	0.252	D	0.883	D	25.1	D	0.993	D	0.686	D	5.08	D	0.943	D	0.997	D
GAA	17	78083849	rs778068209	G	A	p.Gly478Arg	p.Gly478Arg	c.1432G>A	Pathogenic/Likely_pathogenic	0	D	1	D	0	D	1	D	4.22	D	-3.27	D	-7.93	D	1.09	D	0.935	D	0.554	D	0.954	D	27.1	D	0.997	D	0.92	D	5.41	D	0.983	D	0.999	D
PLG	6	161127501	rs73015965	A	G	p.Lys38Glu	p.Lys38Glu	c.112A>G	Pathogenic/Likely_pathogenic	0.003	D	0.879	D	0.447		0	D	2.315	D	-2.5	D	-2.19	N	0.036	D	0.611	D	0.161	D	0.642	D	22.9	D	0.1	N	-0.178	N	3.59	D	0.697	D	0.98	N
SERPINC1	1	173883708	rs121909567	G	A	p.Leu131Phe	p.Leu131Phe	c.391C>T	Pathogenic/Likely_pathogenic	0.13	N	1	D	0	D	1	D	3.04	D	-1.92	D	-1.94	N	0.634	D	0.778	D	0.125	D	0.853	D	25.2	D	0.935	D	0.958	D	5.66	D	0.933	D	0.999	D
GAA	17	78086721	rs28940868	C	A	p.Asp645Glu	p.Asp645Glu	c.1935C>A	Pathogenic	0	D	1	D	0	D	0.923	D	4.835	D	-4.49	D	-3.93	D	1.107	D	0.969	D	0.828	D	0.8	D	29	D	0.975	D	0.58	D	3.76	D	0.936	D	0.997	D
GAA	17	78082511	rs141533320	G	A	p.Asp404Asn	p.Asp404Asn	c.1210G>A	Pathogenic	0.005	D	0.999	D	0	D	1	D	4.34	D	-3.79	D	-4.95	D	1.098	D	0.939	D	0.597	D	0.869	D	27.1	D	0.997	D	0.674	D	3.9	D	0.313	N	0.998	D
PLG	6	161173272	rs121918033	G	A	p.Gly751Arg	p.Gly751Arg	c.2251G>A	Pathogenic	0.044	D	0.999	D	0.002		1	D	2.47	D	-2.61	D	-4.47	D	0.648	D	0.764	D	0.308	D	0.802	D	28.2	D	0.988	D	0.461	D	3.38	D	0.876	D	0.999	D
ITGB3	17	45363729	rs121918446	C	T	p.Arg240Trp	p.Arg240Trp	c.718C>T	Pathogenic	0.02	D	1	D	0	D	1	D	2.97	D	-4.52	D	-4.21	D	1.035	D	0.936	D	0.139	D	0.832	D	35	D	0.69	D	0.505	D	3.69	D	0.809	D	0.999	D
GAA	17	78086421	rs377544304	G	A	p.Arg600His	p.Arg600His	c.1799G>A	Pathogenic	0	D	1	D	0	D	1	D	5.18	D	-4.21	D	-4.91	D	1.078	D	0.968	D	0.691	D	0.967	D	32	D	0.991	D	0.988	D	4.8	D	0.723	D	1	D
GAA	17	78086420	rs764670084	C	T	p.Arg600Cys	p.Arg600Cys	c.1798C>T	Pathogenic	0	D	1	D	0	D	1	D	5.18	D	-4.23	D	-7.86	D	1.056	D	0.969	D	0.769	D	0.915	D	33	D	0.969	D	0.734	D	2.63	D	0.747	D	0.999	D
PPARG	3	12458330	rs28936407	G	A	p.Arg316His	p.Arg316His	c.947G>A	Pathogenic	0.01	D	0.998	D	0	D	1	D	1.795	N	-0.47	N	-1.85	N	0.071	D	0.505	D	0.096	D	0.428	D	31	D	0.963	D	0.7	D	5.18	D	0.36	N	0.999	D
CYP19A1	15	51504657	rs121434536	G	A	p.Arg375Cys	p.Arg375Cys	c.1123C>T	Pathogenic	0	D	1	D	0	D	1	D	3.025	D	-1.45	N	-5.91	D	0.865	D	0.788	D	0.346	D	0.904	D	33	D	0.947	D	0.846	D	5.14	D	0.994	D	0.999	D
ADA	20	43255157	rs121908714	C	T	p.Arg101Gln	p.Arg101Gln	c.302G>A	Pathogenic	0	D	1	D	0	D	1	D	.		-4.41	D	-3.84	D	1.09	D	0.967	D	0.333	D	0.947	D	31	D	0.981	D	0.85	D	5.16	D	0.987	D	0.999	D
ADA	20	43255157	rs121908714	C	T	p.Arg101Gln	p.Arg101Gln	c.302G>A	Pathogenic	0	D	1	D	0	D	1	D	.		-4.41	D	-3.84	D	1.09	D	0.967	D	0.333	D	0.947	D	31	D	0.981	D	0.85	D	5.16	D	0.987	D	0.999	D
AR	X	66941699	rs137852589	G	A	p.Met781Ile	p.Met781Ile	c.2343G>A	Pathogenic	0.051	N	0.982	D	0	D	1	D	1.835	N	-6.71	D	-3.07	D	1.002	D	0.986	D	0.926	D	0.942	D	25.6	D	0.986	D	.		4.75	D	0.908	D	0.996	D
CA12	15	63637742	rs775067652	G	T	p.His121Gln	p.His121Gln	c.363C>A	Pathogenic	0	D	1	D	0	D	1	D	4.375	D	-0.55	N	-7.99	D	0.809	D	0.723	D	0.438	D	0.783	D	28.5	D	0.92	D	0.888	D	5.19	D	0.987	D	0.994	D
F10	13	113803460	rs104894392	C	T	p.Arg366Cys	p.Arg366Cys	c.1096C>T	Pathogenic	0	D	1	D	0.001	N	1	D	2.72	D	-2.56	D	-6.32	D	0.829	D	0.806	D	0.43	D	0.716	D	26.1	D	0.822	D	0.06	D	3.26	D	0.774	D	0.997	D
CA2	8	86377518	rs118203931	A	G	p.Lys18Glu	p.Lys18Glu	c.52A>G	Pathogenic	0.814	N	0	N	0.006	N	0	D	-0.265	N	-1.83	D	0.09	N	-0.849	N	0.232	N	0.044	D	0.106	N	8.501	N	0.095	N	-1.032	N	1.61	N	0.118	N	0.719	N
THRB	3	24169187	rs121918695	C	T	p.Arg316His	p.Arg316His	c.947G>A	Pathogenic	0.002	D	1	D	0	D	1	D	2.085	D	-4	D	-3.89	D	1.054	D	0.932	D	0.668	D	0.929	D	35	D	0.981	D	0.872	D	5.85	D	0.916	D	0.999	D
ACE	17	61574338	rs121912703	C	T	p.Pro1228Leu	p.Pro1228Leu	c.3683C>T	Pathogenic	0.258	N	0.74	D	0	D	1	D	3.38	D	0.68	N	-3.6	D	-0.511	N	0.313	N	0.13	D	0.379	D	23.8	D	0.976	D	0.239	D	4.78	D	0.647	D	0.768	N
ADA	20	43251680	rs121908723	C	T	p.Gly216Arg	p.Gly216Arg	c.646G>A	Pathogenic	0	D	1	D	0	D	1	D	4.335	D	-5.29	D	-7.42	D	1.059	D	0.981	D	0.66	D	0.94	D	28	D	0.943	D	0.639	D	3.96	D	0.998	D	0.999	D
AR	X	66937326	rs137852593	G	T	p.Arg727Leu	p.Arg727Leu	c.2180G>T	Pathogenic	0	D	0.661	D	0	D	1	D	2.135	D	-4.21	D	-5.24	D	1.051	D	0.922	D	0.925	D	0.951	D	28.3	D	0.992	D	.		4.99	D	0.947	D	0.998	D
AR	X	66765463	rs370215797	G	A	p.Ala159Thr	p.Ala159Thr	c.475G>A	Pathogenic	0.001	D	1	D	0.061	N	0.965	D	2.47	D	-3.75	D	-1.25	N	1.114	D	0.939	D	0.86	D	0.75	D	27.8	D	0.661	D	.		5.21	D	0.736	D	0.999	D
AR	X	66937337	rs137852571	G	A	p.Val731Met	p.Val731Met	c.2191G>A	Pathogenic	0.011	D	0.829	D	0	D	1	D	2.22	D	-4.08	D	-2.2	N	0.994	D	0.902	D	0.831	D	0.761	D	24.7	D	0.952	D	.		4.99	D	0.499	N	0.997	D
AR	X	66943588	.	G	A	p.Val890Met	p.Val890Met	c.2668G>A	Pathogenic	0	D	1	D	0	D	1	D	2.875	D	-6.94	D	-2.25	N	0.951	D	0.992	D	0.946	D	0.944	D	29.4	D	0.989	D	.		5.18	D	0.903	D	0.999	D
AR	X	66905930	rs754201976	G	A	p.Arg616His	p.Arg616His	c.1847G>A	Pathogenic	0	D	1	D	0	D	1	D	4.5	D	-5.01	D	-3.19	D	1.059	D	0.978	D	0.885	D	0.981	D	34	D	0.985	D	.		5.42	D	0.988	D	0.999	D
BCHE	3	165548314	rs527843566	C	T	p.Val170Met	p.Val170Met	c.508G>A	Pathogenic	0	D	1	D	0	D	1	D	4.635	D	-1.72	D	-2.86	D	0.961	D	0.842	D	0.095	D	0.793	D	28	D	0.984	D	0.992	D	5.62	D	0.897	D	0.999	D
BCHE	3	165504043	rs121918556	T	A	p.Glu525Val	p.Glu525Val	c.1574A>T	Pathogenic	0.174	N	0.003	N	0.003	N	1	D	1.705	N	-3.82	D	-2.61	D	0.622	D	0.793	D	0.144	D	0.598	D	21.1	D	0.773	D	-0.101	N	5.48	D	0.488	N	0.985	N
CA1	8	86240835	rs121909578	C	T	p.Arg247His	p.Arg247His	c.740G>A	Pathogenic	0	D	1	D	0.004	N	0.985	D	5.545	D	-1.8	D	-4.64	D	0.708	D	0.806	D	0.06	D	0.668	D	26.6	D	0.898	D	0.386	D	2.72	D	0.988	D	0.998	D
CA1	8	86240815	rs121909577	C	G	p.Gly254Arg	p.Gly254Arg	c.760G>C	Pathogenic	0.002	D	0.999	D	0	D	1	D	3	D	-0.21	N	-5.47	D	0.158	D	0.482	N	0.132	D	0.534	D	34	D	0.972	D	0.661	D	4.65	D	0.709	D	0.999	D
CA2	8	86386008	rs118203933	C	T	p.His107Tyr	p.His107Tyr	c.319C>T	Pathogenic	0	D	1	D	0	D	1	D	4.615	D	-1.22	N	-5.5	D	0.902	D	0.789	D	0.345	D	0.88	D	25.3	D	0.964	D	0.741	D	4.69	D	0.994	D	0.996	D
CYP19A1	15	51504686	rs80051519	C	T	p.Arg365Gln	p.Arg365Gln	c.1094G>A	Pathogenic	0.001	D	1	D	0	D	1	D	3.025	D	-4.4	D	-3.07	D	1.071	D	0.973	D	0.381	D	0.937	D	35	D	0.992	D	1.105	D	6.06	D	0.976	D	1	D
CYP19A1	15	51514546	rs121434538	C	T	p.Glu210Lys	p.Glu210Lys	c.628G>A	Pathogenic	0.004	D	1	D	0	D	0.896	D	2.975	D	-0.34	N	-3.15	D	-0.186	N	0.397	N	0.299	D	0.606	D	35	D	0.997	D	0.529	D	5.96	D	0.647	D	0.997	D
CYP19A1	15	51503207	rs78310315	C	T	p.Cys437Tyr	p.Cys437Tyr	c.1310G>A	Pathogenic	0.001	D	1	D	0	D	1	D	3.025	D	-7.01	D	-7.48	D	0.935	D	0.995	D	0.632	D	0.981	D	32	D	0.983	D	1.004	D	5.37	D	0.994	D	0.998	D
DDC	7	50544323	rs201951824	C	T	p.Arg347Gln	p.Arg347Gln	c.1040G>A	Pathogenic	0.007	D	0.973	D	0.031	N	1	D	4.04	D	1	N	-3.26	D	-0.335	N	0.225	N	0.034	D	0.381	D	26.1	D	0.979	D	0.602	D	5.4	D	0.894	D	0.999	D
DDC	7	50607656	rs137853211	G	A	p.Ala91Val	p.Ala91Val	c.272C>T	Pathogenic	0.001	D	1	D	0	D	1	D	3.66	D	0.89	N	-3.12	D	0.108	D	0.463	N	0.085	D	0.349	D	25.7	D	0.942	D	0.274	D	4.57	D	0.723	D	0.999	D
DDC	7	50597030	.	C	G	p.Ser149Thr	p.Ser149Thr	c.446G>C	Pathogenic	0	D	0.992	D	0	D	1	D	3.025	D	1.48	N	-2.83	D	-0.586	N	0.227	N	0.09	D	0.781	D	24.5	D	0.974	D	0.854	D	5.15	D	0.754	D	0.99	D
DDC	7	50566899	rs137853212	C	T	p.Ala275Thr	p.Ala275Thr	c.823G>A	Pathogenic	0	D	1	D	0	D	1	D	4.295	D	0.65	N	-3.74	D	0.284	D	0.485	N	0.163	D	0.545	D	31	D	0.967	D	0.85	D	5.74	D	0.924	D	0.999	D
DDC	7	50607624	rs137853207	C	T	p.Gly102Ser	p.Gly102Ser	c.304G>A	Pathogenic	0	D	1	D	0	D	1	D	3.59	D	1.03	N	-5.15	D	-0.121	N	0.319	N	0.111	D	0.718	D	29.2	D	0.937	D	0.552	D	4.63	D	0.792	D	0.998	D
DHFR	5	79945212	rs387906619	G	A	p.Leu80Phe	p.Leu80Phe	c.238C>T	Pathogenic	0.005	D	0.996	D	.		1	D	2.035	D	-0.63	N	-3.64	D	0.004	D	0.508	D	0.156	D	0.523	D	26.3	D	0.852	D	0.651	D	5.41	D	0.73	D	0.999	D
DHFR	5	79929723	rs121913223	T	A	p.Asp153Val	p.Asp153Val	c.458A>T	Pathogenic	0.006	D	0.838	D	.		1	D	3.275	D	-0.88	N	-6.49	D	0.28	D	0.56	D	0.149	D	0.791	D	24.9	D	0.911	D	0.598	D	5.72	D	0.978	D	0.993	D
DHODH	16	72057435	rs201947120	C	T	p.Arg346Trp	p.Arg346Trp	c.1036C>T	Pathogenic	0.001	D	1	D	0	D	1	D	3.9	D	-3.42	D	-5.97	D	1.075	D	0.938	D	0.262	D	0.876	D	35	D	0.97	D	0.898	D	5.48	D	0.816	D	0.999	D
DHODH	16	72055110	rs267606767	G	A	p.Gly202Asp	p.Gly202Asp	c.605G>A	Pathogenic	0.004	D	0.973	D	0	D	1	D	3.76	D	-2.11	D	-5.31	D	0.668	D	0.762	D	0.106	D	0.815	D	25.9	D	0.979	D	0.715	D	5.23	D	0.938	D	0.998	D
DHODH	16	72055100	rs267606769	C	T	p.Arg199Cys	p.Arg199Cys	c.595C>T	Pathogenic	0.004	D	1	D	0	D	0.969	N	3.7	D	-3.57	D	-4.85	D	0.71	D	0.937	D	0.181	D	0.659	D	26.9	D	0.831	D	0.596	D	5.23	D	0.823	D	0.999	D
DHODH	16	72055110	rs267606767	G	C	p.Gly202Ala	p.Gly202Ala	c.605G>C	Pathogenic	0.418	N	0.158	N	0	D	1	D	0.925	N	-2.08	D	-3.72	D	-0.39	N	0.436	N	0.045	D	0.61	D	22.6	D	0.982	D	-0.059	N	5.23	D	0.925	D	0.889	N
F2	11	46748311	rs121918484	G	A	p.Glu352Lys	p.Glu352Lys	c.1054G>A	Pathogenic	.		1	D	0	D	1	D	3.165	D	-4.01	D	-2.29	N	1.082	D	0.935	D	0.597	D	0.825	D	27.1	D	0.904	D	0.432	D	4.41	D	0.753	D	0.999	D
F2	11	46748113	rs121918477	C	T	p.Arg314Cys	p.Arg314Cys	c.940C>T	Pathogenic	0.001	D	1	D	0.002	N	1	D	3.19	D	-2.69	D	-3.31	D	0.993	D	0.868	D	0.421	D	0.85	D	31	D	0.926	D	0.505	D	4.94	D	0.679	D	0.999	D
F2	11	46750296	rs121918478	C	T	p.Arg461Trp	p.Arg461Trp	c.1381C>T	Pathogenic	.		1	D	0	D	1	D	0.265	N	-3.13	D	-5.94	D	0.775	D	0.746	D	0.256	D	0.82	D	34	D	0.89	D	0.185	D	4.08	D	0.985	D	0.999	D
FDPS	1	155287787	rs863225241	G	A	p.Arg179Gln	p.Arg179Gln	c.536G>A	Pathogenic	0.032	D	1	D	0.004	N	1	D	2.915	D	-2.46	D	-2.96	D	0.799	D	0.814	D	0.083	D	0.784	D	28.2	D	0.965	D	0.686	D	3.62	D	0.896	D	0.999	D
FGFR1	8	38282083	rs528376963	C	T	p.Glu325Lys	p.Glu325Lys	c.973G>A	Pathogenic	0.005	D	0.986	D	0	D	1	D	1.04	N	-3.86	D	-2.68	D	0.72	D	0.795	D	0.279	D	0.596	D	24.7	D	0.939	D	0.404	D	6.08	D	0.89	D	0.999	D
FGFR1	8	38282208	rs121909627	G	C	p.Pro283Arg	p.Pro283Arg	c.848C>G	Pathogenic	0	D	1	D	0	D	1	D	1.715	N	-1.47	N	-7.04	D	0.49	D	0.724	D	0.256	D	0.805	D	28	D	0.976	D	1.009	D	5.93	D	0.891	D	0.998	D
GAA	17	78079656	rs370950728	G	A	p.Gly219Arg	p.Gly219Arg	c.655G>A	Pathogenic	0.026	D	1	D	0	D	1	D	3.23	D	-1.84	D	-6.08	D	0.72	D	0.785	D	0.402	D	0.872	D	28	D	0.986	D	0.782	D	5.15	D	0.942	D	0.999	D
GAA	17	78086728	rs536906561	G	A	p.Gly648Ser	p.Gly648Ser	c.1942G>A	Pathogenic	0	D	1	D	0	D	1	D	4.295	D	-4.72	D	-5.89	D	1.069	D	0.975	D	0.673	D	0.98	D	32	D	0.997	D	0.935	D	4.73	D	0.969	D	0.999	D
GAA	17	78087149	rs121907938	C	T	p.Arg725Trp	p.Arg725Trp	c.2173C>T	Pathogenic	0	D	1	D	0	D	1	D	4.355	D	-3.58	D	-7.36	D	1.106	D	0.947	D	0.766	D	0.909	D	35	D	0.87	D	0.697	D	4.66	D	0.965	D	0.999	D
GAA	17	78081611	rs773417785	C	T	p.Leu291Phe	p.Leu291Phe	c.871C>T	Pathogenic	0.01	D	1	D	0	D	0.815	D	3.765	D	-3.52	D	-3.53	D	1.118	D	0.921	D	0.677	D	0.701	D	28.2	D	0.953	D	0.704	D	4.32	D	0.825	D	0.999	D
GAA	17	78086424	rs374470794	C	T	p.Ser601Leu	p.Ser601Leu	c.1802C>T	Pathogenic	0	D	1	D	0	D	1	D	5.02	D	-3.19	D	-5.9	D	1.108	D	0.943	D	0.82	D	0.961	D	33	D	0.985	D	0.885	D	4.8	D	0.819	D	0.999	D
GAA	17	78078692	rs398123174	T	G	p.Cys103Gly	p.Cys103Gly	c.307T>G	Pathogenic	0	D	1	D	0	D	1	D	4.34	D	-3.69	D	-10.77	D	1.095	D	0.946	D	0.804	D	0.985	D	23.9	D	0.978	D	0.789	D	4.94	D	0.921	D	0.979	N
GAA	17	78085800	rs779556619	T	C	p.Leu552Pro	p.Leu552Pro	c.1655T>C	Pathogenic	0	D	1	D	0	D	1	D	3.975	D	-3.03	D	-6.43	D	1.048	D	0.908	D	0.794	D	0.94	D	25.9	D	0.967	D	0.761	D	4.65	D	0.916	D	0.999	D
GAA	17	78086713	rs28937909	G	A	p.Gly643Arg	p.Gly643Arg	c.1927G>A	Pathogenic	0	D	1	D	0	D	1	D	4.79	D	-3.81	D	-7.86	D	1.092	D	0.963	D	0.626	D	0.976	D	34	D	0.998	D	1.056	D	4.9	D	0.973	D	0.999	D
GAA	17	78081665	rs543300039	G	A	p.Gly309Arg	p.Gly309Arg	c.925G>A	Pathogenic	0	D	1	D	0	D	1	D	4.445	D	-3.45	D	-7.4	D	1.097	D	0.952	D	0.77	D	0.963	D	34	D	0.99	D	0.999	D	5.29	D	0.992	D	0.999	D
GAA	17	78079671	rs757700700	C	T	p.Arg224Trp	p.Arg224Trp	c.670C>T	Pathogenic	0	D	1	D	0	D	0.961	N	4.135	D	-2.23	D	-7.24	D	0.501	D	0.856	D	0.388	D	0.64	D	25.7	D	0.259	N	-0.001	N	-0.303	N	0.883	D	0.998	D
GAA	17	78086463	rs369531647	C	A	p.Thr614Lys	p.Thr614Lys	c.1841C>A	Pathogenic	0.064	N	0.995	D	0	D	1	D	4.445	D	-2.99	D	-3.38	D	1.069	D	0.918	D	0.689	D	0.835	D	27.5	D	0.983	D	0.733	D	4.8	D	0.848	D	0.994	D
GAA	17	78081617	rs121907945	G	A	p.Gly293Arg	p.Gly293Arg	c.877G>A	Pathogenic	0	D	1	D	0	D	1	D	4.475	D	-3.07	D	-7.4	D	1.068	D	0.913	D	0.793	D	0.931	D	34	D	0.972	D	0.803	D	4.32	D	0.945	D	0.999	D
GAA	17	78084822	rs121907942	C	T	p.Pro545Leu	p.Pro545Leu	c.1634C>T	Pathogenic	0	D	1	D	0	D	1	D	3.07	D	-2.82	D	-9.91	D	0.834	D	0.855	D	0.477	D	0.838	D	27.8	D	0.996	D	0.709	D	5.46	D	0.845	D	0.999	D
GAA	17	78086698	rs757617999	G	T	p.Gly638Trp	p.Gly638Trp	c.1912G>T	Pathogenic	0.001	D	1	D	0	D	1	D	4.8	D	-3.9	D	-6.79	D	1.092	D	0.963	D	0.827	D	0.988	D	34	D	0.998	D	1.085	D	4.9	D	0.977	D	0.996	D
GAA	17	78082294	rs755253527	C	T	p.Pro361Leu	p.Pro361Leu	c.1082C>T	Pathogenic	0.001	D	1	D	0	D	1	D	4.315	D	-3.33	D	-9.32	D	1.099	D	0.93	D	0.816	D	0.951	D	33	D	0.983	D	0.848	D	4.77	D	0.966	D	0.999	D
GAA	17	78082341	rs752002666	G	C	p.Gly377Arg	p.Gly377Arg	c.1129G>C	Pathogenic	0.002	D	1	D	0	D	1	D	2.75	D	-3.2	D	-7.67	D	1.018	D	0.896	D	0.827	D	0.957	D	29.4	D	0.991	D	0.83	D	4.64	D	0.957	D	0.999	D
GAA	17	78086403	rs775450536	G	A	p.Arg594His	p.Arg594His	c.1781G>A	Pathogenic	0	D	1	D	0	D	1	D	4.585	D	-3.42	D	-4.91	D	1.107	D	0.949	D	0.846	D	0.927	D	28.1	D	0.99	D	0.771	D	4.8	D	0.755	D	0.999	D
GAA	17	78082197	rs766074609	T	C	p.Leu355Pro	p.Leu355Pro	c.1064T>C	Pathogenic	0.087	N	0.99	D	0	D	1	D	3.575	D	-2.86	D	-2.11	N	0.691	D	0.826	D	0.448	D	0.805	D	23.9	D	0.884	D	0.477	D	5.05	D	0.953	D	0.999	D
GAA	17	78085880	.	G	A	p.Glu579Lys	p.Glu579Lys	c.1735G>A	Pathogenic	0.014	D	0.995	D	0	D	1	D	3.595	D	-3.14	D	-3.32	D	1.062	D	0.909	D	0.687	D	0.878	D	33	D	0.95	D	0.775	D	4.65	D	0.928	D	0.999	D
GAA	17	78091501	.	G	A	p.Asp812Asn	p.Asp812Asn	c.2434G>A	Pathogenic	0.051	N	0.529	D	0	D	1	D	1.59	N	-2.89	D	-4.13	D	0.58	D	0.745	D	0.244	D	0.679	D	25.8	D	0.995	D	0.414	D	4.64	D	0.056	N	0.999	D
GAA	17	78090874	rs144016984	A	C	p.Tyr766Ser	p.Tyr766Ser	c.2297A>C	Pathogenic	0.002	D	0.999	D	0	D	1	D	4.335	D	-3.37	D	-8.62	D	1.078	D	0.925	D	0.856	D	0.98	D	26.5	D	0.995	D	0.846	D	4.8	D	0.954	D	0.993	D
GAA	17	78082136	rs202095215	G	A	p.Gly335Arg	p.Gly335Arg	c.1003G>A	Pathogenic	0.003	D	0.997	D	0	D	1	D	4.99	D	-2.49	D	-7.67	D	1.038	D	0.885	D	0.649	D	0.919	D	26.8	D	0.978	D	0.803	D	5.05	D	0.977	D	0.999	D
INSR	19	7184594	rs121913145	T	C	p.His236Arg	p.His236Arg	c.707A>G	Pathogenic	0.002	D	0.997	D	0	D	1	D	4.155	D	-1.99	D	-5.62	D	0.85	D	0.815	D	0.245	D	0.87	D	23.3	D	0.975	D	0.756	D	5.01	D	0.926	D	0.996	D
INSR	19	7125493	rs121913148	C	T	p.Arg1020Gln	p.Arg1020Gln	c.3059G>A	Pathogenic	0	D	1	D	0.001	N	1	D	3.41	D	-2.51	D	-3.91	D	0.897	D	0.849	D	0.439	D	0.855	D	35	D	0.974	D	0.896	D	5.06	D	0.931	D	1	D
INSR	19	7120718	rs121913150	C	T	p.Arg1191Gln	p.Arg1191Gln	c.3572G>A	Pathogenic	0.001	D	1	D	0.001		1	D	2.005	D	-1.64	D	-3.59	D	0.452	D	0.667	D	0.368	D	0.862	D	35	D	0.974	D	0.69	D	4.52	D	0.872	D	1	D
INSR	19	7267570	rs121913159	G	C	p.Ile146Met	p.Ile146Met	c.438C>G	Pathogenic	0.001	D	0.999	D	0		1	D	3.82	D	-2.18	D	-2.2	N	0.296	D	0.746	D	0.273	D	0.667	D	23.4	D	0.451	N	0.025	D	-0.746	N	0.891	D	0.995	D
INSR	19	7120688	rs121913156	C	T	p.Arg1201Gln	p.Arg1201Gln	c.3602G>A	Pathogenic	0.002	D	1	D	0.001		1	D	2.47	D	-1.7	D	-3.7	D	0.557	D	0.704	D	0.383	D	0.886	D	35	D	0.971	D	0.726	D	4.41	D	0.957	D	1	D
ITGA2B	17	42458406	rs780786843	C	T	p.Gly412Arg	p.Gly412Arg	c.1234G>A	Pathogenic	0.001	D	1	D	0.003	N	1	D	3.005	D	-0.59	N	-5.97	D	0.359	D	0.618	D	0.137	D	0.566	D	28.5	D	0.662	D	0.566	D	5.49	D	0.818	D	0.999	D
ITGA2B	17	42451838	rs78657866	C	T	p.Val982Met	p.Val982Met	c.2944G>A	Pathogenic	0.089	N	0.998	D	0.007	N	0.968	D	2.18	D	0.27	N	-1.72	N	-0.364	N	0.363	N	.		0.333	D	24	D	0.887	D	0.587	D	5	D	0.823	D	0.999	D
ITGA2B	17	42457470	rs769405222	C	T	p.Arg551Gln	p.Arg551Gln	c.1652G>A	Pathogenic	0	D	1	D	0.006	N	1	D	3.54	D	-1.32	N	-3.66	D	0.685	D	0.738	D	0.443	D	0.739	D	35	D	0.987	D	0.832	D	4.84	D	0.852	D	1	D
ITGA2B	17	42453691	rs74475415	T	G	p.Gln778Pro	p.Gln778Pro	c.2333A>C	Pathogenic	0.155	N	0.148	N	0.317		0	D	2.12	D	0.84	N	-2.53	D	-0.974	N	0.125	N	0.016	N	0.268	D	12.41	N	0.095	N	-0.74	N	-3	N	0.833	D	0.941	N
ITGA2B	17	42455140	rs77961246	A	G	p.Cys705Arg	p.Cys705Arg	c.2113T>C	Pathogenic	0	D	1	D	0.002	N	1	D	3.54	D	-1.78	D	-11.18	D	0.693	D	0.756	D	0.475	D	0.878	D	26.8	D	0.984	D	0.868	D	5.6	D	0.988	D	0.998	D
ITGB3	17	45361875	rs121918452	T	G	p.Leu143Trp	p.Leu143Trp	c.428T>G	Pathogenic	0	D	1	D	0	D	1	D	3.9	D	-5.6	D	-5.68	D	1.033	D	0.985	D	0.639	D	0.98	D	26.7	D	0.987	D	0.982	D	5.76	D	0.737	D	0.959	N
ITGB3	17	45362012	.	C	T	p.Pro189Ser	p.Pro189Ser	c.565C>T	Pathogenic	0	D	1	D	0	D	1	D	3.58	D	-3.87	D	-7.54	D	1.087	D	0.946	D	0.375	D	0.976	D	28.6	D	0.988	D	1.013	D	5.86	D	0.775	D	0.999	D
ITGB3	17	45363676	rs79208797	T	C	p.Leu222Pro	p.Leu222Pro	c.665T>C	Pathogenic	0	D	1	D	0	D	1	D	3.89	D	-4.09	D	-6.82	D	1.098	D	0.955	D	0.658	D	0.979	D	28.4	D	0.928	D	0.897	D	4.8	D	0.954	D	0.999	D
ITGB3	17	45364494	rs79775494	A	T	p.Lys279Met	p.Lys279Met	c.836A>T	Pathogenic	0.089	N	0.98	D	0	D	1	D	2.48	D	-4.55	D	-0.83	N	0.899	D	0.917	D	0.317	D	0.744	D	24	D	0.768	D	0.39	D	2.82	D	0.485	N	0.995	D
KDR	4	55955106	rs121917766	G	A	p.Pro1147Ser	p.Pro1147Ser	c.3439C>T	Pathogenic	0	D	1	D	0	D	1	D	1.975	D	-3.02	D	-6.8	D	0.849	D	0.847	D	0.415	D	0.884	D	32	D	0.992	D	0.731	D	5.13	D	0.898	D	0.999	D
NR3C1	5	142689700	rs104893913	C	T	p.Arg478His	p.Arg478His	c.1433G>A	Pathogenic	0	D	1	D	0	D	1	D	4.12	D	-5.01	D	-3.81	D	1.035	D	0.983	D	0.514	D	0.951	D	35	D	0.979	D	1.158	D	6.17	D	0.996	D	0.999	D
PLG	6	161143463	rs121918028	G	T	p.Val374Phe	p.Val374Phe	c.1120G>T	Pathogenic	0.017	D	0.849	D	0.862		0.054	D	2.93	D	-0.02	N	-2.71	D	-0.87	N	0.204	N	0.034	D	0.39	D	23.1	D	0.901	D	0.217	D	3.25	D	0.713	D	0.996	D
PLG	6	161139762	.	A	G	p.Lys330Glu	p.Lys330Glu	c.988A>G	Pathogenic	1	N	0	N	0.028	N	0.989	N	-2.47	N	0.08	N	1.92	N	-0.976	N	0.015	N	0.007	N	0.149	N	0.223	N	0.07	N	-1.081	N	4.34	D	0.111	N	0.155	N
PPARG	3	12422848	rs1800571	C	A	p.Pro113Gln	p.Pro113Gln	c.338C>A	Pathogenic	0.001	D	1	D	0	D	1	D	2.385	D	-3.37	D	-1.8	N	0.899	D	0.865	D	0.341	D	0.83	D	28.2	D	0.996	D	0.697	D	5.59	D	0.814	D	0.992	D
PPARG	3	12458335	rs72551362	G	A	p.Val318Met	p.Val318Met	c.952G>A	Pathogenic	0.002	D	1	D	0	D	1	D	1.83	N	-0.49	N	-1.66	N	0.128	D	0.575	D	0.091	D	0.534	D	29.9	D	0.992	D	0.982	D	6.13	D	0.845	D	0.999	D
PPARG	3	12434212	rs121909246	C	T	p.Arg194Trp	p.Arg194Trp	c.580C>T	Pathogenic	0	D	1	D	0	D	1	D	4.52	D	-5.04	D	-6.58	D	1.014	D	0.983	D	0.913	D	0.957	D	34	D	0.905	D	0.945	D	4.62	D	0.968	D	0.999	D
REN	1	204128527	rs121917742	C	T	p.Arg230Lys	p.Arg230Lys	c.689G>A	Pathogenic	0.002	D	0.576	D	0	N	1	D	2.03	D	0.35	N	-2.9	D	-0.575	N	0.208	N	0.083	D	0.253	D	24.7	D	0.981	D	0.205	D	4.44	D	0.254	N	0.995	D
SERPINC1	1	173881119	rs121909569	A	G	p.Ser148Pro	p.Ser148Pro	c.442T>C	Pathogenic	0.068	N	0.29	N	0.308	N	1	D	2.045	D	-1.84	D	-1.57	N	-0.63	N	0.453	N	0.056	D	0.654	D	25	D	0.987	D	0.31	D	5.66	D	0.933	D	0.999	D
SERPINC1	1	173873148	rs121909549	C	T	p.Arg425His	p.Arg425His	c.1274G>A	Pathogenic	0.285	N	1	D	0	D	1	D	3.09	D	-1.83	D	-2.91	D	0.647	D	0.789	D	0.197	D	0.806	D	35	D	0.98	D	0.925	D	5.74	D	0.858	D	0.999	D
SERPINC1	1	173873149	rs121909554	G	A	p.Arg425Cys	p.Arg425Cys	c.1273C>T	Pathogenic	0.268	N	1	D	0	D	1	D	2.25	D	-1.81	D	-3.77	D	0.516	D	0.728	D	0.103	D	0.856	D	35	D	0.981	D	0.844	D	5.74	D	0.938	D	0.999	D
THRB	3	24164404	rs28933408	G	A	p.Pro453Ser	p.Pro453Ser	c.1357C>T	Pathogenic	0.002	D	1	D	0	D	1	D	2.495	D	-3.98	D	-4.01	D	1.062	D	0.939	D	0.86	D	0.919	D	27.8	D	0.996	D	0.968	D	5.91	D	0.921	D	0.999	D
THRB	3	24164448	rs121918698	C	T	p.Arg438His	p.Arg438His	c.1313G>A	Pathogenic	0.001	D	1	D	0	D	1	D	1.39	N	-3.59	D	-3.19	D	0.925	D	0.875	D	0.416	D	0.915	D	34	D	0.988	D	0.794	D	5.91	D	0.95	D	0.999	D
THRB	3	24185003	rs121918707	G	A	p.Arg243Trp	p.Arg243Trp	c.727C>T	Pathogenic	0.001	D	1	D	0	D	1	D	2.36	D	-3.93	D	-4.79	D	1.088	D	0.912	D	0.718	D	0.811	D	26.5	D	0.897	D	0.371	D	4.11	D	0.956	D	0.997	D
THRB	3	24164404	rs28933408	G	C	p.Pro453Ala	p.Pro453Ala	c.1357C>G	Pathogenic	0.027	D	0.997	D	0	D	1	D	2.15	D	-3.97	D	-3.84	D	1.059	D	0.937	D	0.858	D	0.903	D	25.3	D	0.996	D	0.96	D	5.91	D	0.921	D	0.995	D
THRB	3	24164613	rs121918708	C	T	p.Arg383His	p.Arg383His	c.1148G>A	Pathogenic	0	D	1	D	0	D	1	D	2.92	D	-4.16	D	-4.44	D	1.074	D	0.948	D	0.593	D	0.929	D	34	D	0.983	D	0.951	D	5.95	D	0.941	D	0.999	D
TNF	6	31544934	rs281865419	C	T	p.Arg108Trp	p.Arg108Trp	c.322C>T	Pathogenic	0.159	N	0.997	D	0.853	N	1	N	2.52	D	-3.55	D	-2.22	N	-0.018	N	0.734	D	0.199	D	0.441	D	23.4	D	0.09	N	-0.271	N	1.29	N	0.325	N	0.995	D
VDR	12	48258958	rs121909794	C	T	p.Arg100Gln	p.Arg100Gln	c.299G>A	Pathogenic	0	D	1	D	0.003	N	1	D	4.175	D	-5.27	D	-3.51	D	0.994	D	0.987	D	0.725	D	0.91	D	35	D	0.998	D	1.188	D	6.02	D	0.956	D	1	D
VDR	12	48238777	rs267607169	C	T	p.Val396Met	p.Val396Met	c.1186G>A	Pathogenic	0.001	D	0.998	D	0	D	1	D	2.76	D	-3.88	D	-2.61	D	1.031	D	0.913	D	0.709	D	0.863	D	27	D	0.95	D	0.587	D	4.05	D	0.872	D	0.998	D
XDH	2	31620584	rs72549369	G	A	p.Arg149Cys	p.Arg149Cys	c.445C>T	Pathogenic	0	D	1	D	0	D	1	D	4.68	D	-1.77	D	-7.29	D	1.001	D	0.867	D	0.244	D	0.819	D	35	D	0.942	D	1.145	D	6.07	D	0.974	D	0.999	D
TUBB3	16	90001763	rs267607163	G	A	p.Ala649Thr	p.Ala649Thr	c.1945G>A	Pathogenic	0	D	0.989	D	0	D	1	D	3.155	D	-1.55	D	-3.23	D	0.774	D	0.765	D	0.54	D	0.867	D	25.9	D	0.993	D	0.838	D	4.6	D	0.9	D	0.995	D
SLC6A3	5	1406341	rs431905516	G	A	p.Arg521Trp	p.Arg521Trp	c.1561C>T	Pathogenic	0	D	1	D	0.001	N	0.995	D	3.035	D	-0.98	N	-6.95	D	0.175	D	0.562	D	0.619	D	0.701	D	28.1	D	0.762	D	0.012	D	-2.26	N	0.928	D	0.998	D
SLC6A3	5	1411443	rs267607069	G	A	p.Pro395Leu	p.Pro395Leu	c.1184C>T	Pathogenic	0.001	D	0.958	D	0	D	1	D	3.755	D	-2.43	D	-9.17	D	0.93	D	0.819	D	0.89	D	0.888	D	28.8	D	0.978	D	0.776	D	4.5	D	0.97	D	0.998	D
ATP1A2	1	160100073	rs121918616	G	A	p.Arg548His	p.Arg548His	c.1643G>A	Pathogenic	0	D	1	D	0	D	1	D	4.15	D	-3.06	D	-4.14	D	0.532	D	0.602	D	0.321	D	0.944	D	34	D	0.986	D	0.679	D	4.61	D	0.966	D	1	D
TUBB1	20	57598961	rs759117911	C	T	p.Pro160Leu	p.Pro160Leu	c.479C>T	Pathogenic	0	D	1	D	0	D	1	D	4.13	D	-0.6	N	-8.03	D	0.686	D	0.693	D	0.182	D	0.792	D	32	D	0.963	D	1.037	D	5.39	D	0.819	D	0.999	D
TUBB4A	19	6495699	rs587777074	C	T	p.Ala271Thr	p.Ala271Thr	c.811G>A	Pathogenic	.		0.511	D	0	D	1	D	4.035	D	-1.67	D	-3.15	D	0.213	D	0.537	D	0.912	D	0.881	D	22.8	D	0.969	D	0.205	D	3.72	D	0.849	D	0.926	N
TUBB4A	19	6495942	rs761635539	G	A	p.His190Tyr	p.His190Tyr	c.568C>T	Pathogenic	.		0.997	D	0	D	1	D	4.065	D	-0.46	N	-4.84	D	0.574	D	0.616	D	0.677	D	0.784	D	25	D	0.98	D	0.942	D	3.98	D	0.698	D	0.992	D
TUBB8	10	93410	rs782575307	C	T	p.Gly308Ser	p.Gly308Ser	c.922G>A	Pathogenic	0	D	1	D	0		0.939	D	4.215	D	-2.1	D	-4.54	D	0.565	D	0.832	D	0.018	N	0.364	D	24.1	D	0.509	D	0.128	D	.		0.295	N	0.97	N
FGFR1	8	38274892	rs777345476	A	G	p.Met563Thr	p.Met563Thr	c.1688T>C	Likely_pathogenic	0	D	0.999	D	0	D	1	D	1.105	N	-2.8	D	-5.35	D	0.651	D	0.732	D	0.453	D	0.912	D	27.8	D	0.979	D	0.682	D	5.57	D	0.885	D	0.994	D
GAA	17	78086719	rs368438393	G	T	p.Asp645Tyr	p.Asp645Tyr	c.1933G>T	Likely_pathogenic	0	D	1	D	0	D	1	D	4.835	D	-4.56	D	-8.84	D	1.062	D	0.976	D	0.724	D	0.976	D	31	D	0.998	D	0.946	D	4.73	D	0.962	D	0.994	D
INSR	19	7143094	rs752552480	G	A	p.Arg759Trp	p.Arg759Trp	c.2275C>T	Likely_pathogenic	0.164	N	0.998	D	0.001		0.982	D	2.63	D	-1.34	N	-2.94	D	0.476	D	0.676	D	0.438	D	0.625	D	25.2	D	0.268	N	-0.428	N	-2.7	N	0.771	D	0.998	D
GAA	17	78086466	.	G	A	p.Gly615Glu	p.Gly615Glu	c.1844G>A	Likely_pathogenic	0.013	D	1	D	0	D	1	D	5.195	D	-5.2	D	-7.61	D	1.025	D	0.983	D	0.674	D	0.938	D	26.5	D	0.994	D	0.878	D	3.8	D	0.828	D	0.998	D
ITGB3	17	45361895	rs767548512	A	G	p.Met150Val	p.Met150Val	c.448A>G	Likely_pathogenic	0	D	0.997	D	0	D	1	D	3.93	D	-3.59	D	-3.8	D	1.075	D	0.929	D	0.366	D	0.968	D	25.3	D	0.991	D	0.989	D	5.76	D	0.878	D	0.995	D
ACE	17	61562724	rs148491967	C	A	p.Ser683Arg	p.Ser683Arg	c.2049C>A	Likely_pathogenic	0.597	N	0.025	N	0	D	0.625	D	0.645	N	1.17	N	-0.6	N	-1.068	N	0.042	N	0.014	N	0.135	N	12.66	N	0.806	D	-0.329	N	5.22	D	0.169	N	0.807	N
ACE	17	61557859	.	C	T	p.Leu273Phe	p.Leu273Phe	c.817C>T	Likely_pathogenic	0.067	N	1	D	0	D	1	D	3.415	D	0.74	N	-1.66	N	-0.413	N	0.312	N	0.036	D	0.313	D	28.4	D	0.863	D	0.682	D	4.17	D	0.685	D	0.999	D
ACE	17	61560534	rs761345398	G	A	p.Arg496Gln	p.Arg496Gln	c.1487G>A	Likely_pathogenic	0.004	D	1	D	0	D	1	D	3.52	D	0.84	N	-2.7	D	0.095	D	0.416	N	.		0.593	D	35	D	0.993	D	0.974	D	4.66	D	0.824	D	0.999	D
ACE	17	61571747	rs775421383	G	A	p.Gly1099Asp	p.Gly1099Asp	c.3296G>A	Likely_pathogenic	0	D	1	D	0	D	1	D	3.985	D	0.56	N	-5.11	D	0.434	D	0.52	D	0.153	D	0.71	D	30	D	0.962	D	0.975	D	4.76	D	0.89	D	0.946	N
ADA	20	43249723	rs199422327	A	C	p.Leu304Arg	p.Leu304Arg	c.911T>G	Likely_pathogenic	0.001	D	0.999	D	0	D	1	D	3.895	D	-4.49	D	-4.98	D	1.101	D	0.963	D	0.657	D	0.962	D	29.1	D	0.981	D	0.866	D	5.45	D	0.958	D	0.998	D
ADA	20	43255238	rs199422328	C	A	p.Gly74Val	p.Gly74Val	c.221G>T	Likely_pathogenic	0	D	1	D	0	D	1	D	3.535	D	-3.55	D	-8.63	D	1	D	0.921	D	0.41	D	0.91	D	32	D	0.987	D	0.822	D	4.92	D	0.979	D	0.998	D
ADA	20	43255148	.	G	A	p.Pro104Leu	p.Pro104Leu	c.311C>T	Likely_pathogenic	0	D	1	D	0	D	1	D	.		-4.02	D	-9.6	D	1.097	D	0.961	D	0.316	D	0.955	D	27.1	D	0.989	D	0.898	D	5.16	D	0.991	D	0.999	D
AR	X	66941751	rs137852591	C	G	p.Gln799Glu	p.Gln799Glu	c.2395C>G	Likely_pathogenic	0.022	D	0.045	N	0	D	1	D	2.8	D	-6.77	D	-2.27	N	0.983	D	0.989	D	0.929	D	0.917	D	25.9	D	0.981	D	.		4.75	D	0.856	D	0.989	N
BCHE	3	165548187	rs114706984	G	A	p.Ala212Val	p.Ala212Val	c.635C>T	Likely_pathogenic	0.312	N	0.346	N	0	D	1	D	2.615	D	-0.41	N	-2.01	N	-0.737	N	0.243	N	0.018	N	0.365	D	18.42	D	0.482	N	-0.065	N	4.83	D	0.503	D	0.991	D
BCHE	3	165548010	rs28933389	G	A	p.Thr271Met	p.Thr271Met	c.812C>T	Likely_pathogenic	0.002	D	0.886	D	0	D	1	D	2.155	D	-3.7	D	-1.96	N	0.98	D	0.888	D	0.412	D	0.741	D	25	D	0.98	D	0.588	D	5.62	D	0.627	D	0.998	D
BCHE	3	165547818	rs104893684	A	G	p.Leu335Pro	p.Leu335Pro	c.1004T>C	Likely_pathogenic	0	D	1	D	0	D	1	D	3.575	D	-0.54	N	-6.02	D	0.572	D	0.651	D	0.18	D	0.735	D	23.8	D	0.997	D	0.83	D	5.62	D	0.927	D	0.998	D
BCHE	3	165547582	rs745364489	G	A	p.Arg414Cys	p.Arg414Cys	c.1240C>T	Likely_pathogenic	0	D	1	D	0	D	1	D	4.18	D	-3.8	D	-7.07	D	1.093	D	0.948	D	0.307	D	0.962	D	26.4	D	0.943	D	0.683	D	4.58	D	0.96	D	0.999	D
BCHE	3	165503990	rs199660374	G	A	p.Arg543Cys	p.Arg543Cys	c.1627C>T	Likely_pathogenic	0	D	1	D	0	D	1	D	3.335	D	-0.39	N	-5.39	D	1.087	D	0.947	D	0.47	D	0.748	D	33	D	0.779	D	0.845	D	5.72	D	0.785	D	0.999	D
BCHE	3	165548440	rs3732880	G	A	p.Pro128Ser	p.Pro128Ser	c.382C>T	Likely_pathogenic	0.002	D	1	D	0	D	1	D	2.96	D	-5.96	D	-7.19	D	1.033	D	0.987	D	0.49	D	0.945	D	23.8	D	0.996	D	0.893	D	5.69	D	0.965	D	0.999	D
CYP19A1	15	51503214	rs121434534	G	A	p.Arg435Cys	p.Arg435Cys	c.1303C>T	Likely_pathogenic	0.004	D	1	D	0	D	1	D	3.015	D	-1.91	D	-5.5	D	0.929	D	0.846	D	0.305	D	0.956	D	35	D	0.985	D	1.001	D	5.37	D	0.991	D	0.999	D
DDC	7	50607668	rs746244631	G	A	p.Pro87Leu	p.Pro87Leu	c.260C>T	Likely_pathogenic	0	D	1	D	0	D	1	D	3.67	D	0.96	N	-8.01	D	0.386	D	0.602	D	0.572	D	0.909	D	33	D	0.992	D	0.708	D	5.5	D	0.951	D	0.999	D
DDC	7	50531015	rs142110773	G	A	p.Arg453Cys	p.Arg453Cys	c.1357C>T	Likely_pathogenic	0	D	1	D	0	D	1	D	3.27	D	1.12	N	-4.17	D	-0.32	N	0.291	N	0.307	D	0.811	D	28.9	D	0.981	D	0.638	D	5.44	D	0.947	D	0.999	D
DDC	7	50607642	.	C	T	p.Gly96Arg	p.Gly96Arg	c.286G>A	Likely_pathogenic	0.002	D	1	D	0	D	1	D	3.29	D	1.19	N	-2.78	D	-0.358	N	0.298	N	0.132	D	0.342	D	33	D	0.954	D	0.813	D	5.5	D	0.778	D	0.999	D
F10	13	113795262	rs368225671	G	A	p.Gly134Arg	p.Gly134Arg	c.400G>A	Likely_pathogenic	0	D	1	D	0	D	1	D	3.86	D	-4.93	D	-7.82	D	1.097	D	0.967	D	0.837	D	0.94	D	28.7	D	0.994	D	0.698	D	4.68	D	0.903	D	0.999	D
F10	13	113783856	rs121964944	A	G	p.Glu54Gly	p.Glu54Gly	c.161A>G	Likely_pathogenic	0.001	D	1	D	0	D	1	D	4.235	D	-6.17	D	-6.59	D	0.98	D	0.99	D	0.693	D	0.935	D	25.1	D	0.972	D	0.576	D	4.6	D	0.662	D	0.999	D
F2	11	46742092	.	A	G	p.Tyr87Cys	p.Tyr87Cys	c.260A>G	Likely_pathogenic	0	D	1	D	0	D	1	D	3.595	D	-7.32	D	-3.53	D	0.913	D	0.995	D	0.736	D	0.985	D	26.5	D	0.962	D	0.799	D	4.37	D	0.907	D	0.998	D
F2	11	46748114	rs754231232	G	A	p.Arg314His	p.Arg314His	c.941G>A	Likely_pathogenic	0.004	D	1	D	0.002	N	1	D	3.19	D	-2.67	D	-2.36	N	0.974	D	0.882	D	0.232	D	0.776	D	27.6	D	0.957	D	0.579	D	4.94	D	0.552	D	0.999	D
FGFR1	8	38285938	rs121913473	G	A	p.Ser158Leu	p.Ser158Leu	c.473C>T	Likely_pathogenic	0.054	N	0.9	D	0	D	1	D	0.695	N	-1.2	N	-2.83	D	-0.125	N	0.392	N	0.116	D	0.385	D	23.9	D	0.918	D	0.181	D	5.69	D	0.393	N	0.998	D
GAA	17	78081504	rs142967546	C	T	p.Arg281Trp	p.Arg281Trp	c.841C>T	Likely_pathogenic	0.001	D	1	D	0	D	0.988	D	4.235	D	-2.13	D	-6.43	D	0.954	D	0.85	D	0.471	D	0.786	D	32	D	0.927	D	0.593	D	2.84	D	0.904	D	0.999	D
GAA	17	78079672	rs200210219	G	A	p.Arg224Gln	p.Arg224Gln	c.671G>A	Likely_pathogenic	0	D	1	D	0	D	0.999	D	4.135	D	-2.16	D	-3.6	D	1.038	D	0.879	D	0.389	D	0.757	D	29.6	D	0.971	D	0.835	D	5.15	D	0.717	D	0.999	D
GAA	17	78084566	rs148842275	C	T	p.Pro493Leu	p.Pro493Leu	c.1478C>T	Likely_pathogenic	0.024	D	0.973	D	0	D	1	D	4.275	D	-3.9	D	-8.63	D	1.075	D	0.937	D	0.544	D	0.911	D	28.3	D	0.981	D	0.758	D	5.48	D	0.802	D	0.999	D
GAA	17	78082523	rs560575383	A	G	p.Met408Val	p.Met408Val	c.1222A>G	Likely_pathogenic	0.007	D	0.99	D	0	D	0.992	N	4.285	D	-3	D	-3.11	D	0.511	D	0.886	D	0.518	D	0.637	D	22.8	D	0.713	D	0.502	D	4.42	D	0.617	D	0.967	N
GAA	17	78079672	rs200210219	G	C	p.Arg224Pro	p.Arg224Pro	c.671G>C	Likely_pathogenic	0	D	1	D	0	D	1	D	4.135	D	-2.19	D	-6.4	D	0.993	D	0.865	D	0.462	D	0.829	D	28.4	D	0.973	D	0.798	D	5.15	D	0.917	D	0.996	D
GAA	17	78086458	rs768397968	C	G	p.His612Gln	p.His612Gln	c.1836C>G	Likely_pathogenic	0.023	D	0.991	D	0	D	0.982	D	3.545	D	-2.99	D	-7.15	D	0.951	D	0.875	D	0.663	D	0.817	D	26.7	D	0.893	D	0.694	D	4.8	D	0.617	D	0.993	D
GAA	17	78086426	rs781484283	A	G	p.Thr602Ala	p.Thr602Ala	c.1804A>G	Likely_pathogenic	0.005	D	0.846	D	0	D	0.551	N	2.19	D	-3.05	D	-3.7	D	0.891	D	0.819	D	0.507	D	0.716	D	25.1	D	0.925	D	0.243	D	4.8	D	0.561	D	0.992	D
GAA	17	78090787	.	C	A	p.Thr737Asn	p.Thr737Asn	c.2210C>A	Likely_pathogenic	0.005	D	0.999	D	0	D	0.937	D	3.61	D	-3.09	D	-4.23	D	1.077	D	0.896	D	0.632	D	0.64	D	27.2	D	0.955	D	0.707	D	5.1	D	0.334	N	0.994	D
GAA	17	78081406	.	T	C	p.Leu248Pro	p.Leu248Pro	c.743T>C	Likely_pathogenic	0.002	D	0.987	D	0.014	N	1	D	3.6	D	-1.68	D	-5.4	D	0.734	D	0.757	D	0.463	D	0.865	D	25.3	D	0.993	D	0.76	D	5.18	D	0.856	D	0.999	D
GAA	17	78084749	rs121907937	G	A	p.Glu521Lys	p.Glu521Lys	c.1561G>A	Likely_pathogenic	0	D	1	D	0	D	1	D	4.1	D	-3.51	D	-3.97	D	1.096	D	0.958	D	0.74	D	0.932	D	34	D	0.994	D	1.115	D	5.46	D	0.992	D	0.999	D
GAA	17	78093117	.	T	A	p.Val949Asp	p.Val949Asp	c.2846T>A	Likely_pathogenic	0.001	D	0.895	D	0.006	N	0.588	D	2.065	D	-2.87	D	-4.74	D	0.733	D	0.681	D	0.206	D	0.618	D	23.2	D	0.141	N	-0.032	N	5.21	D	0.622	D	0.959	N
IL2RA	10	6067953	rs773957702	C	T	p.Ala34Thr	p.Ala34Thr	c.100G>A	Likely_pathogenic	0.094	N	0.996	D	0.001	D	0.872	D	2.255	D	-0.18	N	-2.83	D	-0.103	N	0.387	N	0.078	D	0.4	D	25.9	D	0.329	N	0.39	D	4.81	D	0.816	D	0.999	D
ITGA2B	17	42457471	.	G	A	p.Arg551Trp	p.Arg551Trp	c.1651C>T	Likely_pathogenic	0	D	1	D	0.006	N	1	D	3.54	D	-1.34	N	-7.29	D	0.519	D	0.7	D	0.52	D	0.776	D	32	D	0.827	D	0.427	D	1.44	N	0.918	D	0.999	D
ITGA2B	17	42460885	.	C	T	p.Asp396Asn	p.Asp396Asn	c.1186G>A	Likely_pathogenic	0.001	D	1	D	0.002	N	1	D	3	D	-4.01	D	-4.83	D	1.029	D	0.986	D	0.647	D	0.871	D	34	D	0.995	D	1.028	D	5.8	D	0.352	N	0.999	D
ITGA2B	17	42463013	.	G	C	p.Ser160Arg	p.Ser160Arg	c.480C>G	Likely_pathogenic	0.013	D	0.894	D	0.18	N	0.847	D	1.79	N	-2.11	D	-2.52	D	-0.285	N	0.47	N	0.261	D	0.613	D	21.3	D	0.865	D	-0.069	N	2.34	D	0.741	D	0.996	D
ITGA2B	17	42457163	rs778608263	T	G	p.Asp591Ala	p.Asp591Ala	c.1772A>C	Likely_pathogenic	0	D	1	D	0.045	N	1	D	3.535	D	-1.2	N	-7.05	D	0.557	D	0.685	D	0.35	D	0.755	D	24.7	D	0.987	D	0.663	D	4.86	D	0.79	D	0.995	D
ITGB3	17	45360741	rs199866795	C	T	p.Arg63Cys	p.Arg63Cys	c.187C>T	Likely_pathogenic	0	D	1	D	0	D	1	D	3.92	D	-3.84	D	-6.83	D	1.094	D	0.952	D	0.622	D	0.98	D	34	D	0.996	D	0.997	D	5.88	D	0.901	D	0.999	D
ITGB3	17	45360903	rs777748046	C	T	p.Arg117Trp	p.Arg117Trp	c.349C>T	Likely_pathogenic	0.004	D	0.987	D	0.11	N	0.999	N	1.76	N	-3.12	D	-3.06	D	0.221	D	0.788	D	0.243	D	0.528	D	33	D	0.305	N	0.086	D	4.9	D	0.511	D	0.999	D
ITGB3	17	45369890	.	G	C	p.Cys549Ser	p.Cys549Ser	c.1646G>C	Likely_pathogenic	0	D	1	D	0	D	1	D	2.775	D	-4.79	D	-9.44	D	1.113	D	0.959	D	0.3	D	0.885	D	26	D	0.995	D	0.871	D	5.38	D	0.927	D	0.995	D
KDR	4	55980367	rs587778428	G	A	p.Leu242Phe	p.Leu242Phe	c.724C>T	Likely_pathogenic	0	D	1	D	0	D	1	D	3	D	-0.36	N	-3.59	D	-0.126	N	0.507	D	0.127	D	0.512	D	32	D	0.98	D	0.802	D	5.58	D	0.831	D	0.999	D
PPARG	3	12458354	.	T	C	p.Ile324Thr	p.Ile324Thr	c.971T>C	Likely_pathogenic	0.001	D	0.976	D	0	D	1	D	1.47	N	-3.9	D	-2.56	D	0.962	D	0.889	D	0.456	D	0.839	D	26.5	D	0.985	D	0.741	D	6.13	D	0.797	D	0.999	D
SERPINC1	1	173883933	rs28929469	G	A	p.Arg56Cys	p.Arg56Cys	c.166C>T	Likely_pathogenic	0	D	1	D	0.006	N	1	D	1.965	D	-1.64	D	-2.67	D	0.5	D	0.658	D	0.208	D	0.782	D	33	D	0.971	D	0.757	D	4.73	D	0.872	D	0.999	D
SERPINC1	1	173876649	.	A	G	p.Ile386Thr	p.Ile386Thr	c.1157T>C	Likely_pathogenic	0.003	D	0.951	D	0.038	N	1	D	3.41	D	-2.07	D	-2.75	D	0.908	D	0.827	D	0.133	D	0.752	D	26.5	D	0.996	D	0.912	D	5.98	D	0.702	D	0.997	D
SERPINC1	1	173879999	rs121909571	T	C	p.Asn219Asp	p.Asn219Asp	c.655A>G	Likely_pathogenic	0.004	D	1	D	0	D	1	D	3.875	D	-2.92	D	-4.61	D	1.039	D	0.9	D	0.229	D	0.898	D	27.3	D	0.987	D	0.922	D	5.73	D	0.569	D	0.998	D
TUBB3	16	89986178	rs373224783	C	G	p.Ala171Gly	p.Ala171Gly	c.512C>G	Likely_pathogenic	0.065	N	0.029	N	0.248		0.809	N	1.635	N	-0.72	N	-2.53	D	-0.868	N	0.211	N	0.054	D	0.059	N	14.56	N	0.887	D	-0.551	N	0.314	N	0.058	N	0.983	N
ATP1A2	1	160098572	rs765909830	G	A	p.Arg383His	p.Arg383His	c.1148G>A	Likely_pathogenic	0	D	1	D	0	D	1	D	2.04	D	-3.97	D	-4.25	D	1.057	D	0.918	D	0.723	D	0.96	D	34	D	0.99	D	0.823	D	4.77	D	0.908	D	1	D
ATP1A2	1	160109465	.	C	T	p.Thr959Met	p.Thr959Met	c.2876C>T	Likely_pathogenic	0.001	D	0.995	D	0	D	1	D	3.245	D	-3.78	D	-3.18	D	1.079	D	0.941	D	0.468	D	0.822	D	34	D	0.966	D	0.857	D	4.35	D	0.792	D	0.999	D
ATP1A3	19	42482353	.	G	A	p.Arg599Trp	p.Arg599Trp	c.1795C>T	Likely_pathogenic	0	D	1	D	0	D	1	D	4.87	D	-4.03	D	-6.18	D	1.012	D	0.96	D	0.481	D	0.891	D	34	D	0.962	D	0.889	D	3.32	D	0.533	D	0.999	D
ATP1A3	19	42486248	.	G	A	p.Thr348Met	p.Thr348Met	c.1043C>T	Likely_pathogenic	0	D	1	D	0	D	1	D	2.98	D	-2.49	D	-4.5	D	0.793	D	0.811	D	0.635	D	0.812	D	29.9	D	0.981	D	0.811	D	4.21	D	0.471	N	0.999	D
ATP1A3	19	42489524	.	C	T	p.Asp233Asn	p.Asp233Asn	c.697G>A	Likely_pathogenic	0.001	D	0.037	N	0	D	1	D	-0.105	N	-2.68	D	-2.39	N	0.154	D	0.564	D	0.064	D	0.356	D	23.2	D	0.993	D	0.069	D	4.18	D	0.054	N	0.999	D
TUBB1	20	57599434	rs121918555	C	T	p.Arg318Trp	p.Arg318Trp	c.952C>T	Likely_pathogenic	0	D	1	D	0	D	1	D	4.82	D	-1.87	D	-5.42	D	1.02	D	0.887	D	0.256	D	0.866	D	34	D	0.9	D	1.025	D	5.41	D	0.955	D	0.999	D
TUBB8	10	95169	rs199817418	T	G	p.Ile4Leu	p.Ile4Leu	c.10A>C	Likely_pathogenic	0.029	D	0	N	0		1	D	2.67	D	-0.96	N	-0.47	N	-0.544	N	0.365	N	0.018	N	0.309	D	13.04	N	0.342	N	-0.658	N	0.109	N	0.346	N	0.761	N
GAA	17	78078656	rs1800299	G	A	p.Asp91Asn	p.Asp91Asn	c.271G>A	Benign/Likely_benign,_other	0.101	N	1	D	0	D	1	D	1.65	N	0.35	N	-4.31	D	-0.791	N	0.117	N	.		0.396	N	25	D	0.983	D	0.618	D	4.94	D	0.165	N	0.995	D
ACE	17	61561756	rs12709426	A	G	p.Asp592Gly	p.Asp592Gly	c.1775A>G	Benign/Likely_benign	0.364	N	0.001	N	0.413	N	1	N	1.38	N	1.22	N	-1.71	N	-1.053	N	0.005	N	.		0.076	N	3.876	N	0.187	N	-0.809	N	3.88	D	0.091	N	0.825	N
ACE	17	61574642	rs4980	G	A	p.Arg1279Gln	p.Arg1279Gln	c.3836G>A	Benign/Likely_benign	0.083	N	0.037	N	0.092	N	1	N	2.025	D	1.27	N	-1.38	N	-0.997	N	0.059	N	.		0.051	N	24.6	D	0.36	N	-0.205	N	1.38	N	0.299	N	0.998	D
ACE	17	61568577	rs3730043	C	T	p.Thr916Met	p.Thr916Met	c.2747C>T	Benign/Likely_benign	0.005	D	0.999	D	0	D	1	D	3.485	D	1.26	N	-4.12	D	-0.271	N	0.24	N	0.054	D	0.216	N	28.8	D	0.858	D	0.686	D	4.25	D	0.654	D	0.904	N
ACE	17	61574215	rs12709442	C	T	p.Thr1187Met	p.Thr1187Met	c.3560C>T	Benign/Likely_benign	0	D	0.999	D	0	D	1	D	3.82	D	1.02	N	-5.11	D	0.066	D	0.332	N	.		0.408	N	34	D	0.97	D	0.904	D	5.06	D	0.814	D	0.97	N
CA2	8	86392989	rs2228063	A	G	p.Asn252Asp	p.Asn252Asp	c.754A>G	Benign/Likely_benign	0.08	N	0	N	0.135	N	0.007	D	0.29	N	-1.85	D	-1.41	N	-0.938	N	0.013	N	.		0.093	N	13.46	N	0.146	N	-0.851	N	0.282	N	0.037	N	0.985	N
CA4	17	58236715	rs146141867	C	T	p.Pro290Leu	p.Pro290Leu	c.869C>T	Benign/Likely_benign	1	N	0	N	0.269	N	1	N	-0.925	N	-0.37	N	2.44	N	-0.976	N	0.055	N	0.006	N	0.06	N	13.31	N	0.053	N	-1.525	N	0.117	N	0.111	N	0.774	N
CA4	17	58235439	rs185942554	C	A	p.Asn177Lys	p.Asn177Lys	c.531C>A	Benign/Likely_benign	0	D	0.995	D	0	D	1	N	3.07	D	-1.04	N	-5.61	D	-0.42	N	0.36	N	.		0.334	N	23.6	D	0.116	N	-0.635	N	-2.98	N	0.328	N	0.933	N
CYP19A1	15	51534995	rs2236722	A	G	p.Trp39Arg	p.Trp39Arg	c.115T>C	Benign/Likely_benign	0.033	D	0.125	N	0	D	1	D	2.24	D	-0.55	N	-5.16	D	-0.54	N	0.153	N	.		0.362	N	22.4	D	0.973	D	0.102	D	5.54	D	0.967	D	0.97	N
DDC	7	50595920	rs6262	G	A	p.Pro210Leu	p.Pro210Leu	c.629C>T	Benign/Likely_benign	0.029	D	0.141	N	0	D	1	D	3.775	D	0.64	N	-5.46	D	-0.644	N	0.1	N	.		0.385	N	27.5	D	0.97	D	0.635	D	6.06	D	0.401	N	0.999	D
DDC	7	50611601	rs11575292	C	A	p.Glu61Asp	p.Glu61Asp	c.183G>T	Benign/Likely_benign	0.066	N	0.012	N	0	D	1	D	1.425	N	1.07	N	-2.07	N	-1.058	N	0.065	N	.		0.071	N	19.27	D	0.872	D	-0.141	N	0.809	N	0.14	N	0.992	D
F2	11	46745003	rs5896	C	T	p.Thr165Met	p.Thr165Met	c.494C>T	Benign/Likely_benign	0.039	D	0.253	N	0.107	N	1	N	2.175	D	-0.25	N	-1.4	N	-0.941	N	0	N	.		0.053	N	13.57	N	0.208	N	-0.667	N	3.02	D	0.155	N	0.956	N
FASN	17	80046994	rs12946178	C	T	p.Glu719Lys	p.Glu719Lys	c.2155G>A	Benign/Likely_benign	0.067	N	0.996	D	0	N	1	D	1.52	N	1.01	N	-2.34	N	-0.99	N	0.112	N	.		0.175	N	23.1	D	0.972	D	0.099	D	3.18	D	0.142	N	0.999	D
FGFR1	8	38271301	rs56234888	G	A	p.Pro803Ser	p.Pro803Ser	c.2407C>T	Benign/Likely_benign	0.087	N	0.161	N	0	D	1	D	1.68	N	-1.77	D	-4.32	D	-0.452	N	0.161	N	.		0.417	N	21.6	D	0.88	D	0.189	D	5.53	D	0.234	N	0.997	D
FGFR1	8	38287238	rs140382957	G	A	p.Ser140Leu	p.Ser140Leu	c.419C>T	Benign/Likely_benign	0.697	N	0.112	N	0	D	1	D	1.075	N	-0.18	N	0.36	N	-1.071	N	0.07	N	.		0.061	N	8.54	N	0.839	D	-0.844	N	3.6	D	0.193	N	0.932	N
FGFR1	8	38275808	rs200776757	C	A	p.Met487Ile	p.Met487Ile	c.1461G>T	Benign/Likely_benign	0.018	D	0.06	N	0	D	1	D	2.3	D	-1.79	D	-1.87	N	-0.188	N	0.503	D	0.273	D	0.802	D	23.6	D	0.959	D	0.251	D	5.39	D	0.676	D	0.993	D
FGFR1	8	38271151	rs17182463	G	A	p.Arg853Cys	p.Arg853Cys	c.2557C>T	Benign/Likely_benign	0	D	1	D	0	D	1	D	1.245	N	-1.25	N	-0.51	N	0.137	D	0.541	D	0.246	D	0.451	N	34	D	0.987	D	0.731	D	5.65	D	0.602	D	0.999	D
FGFR1	8	38287284	rs755828990	C	T	p.Val125Met	p.Val125Met	c.373G>A	Benign/Likely_benign	0.061	N	0.996	D	0.001	N	1	D	2.16	D	-0.23	N	-0.21	N	-0.661	N	0.338	N	0.049	D	0.165	N	23.8	D	0.79	D	0.126	D	3.54	D	0.059	N	0.998	D
FGFR1	8	38282176	rs747978107	C	T	p.Ala294Thr	p.Ala294Thr	c.880G>A	Benign/Likely_benign	0.002	D	0.997	D	0	D	1	D	0.165	N	-0.22	N	-3.35	D	-0.11	N	0.403	N	0.109	D	0.436	N	29.2	D	0.956	D	0.648	D	6.08	D	0.704	D	0.999	D
GAA	17	78092473	rs377286472	G	C	p.Val890Leu	p.Val890Leu	c.2668G>C	Benign/Likely_benign	0.589	N	0	N	0.586	N	0.711	N	0.85	N	-2.55	D	0.23	N	-0.626	N	0.411	N	.		0.185	N	3.209	N	0.199	N	-0.881	N	3.24	D	0.147	N	0.246	N
GAA	17	78083760	rs145712232	G	C	p.Ser448Thr	p.Ser448Thr	c.1343G>C	Benign/Likely_benign	0.253	N	0.804	D	0	D	0.933	D	1.11	N	-3.09	D	-2.07	N	0.28	D	0.67	D	.		0.43	N	15.82	D	0.92	D	0.017	D	4.18	D	0.097	N	0.91	N
GAA	17	78082586	rs528369909	C	G	p.Gln429Glu	p.Gln429Glu	c.1285C>G	Benign/Likely_benign	0.721	N	0.001	N	0.495	N	0.999	N	-0.57	N	-3.01	D	0.2	N	-0.741	N	0.405	N	.		0.327	N	0.032	N	0.169	N	-0.935	N	4.55	D	0.14	N	0.327	N
GAA	17	78078753	rs138034915	G	A	p.Gly123Glu	p.Gly123Glu	c.368G>A	Benign/Likely_benign	0.055	N	0.863	D	0.001	N	0.932	D	2.305	D	0.51	N	-2.61	D	-0.582	N	0.218	N	.		0.185	N	23.4	D	0.973	D	0.438	D	4.85	D	0.548	D	0.996	D
GAA	17	78079665	rs374569672	G	A	p.Val222Met	p.Val222Met	c.664G>A	Benign/Likely_benign	0.002	D	0.979	D	0.065	N	0.614	D	3.445	D	-1.85	D	-2.48	N	0.729	D	0.748	D	0.155	D	0.446	N	24.2	D	0.809	D	0.408	D	2.78	D	0.33	N	0.998	D
IL12B	5	158743817	rs370904274	C	G	p.Arg288Thr	p.Arg288Thr	c.863G>C	Benign/Likely_benign	0.391	N	0	N	0.192	N	1	N	1.06	N	1.02	N	0.3	N	-1.042	N	0.07	N	.		0.011	N	0.016	N	0.025	N	-1.529	N	-4.98	N	0.097	N	0.677	N
INSR	19	7126637	rs150114699	G	T	p.Leu991Ile	p.Leu991Ile	c.2971C>A	Benign/Likely_benign	0.046	D	0.577	D	0.002	N	0.963	D	2.31	D	-1.06	N	-1.71	N	-0.4	N	0.254	N	.		0.228	N	14.57	N	0.853	D	-0.096	N	4.05	D	0.099	N	0.988	N
MME	3	154859855	rs61758194	G	A	p.Val345Ile	p.Val345Ile	c.1033G>A	Benign/Likely_benign	0.102	N	0.001	N	0.042	N	0.996	D	-0.2	N	-0.73	N	-0.7	N	-0.988	N	0.156	N	0.004	N	0.121	N	14.32	N	0.652	D	-0.514	N	0.062	N	0.119	N	0.933	N
NR3C1	5	142780212	rs6192	A	C	p.Phe65Val	p.Phe65Val	c.193T>G	Benign/Likely_benign	0.331	N	0.363	N	0.004	N	0.924	D	1.795	N	1.55	N	-0.01	N	-1.106	N	0.05	N	.		0.081	N	2.541	N	0.745	D	0.018	D	4.84	D	0.194	N	0.938	N
NR3C1	5	142680227	rs567965061	T	C	p.Thr525Ala	p.Thr525Ala	c.1573A>G	Benign/Likely_benign	0.65	N	0	N	0.004	N	1	N	-0.46	N	-1.43	N	0.17	N	-0.892	N	0.186	N	0.013	N	0.103	N	1.256	N	0.311	N	-1.015	N	0.153	N	0.102	N	0.62	N
NR3C2	4	149356352	rs5527	T	C	p.Asn554Ser	p.Asn554Ser	c.1661A>G	Benign/Likely_benign	0.489	N	0	N	0.004	N	0.932	N	-0.69	N	-2.45	D	0.69	N	-0.867	N	0.154	N	.		0.254	N	0.271	N	0.665	D	-0.687	N	-2.24	N	0.037	N	0.655	N
NR3C2	4	149075755	rs143057152	C	T	p.Arg771His	p.Arg771His	c.2312G>A	Benign/Likely_benign	0.072	N	0.947	D	0	D	1	D	1.385	N	-4.07	D	-3.06	D	0.775	D	0.856	D	0.208	D	0.547	D	34	D	0.98	D	0.39	D	5.06	D	0.384	N	0.999	D
NR3C2	4	149356308	rs61759976	T	C	p.Arg569Gly	p.Arg569Gly	c.1705A>G	Benign/Likely_benign	0.328	N	0.001	N	0	D	0.656	D	1.265	N	-2.6	D	-0.45	N	-0.511	N	0.437	N	0.061	D	0.429	N	21.5	D	0.764	D	-0.577	N	-0.528	N	0.705	D	0.944	N
REN	1	204135400	rs61746500	G	C	p.Pro8Ala	p.Pro8Ala	c.22C>G	Benign/Likely_benign	0.123	N	0.003	N	0.097	N	0.912	N	0	N	0.22	N	-0.46	N	-1.052	N	0.059	N	0.011	N	0.093	N	5.988	N	0.082	N	-0.778	N	2.17	D	0.279	N	0.891	N
SERPINC1	1	173878929	rs549991084	G	T	p.Pro305His	p.Pro305His	c.914C>A	Benign/Likely_benign	0.001	D	1	D	0	D	1	D	2.985	D	-2.47	D	-8.26	D	0.993	D	0.882	D	.		0.956	D	27.7	D	0.989	D	1.016	D	5.45	D	0.943	D	0.997	D
XDH	2	31590917	rs17011368	T	C	p.Ile703Val	p.Ile703Val	c.2107A>G	Benign/Likely_benign	0.016	D	0.013	N	0	D	0	N	1.73	N	1.09	N	-0.95	N	-1.051	N	0.001	N	.		0.073	N	23.1	D	0.878	D	0.076	D	4.8	D	0.139	N	0.998	D
XDH	2	31602791	rs34929837	T	A	p.Lys395Met	p.Lys395Met	c.1184A>T	Benign/Likely_benign	0.004	D	0.973	D	0	D	0.999	D	3.445	D	1.83	N	-4.05	D	-1.051	N	0.018	N	.		0.215	N	25.6	D	0.97	D	0.398	D	0.727	N	0.135	N	0.995	D
XDH	2	31595199	rs45491693	T	G	p.Asp584Ala	p.Asp584Ala	c.1751A>C	Benign/Likely_benign	0.288	N	0	N	0.28	N	1	N	-0.69	N	2.9	N	1.59	N	-0.98	N	0.003	N	.		0.039	N	9.215	N	0.039	N	-1.143	N	1.71	N	0.075	N	0.954	N
XDH	2	31560521	rs141335716	T	C	p.Lys1313Glu	p.Lys1313Glu	c.3937A>G	Benign/Likely_benign	0.219	N	0	N	0.984	N	1	N	1.08	N	-0.07	N	-0.33	N	-1.025	N	0.103	N	.		0.091	N	11.27	N	0.402	N	-0.929	N	-0.142	N	0.027	N	0.985	N
XDH	2	31621475	rs45447191	C	T	p.Glu133Lys	p.Glu133Lys	c.397G>A	Benign/Likely_benign	0.344	N	0.006	N	0.189	N	1	N	-0.43	N	0.59	N	0.16	N	-1.068	N	0.04	N	.		0.012	N	6.656	N	0.041	N	-1.248	N	-0.014	N	0.048	N	0.951	N
XDH	2	31593316	rs148464316	C	T	p.Val629Ile	p.Val629Ile	c.1885G>A	Benign/Likely_benign	0.203	N	0.416	N	0	D	0.913	D	1.075	N	2.74	N	-0.14	N	-1.109	N	0.037	N	.		0.112	N	24.2	D	0.772	D	0.264	D	6.17	D	0.149	N	0.998	D
XDH	2	31570393	rs45619033	C	G	p.Val1091Leu	p.Val1091Leu	c.3271G>C	Benign/Likely_benign	0.015	D	0.127	N	0	D	0.999	D	2.775	D	0.75	N	-2.1	N	-0.945	N	0.071	N	.		0.211	N	17.45	D	0.594	D	-0.864	N	1.9	N	0.59	D	0.89	N
PDE4A	19	10568668	rs150660796	C	T	p.Pro331Ser	p.Pro331Ser	c.991C>T	Benign/Likely_benign	0.132	N	0.57	D	.		1	D	2.485	D	-0.32	N	-5.06	D	-0.271	N	0.307	N	.		0.208	N	19.26	D	0.974	D	0.249	D	3.72	D	0.317	N	0.998	D
TUBB3	16	89986091	rs11547464	G	A	p.Arg142His	p.Arg142His	c.425G>A	Benign/Likely_benign	0	D	1	D	0.001		1	D	4.235	D	-4.27	D	-4.93	D	0.907	D	0.957	D	0.596	D	0.755	D	32	D	0.928	D	0.872	D	4.81	D	0.18	N	1	D
TUBB3	16	89985799	rs61996344	T	C	p.Phe45Leu	p.Phe45Leu	c.133T>C	Benign/Likely_benign	0	D	0.994	D	0.001		1	D	3.715	D	3.74	N	-5.31	D	-1.05	N	0.064	N	0.062	D	0.367	N	23.9	D	0.967	D	0.642	D	4.86	D	0.252	N	0.998	D
TUBB3	16	89985866	rs34090186	G	A	p.Arg67Gln	p.Arg67Gln	c.200G>A	Benign/Likely_benign	0.041	D	0.744	D	0.002		0.704	D	2.01	D	4.09	N	-2.21	N	-0.963	N	0.011	N	0.016	N	0.07	N	23.2	D	0.726	D	0.035	D	2.86	D	0.173	N	0.999	D
TUBB3	16	89986030	rs201192930	G	A	p.Val122Met	p.Val122Met	c.364G>A	Benign/Likely_benign	0.016	D	0.126	N	0.186		0.829	N	1.615	N	2.09	N	-0.07	N	-1.083	N	0.039	N	0.012	N	0.194	N	12.07	N	0.64	D	-0.372	N	3.84	D	0.093	N	0.987	N
TUBB3	16	89986132	rs3212365	G	C	p.Val156Leu	p.Val156Leu	c.466G>C	Benign/Likely_benign	0.001	D	0.567	D	0.05	N	0.718	D	1.74	N	2.26	N	-0.25	N	-1.024	N	0.021	N	.		0.081	N	22.9	D	0.897	D	-0.419	N	1.77	N	0.111	N	0.977	N
TUBB3	16	89986163	rs35040147	C	G	p.Ala166Gly	p.Ala166Gly	c.497C>G	Benign/Likely_benign	0.01	D	0.034	N	0.948	N	1	N	1.815	N	1.08	N	-2.21	N	-0.978	N	0.099	N	0.017	N	0.021	N	10.93	N	0.204	N	-0.867	N	1.04	N	0.029	N	0.961	N
TUBB3	16	89986181	rs376670171	G	T	p.Ser172Ile	p.Ser172Ile	c.515G>T	Benign/Likely_benign	0	D	0.996	D	0		1	D	4.36	D	0.86	N	-3.22	D	0.347	D	0.469	N	0.064	D	0.524	D	24.8	D	0.983	D	0.779	D	4.68	D	0.173	N	0.994	D
TUBB3	16	89986252	rs3212366	T	C	p.Phe196Leu	p.Phe196Leu	c.586T>C	Benign/Likely_benign	0	D	0.997	D	0.001		1	D	2.835	D	-1.03	N	-5.61	D	-0.117	N	0.342	N	.		0.375	N	23.2	D	0.901	D	0.252	D	4.57	D	0.238	N	0.996	D
ATP1A2	1	160090708	rs55858252	T	A	p.Tyr9Asn	p.Tyr9Asn	c.25T>A	Benign/Likely_benign	0.339	N	0	N	0.687	N	0.886	D	1.1	N	-3.42	D	0.2	N	-0.694	N	0.538	D	0.084	D	0.279	N	18.1	D	0.977	D	-0.213	N	4.46	D	0.403	N	0.943	N
ATP1A2	1	160093165	rs116711766	G	A	p.Gly114Ser	p.Gly114Ser	c.340G>A	Benign/Likely_benign	0.442	N	0.004	N	0	D	0.999	D	1.085	N	-2.4	D	-1.3	N	-0.607	N	0.318	N	0.019	N	0.288	N	22.8	D	0.96	D	-0.14	N	5.06	D	0.603	D	0.995	D
TUBB1	20	57599557	rs140943896	C	T	p.Arg359Trp	p.Arg359Trp	c.1075C>T	Benign/Likely_benign	0	D	0.998	D	0	D	1	D	2.96	D	-1.51	D	-3.24	D	0.099	D	0.476	N	.		0.411	N	26.2	D	0.937	D	0.324	D	4.58	D	0.492	N	0.999	D
TUBB4A	19	6501386	rs150812047	C	T	p.Arg49Gln‚Ä†	p.Arg49Gln	c.146G>A	Benign/Likely_benign	.		.		.		1	D	.		.		.		.		.		0.006	N	.		19.52	D	0.072	N	0.955	D	-7.66	N	.		0.926	N
GAA	17	78087041	rs1800309	G	A	p.Glu689Lys	p.Glu689Lys	c.2065G>A	Benign,_other	0.35	N	0.092	N	0.015	N	1	N	1.06	N	-3.23	D	-1.16	N	-1.054	N	0	N	.		0.16	N	18.31	D	0.52	D	-0.513	N	1.49	N	0.084	N	0.933	N
GAA	17	78085871	rs1800307	G	A	p.Gly576Ser	p.Gly576Ser	c.1726G>A	Benign,_other	0	D	1	D	0	D	0	N	3.635	D	-3.09	D	-5.9	D	-1.202	N	0.013	N	.		0.913	D	30	D	0.966	D	0.815	D	4.65	D	0.897	D	0.998	D
TUBB1	20	57599527	rs115253190	G	A	p.Val349Ile	p.Val349Ile	c.1045G>A	Benign	0.015	D	0.014	N	0	D	1	D	0.71	N	-1.32	N	-0.37	N	-0.694	N	0.149	N	.		0.427	N	12.97	N	0.97	D	-0.072	N	5.41	D	0.188	N	0.996	D
ACE	17	61557200	rs4298	C	T	p.Thr163Met‚Ä†	p.Thr163Met	c.488C>T	Benign	.		.		.		.		.		.		.		.		.		.		.		.		.		.		.		.		.
ACE	17	61574662	rs4364	C	A	p.Arg1286Ser	p.Arg1286Ser	c.3856C>A	Benign	0.276	N	0.003	N	0.391	N	1	N	0.205	N	1.37	N	-0.74	N	-1.064	N	0.002	N	.		0.046	N	19.53	D	0.153	N	-0.71	N	3.83	D	0.175	N	0.944	N
ACE	17	61557773	rs3730025	A	G	p.Tyr244Cys	p.Tyr244Cys	c.731A>G	Benign	0.001	D	1	D	0	D	1	D	3.345	D	0.97	N	-4.93	D	-0.427	N	0.183	N	.		0.278	N	27.8	D	0.925	D	0.689	D	4.03	D	0.462	N	0.998	D
ACE	17	61557823	rs4303	G	T	p.Ala261Ser	p.Ala261Ser	c.781G>T	Benign	0.33	N	0.629	D	0	D	0.805	D	2.2	D	1.45	N	-0.12	N	-1.119	N	0.002	N	.		0.089	N	22.7	D	0.727	D	-0.09	N	4.02	D	0.085	N	0.956	N
ACE	17	61559041	rs56394458	G	A	p.Gly354Arg	p.Gly354Arg	c.1060G>A	Benign	0.012	D	0.869	D	0	D	1	D	3.545	D	0.55	N	-3.27	D	-0.207	N	0.279	N	.		0.318	N	26.3	D	0.987	D	0.543	D	4.33	D	0.676	D	0.998	D
ACE	17	61554460	rs558593002	G	T	p.Gly2Val	p.Gly2Val	c.5G>T	Benign	0	D	0.129	N	0.066	N	0.999	D	0.345	N	1.07	N	-0.51	N	-1.106	N	0.044	N	.		0.045	N	21.8	D	0.487	N	-0.287	N	3.4	D	0.336	N	0.995	D
ACE	17	61558951	rs35141294	C	T	p.Arg324Trp	p.Arg324Trp	c.970C>T	Benign	0.022	D	0.109	N	0.086	N	1	D	2.37	D	1.17	N	-4.06	D	-0.981	N	0.066	N	.		0.097	N	26.6	D	0.959	D	0.055	D	2.37	D	0.324	N	0.998	D
ACE	17	61560033	rs35865660	G	A	p.Arg442His	p.Arg442His	c.1325G>A	Benign	0.215	N	0.006	N	0.211	N	1	N	-0.715	N	1.4	N	0.19	N	-1.037	N	0.026	N	.		0.024	N	0.142	N	0.015	N	-2.278	N	-4.57	N	0.026	N	0.771	N
ACE	17	61556429	rs117134739	A	G	p.Asn160Ser	p.Asn160Ser	c.479A>G	Benign	0.074	N	0.77	D	0.056	N	0.936	D	2.085	D	1.43	N	-1.78	N	-1.079	N	0.038	N	.		0.06	N	16.13	D	0.427	N	0.062	D	4.3	D	0.231	N	0.987	N
ACE	17	61561304	rs4314	C	T	p.Arg561Trp	p.Arg561Trp	c.1681C>T	Benign	0.002	D	0.995	D	0.024	N	1	N	1.59	N	1.34	N	-2.51	D	-0.903	N	0.112	N	.		0.103	N	33	D	0.334	N	0.042	D	0.967	N	0.187	N	0.999	D
ACE	17	61556410	rs13306087	G	A	p.Ala154Thr	p.Ala154Thr	c.460G>A	Benign	0.003	D	0.995	D	0	N	0.963	D	1.67	N	1.15	N	-1.97	N	-1.089	N	0.07	N	.		0.139	N	22.7	D	0.54	D	-0.404	N	1.18	N	0.28	N	0.988	N
ACHE	7	100490797	rs1799805	G	T	p.His353Asn	p.His353Asn	c.1057C>A	Benign	0.006	D	0.137	N	0.014	N	1	D	-0.705	N	-0.07	N	-0.62	N	-1.061	N	0.014	N	.		0.038	N	12.3	N	0.389	N	-0.502	N	4.08	D	0.07	N	0.922	N
ACHE	7	100491753	rs17881553	C	T	p.Arg34Gln	p.Arg34Gln	c.101G>A	Benign	0.74	N	0.003	N	0.233	N	0.969	N	-1.24	N	-0.19	N	0.16	N	-1.053	N	0.028	N	.		0.043	N	11.53	N	0.115	N	-0.987	N	-0.083	N	0.033	N	0.944	N
ACHE	7	100491588	rs114367422	C	T	p.Gly89Glu	p.Gly89Glu	c.266G>A	Benign	0.283	N	0.988	D	0	D	1	D	1.665	N	1.57	N	-3.95	D	-0.2	N	0.406	N	.		0.216	N	23.2	D	0.507	D	0.335	D	5.32	D	0.504	D	0.996	D
ADA	20	43280227	rs73598374	C	T	p.Asp8Asn	p.Asp8Asn	c.22G>A	Benign	0.863	N	0.001	N	0.812	N	0.807	N	-0.91	N	-4	D	0.28	N	-0.506	N	0.117	N	.		0.317	N	17.96	D	0.364	N	-0.858	N	-1.43	N	0.036	N	0.968	N
ADA	20	43255220	rs11555566	T	C	p.Lys80Arg	p.Lys80Arg	c.239A>G	Benign	0.364	N	0.001	N	0	N	0.999	D	0.215	N	-3.32	D	-1.04	N	-0.886	N	0.05	N	.		0.292	N	10.19	N	0.885	D	-0.602	N	2.6	D	0.151	N	0.973	N
ADORA2A	22	24836657	rs78720419	G	A	p.Gly147Ser	p.Gly147Ser	c.439G>A	Benign	1	N	0	N	0.87	N	1	N	-0.385	N	1.12	N	0.31	N	-1.015	N	0.01	N	.		0.006	N	0.15	N	0.068	N	-1.467	N	-5.13	N	0.035	N	0.836	N
ADRB2	5	148207053	rs3729943	C	G	p.Ser220Cys	p.Ser220Cys	c.659C>G	Benign	0.028	D	0.997	D	0	D	0.995	D	1.1	N	-0.62	N	-1.61	N	-0.471	N	0.24	N	.		0.279	N	23.4	D	0.789	D	0.551	D	5.61	D	0.197	N	0.989	N
ADRB2	5	148206600	rs201257377	A	G	p.Asn69Ser	p.Asn69Ser	c.206A>G	Benign	0.001	D	1	D	0	D	1	D	3.4	D	2.15	N	-4.67	D	-0.409	N	0.22	N	.		0.534	D	24.7	D	0.981	D	0.999	D	5.4	D	0.437	N	0.998	D
AR	X	66765634	rs199554641	G	A	p.Gly216Arg	p.Gly216Arg	c.646G>A	Benign	0	D	1	D	0.004	N	0.586	N	2.47	D	-4.06	D	-2.65	D	1	D	0.931	D	.		0.799	D	25	D	0.713	D	.		4.12	D	0.74	D	0.999	D
AR	X	66765516	rs777131133	C	A	p.Ser176Arg	p.Ser176Arg	c.528C>A	Benign	0.001	D	0.989	D	0.073	N	0.763	D	2.455	D	-3.73	D	-1.98	N	1.209	D	0.936	D	.		0.791	D	27.4	D	0.721	D	.		5.21	D	0.389	N	0.998	D
BCHE	3	165491280	rs1803274	C	T	p.Ala567Thr	p.Ala567Thr	c.1699G>A	Benign	0.093	N	0.001	N	0.019	N	0.933	N	2.455	D	-0.18	N	-0.52	N	-1.017	N	0.001	N	.		0.136	N	23	D	0.913	D	-0.006	N	4.14	D	0.246	N	0.996	D
C5	9	123769200	rs17611	C	T	p.Val802Ile	p.Val802Ile	c.2404G>A	Benign	0.185	N	0.127	N	0.065	N	0.945	N	0.99	N	1.75	N	-0.61	N	-0.957	N	0	N	.		0.021	N	18.88	D	0.123	N	-0.64	N	1.06	N	0.046	N	0.954	N
C5	9	123725926	rs17612	T	G	p.Glu1437Asp	p.Glu1437Asp	c.4311A>C	Benign	0.138	N	0.002	N	0	N	0.765	D	1.225	N	1.59	N	-1.07	N	-1.018	N	0.004	N	.		0.073	N	13.05	N	0.584	D	-0.893	N	-2.86	N	0.028	N	0.957	N
C5	9	123782415	rs2230213	T	C	p.Arg449Gly	p.Arg449Gly	c.1345A>G	Benign	0.115	N	0.005	N	0.481	N	1	N	1.04	N	1.37	N	-0.79	N	-1.061	N	0.002	N	.		0.027	N	11.05	N	0.294	N	-0.515	N	1.31	N	0.053	N	0.951	N
C5	9	123737145	rs17610	C	T	p.Ser1310Asn	p.Ser1310Asn	c.3929G>A	Benign	1	N	0	N	0.069	N	1	N	-2.125	N	1.46	N	2.25	N	-1.001	N	0.001	N	.		0.081	N	2.084	N	0.089	N	-0.923	N	4.58	D	0.01	N	0.12	N
C5	9	123751873	rs41311887	G	T	p.Gln1043Lys	p.Gln1043Lys	c.3127C>A	Benign	0.986	N	0.006	N	0.625	N	1	N	1.83	N	1.3	N	-0.82	N	-1.048	N	0.014	N	.		0.096	N	0.007	N	0.042	N	-0.961	N	2.75	D	0.182	N	0.117	N
C5	9	123785738	rs34552775	G	T	p.Leu354Met	p.Leu354Met	c.1060C>A	Benign	0.011	D	1	D	0	D	0.879	D	3.36	D	1.21	N	-1.39	N	-0.682	N	0.197	N	.		0.149	N	25	D	0.336	N	0.31	D	2.75	D	0.309	N	0.996	D
C5	9	123759832	rs41309892	C	T	p.Arg928Gln	p.Arg928Gln	c.2783G>A	Benign	0.012	D	1	D	0	D	0.888	D	2.83	D	1.39	N	-2.61	D	-0.801	N	0.08	N	.		0.134	N	34	D	0.883	D	0.593	D	4.63	D	0.221	N	1	D
C5	9	123751902	rs41311881	A	G	p.Ile1033Thr	p.Ile1033Thr	c.3098T>C	Benign	0.004	D	0.958	D	0.005	N	0.98	D	2.71	D	1.19	N	-1.33	N	-1.028	N	0.055	N	.		0.095	N	22.4	D	0.645	D	0.236	D	4.6	D	0.25	N	0.998	D
C5	9	123751967	rs150096192	C	G	p.Glu1011Asp	p.Glu1011Asp	c.3033G>C	Benign	0	D	0.999	D	0	D	0.874	D	2.87	D	1.17	N	-1.3	N	-0.793	N	0.142	N	.		0.197	N	26.4	D	0.754	D	0.287	D	0.739	N	0.329	N	0.998	D
CA1	8	86244732	rs61734485	G	A	p.Ala167Val	p.Ala167Val	c.500C>T	Benign	0.041	D	0.45	N	0.263	N	1	N	2.745	D	-0.28	N	-1.62	N	-0.881	N	0.091	N	.		0.145	N	12.05	N	0.485	N	-0.341	N	1.39	N	0.056	N	0.965	N
CA1	8	86245776	rs7821248	G	A	p.Ala143Val	p.Ala143Val	c.428C>T	Benign	0.013	D	0.96	D	0	N	1	D	2.99	D	-1.19	N	-3.73	D	-1.037	N	0.013	N	.		0.374	N	23.7	D	0.894	D	0.128	D	2.16	D	0.198	N	0.998	D
CA1	8	86242000	rs61734484	G	A	p.Pro196Leu	p.Pro196Leu	c.587C>T	Benign	0.13	N	0.017	N	0.01	N	1	N	0.595	N	-0.18	N	-3.76	D	-1.067	N	0.008	N	.		0.186	N	4.88	N	0.026	N	-1.536	N	-9.01	N	0.058	N	0.567	N
CA12	15	63673847	rs149728115	C	T	p.Ala25Thr	p.Ala25Thr	c.73G>A	Benign	0.012	D	0.029	N	0	D	0.823	D	1.04	N	-0.38	N	-1.3	N	-0.628	N	0.316	N	.		0.106	N	23.2	D	0.565	D	-0.006	N	3.57	D	0.266	N	0.999	D
CA4	17	58235763	rs117704637	G	A	p.Val234Ile	p.Val234Ile	c.700G>A	Benign	0.47	N	0.833	D	0.001	N	1	N	0.49	N	-0.27	N	-0.36	N	-1.005	N	0.042	N	.		0.159	N	9.806	N	0.087	N	-0.729	N	0.045	N	0.021	N	0.727	N
CA4	17	58235779	rs76995634	G	A	p.Arg239Gln	p.Arg239Gln	c.716G>A	Benign	0.57	N	0.003	N	0.497	N	1	N	-0.66	N	-0.38	N	1.73	N	-1.063	N	0.03	N	.		0.108	N	9.754	N	0.012	N	-1.275	N	1.96	N	0.014	N	0.152	N
CCR5	3	46415061	rs1800452	G	A	p.Arg223Gln	p.Arg223Gln	c.668G>A	Benign	0.064	N	0.066	N	0.009		1	N	1.065	N	1	N	-2.71	D	-1.104	N	0.005	N	.		0.073	N	22.5	D	0.146	N	-0.439	N	4.82	D	0.091	N	0.998	D
CCR5	3	46415397	rs1800944	C	T	p.Ala335Val	p.Ala335Val	c.1004C>T	Benign	0.463	N	0	N	0.074	N	1	N	0.005	N	1.16	N	-0.56	N	-1.069	N	0.008	N	.		0.025	N	0.007	N	0.052	N	-1.868	N	-10.9	N	0.025	N	0.879	N
COMT	22	19951103	rs5031015	G	A	p.Ala102Thr	p.Ala102Thr	c.304G>A	Benign	0.541	N	0.031	N	0.915	N	1	N	0.49	N	1.99	N	-0.48	N	-1.01	N	0.016	N	0.013	N	0.019	N	0.44	N	0.091	N	-1.649	N	-9.18	N	0.029	N	0.783	N
COMT	22	19951717	rs79048885	G	A	p.Gly190Arg‚Ä†	p.Gly190Arg	c.568G>A	Benign	.		.		.		.		.		.		.		.		.		.		.		.		.		.		.		.	D	.
CTLA4	2	204732714	rs231775	A	G	p.Thr17Ala	p.Thr17Ala	c.49A>G	Benign	0.181	N	0.015	N	0.072	N	1	N	1.1	N	1.73	N	0.28	N	-0.908	N	0	N	.		0.007	N	0.003	N	0.042	N	-1.274	N	-2.84	N	0.071	N	0.458	N
CYP19A1	15	51507968	rs700519	G	A	p.Arg264Cys	p.Arg264Cys	c.790C>T	Benign	0.044	D	0.011	N	0.912	N	0.364	N	1.73	N	-0.44	N	-3.57	D	-1.069	N	0.001	N	.		0.117	N	24.5	D	0.836	D	-0.187	N	4.4	D	0.176	N	0.991	D
CYP19A1	15	51514572	rs28757184	G	A	p.Thr201Met	p.Thr201Met	c.602C>T	Benign	0.064	N	0.013	N	0.513	N	1	N	0.145	N	-0.33	N	-0.78	N	-1.02	N	0.024	N	.		0.148	N	7.205	N	0.018	N	-1.226	N	-3.7	N	0.106	N	0.948	N
CYP19A1	15	51514699	rs201842322	G	A	p.Arg159Cys	p.Arg159Cys	c.475C>T	Benign	0	D	1	D	0.01	N	1	D	2.775	D	-0.39	N	-5.63	D	0.121	D	0.535	D	0.034	D	0.432	N	23.9	D	0.965	D	0.597	D	5.85	D	0.699	D	0.999	D
CYP19A1	15	51503147	rs770120065	C	T	p.Arg457Gln	p.Arg457Gln	c.1370G>A	Benign	0.432	N	0.184	N	0	D	1	D	1.605	N	-0.48	N	-1.03	N	-0.704	N	0.282	N	0.046	D	0.209	N	22.4	D	0.958	D	-0.017	N	5.46	D	0.53	D	0.973	N
DDC	7	50595900	rs6263	T	C	p.Met217Val	p.Met217Val	c.649A>G	Benign	0.066	N	0.002	N	0	D	0.96	D	-0.165	N	1.07	N	-1.03	N	-1.065	N	0.003	N	.		0.098	N	12.61	N	0.683	D	-0.236	N	3.68	D	0.098	N	0.971	N
DDC	7	50530987	rs11575542	C	T	p.Arg462Gln	p.Arg462Gln	c.1385G>A	Benign	0.145	N	0	N	0.235	N	1	N	-0.55	N	1.15	N	-0.23	N	-1.041	N	0	N	.		0.02	N	7.245	N	0.027	N	-1.678	N	-4.24	N	0.06	N	0.908	N
DDC	7	50571755	rs11575377	C	A	p.Met239Ile	p.Met239Ile	c.717G>T	Benign	0.009	D	0	N	0.002	N	1	N	-1.185	N	1.52	N	1.13	N	-1.016	N	0.015	N	0.011	N	0.135	N	22.6	D	0.567	D	0.039	D	3.93	D	0.267	N	0.984	N
DHODH	16	72042682	rs3213422	A	C	p.Lys7Gln	p.Lys7Gln	c.19A>C	Benign	0.116	N	0.002	N	0.076	N	0.974	N	0.37	N	-1.93	D	-0.57	N	-0.921	N	0	N	.		0.357	N	12.75	N	0.565	D	-0.403	N	2.88	D	0.533	D	0.892	N
DHODH	16	72057421	rs61733129	C	T	p.Ala341Val	p.Ala341Val	c.1022C>T	Benign	0.043	D	1	D	0	D	1	D	2.915	D	-3.7	D	-3.34	D	0.203	D	0.656	D	.		0.846	D	34	D	0.982	D	0.73	D	4.53	D	0.416	N	0.999	D
DHODH	16	72050945	rs61741731	C	A	p.Leu153Ile	p.Leu153Ile	c.457C>A	Benign	0.487	N	0.001	N	0.003	N	0.997	N	1.515	N	-3.51	D	-0.49	N	-0.52	N	0.432	N	.		0.248	N	7.915	N	0.403	N	-0.781	N	3.72	D	0.235	N	0.828	N
DHODH	16	72057382	rs79673084	C	T	p.Pro328Leu	p.Pro328Leu	c.983C>T	Benign	0.001	D	0.827	D	0	D	1	D	3.1	D	-4.07	D	-9.52	D	0.89	D	0.891	D	0.463	D	0.82	D	31	D	0.974	D	0.6	D	5.48	D	0.731	D	0.999	D
DPP4	2	162875349	rs1129599	C	G	p.Ser437Thr	p.Ser437Thr	c.1310G>C	Benign	0.4	N	0	N	0.093	N	1	N	0.345	N	-3.84	D	-1.44	N	-0.47	N	0.341	N	.		0.21	N	6.872	N	0.079	N	-1.245	N	-3.23	N	0.021	N	0.74	N
DRD2	11	113283484	rs1801028	G	C	p.Ser311Cys	p.Ser311Cys	c.932C>G	Benign	0.005	D	0.99	D	0	D	0.999	D	2.505	D	-0.77	N	-0.41	N	-0.423	N	0.189	N	.		0.23	N	25.2	D	0.99	D	0.504	D	5.73	D	0.106	N	0.992	D
DRD2	11	113283437	rs71653614	T	C	p.Lys327Glu	p.Lys327Glu	c.979A>G	Benign	0.312	N	0.02	N	0	D	1	D	1.445	N	-0.67	N	-0.57	N	-0.856	N	0.165	N	.		0.212	N	15.59	D	0.985	D	-0.005	N	5.97	D	0.597	D	0.997	D
DRD2	11	113281553	rs758683320	C	T	p.Ala410Thr	p.Ala410Thr	c.1228G>A	Benign	0.065	N	1	D	0	D	1	D	1.65	N	1.16	N	-1.96	N	-0.688	N	0.252	N	.		0.27	N	26.5	D	0.928	D	0.778	D	5.86	D	0.762	D	0.999	D
ESR1	6	152129399	rs200075329	T	C	p.Ser118Pro	p.Ser118Pro	c.352T>C	Benign	0.001	D	1	D	0	D	1	D	2.685	D	0.94	N	-2.56	D	-0.61	N	0.208	N	.		0.152	N	26.7	D	0.68	D	0.39	D	4.89	D	0.405	N	0.996	D
ESR1	6	152129276	rs9340773	G	A	p.Gly77Ser	p.Gly77Ser	c.229G>A	Benign	0.607	N	0.982	D	0.066	N	1	N	0.575	N	1.9	N	0.17	N	-1.04	N	0.013	N	.		0.065	N	0.941	N	0.354	N	-0.647	N	2.39	D	0.137	N	0.895	N
ESR1	6	152129456	rs185717042	A	G	p.Ser137Gly	p.Ser137Gly	c.409A>G	Benign	0.212	N	0.4	N	0.001	D	1	N	0.3	N	1.48	N	-1.28	N	-1.02	N	0.014	N	.		0.013	N	11.66	N	0.334	N	-0.703	N	1.17	N	0.066	N	0.936	N
F10	13	113798236	rs3211783	G	A	p.Gly192Arg	p.Gly192Arg	c.574G>A	Benign	0.361	N	0.93	D	0.013	N	1	N	1.15	N	-3.73	D	-0.03	N	-0.363	N	0.08	N	.		0.217	N	5.433	N	0.021	N	-0.94	N	0.594	N	0.032	N	0.617	N
F10	13	113783785	rs5961	G	C	p.Gln30His	p.Gln30His	c.90G>C	Benign	0.135	N	0.002	N	0.171	N	1	N	0	N	-3.78	D	-1.14	N	-0.374	N	0.233	N	.		0.305	N	0.001	N	0.016	N	-1.962	N	-9.2	N	0.033	N	0.447	N
F10	13	113803479	rs142699098	G	C	p.Arg372Pro	p.Arg372Pro	c.1115G>C	Benign	0.135	N	0.035	N	0.004	N	1	N	-0.115	N	-3.07	D	-2.8	D	-0.617	N	0.351	N	.		0.276	N	20.9	D	0.233	N	-1.04	N	4.51	D	0.349	N	0.864	N
F2R	5	76029192	rs146829790	A	G	p.Tyr381Cys	p.Tyr381Cys	c.1142A>G	Benign	0.035	D	0.983	D	0.126	N	0.997	D	1.59	N	1.23	N	-2.89	D	-1.056	N	0.11	N	.		0.173	N	23.2	D	0.996	D	0.42	D	4.92	D	0.348	N	0.997	D
FASN	17	80040034	rs2228306	A	G	p.Val2005Ala	p.Val2005Ala	c.6014T>C	Benign	0.797	N	0.005	N	0.002	N	0.999	D	-0.7	N	1.08	N	-1	N	-1.08	N	0.002	N	.		0.069	N	11.3	N	0.984	D	-0.591	N	3.67	D	0.072	N	0.754	N
FASN	17	80041950	rs45557233	G	A	p.Pro1667Ser	p.Pro1667Ser	c.4999C>T	Benign	0.461	N	0.081	N	0.717	N	1	N	1.155	N	1.47	N	-0.69	N	-1.04	N	0.002	N	.		0.064	N	0.076	N	0.937	D	-0.589	N	2.39	D	0.104	N	0.748	N
FASN	17	80040895	rs2228307	T	C	p.Ile1888Val	p.Ile1888Val	c.5662A>G	Benign	0.529	N	0.005	N	0.08	N	1	D	0.215	N	1.03	N	-0.49	N	-1.064	N	0.002	N	.		0.044	N	0.002	N	0.851	D	-1.557	N	-8.16	N	0.053	N	0.288	N
FASN	17	80041398	rs2229426	G	A	p.Pro1779Leu	p.Pro1779Leu	c.5336C>T	Benign	0.043	D	0.033	N	0.137	N	0.988	N	1.435	N	3.84	N	-3.83	D	-0.988	N	0.006	N	.		0.071	N	15.09	D	0.968	D	-0.461	N	2.71	D	0.137	N	0.974	N
FASN	17	80045881	rs142371324	C	T	p.Glu939Lys	p.Glu939Lys	c.2815G>A	Benign	0.354	N	0.002	N	0.175	N	0.939	N	1.155	N	1.75	N	-0.96	N	-0.997	N	0.023	N	.		0.054	N	12.31	N	0.975	D	-0.741	N	-0.853	N	0.136	N	0.993	D
FASN	17	80049154	rs149982597	C	A	p.Gly479Val	p.Gly479Val	c.1436G>T	Benign	0.331	N	0	N	0.645	N	1	N	-1.4	N	1.61	N	1.37	N	-1.01	N	0.01	N	0.014	N	0.054	N	1.671	N	0.213	N	-1.405	N	-0.632	N	0.228	N	0.725	N
FASN	17	80040450	rs145688025	C	T	p.Glu1958Lys	p.Glu1958Lys	c.5872G>A	Benign	0.015	D	0.999	D	0	D	1	D	1.42	N	0.93	N	-2.44	N	-0.889	N	0.148	N	.		0.297	N	24.9	D	0.993	D	0.388	D	4.62	D	0.527	D	0.999	D
FASN	17	80039509	rs145866788	C	T	p.Arg2125Gln	p.Arg2125Gln	c.6374G>A	Benign	0.61	N	0	N	0.898	N	1	N	-0.205	N	1.74	N	-0.21	N	-1.006	N	0.02	N	0.008	N	0.017	N	0.22	N	0.299	N	-2.024	N	-9.28	N	0.04	N	0.651	N
FASN	17	80039081	rs45507397	C	T	p.Arg2185Gln	p.Arg2185Gln	c.6554G>A	Benign	0.25	N	0.102	N	0.012	N	0.989	N	1.045	N	1.77	N	-0.8	N	-1.014	N	0.008	N	.		0.081	N	16.25	D	0.943	D	-0.894	N	-1.39	N	0.044	N	0.972	N
FASN	17	80051287	rs548430047	T	C	p.Ile155Val	p.Ile155Val	c.463A>G	Benign	0.261	N	0.001	N	0.205	N	1	D	-0.11	N	1.97	N	-0.49	N	-0.973	N	0.013	N	.		0.025	N	0.002	N	0.532	D	-1.606	N	-4.78	N	0.061	N	0.574	N
FASN	17	80043506	rs150915750	G	A	p.Pro1325Leu	p.Pro1325Leu	c.3974C>T	Benign	0.077	N	0.87	D	0	D	1	D	2.415	D	3.01	N	-1.26	N	-1.034	N	0.022	N	0.006	N	0.173	N	17.62	D	0.995	D	-0.066	N	4.79	D	0.33	N	0.996	D
FASN	17	80038687	rs201913904	G	A	p.Ser2236Phe	p.Ser2236Phe	c.6707C>T	Benign	0.01	D	0.431	N	0.756	N	1	N	2.4	D	1.61	N	-2.92	D	-1.027	N	0.034	N	.		0.042	N	12.97	N	0.696	D	-0.989	N	0.071	N	0.22	N	0.964	N
FASN	17	80043651	rs764159372	G	C	p.Pro1277Ala	p.Pro1277Ala	c.3829C>G	Benign	0.494	N	0.001	N	0.724	N	1	N	0.79	N	2.78	N	-2.08	N	-0.933	N	0.013	N	.		0.086	N	0.005	N	0.709	D	-1.018	N	-4.27	N	0.069	N	0.454	N
FASN	17	80049125	rs62642482	C	T	p.Glu489Lys	p.Glu489Lys	c.1465G>A	Benign	1	N	0	N	0.215	N	1	N	-1.255	N	1.8	N	-0.16	N	-0.96	N	0.015	N	0.005	N	0.077	N	8.348	N	0.578	D	-1.55	N	-5.89	N	0.166	N	0.881	N
FASN	17	80037474	rs557341414	G	A	p.Ala2386Val	p.Ala2386Val	c.7157C>T	Benign	0.538	N	0.107	N	0.033	N	1	N	1.195	N	1.73	N	-0.84	N	-1.03	N	0.039	N	.		0.038	N	6.264	N	0.659	D	-1.324	N	-1.29	N	0.046	N	0.668	N
FASN	17	80040513	rs17848945	C	T	p.Val1937Ile	p.Val1937Ile	c.5809G>A	Benign	0.915	N	0.051	N	0.004	N	0.895	N	1.185	N	0.85	N	-0.24	N	-1.021	N	0.042	N	.		0.055	N	11.49	N	0.628	D	-0.915	N	-2.18	N	0.09	N	0.528	N
FASN	17	80039930	rs150748779	C	A	p.Ala2040Ser	p.Ala2040Ser	c.6118G>T	Benign	0.023	D	0.093	N	0.041	N	0.993	N	1.585	N	0.96	N	-0.95	N	-1	N	0.058	N	.		0.067	N	21.1	D	0.734	D	-0.868	N	0.488	N	0.146	N	0.988	N
FASN	17	80047029	rs144627566	G	A	p.Pro707Leu	p.Pro707Leu	c.2120C>T	Benign	0.287	N	0.021	N	0.002	N	0.998	D	1.51	N	0.79	N	-4.69	D	-1.003	N	0.122	N	.		0.122	N	11.92	N	0.979	D	-0.373	N	4.68	D	0.104	N	0.756	N
FASN	17	80037439	rs200842352	C	A	p.Ala2398Ser	p.Ala2398Ser	c.7192G>T	Benign	0.733	N	0.001	N	0.288	N	0.987	N	0.835	N	1.8	N	0.05	N	-0.99	N	0.028	N	0.028	D	0.044	N	8.202	N	0.922	D	-0.722	N	3.09	D	0.103	N	0.724	N
FASN	17	80037462	rs138021210	A	C	p.Leu2390Arg	p.Leu2390Arg	c.7169T>G	Benign	0.103	N	0.995	D	0	D	1	D	2.725	D	1.61	N	-3.02	D	-0.793	N	0.185	N	0.307	D	0.323	N	23.4	D	0.999	D	0.164	D	3.21	D	0.785	D	0.976	N
FASN	17	80041231	rs140221463	A	T	p.Ser1804Arg	p.Ser1804Arg	c.5412T>A	Benign	0.197	N	0.43	N	0.173	N	1	N	-0.345	N	3.76	N	-1.23	N	-0.961	N	0.009	N	0.007	N	0.049	N	0.583	N	0.623	D	-1.203	N	-2.64	N	0.216	N	0.891	N
FASN	17	80048281	rs140698052	G	A	p.His614Tyr	p.His614Tyr	c.1840C>T	Benign	0.02	D	0.181	N	0.533	N	0.999	N	1.245	N	0.96	N	-2.06	N	-1.004	N	0.112	N	0.017	N	0.08	N	6.224	N	0.698	D	-1.135	N	-4.55	N	0.105	N	0.965	N
FASN	17	80043549	rs574581617	C	T	p.Asp1311Asn	p.Asp1311Asn	c.3931G>A	Benign	0.106	N	0.228	N	0	N	1	D	2.09	D	0.83	N	-3.49	D	-1.077	N	0.073	N	0.007	N	0.129	N	19.05	D	0.993	D	-0.487	N	3.93	D	0.171	N	0.985	N
FGFR1	8	38271547	rs4647904	G	A	p.Ala131Val‚Ä†	p.Ala131Val	c.392C>T	Benign	.		.		.		.		.		.		.		.		.		.		.		.		.		.		.		.		.
FGFR1	8	38287254	rs55642501	C	T	p.Val135Ile	p.Val135Ile	c.403G>A	Benign	0.31	N	0.355	N	0.002	N	1	D	2.36	D	-0.31	N	-0.17	N	-0.832	N	0.191	N	0.023	N	0.259	N	14.79	N	0.515	D	-0.056	N	4.49	D	0.187	N	0.982	N
FGFR1	8	38285960	rs749216266	G	A	p.Pro121Ser‚Ä†	p.Pro121Ser	c.361C>T	Benign	0.826	N	.		.		1	N	.		-1.46	N	0.42	N	-0.727	N	0.35	N	0.14	D	0.072	N	12.68	N	0.423	N	0.552	D	3.04	D	0.043	N	0.747	N
FGFR4	5	176522675	rs34138361	C	T	p.Ser591Phe	p.Ser591Phe	c.1772C>T	Benign	0	D	1	D	0	D	1	D	1.05	N	-1.76	D	-5.11	D	0.466	D	0.685	D	0.187	D	0.939	D	33	D	0.96	D	0.775	D	5.29	D	0.957	D	0.999	D
GAA	17	78091405	rs1126690	G	A	p.Val780Ile	p.Val780Ile	c.2338G>A	Benign	0.593	N	0.001	N	0.508	N	1	N	1	N	-2.58	D	0.01	N	-0.975	N	0	N	.		0.161	N	0.4	N	0.026	N	-1.54	N	-2.09	N	0.058	N	0.651	N
GAA	17	78079597	rs1042393	A	G	p.His199Arg	p.His199Arg	c.596A>G	Benign	0.702	N	0	N	0.263	N	1	N	-3.41	N	-1.81	D	1.71	N	-0.892	N	0	N	.		0.183	N	0.001	N	0.024	N	-1.901	N	-2.36	N	0.013	N	0.42	N
GAA	17	78079669	rs1042395	G	A	p.Arg223His	p.Arg223His	c.668G>A	Benign	0.539	N	0.206	N	0	D	1	N	3.27	D	-2	D	-1.61	N	-0.91	N	0	N	.		0.389	N	11.39	N	0.219	N	-0.553	N	1.76	N	0.147	N	0.799	N
GAA	17	78091513	rs1800314	G	A	p.Val816Ile	p.Val816Ile	c.2446G>A	Benign	0.158	N	0.008	N	0.904	N	0.999	N	0.885	N	-3.05	D	0.31	N	-0.994	N	0.003	N	.		0.301	N	13.47	N	0.048	N	-1.251	N	-9.29	N	0.054	N	0.889	N
GAA	17	78092585	rs1800315	C	T	p.Thr927Ile	p.Thr927Ile	c.2780C>T	Benign	0.04	D	0.954	D	0	D	0.863	N	2.97	D	-2.65	D	-3.1	D	-0.927	N	0.013	N	.		0.481	N	23.9	D	0.857	D	0.402	D	4.24	D	0.06	N	0.998	D
GAA	17	78082587	rs200294882	A	G	p.Gln429Arg	p.Gln429Arg	c.1286A>G	Benign	0.607	N	0	N	0.495	N	1	N	-0.025	N	-3.1	D	-0.39	N	-0.684	N	0.312	N	.		0.326	N	0.001	N	0.088	N	-1.876	N	-5.31	N	0.077	N	0.19	N
GABRG2	5	161529571	rs211035	A	G	p.Ile215Val	p.Ile215Val	c.643A>G	Benign	0.991	N	0.007	N	.		1	N	.		2.6	N	-0.02	N	-1.005	N	0	N	.		0.029	N	0.354	N	0	N	-1.794	N	0.225	N	0.015	N	0.126	N
GABRG2	5	161529607	rs148215078	G	T	p.Ala227Ser	p.Ala227Ser	c.679G>T	Benign	0.06	N	0.041	N	.		1	N	.		1.77	N	-0.06	N	-1.019	N	0.021	N	.		0.021	N	0.018	N	0.012	N	-0.965	N	0.225	N	0.094	N	0.412	N
GABRG2	5	161529631	rs41311629	G	T	p.Gly235Cys	p.Gly235Cys	c.703G>T	Benign	0.006	D	.		.		1	N	.		1.9	N	-0.29	N	-1.045	N	0.005	N	.		0.047	N	0.406	N	0.005	N	-0.903	N	-0.451	N	0.099	N	0.237	N
HDAC2	6	114281189	rs114260386	T	C	p.Ile23Val‚Ä†	p.Ile23Val	c.67A>G	Benign	1	N	.		.		1	D	.		.		0.02	N	-0.974	N	0.051	N	.		0.044	N	14.21	N	0.285	N	0.101	D	-3.53	N	0.22	N	0.861	N
HRH1	3	11300780	rs2067466	G	C	p.Lys19Asn	p.Lys19Asn	c.57G>C	Benign	0.217	N	0.651	D	0.059	N	0.946	N	2.25	D	1.22	N	0.7	N	-1.092	N	0.041	N	0.006	N	0.078	N	18.56	D	0.388	N	-0.22	N	5.02	D	0.077	N	0.996	D
HRH1	3	11301700	rs74840800	G	A	p.Arg326Gln	p.Arg326Gln	c.977G>A	Benign	1	N	0.003	N	0.177	N	1	N	-1.045	N	-0.15	N	0.53	N	-1.048	N	0.04	N	.		0.102	N	0.101	N	0.002	N	-1.178	N	3.54	D	0.051	N	0.086	N
HRH1	3	11301768	rs189287776	G	C	p.Asp349His	p.Asp349His	c.1045G>C	Benign	0.024	D	0.927	D	0.302	N	0.84	D	2.53	D	-0.29	N	-1.2	N	-0.447	N	0.249	N	.		0.157	N	23.2	D	0.971	D	0.33	D	6.08	D	0.217	N	0.993	D
HRH1	3	11300765	rs79314450	G	A	p.Met14Ile	p.Met14Ile	c.42G>A	Benign	0.058	N	0.954	D	0.025	N	0.947	D	2.125	D	1.09	N	-0.95	N	-1.027	N	0.09	N	0.01	N	0.148	N	20.2	D	0.632	D	0.409	D	5.67	D	0.682	D	0.991	D
IL12B	5	158743788	rs3213119	C	A	p.Val298Phe	p.Val298Phe	c.892G>T	Benign	0.021	D	0.978	D	0.013	N	0.56	D	3.18	D	0.87	N	-2.39	N	-0.563	N	0.107	N	.		0.132	N	29	D	0.333	N	0.406	D	5.7	D	0.335	N	0.997	D
IL12B	5	158750329	rs3213096	C	T	p.Val33Ile	p.Val33Ile	c.97G>A	Benign	0.149	N	0.002	N	0	D	0.999	D	2.255	D	1.94	N	-0.4	N	-1.103	N	0.049	N	.		0.142	N	15.52	D	0.518	D	-0.321	N	5.16	D	0.19	N	0.956	N
IL12B	5	158747334	rs55661460	C	T	p.Ser226Asn	p.Ser226Asn	c.677G>A	Benign	0.056	N	0.28	N	0.012	N	0.825	D	3.085	D	2.18	N	-0.97	N	-1.042	N	0.022	N	.		0.101	N	21.7	D	0.647	D	0.174	D	4.4	D	0.126	N	0.993	D
IL2RA	10	6063567	rs201188114	C	T	p.Val153Ile	p.Val153Ile	c.457G>A	Benign	0.765	N	0.001	N	0	N	1	N	-1.355	N	-0.11	N	0.01	N	-0.962	N	0.061	N	.		0.052	N	0.001	N	0.001	N	-2.152	N	-8.63	N	0.05	N	0.629	N
INSR	19	7293898	rs7508518	G	C	p.Ala2Gly	p.Ala2Gly	c.5C>G	Benign	1	N	0	N	.		1	N	-1.355	N	-0.93	N	0.47	N	-0.961	N	0	N	.		0.163	N	0.499	N	0.006	N	-1.27	N	2.59	D	0.148	N	0.46	N
ITGA2B	17	42453065	rs5911	A	C	p.Ile874Ser	p.Ile874Ser	c.2621T>G	Benign	0.211	N	0	N	0.081		1	N	-1.15	N	1.14	N	2	N	-0.918	N	0	N	.		0.055	N	16.6	D	0.051	N	-1.131	N	3.42	D	0.133	N	0.95	N
ITGA2B	17	42453291	rs377753373	C	G	p.Gln837His	p.Gln837His	c.2511G>C	Benign	0.045	D	0.926	D	0.082	N	0.733	D	2.005	D	0.78	N	-2.29	N	-0.663	N	0.226	N	.		0.197	N	14.93	N	0.866	D	0.337	D	3.55	D	0.15	N	0.996	D
ITGA2B	17	42453072	rs149468422	G	T	p.Leu872Met	p.Leu872Met	c.2614C>A	Benign	0.164	N	0.966	D	0.612		0.996	N	2.56	D	0.86	N	0.33	N	-0.884	N	0.124	N	.		0.136	N	22.7	D	0.205	N	-0.03	N	3.42	D	0.06	N	0.989	N
ITGA2B	17	42456012	rs7207402	C	A	p.Val649Leu	p.Val649Leu	c.1945G>T	Benign	0.697	N	0.001	N	0.117		1	N	1.61	N	0.98	N	-0.71	N	-1.064	N	0.028	N	.		0.035	N	0.925	N	0.093	N	-1.438	N	-2.49	N	0.026	N	0.584	N
ITGA2B	17	42457089	rs141885563	C	T	p.Val616Met	p.Val616Met	c.1846G>A	Benign	0.114	N	0.784	D	0.008		0.998	N	1.7	N	0.9	N	-0.27	N	-1.057	N	0.05	N	.		0.06	N	16.3	D	0.064	N	-0.539	N	1.43	N	0.086	N	0.977	N
ITGA2B	17	42457495	rs143967758	G	A	p.Arg543Trp	p.Arg543Trp	c.1627C>T	Benign	0.141	N	1	D	0.47	N	0.993	D	1.625	N	0.83	N	-2.91	D	-0.918	N	0.16	N	.		0.229	N	23.5	D	0.781	D	-0.046	N	1.59	N	0.206	N	0.997	D
ITGAL	16	30529143	rs59353760	G	A	p.Arg1020His	p.Arg1020His	c.3059G>A	Benign	0.187	N	0.488	D	0.339	N	0.982	N	0.94	N	0.28	N	-1.69	N	-1.131	N	0.019	N	.		0.06	N	20.2	D	0.251	N	-0.611	N	-0.111	N	0.036	N	0.995	D
ITGAL	16	30490515	rs34166708	G	A	p.Arg144His	p.Arg144His	c.431G>A	Benign	0.546	N	0.014	N	0.1	N	1	N	0.9	N	-0.6	N	-0.2	N	-1.015	N	0.063	N	.		0.026	N	2.124	N	0.037	N	-1.465	N	-4.07	N	0.03	N	0.864	N
ITGB3	17	45360730	rs5918	T	C	p.Leu59Pro	p.Leu59Pro	c.176T>C	Benign	0.316	N	0.003	N	0.88	N	1	N	0.205	N	-3.04	D	0.63	N	-0.903	N	0.007	N	.		0.217	N	0.002	N	0.02	N	-1.903	N	-11.8	N	0.072	N	0.425	N
ITGB3	17	45331267	rs115600591	G	A	p.Val14Met	p.Val14Met	c.40G>A	Benign	0.028	D	0.026	N	0.286	N	1	N	0	N	-2.76	D	-0.46	N	-1.054	N	0.012	N	.		0.115	N	14.37	N	0.022	N	-1.335	N	-2.72	N	0.054	N	0.95	N
ITGB3	17	45361953	rs5917	G	A	p.Arg169Gln	p.Arg169Gln	c.506G>A	Benign	0.146	N	0.923	D	0	D	0.992	D	1.155	N	-3.02	D	-0.94	N	0.025	D	0.409	N	.		0.255	N	22.8	D	0.917	D	-0.025	N	4.89	D	0.353	N	0.999	D
ITGB3	17	45377890	rs70940817	G	A	p.Glu654Lys	p.Glu654Lys	c.1960G>A	Benign	0.298	N	0.003	N	0.016	N	0.751	N	0.895	N	-3.09	D	-0.76	N	-0.46	N	0.44	N	0.027	D	0.465	N	20.2	D	0.904	D	-0.572	N	4.1	D	0.315	N	0.992	D
ITGB3	17	45369541	rs121918448	C	G	p.Pro433Ala	p.Pro433Ala	c.1297C>G	Benign	0.002	D	1	D	0	D	1	D	3.305	D	-0.42	N	-5.76	D	0.173	D	0.544	D	0.114	D	0.806	D	24.8	D	0.988	D	0.861	D	5.62	D	0.792	D	0.994	D
KDR	4	55968597	rs34038364	G	A	p.Thr689Met	p.Thr689Met	c.2066C>T	Benign	0.141	N	0.025	N	0.743	N	1	N	0.97	N	-0.41	N	-0.17	N	-0.979	N	0.141	N	.		0.044	N	9.096	N	0.151	N	-0.991	N	3.3	D	0.144	N	0.872	N
KDR	4	55976709	rs113121239	C	G	p.Glu372Asp	p.Glu372Asp	c.1116G>C	Benign	0.323	N	0.655	D	0	D	0.928	N	0.455	N	-0.29	N	-0.56	N	-1.078	N	0.05	N	.		0.119	N	11.25	N	0.626	D	-0.366	N	1.48	N	0.049	N	0.966	N
KDR	4	55973932	rs56286620	A	C	p.Leu462Val	p.Leu462Val	c.1384T>G	Benign	0.249	N	0.995	D	0.015	N	0.757	D	2.38	D	-0.95	N	-0.26	N	-0.434	N	0.122	N	.		0.24	N	19.6	D	0.909	D	-0.048	N	-0.729	N	0.28	N	0.994	D
KDR	4	55981531	rs35636987	C	T	p.Val136Met	p.Val136Met	c.406G>A	Benign	0.004	D	0.999	D	0.001	N	1	D	2.64	D	1.27	N	-1.55	N	-0.893	N	0.098	N	.		0.124	N	28.9	D	0.571	D	0.38	D	3.07	D	0.345	N	0.999	D
KDR	4	55976857	rs151317075	G	A	p.Ala352Val	p.Ala352Val	c.1055C>T	Benign	1	N	0	N	0	N	1	N	-0.865	N	-1.2	N	1.94	N	-0.965	N	0.137	N	0.031	D	0.22	N	13.78	N	0.033	N	-0.77	N	4.49	D	0.251	N	0.153	N
MGAM	7	141763311	rs185053832	C	A	p.Pro1424Thr	p.Pro1424Thr	c.4270C>A	Benign	0.002	D	1	D	.		1	D	4.15	D	-3.13	D	-7.47	D	0.932	D	0.906	D	.		0.924	D	29.1	D	0.993	D	0.852	D	4.12	D	0.853	D	0.997	D
MGAM	7	141795404	rs112671793	A	G	p.Ile1604Val	p.Ile1604Val	c.4810A>G	Benign	0.484	N	0.017	N	.		1	N	1.73	N	-3.19	D	-0.63	N	-0.703	N	0.095	N	.		0.215	N	0.005	N	0.076	N	-1.159	N	-6.06	N	0.068	N	0.188	N
MGAM	7	141752199	rs199621773	A	G	p.Asn971Asp	p.Asn971Asp	c.2911A>G	Benign	1	N	0	N	0.459	N	1	N	-0.405	N	2.58	N	0.3	N	-0.958	N	0.016	N	0.004	N	0.01	N	0.081	N	0.006	N	-1.239	N	-3.09	N	0.026	N	0.385	N
MGAM	7	141795477	rs138571855	C	T	p.Thr1628Met	p.Thr1628Met	c.4883C>T	Benign	0.019	D	0.965	D	.		1	N	2.28	D	-2.89	D	-2.13	N	-0.066	N	0.669	D	.		0.362	N	22.5	D	0.07	N	-0.224	N	0.565	N	0.233	N	0.998	D
MME	3	154861298	rs34931605	A	C	p.Met419Leu	p.Met419Leu	c.1255A>C	Benign	0.444	N	0.101	N	0	N	1	D	0.725	N	-1.08	N	-0.98	N	-0.876	N	0.152	N	.		0.2	N	16.39	D	0.879	D	-0.311	N	4.72	D	0.173	N	0.908	N
NR3C2	4	149357475	rs5522	C	T	p.Val180Ile	p.Val180Ile	c.538G>A	Benign	1	N	0	N	0.958	N	1	N	.		-2.46	D	-0.05	N	-1.005	N	0	N	.		0.138	N	0.002	N	0.011	N	-1.471	N	-3.8	N	0.016	N	0.416	N
NR3C2	4	149356682	rs5523	T	G	p.Asn444Thr	p.Asn444Thr	c.1331A>C	Benign	0.009	D	0.009	N	0.031	N	0.924	N	1.1	N	-2.6	D	-1.44	N	-0.759	N	0.263	N	.		0.12	N	23.8	D	0.952	D	-0.354	N	2.72	D	0.165	N	0.981	N
NR3C2	4	149041372	rs147398624	C	T	p.Val860Ile	p.Val860Ile	c.2578G>A	Benign	0.058	N	0.948	D	0	D	0.624	D	1.755	N	-3.6	D	-0.62	N	0.468	D	0.797	D	0.16	D	0.371	N	22.8	D	0.895	D	0.026	D	4.69	D	0.131	N	0.993	D
NR3C2	4	149357246	rs72645685	T	C	p.Asn256Ser	p.Asn256Ser	c.767A>G	Benign	0.065	N	0.131	N	0	N	0.54	N	1.87	N	-2.61	D	-0.22	N	-0.292	N	0.372	N	0.085	D	0.194	N	17.92	D	0.892	D	-0.169	N	4.71	D	0.081	N	0.986	N
NR3C2	4	149357910	rs141860706	C	G	p.Glu35Gln	p.Glu35Gln	c.103G>C	Benign	0.138	N	0.18	N	0.001	N	0.989	D	1.445	N	-2.71	D	-0.03	N	-0.097	N	0.575	D	0.045	D	0.289	N	22.8	D	0.962	D	0.01	D	5.92	D	0.349	N	0.978	N
NR3C2	4	149357564	rs13306591	C	T	p.Arg150His	p.Arg150His	c.449G>A	Benign	0.148	N	0.001	N	0.385	N	1	N	1.265	N	-2.57	D	-0.44	N	-0.585	N	0.503	D	0.035	D	0.168	N	18.41	D	0.288	N	-0.549	N	3.79	D	0.212	N	0.985	N
PDE4D	5	59189325	rs372946517	G	T	p.Pro42Gln	p.Pro42Gln	c.125C>A	Benign	0	D	0	N	.		1	D	-0.345	N	-0.07	N	-0.16	N	-1.069	N	0.094	N	0.947	D	0.066	N	15.03	D	0.249	N	-1.086	N	-0.258	N	0.148	N	0.89	N
PDE4D	5	59189182	rs558790690	C	T	p.Ala90Thr	p.Ala90Thr	c.268G>A	Benign	0.006	D	0.004	N	.		1	D	0.695	N	-0.25	N	0.05	N	-0.995	N	0.142	N	.		0.078	N	19.87	D	0.801	D	-0.466	N	3.01	D	0.192	N	0.995	D
PDE4D	5	58270520	rs747415773	C	T	p.Val801Ile	p.Val801Ile	c.2401G>A	Benign	0.001	D	0.073	N	0.363	N	1	N	0.665	N	-0.17	N	-0.15	N	-0.976	N	0.123	N	0.017	N	0.081	N	7.488	N	0.352	N	-0.909	N	4.88	D	0.086	N	0.953	N
PDE5A	4	120463748	rs114790192	T	G	p.Lys480Gln	p.Lys480Gln	c.1438A>C	Benign	0.11	N	0.075	N	0.098	N	0.949	D	1.725	N	-0.04	N	-0.26	N	-1.038	N	0.066	N	.		0.04	N	14.58	N	0.91	D	-0.314	N	1.36	N	0.034	N	0.982	N
PDE5A	4	120528249	rs76373430	T	A	p.Glu119Val	p.Glu119Val	c.356A>T	Benign	0.202	N	0	N	0.186	N	0.997	D	0.255	N	3.02	N	-2.96	D	-0.953	N	0.007	N	.		0.086	N	17.92	D	0.909	D	-0.139	N	4.39	D	0.092	N	0.968	N
PDE5A	4	120440278	rs116396619	A	G	p.Leu641Pro	p.Leu641Pro	c.1922T>C	Benign	0.003	D	0.992	D	0	D	1	D	3.28	D	-2.02	D	-5.73	D	0.625	D	0.732	D	.		0.85	D	32	D	0.978	D	0.903	D	5.46	D	0.36	N	0.999	D
PGR	11	100998762	rs11571147	C	G	p.Cys347Ser	p.Cys347Ser	c.1040G>C	Benign	1	N	0	N	0.735	N	0.994	D	-2.16	N	3.77	N	1.45	N	-0.978	N	0	N	.		0.065	N	0.207	N	0.023	N	-1.212	N	3.74	D	0.026	N	0.626	N
PGR	11	100933439	rs11571222	G	C	p.Leu651Val	p.Leu651Val	c.1951C>G	Benign	0.059	N	0.608	D	0.233	N	1	D	2.32	D	-1.75	D	-1.46	N	-0.468	N	0.389	N	.		0.207	N	1.074	N	0.399	N	-0.746	N	1.95	N	0.047	N	0.987	N
PGR	11	100998195	rs11571152	T	G	p.Gln536Pro	p.Gln536Pro	c.1607A>C	Benign	0.092	N	0.005	N	0.717	N	0.967	D	1.5	N	2.95	N	-1.61	N	-1.046	N	0.017	N	.		0.043	N	12.86	N	0.763	D	-0.655	N	2.87	D	0.263	N	0.936	N
PGR	11	100999650	rs113635284	A	G	p.Ile51Thr	p.Ile51Thr	c.152T>C	Benign	0.016	D	0.611	D	0.807	N	1	N	2.085	D	3.02	N	-1.8	N	-1.001	N	0.015	N	.		0.153	N	11.82	N	0.221	N	-0.512	N	2.28	D	0.453	N	0.869	N
PGR	11	100999443	rs11571144	G	A	p.Ala120Val	p.Ala120Val	c.359C>T	Benign	0.003	D	0.816	D	0.502	N	1	D	1.845	N	3.1	N	-1.51	N	-0.97	N	0.018	N	.		0.1	N	22.6	D	0.716	D	-0.419	N	1.2	N	0.051	N	0.984	N
PLG	6	161152240	rs4252125	G	A	p.Asp472Asn	p.Asp472Asn	c.1414G>A	Benign	0.402	N	0	N	0.455	N	1	N	-0.965	N	0.05	N	0.33	N	-1.099	N	0.045	N	.		0.063	N	0.104	N	0.008	N	-1.703	N	2.08	D	0.008	N	0.657	N
PLG	6	161152819	rs4252128	C	T	p.Ala494Val	p.Ala494Val	c.1481C>T	Benign	0.014	D	0.992	D	0.051		0.872	N	2.835	D	-0.05	N	-2.38	N	-0.503	N	0.354	N	.		0.281	N	26.8	D	0.776	D	0.442	D	4.47	D	0.119	N	0.999	D
PLG	6	161152905	rs4252129	C	T	p.Arg523Trp	p.Arg523Trp	c.1567C>T	Benign	0.176	N	0.037	N	0.845	N	1	N	1.85	N	-0.26	N	-2.13	N	-1.012	N	0.058	N	.		0.027	N	22.8	D	0.022	N	-0.852	N	1.34	N	0.158	N	0.967	N
PLG	6	161128812	rs143079629	G	A	p.Arg89Lys	p.Arg89Lys	c.266G>A	Benign	0.302	N	0.253	N	0.025		0.957	N	3.075	D	-2.4	D	-0.95	N	-0.548	N	0.419	N	.		0.384	N	8.57	N	0.741	D	-0.081	N	4.32	D	0.306	N	0.979	N
PLG	6	161152206	rs116573785	T	A	p.Ser460Arg	p.Ser460Arg	c.1380T>A	Benign	0.082	N	0.146	N	0.796		1	N	2.315	D	0.04	N	-1.78	N	-1.023	N	0.041	N	.		0.02	N	7.855	N	0.13	N	-1.104	N	-0.277	N	0.034	N	0.928	N
PLG	6	161127558	rs4252070	G	A	p.Glu57Lys	p.Glu57Lys	c.169G>A	Benign	0.129	N	0.004	N	0.447	N	1	N	-0.14	N	-2.31	D	0.44	N	-0.916	N	0.144	N	.		0.326	N	6.554	N	0.001	N	-1.633	N	2.23	D	0.061	N	0.742	N
PLG	6	161143565	rs4252119	C	T	p.Arg408Trp	p.Arg408Trp	c.1222C>T	Benign	0.088	N	0.001	N	0.308	N	1	N	1.415	N	-0.33	N	-2.98	D	-1.059	N	0.055	N	.		0.232	N	0.88	N	0.008	N	-2.082	N	-10.4	N	0.056	N	0.492	N
PLG	6	161137790	rs4252187	G	A	p.Arg261His	p.Arg261His	c.782G>A	Benign	0.012	D	0.997	D	0.003		1	D	3.06	D	-0.28	N	-3.55	D	-0.178	N	0.394	N	0.061	D	0.32	N	25.1	D	0.942	D	0.625	D	5.2	D	0.702	D	1	D
PLG	6	161152085	rs139071351	G	A	p.Gly420Asp	p.Gly420Asp	c.1259G>A	Benign	0.872	N	0.035	N	0.178	N	1	N	0.64	N	-0.18	N	-0.39	N	-0.916	N	0.058	N	0.013	N	0.236	N	0.021	N	0.028	N	-1.314	N	-2.13	N	0.086	N	0.674	N
PLG	6	161135859	rs150072546	A	T	p.Asp194Val	p.Asp194Val	c.581A>T	Benign	0.062	N	0.003	N	0.512		0.995	N	-1.525	N	0.07	N	-1.5	N	-1.009	N	0.026	N	.		0.08	N	3.162	N	0.07	N	-1.029	N	0.149	N	0.105	N	0.946	N
REN	1	204128567	rs11571117	C	T	p.Gly217Arg	p.Gly217Arg	c.649G>A	Benign	0.386	N	0.077	N	0.264	N	1	N	1.065	N	-0.09	N	-0.7	N	-1.013	N	0.02	N	.		0.156	N	0.007	N	0.028	N	-1.544	N	-10.7	N	0.038	N	0.494	N
THRA	17	38241000	rs118191745	A	G	p.Ile170Val	p.Ile170Val	c.508A>G	Benign	1	N	0	N	0.198	N	1	N	-0.55	N	-2.95	D	0.37	N	-0.59	N	0.326	N	0.036	D	0.199	N	6.137	N	0.029	N	-1.068	N	1.17	N	0.027	N	0.417	N
THRB	3	24231673	rs141172732	T	C	p.Ile59Val	p.Ile59Val	c.175A>G	Benign	0	D	0.001	N	.		1	N	0	N	-3.13	D	0.17	N	-0.143	N	0.714	D	0.031	D	0.203	N	11.04	N	0.753	D	-0.384	N	3.38	D	0.157	N	0.982	N
TNF	6	31544562	rs4645843	C	T	p.Pro84Leu	p.Pro84Leu	c.251C>T	Benign	0.145	N	0.007	N	0.084	N	1	N	1.25	N	-2.04	D	-0.66	N	-0.929	N	0.211	N	0.012	N	0.188	N	20.3	D	0.045	N	-0.847	N	0.019	N	0.037	N	0.912	N
TNFSF13B	13	108922556	rs201543678	G	A	p.Ala105Thr	p.Ala105Thr	c.313G>A	Benign	0.32	N	0.004	N	0.008	N	1	N	0.425	N	0.85	N	-0.85	N	-1.081	N	0.073	N	.		0.033	N	7.26	N	0.078	N	-0.85	N	1.88	N	0.038	N	0.963	N
TOP2A	17	38555188	rs61732514	A	G	p.Val1097Ala	p.Val1097Ala	c.3290T>C	Benign	0.906	N	0.047	N	0.334	N	0.576	D	0	N	2.05	N	0.24	N	-1.053	N	0.015	N	0.007	N	0.06	N	13.3	N	0.777	D	-0.439	N	4.97	D	0.131	N	0.51	N
TOP2A	17	38554867	rs61756257	T	G	p.Arg1160Ser	p.Arg1160Ser	c.3480A>C	Benign	0.301	N	0	N	0.266	N	0.996	N	0.015	N	1.99	N	-1.84	N	-0.989	N	0.017	N	.		0.024	N	15.05	D	0.143	N	-0.829	N	1.03	N	0.165	N	0.97	N
TOP2B	3	25640934	rs17016865	T	C	p.Thr1563Ala	p.Thr1563Ala	c.4687A>G	Benign	0.577	N	0.047	N	0.264	N	1	N	-0.345	N	0.88	N	-0.3	N	-1.077	N	0.002	N	.		0.046	N	0.001	N	0.021	N	-2.239	N	-12	N	0.046	N	0.435	N
XDH	2	31560572	rs45564939	G	A	p.Arg1296Trp	p.Arg1296Trp	c.3886C>T	Benign	0.011	D	0.994	D	0.303	N	1	D	3.5	D	-0.34	N	-5.33	D	-0.26	N	0.278	N	.		0.32	N	34	D	0.795	D	0.724	D	5.89	D	0.169	N	0.999	D
XDH	2	31591517	rs201301387	C	T	p.Val664Ile	p.Val664Ile	c.1990G>A	Benign	0.153	N	0.005	N	0	N	1	D	1.23	N	2.6	N	-0.54	N	-1.072	N	0.03	N	.		0.045	N	20.7	D	0.841	D	-0.301	N	2.25	D	0.199	N	0.988	N
XDH	2	31569660	rs45547640	T	G	p.Asn1109Thr	p.Asn1109Thr	c.3326A>C	Benign	0.017	D	0.909	D	0	D	1	D	1.995	D	0.91	N	-3.85	D	-0.903	N	0.064	N	.		0.257	N	29.7	D	0.995	D	0.722	D	6.03	D	0.276	N	0.996	D
XDH	2	31596756	rs201792967	C	T	p.Asp557Asn	p.Asp557Asn	c.1669G>A	Benign	0.46	N	0	N	0	N	1	N	-2.175	N	2.82	N	1.41	N	-0.955	N	0.007	N	.		0.104	N	14.95	N	0.013	N	-0.926	N	4.6	D	0.018	N	0.425	N
PDE4B	1	66838257	rs2227297	A	T	p.Ser703Cys	p.Ser703Cys	c.2107A>T	Benign	0.001	D	0.78	D	0.006	N	0.547	D	2.44	D	-0.46	N	-1.65	N	-0.917	N	0.121	N	.		0.118	N	24.7	D	0.825	D	-0.031	N	2.72	D	0.152	N	0.959	N
ESR2	14	64749697	rs111918185	T	C	p.Ile3Val	p.Ile3Val	c.7A>G	Benign	0.167	N	0.062	N	0.006	N	0.696	N	2.175	D	-2.66	D	-0.06	N	-0.383	N	0.502	D	.		0.28	N	8.273	N	0.867	D	-0.337	N	4.42	D	0.125	N	0.971	N
PDE4A	19	10577831	rs62638759	A	G	p.Glu732Gly	p.Glu732Gly	c.2195A>G	Benign	0.269	N	0	N	.		1	N	0.69	N	-0.35	N	-1.05	N	-1.077	N	0.021	N	.		0.062	N	4.892	N	0.066	N	-1.22	N	-0.188	N	0.024	N	0.926	N
CA14	1	150236264	rs183441903	G	A	p.Ala312Thr	p.Ala312Thr	c.934G>A	Benign	0.392	N	0.001	N	0.028	N	0.699	N	0.895	N	-0.27	N	-0.13	N	-1.075	N	0.074	N	.		0.048	N	20.3	D	0.707	D	-0.36	N	4.75	D	0.371	N	0.973	N
PDE1B	12	54963142	rs151025806	C	T	p.Ser155Leu‚Ä†	p.Ser155Leu	c.464C>T	Benign	.		.		.		.		.		.		.		.		.		.		.		.		.		.		.		.		.
TUBB3	16	89985844	rs1805005	G	T	p.Val60Leu	p.Val60Leu	c.178G>T	Benign	0	D	0.988	D	0.004		0.008	N	1.145	N	-0.5	N	-1.7	N	-0.99	N	0.008	N	.		0.159	N	18.93	D	0.808	D	0.306	D	4.86	D	0.109	N	0.997	D
TUBB3	16	89985907	rs772286882	G	C	p.Ala81Pro	p.Ala81Pro	c.241G>C	Benign	0	D	1	D	0.002		1	D	4.52	D	4.02	N	-4.64	D	-0.875	N	0.075	N	0.117	D	0.499	N	26	D	0.963	D	0.907	D	4.86	D	0.195	N	0.998	D
TUBB3	16	89985940	rs2228479	G	A	p.Val92Met	p.Val92Met	c.274G>A	Benign	0.245	N	0.015	N	0.127		0.946	N	1.075	N	3.52	N	-0.53	N	-0.923	N	0	N	.		0.039	N	1.411	N	0.542	D	-1.044	N	0.165	N	0.023	N	0.827	N
TUBB3	16	89986154	rs885479	G	A	p.Arg163Gln	p.Arg163Gln	c.488G>A	Benign	0.035	D	0.004	N	0.318	N	1	N	1.855	N	-0.61	N	-0.42	N	-0.918	N	0	N	.		0.163	N	9.407	N	0.235	N	-0.591	N	4.81	D	0.029	N	0.986	N
TUBB3	16	89986535	rs373703770	A	G	p.Asn290Ser	p.Asn290Ser	c.869A>G	Benign	0.132	N	0.384	N	0.451		0.721	D	2.82	D	0.89	N	-3.73	D	-0.837	N	0.152	N	0.027	D	0.208	N	23.6	D	0.794	D	0.092	D	3.04	D	0.029	N	0.993	D
TUBB3	16	89987000	rs764002798	C	G	p.Ser318Cys	p.Ser318Cys	c.953C>G	Benign	0.001	D	.		0.281		1	N	.		1.19	N	1.04	N	-1.027	N	0.061	N	0.005	N	0.027	N	19.7	D	0.095	N	0.284	D	1.45	N	0.113	N	0.932	N
ADRB1	10	115803905	rs545019520	T	C	p.Val5Ala	p.Val5Ala	c.14T>C	Benign	1	N	0	N	0.581	N	1	N	-0.55	N	-0.01	N	0.56	N	-1.013	N	0.074	N	.		0.054	N	0.002	N	0.019	N	-1.332	N	1.22	N	0.087	N	0.412	N
ADRB1	10	115804699	rs199698054	G	A	p.Ala270Thr	p.Ala270Thr	c.808G>A	Benign	0.498	N	0.024	N	.		1	N	0.345	N	1.92	N	-0.4	N	-0.977	N	0.021	N	.		0.033	N	0.014	N	0.085	N	-1.05	N	0.731	N	0.044	N	0.879	N
ADRB1	10	115805036	rs150497212	A	G	p.Asp382Gly	p.Asp382Gly	c.1145A>G	Benign	0	D	0.556	D	0		1	D	2.485	D	1.07	N	-5.06	D	-0.806	N	0.158	N	0.487	D	0.318	N	26.6	D	0.975	D	0.321	D	3.81	D	0.594	D	0.998	D
ADRB1	10	115805057	rs17875445	G	T	p.Gly389Val	p.Gly389Val	c.1166G>T	Benign	0.003	D	.		0		0.868	D	2.175	D	1.21	N	-0.9	N	-0.972	N	0.065	N	.		0.099	N	16.4	D	0.899	D	-0.02	N	1.72	N	0.132	N	0.961	N
SLC6A2	16	55703498	rs1805065	C	T	p.Thr99Ile	p.Thr99Ile	c.296C>T	Benign	0.776	N	0.001	N	0	D	0.676	D	-0.53	N	-0.71	N	-0.06	N	-0.942	N	0.064	N	.		0.196	N	15.86	D	0.437	N	-0.525	N	4.9	D	0.398	N	0.898	N
SLC6A2	16	55719143	rs1805066	G	A	p.Val245Ile	p.Val245Ile	c.733G>A	Benign	0.418	N	0.001	N	0.001	N	1	N	0.72	N	-0.82	N	0.47	N	-1.003	N	0.092	N	0.016	N	0.136	N	5.29	N	0.739	D	-0.852	N	3.3	D	0.35	N	0.932	N
SLC6A2	16	55725894	rs45564432	C	G	p.Thr283Arg	p.Thr283Arg	c.848C>G	Benign	0.001	D	0.997	D	0	D	1	D	3.62	D	-1.26	N	-3.7	D	0.542	D	0.601	D	.		0.71	D	32	D	0.976	D	0.916	D	4.92	D	0.463	N	0.996	D
SLC6A2	16	55735795	rs5560	G	A	p.Ala19Thr‚Ä†	p.Ala19Thr	c.54G>A	Benign	.		.		.		.		.		.		.		.		.		.		.		.		.		.		.		.		.
SLC6A2	16	55735842	rs139680023	T	A	p.Phe609Tyr	p.Phe609Tyr	c.1826T>A	Benign	0.003	D	1	D	0	D	1	D	1.87	N	-0.85	N	-1.35	N	-0.359	N	0.405	N	0.068	D	0.496	N	22.8	D	0.88	D	0.422	D	5.03	D	0.641	D	0.995	D
ATP1A3	19	42470774	rs571857150	C	T	p.Gly1214Ser‚Ä†	p.Gly1214Ser	c.3640G>A	Benign	.		.		.		.		.		.		.		.		.		.		.		.		.		.		.		.		.
ATP1A3	19	42470842	rs565195548	G	A	p.Pro1191Leu‚Ä†	p.Pro1191Leu	c.3572C>T	Benign	.		.		.		.		.		.		.		.		.		.		.		.		.		.		.		.		.
ATP1A3	19	42470983	rs180885057	A	G	p.Leu1144Pro‚Ä†	p.Leu1144Pro	c.3431T>C	Benign	.		.		.		.		.		.		.		.		.		.		.		.		.		.		.		.		.
ATP1A3	19	42471050	rs919390	G	C	p.Pro1122Ala‚Ä†	p.Pro1122Ala	c.3364C>G	Benign	.		.		.		.		.		.		.		.		.		.		.		.		.		.		.		.		.
ATP1A4	1	160141171	rs16831482	T	G	p.Met541Arg	p.Met541Arg	c.1622T>G	Benign	0.037	D	0.77	D	0	D	0.884	D	-0.685	N	-1.21	N	-3.37	D	-0.674	N	0.161	N	.		0.434	N	17.33	D	0.841	D	-0.263	N	3.32	D	0.769	D	0.948	N
ATP1A4	1	160141525	rs79938119	A	G	p.Lys611Arg	p.Lys611Arg	c.1832A>G	Benign	0.001	D	0.951	D	0	D	1	D	0.945	N	-3.83	D	-2.26	N	0.621	D	0.77	D	.		0.682	D	23.2	D	0.988	D	0.154	D	3.05	D	0.381	N	0.998	D
TUBB1	20	57599398	rs192115302	C	T	p.Arg306Cys	p.Arg306Cys	c.916C>T	Benign	0	D	1	D	0	D	1	D	3.095	D	-1.69	D	-5.55	D	0.707	D	0.743	D	0.25	D	0.749	D	34	D	0.963	D	0.889	D	5.41	D	0.735	D	0.999	D
TUBB1	20	57599401	rs62639974	C	T	p.Arg307Cys	p.Arg307Cys	c.919C>T	Benign	0	D	0.998	D	0	D	1	D	2.28	D	-1.53	D	-2.3	N	0.01	D	0.361	N	.		0.546	D	34	D	0.952	D	0.724	D	5.41	D	0.297	N	0.999	D
TUBB4A	19	6496168	rs61741669	G	A	p.Thr100Met‚Ä†	p.Thr100Met	c.299C>T	Benign	.		.		.		1	D	.		.		.		.		.		.		.		3.675	N	0.773	D	0.885	D	-0.723	N	.		0.796	N
TUBB4A	19	6501365	rs557747150	G	A	p.Pro56Leu‚Ä†	p.Pro56Leu	c.167C>T	Benign	.		.		.		1	D	.		.		.		.		.		0.003	N	.		12.54	N	0.008	N	0.223	D	-7.66	N	.		0.918	N
TUBB4A	19	6502285	rs774284850	G	A	p.Ala25Val‚Ä†	p.Ala25Val	c.74C>T	Benign	.		.		.		1	D	.		-0.28	N	.		.		.		.		.		15.11	D	0.324	N	0.77	D	0.853	N	.		0.988	N
