# Supplementary material for: Rare genetic variability in human drug target genes modulates drug response and can guide precision medicine
Source: Sci Adv. 2021 Sep 1;7(36):eabi6856. doi: 10.1126/sciadv.abi6856 (PMC8442892; doi:10.1126/sciadv.abi6856)
Supplement: Supplementary file 2 — Tables S1 to S8 [file sciadv.abi6856_tables_s1_to_s8.zip › sciadv.abi6856_Table_S7.xlsx]

## Sheet: Sheet1
Gene	Chromosome	Start	Reference	Alternate	AA	Ref	Alt	In vitro function (GPCR db)	SIFT	SIFT	Polyphen2	Polyphen2	LRT	LRT	MutationTaster	MutationTaster	MutationAssessor	MutationAssessor	FATHMM	FATHMM	PROVEAN	PROVEAN	MetaSVM	MetaSVM	MetaLR	MetaLR	M-CAP	M-CAP	REVEL	REVEL	CADD	CADD	fathmm-MKL	fathmm-MKL	Eigen	Eigen	GERP++	GERP++	VEST3	VEST3	DANN	DANN
HTR1A	5	63257398	G	A	50	A	V	Deleterious	0.033	D	0.966	D	0		1	D	0	N	1.1	N	-0.65	N	-1.018	N	0.088	N	0.017	N	0.219	N	24.5	D	0.968	D	0.447	D	4.51	D	0.583	D	0.999	D
HTR1A	5	63256952	A	C	199	S	A	Deleterious	0.668	N	1	D	0	D	1	D	1.885	N	-0.76	N	-2.09	N	0.036	D	0.554	D	0.074	D	0.554	D	21.7	D	0.937	D	0.733	D	5.7	D	0.455	N	0.99	D
HTR1A	5	63256376	A	C	391	S	A	Deleterious	1	N	0.995	D	0	N	1	D	0.28	N	1.23	N	0.37	N	-1.057	N	0.12	N	0.006	N	0.181	N	9.744	N	0.883	D	0.333	D	4.52	D	0.426	N	0.973	N
HTR1A	5	63256370	A	C	393	S	A	Deleterious	0	D	0.997	D	0	D	1	D	2.885	D	-1.19	N	-2.62	D	0.74	D	0.738	D	0.235	D	0.856	D	25.3	D	0.963	D	1.014	D	5.7	D	0.772	D	0.996	D
HTR1B	6	78172580	A	C	181	S	A	Deleterious	0	D	0.998	D	0	D	1	D	2.02	D	1.13	N	-2.85	D	-0.823	N	0.179	N	0.073	D	0.457	N	26.7	D	0.97	D	0.737	D	5.09	D	0.79	D	0.995	D
HTR1B	6	78172522	A	G	200	V	A	Deleterious	0.819	N	0	N	0.681	N	1	N	0.565	N	1.2	N	-0.71	N	-0.994	N	0.018	N	0.003	N	0.069	N	3.451	N	0.125	N	-0.714	N	2.76	D	0.075	N	0.881	N
HTR1B	6	78172519	A	G	201	V	A	Deleterious	0.001	D	0.99	D	0	D	1	D	1.74	N	1.16	N	-3.69	D	-0.999	N	0.115	N	0.025	N	0.256	N	25.6	D	0.938	D	0.529	D	2.74	D	0.566	D	0.996	D
HTR1B	6	78172514	T	C	203	T	A	Deleterious	0.174	N	0.999	D	0	D	1	D	1.56	N	-0.58	N	-1.15	N	-0.217	N	0.421	N	0.064	D	0.431	N	18.33	D	0.869	D	0.652	D	5.24	D	0.575	D	0.992	D
HTR1B	6	78172496	T	C	209	T	A	Deleterious	0.002	D	0.999	D	0	D	1	D	1.285	N	1.18	N	-3.64	D	-1.066	N	0.09	N	0.042	D	0.424	N	24.8	D	0.927	D	0.49	D	4.06	D	0.906	D	0.996	D
HTR1B	6	78172123	A	T	333	I	K	Deleterious	0.305	N	0.899	D	0	D	1	D	1.395	N	-0.71	N	-2.53	D	-0.716	N	0.226	N	0.054	D	0.495	N	22.5	D	0.725	D	0.297	D	5.31	D	0.587	D	0.983	N
HTR1B	6	78172057	G	T	355	T	N	Deleterious	0.003	D	0.108	N	0.001	D	0.996	D	2.23	D	1.16	N	-2.95	D	-1.018	N	0.083	N	0.018	N	0.213	N	25.7	D	0.784	D	-0.074	N	2	D	0.688	D	0.985	N
HTR2A	13	47466663	A	C	159	S	A	Deleterious	0.038	D	0.999	D	0	D	1	D	2.98	D	2.16	N	-1.95	N	0.278	D	0.629	D	0.138	D	0.385	N	24.5	D	0.989	D	0.959	D	6.16	D	0.742	D	0.997	D
HTR2A	13	47466662	G	C	159	S	C	Deleterious	0.155	N	0.985	D	0	D	1	D	0.995	N	2.07	N	-1.92	N	-0.426	N	0.435	N	0.081	D	0.365	N	24.1	D	0.993	D	0.774	D	6.16	D	0.857	D	0.993	D
HTR2A	13	47409373	A	G	339	F	L	Deleterious	0	D	1	D	0	D	1	D	2.67	D	-0.7	N	-5.12	D	0.414	D	0.617	D	0.179	D	0.88	D	28.1	D	0.99	D	0.988	D	5.86	D	0.905	D	0.999	D
CHRM1	11	62678326	T	C	83	T	A	Deleterious	0.024	D	0.374	N	0	D	0.999	D	0.985	N	2.16	N	-4.46	D	-1.016	N	0.05	N	0.007	N	0.301	N	23.6	D	0.969	D	0.144	D	4.61	D	0.658	D	0.995	D
CHRM1	11	62678292	C	G	94	G	A	Deleterious	0.001	D	0.999	D	0	D	1	D	3.46	D	0.74	N	-5.63	D	-0.434	N	0.294	N	0.017	N	0.677	D	24.9	D	0.986	D	0.791	D	4.74	D	0.947	D	0.998	D
CHRM1	11	62678067	C	G	169	G	A	Deleterious	0.001	D	0.875	D	0	D	1	D	2.29	D	-0.54	N	-5.77	D	-0.261	N	0.394	N	0.028	D	0.518	D	24.8	D	0.985	D	0.585	D	4.48	D	0.604	D	0.997	D
CHRM1	11	62678044	G	C	177	Q	E	Deleterious	1	N	0.024	N	0.114	N	0.635	D	-1.395	N	1.22	N	0.86	N	-1	N	0.044	N	0.003	N	0.062	N	0.002	N	0.164	N	-0.996	N	2.53	D	0.201	N	0.725	N
CHRM1	11	62678037	T	A	179	Y	F	Deleterious	0.3	N	0.21	N	0.001	N	0.606	N	1.685	N	1.28	N	-1.97	N	-1.002	N	0.068	N	0.006	N	0.057	N	13.01	N	0.831	D	-0.181	N	4.48	D	0.308	N	0.932	N
CHRM1	11	62678023	A	C	184	S	A	Deleterious	0.047	D	0.049	N	0.138	N	0.892	N	1.845	N	1.21	N	-2.43	N	-1.026	N	0.07	N	0.007	N	0.13	N	12.75	N	0.612	D	-0.227	N	4.48	D	0.308	N	0.989	N
CHRM1	11	62678008	T	C	189	T	A	Deleterious	0.001	D	0.587	D	0	D	0.999	D	1.37	N	1.18	N	-4.81	D	-0.999	N	0.089	N	0.006	N	0.324	N	21.4	D	0.978	D	0.285	D	4.48	D	0.585	D	0.998	D
CHRM1	11	62677891	A	C	228	S	A	Deleterious	0.214	N	0.889	D	0.1	N	0.707	N	1.57	N	0.23	N	-1.4	N	-0.963	N	0.116	N	0.036	D	0.154	N	15.39	D	0.977	D	0.086	D	4.48	D	0.369	N	0.992	D
CHRM1	11	62677815	T	C	254	T	A	Deleterious	0.051	N	0	N	0.653	N	0.995	N	0.2	N	0.16	N	-1.36	N	-1.025	N	0.115	N	0.02	N	0.095	N	9.022	N	0.694	D	-0.331	N	4.54	D	0.2	N	0.988	N
CHRM1	11	62677513	T	C	354	T	A	Deleterious	0.813	N	0.288	N	0.007	N	0.644	D	0.415	N	-0.61	N	-0.83	N	-0.674	N	0.153	N	0.016	N	0.079	N	3.098	N	0.87	D	-0.184	N	4.63	D	0.18	N	0.796	N
CHRM1	11	62677507	A	C	356	S	A	Deleterious	0.65	N	0.62	D	0.003	N	0.877	N	0.785	N	-0.73	N	-0.13	N	-0.91	N	0.166	N	0.019	N	0.125	N	5.88	N	0.799	D	-0.158	N	4.63	D	0.207	N	0.82	N
CHRM1	11	62677389	A	G	395	V	A	Deleterious	0.001	D	0.942	D	0.534	N	0.994	D	2.01	D	-0.73	N	-3.72	D	-0.356	N	0.36	N	0.037	D	0.541	D	25.6	D	0.983	D	0.56	D	4.49	D	0.357	N	0.998	D
CHRM1	11	62677387	G	C	396	P	A	Deleterious	0.002	D	0.999	D	0.049	N	1	D	2.95	D	1.13	N	-7.51	D	-0.527	N	0.258	N	0.013	N	0.442	N	24.3	D	0.988	D	0.807	D	4.49	D	0.543	D	0.995	D
CHRM1	11	62677383	T	G	397	E	A	Deleterious	0.396	N	0.152	N	0.377	N	1	N	1.515	N	-0.67	N	-2.18	N	-0.947	N	0.199	N	0.018	N	0.242	N	10.35	N	0.22	N	-0.39	N	4.49	D	0.397	N	0.977	N
CHRM1	11	62677362	T	A	404	Y	F	Deleterious	0	D	0.997	D	0.316	N	0.999	D	1.475	N	1.26	N	-3.76	D	-1.053	N	0.126	N	0.003	N	0.335	N	26	D	0.973	D	0.489	D	4.49	D	0.473	N	0.986	N
CHRM1	11	62677339	T	C	412	T	A	Deleterious	0	D	0.997	D	0.004	N	0.999	D	1.24	N	1.36	N	-4.7	D	-0.924	N	0.119	N	0.009	N	0.42	N	24.7	D	0.969	D	0.53	D	4.49	D	0.55	D	0.998	D
CHRM2	7	136699817	G	A	69	D	N	Deleterious	0	D	1	D	0	D	1	D	3.93	D	-2.38	D	-4.84	D	1.082	D	0.911	D	0.601	D	0.884	D	27	D	0.991	D	1.148	D	5.4	D	0.371	N	0.999	D
CHRM2	7	136700135	G	C	175	E	Q	Deleterious	0.504	N	0.069	N	0	D	1	D	1.085	N	1.24	N	-0.68	N	-1.059	N	0.095	N	0.013	N	0.166	N	14.17	N	0.996	D	0.196	D	5.75	D	0.681	D	0.948	N
CHRM2	7	136700171	A	G	187	T	A	Deleterious	0	D	0.988	D	0	D	1	D	1.445	N	1.18	N	-4.89	D	-0.872	N	0.164	N	0.026	D	0.552	D	24.4	D	0.993	D	0.722	D	5.51	D	0.861	D	0.997	D
CHRM2	7	136700180	A	G	190	T	A	Deleterious	0	D	0.999	D	0	D	1	D	1.625	N	-0.58	N	-4.89	D	-0.049	N	0.48	N	0.073	D	0.76	D	24	D	0.993	D	0.727	D	5.51	D	0.844	D	0.997	D
CHRM2	7	136700241	C	A	210	S	Y	Deleterious	1	N	0.064	N	0	D	1	D	0.495	N	1.29	N	2.17	N	-1.075	N	0.063	N	0.014	N	0.274	N	22.5	D	0.984	D	-0.132	N	5.51	D	0.952	D	0.899	N
CHRM2	7	136700766	T	C	385	V	A	Deleterious	1	N	0.269	N	0	D	1	D	0.535	N	1.28	N	0.7	N	-1.092	N	0.074	N	0.014	N	0.209	N	16.86	D	0.947	D	-0.027	N	5.67	D	0.477	N	0.843	N
CHRM2	7	136700781	T	C	390	L	S	Deleterious	0.107	N	0.007	N	0	D	1	D	0.13	N	1.02	N	1.67	N	-1.053	N	0.051	N	0.008	N	0.166	N	23.1	D	0.965	D	-0.271	N	5.67	D	0.434	N	0.988	N
CHRM2	7	136700822	A	C	404	N	Q	Deleterious	0.001	D	0.988	D	0	D	1	D	2.57	D	1.3	N	-4.49	D	-0.703	N	0.228	N	0.021	N	0.346	N	24.3	D	0.992	D	0.852	D	5.91	D	0.509	D	0.996	D
CHRM2	7	136700825	G	A	405	V	I	Deleterious	1	N	0.754	D	0	D	1	D	1.17	N	-0.4	N	0.18	N	-0.744	N	0.296	N	0.015	N	0.24	N	21.5	D	0.977	D	0.409	D	5.91	D	0.365	N	0.859	N
CHRM2	7	136700841	A	G	410	N	S	Deleterious	0.841	N	0.047	N	0	D	1	D	1.135	N	-0.6	N	-0.99	N	-0.776	N	0.238	N	0.009	N	0.157	N	6.857	N	0.972	D	-0.031	N	5.91	D	0.178	N	0.892	N
CHRM2	7	136700861	A	G	417	I	V	Deleterious	0.579	N	0.002	N	0	N	0.998	D	0.48	N	-0.55	N	-0.51	N	-0.945	N	0.19	N	0.009	N	0.06	N	4.406	N	0.914	D	-0.298	N	3.26	D	0.109	N	0.87	N
CHRM2	7	136700869	C	G	419	N	K	Deleterious	0.783	N	0.009	N	0	D	0.999	D	1.46	N	-0.55	N	-0.57	N	-0.919	N	0.206	N	0.01	N	0.091	N	6.456	N	0.851	D	-0.418	N	1.42	N	0.141	N	0.768	N
CHRM2	7	136700867	A	G	419	N	D	Deleterious	0.507	N	0	N	0	D	1	D	0.65	N	-0.58	N	-0.16	N	-0.904	N	0.162	N	0.011	N	0.09	N	11.56	N	0.947	D	-0.165	N	5.91	D	0.226	N	0.967	N
CHRM3	1	240071091	G	A	114	D	N	Deleterious	0	D	1	D	0	D	1	D	3.355	D	-2.38	D	-4.6	D	1.004	D	0.897	D	0.737	D	0.688	D	26.1	D	0.99	D	0.968	D	5.9	D	0.37	N	0.999	D
CHRM3	1	240072304	A	C	518	D	A	Deleterious	0.584	N	0.033	N	0.002	N	0.982	D	0.46	N	1.21	N	-1.12	N	-1.085	N	0.049	N	0.009	N	0.083	N	9.942	N	0.981	D	-0.198	N	4.6	D	0.217	N	0.933	N
CHRM3	1	240072399	A	G	550	T	A	Deleterious	0.107	N	0.355	N	0	D	1	D	2.305	D	1.21	N	-3.56	D	-1.057	N	0.094	N	0.011	N	0.261	N	22.5	D	0.988	D	0.307	D	5.58	D	0.588	D	0.989	N
CHRM3	1	240072408	A	G	553	T	A	Deleterious	0.034	D	0.009	N	0	D	1	D	1.975	D	1.25	N	-1.58	N	-1.057	N	0.096	N	0.005	N	0.2	N	16.05	D	0.988	D	0.182	D	5.58	D	0.331	N	0.991	D
DRD1	5	174869508	A	C	199	S	A	Deleterious	0	D	1	D	0	D	1	D	1.39	N	-0.66	N	-2.86	D	-0.028	N	0.502	D	0.068	D	0.479	N	24.1	D	0.961	D	0.774	D	5.54	D	0.707	D	0.997	D
DRD1	5	174869936	G	A	56	S	L	Deleterious	0.001	D	0.997	D	0	D	1	D	3.64	D	-0.51	N	-3.44	D	0.372	D	0.611	D	0.102	D	0.745	D	25.5	D	0.973	D	0.974	D	5.4	D	0.844	D	0.998	D
DRD1	5	174869862	T	C	81	K	E	Deleterious	0.06	N	0.711	D	0	D	1	D	1.315	N	1.24	N	-2.35	N	-1.075	N	0.101	N	0.016	N	0.275	N	22.7	D	0.938	D	0.343	D	5.55	D	0.89	D	0.998	D
DRD1	5	174869508	A	C	199	S	A	Deleterious	0	D	1	D	0	D	1	D	1.39	N	-0.66	N	-2.86	D	-0.028	N	0.502	D	0.068	D	0.479	N	24.1	D	0.961	D	0.774	D	5.54	D	0.707	D	0.997	D
DRD2	11	113295102	A	G	91	V	A	Deleterious	0.475	N	0.016	N	0	D	1	D	0.74	N	1.24	N	-1.1	N	-1.082	N	0.052	N	0.008	N	0.161	N	16.37	D	0.976	D	-0.232	N	5.3	D	0.782	D	0.983	N
DRD2	11	113295103	C	A	91	V	F	Deleterious	0.12	N	0.167	N	0	D	1	D	1.4	N	1.17	N	-2.24	N	-0.787	N	0.192	N	0.027	D	0.203	N	22.8	D	0.951	D	0.524	D	5.19	D	0.638	D	0.995	D
DRD2	11	113288816	A	G	110	F	L	Deleterious	0.274	N	0.001	N	0	D	1	D	1.425	N	1.31	N	-3.27	D	-1.042	N	0.098	N	0.018	N	0.358	N	22.7	D	0.989	D	0.159	D	5.23	D	0.883	D	0.991	D
DRD2	11	113288813	C	T	111	V	M	Deleterious	0.191	N	0.786	D	0	D	1	D	1.35	N	1.25	N	-0.36	N	-1.07	N	0.126	N	0.011	N	0.111	N	23.4	D	0.95	D	0.396	D	5.23	D	0.471	N	0.999	D
DRD2	11	113288803	T	G	114	D	A	Deleterious	0	D	1	D	0	D	1	D	3.82	D	1.24	N	-7.62	D	0.119	D	0.379	N	0.068	D	0.805	D	29.1	D	0.985	D	1.007	D	5.23	D	0.963	D	0.996	D
DRD2	11	113288791	C	G	118	C	S	Deleterious	0.154	N	0.919	D	0	D	1	D	1.655	N	-0.65	N	-8.08	D	-0.141	N	0.482	N	0.092	D	0.607	D	24.9	D	0.988	D	0.715	D	5.23	D	0.898	D	0.992	D
DRD2	11	113288789	T	C	119	T	A	Deleterious	0.002	D	0.865	D	0	D	1	D	3.065	D	-0.8	N	-4.79	D	0.596	D	0.666	D	0.329	D	0.807	D	26.4	D	0.981	D	0.853	D	5.23	D	0.885	D	0.998	D
DRD2	11	113288767	C	G	126	C	S	Deleterious	0.002	D	0.096	N	0	D	1	D	2.805	D	-0.77	N	-8.69	D	0.14	D	0.56	D	0.221	D	0.782	D	29.2	D	0.988	D	0.488	D	5.23	D	0.85	D	0.99	D
DRD2	11	113286300	A	T	189	F	Y	Deleterious	0.131	N	1	D	0	D	1	D	1.1	N	1.48	N	-1.46	N	-1.032	N	0.124	N	0.03	D	0.454	N	26.9	D	0.987	D	0.634	D	5.67	D	0.828	D	0.995	D
DRD2	11	113286289	A	C	193	S	A	Deleterious	0	D	1	D	0	D	1	D	2.375	D	-0.76	N	-2.71	D	0.285	D	0.592	D	0.173	D	0.729	D	27.2	D	0.989	D	0.862	D	5.67	D	0.791	D	0.997	D
DRD2	11	113283484	G	C	311	S	C	Deleterious	0.005	D	0.99	D	0	D	0.999	D	2.505	D	-0.77	N	-0.41	N	-0.423	N	0.189	N	.		0.23	N	25.2	D	0.99	D	0.504	D	5.73	D	0.106	N	0.992	D
DRD2	11	113281547	T	C	412	T	A	Deleterious	0.003	D	1	D	0	D	1	D	2.965	D	1.22	N	-3.58	D	-0.367	N	0.288	N	0.076	D	0.343	N	25.5	D	0.909	D	0.83	D	4.72	D	0.541	D	0.997	D
CALCRL	2	188247975	T	C	37	T	A	Deleterious	0.73	N	0.27	N	0	D	1	D	2.85	D	0.65	N	-0.85	N	-0.988	N	0.127	N	0.014	N	0.103	N	9.791	N	0.919	D	0.032	D	5.78	D	0.492	N	0.992	D
CALCRL	2	188228137	A	G	198	V	A	Deleterious	0.006	D	0.187	N	0.002	N	1	D	2.245	D	0.78	N	-3.4	D	-0.733	N	0.198	N	0.023	N	0.323	N	23.7	D	0.992	D	0.365	D	5.2	D	0.599	D	0.998	D
CALCRL	2	188228116	A	G	205	V	A	Deleterious	0.146	N	0.624	D	0	D	1	D	1.14	N	1.23	N	-2.43	N	-1.064	N	0.073	N	0.014	N	0.142	N	22.4	D	0.988	D	0.143	D	5.2	D	0.589	D	0.998	D
CALCRL	2	188225477	A	G	210	V	A	Deleterious	0.103	N	0.014	N	0.007	N	0.771	D	0.76	N	1.27	N	-3.28	D	-0.97	N	0.086	N	0.011	N	0.181	N	21.1	D	0.859	D	-0.033	N	5.6	D	0.522	D	0.991	D
CALCRL	2	188225465	A	G	214	V	A	Deleterious	0.003	D	0.272	N	0.055	N	1	D	0.445	N	1.18	N	-3.63	D	-1.045	N	0.105	N	0.011	N	0.221	N	23.6	D	0.985	D	0.234	D	5.6	D	0.517	D	0.998	D
CALCRL	2	188216920	A	G	350	V	A	Deleterious	0.001	D	0.961	D	0	D	1	D	2.08	D	1.15	N	-3.76	D	-0.738	N	0.198	N	0.04	D	0.545	D	24.1	D	0.962	D	0.802	D	5.7	D	0.831	D	0.999	D
CALCRL	2	188216878	A	G	364	V	A	Deleterious	0.089	N	0.004	N	0.091	N	0.984	D	0.475	N	0.84	N	-3.56	D	-0.972	N	0.122	N	0.018	N	0.346	N	23.2	D	0.97	D	0.013	D	5.63	D	0.604	D	0.995	D
GRM1	6	146720178	T	C	668	S	P	Deleterious	.		.		.		.		.		.		.		.		.		.		.		.		.		.		.		.		.
GRM1	6	146720318	A	T	715	S	C	Deleterious	0.157	N	0.036	N	0	D	1	D	0.875	N	-2.44	D	-1.04	N	0.227	D	0.628	D	0.053	D	0.62	D	10.97	N	0.914	D	0.115	D	5.51	D	0.753	D	0.869	N
GRM1	6	146720342	A	G	723	T	A	Deleterious	0.49	N	0	N	0	D	1	D	-1.285	N	-2.26	D	0.06	N	-0.441	N	0.234	N	0.025	N	0.555	D	6.594	N	0.977	D	-0.178	N	5.51	D	0.725	D	0.718	N
GRM1	6	146720417	A	G	748	T	A	Deleterious	0.182	N	0.951	D	0	D	1	D	1.355	N	-2.3	D	-3.33	D	0.427	D	0.67	D	0.062	D	0.77	D	23.3	D	0.98	D	0.704	D	5.53	D	0.828	D	0.997	D
GRM1	6	146720438	G	A	755	A	T	Deleterious	0.378	N	0.254	N	0	D	1	D	1.125	N	-2.31	D	-1.06	N	-0.081	N	0.578	D	0.12	D	0.615	D	22.7	D	0.986	D	0.315	D	5.53	D	0.799	D	0.994	D
GRM1	6	146720441	C	T	756	P	S	Deleterious	1	N	0.985	D	0	D	1	D	0.575	N	-2.15	D	-5.09	D	-0.122	N	0.542	D	0.149	D	0.659	D	23.6	D	0.973	D	0.502	D	5.53	D	0.84	D	0.975	N
GRM1	6	146720555	A	G	794	T	A	Deleterious	0	D	1	D	0	D	1	D	2.74	D	-2.4	D	-4.8	D	0.848	D	0.821	D	0.3	D	0.893	D	26.7	D	0.987	D	0.919	D	5.68	D	0.843	D	0.998	D
GRM1	6	146720643	T	C	823	V	A	Neutral	1	N	0.001	N	0	D	1	D	-2.64	N	-2.13	D	1.73	N	-0.331	N	0.202	N	0.017	N	0.533	D	7.799	N	0.965	D	-0.364	N	5.68	D	0.883	D	0.556	N
CHRM1	11	62678362	C	T	71	D	N	Neutral	0	D	1	D	0	D	1	D	4	D	-2.38	D	-4.76	D	0.916	D	0.85	D	0.194	D	0.881	D	26.6	D	0.971	D	0.861	D	4.61	D	0.301	N	0.999	D
HTR2C	X	114082628	T	G	138	S	A	Neutral	0.057	N	0.999	D	0	D	1	D	2.965	D	2.16	N	-2.08	N	0.048	D	0.549	D	0.158	D	0.303	N	23.5	D	0.972	D	.		4.41	D	0.162	N	0.996	D
HTR2C	X	114141682	T	G	361	S	A	Neutral	0	D	1	D	0	D	1	D	4.135	D	-1.19	N	-2.26	N	0.781	D	0.767	D	0.391	D	0.821	D	24.6	D	0.658	D	.		5.13	D	0.682	D	0.996	D
HTR1B	6	78172487	A	C	212	S	A	Neutral	0	D	0.998	D	0	D	1	D	1.715	N	-0.76	N	-1.78	N	-0.133	N	0.458	N	0.181	D	0.637	D	27.7	D	0.959	D	0.737	D	5.24	D	0.806	D	0.995	D
HTR1B	6	78172519	A	G	201	V	A	Neutral	0.001	D	0.99	D	0	D	1	D	1.74	N	1.16	N	-3.69	D	-0.999	N	0.115	N	0.025	N	0.256	N	25.6	D	0.938	D	0.529	D	2.74	D	0.566	D	0.996	D
HTR1B	6	78172514	T	C	203	T	A	Neutral	0.174	N	0.999	D	0	D	1	D	1.56	N	-0.58	N	-1.15	N	-0.217	N	0.421	N	0.064	D	0.431	N	18.33	D	0.869	D	0.652	D	5.24	D	0.575	D	0.992	D
CHRM1	11	62677408	T	G	389	T	P	Neutral	0.081	N	1	D	0.03	N	0.997	D	0.955	N	1.17	N	-5.44	D	-0.923	N	0.105	N	0.008	N	0.437	N	18.72	D	0.919	D	0.332	D	4.49	D	0.841	D	0.981	N
CHRM1	11	62678258	G	T	105	D	E	Neutral	0.001	D	1	D	0	D	0.9	D	3.465	D	2.15	N	-3.81	D	-0.851	N	0.126	N	0.011	N	0.253	N	25	D	0.953	D	0.684	D	4.57	D	0.684	D	0.996	D
CHRM1	11	62678258	G	C	105	D	E	Neutral	0.001	D	1	D	0	D	0.897	D	3.465	D	2.15	N	-3.81	D	-0.851	N	0.126	N	0.01	N	0.252	N	24.8	D	0.957	D	0.684	D	4.57	D	0.684	D	0.996	D
CHRM1	11	62677999	T	C	192	T	A	Neutral	0	D	0.999	D	0	D	0.999	D	1.615	N	-0.58	N	-4.81	D	-0.293	N	0.353	N	0.043	D	0.639	D	24	D	0.978	D	0.557	D	4.48	D	0.62	D	0.997	D
CHRM1	11	62677930	T	C	215	T	A	Neutral	0.003	D	0.387	N	0.001	D	0.999	D	0.27	N	1.31	N	-3.07	D	-1.047	N	0.043	N	0.006	N	0.155	N	23.9	D	0.918	D	-0.166	N	4.48	D	0.537	D	0.993	D
CHRM2	7	136699921	C	G	103	D	E	Neutral	0.001	D	1	D	0	D	1	D	3.92	D	2.15	N	-3.87	D	-0.811	N	0.159	N	0.023	N	0.383	N	25.2	D	0.929	D	0.777	D	5.61	D	0.823	D	0.996	D
CHRM2	7	136699838	T	G	76	S	A	Neutral	0	D	1	D	0	D	1	D	2.195	D	-0.61	N	-2.9	D	-0.074	N	0.474	N	0.116	D	0.663	D	24.6	D	0.985	D	0.733	D	5.4	D	0.803	D	0.996	D
CHRM2	7	136700873	G	C	421	V	L	Neutral	1	N	0.004	N	0	D	1	D	0.635	N	1.34	N	0.8	N	-1.051	N	0.057	N	0.011	N	0.184	N	8.754	N	0.972	D	-0.168	N	5.81	D	0.787	D	0.875	N
CHRM2	7	136700879	A	G	423	T	A	Neutral	0.727	N	0.022	N	0	D	1	D	0.975	N	1.22	N	-0.82	N	-1.066	N	0.075	N	0.007	N	0.115	N	5.312	N	0.954	D	-0.063	N	5.81	D	0.784	D	0.882	N
CHRM2	7	136700813	G	A	401	A	T	Neutral	1	N	0	N	0	D	0.99	D	-1.765	N	-0.57	N	3.56	N	-0.964	N	0.068	N	0.002	N	0.161	N	10.37	N	0.882	D	-0.279	N	4.92	D	0.157	N	0.828	N
CHRM3	1	240071410	A	C	220	E	A	Neutral	0.054	N	0.932	D	0	D	1	D	1.905	N	1.24	N	-4.12	D	-1.068	N	0.113	N	0.008	N	0.299	N	17.52	D	0.988	D	0.556	D	5.79	D	0.664	D	0.993	D
DRD1	5	174869313	A	T	264	F	I	Neutral	0.598	N	0.094	N	0	D	1	D	0.02	N	1.23	N	-1.35	N	-1.085	N	0.066	N	0.012	N	0.153	N	22.7	D	0.991	D	0.051	D	5.43	D	0.6	D	0.908	N
DRD1	5	174869052	A	C	351	C	G	Neutral	0	D	0.058	N	0	D	1	D	3.005	D	1.24	N	-5.36	D	-1.027	N	0.108	N	0.025	N	0.354	N	23.8	D	0.99	D	0.187	D	5.41	D	0.925	D	0.98	N
DRD1	5	174869064	A	C	347	C	G	Neutral	0	D	1	D	0	D	1	D	3.115	D	1.02	N	-8.9	D	-0.607	N	0.245	N	0.044	D	0.65	D	24.5	D	0.99	D	0.799	D	5.41	D	0.93	D	0.983	N
ADRA1A	8	26722027	A	C	154	S	A	Neutral	0.094	N	0.675	D	0	D	1	D	1.315	N	1.11	N	-1.27	N	-1.007	N	0.11	N	.		0.11	N	23	D	0.847	D	0.17	D	3.69	D	0.21	N	0.987	N
ADRA1A	8	26627672	C	G	465	E	D	Neutral	0.491	N	0	N	.		0.97	N	-0.145	N	0.08	N	-0.22	N	-1.008	N	0.106	N	0.006	N	0.227	N	17.22	D	0.746	D	-0.577	N	2.11	D	0.039	N	0.973	N
