# Supplementary material for: Rare genetic variability in human drug target genes modulates drug response and can guide precision medicine
Source: Sci Adv. 2021 Sep 1;7(36):eabi6856. doi: 10.1126/sciadv.abi6856 (PMC8442892; doi:10.1126/sciadv.abi6856)
Supplement: Supplementary file 2 — Tables S1 to S8 [file sciadv.abi6856_tables_s1_to_s8.zip › sciadv.abi6856_Table_S8.xlsx]

## Sheet: Sheet1
Target	WT-Position-Mutation	Forward 5´-3	Reverse 5´-3	Symbol
ACE	Gln288Arg	CATGTGGGCCCGGAGCTGGGAAA	TTTCCCAGCTCCGGGCCCACATG	ACE-Q288R
	His520Asn	GAGCTAAGTTTAATGTTCCAAAT	ATTTGGAACATTAAACTTAGCTC	ACE-H520N
	His520Arg	AGCTAAGTTTCGTGTTCCAAATG	CATTTGGAACACGAAACTTAGCT	ACE-H520R
	Tyr527Cys	TGTGACACCATGCATCAGGTACT	AGTACCTGATGCATGGTGTCACA	ACE-Y527C
	Tyr530Cys	ATACATCAGGTGCTTTGTGAGTT	AACTCACAAAGCACCTGATGTAT	ACE-Y530S
BCHE	Asp98Gly	TCAGAACATAGGTCAAAGTTTTC	GAAAACTTTGACCTATGTTCTGA	BCHE-D98G
	Trp110Arg	GATCAGAGATGCGGAACCCAAAC	GTTTGGGTTCCGCATCTCTGATC	BCHE-W110R
	Gly143Asp	ATGGATTTATGATGGTGGTTTTC	GAAAACCACCATCATAAATCCAT	BCHE-G143D
	Tyr156Ser	TTTACATGTTTCTGATGGCAAGT	ACTTGCCATCAGAAACATGTAAA	BCHE-Y156S
	His466Gln	GGAGTGATGCAAGGCTATGAAAT	ATTTCATAGCCTTGCATCACTCC	BCHE-H466Q
	His466Arg	GGGAGTGATGCGTGGCTATGAAA	TTTCATAGCCACGCATCACTCCC	BCHE-H466R
	Gly467Asp	AGTGATGCATGACTATGAAATTG	CAATTTCATAGTCATGCATCACT	BCHE-G467D
TUBB1	Cys12Tyr	GATTGGCCAGTATGGCAACCAGA	TCTGGTTGCCATACTGGCCAATC	TUBB1-C12Y
	Ser176Pro	CTCCCAAGGTGCCGGACACTGTG	CACAGTGTCCGGCACCTTGGGAG	TUBB1-S176P
	Tyr208Cys	TGAGGCCCTCTGTGACATCTGCT	AGCAGATGTCACAGAGGGCCTCA	TUBB1-Y208C
	Cys211Tyr	CTATGACATCTACTTCCGTACCC	GGGTACGGAAGTAGATGTCATAG	TUBB1-C211Y
	Gly223Arg	CACCCACCTATAGGGATCTCAAC	GTTGAGATCCCTATAGGTGGGTG	TUBB1-G223R
	Arg241Trp	CCACCTCCCTCTGGTTCCCGGGT	ACCCGGGAACCAGAGGGAGGTGG	TUBB1-R241W
	Leu311Phe	GTGGCCGCTACTTCACAGTGGCC	GGCCACTGTGAAGTAGCGGCCAC	TUBB1-L311F
