# Supplementary material for: Rare genetic variability in human drug target genes modulates drug response and can guide precision medicine
Source: Sci Adv. 2021 Sep 1;7(36):eabi6856. doi: 10.1126/sciadv.abi6856 (PMC8442892; doi:10.1126/sciadv.abi6856)
Supplement: Supplementary file 3 — Data file S1 [file sciadv.abi6856_data_file_s1.zip]

Archive with 23 entries (20 files):
- Docking poses/
- Docking poses/captopril-1UZF-Q288R.mol2
- __MACOSX/
- __MACOSX/Docking poses/
- __MACOSX/Docking poses/._captopril-1UZF-Q288R.mol2
- Docking poses/captopril-1UZF-H520R.mol2
- __MACOSX/Docking poses/._captopril-1UZF-H520R.mol2
- Docking poses/captopril-1UZF-Y527C.mol2
- __MACOSX/Docking poses/._captopril-1UZF-Y527C.mol2
- Docking poses/tacrine-4BDS-wt.mol2
- __MACOSX/Docking poses/._tacrine-4BDS-wt.mol2
- Docking poses/K1035-6I0C-D98G.mol2
- __MACOSX/Docking poses/._K1035-6I0C-D98G.mol2
- Docking poses/tacrine-4BDS-D98G.mol2
- __MACOSX/Docking poses/._tacrine-4BDS-D98G.mol2
- Docking poses/captopril-1UZF-Y530C.mol2
- __MACOSX/Docking poses/._captopril-1UZF-Y530C.mol2
- Docking poses/captopril-1UZF-wt.mol2
- __MACOSX/Docking poses/._captopril-1UZF-wt.mol2
- Docking poses/K1035-6I0C-wt.mol2
- __MACOSX/Docking poses/._K1035-6I0C-wt.mol2
- Docking poses/captopril-1UZF-H520N.mol2
- __MACOSX/Docking poses/._captopril-1UZF-H520N.mol2
