# Supplementary material for: Rare genetic variability in human drug target genes modulates drug response and can guide precision medicine
Source: Sci Adv. 2021 Sep 1;7(36):eabi6856. doi: 10.1126/sciadv.abi6856 (PMC8442892; doi:10.1126/sciadv.abi6856)
Supplement: Supplementary file 3 — Data file S1 [file sciadv.abi6856_data_file_s1.zip › Docking poses/captopril-1UZF-Q288R.mol2]

@<TRIPOS>MOLECULE
1UZF-Q281R
9286   9427    580
PROTEIN
USER_CHARGES


@<TRIPOS>DICT
PROTEIN PROTEIN
@<TRIPOS>ATOM
      1 N          35.0385   72.0379   66.0656 N.am      1 ASP40      -0.9439 BACKBONE|DICT|DIRECT
      2 CA         34.9551   70.5710   66.2385 C.3       1 ASP40       0.1639 BACKBONE|DICT|DIRECT
      3 C          36.2144   69.8645   65.6506 C.2       1 ASP40       0.5000 BACKBONE|DICT|DIRECT
      4 O          36.2443   68.6338   65.6753 O.2       1 ASP40      -0.5000 BACKBONE|DICT|DIRECT
      5 CB         33.5995   69.9913   65.7297 C.3       1 ASP40      -0.2200 DICT
      6 CG         33.3654   69.9867   64.2070 C.2       1 ASP40       0.7000 DICT
      7 OD1        33.8374   70.9344   63.5406 O.co2     1 ASP40      -0.8000 DICT
      8 OD2        32.6438   69.0747   63.7478 O.co2     1 ASP40      -0.8000 DICT
      9 N          37.2401   70.6038   65.1799 N.am      2 GLU41      -0.5000 BACKBONE|DICT|DIRECT
     10 CA         38.4783   70.0595   64.6083 C.3       2 GLU41       0.1400 BACKBONE|DICT|DIRECT
     11 C          39.3405   69.3117   65.6482 C.2       2 GLU41       0.5000 BACKBONE|DICT|DIRECT
     12 O          39.9345   68.2870   65.3141 O.2       2 GLU41      -0.5000 BACKBONE|DICT|DIRECT
     13 CB         39.2663   71.2083   63.9342 C.3       2 GLU41      -0.1200 DICT
     14 CG         40.4520   70.7735   63.0385 C.3       2 GLU41      -0.2200 DICT
     15 CD         40.0316   70.0196   61.7713 C.2       2 GLU41       0.7000 DICT
     16 OE1        38.9511   70.3481   61.2367 O.co2     2 GLU41      -0.8000 DICT
     17 OE2        40.8131   69.1505   61.3277 O.co2     2 GLU41      -0.8000 DICT
     18 N          39.3599   69.8172   66.8952 N.am      3 ALA42      -0.5000 BACKBONE|DICT|DIRECT
     19 CA         40.0342   69.1953   68.0368 C.3       3 ALA42       0.1400 BACKBONE|DICT|DIRECT
     20 C          39.3290   67.9203   68.5330 C.2       3 ALA42       0.5000 BACKBONE|DICT|DIRECT
     21 O          40.0161   66.9860   68.9471 O.2       3 ALA42      -0.5000 BACKBONE|DICT|DIRECT
     22 CB         40.1611   70.2235   69.1702 C.3       3 ALA42      -0.1800 DICT
     23 N          37.9853   67.8853   68.4470 N.am      4 GLU43      -0.5000 BACKBONE|DICT|DIRECT
     24 CA         37.1845   66.6901   68.7211 C.3       4 GLU43       0.1400 BACKBONE|DICT|DIRECT
     25 C          37.3364   65.6134   67.6371 C.2       4 GLU43       0.5000 BACKBONE|DICT|DIRECT
     26 O          37.2662   64.4346   67.9737 O.2       4 GLU43      -0.5000 BACKBONE|DICT|DIRECT
     27 CB         35.6965   67.0438   68.9043 C.3       4 GLU43      -0.1200 DICT
     28 CG         35.4013   67.8449   70.1854 C.3       4 GLU43      -0.2200 DICT
     29 CD         33.9037   68.0735   70.4119 C.2       4 GLU43       0.7000 DICT
     30 OE1        33.1195   67.1422   70.1231 O.co2     4 GLU43      -0.8000 DICT
     31 OE2        33.5695   69.1739   70.9004 O.co2     4 GLU43      -0.8000 DICT
     32 N          37.5501   66.0281   66.3760 N.am      5 ALA44      -0.5000 BACKBONE|DICT|DIRECT
     33 CA         37.7758   65.1430   65.2349 C.3       5 ALA44       0.1400 BACKBONE|DICT|DIRECT
     34 C          39.1205   64.4023   65.3273 C.2       5 ALA44       0.5000 BACKBONE|DICT|DIRECT
     35 O          39.1580   63.2079   65.0375 O.2       5 ALA44      -0.5000 BACKBONE|DICT|DIRECT
     36 CB         37.6572   65.9518   63.9352 C.3       5 ALA44      -0.1800 DICT
     37 N          40.1734   65.1015   65.7912 N.am      6 SER45      -0.5000 BACKBONE|DICT|DIRECT
     38 CA         41.4843   64.5326   66.1202 C.3       6 SER45       0.1400 BACKBONE|DICT|DIRECT
     39 C          41.3995   63.4815   67.2395 C.2       6 SER45       0.5000 BACKBONE|DICT|DIRECT
     40 O          41.8791   62.3647   67.0521 O.2       6 SER45      -0.5000 BACKBONE|DICT|DIRECT
     41 CB         42.4565   65.6614   66.5224 C.3       6 SER45       0.1450 DICT
     42 OG         42.8662   66.4065   65.3962 O.3       6 SER45      -0.6830 DICT
     43 N          40.7456   63.8553   68.3541 N.am      7 LYS46      -0.5000 BACKBONE|DICT|DIRECT
     44 CA         40.4983   63.0123   69.5254 C.3       7 LYS46       0.1400 BACKBONE|DICT|DIRECT
     45 C          39.6871   61.7462   69.1926 C.2       7 LYS46       0.5000 BACKBONE|DICT|DIRECT
     46 O          40.0586   60.6637   69.6410 O.2       7 LYS46      -0.5000 BACKBONE|DICT|DIRECT
     47 CB         39.8008   63.8728   70.6017 C.3       7 LYS46      -0.1200 DICT
     48 CG         39.4991   63.1461   71.9286 C.3       7 LYS46      -0.1200 DICT
     49 CD         38.6345   63.9642   72.9001 C.3       7 LYS46      -0.1200 DICT
     50 CE         37.1664   64.0734   72.4542 C.3       7 LYS46       0.1900 DICT
     51 NZ         36.3568   64.8023   73.4438 N.4       7 LYS46      -0.3000 DICT
     52 N          38.6108   61.9085   68.4045 N.am      8 PHE47      -0.5000 BACKBONE|DICT|DIRECT
     53 CA         37.7323   60.8305   67.9578 C.3       8 PHE47       0.1400 BACKBONE|DICT|DIRECT
     54 C          38.4392   59.7734   67.0892 C.2       8 PHE47       0.5000 BACKBONE|DICT|DIRECT
     55 O          38.2039   58.5852   67.2991 O.2       8 PHE47      -0.5000 BACKBONE|DICT|DIRECT
     56 CB         36.4603   61.4187   67.3002 C.3       8 PHE47      -0.0050 DICT
     57 CG         35.5748   60.4004   66.6065 C.ar      8 PHE47      -0.1150 DICT
     58 CD1        34.7228   59.5702   67.3642 C.ar      8 PHE47      -0.1150 DICT
     59 CD2        35.7802   60.1128   65.2410 C.ar      8 PHE47      -0.1150 DICT
     60 CE1        34.0870   58.4982   66.7559 C.ar      8 PHE47      -0.1150 DICT
     61 CE2        35.1366   59.0347   64.6524 C.ar      8 PHE47      -0.1150 DICT
     62 CZ         34.3036   58.2279   65.4114 C.ar      8 PHE47      -0.1150 DICT
     63 N          39.2952   60.2226   66.1535 N.am      9 VAL48      -0.5000 BACKBONE|DICT|DIRECT
     64 CA         40.1099   59.3636   65.2883 C.3       9 VAL48       0.1400 BACKBONE|DICT|DIRECT
     65 C          41.1316   58.5210   66.0785 C.2       9 VAL48       0.5000 BACKBONE|DICT|DIRECT
     66 O          41.2923   57.3411   65.7667 O.2       9 VAL48      -0.5000 BACKBONE|DICT|DIRECT
     67 CB         40.8229   60.1972   64.1782 C.3       9 VAL48      -0.0600 DICT
     68 CG1        42.0550   59.5479   63.5092 C.3       9 VAL48      -0.1800 DICT
     69 CG2        39.8130   60.6007   63.0913 C.3       9 VAL48      -0.1800 DICT
     70 N          41.7574   59.1252   67.1041 N.am     10 GLU49      -0.5000 BACKBONE|DICT|DIRECT
     71 CA         42.6656   58.4530   68.0333 C.3      10 GLU49       0.1400 BACKBONE|DICT|DIRECT
     72 C          41.9580   57.3832   68.8831 C.2      10 GLU49       0.5000 BACKBONE|DICT|DIRECT
     73 O          42.4324   56.2504   68.9221 O.2      10 GLU49      -0.5000 BACKBONE|DICT|DIRECT
     74 CB         43.3524   59.4875   68.9402 C.3      10 GLU49      -0.1200 DICT
     75 CG         44.3640   60.4001   68.2221 C.3      10 GLU49      -0.2200 DICT
     76 CD         44.9522   61.4859   69.1310 C.2      10 GLU49       0.7000 DICT
     77 OE1        44.6883   61.4457   70.3553 O.co2    10 GLU49      -0.8000 DICT
     78 OE2        45.6767   62.3409   68.5784 O.co2    10 GLU49      -0.8000 DICT
     79 N          40.8298   57.7489   69.5192 N.am     11 GLU50      -0.5000 BACKBONE|DICT|DIRECT
     80 CA         39.9982   56.8502   70.3279 C.3      11 GLU50       0.1400 BACKBONE|DICT|DIRECT
     81 C          39.3954   55.6854   69.5264 C.2      11 GLU50       0.5000 BACKBONE|DICT|DIRECT
     82 O          39.3383   54.5721   70.0497 O.2      11 GLU50      -0.5000 BACKBONE|DICT|DIRECT
     83 CB         38.8841   57.6472   71.0317 C.3      11 GLU50      -0.1200 DICT
     84 CG         39.3980   58.5494   72.1718 C.3      11 GLU50      -0.2200 DICT
     85 CD         38.2968   59.3743   72.8470 C.2      11 GLU50       0.7000 DICT
     86 OE1        37.1033   59.0785   72.6144 O.co2    11 GLU50      -0.8000 DICT
     87 OE2        38.6747   60.2960   73.6021 O.co2    11 GLU50      -0.8000 DICT
     88 N          38.9949   55.9534   68.2705 N.am     12 TYR51      -0.5000 BACKBONE|DICT|DIRECT
     89 CA         38.5353   54.9439   67.3217 C.3      12 TYR51       0.1400 BACKBONE|DICT|DIRECT
     90 C          39.6377   53.9341   66.9744 C.2      12 TYR51       0.5000 BACKBONE|DICT|DIRECT
     91 O          39.3663   52.7407   67.0397 O.2      12 TYR51      -0.5000 BACKBONE|DICT|DIRECT
     92 CB         37.9465   55.6034   66.0552 C.3      12 TYR51      -0.0050 DICT
     93 CG         37.5050   54.6086   64.9931 C.ar     12 TYR51      -0.1150 DICT
     94 CD1        36.3190   53.8717   65.1812 C.ar     12 TYR51      -0.1150 DICT
     95 CD2        38.3056   54.3633   63.8575 C.ar     12 TYR51      -0.1150 DICT
     96 CE1        35.9177   52.9103   64.2359 C.ar     12 TYR51      -0.1150 DICT
     97 CE2        37.9199   53.3812   62.9248 C.ar     12 TYR51      -0.1150 DICT
     98 CZ         36.7210   52.6639   63.1073 C.ar     12 TYR51       0.1500 DICT
     99 OH         36.3330   51.7372   62.1867 O.3      12 TYR51      -0.5850 DICT
    100 N          40.8420   54.4267   66.6320 N.am     13 ASP52      -0.5000 BACKBONE|DICT|DIRECT
    101 CA         42.0032   53.6242   66.2372 C.3      13 ASP52       0.1400 BACKBONE|DICT|DIRECT
    102 C          42.4563   52.6593   67.3540 C.2      13 ASP52       0.5000 BACKBONE|DICT|DIRECT
    103 O          42.6190   51.4722   67.0798 O.2      13 ASP52      -0.5000 BACKBONE|DICT|DIRECT
    104 CB         43.1578   54.5287   65.7379 C.3      13 ASP52      -0.2200 DICT
    105 CG         44.3825   53.7915   65.1806 C.2      13 ASP52       0.7000 DICT
    106 OD1        44.2095   52.6822   64.6285 O.co2    13 ASP52      -0.8000 DICT
    107 OD2        45.4783   54.3866   65.2513 O.co2    13 ASP52      -0.8000 DICT
    108 N          42.5985   53.1768   68.5881 N.am     14 ARG53      -0.5000 BACKBONE|DICT|DIRECT
    109 CA         42.9713   52.4238   69.7931 C.3      14 ARG53       0.1400 BACKBONE|DICT|DIRECT
    110 C          42.0371   51.2352   70.0867 C.2      14 ARG53       0.5000 BACKBONE|DICT|DIRECT
    111 O          42.5295   50.1367   70.3404 O.2      14 ARG53      -0.5000 BACKBONE|DICT|DIRECT
    112 CB         42.9979   53.3794   71.0057 C.3      14 ARG53      -0.1200 DICT
    113 CG         44.1274   54.4237   70.9728 C.3      14 ARG53      -0.0500 DICT
    114 CD         43.9981   55.4439   72.1167 C.3      14 ARG53       0.1900 DICT
    115 NE         44.8991   56.5930   71.9346 N.pl3    14 ARG53      -0.7000 DICT
    116 CZ         44.5675   57.8951   72.0231 C.cat    14 ARG53       0.6399 DICT
    117 NH1        43.3175   58.2902   72.3085 N.pl3    14 ARG53      -0.8000 DICT
    118 NH2        45.5095   58.8245   71.8143 N.pl3    14 ARG53      -0.8000 DICT
    119 N          40.7170   51.4757   70.0319 N.am     15 THR54      -0.5000 BACKBONE|DICT|DIRECT
    120 CA         39.6914   50.4659   70.3017 C.3      15 THR54       0.1400 BACKBONE|DICT|DIRECT
    121 C          39.4027   49.5520   69.0896 C.2      15 THR54       0.5000 BACKBONE|DICT|DIRECT
    122 O          39.0143   48.4067   69.3173 O.2      15 THR54      -0.5000 BACKBONE|DICT|DIRECT
    123 CB         38.3660   51.1174   70.7748 C.3      15 THR54       0.2050 DICT
    124 CG2        38.5281   51.8839   72.0965 C.3      15 THR54      -0.1800 DICT
    125 OG1        37.8292   52.0002   69.8083 O.3      15 THR54      -0.6830 DICT
    126 N          39.6484   50.0249   67.8513 N.am     16 SER55      -0.5000 BACKBONE|DICT|DIRECT
    127 CA         39.5608   49.2294   66.6195 C.3      16 SER55       0.1400 BACKBONE|DICT|DIRECT
    128 C          40.6318   48.1324   66.5577 C.2      16 SER55       0.5000 BACKBONE|DICT|DIRECT
    129 O          40.3050   47.0138   66.1726 O.2      16 SER55      -0.5000 BACKBONE|DICT|DIRECT
    130 CB         39.6698   50.1171   65.3637 C.3      16 SER55       0.1450 DICT
    131 OG         38.4606   50.7939   65.1156 O.3      16 SER55      -0.6830 DICT
    132 N          41.8715   48.4596   66.9701 N.am     17 GLN56      -0.5000 BACKBONE|DICT|DIRECT
    133 CA         42.9964   47.5237   67.0761 C.3      17 GLN56       0.1400 BACKBONE|DICT|DIRECT
    134 C          42.7081   46.3132   67.9789 C.2      17 GLN56       0.5000 BACKBONE|DICT|DIRECT
    135 O          43.0854   45.2011   67.6188 O.2      17 GLN56      -0.5000 BACKBONE|DICT|DIRECT
    136 CB         44.2596   48.2645   67.5668 C.3      17 GLN56      -0.1200 DICT
    137 CG         44.9081   49.1504   66.4905 C.3      17 GLN56      -0.1200 DICT
    138 CD         46.0642   49.9950   67.0230 C.2      17 GLN56       0.5000 DICT
    139 NE2        46.1369   51.2576   66.5984 N.am     17 GLN56      -0.7600 DICT
    140 OE1        46.9036   49.5093   67.7774 O.2      17 GLN56      -0.5000 DICT
    141 N          42.0313   46.5585   69.1133 N.am     18 VAL57      -0.5000 BACKBONE|DICT|DIRECT
    142 CA         41.6679   45.5491   70.1054 C.3      18 VAL57       0.1400 BACKBONE|DICT|DIRECT
    143 C          40.5369   44.6254   69.6102 C.2      18 VAL57       0.5000 BACKBONE|DICT|DIRECT
    144 O          40.7304   43.4115   69.5786 O.2      18 VAL57      -0.5000 BACKBONE|DICT|DIRECT
    145 CB         41.2628   46.2155   71.4551 C.3      18 VAL57      -0.0600 DICT
    146 CG1        40.6402   45.2607   72.4965 C.3      18 VAL57      -0.1800 DICT
    147 CG2        42.4629   46.9437   72.0878 C.3      18 VAL57      -0.1800 DICT
    148 N          39.3859   45.2081   69.2339 N.am     19 VAL58      -0.5000 BACKBONE|DICT|DIRECT
    149 CA         38.1765   44.4570   68.8839 C.3      19 VAL58       0.1400 BACKBONE|DICT|DIRECT
    150 C          38.2350   43.7686   67.4996 C.2      19 VAL58       0.5000 BACKBONE|DICT|DIRECT
    151 O          37.5942   42.7298   67.3377 O.2      19 VAL58      -0.5000 BACKBONE|DICT|DIRECT
    152 CB         36.9111   45.3528   69.0152 C.3      19 VAL58      -0.0600 DICT
    153 CG1        36.8378   46.5003   67.9948 C.3      19 VAL58      -0.1800 DICT
    154 CG2        35.5901   44.5583   69.0044 C.3      19 VAL58      -0.1800 DICT
    155 N          39.0371   44.2982   66.5546 N.am     20 TRP59      -0.5000 BACKBONE|DICT|DIRECT
    156 CA         39.2700   43.6638   65.2499 C.3      20 TRP59       0.1400 BACKBONE|DICT|DIRECT
    157 C          40.3215   42.5405   65.3255 C.2      20 TRP59       0.5000 BACKBONE|DICT|DIRECT
    158 O          40.2500   41.6270   64.5062 O.2      20 TRP59      -0.5000 BACKBONE|DICT|DIRECT
    159 CB         39.6298   44.6917   64.1518 C.3      20 TRP59      -0.1200 DICT
    160 CG         38.6346   45.7690   63.7995 C.ar     20 TRP59       0.0750 DICT
    161 CD1        37.5094   46.0907   64.4790 C.ar     20 TRP59      -0.1150 DICT
    162 CD2        38.6751   46.6919   62.6666 C.ar     20 TRP59      -0.0550 DICT
    163 CE2        37.5386   47.5544   62.7373 C.ar     20 TRP59       0.1300 DICT
    164 CE3        39.5507   46.8828   61.5728 C.ar     20 TRP59      -0.1150 DICT
    165 NE1        36.8690   47.1461   63.8683 N.pl3    20 TRP59      -0.5700 DICT
    166 CZ2        37.2872   48.5510   61.7795 C.ar     20 TRP59      -0.1150 DICT
    167 CZ3        39.3074   47.8757   60.6007 C.ar     20 TRP59      -0.1150 DICT
    168 CH2        38.1813   48.7150   60.7061 C.ar     20 TRP59      -0.1150 DICT
    169 N          41.2362   42.5884   66.3146 N.am     21 ASN60      -0.5000 BACKBONE|DICT|DIRECT
    170 CA         42.1602   41.4956   66.6470 C.3      21 ASN60       0.1400 BACKBONE|DICT|DIRECT
    171 C          41.4087   40.2968   67.2569 C.2      21 ASN60       0.5000 BACKBONE|DICT|DIRECT
    172 O          41.6593   39.1653   66.8426 O.2      21 ASN60      -0.5000 BACKBONE|DICT|DIRECT
    173 CB         43.2872   42.0416   67.5608 C.3      21 ASN60      -0.1200 DICT
    174 CG         44.3056   40.9971   68.0334 C.2      21 ASN60       0.5000 DICT
    175 ND2        45.3576   40.7697   67.2465 N.am     21 ASN60      -0.7600 DICT
    176 OD1        44.1508   40.4135   69.1029 O.2      21 ASN60      -0.5000 DICT
    177 N          40.4791   40.5759   68.1887 N.am     22 GLU61      -0.5000 BACKBONE|DICT|DIRECT
    178 CA         39.5823   39.5903   68.7977 C.3      22 GLU61       0.1400 BACKBONE|DICT|DIRECT
    179 C          38.6141   38.9429   67.7936 C.2      22 GLU61       0.5000 BACKBONE|DICT|DIRECT
    180 O          38.3360   37.7494   67.9183 O.2      22 GLU61      -0.5000 BACKBONE|DICT|DIRECT
    181 CB         38.7836   40.2458   69.9378 C.3      22 GLU61      -0.1200 DICT
    182 CG         39.6284   40.5707   71.1831 C.3      22 GLU61      -0.2200 DICT
    183 CD         38.8044   41.2437   72.2826 C.2      22 GLU61       0.7000 DICT
    184 OE1        37.6617   40.7857   72.5090 O.co2    22 GLU61      -0.8000 DICT
    185 OE2        39.3333   42.2010   72.8866 O.co2    22 GLU61      -0.8000 DICT
    186 N          38.1349   39.7298   66.8137 N.am     23 TYR62      -0.5000 BACKBONE|DICT|DIRECT
    187 CA         37.3064   39.2350   65.7186 C.3      23 TYR62       0.1400 BACKBONE|DICT|DIRECT
    188 C          38.1040   38.3459   64.7489 C.2      23 TYR62       0.5000 BACKBONE|DICT|DIRECT
    189 O          37.6096   37.2790   64.3920 O.2      23 TYR62      -0.5000 BACKBONE|DICT|DIRECT
    190 CB         36.6055   40.4008   64.9904 C.3      23 TYR62      -0.0050 DICT
    191 CG         35.7263   39.9351   63.8434 C.ar     23 TYR62      -0.1150 DICT
    192 CD1        34.4744   39.3531   64.1226 C.ar     23 TYR62      -0.1150 DICT
    193 CD2        36.1940   39.9877   62.5128 C.ar     23 TYR62      -0.1150 DICT
    194 CE1        33.7149   38.7847   63.0855 C.ar     23 TYR62      -0.1150 DICT
    195 CE2        35.4328   39.4167   61.4746 C.ar     23 TYR62      -0.1150 DICT
    196 CZ         34.1991   38.8001   61.7631 C.ar     23 TYR62       0.1500 DICT
    197 OH         33.4793   38.2082   60.7666 O.3      23 TYR62      -0.5850 DICT
    198 N          39.3156   38.7882   64.3621 N.am     24 ALA63      -0.5000 BACKBONE|DICT|DIRECT
    199 CA         40.2249   38.0632   63.4704 C.3      24 ALA63       0.1400 BACKBONE|DICT|DIRECT
    200 C          40.6776   36.7039   64.0284 C.2      24 ALA63       0.5000 BACKBONE|DICT|DIRECT
    201 O          40.8451   35.7744   63.2421 O.2      24 ALA63      -0.5000 BACKBONE|DICT|DIRECT
    202 CB         41.4360   38.9463   63.1299 C.3      24 ALA63      -0.1800 DICT
    203 N          40.8176   36.6057   65.3633 N.am     25 GLU64      -0.5000 BACKBONE|DICT|DIRECT
    204 CA         41.0769   35.3723   66.1062 C.3      25 GLU64       0.1400 BACKBONE|DICT|DIRECT
    205 C          39.9436   34.3437   65.9427 C.2      25 GLU64       0.5000 BACKBONE|DICT|DIRECT
    206 O          40.2089   33.2304   65.4960 O.2      25 GLU64      -0.5000 BACKBONE|DICT|DIRECT
    207 CB         41.3611   35.7227   67.5849 C.3      25 GLU64      -0.1200 DICT
    208 CG         41.5575   34.5123   68.5249 C.3      25 GLU64      -0.2200 DICT
    209 CD         41.7754   34.9292   69.9802 C.2      25 GLU64       0.7000 DICT
    210 OE1        42.6323   35.8109   70.2075 O.co2    25 GLU64      -0.8000 DICT
    211 OE2        41.0830   34.3481   70.8443 O.co2    25 GLU64      -0.8000 DICT
    212 N          38.7080   34.7434   66.2894 N.am     26 ALA65      -0.5000 BACKBONE|DICT|DIRECT
    213 CA         37.5058   33.9085   66.2071 C.3      26 ALA65       0.1400 BACKBONE|DICT|DIRECT
    214 C          37.1159   33.5072   64.7754 C.2      26 ALA65       0.5000 BACKBONE|DICT|DIRECT
    215 O          36.6513   32.3858   64.5687 O.2      26 ALA65      -0.5000 BACKBONE|DICT|DIRECT
    216 CB         36.3501   34.6483   66.8857 C.3      26 ALA65      -0.1800 DICT
    217 N          37.3413   34.4232   63.8200 N.am     27 ASN66      -0.5000 BACKBONE|DICT|DIRECT
    218 CA         37.1366   34.2140   62.3907 C.3      27 ASN66       0.1400 BACKBONE|DICT|DIRECT
    219 C          38.1673   33.2258   61.8105 C.2      27 ASN66       0.5000 BACKBONE|DICT|DIRECT
    220 O          37.7702   32.3577   61.0359 O.2      27 ASN66      -0.5000 BACKBONE|DICT|DIRECT
    221 CB         37.1474   35.5894   61.6806 C.3      27 ASN66      -0.1200 DICT
    222 CG         36.6255   35.5888   60.2387 C.2      27 ASN66       0.5000 DICT
    223 ND2        37.0382   36.5840   59.4516 N.am     27 ASN66      -0.7600 DICT
    224 OD1        35.8498   34.7240   59.8388 O.2      27 ASN66      -0.5000 DICT
    225 N          39.4424   33.3246   62.2363 N.am     28 TRP67      -0.5000 BACKBONE|DICT|DIRECT
    226 CA         40.5053   32.3671   61.9088 C.3      28 TRP67       0.1400 BACKBONE|DICT|DIRECT
    227 C          40.2103   30.9513   62.4331 C.2      28 TRP67       0.5000 BACKBONE|DICT|DIRECT
    228 O          40.4059   29.9928   61.6885 O.2      28 TRP67      -0.5000 BACKBONE|DICT|DIRECT
    229 CB         41.8777   32.8820   62.4043 C.3      28 TRP67      -0.1200 DICT
    230 CG         43.0472   31.9518   62.2255 C.ar     28 TRP67       0.0750 DICT
    231 CD1        43.4032   30.9650   63.0813 C.ar     28 TRP67      -0.1150 DICT
    232 CD2        43.9537   31.8318   61.0876 C.ar     28 TRP67      -0.0550 DICT
    233 CE2        44.8376   30.7349   61.3224 C.ar     28 TRP67       0.1300 DICT
    234 CE3        44.1162   32.5319   59.8713 C.ar     28 TRP67      -0.1150 DICT
    235 NE1        44.4554   30.2463   62.5534 N.pl3    28 TRP67      -0.5700 DICT
    236 CZ2        45.8157   30.3444   60.3914 C.ar     28 TRP67      -0.1150 DICT
    237 CZ3        45.1038   32.1598   58.9374 C.ar     28 TRP67      -0.1150 DICT
    238 CH2        45.9456   31.0620   59.1906 C.ar     28 TRP67      -0.1150 DICT
    239 N          39.7393   30.8499   63.6894 N.am     29 ASN68      -0.5000 BACKBONE|DICT|DIRECT
    240 CA         39.3938   29.5851   64.3501 C.3      29 ASN68       0.1400 BACKBONE|DICT|DIRECT
    241 C          38.2441   28.8464   63.6469 C.2      29 ASN68       0.5000 BACKBONE|DICT|DIRECT
    242 O          38.2953   27.6213   63.5834 O.2      29 ASN68      -0.5000 BACKBONE|DICT|DIRECT
    243 CB         39.0584   29.8271   65.8415 C.3      29 ASN68      -0.1200 DICT
    244 CG         40.2433   30.2961   66.6969 C.2      29 ASN68       0.5000 DICT
    245 ND2        39.9487   30.8814   67.8596 N.am     29 ASN68      -0.7600 DICT
    246 OD1        41.4050   30.1299   66.3295 O.2      29 ASN68      -0.5000 DICT
    247 N          37.2704   29.5881   63.0898 N.am     30 TYR69      -0.5000 BACKBONE|DICT|DIRECT
    248 CA         36.2328   29.0406   62.2174 C.3      30 TYR69       0.1400 BACKBONE|DICT|DIRECT
    249 C          36.7805   28.5823   60.8508 C.2      30 TYR69       0.5000 BACKBONE|DICT|DIRECT
    250 O          36.4738   27.4691   60.4325 O.2      30 TYR69      -0.5000 BACKBONE|DICT|DIRECT
    251 CB         35.0511   30.0332   62.0998 C.3      30 TYR69      -0.0050 DICT
    252 CG         34.1068   29.7244   60.9500 C.ar     30 TYR69      -0.1150 DICT
    253 CD1        33.1759   28.6706   61.0533 C.ar     30 TYR69      -0.1150 DICT
    254 CD2        34.2477   30.4190   59.7313 C.ar     30 TYR69      -0.1150 DICT
    255 CE1        32.4262   28.2858   59.9244 C.ar     30 TYR69      -0.1150 DICT
    256 CE2        33.5194   30.0183   58.5987 C.ar     30 TYR69      -0.1150 DICT
    257 CZ         32.6183   28.9413   58.6920 C.ar     30 TYR69       0.1500 DICT
    258 OH         31.9223   28.5441   57.5909 O.3      30 TYR69      -0.5850 DICT
    259 N          37.5519   29.4474   60.1717 N.am     31 ASN70      -0.5000 BACKBONE|DICT|DIRECT
    260 CA         38.0659   29.2105   58.8167 C.3      31 ASN70       0.1400 BACKBONE|DICT|DIRECT
    261 C          39.0663   28.0415   58.7230 C.2      31 ASN70       0.5000 BACKBONE|DICT|DIRECT
    262 O          39.1066   27.3967   57.6769 O.2      31 ASN70      -0.5000 BACKBONE|DICT|DIRECT
    263 CB         38.6797   30.5250   58.2852 C.3      31 ASN70      -0.1200 DICT
    264 CG         37.6754   31.4234   57.5562 C.2      31 ASN70       0.5000 DICT
    265 ND2        36.9239   32.2435   58.2866 N.am     31 ASN70      -0.7600 DICT
    266 OD1        37.5977   31.3963   56.3313 O.2      31 ASN70      -0.5000 DICT
    267 N          39.8282   27.7786   59.7964 N.am     32 THR71      -0.5000 BACKBONE|DICT|DIRECT
    268 CA         40.8096   26.6920   59.8788 C.3      32 THR71       0.1400 BACKBONE|DICT|DIRECT
    269 C          40.3099   25.4858   60.7064 C.2      32 THR71       0.5000 BACKBONE|DICT|DIRECT
    270 O          41.0768   24.5372   60.8736 O.2      32 THR71      -0.5000 BACKBONE|DICT|DIRECT
    271 CB         42.1488   27.1904   60.4894 C.3      32 THR71       0.2050 DICT
    272 CG2        42.7513   28.3722   59.7208 C.3      32 THR71      -0.1800 DICT
    273 OG1        42.0404   27.5277   61.8620 O.3      32 THR71      -0.6830 DICT
    274 N          39.0482   25.5057   61.1716 N.am     33 ASN72      -0.5000 BACKBONE|DICT|DIRECT
    275 CA         38.4324   24.4363   61.9591 C.3      33 ASN72       0.1400 BACKBONE|DICT|DIRECT
    276 C          36.9219   24.7310   62.0278 C.2      33 ASN72       0.5000 BACKBONE|DICT|DIRECT
    277 O          36.4578   25.2721   63.0295 O.2      33 ASN72      -0.5000 BACKBONE|DICT|DIRECT
    278 CB         39.1142   24.2862   63.3591 C.3      33 ASN72      -0.1200 DICT
    279 CG         38.6306   23.0985   64.2095 C.2      33 ASN72       0.5000 DICT
    280 ND2        38.9785   23.1657   65.5064 N.am     33 ASN72      -0.3669 DICT
    281 OD1        38.0099   22.1610   63.7077 O.2      33 ASN72      -0.5000 DICT
    282 N          36.1876   24.3900   60.9543 N.am     34 ILE73      -0.5000 BACKBONE|DICT|DIRECT
    283 CA         34.7333   24.5435   60.8511 C.3      34 ILE73       0.1400 BACKBONE|DICT|DIRECT
    284 C          34.0352   23.5155   61.7631 C.2      34 ILE73       0.5000 BACKBONE|DICT|DIRECT
    285 O          34.0585   22.3192   61.4708 O.2      34 ILE73      -0.5000 BACKBONE|DICT|DIRECT
    286 CB         34.2175   24.3792   59.3831 C.3      34 ILE73      -0.0600 DICT
    287 CG1        34.8009   25.4802   58.4656 C.3      34 ILE73      -0.1200 DICT
    288 CG2        32.6721   24.3490   59.2585 C.3      34 ILE73      -0.1800 DICT
    289 CD1        34.4625   25.3065   56.9778 C.3      34 ILE73      -0.1800 DICT
    290 N          33.4484   24.0192   62.8578 N.am     35 THR74      -0.5000 BACKBONE|DICT|DIRECT
    291 CA         32.6888   23.2566   63.8476 C.3      35 THR74       0.1400 BACKBONE|DICT|DIRECT
    292 C          31.5180   24.1179   64.3578 C.2      35 THR74       0.5000 BACKBONE|DICT|DIRECT
    293 O          31.4900   25.3245   64.1117 O.2      35 THR74      -0.5000 BACKBONE|DICT|DIRECT
    294 CB         33.5621   22.8293   65.0700 C.3      35 THR74       0.2050 DICT
    295 CG2        34.9017   22.1695   64.7190 C.3      35 THR74      -0.1800 DICT
    296 OG1        33.7900   23.8657   66.0079 O.3      35 THR74      -0.6830 DICT
    297 N          30.5878   23.4828   65.0901 N.am     36 THR75      -0.5000 BACKBONE|DICT|DIRECT
    298 CA         29.4564   24.1359   65.7571 C.3      36 THR75       0.1400 BACKBONE|DICT|DIRECT
    299 C          29.8824   25.1642   66.8302 C.2      36 THR75       0.5000 BACKBONE|DICT|DIRECT
    300 O          29.2256   26.1972   66.9558 O.2      36 THR75      -0.5000 BACKBONE|DICT|DIRECT
    301 CB         28.5358   23.0844   66.4366 C.3      36 THR75       0.2050 DICT
    302 CG2        27.2956   23.6387   67.1648 C.3      36 THR75      -0.1800 DICT
    303 OG1        28.0881   22.1640   65.4604 O.3      36 THR75      -0.6830 DICT
    304 N          30.9785   24.8764   67.5555 N.am     37 GLU76      -0.5000 BACKBONE|DICT|DIRECT
    305 CA         31.5328   25.7298   68.6069 C.3      37 GLU76       0.1400 BACKBONE|DICT|DIRECT
    306 C          32.2205   26.9875   68.0516 C.2      37 GLU76       0.5000 BACKBONE|DICT|DIRECT
    307 O          31.9499   28.0774   68.5509 O.2      37 GLU76      -0.5000 BACKBONE|DICT|DIRECT
    308 CB         32.4751   24.8921   69.4933 C.3      37 GLU76      -0.1200 DICT
    309 CG         33.1481   25.6658   70.6491 C.3      37 GLU76      -0.2200 DICT
    310 CD         34.0837   24.8064   71.5022 C.2      37 GLU76       0.7000 DICT
    311 OE1        33.9025   23.5687   71.5128 O.co2    37 GLU76      -0.8000 DICT
    312 OE2        34.9782   25.4111   72.1317 O.co2    37 GLU76      -0.8000 DICT
    313 N          33.0795   26.8228   67.0307 N.am     38 THR77      -0.5000 BACKBONE|DICT|DIRECT
    314 CA         33.7820   27.9283   66.3708 C.3      38 THR77       0.1400 BACKBONE|DICT|DIRECT
    315 C          32.8366   28.8095   65.5241 C.2      38 THR77       0.5000 BACKBONE|DICT|DIRECT
    316 O          33.0861   30.0100   65.4255 O.2      38 THR77      -0.5000 BACKBONE|DICT|DIRECT
    317 CB         34.9282   27.4160   65.4637 C.3      38 THR77       0.2050 DICT
    318 CG2        35.9937   26.5961   66.2100 C.3      38 THR77      -0.1800 DICT
    319 OG1        34.4375   26.6761   64.3616 O.3      38 THR77      -0.6830 DICT
    320 N          31.7478   28.2202   64.9948 N.am     39 SER78      -0.5000 BACKBONE|DICT|DIRECT
    321 CA         30.6334   28.9240   64.3577 C.3      39 SER78       0.1400 BACKBONE|DICT|DIRECT
    322 C          29.8713   29.8097   65.3572 C.2      39 SER78       0.5000 BACKBONE|DICT|DIRECT
    323 O          29.6453   30.9821   65.0677 O.2      39 SER78      -0.5000 BACKBONE|DICT|DIRECT
    324 CB         29.6769   27.9051   63.7060 C.3      39 SER78       0.1450 DICT
    325 OG         30.1920   27.4631   62.4688 O.3      39 SER78      -0.6830 DICT
    326 N          29.5306   29.2376   66.5263 N.am     40 LYS79      -0.5000 BACKBONE|DICT|DIRECT
    327 CA         28.8825   29.9114   67.6538 C.3      40 LYS79       0.1400 BACKBONE|DICT|DIRECT
    328 C          29.7082   31.0814   68.2218 C.2      40 LYS79       0.5000 BACKBONE|DICT|DIRECT
    329 O          29.1429   32.1471   68.4581 O.2      40 LYS79      -0.5000 BACKBONE|DICT|DIRECT
    330 CB         28.4943   28.8453   68.7105 C.3      40 LYS79      -0.1200 DICT
    331 CG         28.1384   29.3690   70.1167 C.3      40 LYS79      -0.1200 DICT
    332 CD         27.6524   28.2748   71.0841 C.3      40 LYS79      -0.1200 DICT
    333 CE         26.2110   27.7977   70.8447 C.3      40 LYS79       0.1900 DICT
    334 NZ         25.2299   28.8555   71.1457 N.4      40 LYS79      -0.3000 DICT
    335 N          31.0205   30.8683   68.4138 N.am     41 ILE80      -0.5000 BACKBONE|DICT|DIRECT
    336 CA         31.9689   31.8731   68.9033 C.3      41 ILE80       0.1400 BACKBONE|DICT|DIRECT
    337 C          32.1767   33.0325   67.9083 C.2      41 ILE80       0.5000 BACKBONE|DICT|DIRECT
    338 O          32.2524   34.1798   68.3471 O.2      41 ILE80      -0.5000 BACKBONE|DICT|DIRECT
    339 CB         33.3316   31.2222   69.2957 C.3      41 ILE80      -0.0600 DICT
    340 CG1        33.1629   30.3788   70.5823 C.3      41 ILE80      -0.1200 DICT
    341 CG2        34.5191   32.1997   69.4647 C.3      41 ILE80      -0.1800 DICT
    342 CD1        34.2927   29.3667   70.8208 C.3      41 ILE80      -0.1800 DICT
    343 N          32.2098   32.7250   66.5990 N.am     42 LEU81      -0.5000 BACKBONE|DICT|DIRECT
    344 CA         32.2695   33.7183   65.5265 C.3      42 LEU81       0.1400 BACKBONE|DICT|DIRECT
    345 C          30.9959   34.5823   65.4519 C.2      42 LEU81       0.5000 BACKBONE|DICT|DIRECT
    346 O          31.1218   35.7931   65.2878 O.2      42 LEU81      -0.5000 BACKBONE|DICT|DIRECT
    347 CB         32.6112   33.0210   64.1885 C.3      42 LEU81      -0.1200 DICT
    348 CG         32.6899   33.9431   62.9481 C.3      42 LEU81      -0.0600 DICT
    349 CD1        33.6756   35.1125   63.1317 C.3      42 LEU81      -0.1800 DICT
    350 CD2        33.0010   33.1318   61.6786 C.3      42 LEU81      -0.1800 DICT
    351 N          29.8091   33.9685   65.6164 N.am     43 LEU82      -0.5000 BACKBONE|DICT|DIRECT
    352 CA         28.5139   34.6595   65.6530 C.3      43 LEU82       0.1400 BACKBONE|DICT|DIRECT
    353 C          28.3598   35.6087   66.8515 C.2      43 LEU82       0.5000 BACKBONE|DICT|DIRECT
    354 O          27.7819   36.6786   66.6764 O.2      43 LEU82      -0.5000 BACKBONE|DICT|DIRECT
    355 CB         27.3578   33.6370   65.6219 C.3      43 LEU82      -0.1200 DICT
    356 CG         27.1335   32.9915   64.2400 C.3      43 LEU82      -0.0600 DICT
    357 CD1        26.2289   31.7434   64.3443 C.3      43 LEU82      -0.1800 DICT
    358 CD2        26.6258   34.0101   63.1957 C.3      43 LEU82      -0.1800 DICT
    359 N          28.9115   35.2369   68.0196 N.am     44 GLN83      -0.5000 BACKBONE|DICT|DIRECT
    360 CA         28.9892   36.1024   69.2000 C.3      44 GLN83       0.1400 BACKBONE|DICT|DIRECT
    361 C          29.9181   37.3104   68.9845 C.2      44 GLN83       0.5000 BACKBONE|DICT|DIRECT
    362 O          29.5542   38.4223   69.3648 O.2      44 GLN83      -0.5000 BACKBONE|DICT|DIRECT
    363 CB         29.4241   35.2799   70.4285 C.3      44 GLN83      -0.1200 DICT
    364 CG         28.3382   34.3109   70.9284 C.3      44 GLN83      -0.1200 DICT
    365 CD         28.8688   33.4097   72.0414 C.2      44 GLN83       0.5000 DICT
    366 NE2        29.3737   32.2305   71.6783 N.am     44 GLN83      -0.7600 DICT
    367 OE1        28.8299   33.7739   73.2134 O.2      44 GLN83      -0.5000 DICT
    368 N          31.0744   37.0699   68.3422 N.am     45 LYS84      -0.5000 BACKBONE|DICT|DIRECT
    369 CA         32.0686   38.0844   67.9880 C.3      45 LYS84       0.1400 BACKBONE|DICT|DIRECT
    370 C          31.6107   39.0534   66.8830 C.2      45 LYS84       0.5000 BACKBONE|DICT|DIRECT
    371 O          32.0679   40.1950   66.8953 O.2      45 LYS84      -0.5000 BACKBONE|DICT|DIRECT
    372 CB         33.4030   37.3922   67.6380 C.3      45 LYS84      -0.1200 DICT
    373 CG         34.1251   36.8201   68.8716 C.3      45 LYS84      -0.1200 DICT
    374 CD         34.9261   37.8724   69.6537 C.3      45 LYS84      -0.1200 DICT
    375 CE         35.4581   37.3290   70.9877 C.3      45 LYS84       0.1900 DICT
    376 NZ         36.0288   38.4007   71.8208 N.4      45 LYS84      -0.3000 DICT
    377 N          30.6944   38.6169   65.9948 N.am     46 ASN85      -0.5000 BACKBONE|DICT|DIRECT
    378 CA         30.0124   39.4636   65.0058 C.3      46 ASN85       0.1400 BACKBONE|DICT|DIRECT
    379 C          29.1046   40.5174   65.6655 C.2      46 ASN85       0.5000 BACKBONE|DICT|DIRECT
    380 O          29.0356   41.6292   65.1450 O.2      46 ASN85      -0.5000 BACKBONE|DICT|DIRECT
    381 CB         29.1785   38.5998   64.0303 C.3      46 ASN85      -0.1200 DICT
    382 CG         29.9522   38.0160   62.8475 C.2      46 ASN85       0.5000 DICT
    383 ND2        29.9074   36.6956   62.6683 N.am     46 ASN85      -0.7600 DICT
    384 OD1        30.5379   38.7587   62.0643 O.2      46 ASN85      -0.5000 DICT
    385 N          28.4419   40.1737   66.7851 N.am     47 MET86      -0.5000 BACKBONE|DICT|DIRECT
    386 CA         27.6162   41.1177   67.5444 C.3      47 MET86       0.1400 BACKBONE|DICT|DIRECT
    387 C          28.4589   42.0773   68.4058 C.2      47 MET86       0.5000 BACKBONE|DICT|DIRECT
    388 O          28.0327   43.2153   68.5908 O.2      47 MET86      -0.5000 BACKBONE|DICT|DIRECT
    389 CB         26.5579   40.3807   68.3956 C.3      47 MET86      -0.1200 DICT
    390 CG         25.6731   39.3769   67.6300 C.3      47 MET86       0.0475 DICT
    391 SD         24.8500   39.9638   66.1185 S.3      47 MET86      -0.3350 DICT
    392 CE         23.5446   41.0055   66.8199 C.3      47 MET86      -0.0125 DICT
    393 N          29.6350   41.6289   68.8882 N.am     48 GLN87      -0.5000 BACKBONE|DICT|DIRECT
    394 CA         30.5774   42.4453   69.6632 C.3      48 GLN87       0.1400 BACKBONE|DICT|DIRECT
    395 C          31.2788   43.5319   68.8313 C.2      48 GLN87       0.5000 BACKBONE|DICT|DIRECT
    396 O          31.3315   44.6779   69.2796 O.2      48 GLN87      -0.5000 BACKBONE|DICT|DIRECT
    397 CB         31.6071   41.5564   70.3918 C.3      48 GLN87      -0.1200 DICT
    398 CG         31.0101   40.7880   71.5873 C.3      48 GLN87      -0.1200 DICT
    399 CD         32.0572   40.0139   72.3950 C.2      48 GLN87       0.5000 DICT
    400 NE2        31.7780   39.7868   73.6794 N.am     48 GLN87      -0.7600 DICT
    401 OE1        33.0943   39.6073   71.8768 O.2      48 GLN87      -0.5000 DICT
    402 N          31.7764   43.1698   67.6336 N.am     49 ILE88      -0.5000 BACKBONE|DICT|DIRECT
    403 CA         32.3922   44.1151   66.6952 C.3      49 ILE88       0.1400 BACKBONE|DICT|DIRECT
    404 C          31.3622   45.0935   66.0892 C.2      49 ILE88       0.5000 BACKBONE|DICT|DIRECT
    405 O          31.7075   46.2546   65.8812 O.2      49 ILE88      -0.5000 BACKBONE|DICT|DIRECT
    406 CB         33.1802   43.3970   65.5564 C.3      49 ILE88      -0.0600 DICT
    407 CG1        34.0938   44.3658   64.7679 C.3      49 ILE88      -0.1200 DICT
    408 CG2        32.2852   42.5968   64.5883 C.3      49 ILE88      -0.1800 DICT
    409 CD1        35.1959   43.6655   63.9602 C.3      49 ILE88      -0.1800 DICT
    410 N          30.1124   44.6346   65.8840 N.am     50 ALA89      -0.5000 BACKBONE|DICT|DIRECT
    411 CA         28.9946   45.4679   65.4408 C.3      50 ALA89       0.1400 BACKBONE|DICT|DIRECT
    412 C          28.5355   46.4901   66.4940 C.2      50 ALA89       0.5000 BACKBONE|DICT|DIRECT
    413 O          28.0886   47.5651   66.1036 O.2      50 ALA89      -0.5000 BACKBONE|DICT|DIRECT
    414 CB         27.8221   44.5828   65.0000 C.3      50 ALA89      -0.1800 DICT
    415 N          28.6847   46.1662   67.7923 N.am     51 ASN90      -0.5000 BACKBONE|DICT|DIRECT
    416 CA         28.4097   47.0741   68.9114 C.3      51 ASN90       0.1400 BACKBONE|DICT|DIRECT
    417 C          29.4058   48.2507   68.9505 C.2      51 ASN90       0.5000 BACKBONE|DICT|DIRECT
    418 O          28.9812   49.3888   69.1480 O.2      51 ASN90      -0.5000 BACKBONE|DICT|DIRECT
    419 CB         28.4243   46.2935   70.2490 C.3      51 ASN90      -0.1200 DICT
    420 CG         27.5058   46.8991   71.3167 C.2      51 ASN90       0.5000 DICT
    421 ND2        26.4568   46.1727   71.7093 N.am     51 ASN90      -0.7600 DICT
    422 OD1        27.7481   48.0037   71.7964 O.2      51 ASN90      -0.5000 DICT
    423 N          30.6971   47.9561   68.7111 N.am     52 HIS91      -0.5000 BACKBONE|DICT|DIRECT
    424 CA         31.7667   48.9427   68.5479 C.3      52 HIS91       0.1400 BACKBONE|DICT|DIRECT
    425 C          31.5442   49.8462   67.3184 C.2      52 HIS91       0.5000 BACKBONE|DICT|DIRECT
    426 O          31.6204   51.0671   67.4521 O.2      52 HIS91      -0.5000 BACKBONE|DICT|DIRECT
    427 CB         33.1360   48.2200   68.5078 C.3      52 HIS91      -0.0050 DICT
    428 CG         34.2639   49.0084   67.8841 C.2      52 HIS91       0.0150 DICT
    429 CD2        34.8536   48.9058   66.6439 C.2      52 HIS91      -0.0150 DICT
    430 ND1        34.8770   50.0855   68.5027 N.pl3    52 HIS91      -0.5700 DICT
    431 CE1        35.7625   50.5803   67.6337 C.2      52 HIS91       0.2950 DICT
    432 NE2        35.8040   49.9128   66.4885 N.2      52 HIS91      -0.4900 DICT
    433 N          31.2775   49.2298   66.1542 N.am     53 THR92      -0.5000 BACKBONE|DICT|DIRECT
    434 CA         31.0678   49.9220   64.8806 C.3      53 THR92       0.1400 BACKBONE|DICT|DIRECT
    435 C          29.8220   50.8312   64.8866 C.2      53 THR92       0.5000 BACKBONE|DICT|DIRECT
    436 O          29.8736   51.9065   64.2931 O.2      53 THR92      -0.5000 BACKBONE|DICT|DIRECT
    437 CB         30.9489   48.9135   63.7071 C.3      53 THR92       0.2050 DICT
    438 CG2        30.6570   49.5194   62.3234 C.3      53 THR92      -0.1800 DICT
    439 OG1        32.1566   48.1851   63.6032 O.3      53 THR92      -0.6830 DICT
    440 N          28.7564   50.4141   65.5924 N.am     54 LEU93      -0.5000 BACKBONE|DICT|DIRECT
    441 CA         27.5451   51.2043   65.8013 C.3      54 LEU93       0.1400 BACKBONE|DICT|DIRECT
    442 C          27.7795   52.3944   66.7507 C.2      54 LEU93       0.5000 BACKBONE|DICT|DIRECT
    443 O          27.2941   53.4811   66.4472 O.2      54 LEU93      -0.5000 BACKBONE|DICT|DIRECT
    444 CB         26.4075   50.2754   66.2852 C.3      54 LEU93      -0.1200 DICT
    445 CG         25.0165   50.9347   66.4378 C.3      54 LEU93      -0.0600 DICT
    446 CD1        24.5010   51.5197   65.1050 C.3      54 LEU93      -0.1800 DICT
    447 CD2        24.0104   49.9481   67.0680 C.3      54 LEU93      -0.1800 DICT
    448 N          28.5304   52.1835   67.8498 N.am     55 LYS94      -0.5000 BACKBONE|DICT|DIRECT
    449 CA         28.8925   53.2062   68.8401 C.3      55 LYS94       0.1400 BACKBONE|DICT|DIRECT
    450 C          29.6781   54.3766   68.2236 C.2      55 LYS94       0.5000 BACKBONE|DICT|DIRECT
    451 O          29.2095   55.5143   68.2700 O.2      55 LYS94      -0.5000 BACKBONE|DICT|DIRECT
    452 CB         29.6421   52.5424   70.0237 C.3      55 LYS94      -0.1200 DICT
    453 CG         30.2351   53.5176   71.0638 C.3      55 LYS94      -0.1200 DICT
    454 CD         30.9825   52.8022   72.1971 C.3      55 LYS94      -0.1200 DICT
    455 CE         31.6656   53.7923   73.1522 C.3      55 LYS94       0.1900 DICT
    456 NZ         32.4041   53.0930   74.2169 N.4      55 LYS94      -0.3000 DICT
    457 N          30.8529   54.0611   67.6564 N.am     56 TYR95      -0.5000 BACKBONE|DICT|DIRECT
    458 CA         31.7505   55.0337   67.0367 C.3      56 TYR95       0.1400 BACKBONE|DICT|DIRECT
    459 C          31.2280   55.5700   65.6968 C.2      56 TYR95       0.5000 BACKBONE|DICT|DIRECT
    460 O          31.5259   56.7133   65.3667 O.2      56 TYR95      -0.5000 BACKBONE|DICT|DIRECT
    461 CB         33.1573   54.4262   66.8940 C.3      56 TYR95      -0.0050 DICT
    462 CG         33.9400   54.3798   68.1968 C.ar     56 TYR95      -0.1150 DICT
    463 CD1        33.7161   53.3524   69.1370 C.ar     56 TYR95      -0.1150 DICT
    464 CD2        34.8850   55.3874   68.4831 C.ar     56 TYR95      -0.1150 DICT
    465 CE1        34.4164   53.3443   70.3583 C.ar     56 TYR95      -0.1150 DICT
    466 CE2        35.5811   55.3843   69.7056 C.ar     56 TYR95      -0.1150 DICT
    467 CZ         35.3417   54.3661   70.6477 C.ar     56 TYR95       0.1500 DICT
    468 OH         35.9999   54.3735   71.8419 O.3      56 TYR95      -0.5850 DICT
    469 N          30.4331   54.7783   64.9636 N.am     57 GLY96      -0.5000 BACKBONE|DICT|DIRECT
    470 CA         29.8539   55.1997   63.6924 C.3      57 GLY96       0.0800 BACKBONE|DICT|DIRECT
    471 C          28.6614   56.1488   63.8790 C.2      57 GLY96       0.5000 BACKBONE|DICT|DIRECT
    472 O          28.4252   56.9819   63.0063 O.2      57 GLY96      -0.5000 BACKBONE|DICT|DIRECT
    473 N          27.9564   56.0775   65.0230 N.am     58 THR97      -0.5000 BACKBONE|DICT|DIRECT
    474 CA         26.9488   57.0608   65.4328 C.3      58 THR97       0.1400 BACKBONE|DICT|DIRECT
    475 C          27.6036   58.3920   65.8607 C.2      58 THR97       0.5000 BACKBONE|DICT|DIRECT
    476 O          27.0560   59.4471   65.5442 O.2      58 THR97      -0.5000 BACKBONE|DICT|DIRECT
    477 CB         26.0701   56.5250   66.5980 C.3      58 THR97       0.2050 DICT
    478 CG2        25.1117   57.5323   67.2595 C.3      58 THR97      -0.1800 DICT
    479 OG1        25.2845   55.4551   66.1138 O.3      58 THR97      -0.6830 DICT
    480 N          28.7782   58.3242   66.5158 N.am     59 GLN98      -0.5000 BACKBONE|DICT|DIRECT
    481 CA         29.6136   59.4838   66.8415 C.3      59 GLN98       0.1400 BACKBONE|DICT|DIRECT
    482 C          30.2077   60.1775   65.6020 C.2      59 GLN98       0.5000 BACKBONE|DICT|DIRECT
    483 O          30.2426   61.4054   65.5744 O.2      59 GLN98      -0.5000 BACKBONE|DICT|DIRECT
    484 CB         30.7297   59.0770   67.8219 C.3      59 GLN98      -0.1200 DICT
    485 CG         30.2477   58.8186   69.2580 C.3      59 GLN98      -0.1200 DICT
    486 CD         31.3991   58.3348   70.1410 C.2      59 GLN98       0.5000 DICT
    487 NE2        32.0243   59.2505   70.8835 N.am     59 GLN98      -0.7600 DICT
    488 OE1        31.7256   57.1502   70.1488 O.2      59 GLN98      -0.5000 DICT
    489 N          30.6338   59.3882   64.5992 N.am     60 ALA99      -0.5000 BACKBONE|DICT|DIRECT
    490 CA         31.1816   59.8631   63.3262 C.3      60 ALA99       0.1400 BACKBONE|DICT|DIRECT
    491 C          30.1657   60.6364   62.4695 C.2      60 ALA99       0.5000 BACKBONE|DICT|DIRECT
    492 O          30.5558   61.5939   61.8038 O.2      60 ALA99      -0.5000 BACKBONE|DICT|DIRECT
    493 CB         31.7538   58.6779   62.5409 C.3      60 ALA99      -0.1800 DICT
    494 N          28.8861   60.2241   62.5216 N.am     61 ARG100     -0.5000 BACKBONE|DICT|DIRECT
    495 CA         27.7563   60.8745   61.8482 C.3      61 ARG100      0.1400 BACKBONE|DICT|DIRECT
    496 C          27.3831   62.2495   62.4347 C.2      61 ARG100      0.5000 BACKBONE|DICT|DIRECT
    497 O          26.7490   63.0289   61.7245 O.2      61 ARG100     -0.5000 BACKBONE|DICT|DIRECT
    498 CB         26.5495   59.9119   61.8524 C.3      61 ARG100     -0.1200 DICT
    499 CG         26.6871   58.7609   60.8391 C.3      61 ARG100     -0.0500 DICT
    500 CD         25.4941   57.7949   60.8717 C.3      61 ARG100      0.1900 DICT
    501 NE         25.6889   56.6625   59.9554 N.pl3    61 ARG100     -0.7000 DICT
    502 CZ         24.7281   55.8509   59.4810 C.cat    61 ARG100      0.6399 DICT
    503 NH1        23.4490   55.9712   59.8627 N.pl3    61 ARG100     -0.8000 DICT
    504 NH2        25.0565   54.9024   58.5975 N.pl3    61 ARG100     -0.8000 DICT
    505 N          27.7912   62.5393   63.6832 N.am     62 LYS101     -0.5000 BACKBONE|DICT|DIRECT
    506 CA         27.5817   63.8355   64.3373 C.3      62 LYS101      0.1400 BACKBONE|DICT|DIRECT
    507 C          28.5844   64.9120   63.8809 C.2      62 LYS101      0.5000 BACKBONE|DICT|DIRECT
    508 O          28.2561   66.0938   63.9817 O.2      62 LYS101     -0.5000 BACKBONE|DICT|DIRECT
    509 CB         27.6050   63.6555   65.8672 C.3      62 LYS101     -0.1200 DICT
    510 CG         26.4321   62.8048   66.3830 C.3      62 LYS101     -0.1200 DICT
    511 CD         26.5833   62.4083   67.8564 C.3      62 LYS101     -0.1200 DICT
    512 CE         25.4672   61.4605   68.3129 C.3      62 LYS101      0.1900 DICT
    513 NZ         25.6887   60.9947   69.6917 N.4      62 LYS101     -0.3000 DICT
    514 N          29.7542   64.5018   63.3549 N.am     63 PHE102     -0.5000 BACKBONE|DICT|DIRECT
    515 CA         30.6927   65.3917   62.6698 C.3      63 PHE102      0.1400 BACKBONE|DICT|DIRECT
    516 C          30.1790   65.7095   61.2604 C.2      63 PHE102      0.5000 BACKBONE|DICT|DIRECT
    517 O          29.9493   64.7808   60.4817 O.2      63 PHE102     -0.5000 BACKBONE|DICT|DIRECT
    518 CB         32.0902   64.7433   62.5646 C.3      63 PHE102     -0.0050 DICT
    519 CG         32.8361   64.5834   63.8742 C.ar     63 PHE102     -0.1150 DICT
    520 CD1        32.6938   63.4032   64.6302 C.ar     63 PHE102     -0.1150 DICT
    521 CD2        33.5532   65.6662   64.4233 C.ar     63 PHE102     -0.1150 DICT
    522 CE1        33.3089   63.2881   65.8688 C.ar     63 PHE102     -0.1150 DICT
    523 CE2        34.1550   65.5364   65.6669 C.ar     63 PHE102     -0.1150 DICT
    524 CZ         34.0407   64.3506   66.3829 C.ar     63 PHE102     -0.1150 DICT
    525 N          30.0677   67.0105   60.9441 N.am     64 ASP103     -0.5000 BACKBONE|DICT|DIRECT
    526 CA         29.8677   67.4896   59.5784 C.3      64 ASP103      0.1400 BACKBONE|DICT|DIRECT
    527 C          31.2497   67.4937   58.9042 C.2      64 ASP103      0.5000 BACKBONE|DICT|DIRECT
    528 O          32.0297   68.4220   59.1132 O.2      64 ASP103     -0.5000 BACKBONE|DICT|DIRECT
    529 CB         29.1639   68.8710   59.5372 C.3      64 ASP103     -0.2200 DICT
    530 CG         28.8207   69.3868   58.1272 C.2      64 ASP103      0.7000 DICT
    531 OD1        28.9819   68.6225   57.1498 O.co2    64 ASP103     -0.8000 DICT
    532 OD2        28.3784   70.5537   58.0491 O.co2    64 ASP103     -0.8000 DICT
    533 N          31.5155   66.4296   58.1288 N.am     65 VAL104     -0.5000 BACKBONE|DICT|DIRECT
    534 CA         32.7692   66.1613   57.4175 C.3      65 VAL104      0.1400 BACKBONE|DICT|DIRECT
    535 C          33.1900   67.2822   56.4417 C.2      65 VAL104      0.5000 BACKBONE|DICT|DIRECT
    536 O          34.3855   67.4468   56.2122 O.2      65 VAL104     -0.5000 BACKBONE|DICT|DIRECT
    537 CB         32.6731   64.7909   56.6745 C.3      65 VAL104     -0.0600 DICT
    538 CG1        33.7410   64.4991   55.5996 C.3      65 VAL104     -0.1800 DICT
    539 CG2        32.6791   63.6354   57.6913 C.3      65 VAL104     -0.1800 DICT
    540 N          32.2226   68.0677   55.9378 N.am     66 ASN105     -0.5000 BACKBONE|DICT|DIRECT
    541 CA         32.4438   69.2402   55.0834 C.3      66 ASN105      0.1400 BACKBONE|DICT|DIRECT
    542 C          33.2332   70.3662   55.7816 C.2      66 ASN105      0.5000 BACKBONE|DICT|DIRECT
    543 O          33.9961   71.0532   55.1036 O.2      66 ASN105     -0.5000 BACKBONE|DICT|DIRECT
    544 CB         31.0867   69.7795   54.5799 C.3      66 ASN105     -0.1200 DICT
    545 CG         30.3052   68.7579   53.7477 C.2      66 ASN105      0.5000 DICT
    546 ND2        29.1820   68.2716   54.2782 N.am     66 ASN105     -0.7600 DICT
    547 OD1        30.7129   68.4120   52.6414 O.2      66 ASN105     -0.5000 DICT
    548 N          33.0576   70.5156   57.1074 N.am     67 GLN106     -0.5000 BACKBONE|DICT|DIRECT
    549 CA         33.7197   71.5349   57.9294 C.3      67 GLN106      0.1400 BACKBONE|DICT|DIRECT
    550 C          35.1489   71.1391   58.3477 C.2      67 GLN106      0.5000 BACKBONE|DICT|DIRECT
    551 O          35.9195   72.0279   58.7096 O.2      67 GLN106     -0.5000 BACKBONE|DICT|DIRECT
    552 CB         32.8784   71.8076   59.2008 C.3      67 GLN106     -0.1200 DICT
    553 CG         31.3840   72.1184   58.9766 C.3      67 GLN106     -0.1200 DICT
    554 CD         31.0955   73.2381   57.9737 C.2      67 GLN106      0.5000 DICT
    555 NE2        30.0482   73.0613   57.1658 N.am     67 GLN106     -0.7600 DICT
    556 OE1        31.7830   74.2566   57.9464 O.2      67 GLN106     -0.5000 DICT
    557 N          35.4693   69.8317   58.3167 N.am     68 LEU107     -0.5000 BACKBONE|DICT|DIRECT
    558 CA         36.7474   69.2727   58.7644 C.3      68 LEU107      0.1400 BACKBONE|DICT|DIRECT
    559 C          37.8780   69.6368   57.7877 C.2      68 LEU107      0.5000 BACKBONE|DICT|DIRECT
    560 O          37.7445   69.4200   56.5809 O.2      68 LEU107     -0.5000 BACKBONE|DICT|DIRECT
    561 CB         36.6186   67.7445   58.9660 C.3      68 LEU107     -0.1200 DICT
    562 CG         36.2027   67.3058   60.3902 C.3      68 LEU107     -0.0600 DICT
    563 CD1        34.9325   67.9805   60.9472 C.3      68 LEU107     -0.1800 DICT
    564 CD2        36.0639   65.7799   60.4494 C.3      68 LEU107     -0.1800 DICT
    565 N          38.9497   70.2112   58.3548 N.am     69 GLN108     -0.5000 BACKBONE|DICT|DIRECT
    566 CA         40.0244   70.8911   57.6368 C.3      69 GLN108      0.1400 BACKBONE|DICT|DIRECT
    567 C          41.1417   69.9159   57.2315 C.2      69 GLN108      0.5000 BACKBONE|DICT|DIRECT
    568 O          41.5508   69.9323   56.0701 O.2      69 GLN108     -0.5000 BACKBONE|DICT|DIRECT
    569 CB         40.5640   72.0292   58.5413 C.3      69 GLN108     -0.1200 DICT
    570 CG         40.9482   73.3180   57.7895 C.3      69 GLN108     -0.1200 DICT
    571 CD         39.7305   74.1885   57.4489 C.2      69 GLN108      0.5000 DICT
    572 NE2        39.8045   75.4856   57.7523 N.am     69 GLN108     -0.7600 DICT
    573 OE1        38.7385   73.7093   56.9049 O.2      69 GLN108     -0.5000 DICT
    574 N          41.6018   69.0800   58.1825 N.am     70 ASN109     -0.5000 BACKBONE|DICT|DIRECT
    575 CA         42.5970   68.0247   57.9691 C.3      70 ASN109      0.1400 BACKBONE|DICT|DIRECT
    576 C          41.9706   66.9323   57.0736 C.2      70 ASN109      0.5000 BACKBONE|DICT|DIRECT
    577 O          41.0150   66.2861   57.4983 O.2      70 ASN109     -0.5000 BACKBONE|DICT|DIRECT
    578 CB         43.1444   67.5096   59.3387 C.3      70 ASN109     -0.1200 DICT
    579 CG         44.1405   66.3325   59.2599 C.2      70 ASN109      0.5000 DICT
    580 ND2        45.2960   66.4227   59.9434 N.am     70 ASN109     -0.3669 DICT
    581 OD1        43.8261   65.3112   58.6546 O.2      70 ASN109     -0.5000 DICT
    582 N          42.5474   66.7435   55.8746 N.am     71 THR110     -0.5000 BACKBONE|DICT|DIRECT
    583 CA         42.0665   65.8166   54.8452 C.3      71 THR110      0.1400 BACKBONE|DICT|DIRECT
    584 C          42.1739   64.3192   55.2180 C.2      71 THR110      0.5000 BACKBONE|DICT|DIRECT
    585 O          41.3535   63.5411   54.7351 O.2      71 THR110     -0.5000 BACKBONE|DICT|DIRECT
    586 CB         42.7852   66.0427   53.4842 C.3      71 THR110      0.2050 DICT
    587 CG2        42.7980   67.5125   53.0339 C.3      71 THR110     -0.1800 DICT
    588 OG1        44.1067   65.5294   53.4443 O.3      71 THR110     -0.6830 DICT
    589 N          43.1403   63.9454   56.0751 N.am     72 THR111     -0.5000 BACKBONE|DICT|DIRECT
    590 CA         43.3340   62.5762   56.5634 C.3      72 THR111      0.1400 BACKBONE|DICT|DIRECT
    591 C          42.2805   62.1840   57.6215 C.2      72 THR111      0.5000 BACKBONE|DICT|DIRECT
    592 O          41.7360   61.0855   57.5425 O.2      72 THR111     -0.5000 BACKBONE|DICT|DIRECT
    593 CB         44.7528   62.3861   57.1701 C.3      72 THR111      0.2050 DICT
    594 CG2        45.0664   60.9865   57.7277 C.3      72 THR111     -0.1800 DICT
    595 OG1        45.7212   62.6910   56.1850 O.3      72 THR111     -0.6830 DICT
    596 N          41.9860   63.1019   58.5577 N.am     73 ILE112     -0.5000 BACKBONE|DICT|DIRECT
    597 CA         40.9627   62.9713   59.6004 C.3      73 ILE112      0.1400 BACKBONE|DICT|DIRECT
    598 C          39.5321   62.9965   59.0246 C.2      73 ILE112      0.5000 BACKBONE|DICT|DIRECT
    599 O          38.7058   62.1820   59.4335 O.2      73 ILE112     -0.5000 BACKBONE|DICT|DIRECT
    600 CB         41.1427   64.0818   60.6831 C.3      73 ILE112     -0.0600 DICT
    601 CG1        42.3966   63.7780   61.5361 C.3      73 ILE112     -0.1200 DICT
    602 CG2        39.9200   64.3480   61.5913 C.3      73 ILE112     -0.1800 DICT
    603 CD1        42.8508   64.9407   62.4259 C.3      73 ILE112     -0.1800 DICT
    604 N          39.3004   63.8975   58.0540 N.am     74 LYS113     -0.5000 BACKBONE|DICT|DIRECT
    605 CA         38.0941   64.0279   57.2310 C.3      74 LYS113      0.1400 BACKBONE|DICT|DIRECT
    606 C          37.7452   62.7205   56.4931 C.2      74 LYS113      0.5000 BACKBONE|DICT|DIRECT
    607 O          36.5887   62.3022   56.5162 O.2      74 LYS113     -0.5000 BACKBONE|DICT|DIRECT
    608 CB         38.3513   65.1991   56.2556 C.3      74 LYS113     -0.1200 DICT
    609 CG         37.2461   65.5673   55.2556 C.3      74 LYS113     -0.1200 DICT
    610 CD         37.7725   66.5418   54.1869 C.3      74 LYS113     -0.1200 DICT
    611 CE         36.6820   67.1635   53.3023 C.3      74 LYS113      0.1900 DICT
    612 NZ         35.9660   68.2445   54.0009 N.4      74 LYS113     -0.3000 DICT
    613 N          38.7717   62.0975   55.8893 N.am     75 ARG114     -0.5000 BACKBONE|DICT|DIRECT
    614 CA         38.7057   60.8319   55.1614 C.3      75 ARG114      0.1400 BACKBONE|DICT|DIRECT
    615 C          38.4225   59.6196   56.0667 C.2      75 ARG114      0.5000 BACKBONE|DICT|DIRECT
    616 O          37.6127   58.7758   55.6805 O.2      75 ARG114     -0.5000 BACKBONE|DICT|DIRECT
    617 CB         40.0094   60.6909   54.3488 C.3      75 ARG114     -0.1200 DICT
    618 CG         40.1940   59.3779   53.5753 C.3      75 ARG114     -0.0500 DICT
    619 CD         41.5119   59.3797   52.7918 C.3      75 ARG114      0.1900 DICT
    620 NE         41.6119   58.2250   51.8984 N.pl3    75 ARG114     -0.7000 DICT
    621 CZ         40.9958   58.0790   50.7180 C.cat    75 ARG114      0.6399 DICT
    622 NH1        40.2305   59.0485   50.2025 N.pl3    75 ARG114     -0.8000 DICT
    623 NH2        41.1392   56.9299   50.0521 N.pl3    75 ARG114     -0.8000 DICT
    624 N          39.0683   59.5618   57.2478 N.am     76 ILE115     -0.5000 BACKBONE|DICT|DIRECT
    625 CA         38.8494   58.5134   58.2504 C.3      76 ILE115      0.1400 BACKBONE|DICT|DIRECT
    626 C          37.4148   58.5461   58.8029 C.2      76 ILE115      0.5000 BACKBONE|DICT|DIRECT
    627 O          36.7541   57.5125   58.7789 O.2      76 ILE115     -0.5000 BACKBONE|DICT|DIRECT
    628 CB         39.8656   58.5780   59.4334 C.3      76 ILE115     -0.0600 DICT
    629 CG1        41.2850   58.1926   58.9611 C.3      76 ILE115     -0.1200 DICT
    630 CG2        39.4907   57.7173   60.6676 C.3      76 ILE115     -0.1800 DICT
    631 CD1        42.3965   58.6726   59.9058 C.3      76 ILE115     -0.1800 DICT
    632 N          36.9532   59.7254   59.2540 N.am     77 ILE116     -0.5000 BACKBONE|DICT|DIRECT
    633 CA         35.6188   59.9212   59.8281 C.3      77 ILE116      0.1400 BACKBONE|DICT|DIRECT
    634 C          34.4777   59.6149   58.8404 C.2      77 ILE116      0.5000 BACKBONE|DICT|DIRECT
    635 O          33.4944   59.0075   59.2566 O.2      77 ILE116     -0.5000 BACKBONE|DICT|DIRECT
    636 CB         35.4654   61.3391   60.4591 C.3      77 ILE116     -0.0600 DICT
    637 CG1        36.3092   61.3920   61.7523 C.3      77 ILE116     -0.1200 DICT
    638 CG2        34.0151   61.7911   60.7625 C.3      77 ILE116     -0.1800 DICT
    639 CD1        36.5707   62.7933   62.3062 C.3      77 ILE116     -0.1800 DICT
    640 N          34.6583   59.9604   57.5531 N.am     78 LYS117     -0.5000 BACKBONE|DICT|DIRECT
    641 CA         33.7200   59.6385   56.4742 C.3      78 LYS117      0.1400 BACKBONE|DICT|DIRECT
    642 C          33.5750   58.1227   56.2259 C.2      78 LYS117      0.5000 BACKBONE|DICT|DIRECT
    643 O          32.4746   57.6761   55.9029 O.2      78 LYS117     -0.5000 BACKBONE|DICT|DIRECT
    644 CB         34.1336   60.4118   55.2018 C.3      78 LYS117     -0.1200 DICT
    645 CG         33.0688   60.4609   54.0870 C.3      78 LYS117     -0.1200 DICT
    646 CD         33.1595   59.3273   53.0459 C.3      78 LYS117     -0.1200 DICT
    647 CE         31.9446   59.2680   52.1075 C.3      78 LYS117      0.1900 DICT
    648 NZ         30.7125   58.9037   52.8310 N.4      78 LYS117     -0.3000 DICT
    649 N          34.6688   57.3615   56.4072 N.am     79 LYS118     -0.5000 BACKBONE|DICT|DIRECT
    650 CA         34.6888   55.9004   56.3067 C.3      79 LYS118      0.1400 BACKBONE|DICT|DIRECT
    651 C          34.0296   55.2117   57.5203 C.2      79 LYS118      0.5000 BACKBONE|DICT|DIRECT
    652 O          33.4332   54.1510   57.3449 O.2      79 LYS118     -0.5000 BACKBONE|DICT|DIRECT
    653 CB         36.1454   55.4377   56.0757 C.3      79 LYS118     -0.1200 DICT
    654 CG         36.3203   53.9324   55.7950 C.3      79 LYS118     -0.1200 DICT
    655 CD         37.7681   53.5872   55.4086 C.3      79 LYS118     -0.1200 DICT
    656 CE         37.9761   52.1276   54.9681 C.3      79 LYS118      0.1900 DICT
    657 NZ         37.8507   51.1827   56.0912 N.4      79 LYS118     -0.3000 DICT
    658 N          34.1239   55.8279   58.7127 N.am     80 VAL119     -0.5000 BACKBONE|DICT|DIRECT
    659 CA         33.5340   55.3230   59.9579 C.3      80 VAL119      0.1400 BACKBONE|DICT|DIRECT
    660 C          32.0151   55.6061   60.0626 C.2      80 VAL119      0.5000 BACKBONE|DICT|DIRECT
    661 O          31.3218   54.8544   60.7476 O.2      80 VAL119     -0.5000 BACKBONE|DICT|DIRECT
    662 CB         34.2947   55.8730   61.2029 C.3      80 VAL119     -0.0600 DICT
    663 CG1        33.6951   55.4781   62.5681 C.3      80 VAL119     -0.1800 DICT
    664 CG2        35.7574   55.4004   61.1864 C.3      80 VAL119     -0.1800 DICT
    665 N          31.5066   56.6149   59.3248 N.am     81 GLN120     -0.5000 BACKBONE|DICT|DIRECT
    666 CA         30.0713   56.8682   59.1183 C.3      81 GLN120      0.1400 BACKBONE|DICT|DIRECT
    667 C          29.3178   55.6979   58.4555 C.2      81 GLN120      0.5000 BACKBONE|DICT|DIRECT
    668 O          28.1399   55.5004   58.7555 O.2      81 GLN120     -0.5000 BACKBONE|DICT|DIRECT
    669 CB         29.8693   58.1527   58.2859 C.3      81 GLN120     -0.1200 DICT
    670 CG         30.1221   59.4479   59.0729 C.3      81 GLN120     -0.1200 DICT
    671 CD         30.0243   60.7196   58.2248 C.2      81 GLN120      0.5000 DICT
    672 NE2        29.9470   61.8731   58.8891 N.am     81 GLN120     -0.7600 DICT
    673 OE1        30.0322   60.6760   56.9957 O.2      81 GLN120     -0.5000 DICT
    674 N          30.0178   54.9398   57.5934 N.am     82 ASP121     -0.5000 BACKBONE|DICT|DIRECT
    675 CA         29.5594   53.6815   57.0106 C.3      82 ASP121      0.1400 BACKBONE|DICT|DIRECT
    676 C          29.6916   52.5879   58.0877 C.2      82 ASP121      0.5000 BACKBONE|DICT|DIRECT
    677 O          30.8082   52.2582   58.4900 O.2      82 ASP121     -0.5000 BACKBONE|DICT|DIRECT
    678 CB         30.3614   53.3630   55.7225 C.3      82 ASP121     -0.2200 DICT
    679 CG         29.8711   52.1679   54.8938 C.2      82 ASP121      0.7000 DICT
    680 OD1        28.9624   51.4435   55.3538 O.co2    82 ASP121     -0.8000 DICT
    681 OD2        30.4344   51.9985   53.7921 O.co2    82 ASP121     -0.8000 DICT
    682 N          28.5387   52.0733   58.5429 N.am     83 LEU122     -0.5000 BACKBONE|DICT|DIRECT
    683 CA         28.4433   51.0573   59.5922 C.3      83 LEU122      0.1400 BACKBONE|DICT|DIRECT
    684 C          28.5759   49.6233   59.0479 C.2      83 LEU122      0.5000 BACKBONE|DICT|DIRECT
    685 O          28.6769   48.6998   59.8545 O.2      83 LEU122     -0.5000 BACKBONE|DICT|DIRECT
    686 CB         27.0928   51.1905   60.3404 C.3      83 LEU122     -0.1200 DICT
    687 CG         26.6941   52.6030   60.8161 C.3      83 LEU122     -0.0600 DICT
    688 CD1        25.2880   52.5977   61.4468 C.3      83 LEU122     -0.1800 DICT
    689 CD2        27.7381   53.2206   61.7559 C.3      83 LEU122     -0.1800 DICT
    690 N          28.5285   49.4466   57.7130 N.am     84 GLU123     -0.5000 BACKBONE|DICT|DIRECT
    691 CA         28.4688   48.1583   57.0142 C.3      84 GLU123      0.1400 BACKBONE|DICT|DIRECT
    692 C          27.2057   47.3745   57.4365 C.2      84 GLU123      0.5000 BACKBONE|DICT|DIRECT
    693 O          26.1118   47.9379   57.3851 O.2      84 GLU123     -0.5000 BACKBONE|DICT|DIRECT
    694 CB         29.7997   47.3690   57.1846 C.3      84 GLU123     -0.1200 DICT
    695 CG         31.0813   48.0993   56.7216 C.3      84 GLU123     -0.2200 DICT
    696 CD         31.2620   48.2212   55.2034 C.2      84 GLU123      0.7000 DICT
    697 OE1        32.4091   48.5251   54.8101 O.co2    84 GLU123     -0.8000 DICT
    698 OE2        30.2870   47.9772   54.4589 O.co2    84 GLU123     -0.8000 DICT
    699 N          27.3674   46.1130   57.8697 N.am     85 ARG124     -0.5000 BACKBONE|DICT|DIRECT
    700 CA         26.2887   45.2659   58.3816 C.3      85 ARG124      0.1400 BACKBONE|DICT|DIRECT
    701 C          25.6949   45.7392   59.7225 C.2      85 ARG124      0.5000 BACKBONE|DICT|DIRECT
    702 O          24.5385   45.4191   59.9831 O.2      85 ARG124     -0.5000 BACKBONE|DICT|DIRECT
    703 CB         26.7756   43.8067   58.4644 C.3      85 ARG124     -0.1200 DICT
    704 CG         27.8587   43.5215   59.5262 C.3      85 ARG124     -0.0500 DICT
    705 CD         28.2905   42.0496   59.5571 C.3      85 ARG124      0.1900 DICT
    706 NE         29.1059   41.6811   58.3916 N.pl3    85 ARG124     -0.7000 DICT
    707 CZ         29.5008   40.4337   58.0847 C.cat    85 ARG124      0.6399 DICT
    708 NH1        29.1598   39.3858   58.8493 N.pl3    85 ARG124     -0.8000 DICT
    709 NH2        30.2548   40.2355   56.9960 N.pl3    85 ARG124     -0.8000 DICT
    710 N          26.4561   46.5042   60.5304 N.am     86 ALA125     -0.5000 BACKBONE|DICT|DIRECT
    711 CA         26.0035   47.0642   61.8118 C.3      86 ALA125      0.1400 BACKBONE|DICT|DIRECT
    712 C          24.9383   48.1734   61.6789 C.2      86 ALA125      0.5000 BACKBONE|DICT|DIRECT
    713 O          24.3895   48.5942   62.6969 O.2      86 ALA125     -0.5000 BACKBONE|DICT|DIRECT
    714 CB         27.2162   47.5490   62.6219 C.3      86 ALA125     -0.1800 DICT
    715 N          24.6413   48.5938   60.4354 N.am     87 ALA126     -0.5000 BACKBONE|DICT|DIRECT
    716 CA         23.5204   49.4568   60.0687 C.3      87 ALA126      0.1400 BACKBONE|DICT|DIRECT
    717 C          22.1513   48.7733   60.2418 C.2      87 ALA126      0.5000 BACKBONE|DICT|DIRECT
    718 O          21.1736   49.4725   60.5046 O.2      87 ALA126     -0.5000 BACKBONE|DICT|DIRECT
    719 CB         23.7061   49.9027   58.6108 C.3      87 ALA126     -0.1800 DICT
    720 N          22.1086   47.4337   60.1035 N.am     88 LEU127     -0.5000 BACKBONE|DICT|DIRECT
    721 CA         20.9221   46.5985   60.3052 C.3      88 LEU127      0.1400 BACKBONE|DICT|DIRECT
    722 C          20.4741   46.6166   61.7837 C.2      88 LEU127      0.5000 BACKBONE|DICT|DIRECT
    723 O          21.3403   46.5296   62.6576 O.2      88 LEU127     -0.5000 BACKBONE|DICT|DIRECT
    724 CB         21.2588   45.1367   59.9179 C.3      88 LEU127     -0.1200 DICT
    725 CG         21.4686   44.8927   58.4087 C.3      88 LEU127     -0.0600 DICT
    726 CD1        22.0570   43.4931   58.1392 C.3      88 LEU127     -0.1800 DICT
    727 CD2        20.1799   45.1311   57.5989 C.3      88 LEU127     -0.1800 DICT
    728 N          19.1423   46.6380   62.0432 N.am     89 PRO128     -0.1400 BACKBONE|DICT|DIRECT
    729 CA         18.5702   46.2549   63.3552 C.3      89 PRO128      0.0100 BACKBONE|DICT|DIRECT
    730 C          19.0425   44.8707   63.8397 C.2      89 PRO128      0.5000 BACKBONE|DICT|DIRECT
    731 O          19.3044   44.0073   63.0047 O.2      89 PRO128     -0.5000 BACKBONE|DICT|DIRECT
    732 CB         17.0503   46.2682   63.1111 C.3      89 PRO128     -0.1200 DICT
    733 CG         16.8515   47.1994   61.9295 C.3      89 PRO128     -0.1200 DICT
    734 CD         18.0820   46.9316   61.0778 C.3      89 PRO128     -0.0500 DICT
    735 N          19.1682   44.7022   65.1674 N.am     90 ALA129     -0.5000 BACKBONE|DICT|DIRECT
    736 CA         19.7609   43.5329   65.8343 C.3      90 ALA129      0.1400 BACKBONE|DICT|DIRECT
    737 C          19.2462   42.1487   65.3855 C.2      90 ALA129      0.5000 BACKBONE|DICT|DIRECT
    738 O          20.0451   41.2146   65.3399 O.2      90 ALA129     -0.5000 BACKBONE|DICT|DIRECT
    739 CB         19.6099   43.6948   67.3539 C.3      90 ALA129     -0.1800 DICT
    740 N          17.9531   42.0547   65.0261 N.am     91 GLN130     -0.5000 BACKBONE|DICT|DIRECT
    741 CA         17.3186   40.8589   64.4657 C.3      91 GLN130      0.1400 BACKBONE|DICT|DIRECT
    742 C          17.8252   40.5253   63.0483 C.2      91 GLN130      0.5000 BACKBONE|DICT|DIRECT
    743 O          18.2549   39.3952   62.8181 O.2      91 GLN130     -0.5000 BACKBONE|DICT|DIRECT
    744 CB         15.7843   41.0231   64.5443 C.3      91 GLN130     -0.1200 DICT
    745 CG         14.9668   39.8857   63.8943 C.3      91 GLN130     -0.1200 DICT
    746 CD         13.4568   40.0807   64.0535 C.2      91 GLN130      0.5000 DICT
    747 NE2        12.6937   39.7740   63.0028 N.am     91 GLN130     -0.7600 DICT
    748 OE1        12.9768   40.4760   65.1138 O.2      91 GLN130     -0.5000 DICT
    749 N          17.7877   41.5173   62.1400 N.am     92 GLU131     -0.5000 BACKBONE|DICT|DIRECT
    750 CA         18.3041   41.4226   60.7708 C.3      92 GLU131      0.1400 BACKBONE|DICT|DIRECT
    751 C          19.8259   41.2160   60.7038 C.2      92 GLU131      0.5000 BACKBONE|DICT|DIRECT
    752 O          20.2848   40.5255   59.7978 O.2      92 GLU131     -0.5000 BACKBONE|DICT|DIRECT
    753 CB         17.9109   42.6631   59.9369 C.3      92 GLU131     -0.1200 DICT
    754 CG         16.4147   42.7574   59.5744 C.3      92 GLU131     -0.2200 DICT
    755 CD         15.6045   43.6269   60.5352 C.2      92 GLU131      0.7000 DICT
    756 OE1        15.4146   43.1951   61.6927 O.co2    92 GLU131     -0.8000 DICT
    757 OE2        15.1948   44.7211   60.0897 O.co2    92 GLU131     -0.8000 DICT
    758 N          20.5683   41.7956   61.6626 N.am     93 LEU132     -0.5000 BACKBONE|DICT|DIRECT
    759 CA         22.0106   41.6334   61.8306 C.3      93 LEU132      0.1400 BACKBONE|DICT|DIRECT
    760 C          22.3777   40.1926   62.2132 C.2      93 LEU132      0.5000 BACKBONE|DICT|DIRECT
    761 O          23.2064   39.5963   61.5296 O.2      93 LEU132     -0.5000 BACKBONE|DICT|DIRECT
    762 CB         22.5231   42.6723   62.8547 C.3      93 LEU132     -0.1200 DICT
    763 CG         24.0359   42.6306   63.1790 C.3      93 LEU132     -0.0600 DICT
    764 CD1        24.9307   42.8065   61.9334 C.3      93 LEU132     -0.1800 DICT
    765 CD2        24.3767   43.6416   64.2911 C.3      93 LEU132     -0.1800 DICT
    766 N          21.7163   39.6566   63.2557 N.am     94 GLU133     -0.5000 BACKBONE|DICT|DIRECT
    767 CA         21.8215   38.2695   63.7208 C.3      94 GLU133      0.1400 BACKBONE|DICT|DIRECT
    768 C          21.5390   37.2432   62.6092 C.2      94 GLU133      0.5000 BACKBONE|DICT|DIRECT
    769 O          22.3245   36.3099   62.4355 O.2      94 GLU133     -0.5000 BACKBONE|DICT|DIRECT
    770 CB         20.8907   38.0851   64.9421 C.3      94 GLU133     -0.1200 DICT
    771 CG         20.7544   36.6426   65.4792 C.3      94 GLU133     -0.2200 DICT
    772 CD         19.7567   36.5415   66.6349 C.2      94 GLU133      0.7000 DICT
    773 OE1        18.9190   35.6146   66.5810 O.co2    94 GLU133     -0.8000 DICT
    774 OE2        19.8489   37.3836   67.5551 O.co2    94 GLU133     -0.8000 DICT
    775 N          20.4451   37.4734   61.8613 N.am     95 GLU134     -0.5000 BACKBONE|DICT|DIRECT
    776 CA         20.0431   36.6772   60.7066 C.3      95 GLU134      0.1400 BACKBONE|DICT|DIRECT
    777 C          21.0731   36.7347   59.5680 C.2      95 GLU134      0.5000 BACKBONE|DICT|DIRECT
    778 O          21.4515   35.6793   59.0724 O.2      95 GLU134     -0.5000 BACKBONE|DICT|DIRECT
    779 CB         18.6291   37.0935   60.2524 C.3      95 GLU134     -0.1200 DICT
    780 CG         18.0926   36.2914   59.0467 C.3      95 GLU134     -0.2200 DICT
    781 CD         16.6541   36.6475   58.6741 C.2      95 GLU134      0.7000 DICT
    782 OE1        16.2874   37.8361   58.8098 O.co2    95 GLU134     -0.8000 DICT
    783 OE2        15.9454   35.7198   58.2274 O.co2    95 GLU134     -0.8000 DICT
    784 N          21.5304   37.9453   59.2034 N.am     96 TYR135     -0.5000 BACKBONE|DICT|DIRECT
    785 CA         22.5131   38.1816   58.1434 C.3      96 TYR135      0.1400 BACKBONE|DICT|DIRECT
    786 C          23.8805   37.5250   58.4072 C.2      96 TYR135      0.5000 BACKBONE|DICT|DIRECT
    787 O          24.4432   36.9424   57.4817 O.2      96 TYR135     -0.5000 BACKBONE|DICT|DIRECT
    788 CB         22.6345   39.6956   57.8724 C.3      96 TYR135     -0.0050 DICT
    789 CG         23.6190   40.0765   56.7810 C.ar     96 TYR135     -0.1150 DICT
    790 CD1        23.3765   39.6821   55.4490 C.ar     96 TYR135     -0.1150 DICT
    791 CD2        24.7905   40.7956   57.0953 C.ar     96 TYR135     -0.1150 DICT
    792 CE1        24.3013   39.9985   54.4381 C.ar     96 TYR135     -0.1150 DICT
    793 CE2        25.7177   41.1086   56.0826 C.ar     96 TYR135     -0.1150 DICT
    794 CZ         25.4776   40.7032   54.7553 C.ar     96 TYR135      0.1500 DICT
    795 OH         26.3929   40.9743   53.7815 O.3      96 TYR135     -0.5850 DICT
    796 N          24.3612   37.5881   59.6620 N.am     97 ASN136     -0.5000 BACKBONE|DICT|DIRECT
    797 CA         25.5882   36.9235   60.1164 C.3      97 ASN136      0.1400 BACKBONE|DICT|DIRECT
    798 C          25.4953   35.3947   60.0028 C.2      97 ASN136      0.5000 BACKBONE|DICT|DIRECT
    799 O          26.4669   34.7799   59.5662 O.2      97 ASN136     -0.5000 BACKBONE|DICT|DIRECT
    800 CB         25.9110   37.3250   61.5740 C.3      97 ASN136     -0.1200 DICT
    801 CG         26.3074   38.7916   61.7520 C.2      97 ASN136      0.5000 DICT
    802 ND2        25.9235   39.3869   62.8821 N.am     97 ASN136     -0.7600 DICT
    803 OD1        26.9832   39.3721   60.9066 O.2      97 ASN136     -0.5000 DICT
    804 N          24.3308   34.8204   60.3577 N.am     98 LYS137     -0.5000 BACKBONE|DICT|DIRECT
    805 CA         24.0487   33.3947   60.2026 C.3      98 LYS137      0.1400 BACKBONE|DICT|DIRECT
    806 C          23.9153   32.9680   58.7307 C.2      98 LYS137      0.5000 BACKBONE|DICT|DIRECT
    807 O          24.4934   31.9490   58.3720 O.2      98 LYS137     -0.5000 BACKBONE|DICT|DIRECT
    808 CB         22.8408   32.9802   61.0725 C.3      98 LYS137     -0.1200 DICT
    809 CG         22.4170   31.5152   60.8556 C.3      98 LYS137     -0.1200 DICT
    810 CD         21.4745   30.9577   61.9290 C.3      98 LYS137     -0.1200 DICT
    811 CE         20.9391   29.5576   61.5798 C.3      98 LYS137      0.1900 DICT
    812 NZ         22.0210   28.5903   61.3161 N.4      98 LYS137     -0.3000 DICT
    813 N          23.1964   33.7504   57.9080 N.am     99 ILE138     -0.5000 BACKBONE|DICT|DIRECT
    814 CA         23.0099   33.5239   56.4697 C.3      99 ILE138      0.1400 BACKBONE|DICT|DIRECT
    815 C          24.3441   33.4425   55.6943 C.2      99 ILE138      0.5000 BACKBONE|DICT|DIRECT
    816 O          24.5083   32.5222   54.8961 O.2      99 ILE138     -0.5000 BACKBONE|DICT|DIRECT
    817 CB         22.0603   34.6015   55.8498 C.3      99 ILE138     -0.0600 DICT
    818 CG1        20.5768   34.3737   56.2370 C.3      99 ILE138     -0.1200 DICT
    819 CG2        22.1899   34.8572   54.3351 C.3      99 ILE138     -0.1800 DICT
    820 CD1        19.8806   33.1823   55.5633 C.3      99 ILE138     -0.1800 DICT
    821 N          25.2877   34.3525   55.9971 N.am    100 LEU139     -0.5000 BACKBONE|DICT|DIRECT
    822 CA         26.6610   34.3393   55.4813 C.3     100 LEU139      0.1400 BACKBONE|DICT|DIRECT
    823 C          27.4626   33.1092   55.9358 C.2     100 LEU139      0.5000 BACKBONE|DICT|DIRECT
    824 O          28.1799   32.5293   55.1213 O.2     100 LEU139     -0.5000 BACKBONE|DICT|DIRECT
    825 CB         27.3993   35.6154   55.9377 C.3     100 LEU139     -0.1200 DICT
    826 CG         26.9263   36.9136   55.2579 C.3     100 LEU139     -0.0600 DICT
    827 CD1        27.5264   38.1318   55.9865 C.3     100 LEU139     -0.1800 DICT
    828 CD2        27.2449   36.9160   53.7508 C.3     100 LEU139     -0.1800 DICT
    829 N          27.3312   32.7477   57.2233 N.am    101 LEU140     -0.5000 BACKBONE|DICT|DIRECT
    830 CA         28.0652   31.6510   57.8486 C.3     101 LEU140      0.1400 BACKBONE|DICT|DIRECT
    831 C          27.5960   30.2673   57.3702 C.2     101 LEU140      0.5000 BACKBONE|DICT|DIRECT
    832 O          28.4445   29.4161   57.1123 O.2     101 LEU140     -0.5000 BACKBONE|DICT|DIRECT
    833 CB         27.9770   31.7925   59.3810 C.3     101 LEU140     -0.1200 DICT
    834 CG         28.9646   30.9043   60.1639 C.3     101 LEU140     -0.0600 DICT
    835 CD1        30.4195   31.2978   59.8685 C.3     101 LEU140     -0.1800 DICT
    836 CD2        28.6635   30.9587   61.6683 C.3     101 LEU140     -0.1800 DICT
    837 N          26.2712   30.0877   57.2213 N.am    102 ASP141     -0.5000 BACKBONE|DICT|DIRECT
    838 CA         25.6385   28.8940   56.6543 C.3     102 ASP141      0.1400 BACKBONE|DICT|DIRECT
    839 C          26.0153   28.6791   55.1814 C.2     102 ASP141      0.5000 BACKBONE|DICT|DIRECT
    840 O          26.2853   27.5385   54.8179 O.2     102 ASP141     -0.5000 BACKBONE|DICT|DIRECT
    841 CB         24.0981   28.8403   56.8155 C.3     102 ASP141     -0.2200 DICT
    842 CG         23.5548   28.9567   58.2454 C.2     102 ASP141      0.7000 DICT
    843 OD1        24.3272   28.7547   59.2084 O.co2   102 ASP141     -0.8000 DICT
    844 OD2        22.3290   29.1739   58.3612 O.co2   102 ASP141     -0.8000 DICT
    845 N          26.0771   29.7596   54.3802 N.am    103 MET142     -0.5000 BACKBONE|DICT|DIRECT
    846 CA         26.5504   29.7267   52.9923 C.3     103 MET142      0.1400 BACKBONE|DICT|DIRECT
    847 C          28.0356   29.3383   52.8676 C.2     103 MET142      0.5000 BACKBONE|DICT|DIRECT
    848 O          28.3585   28.5091   52.0181 O.2     103 MET142     -0.5000 BACKBONE|DICT|DIRECT
    849 CB         26.2880   31.0790   52.3008 C.3     103 MET142     -0.1200 DICT
    850 CG         24.8388   31.2810   51.8426 C.3     103 MET142      0.0475 DICT
    851 SD         24.5806   32.6792   50.7109 S.3     103 MET142     -0.3350 DICT
    852 CE         25.1447   34.0657   51.7278 C.3     103 MET142     -0.0125 DICT
    853 N          28.9004   29.9121   53.7238 N.am    104 GLU143     -0.5000 BACKBONE|DICT|DIRECT
    854 CA         30.3328   29.6030   53.7854 C.3     104 GLU143      0.1400 BACKBONE|DICT|DIRECT
    855 C          30.6046   28.1497   54.2202 C.2     104 GLU143      0.5000 BACKBONE|DICT|DIRECT
    856 O          31.4421   27.4898   53.6055 O.2     104 GLU143     -0.5000 BACKBONE|DICT|DIRECT
    857 CB         31.0408   30.6335   54.6972 C.3     104 GLU143     -0.1200 DICT
    858 CG         32.5692   30.4691   54.8641 C.3     104 GLU143     -0.2200 DICT
    859 CD         33.3422   30.6613   53.5610 C.2     104 GLU143      0.7000 DICT
    860 OE1        33.5898   31.8383   53.2214 O.co2   104 GLU143     -0.8000 DICT
    861 OE2        33.6690   29.6355   52.9257 O.co2   104 GLU143     -0.8000 DICT
    862 N          29.8588   27.6725   55.2347 N.am    105 THR144     -0.5000 BACKBONE|DICT|DIRECT
    863 CA         29.8933   26.2929   55.7255 C.3     105 THR144      0.1400 BACKBONE|DICT|DIRECT
    864 C          29.4416   25.3032   54.6368 C.2     105 THR144      0.5000 BACKBONE|DICT|DIRECT
    865 O          30.2030   24.3916   54.3297 O.2     105 THR144     -0.5000 BACKBONE|DICT|DIRECT
    866 CB         28.9973   26.0881   56.9823 C.3     105 THR144      0.2050 DICT
    867 CG2        28.8772   24.6395   57.4954 C.3     105 THR144     -0.1800 DICT
    868 OG1        29.5042   26.8522   58.0560 O.3     105 THR144     -0.6830 DICT
    869 N          28.2562   25.5359   54.0410 N.am    106 THR145     -0.5000 BACKBONE|DICT|DIRECT
    870 CA         27.6551   24.7166   52.9801 C.3     106 THR145      0.1400 BACKBONE|DICT|DIRECT
    871 C          28.5662   24.5509   51.7487 C.2     106 THR145      0.5000 BACKBONE|DICT|DIRECT
    872 O          28.6483   23.4426   51.2209 O.2     106 THR145     -0.5000 BACKBONE|DICT|DIRECT
    873 CB         26.2970   25.3080   52.5066 C.3     106 THR145      0.2050 DICT
    874 CG2        25.6502   24.6569   51.2724 C.3     106 THR145     -0.1800 DICT
    875 OG1        25.3592   25.2060   53.5591 O.3     106 THR145     -0.6830 DICT
    876 N          29.2580   25.6324   51.3498 N.am    107 TYR146     -0.5000 BACKBONE|DICT|DIRECT
    877 CA         30.2382   25.6196   50.2680 C.3     107 TYR146      0.1400 BACKBONE|DICT|DIRECT
    878 C          31.4845   24.7801   50.6083 C.2     107 TYR146      0.5000 BACKBONE|DICT|DIRECT
    879 O          31.9123   23.9791   49.7785 O.2     107 TYR146     -0.5000 BACKBONE|DICT|DIRECT
    880 CB         30.6168   27.0688   49.8940 C.3     107 TYR146     -0.0050 DICT
    881 CG         31.5255   27.1559   48.6832 C.ar    107 TYR146     -0.1150 DICT
    882 CD1        30.9585   27.1594   47.3949 C.ar    107 TYR146     -0.1150 DICT
    883 CD2        32.9287   27.1609   48.8328 C.ar    107 TYR146     -0.1150 DICT
    884 CE1        31.7895   27.1588   46.2631 C.ar    107 TYR146     -0.1150 DICT
    885 CE2        33.7596   27.1348   47.6965 C.ar    107 TYR146     -0.1150 DICT
    886 CZ         33.1892   27.1398   46.4090 C.ar    107 TYR146      0.1500 DICT
    887 OH         33.9887   27.1343   45.3040 O.3     107 TYR146     -0.5850 DICT
    888 N          32.0416   24.9947   51.8117 N.am    108 SER147     -0.5000 BACKBONE|DICT|DIRECT
    889 CA         33.2864   24.3778   52.2706 C.3     108 SER147      0.1400 BACKBONE|DICT|DIRECT
    890 C          33.1685   22.8724   52.5685 C.2     108 SER147      0.5000 BACKBONE|DICT|DIRECT
    891 O          34.1248   22.1451   52.3032 O.2     108 SER147     -0.5000 BACKBONE|DICT|DIRECT
    892 CB         33.8066   25.1415   53.5013 C.3     108 SER147      0.1450 DICT
    893 OG         34.3201   26.3973   53.1077 O.3     108 SER147     -0.6830 DICT
    894 N          32.0083   22.4339   53.0903 N.am    109 VAL148     -0.5000 BACKBONE|DICT|DIRECT
    895 CA         31.7490   21.0384   53.4595 C.3     109 VAL148      0.1400 BACKBONE|DICT|DIRECT
    896 C          31.2075   20.1803   52.2951 C.2     109 VAL148      0.5000 BACKBONE|DICT|DIRECT
    897 O          31.1162   18.9644   52.4664 O.2     109 VAL148     -0.5000 BACKBONE|DICT|DIRECT
    898 CB         30.7511   20.9184   54.6544 C.3     109 VAL148     -0.0600 DICT
    899 CG1        31.1874   21.7405   55.8828 C.3     109 VAL148     -0.1800 DICT
    900 CG2        29.2661   21.1727   54.3142 C.3     109 VAL148     -0.1800 DICT
    901 N          30.8417   20.8024   51.1566 N.am    110 ALA149     -0.5000 BACKBONE|DICT|DIRECT
    902 CA         30.2701   20.1257   49.9891 C.3     110 ALA149      0.1400 BACKBONE|DICT|DIRECT
    903 C          31.2181   19.0830   49.3714 C.2     110 ALA149      0.5000 BACKBONE|DICT|DIRECT
    904 O          32.4076   19.3541   49.1993 O.2     110 ALA149     -0.5000 BACKBONE|DICT|DIRECT
    905 CB         29.8440   21.1649   48.9391 C.3     110 ALA149     -0.1800 DICT
    906 N          30.6469   17.9146   49.0464 N.am    111 THR150     -0.5000 BACKBONE|DICT|DIRECT
    907 CA         31.3220   16.7950   48.3937 C.3     111 THR150      0.1400 BACKBONE|DICT|DIRECT
    908 C          30.4315   16.2558   47.2608 C.2     111 THR150      0.5000 BACKBONE|DICT|DIRECT
    909 O          29.2105   16.4121   47.3134 O.2     111 THR150     -0.5000 BACKBONE|DICT|DIRECT
    910 CB         31.6061   15.6281   49.3850 C.3     111 THR150      0.2050 DICT
    911 CG2        32.3794   16.0382   50.6435 C.3     111 THR150     -0.1800 DICT
    912 OG1        30.4454   14.9116   49.7737 O.3     111 THR150     -0.6830 DICT
    913 N          31.0697   15.6175   46.2693 N.am    112 VAL151     -0.5000 BACKBONE|DICT|DIRECT
    914 CA         30.4175   15.0100   45.1121 C.3     112 VAL151      0.1400 BACKBONE|DICT|DIRECT
    915 C          30.7719   13.5153   45.1109 C.2     112 VAL151      0.5000 BACKBONE|DICT|DIRECT
    916 O          31.9438   13.1673   44.9634 O.2     112 VAL151     -0.5000 BACKBONE|DICT|DIRECT
    917 CB         30.9038   15.6542   43.7852 C.3     112 VAL151     -0.0600 DICT
    918 CG1        30.1999   15.0796   42.5416 C.3     112 VAL151     -0.1800 DICT
    919 CG2        30.7131   17.1775   43.8136 C.3     112 VAL151     -0.1800 DICT
    920 N          29.7515   12.6722   45.3296 N.am    113 CYS152     -0.5000 BACKBONE|DICT|DIRECT
    921 CA         29.9124   11.2427   45.5871 C.3     113 CYS152      0.1400 BACKBONE|DICT|DIRECT
    922 C          29.5103   10.3965   44.3763 C.2     113 CYS152      0.5000 BACKBONE|DICT|DIRECT
    923 O          28.4955   10.6706   43.7352 O.2     113 CYS152     -0.5000 BACKBONE|DICT|DIRECT
    924 CB         29.0751   10.8582   46.8207 C.3     113 CYS152      0.0975 DICT
    925 SG         29.4151   11.7819   48.3531 S.3     113 CYS152     -0.2175 DICT
    926 N          30.3076    9.3443   44.1355 N.am    114 HIS153     -0.5000 BACKBONE|DICT|DIRECT
    927 CA         30.0137    8.2492   43.2115 C.3     114 HIS153      0.1400 BACKBONE|DICT|DIRECT
    928 C          28.9752    7.2706   43.8133 C.2     114 HIS153      0.5000 BACKBONE|DICT|DIRECT
    929 O          28.7772    7.2943   45.0304 O.2     114 HIS153     -0.5000 BACKBONE|DICT|DIRECT
    930 CB         31.3347    7.5169   42.8999 C.3     114 HIS153     -0.0050 DICT
    931 CG         32.2687    8.2477   41.9701 C.2     114 HIS153      0.0150 DICT
    932 CD2        33.5123    8.8025   42.1766 C.2     114 HIS153     -0.0150 DICT
    933 ND1        31.9852    8.4569   40.6305 N.pl3   114 HIS153     -0.5700 DICT
    934 CE1        33.0314    9.0986   40.1026 C.2     114 HIS153      0.2950 DICT
    935 NE2        33.9952    9.3419   40.9827 N.2     114 HIS153     -0.4900 DICT
    936 N          28.3672    6.3878   42.9796 N.am    115 PRO154     -0.1400 BACKBONE|DICT|DIRECT
    937 CA         27.4450    5.3313   43.4577 C.3     115 PRO154      0.0100 BACKBONE|DICT|DIRECT
    938 C          28.0159    4.3489   44.5009 C.2     115 PRO154      0.5000 BACKBONE|DICT|DIRECT
    939 O          27.2591    3.8724   45.3449 O.2     115 PRO154     -0.5000 BACKBONE|DICT|DIRECT
    940 CB         27.0246    4.5921   42.1755 C.3     115 PRO154     -0.1200 DICT
    941 CG         27.2192    5.6068   41.0643 C.3     115 PRO154     -0.1200 DICT
    942 CD         28.4525    6.3753   41.5161 C.3     115 PRO154     -0.0500 DICT
    943 N          29.3326    4.0859   44.4320 N.am    116 ASN155     -0.5000 BACKBONE|DICT|DIRECT
    944 CA         30.0850    3.2465   45.3740 C.3     116 ASN155      0.1400 BACKBONE|DICT|DIRECT
    945 C          30.3461    3.9085   46.7459 C.2     116 ASN155      0.5000 BACKBONE|DICT|DIRECT
    946 O          30.6455    3.1850   47.6946 O.2     116 ASN155     -0.5000 BACKBONE|DICT|DIRECT
    947 CB         31.3898    2.7433   44.6997 C.3     116 ASN155     -0.1200 DICT
    948 CG         32.2707    3.8263   44.0561 C.2     116 ASN155      0.5000 DICT
    949 ND2        32.8824    3.5165   42.9117 N.am    116 ASN155     -0.7600 DICT
    950 OD1        32.4055    4.9267   44.5820 O.2     116 ASN155     -0.5000 DICT
    951 N          30.2159    5.2443   46.8313 N.am    117 GLY156     -0.5000 BACKBONE|DICT|DIRECT
    952 CA         30.3839    6.0189   48.0600 C.3     117 GLY156      0.0800 BACKBONE|DICT|DIRECT
    953 C          31.7017    6.8109   48.0952 C.2     117 GLY156      0.5000 BACKBONE|DICT|DIRECT
    954 O          31.9727    7.4370   49.1192 O.2     117 GLY156     -0.5000 BACKBONE|DICT|DIRECT
    955 N          32.5115    6.8118   47.0175 N.am    118 SER157     -0.5000 BACKBONE|DICT|DIRECT
    956 CA         33.7349    7.6167   46.9041 C.3     118 SER157      0.1400 BACKBONE|DICT|DIRECT
    957 C          33.3904    9.1037   46.7069 C.2     118 SER157      0.5000 BACKBONE|DICT|DIRECT
    958 O          33.0165    9.4959   45.6014 O.2     118 SER157     -0.5000 BACKBONE|DICT|DIRECT
    959 CB         34.6105    7.0920   45.7479 C.3     118 SER157      0.1450 DICT
    960 OG         35.2405    5.8823   46.1160 O.3     118 SER157     -0.6830 DICT
    961 N          33.4956    9.8814   47.7965 N.am    119 CYS158     -0.5000 BACKBONE|DICT|DIRECT
    962 CA         33.1369   11.2975   47.8588 C.3     119 CYS158      0.1400 BACKBONE|DICT|DIRECT
    963 C          34.3803   12.1797   47.7032 C.2     119 CYS158      0.5000 BACKBONE|DICT|DIRECT
    964 O          35.3310   12.0382   48.4719 O.2     119 CYS158     -0.5000 BACKBONE|DICT|DIRECT
    965 CB         32.4044   11.5711   49.1812 C.3     119 CYS158      0.0975 DICT
    966 SG         30.8138   10.7156   49.3992 S.3     119 CYS158     -0.2175 DICT
    967 N          34.3269   13.0738   46.7045 N.am    120 LEU159     -0.5000 BACKBONE|DICT|DIRECT
    968 CA         35.3967   13.9921   46.3310 C.3     120 LEU159      0.1400 BACKBONE|DICT|DIRECT
    969 C          35.0380   15.4055   46.8091 C.2     120 LEU159      0.5000 BACKBONE|DICT|DIRECT
    970 O          33.9875   15.9224   46.4294 O.2     120 LEU159     -0.5000 BACKBONE|DICT|DIRECT
    971 CB         35.5672   13.9883   44.7906 C.3     120 LEU159     -0.1200 DICT
    972 CG         36.3097   12.7609   44.2100 C.3     120 LEU159     -0.0600 DICT
    973 CD1        35.4624   11.4699   44.2321 C.3     120 LEU159     -0.1800 DICT
    974 CD2        36.8675   13.0576   42.7988 C.3     120 LEU159     -0.1800 DICT
    975 N          35.9514   16.0224   47.5749 N.am    121 GLN160     -0.5000 BACKBONE|DICT|DIRECT
    976 CA         35.9350   17.4516   47.9025 C.3     121 GLN160      0.1400 BACKBONE|DICT|DIRECT
    977 C          36.4555   18.2959   46.7277 C.2     121 GLN160      0.5000 BACKBONE|DICT|DIRECT
    978 O          37.1113   17.7591   45.8361 O.2     121 GLN160     -0.5000 BACKBONE|DICT|DIRECT
    979 CB         36.7790   17.6876   49.1742 C.3     121 GLN160     -0.1200 DICT
    980 CG         36.0292   17.2841   50.4569 C.3     121 GLN160     -0.1200 DICT
    981 CD         36.8577   17.4848   51.7264 C.2     121 GLN160      0.5000 DICT
    982 NE2        36.2526   18.0756   52.7578 N.am    121 GLN160     -0.7600 DICT
    983 OE1        38.0194   17.0895   51.7886 O.2     121 GLN160     -0.5000 DICT
    984 N          36.1772   19.6110   46.7494 N.am    122 LEU161     -0.5000 BACKBONE|DICT|DIRECT
    985 CA         36.6625   20.5549   45.7363 C.3     122 LEU161      0.1400 BACKBONE|DICT|DIRECT
    986 C          38.1976   20.5877   45.6460 C.2     122 LEU161      0.5000 BACKBONE|DICT|DIRECT
    987 O          38.7502   20.3674   44.5699 O.2     122 LEU161     -0.5000 BACKBONE|DICT|DIRECT
    988 CB         36.0700   21.9566   45.9922 C.3     122 LEU161     -0.1200 DICT
    989 CG         36.3995   23.0248   44.9202 C.3     122 LEU161     -0.0600 DICT
    990 CD1        35.8635   22.6418   43.5225 C.3     122 LEU161     -0.1800 DICT
    991 CD2        35.9116   24.4162   45.3698 C.3     122 LEU161     -0.1800 DICT
    992 N          38.8276   20.8345   46.8013 N.am    123 GLU162     -0.5000 BACKBONE|DICT|DIRECT
    993 CA         40.2642   20.9896   46.9710 C.3     123 GLU162      0.1400 BACKBONE|DICT|DIRECT
    994 C          40.8018   19.7454   47.7087 C.2     123 GLU162      0.5000 BACKBONE|DICT|DIRECT
    995 O          40.3666   19.5203   48.8397 O.2     123 GLU162     -0.5000 BACKBONE|DICT|DIRECT
    996 CB         40.4722   22.2532   47.8443 C.3     123 GLU162     -0.1200 DICT
    997 CG         40.0496   23.5805   47.1784 C.3     123 GLU162     -0.2200 DICT
    998 CD         41.0007   24.0061   46.0621 C.2     123 GLU162      0.7000 DICT
    999 OE1        42.0298   24.6248   46.4096 O.co2   123 GLU162     -0.8000 DICT
   1000 OE2        40.6856   23.7067   44.8895 O.co2   123 GLU162     -0.8000 DICT
   1001 N          41.7424   18.9666   47.1217 N.am    124 PRO163     -0.1400 BACKBONE|DICT|DIRECT
   1002 CA         42.2675   19.0489   45.7443 C.3     124 PRO163      0.0100 BACKBONE|DICT|DIRECT
   1003 C          41.4814   18.2248   44.6991 C.2     124 PRO163      0.5000 BACKBONE|DICT|DIRECT
   1004 O          41.7884   18.3592   43.5171 O.2     124 PRO163     -0.5000 BACKBONE|DICT|DIRECT
   1005 CB         43.6850   18.4780   45.9130 C.3     124 PRO163     -0.1200 DICT
   1006 CG         43.5245   17.3819   46.9555 C.3     124 PRO163     -0.1200 DICT
   1007 CD         42.4641   17.9497   47.8954 C.3     124 PRO163     -0.0500 DICT
   1008 N          40.5602   17.3466   45.1414 N.am    125 ASP164     -0.5000 BACKBONE|DICT|DIRECT
   1009 CA         40.0411   16.1971   44.3805 C.3     125 ASP164      0.1400 BACKBONE|DICT|DIRECT
   1010 C          39.3588   16.5544   43.0473 C.2     125 ASP164      0.5000 BACKBONE|DICT|DIRECT
   1011 O          39.8358   16.1049   42.0060 O.2     125 ASP164     -0.5000 BACKBONE|DICT|DIRECT
   1012 CB         39.1578   15.2219   45.2047 C.3     125 ASP164     -0.2200 DICT
   1013 CG         39.6021   14.9755   46.6512 C.2     125 ASP164      0.7000 DICT
   1014 OD1        40.8293   14.9291   46.8865 O.co2   125 ASP164     -0.8000 DICT
   1015 OD2        38.6992   14.7575   47.4884 O.co2   125 ASP164     -0.8000 DICT
   1016 N          38.2828   17.3617   43.0865 N.am    126 LEU165     -0.5000 BACKBONE|DICT|DIRECT
   1017 CA         37.5566   17.7957   41.8851 C.3     126 LEU165      0.1400 BACKBONE|DICT|DIRECT
   1018 C          38.3805   18.7498   41.0057 C.2     126 LEU165      0.5000 BACKBONE|DICT|DIRECT
   1019 O          38.2917   18.6425   39.7859 O.2     126 LEU165     -0.5000 BACKBONE|DICT|DIRECT
   1020 CB         36.2266   18.4794   42.2523 C.3     126 LEU165     -0.1200 DICT
   1021 CG         35.1668   17.5834   42.9272 C.3     126 LEU165     -0.0600 DICT
   1022 CD1        34.0495   18.4438   43.5495 C.3     126 LEU165     -0.1800 DICT
   1023 CD2        34.6102   16.5070   41.9688 C.3     126 LEU165     -0.1800 DICT
   1024 N          39.1807   19.6354   41.6262 N.am    127 THR166     -0.5000 BACKBONE|DICT|DIRECT
   1025 CA         40.0984   20.5576   40.9481 C.3     127 THR166      0.1400 BACKBONE|DICT|DIRECT
   1026 C          41.1648   19.8194   40.1078 C.2     127 THR166      0.5000 BACKBONE|DICT|DIRECT
   1027 O          41.4674   20.2737   39.0048 O.2     127 THR166     -0.5000 BACKBONE|DICT|DIRECT
   1028 CB         40.7959   21.4931   41.9771 C.3     127 THR166      0.2050 DICT
   1029 CG2        41.9323   22.3867   41.4439 C.3     127 THR166     -0.1800 DICT
   1030 OG1        39.8125   22.3418   42.5377 O.3     127 THR166     -0.6830 DICT
   1031 N          41.6535   18.6698   40.6088 N.am    128 ASN167     -0.5000 BACKBONE|DICT|DIRECT
   1032 CA         42.5519   17.7615   39.8973 C.3     128 ASN167      0.1400 BACKBONE|DICT|DIRECT
   1033 C          41.8489   17.0419   38.7297 C.2     128 ASN167      0.5000 BACKBONE|DICT|DIRECT
   1034 O          42.4525   16.9471   37.6636 O.2     128 ASN167     -0.5000 BACKBONE|DICT|DIRECT
   1035 CB         43.1868   16.7634   40.8941 C.3     128 ASN167     -0.1200 DICT
   1036 CG         44.3335   15.9460   40.2872 C.2     128 ASN167      0.5000 DICT
   1037 ND2        45.5663   16.4448   40.3968 N.am    128 ASN167     -0.7600 DICT
   1038 OD1        44.1086   14.8768   39.7250 O.2     128 ASN167     -0.5000 DICT
   1039 N          40.5993   16.5756   38.9240 N.am    129 VAL168     -0.5000 BACKBONE|DICT|DIRECT
   1040 CA         39.8006   15.9248   37.8750 C.3     129 VAL168      0.1400 BACKBONE|DICT|DIRECT
   1041 C          39.5259   16.8620   36.6831 C.2     129 VAL168      0.5000 BACKBONE|DICT|DIRECT
   1042 O          39.7319   16.4410   35.5471 O.2     129 VAL168     -0.5000 BACKBONE|DICT|DIRECT
   1043 CB         38.4560   15.3405   38.4082 C.3     129 VAL168     -0.0600 DICT
   1044 CG1        37.4510   14.8993   37.3170 C.3     129 VAL168     -0.1800 DICT
   1045 CG2        38.7125   14.1529   39.3519 C.3     129 VAL168     -0.1800 DICT
   1046 N          39.1462   18.1219   36.9618 N.am    130 MET169     -0.5000 BACKBONE|DICT|DIRECT
   1047 CA         38.9723   19.1648   35.9486 C.3     130 MET169      0.1400 BACKBONE|DICT|DIRECT
   1048 C          40.2725   19.4940   35.1928 C.2     130 MET169      0.5000 BACKBONE|DICT|DIRECT
   1049 O          40.2209   19.6462   33.9746 O.2     130 MET169     -0.5000 BACKBONE|DICT|DIRECT
   1050 CB         38.3569   20.4360   36.5724 C.3     130 MET169     -0.1200 DICT
   1051 CG         36.9330   20.2585   37.1344 C.3     130 MET169      0.0475 DICT
   1052 SD         35.6613   19.6255   36.0062 S.3     130 MET169     -0.3350 DICT
   1053 CE         35.6576   20.9019   34.7268 C.3     130 MET169     -0.0125 DICT
   1054 N          41.4019   19.5682   35.9181 N.am    131 ALA170     -0.5000 BACKBONE|DICT|DIRECT
   1055 CA         42.7134   19.9387   35.3865 C.3     131 ALA170      0.1400 BACKBONE|DICT|DIRECT
   1056 C          43.4324   18.8577   34.5627 C.2     131 ALA170      0.5000 BACKBONE|DICT|DIRECT
   1057 O          44.2550   19.2357   33.7280 O.2     131 ALA170     -0.5000 BACKBONE|DICT|DIRECT
   1058 CB         43.6053   20.4016   36.5483 C.3     131 ALA170     -0.1800 DICT
   1059 N          43.1470   17.5646   34.8060 N.am    132 THR171     -0.5000 BACKBONE|DICT|DIRECT
   1060 CA         43.9317   16.4470   34.2612 C.3     132 THR171      0.1400 BACKBONE|DICT|DIRECT
   1061 C          43.1224   15.4525   33.4011 C.2     132 THR171      0.5000 BACKBONE|DICT|DIRECT
   1062 O          43.7505   14.7699   32.5910 O.2     132 THR171     -0.5000 BACKBONE|DICT|DIRECT
   1063 CB         44.6405   15.6375   35.3865 C.3     132 THR171      0.2050 DICT
   1064 CG2        45.5163   16.4972   36.3142 C.3     132 THR171     -0.1800 DICT
   1065 OG1        43.7407   14.8714   36.1682 O.3     132 THR171     -0.6830 DICT
   1066 N          41.7849   15.3724   33.5468 N.am    133 SER172     -0.5000 BACKBONE|DICT|DIRECT
   1067 CA         40.9620   14.4523   32.7504 C.3     133 SER172      0.1400 BACKBONE|DICT|DIRECT
   1068 C          40.6856   15.0230   31.3497 C.2     133 SER172      0.5000 BACKBONE|DICT|DIRECT
   1069 O          40.3263   16.1945   31.2283 O.2     133 SER172     -0.5000 BACKBONE|DICT|DIRECT
   1070 CB         39.6550   14.1053   33.4892 C.3     133 SER172      0.1450 DICT
   1071 OG         38.9303   13.1161   32.7846 O.3     133 SER172     -0.6830 DICT
   1072 N          40.8650   14.1656   30.3310 N.am    134 ARG173     -0.5000 BACKBONE|DICT|DIRECT
   1073 CA         40.6202   14.4433   28.9087 C.3     134 ARG173      0.1400 BACKBONE|DICT|DIRECT
   1074 C          39.4092   13.6471   28.3855 C.2     134 ARG173      0.5000 BACKBONE|DICT|DIRECT
   1075 O          39.1610   13.6582   27.1805 O.2     134 ARG173     -0.5000 BACKBONE|DICT|DIRECT
   1076 CB         41.9254   14.1754   28.1046 C.3     134 ARG173     -0.1200 DICT
   1077 CG         42.8332   15.4168   27.9404 C.3     134 ARG173     -0.0500 DICT
   1078 CD         43.1063   16.1061   29.2786 C.3     134 ARG173      0.1900 DICT
   1079 NE         44.0867   17.1912   29.2551 N.pl3   134 ARG173     -0.7000 DICT
   1080 CZ         44.1287   18.1393   30.2076 C.cat   134 ARG173      0.6399 DICT
   1081 NH1        45.1347   19.0097   30.2154 N.pl3   134 ARG173     -0.8000 DICT
   1082 NH2        43.1943   18.2312   31.1658 N.pl3   134 ARG173     -0.8000 DICT
   1083 N          38.6529   13.0110   29.2952 N.am    135 LYS174     -0.5000 BACKBONE|DICT|DIRECT
   1084 CA         37.4070   12.3114   29.0065 C.3     135 LYS174      0.1400 BACKBONE|DICT|DIRECT
   1085 C          36.2315   13.2549   29.2896 C.2     135 LYS174      0.5000 BACKBONE|DICT|DIRECT
   1086 O          36.1192   13.7658   30.4047 O.2     135 LYS174     -0.5000 BACKBONE|DICT|DIRECT
   1087 CB         37.3402   11.0353   29.8660 C.3     135 LYS174     -0.1200 DICT
   1088 CG         38.3969    9.9909   29.4529 C.3     135 LYS174     -0.1200 DICT
   1089 CD         38.4210    8.7248   30.3276 C.3     135 LYS174     -0.1200 DICT
   1090 CE         37.1133    7.9152   30.3440 C.3     135 LYS174      0.1900 DICT
   1091 NZ         36.7485    7.4344   29.0006 N.4     135 LYS174     -0.3000 DICT
   1092 N          35.3901   13.4616   28.2614 N.am    136 TYR175     -0.5000 BACKBONE|DICT|DIRECT
   1093 CA         34.2484   14.3839   28.2436 C.3     136 TYR175      0.1400 BACKBONE|DICT|DIRECT
   1094 C          33.2338   14.1220   29.3740 C.2     136 TYR175      0.5000 BACKBONE|DICT|DIRECT
   1095 O          32.7868   15.0754   30.0055 O.2     136 TYR175     -0.5000 BACKBONE|DICT|DIRECT
   1096 CB         33.5872   14.3069   26.8459 C.3     136 TYR175     -0.0050 DICT
   1097 CG         32.5808   15.3949   26.4962 C.ar    136 TYR175     -0.1150 DICT
   1098 CD1        32.9782   16.4937   25.7040 C.ar    136 TYR175     -0.1150 DICT
   1099 CD2        31.2391   15.3008   26.9250 C.ar    136 TYR175     -0.1150 DICT
   1100 CE1        32.0493   17.4909   25.3505 C.ar    136 TYR175     -0.1150 DICT
   1101 CE2        30.3097   16.3010   26.5773 C.ar    136 TYR175     -0.1150 DICT
   1102 CZ         30.7140   17.3965   25.7883 C.ar    136 TYR175      0.1500 DICT
   1103 OH         29.8205   18.3739   25.4591 O.3     136 TYR175     -0.5850 DICT
   1104 N          32.9195   12.8388   29.6222 N.am    137 GLU176     -0.5000 BACKBONE|DICT|DIRECT
   1105 CA         31.9520   12.3975   30.6295 C.3     137 GLU176      0.1400 BACKBONE|DICT|DIRECT
   1106 C          32.4630   12.5042   32.0779 C.2     137 GLU176      0.5000 BACKBONE|DICT|DIRECT
   1107 O          31.6543   12.7605   32.9687 O.2     137 GLU176     -0.5000 BACKBONE|DICT|DIRECT
   1108 CB         31.5033   10.9528   30.3147 C.3     137 GLU176     -0.1200 DICT
   1109 CG         30.8498   10.7589   28.9271 C.3     137 GLU176     -0.2200 DICT
   1110 CD         29.5978   11.6132   28.7032 C.2     137 GLU176      0.7000 DICT
   1111 OE1        28.7829   11.7049   29.6474 O.co2   137 GLU176     -0.8000 DICT
   1112 OE2        29.4797   12.1620   27.5863 O.co2   137 GLU176     -0.8000 DICT
   1113 N          33.7789   12.3287   32.2919 N.am    138 ASP177     -0.5000 BACKBONE|DICT|DIRECT
   1114 CA         34.4254   12.4365   33.6087 C.3     138 ASP177      0.1400 BACKBONE|DICT|DIRECT
   1115 C          34.5837   13.9023   34.0495 C.2     138 ASP177      0.5000 BACKBONE|DICT|DIRECT
   1116 O          34.3822   14.2032   35.2270 O.2     138 ASP177     -0.5000 BACKBONE|DICT|DIRECT
   1117 CB         35.7901   11.7132   33.6967 C.3     138 ASP177     -0.2200 DICT
   1118 CG         35.8231   10.2482   33.2411 C.2     138 ASP177      0.7000 DICT
   1119 OD1        34.7498    9.6648   32.9738 O.co2   138 ASP177     -0.8000 DICT
   1120 OD2        36.9537    9.7190   33.1910 O.co2   138 ASP177     -0.8000 DICT
   1121 N          34.8860   14.7864   33.0816 N.am    139 LEU178     -0.5000 BACKBONE|DICT|DIRECT
   1122 CA         34.8582   16.2434   33.2268 C.3     139 LEU178      0.1400 BACKBONE|DICT|DIRECT
   1123 C          33.4421   16.7587   33.5303 C.2     139 LEU178      0.5000 BACKBONE|DICT|DIRECT
   1124 O          33.3000   17.6571   34.3566 O.2     139 LEU178     -0.5000 BACKBONE|DICT|DIRECT
   1125 CB         35.3848   16.8920   31.9268 C.3     139 LEU178     -0.1200 DICT
   1126 CG         36.9096   16.7791   31.7325 C.3     139 LEU178     -0.0600 DICT
   1127 CD1        37.3029   17.0674   30.2688 C.3     139 LEU178     -0.1800 DICT
   1128 CD2        37.6723   17.6718   32.7302 C.3     139 LEU178     -0.1800 DICT
   1129 N          32.4298   16.1685   32.8690 N.am    140 LEU179     -0.5000 BACKBONE|DICT|DIRECT
   1130 CA         31.0206   16.5243   33.0131 C.3     140 LEU179      0.1400 BACKBONE|DICT|DIRECT
   1131 C          30.4415   16.0913   34.3679 C.2     140 LEU179      0.5000 BACKBONE|DICT|DIRECT
   1132 O          29.6467   16.8429   34.9245 O.2     140 LEU179     -0.5000 BACKBONE|DICT|DIRECT
   1133 CB         30.2259   15.9559   31.8146 C.3     140 LEU179     -0.1200 DICT
   1134 CG         28.7229   16.3107   31.7527 C.3     140 LEU179     -0.0600 DICT
   1135 CD1        28.4833   17.8350   31.7500 C.3     140 LEU179     -0.1800 DICT
   1136 CD2        28.0503   15.6064   30.5543 C.3     140 LEU179     -0.1800 DICT
   1137 N          30.8745   14.9292   34.8911 N.am    141 TRP180     -0.5000 BACKBONE|DICT|DIRECT
   1138 CA         30.5138   14.4315   36.2207 C.3     141 TRP180      0.1400 BACKBONE|DICT|DIRECT
   1139 C          30.9792   15.3662   37.3523 C.2     141 TRP180      0.5000 BACKBONE|DICT|DIRECT
   1140 O          30.1887   15.6596   38.2483 O.2     141 TRP180     -0.5000 BACKBONE|DICT|DIRECT
   1141 CB         31.0413   12.9906   36.4128 C.3     141 TRP180     -0.1200 DICT
   1142 CG         30.8217   12.3932   37.7760 C.ar    141 TRP180      0.0750 DICT
   1143 CD1        29.7129   11.7266   38.1703 C.ar    141 TRP180     -0.1150 DICT
   1144 CD2        31.6627   12.5073   38.9674 C.ar    141 TRP180     -0.0550 DICT
   1145 CE2        30.9809   11.8950   40.0624 C.ar    141 TRP180      0.1300 DICT
   1146 CE3        32.9226   13.0918   39.2439 C.ar    141 TRP180     -0.1150 DICT
   1147 NE1        29.8064   11.4235   39.5137 N.pl3   141 TRP180     -0.5700 DICT
   1148 CZ2        31.5180   11.8706   41.3612 C.ar    141 TRP180     -0.1150 DICT
   1149 CZ3        33.4650   13.0849   40.5446 C.ar    141 TRP180     -0.1150 DICT
   1150 CH2        32.7628   12.4789   41.6035 C.ar    141 TRP180     -0.1150 DICT
   1151 N          32.2443   15.8153   37.2805 N.am    142 ALA181     -0.5000 BACKBONE|DICT|DIRECT
   1152 CA         32.8439   16.7355   38.2460 C.3     142 ALA181      0.1400 BACKBONE|DICT|DIRECT
   1153 C          32.2433   18.1471   38.1698 C.2     142 ALA181      0.5000 BACKBONE|DICT|DIRECT
   1154 O          31.9956   18.7454   39.2156 O.2     142 ALA181     -0.5000 BACKBONE|DICT|DIRECT
   1155 CB         34.3646   16.7667   38.0395 C.3     142 ALA181     -0.1800 DICT
   1156 N          31.9936   18.6290   36.9399 N.am    143 TRP182     -0.5000 BACKBONE|DICT|DIRECT
   1157 CA         31.3982   19.9317   36.6541 C.3     143 TRP182      0.1400 BACKBONE|DICT|DIRECT
   1158 C          29.9378   20.0265   37.1306 C.2     143 TRP182      0.5000 BACKBONE|DICT|DIRECT
   1159 O          29.6143   20.9263   37.9072 O.2     143 TRP182     -0.5000 BACKBONE|DICT|DIRECT
   1160 CB         31.5443   20.2353   35.1482 C.3     143 TRP182     -0.1200 DICT
   1161 CG         31.1325   21.6082   34.7117 C.ar    143 TRP182      0.0750 DICT
   1162 CD1        31.9669   22.6700   34.6393 C.ar    143 TRP182     -0.1150 DICT
   1163 CD2        29.8032   22.1157   34.3728 C.ar    143 TRP182     -0.0550 DICT
   1164 CE2        29.9153   23.5166   34.1270 C.ar    143 TRP182      0.1300 DICT
   1165 CE3        28.5075   21.5516   34.2650 C.ar    143 TRP182     -0.1150 DICT
   1166 NE1        31.2565   23.7938   34.2825 N.pl3   143 TRP182     -0.5700 DICT
   1167 CZ2        28.8044   24.3163   33.8247 C.ar    143 TRP182     -0.1150 DICT
   1168 CZ3        27.3825   22.3499   33.9683 C.ar    143 TRP182     -0.1150 DICT
   1169 CH2        27.5260   23.7341   33.7592 C.ar    143 TRP182     -0.1150 DICT
   1170 N          29.0936   19.0917   36.6606 N.am    144 GLU183     -0.5000 BACKBONE|DICT|DIRECT
   1171 CA         27.6638   19.0346   36.9632 C.3     144 GLU183      0.1400 BACKBONE|DICT|DIRECT
   1172 C          27.4062   18.7227   38.4406 C.2     144 GLU183      0.5000 BACKBONE|DICT|DIRECT
   1173 O          26.6085   19.4182   39.0608 O.2     144 GLU183     -0.5000 BACKBONE|DICT|DIRECT
   1174 CB         26.9722   17.9974   36.0465 C.3     144 GLU183     -0.1200 DICT
   1175 CG         25.4289   17.9529   36.1361 C.3     144 GLU183     -0.2200 DICT
   1176 CD         24.7626   19.2429   35.6550 C.2     144 GLU183      0.7000 DICT
   1177 OE1        25.2434   19.7892   34.6402 O.co2   144 GLU183     -0.8000 DICT
   1178 OE2        23.7743   19.6697   36.2900 O.co2   144 GLU183     -0.8000 DICT
   1179 N          28.1158   17.7136   38.9742 N.am    145 GLY184     -0.5000 BACKBONE|DICT|DIRECT
   1180 CA         27.9680   17.2276   40.3425 C.3     145 GLY184      0.0800 BACKBONE|DICT|DIRECT
   1181 C          28.3739   18.2776   41.3851 C.2     145 GLY184      0.5000 BACKBONE|DICT|DIRECT
   1182 O          27.7579   18.3223   42.4477 O.2     145 GLY184     -0.5000 BACKBONE|DICT|DIRECT
   1183 N          29.3570   19.1476   41.0824 N.am    146 TRP185     -0.5000 BACKBONE|DICT|DIRECT
   1184 CA         29.7309   20.2685   41.9490 C.3     146 TRP185      0.1400 BACKBONE|DICT|DIRECT
   1185 C          28.6454   21.3583   42.0194 C.2     146 TRP185      0.5000 BACKBONE|DICT|DIRECT
   1186 O          28.4274   21.9157   43.0921 O.2     146 TRP185     -0.5000 BACKBONE|DICT|DIRECT
   1187 CB         31.1074   20.8333   41.5445 C.3     146 TRP185     -0.1200 DICT
   1188 CG         31.5998   21.9593   42.4057 C.ar    146 TRP185      0.0750 DICT
   1189 CD1        31.7650   23.2448   42.0209 C.ar    146 TRP185     -0.1150 DICT
   1190 CD2        31.8911   21.9291   43.8352 C.ar    146 TRP185     -0.0550 DICT
   1191 CE2        32.2199   23.2505   44.2599 C.ar    146 TRP185      0.1300 DICT
   1192 CE3        31.8837   20.9209   44.8258 C.ar    146 TRP185     -0.1150 DICT
   1193 NE1        32.1409   24.0044   43.1089 N.pl3   146 TRP185     -0.5700 DICT
   1194 CZ2        32.5159   23.5552   45.5995 C.ar    146 TRP185     -0.1150 DICT
   1195 CZ3        32.1829   21.2134   46.1695 C.ar    146 TRP185     -0.1150 DICT
   1196 CH2        32.4907   22.5300   46.5608 C.ar    146 TRP185     -0.1150 DICT
   1197 N          27.9579   21.6068   40.8953 N.am    147 ARG186     -0.5000 BACKBONE|DICT|DIRECT
   1198 CA         26.8190   22.5218   40.8044 C.3     147 ARG186      0.1400 BACKBONE|DICT|DIRECT
   1199 C          25.5336   21.9499   41.4225 C.2     147 ARG186      0.5000 BACKBONE|DICT|DIRECT
   1200 O          24.7320   22.7382   41.9178 O.2     147 ARG186     -0.5000 BACKBONE|DICT|DIRECT
   1201 CB         26.6412   22.9284   39.3320 C.3     147 ARG186     -0.1200 DICT
   1202 CG         27.7190   23.9401   38.9201 C.3     147 ARG186     -0.0500 DICT
   1203 CD         27.9421   24.0517   37.4115 C.3     147 ARG186      0.1900 DICT
   1204 NE         29.0475   24.9774   37.1448 N.pl3   147 ARG186     -0.7000 DICT
   1205 CZ         30.3526   24.7291   37.3420 C.cat   147 ARG186      0.6399 DICT
   1206 NH1        31.2315   25.7121   37.1451 N.pl3   147 ARG186     -0.8000 DICT
   1207 NH2        30.8042   23.5313   37.7324 N.pl3   147 ARG186     -0.8000 DICT
   1208 N          25.3810   20.6147   41.4401 N.am    148 ASP187     -0.5000 BACKBONE|DICT|DIRECT
   1209 CA         24.2949   19.9110   42.1291 C.3     148 ASP187      0.1400 BACKBONE|DICT|DIRECT
   1210 C          24.4200   19.9713   43.6600 C.2     148 ASP187      0.5000 BACKBONE|DICT|DIRECT
   1211 O          23.4030   20.1364   44.3324 O.2     148 ASP187     -0.5000 BACKBONE|DICT|DIRECT
   1212 CB         24.1184   18.4372   41.6873 C.3     148 ASP187     -0.2200 DICT
   1213 CG         23.9066   18.2209   40.1861 C.2     148 ASP187      0.7000 DICT
   1214 OD1        23.4544   19.1720   39.5129 O.co2   148 ASP187     -0.8000 DICT
   1215 OD2        24.1240   17.0682   39.7543 O.co2   148 ASP187     -0.8000 DICT
   1216 N          25.6489   19.8071   44.1774 N.am    149 LYS188     -0.5000 BACKBONE|DICT|DIRECT
   1217 CA         25.9139   19.6442   45.6071 C.3     149 LYS188      0.1400 BACKBONE|DICT|DIRECT
   1218 C          26.2525   20.9612   46.3195 C.2     149 LYS188      0.5000 BACKBONE|DICT|DIRECT
   1219 O          25.7446   21.1705   47.4209 O.2     149 LYS188     -0.5000 BACKBONE|DICT|DIRECT
   1220 CB         27.0148   18.5812   45.8038 C.3     149 LYS188     -0.1200 DICT
   1221 CG         26.6042   17.1615   45.3471 C.3     149 LYS188     -0.1200 DICT
   1222 CD         25.3650   16.5605   46.0410 C.3     149 LYS188     -0.1200 DICT
   1223 CE         25.4288   16.5072   47.5772 C.3     149 LYS188      0.1900 DICT
   1224 NZ         26.5144   15.6341   48.0558 N.4     149 LYS188     -0.3000 DICT
   1225 N          27.0698   21.8264   45.6947 N.am    150 ALA189     -0.5000 BACKBONE|DICT|DIRECT
   1226 CA         27.3940   23.1492   46.2300 C.3     150 ALA189      0.1400 BACKBONE|DICT|DIRECT
   1227 C          26.3924   24.2013   45.7379 C.2     150 ALA189      0.5000 BACKBONE|DICT|DIRECT
   1228 O          25.8217   24.8972   46.5723 O.2     150 ALA189     -0.5000 BACKBONE|DICT|DIRECT
   1229 CB         28.8383   23.5418   45.8756 C.3     150 ALA189     -0.1800 DICT
   1230 N          26.1916   24.2888   44.4093 N.am    151 GLY190     -0.5000 BACKBONE|DICT|DIRECT
   1231 CA         25.4130   25.3365   43.7403 C.3     151 GLY190      0.0800 BACKBONE|DICT|DIRECT
   1232 C          23.9536   25.4121   44.2132 C.2     151 GLY190      0.5000 BACKBONE|DICT|DIRECT
   1233 O          23.5342   26.4683   44.6867 O.2     151 GLY190     -0.5000 BACKBONE|DICT|DIRECT
   1234 N          23.2002   24.2993   44.1226 N.am    152 ARG191     -0.5000 BACKBONE|DICT|DIRECT
   1235 CA         21.7923   24.2138   44.5454 C.3     152 ARG191      0.1400 BACKBONE|DICT|DIRECT
   1236 C          21.5746   24.4615   46.0496 C.2     152 ARG191      0.5000 BACKBONE|DICT|DIRECT
   1237 O          20.5180   24.9697   46.4215 O.2     152 ARG191     -0.5000 BACKBONE|DICT|DIRECT
   1238 CB         21.1719   22.8477   44.1752 C.3     152 ARG191     -0.1200 DICT
   1239 CG         21.2792   22.4631   42.6938 C.3     152 ARG191     -0.0500 DICT
   1240 CD         20.5725   21.1401   42.3655 C.3     152 ARG191      0.1900 DICT
   1241 NE         20.5240   20.9047   40.9167 N.pl3   152 ARG191     -0.7000 DICT
   1242 CZ         20.4617   19.7211   40.2849 C.cat   152 ARG191      0.6399 DICT
   1243 NH1        20.4618   18.5598   40.9548 N.pl3   152 ARG191     -0.8000 DICT
   1244 NH2        20.3979   19.7166   38.9486 N.pl3   152 ARG191     -0.8000 DICT
   1245 N          22.5686   24.1020   46.8793 N.am    153 ALA192     -0.5000 BACKBONE|DICT|DIRECT
   1246 CA         22.5189   24.2380   48.3334 C.3     153 ALA192      0.1400 BACKBONE|DICT|DIRECT
   1247 C          22.6756   25.6876   48.8345 C.2     153 ALA192      0.5000 BACKBONE|DICT|DIRECT
   1248 O          22.2028   25.9786   49.9319 O.2     153 ALA192     -0.5000 BACKBONE|DICT|DIRECT
   1249 CB         23.5732   23.3078   48.9463 C.3     153 ALA192     -0.1800 DICT
   1250 N          23.2913   26.5736   48.0291 N.am    154 ILE193     -0.5000 BACKBONE|DICT|DIRECT
   1251 CA         23.4017   28.0088   48.3190 C.3     154 ILE193      0.1400 BACKBONE|DICT|DIRECT
   1252 C          22.1078   28.7865   47.9784 C.2     154 ILE193      0.5000 BACKBONE|DICT|DIRECT
   1253 O          21.8634   29.8233   48.5972 O.2     154 ILE193     -0.5000 BACKBONE|DICT|DIRECT
   1254 CB         24.6209   28.6527   47.5805 C.3     154 ILE193     -0.0600 DICT
   1255 CG1        25.9653   28.0282   48.0219 C.3     154 ILE193     -0.1200 DICT
   1256 CG2        24.7246   30.1922   47.6776 C.3     154 ILE193     -0.1800 DICT
   1257 CD1        26.2421   28.0359   49.5313 C.3     154 ILE193     -0.1800 DICT
   1258 N          21.2963   28.2725   47.0326 N.am    155 LEU194     -0.5000 BACKBONE|DICT|DIRECT
   1259 CA         20.0901   28.9207   46.4989 C.3     155 LEU194      0.1400 BACKBONE|DICT|DIRECT
   1260 C          19.0073   29.2606   47.5404 C.2     155 LEU194      0.5000 BACKBONE|DICT|DIRECT
   1261 O          18.3167   30.2607   47.3557 O.2     155 LEU194     -0.5000 BACKBONE|DICT|DIRECT
   1262 CB         19.5067   28.0526   45.3584 C.3     155 LEU194     -0.1200 DICT
   1263 CG         18.3137   28.6507   44.5667 C.3     155 LEU194     -0.0600 DICT
   1264 CD1        18.6119   30.0279   43.9373 C.3     155 LEU194     -0.1800 DICT
   1265 CD2        17.7905   27.6454   43.5254 C.3     155 LEU194     -0.1800 DICT
   1266 N          18.8773   28.4543   48.6094 N.am    156 GLN195     -0.5000 BACKBONE|DICT|DIRECT
   1267 CA         17.9082   28.6904   49.6866 C.3     156 GLN195      0.1400 BACKBONE|DICT|DIRECT
   1268 C          18.2320   29.9389   50.5344 C.2     156 GLN195      0.5000 BACKBONE|DICT|DIRECT
   1269 O          17.3090   30.5515   51.0695 O.2     156 GLN195     -0.5000 BACKBONE|DICT|DIRECT
   1270 CB         17.7756   27.4206   50.5582 C.3     156 GLN195     -0.1200 DICT
   1271 CG         18.9912   27.1019   51.4572 C.3     156 GLN195     -0.1200 DICT
   1272 CD         18.7902   25.8385   52.2924 C.2     156 GLN195      0.5000 DICT
   1273 NE2        17.8406   25.8724   53.2297 N.am    156 GLN195     -0.7600 DICT
   1274 OE1        19.4889   24.8466   52.1038 O.2     156 GLN195     -0.5000 DICT
   1275 N          19.5264   30.2831   50.6364 N.am    157 PHE196     -0.5000 BACKBONE|DICT|DIRECT
   1276 CA         20.0303   31.3988   51.4325 C.3     157 PHE196      0.1400 BACKBONE|DICT|DIRECT
   1277 C          20.1215   32.7028   50.6240 C.2     157 PHE196      0.5000 BACKBONE|DICT|DIRECT
   1278 O          20.0370   33.7725   51.2268 O.2     157 PHE196     -0.5000 BACKBONE|DICT|DIRECT
   1279 CB         21.4406   31.0526   51.9498 C.3     157 PHE196     -0.0050 DICT
   1280 CG         21.5660   29.7996   52.7983 C.ar    157 PHE196     -0.1150 DICT
   1281 CD1        22.1122   28.6195   52.2513 C.ar    157 PHE196     -0.1150 DICT
   1282 CD2        21.0612   29.7737   54.1137 C.ar    157 PHE196     -0.1150 DICT
   1283 CE1        22.1954   27.4681   53.0225 C.ar    157 PHE196     -0.1150 DICT
   1284 CE2        21.1451   28.6106   54.8670 C.ar    157 PHE196     -0.1150 DICT
   1285 CZ         21.7138   27.4647   54.3250 C.ar    157 PHE196     -0.1150 DICT
   1286 N          20.3516   32.5977   49.3009 N.am    158 TYR197     -0.5000 BACKBONE|DICT|DIRECT
   1287 CA         20.8045   33.7164   48.4729 C.3     158 TYR197      0.1400 BACKBONE|DICT|DIRECT
   1288 C          19.8052   34.8819   48.2525 C.2     158 TYR197      0.5000 BACKBONE|DICT|DIRECT
   1289 O          20.2603   36.0236   48.2900 O.2     158 TYR197     -0.5000 BACKBONE|DICT|DIRECT
   1290 CB         21.4455   33.2110   47.1641 C.3     158 TYR197     -0.0050 DICT
   1291 CG         22.4189   34.2022   46.5528 C.ar    158 TYR197     -0.1150 DICT
   1292 CD1        23.7380   34.2773   47.0463 C.ar    158 TYR197     -0.1150 DICT
   1293 CD2        22.0095   35.0720   45.5224 C.ar    158 TYR197     -0.1150 DICT
   1294 CE1        24.6342   35.2274   46.5239 C.ar    158 TYR197     -0.1150 DICT
   1295 CE2        22.9110   36.0126   44.9905 C.ar    158 TYR197     -0.1150 DICT
   1296 CZ         24.2227   36.0960   45.4946 C.ar    158 TYR197      0.1500 DICT
   1297 OH         25.0907   37.0196   44.9899 O.3     158 TYR197     -0.5850 DICT
   1298 N          18.4786   34.6307   48.1222 N.am    159 PRO198     -0.1400 BACKBONE|DICT|DIRECT
   1299 CA         17.4662   35.7068   48.1165 C.3     159 PRO198      0.0100 BACKBONE|DICT|DIRECT
   1300 C          17.3915   36.5385   49.4083 C.2     159 PRO198      0.5000 BACKBONE|DICT|DIRECT
   1301 O          17.2269   37.7553   49.3188 O.2     159 PRO198     -0.5000 BACKBONE|DICT|DIRECT
   1302 CB         16.1414   34.9810   47.8239 C.3     159 PRO198     -0.1200 DICT
   1303 CG         16.5549   33.7190   47.0900 C.3     159 PRO198     -0.1200 DICT
   1304 CD         17.8716   33.3523   47.7611 C.3     159 PRO198     -0.0500 DICT
   1305 N          17.5351   35.8774   50.5722 N.am    160 LYS199     -0.5000 BACKBONE|DICT|DIRECT
   1306 CA         17.4976   36.5306   51.8817 C.3     160 LYS199      0.1400 BACKBONE|DICT|DIRECT
   1307 C          18.8107   37.2642   52.2151 C.2     160 LYS199      0.5000 BACKBONE|DICT|DIRECT
   1308 O          18.7610   38.2999   52.8768 O.2     160 LYS199     -0.5000 BACKBONE|DICT|DIRECT
   1309 CB         17.0936   35.5052   52.9651 C.3     160 LYS199     -0.1200 DICT
   1310 CG         16.7446   36.1106   54.3420 C.3     160 LYS199     -0.1200 DICT
   1311 CD         15.6515   37.1941   54.2666 C.3     160 LYS199     -0.1200 DICT
   1312 CE         15.1406   37.6655   55.6298 C.3     160 LYS199      0.1900 DICT
   1313 NZ         14.0694   38.6644   55.4819 N.4     160 LYS199     -0.3000 DICT
   1314 N          19.9448   36.7572   51.6977 N.am    161 TYR200     -0.5000 BACKBONE|DICT|DIRECT
   1315 CA         21.2376   37.4443   51.6666 C.3     161 TYR200      0.1400 BACKBONE|DICT|DIRECT
   1316 C          21.1628   38.7835   50.9135 C.2     161 TYR200      0.5000 BACKBONE|DICT|DIRECT
   1317 O          21.5727   39.7971   51.4757 O.2     161 TYR200     -0.5000 BACKBONE|DICT|DIRECT
   1318 CB         22.3174   36.4986   51.0857 C.3     161 TYR200     -0.0050 DICT
   1319 CG         23.5453   37.1745   50.4991 C.ar    161 TYR200     -0.1150 DICT
   1320 CD1        24.5054   37.7585   51.3474 C.ar    161 TYR200     -0.1150 DICT
   1321 CD2        23.6928   37.2763   49.1009 C.ar    161 TYR200     -0.1150 DICT
   1322 CE1        25.5967   38.4576   50.7987 C.ar    161 TYR200     -0.1150 DICT
   1323 CE2        24.7771   37.9842   48.5530 C.ar    161 TYR200     -0.1150 DICT
   1324 CZ         25.7308   38.5746   49.4006 C.ar    161 TYR200      0.1500 DICT
   1325 OH         26.7777   39.2593   48.8597 O.3     161 TYR200     -0.5850 DICT
   1326 N          20.6333   38.7456   49.6753 N.am    162 VAL201     -0.5000 BACKBONE|DICT|DIRECT
   1327 CA         20.4599   39.8989   48.7884 C.3     162 VAL201      0.1400 BACKBONE|DICT|DIRECT
   1328 C          19.5630   40.9900   49.4062 C.2     162 VAL201      0.5000 BACKBONE|DICT|DIRECT
   1329 O          19.9105   42.1634   49.3047 O.2     162 VAL201     -0.5000 BACKBONE|DICT|DIRECT
   1330 CB         19.9249   39.4686   47.3876 C.3     162 VAL201     -0.0600 DICT
   1331 CG1        19.3550   40.5992   46.5014 C.3     162 VAL201     -0.1800 DICT
   1332 CG2        21.0220   38.7341   46.5978 C.3     162 VAL201     -0.1800 DICT
   1333 N          18.4769   40.5857   50.0879 N.am    163 GLU202     -0.5000 BACKBONE|DICT|DIRECT
   1334 CA         17.5895   41.4742   50.8400 C.3     163 GLU202      0.1400 BACKBONE|DICT|DIRECT
   1335 C          18.3110   42.2298   51.9739 C.2     163 GLU202      0.5000 BACKBONE|DICT|DIRECT
   1336 O          18.1965   43.4529   52.0431 O.2     163 GLU202     -0.5000 BACKBONE|DICT|DIRECT
   1337 CB         16.3764   40.6630   51.3478 C.3     163 GLU202     -0.1200 DICT
   1338 CG         15.3602   41.4643   52.1947 C.3     163 GLU202     -0.2200 DICT
   1339 CD         14.1658   40.6408   52.6844 C.2     163 GLU202      0.7000 DICT
   1340 OE1        14.1475   39.4121   52.4520 O.co2   163 GLU202     -0.8000 DICT
   1341 OE2        13.2888   41.2558   53.3272 O.co2   163 GLU202     -0.8000 DICT
   1342 N          19.0354   41.4852   52.8265 N.am    164 LEU203     -0.5000 BACKBONE|DICT|DIRECT
   1343 CA         19.6929   42.0032   54.0274 C.3     164 LEU203      0.1400 BACKBONE|DICT|DIRECT
   1344 C          20.9511   42.8459   53.7451 C.2     164 LEU203      0.5000 BACKBONE|DICT|DIRECT
   1345 O          21.1709   43.8154   54.4706 O.2     164 LEU203     -0.5000 BACKBONE|DICT|DIRECT
   1346 CB         20.0166   40.8337   54.9810 C.3     164 LEU203     -0.1200 DICT
   1347 CG         18.7855   40.1830   55.6552 C.3     164 LEU203     -0.0600 DICT
   1348 CD1        19.1816   38.8953   56.4056 C.3     164 LEU203     -0.1800 DICT
   1349 CD2        18.0149   41.1607   56.5652 C.3     164 LEU203     -0.1800 DICT
   1350 N          21.7414   42.4995   52.7109 N.am    165 ILE204     -0.5000 BACKBONE|DICT|DIRECT
   1351 CA         22.9306   43.2697   52.3221 C.3     165 ILE204      0.1400 BACKBONE|DICT|DIRECT
   1352 C          22.5649   44.5887   51.6041 C.2     165 ILE204      0.5000 BACKBONE|DICT|DIRECT
   1353 O          23.2452   45.5894   51.8306 O.2     165 ILE204     -0.5000 BACKBONE|DICT|DIRECT
   1354 CB         23.9294   42.4454   51.4533 C.3     165 ILE204     -0.0600 DICT
   1355 CG1        25.3286   43.1071   51.3997 C.3     165 ILE204     -0.1200 DICT
   1356 CG2        23.4150   42.1159   50.0387 C.3     165 ILE204     -0.1800 DICT
   1357 CD1        26.4017   42.2707   50.6904 C.3     165 ILE204     -0.1800 DICT
   1358 N          21.4742   44.5923   50.8112 N.am    166 ASN205     -0.5000 BACKBONE|DICT|DIRECT
   1359 CA         20.9097   45.8084   50.2139 C.3     166 ASN205      0.1400 BACKBONE|DICT|DIRECT
   1360 C          20.2723   46.7148   51.2782 C.2     166 ASN205      0.5000 BACKBONE|DICT|DIRECT
   1361 O          20.4261   47.9278   51.1703 O.2     166 ASN205     -0.5000 BACKBONE|DICT|DIRECT
   1362 CB         19.8690   45.4636   49.1234 C.3     166 ASN205     -0.1200 DICT
   1363 CG         20.4392   44.8657   47.8334 C.2     166 ASN205      0.5000 DICT
   1364 ND2        19.5715   44.2286   47.0461 N.am    166 ASN205     -0.7600 DICT
   1365 OD1        21.6227   44.9945   47.5314 O.2     166 ASN205     -0.5000 DICT
   1366 N          19.6024   46.1298   52.2906 N.am    167 GLN206     -0.5000 BACKBONE|DICT|DIRECT
   1367 CA         19.0322   46.8513   53.4338 C.3     167 GLN206      0.1400 BACKBONE|DICT|DIRECT
   1368 C          20.1078   47.5695   54.2657 C.2     167 GLN206      0.5000 BACKBONE|DICT|DIRECT
   1369 O          19.9097   48.7322   54.6135 O.2     167 GLN206     -0.5000 BACKBONE|DICT|DIRECT
   1370 CB         18.1715   45.8922   54.2882 C.3     167 GLN206     -0.1200 DICT
   1371 CG         17.5024   46.5421   55.5214 C.3     167 GLN206     -0.1200 DICT
   1372 CD         16.7596   45.5482   56.4193 C.2     167 GLN206      0.5000 DICT
   1373 NE2        16.3825   45.9999   57.6179 N.am    167 GLN206     -0.7600 DICT
   1374 OE1        16.5282   44.3996   56.0476 O.2     167 GLN206     -0.5000 DICT
   1375 N          21.2328   46.8787   54.5229 N.am    168 ALA207     -0.5000 BACKBONE|DICT|DIRECT
   1376 CA         22.4127   47.4217   55.1945 C.3     168 ALA207      0.1400 BACKBONE|DICT|DIRECT
   1377 C          23.0260   48.6095   54.4359 C.2     168 ALA207      0.5000 BACKBONE|DICT|DIRECT
   1378 O          23.3333   49.6214   55.0609 O.2     168 ALA207     -0.5000 BACKBONE|DICT|DIRECT
   1379 CB         23.4483   46.3024   55.3792 C.3     168 ALA207     -0.1800 DICT
   1380 N          23.1364   48.4774   53.1026 N.am    169 ALA208     -0.5000 BACKBONE|DICT|DIRECT
   1381 CA         23.6452   49.5042   52.1966 C.3     169 ALA208      0.1400 BACKBONE|DICT|DIRECT
   1382 C          22.7549   50.7587   52.1120 C.2     169 ALA208      0.5000 BACKBONE|DICT|DIRECT
   1383 O          23.3031   51.8590   52.0902 O.2     169 ALA208     -0.5000 BACKBONE|DICT|DIRECT
   1384 CB         23.8667   48.8772   50.8167 C.3     169 ALA208     -0.1800 DICT
   1385 N          21.4178   50.5882   52.1254 N.am    170 ARG209     -0.5000 BACKBONE|DICT|DIRECT
   1386 CA         20.4415   51.6857   52.2030 C.3     170 ARG209      0.1400 BACKBONE|DICT|DIRECT
   1387 C          20.4874   52.4566   53.5313 C.2     170 ARG209      0.5000 BACKBONE|DICT|DIRECT
   1388 O          20.2813   53.6700   53.5183 O.2     170 ARG209     -0.5000 BACKBONE|DICT|DIRECT
   1389 CB         19.0144   51.1800   51.9099 C.3     170 ARG209     -0.1200 DICT
   1390 CG         18.7770   50.7607   50.4451 C.3     170 ARG209     -0.0500 DICT
   1391 CD         17.2887   50.6195   50.0827 C.3     170 ARG209      0.1900 DICT
   1392 NE         16.5598   49.7270   51.0012 N.pl3   170 ARG209     -0.7000 DICT
   1393 CZ         16.5440   48.3828   50.9846 C.cat   170 ARG209      0.6399 DICT
   1394 NH1        17.2048   47.6850   50.0515 N.pl3   170 ARG209     -0.8000 DICT
   1395 NH2        15.8443   47.7250   51.9182 N.pl3   170 ARG209     -0.8000 DICT
   1396 N          20.8107   51.7619   54.6331 N.am    171 LEU210     -0.5000 BACKBONE|DICT|DIRECT
   1397 CA         21.0230   52.3505   55.9577 C.3     171 LEU210      0.1400 BACKBONE|DICT|DIRECT
   1398 C          22.4035   53.0363   56.1102 C.2     171 LEU210      0.5000 BACKBONE|DICT|DIRECT
   1399 O          22.6481   53.6422   57.1547 O.2     171 LEU210     -0.5000 BACKBONE|DICT|DIRECT
   1400 CB         20.7778   51.2584   57.0240 C.3     171 LEU210     -0.1200 DICT
   1401 CG         19.3018   50.8099   57.1418 C.3     171 LEU210     -0.0600 DICT
   1402 CD1        19.1715   49.4920   57.9294 C.3     171 LEU210     -0.1800 DICT
   1403 CD2        18.3946   51.9167   57.7167 C.3     171 LEU210     -0.1800 DICT
   1404 N          23.2542   52.9682   55.0678 N.am    172 ASN211     -0.5000 BACKBONE|DICT|DIRECT
   1405 CA         24.5364   53.6764   54.9444 C.3     172 ASN211      0.1400 BACKBONE|DICT|DIRECT
   1406 C          24.5368   54.6786   53.7687 C.2     172 ASN211      0.5000 BACKBONE|DICT|DIRECT
   1407 O          25.5854   55.2622   53.4949 O.2     172 ASN211     -0.5000 BACKBONE|DICT|DIRECT
   1408 CB         25.6925   52.6564   54.8156 C.3     172 ASN211     -0.1200 DICT
   1409 CG         25.8625   51.7711   56.0528 C.2     172 ASN211      0.5000 DICT
   1410 ND2        26.0788   50.4752   55.8361 N.am    172 ASN211     -0.7600 DICT
   1411 OD1        25.8212   52.2507   57.1845 O.2     172 ASN211     -0.5000 DICT
   1412 N          23.3734   54.9102   53.1326 N.am    173 GLY212     -0.5000 BACKBONE|DICT|DIRECT
   1413 CA         23.1644   55.9897   52.1636 C.3     173 GLY212      0.0800 BACKBONE|DICT|DIRECT
   1414 C          23.4144   55.5895   50.6991 C.2     173 GLY212      0.5000 BACKBONE|DICT|DIRECT
   1415 O          23.3060   56.4553   49.8319 O.2     173 GLY212     -0.5000 BACKBONE|DICT|DIRECT
   1416 N          23.7242   54.3151   50.4077 N.am    174 TYR213     -0.5000 BACKBONE|DICT|DIRECT
   1417 CA         23.8635   53.7769   49.0471 C.3     174 TYR213      0.1400 BACKBONE|DICT|DIRECT
   1418 C          22.5048   53.2823   48.5256 C.2     174 TYR213      0.5000 BACKBONE|DICT|DIRECT
   1419 O          21.6422   52.9366   49.3298 O.2     174 TYR213     -0.5000 BACKBONE|DICT|DIRECT
   1420 CB         24.8783   52.6178   49.0718 C.3     174 TYR213     -0.0050 DICT
   1421 CG         26.2480   53.0109   49.5888 C.ar    174 TYR213     -0.1150 DICT
   1422 CD1        26.6402   52.6680   50.9000 C.ar    174 TYR213     -0.1150 DICT
   1423 CD2        27.1242   53.7448   48.7643 C.ar    174 TYR213     -0.1150 DICT
   1424 CE1        27.9030   53.0583   51.3843 C.ar    174 TYR213     -0.1150 DICT
   1425 CE2        28.3858   54.1349   49.2494 C.ar    174 TYR213     -0.1150 DICT
   1426 CZ         28.7782   53.7891   50.5575 C.ar    174 TYR213      0.1500 DICT
   1427 OH         30.0072   54.1566   51.0205 O.3     174 TYR213     -0.5850 DICT
   1428 N          22.3264   53.2220   47.1949 N.am    175 VAL214     -0.5000 BACKBONE|DICT|DIRECT
   1429 CA         21.0835   52.7085   46.5979 C.3     175 VAL214      0.1400 BACKBONE|DICT|DIRECT
   1430 C          20.9352   51.1718   46.6962 C.2     175 VAL214      0.5000 BACKBONE|DICT|DIRECT
   1431 O          19.8030   50.6894   46.7375 O.2     175 VAL214     -0.5000 BACKBONE|DICT|DIRECT
   1432 CB         20.8896   53.1492   45.1203 C.3     175 VAL214     -0.0600 DICT
   1433 CG1        20.7129   54.6729   45.0119 C.3     175 VAL214     -0.1800 DICT
   1434 CG2        21.9693   52.6610   44.1387 C.3     175 VAL214     -0.1800 DICT
   1435 N          22.0636   50.4463   46.7864 N.am    176 ASP215     -0.5000 BACKBONE|DICT|DIRECT
   1436 CA         22.1176   48.9893   46.9321 C.3     176 ASP215      0.1400 BACKBONE|DICT|DIRECT
   1437 C          23.5335   48.5590   47.3610 C.2     176 ASP215      0.5000 BACKBONE|DICT|DIRECT
   1438 O          24.4291   49.3978   47.4808 O.2     176 ASP215     -0.5000 BACKBONE|DICT|DIRECT
   1439 CB         21.6325   48.2195   45.6722 C.3     176 ASP215     -0.2200 DICT
   1440 CG         22.2648   48.6583   44.3461 C.2     176 ASP215      0.7000 DICT
   1441 OD1        23.4886   48.4509   44.1976 O.co2   176 ASP215     -0.8000 DICT
   1442 OD2        21.5032   49.1306   43.4766 O.co2   176 ASP215     -0.8000 DICT
   1443 N          23.7150   47.2459   47.5808 N.am    177 ALA216     -0.5000 BACKBONE|DICT|DIRECT
   1444 CA         24.9999   46.6339   47.9263 C.3     177 ALA216      0.1400 BACKBONE|DICT|DIRECT
   1445 C          26.0460   46.6670   46.8008 C.2     177 ALA216      0.5000 BACKBONE|DICT|DIRECT
   1446 O          27.2356   46.6400   47.1070 O.2     177 ALA216     -0.5000 BACKBONE|DICT|DIRECT
   1447 CB         24.7596   45.1908   48.3668 C.3     177 ALA216     -0.1800 DICT
   1448 N          25.6024   46.7530   45.5346 N.am    178 GLY217     -0.5000 BACKBONE|DICT|DIRECT
   1449 CA         26.4788   46.8923   44.3732 C.3     178 GLY217      0.0800 BACKBONE|DICT|DIRECT
   1450 C          27.1011   48.2926   44.3544 C.2     178 GLY217      0.5000 BACKBONE|DICT|DIRECT
   1451 O          28.3060   48.4123   44.1518 O.2     178 GLY217     -0.5000 BACKBONE|DICT|DIRECT
   1452 N          26.2915   49.3291   44.6354 N.am    179 ASP218     -0.5000 BACKBONE|DICT|DIRECT
   1453 CA         26.6984   50.7279   44.7948 C.3     179 ASP218      0.1400 BACKBONE|DICT|DIRECT
   1454 C          27.7170   50.9191   45.9384 C.2     179 ASP218      0.5000 BACKBONE|DICT|DIRECT
   1455 O          28.7053   51.6280   45.7473 O.2     179 ASP218     -0.5000 BACKBONE|DICT|DIRECT
   1456 CB         25.4520   51.6305   44.9639 C.3     179 ASP218     -0.2200 DICT
   1457 CG         25.7326   53.1357   45.0309 C.2     179 ASP218      0.7000 DICT
   1458 OD1        26.6264   53.5920   44.2851 O.co2   179 ASP218     -0.8000 DICT
   1459 OD2        24.9708   53.8155   45.7537 O.co2   179 ASP218     -0.8000 DICT
   1460 N          27.4844   50.2383   47.0749 N.am    180 SER219     -0.5000 BACKBONE|DICT|DIRECT
   1461 CA         28.3857   50.2057   48.2285 C.3     180 SER219      0.1400 BACKBONE|DICT|DIRECT
   1462 C          29.7635   49.5889   47.9059 C.2     180 SER219      0.5000 BACKBONE|DICT|DIRECT
   1463 O          30.7727   50.0989   48.3915 O.2     180 SER219     -0.5000 BACKBONE|DICT|DIRECT
   1464 CB         27.6778   49.4858   49.3956 C.3     180 SER219      0.1450 DICT
   1465 OG         28.4517   49.5169   50.5779 O.3     180 SER219     -0.6830 DICT
   1466 N          29.7898   48.5378   47.0671 N.am    181 TRP220     -0.5000 BACKBONE|DICT|DIRECT
   1467 CA         31.0203   47.8612   46.6510 C.3     181 TRP220      0.1400 BACKBONE|DICT|DIRECT
   1468 C          31.8415   48.6503   45.6137 C.2     181 TRP220      0.5000 BACKBONE|DICT|DIRECT
   1469 O          33.0699   48.6087   45.6831 O.2     181 TRP220     -0.5000 BACKBONE|DICT|DIRECT
   1470 CB         30.7140   46.4362   46.1489 C.3     181 TRP220     -0.1200 DICT
   1471 CG         30.1837   45.4288   47.1341 C.ar    181 TRP220      0.0750 DICT
   1472 CD1        29.8953   45.6306   48.4429 C.ar    181 TRP220     -0.1150 DICT
   1473 CD2        29.9108   44.0169   46.8873 C.ar    181 TRP220     -0.0550 DICT
   1474 CE2        29.4657   43.4151   48.1046 C.ar    181 TRP220      0.1300 DICT
   1475 CE3        30.0309   43.1722   45.7600 C.ar    181 TRP220     -0.1150 DICT
   1476 NE1        29.4591   44.4519   49.0124 N.pl3   181 TRP220     -0.5700 DICT
   1477 CZ2        29.1630   42.0448   48.1998 C.ar    181 TRP220     -0.1150 DICT
   1478 CZ3        29.7502   41.7957   45.8501 C.ar    181 TRP220     -0.1150 DICT
   1479 CH2        29.3154   41.2298   47.0647 C.ar    181 TRP220     -0.1150 DICT
   1480 N          31.1711   49.3793   44.7015 N.am    182 ARG221     -0.5000 BACKBONE|DICT|DIRECT
   1481 CA         31.8196   50.2717   43.7312 C.3     182 ARG221      0.1400 BACKBONE|DICT|DIRECT
   1482 C          32.4541   51.5173   44.3783 C.2     182 ARG221      0.5000 BACKBONE|DICT|DIRECT
   1483 O          33.4223   52.0392   43.8247 O.2     182 ARG221     -0.5000 BACKBONE|DICT|DIRECT
   1484 CB         30.8179   50.7103   42.6437 C.3     182 ARG221     -0.1200 DICT
   1485 CG         30.3589   49.5795   41.7073 C.3     182 ARG221     -0.0500 DICT
   1486 CD         29.4967   50.0834   40.5409 C.3     182 ARG221      0.1900 DICT
   1487 NE         28.2147   50.6591   40.9809 N.pl3   182 ARG221     -0.7000 DICT
   1488 CZ         27.0402   50.0152   41.0907 C.cat   182 ARG221      0.6399 DICT
   1489 NH1        25.9522   50.6913   41.4816 N.pl3   182 ARG221     -0.8000 DICT
   1490 NH2        26.9299   48.7113   40.8126 N.pl3   182 ARG221     -0.8000 DICT
   1491 N          31.9169   51.9650   45.5285 N.am    183 SER222     -0.5000 BACKBONE|DICT|DIRECT
   1492 CA         32.3868   53.1454   46.2602 C.3     183 SER222      0.1400 BACKBONE|DICT|DIRECT
   1493 C          33.7877   52.9970   46.8926 C.2     183 SER222      0.5000 BACKBONE|DICT|DIRECT
   1494 O          34.3975   54.0193   47.2055 O.2     183 SER222     -0.5000 BACKBONE|DICT|DIRECT
   1495 CB         31.3121   53.5828   47.2785 C.3     183 SER222      0.1450 DICT
   1496 OG         31.3872   52.8915   48.5101 O.3     183 SER222     -0.6830 DICT
   1497 N          34.2856   51.7527   47.0335 N.am    184 MET223     -0.5000 BACKBONE|DICT|DIRECT
   1498 CA         35.6354   51.4329   47.5156 C.3     184 MET223      0.1400 BACKBONE|DICT|DIRECT
   1499 C          36.7688   51.9176   46.5862 C.2     184 MET223      0.5000 BACKBONE|DICT|DIRECT
   1500 O          37.8980   52.0650   47.0532 O.2     184 MET223     -0.5000 BACKBONE|DICT|DIRECT
   1501 CB         35.7546   49.9151   47.7694 C.3     184 MET223     -0.1200 DICT
   1502 CG         34.7598   49.3756   48.8128 C.3     184 MET223      0.0475 DICT
   1503 SD         35.1525   47.7142   49.4278 S.3     184 MET223     -0.3350 DICT
   1504 CE         34.6158   46.7040   48.0273 C.3     184 MET223     -0.0125 DICT
   1505 N          36.4450   52.1768   45.3080 N.am    185 TYR224     -0.5000 BACKBONE|DICT|DIRECT
   1506 CA         37.3483   52.7525   44.3111 C.3     185 TYR224      0.1400 BACKBONE|DICT|DIRECT
   1507 C          37.3498   54.2854   44.3154 C.2     185 TYR224      0.5000 BACKBONE|DICT|DIRECT
   1508 O          38.3191   54.8643   43.8324 O.2     185 TYR224     -0.5000 BACKBONE|DICT|DIRECT
   1509 CB         36.9521   52.2370   42.9162 C.3     185 TYR224     -0.0050 DICT
   1510 CG         37.2454   50.7649   42.7414 C.ar    185 TYR224     -0.1150 DICT
   1511 CD1        36.2978   49.7960   43.1282 C.ar    185 TYR224     -0.1150 DICT
   1512 CD2        38.4953   50.3645   42.2317 C.ar    185 TYR224     -0.1150 DICT
   1513 CE1        36.6037   48.4303   43.0072 C.ar    185 TYR224     -0.1150 DICT
   1514 CE2        38.8075   48.9983   42.1329 C.ar    185 TYR224     -0.1150 DICT
   1515 CZ         37.8635   48.0326   42.5209 C.ar    185 TYR224      0.1500 DICT
   1516 OH         38.1775   46.7143   42.4226 O.3     185 TYR224     -0.5850 DICT
   1517 N          36.2764   54.9166   44.8274 N.am    186 GLU225     -0.5000 BACKBONE|DICT|DIRECT
   1518 CA         36.0767   56.3733   44.8793 C.3     186 GLU225      0.1400 BACKBONE|DICT|DIRECT
   1519 C          36.0375   57.0428   43.4837 C.2     186 GLU225      0.5000 BACKBONE|DICT|DIRECT
   1520 O          36.3513   58.2278   43.3706 O.2     186 GLU225     -0.5000 BACKBONE|DICT|DIRECT
   1521 CB         37.1247   57.0408   45.8042 C.3     186 GLU225     -0.1200 DICT
   1522 CG         37.2281   56.4178   47.2078 C.3     186 GLU225     -0.2200 DICT
   1523 CD         38.2927   57.1335   48.0308 C.2     186 GLU225      0.7000 DICT
   1524 OE1        39.4871   56.8373   47.8078 O.co2   186 GLU225     -0.8000 DICT
   1525 OE2        37.9033   57.9823   48.8613 O.co2   186 GLU225     -0.8000 DICT
   1526 N          35.6717   56.2661   42.4506 N.am    187 THR226     -0.5000 BACKBONE|DICT|DIRECT
   1527 CA         35.7003   56.6604   41.0453 C.3     187 THR226      0.1400 BACKBONE|DICT|DIRECT
   1528 C          34.2459   56.6725   40.5175 C.2     187 THR226      0.5000 BACKBONE|DICT|DIRECT
   1529 O          33.6643   55.5977   40.3701 O.2     187 THR226     -0.5000 BACKBONE|DICT|DIRECT
   1530 CB         36.5182   55.6203   40.2244 C.3     187 THR226      0.2050 DICT
   1531 CG2        36.6088   55.9041   38.7158 C.3     187 THR226     -0.1800 DICT
   1532 OG1        37.8471   55.5668   40.7020 O.3     187 THR226     -0.6830 DICT
   1533 N          33.6565   57.8654   40.2596 N.am    188 PRO227     -0.1400 BACKBONE|DICT|DIRECT
   1534 CA         32.3015   57.9757   39.6722 C.3     188 PRO227      0.0100 BACKBONE|DICT|DIRECT
   1535 C          32.1254   57.3464   38.2748 C.2     188 PRO227      0.5000 BACKBONE|DICT|DIRECT
   1536 O          31.0368   56.8636   37.9674 O.2     188 PRO227     -0.5000 BACKBONE|DICT|DIRECT
   1537 CB         32.0323   59.4912   39.6342 C.3     188 PRO227     -0.1200 DICT
   1538 CG         32.9559   60.0777   40.6867 C.3     188 PRO227     -0.1200 DICT
   1539 CD         34.1855   59.1855   40.6008 C.3     188 PRO227     -0.0500 DICT
   1540 N          33.1990   57.3599   37.4686 N.am    189 SER228     -0.5000 BACKBONE|DICT|DIRECT
   1541 CA         33.2545   56.8391   36.1022 C.3     189 SER228      0.1400 BACKBONE|DICT|DIRECT
   1542 C          33.5659   55.3304   36.0023 C.2     189 SER228      0.5000 BACKBONE|DICT|DIRECT
   1543 O          33.7831   54.8675   34.8841 O.2     189 SER228     -0.5000 BACKBONE|DICT|DIRECT
   1544 CB         34.2693   57.7009   35.3162 C.3     189 SER228      0.1450 DICT
   1545 OG         35.5884   57.5671   35.8141 O.3     189 SER228     -0.6830 DICT
   1546 N          33.6024   54.6055   37.1395 N.am    190 LEU229     -0.5000 BACKBONE|DICT|DIRECT
   1547 CA         34.1120   53.2353   37.2868 C.3     190 LEU229      0.1400 BACKBONE|DICT|DIRECT
   1548 C          33.5999   52.2304   36.2418 C.2     190 LEU229      0.5000 BACKBONE|DICT|DIRECT
   1549 O          34.4279   51.6317   35.5622 O.2     190 LEU229     -0.5000 BACKBONE|DICT|DIRECT
   1550 CB         33.8779   52.7433   38.7356 C.3     190 LEU229     -0.1200 DICT
   1551 CG         34.4190   51.3361   39.0818 C.3     190 LEU229     -0.0600 DICT
   1552 CD1        35.9602   51.2669   38.9799 C.3     190 LEU229     -0.1800 DICT
   1553 CD2        33.8957   50.8733   40.4556 C.3     190 LEU229     -0.1800 DICT
   1554 N          32.2699   52.0850   36.1016 N.am    191 GLU230     -0.5000 BACKBONE|DICT|DIRECT
   1555 CA         31.6508   51.1430   35.1587 C.3     191 GLU230      0.1400 BACKBONE|DICT|DIRECT
   1556 C          32.0168   51.3953   33.6827 C.2     191 GLU230      0.5000 BACKBONE|DICT|DIRECT
   1557 O          32.1751   50.4289   32.9382 O.2     191 GLU230     -0.5000 BACKBONE|DICT|DIRECT
   1558 CB         30.1196   51.1247   35.3290 C.3     191 GLU230     -0.1200 DICT
   1559 CG         29.6428   50.7112   36.7371 C.3     191 GLU230     -0.2200 DICT
   1560 CD         28.1261   50.5040   36.8320 C.2     191 GLU230      0.7000 DICT
   1561 OE1        27.4084   50.9384   35.9043 O.co2   191 GLU230     -0.8000 DICT
   1562 OE2        27.7051   49.9047   37.8443 O.co2   191 GLU230     -0.8000 DICT
   1563 N          32.1819   52.6751   33.3033 N.am    192 GLN231     -0.5000 BACKBONE|DICT|DIRECT
   1564 CA         32.6098   53.0923   31.9671 C.3     192 GLN231      0.1400 BACKBONE|DICT|DIRECT
   1565 C          34.1010   52.8092   31.7123 C.2     192 GLN231      0.5000 BACKBONE|DICT|DIRECT
   1566 O          34.4430   52.4002   30.6043 O.2     192 GLN231     -0.5000 BACKBONE|DICT|DIRECT
   1567 CB         32.3093   54.5877   31.7518 C.3     192 GLN231     -0.1200 DICT
   1568 CG         30.8219   54.9628   31.8847 C.3     192 GLN231     -0.1200 DICT
   1569 CD         30.5828   56.4435   31.5812 C.2     192 GLN231      0.5000 DICT
   1570 NE2        29.8227   57.1267   32.4389 N.am    192 GLN231     -0.7600 DICT
   1571 OE1        31.0640   56.9639   30.5764 O.2     192 GLN231     -0.5000 DICT
   1572 N          34.9501   53.0119   32.7378 N.am    193 ASP232     -0.5000 BACKBONE|DICT|DIRECT
   1573 CA         36.3874   52.7101   32.7148 C.3     193 ASP232      0.1400 BACKBONE|DICT|DIRECT
   1574 C          36.6637   51.2128   32.5270 C.2     193 ASP232      0.5000 BACKBONE|DICT|DIRECT
   1575 O          37.4549   50.8622   31.6556 O.2     193 ASP232     -0.5000 BACKBONE|DICT|DIRECT
   1576 CB         37.1655   53.2334   33.9489 C.3     193 ASP232     -0.2200 DICT
   1577 CG         36.9611   54.7175   34.2620 C.2     193 ASP232      0.7000 DICT
   1578 OD1        36.7946   55.5006   33.3012 O.co2   193 ASP232     -0.8000 DICT
   1579 OD2        37.0498   55.0601   35.4605 O.co2   193 ASP232     -0.8000 DICT
   1580 N          35.9792   50.3630   33.3116 N.am    194 LEU233     -0.5000 BACKBONE|DICT|DIRECT
   1581 CA         36.1002   48.9049   33.2488 C.3     194 LEU233      0.1400 BACKBONE|DICT|DIRECT
   1582 C          35.5544   48.3116   31.9361 C.2     194 LEU233      0.5000 BACKBONE|DICT|DIRECT
   1583 O          36.1005   47.3097   31.4770 O.2     194 LEU233     -0.5000 BACKBONE|DICT|DIRECT
   1584 CB         35.3904   48.2547   34.4533 C.3     194 LEU233     -0.1200 DICT
   1585 CG         35.8636   48.6936   35.8547 C.3     194 LEU233     -0.0600 DICT
   1586 CD1        34.8484   48.2343   36.9109 C.3     194 LEU233     -0.1800 DICT
   1587 CD2        37.2899   48.2378   36.1978 C.3     194 LEU233     -0.1800 DICT
   1588 N          34.5240   48.9474   31.3442 N.am    195 GLU234     -0.5000 BACKBONE|DICT|DIRECT
   1589 CA         33.9791   48.5912   30.0320 C.3     195 GLU234      0.1400 BACKBONE|DICT|DIRECT
   1590 C          34.9730   48.8912   28.8956 C.2     195 GLU234      0.5000 BACKBONE|DICT|DIRECT
   1591 O          35.1527   48.0328   28.0364 O.2     195 GLU234     -0.5000 BACKBONE|DICT|DIRECT
   1592 CB         32.6037   49.2705   29.8213 C.3     195 GLU234     -0.1200 DICT
   1593 CG         31.8783   48.9571   28.4895 C.3     195 GLU234     -0.2200 DICT
   1594 CD         31.5129   47.4786   28.3046 C.2     195 GLU234      0.7000 DICT
   1595 OE1        30.7602   46.9567   29.1563 O.co2   195 GLU234     -0.8000 DICT
   1596 OE2        31.9751   46.8922   27.3024 O.co2   195 GLU234     -0.8000 DICT
   1597 N          35.6401   50.0613   28.9352 N.am    196 ARG235     -0.5000 BACKBONE|DICT|DIRECT
   1598 CA         36.7101   50.4271   27.9981 C.3     196 ARG235      0.1400 BACKBONE|DICT|DIRECT
   1599 C          37.9139   49.4710   28.0719 C.2     196 ARG235      0.5000 BACKBONE|DICT|DIRECT
   1600 O          38.3513   49.0022   27.0243 O.2     196 ARG235     -0.5000 BACKBONE|DICT|DIRECT
   1601 CB         37.1518   51.8903   28.2122 C.3     196 ARG235     -0.1200 DICT
   1602 CG         36.1627   52.9226   27.6420 C.3     196 ARG235     -0.0500 DICT
   1603 CD         36.6244   54.3788   27.8269 C.3     196 ARG235      0.1900 DICT
   1604 NE         36.4550   54.8727   29.2028 N.pl3   196 ARG235     -0.7000 DICT
   1605 CZ         35.4000   55.5783   29.6473 C.cat   196 ARG235      0.6399 DICT
   1606 NH1        34.3771   55.8839   28.8354 N.pl3   196 ARG235     -0.8000 DICT
   1607 NH2        35.3603   55.9967   30.9181 N.pl3   196 ARG235     -0.8000 DICT
   1608 N          38.3800   49.1543   29.2933 N.am    197 LEU236     -0.5000 BACKBONE|DICT|DIRECT
   1609 CA         39.4565   48.1922   29.5673 C.3     197 LEU236      0.1400 BACKBONE|DICT|DIRECT
   1610 C          39.1460   46.7726   29.0561 C.2     197 LEU236      0.5000 BACKBONE|DICT|DIRECT
   1611 O          40.0502   46.1043   28.5550 O.2     197 LEU236     -0.5000 BACKBONE|DICT|DIRECT
   1612 CB         39.7249   48.1553   31.0875 C.3     197 LEU236     -0.1200 DICT
   1613 CG         40.3886   49.4313   31.6491 C.3     197 LEU236     -0.0600 DICT
   1614 CD1        40.2718   49.4865   33.1875 C.3     197 LEU236     -0.1800 DICT
   1615 CD2        41.8391   49.5931   31.1624 C.3     197 LEU236     -0.1800 DICT
   1616 N          37.8708   46.3619   29.1640 N.am    198 PHE237     -0.5000 BACKBONE|DICT|DIRECT
   1617 CA         37.3502   45.1000   28.6475 C.3     198 PHE237      0.1400 BACKBONE|DICT|DIRECT
   1618 C          37.3454   45.0279   27.1066 C.2     198 PHE237      0.5000 BACKBONE|DICT|DIRECT
   1619 O          37.8037   44.0262   26.5581 O.2     198 PHE237     -0.5000 BACKBONE|DICT|DIRECT
   1620 CB         35.9784   44.8020   29.2999 C.3     198 PHE237     -0.0050 DICT
   1621 CG         35.2240   43.6217   28.7212 C.ar    198 PHE237     -0.1150 DICT
   1622 CD1        35.6366   42.3093   29.0297 C.ar    198 PHE237     -0.1150 DICT
   1623 CD2        34.2369   43.8220   27.7323 C.ar    198 PHE237     -0.1150 DICT
   1624 CE1        35.0470   41.2345   28.3829 C.ar    198 PHE237     -0.1150 DICT
   1625 CE2        33.6578   42.7299   27.1021 C.ar    198 PHE237     -0.1150 DICT
   1626 CZ         34.0641   41.4425   27.4265 C.ar    198 PHE237     -0.1150 DICT
   1627 N          36.8611   46.0960   26.4460 N.am    199 GLN238     -0.5000 BACKBONE|DICT|DIRECT
   1628 CA         36.7953   46.2210   24.9846 C.3     199 GLN238      0.1400 BACKBONE|DICT|DIRECT
   1629 C          38.1652   46.3576   24.2941 C.2     199 GLN238      0.5000 BACKBONE|DICT|DIRECT
   1630 O          38.2935   45.9332   23.1468 O.2     199 GLN238     -0.5000 BACKBONE|DICT|DIRECT
   1631 CB         35.8719   47.3984   24.5948 C.3     199 GLN238     -0.1200 DICT
   1632 CG         34.3739   47.1974   24.9097 C.3     199 GLN238     -0.1200 DICT
   1633 CD         33.7099   46.0125   24.2034 C.2     199 GLN238      0.5000 DICT
   1634 NE2        32.6442   45.4856   24.8079 N.am    199 GLN238     -0.7600 DICT
   1635 OE1        34.1278   45.5932   23.1261 O.2     199 GLN238     -0.5000 DICT
   1636 N          39.1671   46.9073   25.0011 N.am    200 GLU239     -0.5000 BACKBONE|DICT|DIRECT
   1637 CA         40.5647   46.9796   24.5601 C.3     200 GLU239      0.1400 BACKBONE|DICT|DIRECT
   1638 C          41.2569   45.6019   24.4981 C.2     200 GLU239      0.5000 BACKBONE|DICT|DIRECT
   1639 O          42.1982   45.4444   23.7219 O.2     200 GLU239     -0.5000 BACKBONE|DICT|DIRECT
   1640 CB         41.3296   47.9534   25.4820 C.3     200 GLU239     -0.1200 DICT
   1641 CG         40.9903   49.4343   25.2084 C.3     200 GLU239     -0.2200 DICT
   1642 CD         41.4984   50.3931   26.2910 C.2     200 GLU239      0.7000 DICT
   1643 OE1        42.5958   50.1403   26.8357 O.co2   200 GLU239     -0.8000 DICT
   1644 OE2        40.7739   51.3779   26.5542 O.co2   200 GLU239     -0.8000 DICT
   1645 N          40.7635   44.6341   25.2885 N.am    201 LEU240     -0.5000 BACKBONE|DICT|DIRECT
   1646 CA         41.2661   43.2609   25.3685 C.3     201 LEU240      0.1400 BACKBONE|DICT|DIRECT
   1647 C          40.3862   42.2502   24.6140 C.2     201 LEU240      0.5000 BACKBONE|DICT|DIRECT
   1648 O          40.7877   41.0896   24.5227 O.2     201 LEU240     -0.5000 BACKBONE|DICT|DIRECT
   1649 CB         41.3860   42.8825   26.8584 C.3     201 LEU240     -0.1200 DICT
   1650 CG         42.6117   43.5250   27.5395 C.3     201 LEU240     -0.0600 DICT
   1651 CD1        42.4055   43.6972   29.0531 C.3     201 LEU240     -0.1800 DICT
   1652 CD2        43.9161   42.7763   27.1939 C.3     201 LEU240     -0.1800 DICT
   1653 N          39.2364   42.6855   24.0644 N.am    202 GLN241     -0.5000 BACKBONE|DICT|DIRECT
   1654 CA         38.3527   41.8524   23.2451 C.3     202 GLN241      0.1400 BACKBONE|DICT|DIRECT
   1655 C          38.9718   41.2461   21.9674 C.2     202 GLN241      0.5000 BACKBONE|DICT|DIRECT
   1656 O          38.7309   40.0623   21.7480 O.2     202 GLN241     -0.5000 BACKBONE|DICT|DIRECT
   1657 CB         37.0068   42.5649   22.9639 C.3     202 GLN241     -0.1200 DICT
   1658 CG         35.9223   42.2916   24.0234 C.3     202 GLN241     -0.1200 DICT
   1659 CD         35.3659   40.8676   23.9264 C.2     202 GLN241      0.5000 DICT
   1660 NE2        35.6219   40.0391   24.9402 N.am    202 GLN241     -0.7600 DICT
   1661 OE1        34.7102   40.5192   22.9478 O.2     202 GLN241     -0.5000 DICT
   1662 N          39.8121   41.9803   21.1957 N.am    203 PRO242     -0.1400 BACKBONE|DICT|DIRECT
   1663 CA         40.5422   41.3900   20.0556 C.3     203 PRO242      0.0100 BACKBONE|DICT|DIRECT
   1664 C          41.4778   40.2290   20.4333 C.2     203 PRO242      0.5000 BACKBONE|DICT|DIRECT
   1665 O          41.4727   39.2117   19.7446 O.2     203 PRO242     -0.5000 BACKBONE|DICT|DIRECT
   1666 CB         41.3123   42.5749   19.4448 C.3     203 PRO242     -0.1200 DICT
   1667 CG         40.5176   43.8000   19.8632 C.3     203 PRO242     -0.1200 DICT
   1668 CD         40.0231   43.4264   21.2535 C.3     203 PRO242     -0.0500 DICT
   1669 N          42.2317   40.3946   21.5319 N.am    204 LEU243     -0.5000 BACKBONE|DICT|DIRECT
   1670 CA         43.1852   39.4107   22.0397 C.3     204 LEU243      0.1400 BACKBONE|DICT|DIRECT
   1671 C          42.5080   38.1853   22.6861 C.2     204 LEU243      0.5000 BACKBONE|DICT|DIRECT
   1672 O          43.0291   37.0816   22.5239 O.2     204 LEU243     -0.5000 BACKBONE|DICT|DIRECT
   1673 CB         44.1924   40.1516   22.9507 C.3     204 LEU243     -0.1200 DICT
   1674 CG         45.3183   39.3259   23.6166 C.3     204 LEU243     -0.0600 DICT
   1675 CD1        46.0999   38.3950   22.6654 C.3     204 LEU243     -0.1800 DICT
   1676 CD2        46.2712   40.2657   24.3746 C.3     204 LEU243     -0.1800 DICT
   1677 N          41.3468   38.3732   23.3446 N.am    205 TYR244     -0.5000 BACKBONE|DICT|DIRECT
   1678 CA         40.5513   37.2688   23.8868 C.3     205 TYR244      0.1400 BACKBONE|DICT|DIRECT
   1679 C          39.7912   36.4725   22.8096 C.2     205 TYR244      0.5000 BACKBONE|DICT|DIRECT
   1680 O          39.7460   35.2501   22.9207 O.2     205 TYR244     -0.5000 BACKBONE|DICT|DIRECT
   1681 CB         39.6068   37.7305   25.0205 C.3     205 TYR244     -0.0050 DICT
   1682 CG         38.7703   36.5832   25.5732 C.ar    205 TYR244     -0.1150 DICT
   1683 CD1        39.4105   35.5392   26.2741 C.ar    205 TYR244     -0.1150 DICT
   1684 CD2        37.3936   36.4803   25.2737 C.ar    205 TYR244     -0.1150 DICT
   1685 CE1        38.6926   34.3897   26.6460 C.ar    205 TYR244     -0.1150 DICT
   1686 CE2        36.6721   35.3313   25.6560 C.ar    205 TYR244     -0.1150 DICT
   1687 CZ         37.3253   34.2880   26.3435 C.ar    205 TYR244      0.1500 DICT
   1688 OH         36.6484   33.1756   26.7365 O.3     205 TYR244     -0.5850 DICT
   1689 N          39.2066   37.1464   21.8030 N.am    206 LEU245     -0.5000 BACKBONE|DICT|DIRECT
   1690 CA         38.4709   36.4937   20.7109 C.3     206 LEU245      0.1400 BACKBONE|DICT|DIRECT
   1691 C          39.3770   35.6057   19.8400 C.2     206 LEU245      0.5000 BACKBONE|DICT|DIRECT
   1692 O          38.9424   34.5272   19.4372 O.2     206 LEU245     -0.5000 BACKBONE|DICT|DIRECT
   1693 CB         37.7396   37.5475   19.8495 C.3     206 LEU245     -0.1200 DICT
   1694 CG         36.5004   38.1777   20.5272 C.3     206 LEU245     -0.0600 DICT
   1695 CD1        36.0113   39.4199   19.7518 C.3     206 LEU245     -0.1800 DICT
   1696 CD2        35.3772   37.1510   20.7670 C.3     206 LEU245     -0.1800 DICT
   1697 N          40.6265   36.0515   19.6209 N.am    207 ASN246     -0.5000 BACKBONE|DICT|DIRECT
   1698 CA         41.6861   35.2898   18.9586 C.3     207 ASN246      0.1400 BACKBONE|DICT|DIRECT
   1699 C          42.2149   34.1253   19.8213 C.2     207 ASN246      0.5000 BACKBONE|DICT|DIRECT
   1700 O          42.5341   33.0836   19.2486 O.2     207 ASN246     -0.5000 BACKBONE|DICT|DIRECT
   1701 CB         42.8059   36.2703   18.5395 C.3     207 ASN246     -0.1200 DICT
   1702 CG         42.5453   36.9306   17.1817 C.2     207 ASN246      0.5000 DICT
   1703 ND2        42.2103   38.2201   17.1700 N.am    207 ASN246     -0.7600 DICT
   1704 OD1        42.6564   36.2803   16.1450 O.2     207 ASN246     -0.5000 DICT
   1705 N          42.2619   34.2773   21.1590 N.am    208 LEU247     -0.5000 BACKBONE|DICT|DIRECT
   1706 CA         42.5902   33.1836   22.0832 C.3     208 LEU247      0.1400 BACKBONE|DICT|DIRECT
   1707 C          41.4868   32.1083   22.1029 C.2     208 LEU247      0.5000 BACKBONE|DICT|DIRECT
   1708 O          41.8064   30.9271   21.9954 O.2     208 LEU247     -0.5000 BACKBONE|DICT|DIRECT
   1709 CB         42.8839   33.7409   23.4983 C.3     208 LEU247     -0.1200 DICT
   1710 CG         43.3318   32.6892   24.5460 C.3     208 LEU247     -0.0600 DICT
   1711 CD1        44.6891   32.0458   24.2015 C.3     208 LEU247     -0.1800 DICT
   1712 CD2        43.3400   33.2838   25.9626 C.3     208 LEU247     -0.1800 DICT
   1713 N          40.2190   32.5449   22.2089 N.am    209 HIS248     -0.5000 BACKBONE|DICT|DIRECT
   1714 CA         39.0168   31.7103   22.2173 C.3     209 HIS248      0.1400 BACKBONE|DICT|DIRECT
   1715 C          38.8714   30.8559   20.9492 C.2     209 HIS248      0.5000 BACKBONE|DICT|DIRECT
   1716 O          38.6375   29.6579   21.0766 O.2     209 HIS248     -0.5000 BACKBONE|DICT|DIRECT
   1717 CB         37.7734   32.5939   22.4730 C.3     209 HIS248     -0.0050 DICT
   1718 CG         36.4468   31.8668   22.5052 C.2     209 HIS248      0.0150 DICT
   1719 CD2        35.6750   31.4252   23.5567 C.2     209 HIS248     -0.0150 DICT
   1720 ND1        35.7427   31.5200   21.3616 N.pl3   209 HIS248     -0.5700 DICT
   1721 CE1        34.6349   30.8867   21.7549 C.2     209 HIS248      0.2950 DICT
   1722 NE2        34.5250   30.7989   23.0732 N.2     209 HIS248     -0.4900 DICT
   1723 N          39.0242   31.4770   19.7667 N.am    210 ALA249     -0.5000 BACKBONE|DICT|DIRECT
   1724 CA         38.9208   30.8181   18.4629 C.3     210 ALA249      0.1400 BACKBONE|DICT|DIRECT
   1725 C          40.0030   29.7546   18.2135 C.2     210 ALA249      0.5000 BACKBONE|DICT|DIRECT
   1726 O          39.6890   28.7084   17.6456 O.2     210 ALA249     -0.5000 BACKBONE|DICT|DIRECT
   1727 CB         38.9444   31.8827   17.3604 C.3     210 ALA249     -0.1800 DICT
   1728 N          41.2355   30.0288   18.6747 N.am    211 TYR250     -0.5000 BACKBONE|DICT|DIRECT
   1729 CA         42.3684   29.1069   18.6150 C.3     211 TYR250      0.1400 BACKBONE|DICT|DIRECT
   1730 C          42.2016   27.8939   19.5519 C.2     211 TYR250      0.5000 BACKBONE|DICT|DIRECT
   1731 O          42.4463   26.7641   19.1283 O.2     211 TYR250     -0.5000 BACKBONE|DICT|DIRECT
   1732 CB         43.6700   29.8878   18.8985 C.3     211 TYR250     -0.0050 DICT
   1733 CG         44.9062   29.0165   19.0131 C.ar    211 TYR250     -0.1150 DICT
   1734 CD1        45.4066   28.3615   17.8699 C.ar    211 TYR250     -0.1150 DICT
   1735 CD2        45.5127   28.8029   20.2682 C.ar    211 TYR250     -0.1150 DICT
   1736 CE1        46.4917   27.4735   17.9850 C.ar    211 TYR250     -0.1150 DICT
   1737 CE2        46.6007   27.9186   20.3810 C.ar    211 TYR250     -0.1150 DICT
   1738 CZ         47.0831   27.2450   19.2413 C.ar    211 TYR250      0.1500 DICT
   1739 OH         48.1165   26.3642   19.3500 O.3     211 TYR250     -0.5850 DICT
   1740 N          41.7829   28.1531   20.8014 N.am    212 VAL251     -0.5000 BACKBONE|DICT|DIRECT
   1741 CA         41.5441   27.1358   21.8266 C.3     212 VAL251      0.1400 BACKBONE|DICT|DIRECT
   1742 C          40.3275   26.2443   21.4959 C.2     212 VAL251      0.5000 BACKBONE|DICT|DIRECT
   1743 O          40.3877   25.0447   21.7462 O.2     212 VAL251     -0.5000 BACKBONE|DICT|DIRECT
   1744 CB         41.3944   27.7958   23.2295 C.3     212 VAL251     -0.0600 DICT
   1745 CG1        40.7985   26.8986   24.3340 C.3     212 VAL251     -0.1800 DICT
   1746 CG2        42.7477   28.3639   23.7002 C.3     212 VAL251     -0.1800 DICT
   1747 N          39.2867   26.8251   20.8773 N.am    213 ARG252     -0.5000 BACKBONE|DICT|DIRECT
   1748 CA         38.1081   26.1342   20.3502 C.3     213 ARG252      0.1400 BACKBONE|DICT|DIRECT
   1749 C          38.4348   25.1692   19.1945 C.2     213 ARG252      0.5000 BACKBONE|DICT|DIRECT
   1750 O          37.8433   24.0938   19.1429 O.2     213 ARG252     -0.5000 BACKBONE|DICT|DIRECT
   1751 CB         37.0794   27.2056   19.9474 C.3     213 ARG252     -0.1200 DICT
   1752 CG         35.7735   26.7076   19.3047 C.3     213 ARG252     -0.0500 DICT
   1753 CD         34.8175   27.8719   19.0221 C.3     213 ARG252      0.1900 DICT
   1754 NE         35.3633   28.7780   18.0044 N.pl3   213 ARG252     -0.7000 DICT
   1755 CZ         34.8158   29.9402   17.6184 C.cat   213 ARG252      0.6399 DICT
   1756 NH1        33.6377   30.3509   18.1072 N.pl3   213 ARG252     -0.8000 DICT
   1757 NH2        35.4680   30.7017   16.7324 N.pl3   213 ARG252     -0.8000 DICT
   1758 N          39.3842   25.5438   18.3178 N.am    214 ARG253     -0.5000 BACKBONE|DICT|DIRECT
   1759 CA         39.9042   24.6918   17.2425 C.3     214 ARG253      0.1400 BACKBONE|DICT|DIRECT
   1760 C          40.7067   23.4888   17.7704 C.2     214 ARG253      0.5000 BACKBONE|DICT|DIRECT
   1761 O          40.6205   22.4083   17.1889 O.2     214 ARG253     -0.5000 BACKBONE|DICT|DIRECT
   1762 CB         40.7206   25.5620   16.2626 C.3     214 ARG253     -0.1200 DICT
   1763 CG         41.4906   24.8128   15.1494 C.3     214 ARG253     -0.0500 DICT
   1764 CD         40.6035   24.1123   14.1056 C.3     214 ARG253      0.1900 DICT
   1765 NE         39.8745   25.0957   13.3002 N.pl3   214 ARG253     -0.7000 DICT
   1766 CZ         39.0759   24.8654   12.2495 C.cat   214 ARG253      0.6399 DICT
   1767 NH1        38.4465   25.9039   11.6871 N.pl3   214 ARG253     -0.8000 DICT
   1768 NH2        38.9068   23.6299   11.7585 N.pl3   214 ARG253     -0.8000 DICT
   1769 N          41.4513   23.6963   18.8664 N.am    215 ALA254     -0.5000 BACKBONE|DICT|DIRECT
   1770 CA         42.2165   22.6645   19.5595 C.3     215 ALA254      0.1400 BACKBONE|DICT|DIRECT
   1771 C          41.3403   21.6956   20.3750 C.2     215 ALA254      0.5000 BACKBONE|DICT|DIRECT
   1772 O          41.6678   20.5110   20.4422 O.2     215 ALA254     -0.5000 BACKBONE|DICT|DIRECT
   1773 CB         43.2570   23.3584   20.4390 C.3     215 ALA254     -0.1800 DICT
   1774 N          40.2258   22.1981   20.9353 N.am    216 LEU255     -0.5000 BACKBONE|DICT|DIRECT
   1775 CA         39.1864   21.3977   21.5873 C.3     216 LEU255      0.1400 BACKBONE|DICT|DIRECT
   1776 C          38.3691   20.5857   20.5674 C.2     216 LEU255      0.5000 BACKBONE|DICT|DIRECT
   1777 O          38.0223   19.4471   20.8658 O.2     216 LEU255     -0.5000 BACKBONE|DICT|DIRECT
   1778 CB         38.2651   22.3118   22.4251 C.3     216 LEU255     -0.1200 DICT
   1779 CG         38.9143   22.8689   23.7135 C.3     216 LEU255     -0.0600 DICT
   1780 CD1        38.0487   23.9810   24.3320 C.3     216 LEU255     -0.1800 DICT
   1781 CD2        39.2184   21.7728   24.7441 C.3     216 LEU255     -0.1800 DICT
   1782 N          38.1084   21.1579   19.3780 N.am    217 HIS256     -0.5000 BACKBONE|DICT|DIRECT
   1783 CA         37.4768   20.4880   18.2351 C.3     217 HIS256      0.1400 BACKBONE|DICT|DIRECT
   1784 C          38.3391   19.3402   17.6810 C.2     217 HIS256      0.5000 BACKBONE|DICT|DIRECT
   1785 O          37.7913   18.3093   17.2940 O.2     217 HIS256     -0.5000 BACKBONE|DICT|DIRECT
   1786 CB         37.1571   21.5505   17.1600 C.3     217 HIS256     -0.0050 DICT
   1787 CG         36.5755   21.0645   15.8539 C.2     217 HIS256      0.0150 DICT
   1788 CD2        35.2894   21.0925   15.3666 C.2     217 HIS256     -0.0150 DICT
   1789 ND1        37.3413   20.5106   14.8405 N.pl3   217 HIS256     -0.5700 DICT
   1790 CE1        36.5152   20.2221   13.8323 C.2     217 HIS256      0.2950 DICT
   1791 NE2        35.2552   20.5568   14.0780 N.2     217 HIS256     -0.4900 DICT
   1792 N          39.6679   19.5381   17.6745 N.am    218 ARG257     -0.5000 BACKBONE|DICT|DIRECT
   1793 CA         40.6592   18.5506   17.2551 C.3     218 ARG257      0.1400 BACKBONE|DICT|DIRECT
   1794 C          40.7531   17.3500   18.2206 C.2     218 ARG257      0.5000 BACKBONE|DICT|DIRECT
   1795 O          41.0071   16.2395   17.7558 O.2     218 ARG257     -0.5000 BACKBONE|DICT|DIRECT
   1796 CB         42.0154   19.2699   17.0683 C.3     218 ARG257     -0.1200 DICT
   1797 CG         43.1397   18.3928   16.4866 C.3     218 ARG257     -0.0500 DICT
   1798 CD         44.4304   19.1606   16.1555 C.3     218 ARG257      0.1900 DICT
   1799 NE         44.9977   19.8662   17.3163 N.pl3   218 ARG257     -0.7000 DICT
   1800 CZ         45.0234   21.1952   17.5182 C.cat   218 ARG257      0.6399 DICT
   1801 NH1        44.5099   22.0525   16.6238 N.pl3   218 ARG257     -0.8000 DICT
   1802 NH2        45.5854   21.6748   18.6354 N.pl3   218 ARG257     -0.8000 DICT
   1803 N          40.5357   17.5890   19.5272 N.am    219 HIS258     -0.5000 BACKBONE|DICT|DIRECT
   1804 CA         40.6225   16.5713   20.5741 C.3     219 HIS258      0.1400 BACKBONE|DICT|DIRECT
   1805 C          39.2810   15.8517   20.8131 C.2     219 HIS258      0.5000 BACKBONE|DICT|DIRECT
   1806 O          39.2269   14.6307   20.6747 O.2     219 HIS258     -0.5000 BACKBONE|DICT|DIRECT
   1807 CB         41.1689   17.2096   21.8675 C.3     219 HIS258     -0.0050 DICT
   1808 CG         41.5130   16.1984   22.9325 C.2     219 HIS258      0.0150 DICT
   1809 CD2        40.7970   15.7211   24.0071 C.2     219 HIS258     -0.0150 DICT
   1810 ND1        42.7194   15.5197   22.9585 N.pl3   219 HIS258     -0.5700 DICT
   1811 CE1        42.6812   14.6889   24.0030 C.2     219 HIS258      0.2950 DICT
   1812 NE2        41.5434   14.7563   24.6816 N.2     219 HIS258     -0.4900 DICT
   1813 N          38.2390   16.6130   21.1905 N.am    220 TYR259     -0.5000 BACKBONE|DICT|DIRECT
   1814 CA         36.9186   16.1041   21.5835 C.3     220 TYR259      0.1400 BACKBONE|DICT|DIRECT
   1815 C          35.9741   15.8242   20.3985 C.2     220 TYR259      0.5000 BACKBONE|DICT|DIRECT
   1816 O          34.9260   15.2205   20.6199 O.2     220 TYR259     -0.5000 BACKBONE|DICT|DIRECT
   1817 CB         36.2718   17.0716   22.6001 C.3     220 TYR259     -0.0050 DICT
   1818 CG         37.0114   17.1661   23.9254 C.ar    220 TYR259     -0.1150 DICT
   1819 CD1        37.9439   18.1993   24.1546 C.ar    220 TYR259     -0.1150 DICT
   1820 CD2        36.7767   16.2065   24.9328 C.ar    220 TYR259     -0.1150 DICT
   1821 CE1        38.6424   18.2644   25.3757 C.ar    220 TYR259     -0.1150 DICT
   1822 CE2        37.4606   16.2832   26.1618 C.ar    220 TYR259     -0.1150 DICT
   1823 CZ         38.4003   17.3100   26.3795 C.ar    220 TYR259      0.1500 DICT
   1824 OH         39.0740   17.3943   27.5608 O.3     220 TYR259     -0.5850 DICT
   1825 N          36.3587   16.2229   19.1747 N.am    221 GLY260     -0.5000 BACKBONE|DICT|DIRECT
   1826 CA         35.6448   15.9028   17.9398 C.3     221 GLY260      0.0800 BACKBONE|DICT|DIRECT
   1827 C          34.6532   17.0063   17.5453 C.2     221 GLY260      0.5000 BACKBONE|DICT|DIRECT
   1828 O          34.2458   17.8385   18.3589 O.2     221 GLY260     -0.5000 BACKBONE|DICT|DIRECT
   1829 N          34.2622   16.9733   16.2601 N.am    222 ALA261     -0.5000 BACKBONE|DICT|DIRECT
   1830 CA         33.3541   17.9218   15.6099 C.3     222 ALA261      0.1400 BACKBONE|DICT|DIRECT
   1831 C          31.8861   17.8179   16.0551 C.2     222 ALA261      0.5000 BACKBONE|DICT|DIRECT
   1832 O          31.1627   18.8061   15.9429 O.2     222 ALA261     -0.5000 BACKBONE|DICT|DIRECT
   1833 CB         33.4578   17.7288   14.0893 C.3     222 ALA261     -0.1800 DICT
   1834 N          31.4764   16.6432   16.5633 N.am    223 GLN262     -0.5000 BACKBONE|DICT|DIRECT
   1835 CA         30.1385   16.3896   17.1069 C.3     223 GLN262      0.1400 BACKBONE|DICT|DIRECT
   1836 C          29.8784   17.0714   18.4647 C.2     223 GLN262      0.5000 BACKBONE|DICT|DIRECT
   1837 O          28.7183   17.1710   18.8625 O.2     223 GLN262     -0.5000 BACKBONE|DICT|DIRECT
   1838 CB         29.9275   14.8616   17.2298 C.3     223 GLN262     -0.1200 DICT
   1839 CG         29.8906   14.0896   15.8919 C.3     223 GLN262     -0.1200 DICT
   1840 CD         28.7188   14.4586   14.9740 C.2     223 GLN262      0.5000 DICT
   1841 NE2        28.8519   14.1595   13.6807 N.am    223 GLN262     -0.7600 DICT
   1842 OE1        27.6971   14.9778   15.4180 O.2     223 GLN262     -0.5000 DICT
   1843 N          30.9512   17.5034   19.1489 N.am    224 HIS263     -0.5000 BACKBONE|DICT|DIRECT
   1844 CA         30.9221   18.0358   20.5115 C.3     224 HIS263      0.1400 BACKBONE|DICT|DIRECT
   1845 C          31.3727   19.5026   20.5976 C.2     224 HIS263      0.5000 BACKBONE|DICT|DIRECT
   1846 O          31.2078   20.0961   21.6634 O.2     224 HIS263     -0.5000 BACKBONE|DICT|DIRECT
   1847 CB         31.7981   17.1288   21.3982 C.3     224 HIS263     -0.0050 DICT
   1848 CG         31.2992   15.7056   21.4621 C.2     224 HIS263      0.0150 DICT
   1849 CD2        31.7132   14.5589   20.8200 C.2     224 HIS263     -0.0150 DICT
   1850 ND1        30.2122   15.3281   22.2318 N.pl3   224 HIS263     -0.5700 DICT
   1851 CE1        30.0188   14.0225   22.0270 C.2     224 HIS263      0.2950 DICT
   1852 NE2        30.8911   13.4893   21.1797 N.2     224 HIS263     -0.4900 DICT
   1853 N          31.9164   20.0657   19.5030 N.am    225 ILE264     -0.5000 BACKBONE|DICT|DIRECT
   1854 CA         32.3692   21.4547   19.4327 C.3     225 ILE264      0.1400 BACKBONE|DICT|DIRECT
   1855 C          31.9113   22.0679   18.0994 C.2     225 ILE264      0.5000 BACKBONE|DICT|DIRECT
   1856 O          32.1742   21.4953   17.0426 O.2     225 ILE264     -0.5000 BACKBONE|DICT|DIRECT
   1857 CB         33.9244   21.5768   19.5134 C.3     225 ILE264     -0.0600 DICT
   1858 CG1        34.5290   20.8887   20.7595 C.3     225 ILE264     -0.1200 DICT
   1859 CG2        34.4334   23.0339   19.4180 C.3     225 ILE264     -0.1800 DICT
   1860 CD1        34.1259   21.5050   22.1051 C.3     225 ILE264     -0.1800 DICT
   1861 N          31.2728   23.2450   18.1864 N.am    226 ASN265     -0.5000 BACKBONE|DICT|DIRECT
   1862 CA         30.9202   24.0910   17.0485 C.3     226 ASN265      0.1400 BACKBONE|DICT|DIRECT
   1863 C          32.0005   25.1766   16.9195 C.2     226 ASN265      0.5000 BACKBONE|DICT|DIRECT
   1864 O          32.2208   25.9167   17.8763 O.2     226 ASN265     -0.5000 BACKBONE|DICT|DIRECT
   1865 CB         29.5158   24.6957   17.3026 C.3     226 ASN265     -0.1200 DICT
   1866 CG         28.9226   25.5126   16.1436 C.2     226 ASN265      0.5000 DICT
   1867 ND2        27.7267   26.0643   16.3555 N.am    226 ASN265     -0.7600 DICT
   1868 OD1        29.5208   25.6579   15.0796 O.2     226 ASN265     -0.5000 DICT
   1869 N          32.6249   25.2646   15.7335 N.am    227 LEU266     -0.5000 BACKBONE|DICT|DIRECT
   1870 CA         33.6622   26.2471   15.3900 C.3     227 LEU266      0.1400 BACKBONE|DICT|DIRECT
   1871 C          33.1321   27.6817   15.1867 C.2     227 LEU266      0.5000 BACKBONE|DICT|DIRECT
   1872 O          33.9453   28.6027   15.1336 O.2     227 LEU266     -0.5000 BACKBONE|DICT|DIRECT
   1873 CB         34.4138   25.7632   14.1302 C.3     227 LEU266     -0.1200 DICT
   1874 CG         35.2482   24.4852   14.3572 C.3     227 LEU266     -0.0600 DICT
   1875 CD1        35.6345   23.8386   13.0151 C.3     227 LEU266     -0.1800 DICT
   1876 CD2        36.4790   24.7524   15.2524 C.3     227 LEU266     -0.1800 DICT
   1877 N          31.8024   27.8510   15.0972 N.am    228 GLU267     -0.5000 BACKBONE|DICT|DIRECT
   1878 CA         31.1119   29.1427   15.0391 C.3     228 GLU267      0.1400 BACKBONE|DICT|DIRECT
   1879 C          30.2337   29.3720   16.2868 C.2     228 GLU267      0.5000 BACKBONE|DICT|DIRECT
   1880 O          29.4052   30.2818   16.2706 O.2     228 GLU267     -0.5000 BACKBONE|DICT|DIRECT
   1881 CB         30.2590   29.2185   13.7525 C.3     228 GLU267     -0.1200 DICT
   1882 CG         31.0608   29.0310   12.4482 C.3     228 GLU267     -0.2200 DICT
   1883 CD         30.2199   29.2174   11.1809 C.2     228 GLU267      0.7000 DICT
   1884 OE1        29.2396   29.9951   11.2295 O.co2   228 GLU267     -0.8000 DICT
   1885 OE2        30.5988   28.6034   10.1612 O.co2   228 GLU267     -0.8000 DICT
   1886 N          30.3992   28.5444   17.3316 N.am    229 GLY268     -0.5000 BACKBONE|DICT|DIRECT
   1887 CA         29.5686   28.5719   18.5311 C.3     229 GLY268      0.0800 BACKBONE|DICT|DIRECT
   1888 C          30.4319   28.6798   19.7972 C.2     229 GLY268      0.5000 BACKBONE|DICT|DIRECT
   1889 O          31.6617   28.7309   19.7180 O.2     229 GLY268     -0.5000 BACKBONE|DICT|DIRECT
   1890 N          29.7790   28.7205   20.9789 N.am    230 PRO269     -0.1400 BACKBONE|DICT|DIRECT
   1891 CA         30.4549   28.7367   22.2864 C.3     230 PRO269      0.0100 BACKBONE|DICT|DIRECT
   1892 C          31.0909   27.3851   22.6700 C.2     230 PRO269      0.5000 BACKBONE|DICT|DIRECT
   1893 O          30.5897   26.3305   22.2773 O.2     230 PRO269     -0.5000 BACKBONE|DICT|DIRECT
   1894 CB         29.3235   29.1232   23.2519 C.3     230 PRO269     -0.1200 DICT
   1895 CG         28.0604   28.5827   22.6042 C.3     230 PRO269     -0.1200 DICT
   1896 CD         28.3220   28.7934   21.1227 C.3     230 PRO269     -0.0500 DICT
   1897 N          32.1816   27.4593   23.4479 N.am    231 ILE270     -0.5000 BACKBONE|DICT|DIRECT
   1898 CA         32.9044   26.3114   24.0020 C.3     231 ILE270      0.1400 BACKBONE|DICT|DIRECT
   1899 C          32.1450   25.7496   25.2391 C.2     231 ILE270      0.5000 BACKBONE|DICT|DIRECT
   1900 O          31.7851   26.5402   26.1104 O.2     231 ILE270     -0.5000 BACKBONE|DICT|DIRECT
   1901 CB         34.3305   26.7590   24.4578 C.3     231 ILE270     -0.0600 DICT
   1902 CG1        35.1905   27.2282   23.2587 C.3     231 ILE270     -0.1200 DICT
   1903 CG2        35.0986   25.6740   25.2449 C.3     231 ILE270     -0.1800 DICT
   1904 CD1        36.5049   27.9188   23.6650 C.3     231 ILE270     -0.1800 DICT
   1905 N          31.9255   24.4142   25.3291 N.am    232 PRO271     -0.1400 BACKBONE|DICT|DIRECT
   1906 CA         31.4373   23.7532   26.5623 C.3     232 PRO271      0.0100 BACKBONE|DICT|DIRECT
   1907 C          32.3268   24.0038   27.8006 C.2     232 PRO271      0.5000 BACKBONE|DICT|DIRECT
   1908 O          33.5102   23.6649   27.7793 O.2     232 PRO271     -0.5000 BACKBONE|DICT|DIRECT
   1909 CB         31.3754   22.2627   26.1842 C.3     232 PRO271     -0.1200 DICT
   1910 CG         31.2749   22.2426   24.6714 C.3     232 PRO271     -0.1200 DICT
   1911 CD         32.1178   23.4389   24.2589 C.3     232 PRO271     -0.0500 DICT
   1912 N          31.7277   24.6162   28.8362 N.am    233 ALA272     -0.5000 BACKBONE|DICT|DIRECT
   1913 CA         32.3626   25.1610   30.0452 C.3     233 ALA272      0.1400 BACKBONE|DICT|DIRECT
   1914 C          33.2327   24.2128   30.9005 C.2     233 ALA272      0.5000 BACKBONE|DICT|DIRECT
   1915 O          34.0170   24.7086   31.7087 O.2     233 ALA272     -0.5000 BACKBONE|DICT|DIRECT
   1916 CB         31.2568   25.7798   30.9139 C.3     233 ALA272     -0.1800 DICT
   1917 N          33.0860   22.8908   30.7267 N.am    234 HIS273     -0.5000 BACKBONE|DICT|DIRECT
   1918 CA         33.8201   21.8549   31.4615 C.3     234 HIS273      0.1400 BACKBONE|DICT|DIRECT
   1919 C          35.1804   21.4576   30.8456 C.2     234 HIS273      0.5000 BACKBONE|DICT|DIRECT
   1920 O          35.9451   20.7689   31.5201 O.2     234 HIS273     -0.5000 BACKBONE|DICT|DIRECT
   1921 CB         32.9060   20.6204   31.6294 C.3     234 HIS273     -0.0050 DICT
   1922 CG         32.5797   19.8206   30.3865 C.2     234 HIS273      0.0150 DICT
   1923 CD2        32.5906   18.4633   30.1613 C.2     234 HIS273     -0.0150 DICT
   1924 ND1        32.1950   20.3813   29.1796 N.pl3   234 HIS273     -0.5700 DICT
   1925 CE1        31.9812   19.3788   28.3263 C.2     234 HIS273      0.2950 DICT
   1926 NE2        32.1980   18.1843   28.8545 N.2     234 HIS273     -0.4900 DICT
   1927 N          35.4617   21.8580   29.5927 N.am    235 LEU274     -0.5000 BACKBONE|DICT|DIRECT
   1928 CA         36.6360   21.4006   28.8349 C.3     235 LEU274      0.1400 BACKBONE|DICT|DIRECT
   1929 C          37.9117   22.2354   29.0535 C.2     235 LEU274      0.5000 BACKBONE|DICT|DIRECT
   1930 O          38.9416   21.8839   28.4814 O.2     235 LEU274     -0.5000 BACKBONE|DICT|DIRECT
   1931 CB         36.2888   21.3635   27.3264 C.3     235 LEU274     -0.1200 DICT
   1932 CG         35.1559   20.3926   26.9380 C.3     235 LEU274     -0.0600 DICT
   1933 CD1        34.8841   20.4438   25.4225 C.3     235 LEU274     -0.1800 DICT
   1934 CD2        35.4137   18.9537   27.4241 C.3     235 LEU274     -0.1800 DICT
   1935 N          37.8348   23.3257   29.8325 N.am    236 LEU275     -0.5000 BACKBONE|DICT|DIRECT
   1936 CA         38.8761   24.3536   29.9066 C.3     236 LEU275      0.1400 BACKBONE|DICT|DIRECT
   1937 C          39.9783   24.0886   30.9509 C.2     236 LEU275      0.5000 BACKBONE|DICT|DIRECT
   1938 O          40.8646   24.9277   31.0773 O.2     236 LEU275     -0.5000 BACKBONE|DICT|DIRECT
   1939 CB         38.2132   25.7395   30.1066 C.3     236 LEU275     -0.1200 DICT
   1940 CG         37.4215   26.2772   28.8881 C.3     236 LEU275     -0.0600 DICT
   1941 CD1        38.2721   26.3814   27.6070 C.3     236 LEU275     -0.1800 DICT
   1942 CD2        36.0846   25.5488   28.6642 C.3     236 LEU275     -0.1800 DICT
   1943 N          39.9590   22.9486   31.6613 N.am    237 GLY276     -0.5000 BACKBONE|DICT|DIRECT
   1944 CA         41.0144   22.6039   32.6231 C.3     237 GLY276      0.0800 BACKBONE|DICT|DIRECT
   1945 C          40.7698   23.2031   34.0181 C.2     237 GLY276      0.5000 BACKBONE|DICT|DIRECT
   1946 O          41.6575   23.1449   34.8671 O.2     237 GLY276     -0.5000 BACKBONE|DICT|DIRECT
   1947 N          39.5926   23.7955   34.2557 N.am    238 ASN277     -0.5000 BACKBONE|DICT|DIRECT
   1948 CA         39.2282   24.4594   35.5010 C.3     238 ASN277      0.1400 BACKBONE|DICT|DIRECT
   1949 C          37.7150   24.3116   35.6908 C.2     238 ASN277      0.5000 BACKBONE|DICT|DIRECT
   1950 O          36.9715   24.3095   34.7073 O.2     238 ASN277     -0.5000 BACKBONE|DICT|DIRECT
   1951 CB         39.7127   25.9295   35.4358 C.3     238 ASN277     -0.1200 DICT
   1952 CG         39.4381   26.7491   36.6992 C.2     238 ASN277      0.5000 DICT
   1953 ND2        40.4094   26.8110   37.6121 N.am    238 ASN277     -0.7600 DICT
   1954 OD1        38.3626   27.3266   36.8425 O.2     238 ASN277     -0.5000 DICT
   1955 N          37.3001   24.2134   36.9653 N.am    239 MET278     -0.5000 BACKBONE|DICT|DIRECT
   1956 CA         35.9113   24.0753   37.4050 C.3     239 MET278      0.1400 BACKBONE|DICT|DIRECT
   1957 C          34.9685   25.1722   36.8791 C.2     239 MET278      0.5000 BACKBONE|DICT|DIRECT
   1958 O          33.8209   24.8601   36.5740 O.2     239 MET278     -0.5000 BACKBONE|DICT|DIRECT
   1959 CB         35.8898   23.9663   38.9483 C.3     239 MET278     -0.1200 DICT
   1960 CG         34.5047   23.7341   39.5821 C.3     239 MET278      0.0475 DICT
   1961 SD         33.6738   22.2079   39.0608 S.3     239 MET278     -0.3350 DICT
   1962 CE         34.5920   20.9954   40.0430 C.3     239 MET278     -0.0125 DICT
   1963 N          35.4753   26.4104   36.7651 N.am    240 TRP279     -0.5000 BACKBONE|DICT|DIRECT
   1964 CA         34.7157   27.5995   36.3716 C.3     240 TRP279      0.1400 BACKBONE|DICT|DIRECT
   1965 C          35.1716   28.1847   35.0285 C.2     240 TRP279      0.5000 BACKBONE|DICT|DIRECT
   1966 O          34.5710   29.1649   34.5933 O.2     240 TRP279     -0.5000 BACKBONE|DICT|DIRECT
   1967 CB         34.8384   28.6546   37.4891 C.3     240 TRP279     -0.1200 DICT
   1968 CG         34.5321   28.1323   38.8561 C.ar    240 TRP279      0.0750 DICT
   1969 CD1        33.2925   27.8842   39.3316 C.ar    240 TRP279     -0.1150 DICT
   1970 CD2        35.4623   27.6679   39.8821 C.ar    240 TRP279     -0.0550 DICT
   1971 CE2        34.7022   27.1342   40.9646 C.ar    240 TRP279      0.1300 DICT
   1972 CE3        36.8712   27.6210   40.0038 C.ar    240 TRP279     -0.1150 DICT
   1973 NE1        33.3925   27.2968   40.5723 N.pl3   240 TRP279     -0.5700 DICT
   1974 CZ2        35.3030   26.5838   42.1082 C.ar    240 TRP279     -0.1150 DICT
   1975 CZ3        37.4881   27.0690   41.1456 C.ar    240 TRP279     -0.1150 DICT
   1976 CH2        36.7066   26.5499   42.1968 C.ar    240 TRP279     -0.1150 DICT
   1977 N          36.2165   27.6096   34.4018 N.am    241 ALA280     -0.5000 BACKBONE|DICT|DIRECT
   1978 CA         36.8256   28.0724   33.1476 C.3     241 ALA280      0.1400 BACKBONE|DICT|DIRECT
   1979 C          37.3620   29.5203   33.2191 C.2     241 ALA280      0.5000 BACKBONE|DICT|DIRECT
   1980 O          37.2821   30.2522   32.2323 O.2     241 ALA280     -0.5000 BACKBONE|DICT|DIRECT
   1981 CB         35.8474   27.8566   31.9759 C.3     241 ALA280     -0.1800 DICT
   1982 N          37.8805   29.9087   34.3972 N.am    242 ARG281     -0.5000 BACKBONE|DICT|DIRECT
   1983 CA         38.4465   31.2337   34.6602 C.3     242 ARG281      0.1400 BACKBONE|DICT|DIRECT
   1984 C          39.9164   31.3222   34.2083 C.2     242 ARG281      0.5000 BACKBONE|DICT|DIRECT
   1985 O          40.3274   32.3678   33.7149 O.2     242 ARG281     -0.5000 BACKBONE|DICT|DIRECT
   1986 CB         38.2544   31.5743   36.1575 C.3     242 ARG281     -0.1200 DICT
   1987 CG         39.1451   30.7886   37.1363 C.3     242 ARG281     -0.0500 DICT
   1988 CD         38.7695   30.9919   38.6095 C.3     242 ARG281      0.1900 DICT
   1989 NE         39.5464   30.0987   39.4839 N.pl3   242 ARG281     -0.7000 DICT
   1990 CZ         40.8652   30.1766   39.7436 C.cat   242 ARG281      0.6399 DICT
   1991 NH1        41.6255   31.1701   39.2602 N.pl3   242 ARG281     -0.8000 DICT
   1992 NH2        41.4369   29.2349   40.5050 N.pl3   242 ARG281     -0.8000 DICT
   1993 N          40.6636   30.2199   34.3705 N.am    243 THR282     -0.5000 BACKBONE|DICT|DIRECT
   1994 CA         42.0547   30.0653   33.9626 C.3     243 THR282      0.1400 BACKBONE|DICT|DIRECT
   1995 C          42.1590   28.7526   33.1717 C.2     243 THR282      0.5000 BACKBONE|DICT|DIRECT
   1996 O          41.7442   27.7016   33.6592 O.2     243 THR282     -0.5000 BACKBONE|DICT|DIRECT
   1997 CB         43.0259   30.0729   35.1822 C.3     243 THR282      0.2050 DICT
   1998 CG2        42.7150   29.0601   36.3000 C.3     243 THR282     -0.1800 DICT
   1999 OG1        44.3618   29.8292   34.7805 O.3     243 THR282     -0.6830 DICT
   2000 N          42.6507   28.8621   31.9319 N.am    244 TRP283     -0.5000 BACKBONE|DICT|DIRECT
   2001 CA         42.7129   27.7756   30.9558 C.3     244 TRP283      0.1400 BACKBONE|DICT|DIRECT
   2002 C          44.1066   27.1246   30.8788 C.2     244 TRP283      0.5000 BACKBONE|DICT|DIRECT
   2003 O          44.3311   26.3004   29.9931 O.2     244 TRP283     -0.5000 BACKBONE|DICT|DIRECT
   2004 CB         42.2747   28.3022   29.5710 C.3     244 TRP283     -0.1200 DICT
   2005 CG         40.9034   28.8956   29.3979 C.ar    244 TRP283      0.0750 DICT
   2006 CD1        39.9144   28.9686   30.3198 C.ar    244 TRP283     -0.1150 DICT
   2007 CD2        40.3512   29.4910   28.1846 C.ar    244 TRP283     -0.0550 DICT
   2008 CE2        39.0018   29.8804   28.4380 C.ar    244 TRP283      0.1300 DICT
   2009 CE3        40.8555   29.7403   26.8876 C.ar    244 TRP283     -0.1150 DICT
   2010 NE1        38.7990   29.5540   29.7610 N.pl3   244 TRP283     -0.5700 DICT
   2011 CZ2        38.1879   30.4577   27.4491 C.ar    244 TRP283     -0.1150 DICT
   2012 CZ3        40.0551   30.3293   25.8888 C.ar    244 TRP283     -0.1150 DICT
   2013 CH2        38.7200   30.6802   26.1651 C.ar    244 TRP283     -0.1150 DICT
   2014 N          45.0320   27.5196   31.7726 N.am    245 SER284     -0.5000 BACKBONE|DICT|DIRECT
   2015 CA         46.4459   27.1271   31.7662 C.3     245 SER284      0.1400 BACKBONE|DICT|DIRECT
   2016 C          46.7170   25.6146   31.8972 C.2     245 SER284      0.5000 BACKBONE|DICT|DIRECT
   2017 O          47.7792   25.1675   31.4655 O.2     245 SER284     -0.5000 BACKBONE|DICT|DIRECT
   2018 CB         47.1975   27.9636   32.8224 C.3     245 SER284      0.1450 DICT
   2019 OG         46.8969   27.5667   34.1473 O.3     245 SER284     -0.6830 DICT
   2020 N          45.7578   24.8583   32.4562 N.am    246 ASN285     -0.5000 BACKBONE|DICT|DIRECT
   2021 CA         45.8479   23.4108   32.6576 C.3     246 ASN285      0.1400 BACKBONE|DICT|DIRECT
   2022 C          45.5952   22.5857   31.3811 C.2     246 ASN285      0.5000 BACKBONE|DICT|DIRECT
   2023 O          46.0198   21.4330   31.3765 O.2     246 ASN285     -0.5000 BACKBONE|DICT|DIRECT
   2024 CB         44.8951   23.0012   33.8029 C.3     246 ASN285     -0.1200 DICT
   2025 CG         45.3332   23.5329   35.1743 C.2     246 ASN285      0.5000 DICT
   2026 ND2        44.3849   24.0033   35.9857 N.am    246 ASN285     -0.7600 DICT
   2027 OD1        46.5160   23.5028   35.5069 O.2     246 ASN285     -0.5000 DICT
   2028 N          44.9863   23.1625   30.3237 N.am    247 ILE286     -0.5000 BACKBONE|DICT|DIRECT
   2029 CA         44.8623   22.5309   28.9965 C.3     247 ILE286      0.1400 BACKBONE|DICT|DIRECT
   2030 C          45.9221   23.0354   27.9905 C.2     247 ILE286      0.5000 BACKBONE|DICT|DIRECT
   2031 O          45.6885   23.0014   26.7815 O.2     247 ILE286     -0.5000 BACKBONE|DICT|DIRECT
   2032 CB         43.4338   22.6436   28.3842 C.3     247 ILE286     -0.0600 DICT
   2033 CG1        42.9348   24.0912   28.1534 C.3     247 ILE286     -0.1200 DICT
   2034 CG2        42.4358   21.7990   29.1881 C.3     247 ILE286     -0.1800 DICT
   2035 CD1        41.8293   24.2055   27.0934 C.3     247 ILE286     -0.1800 DICT
   2036 N          47.0973   23.4489   28.4996 N.am    248 TYR287     -0.5000 BACKBONE|DICT|DIRECT
   2037 CA         48.2598   23.8442   27.6992 C.3     248 TYR287      0.1400 BACKBONE|DICT|DIRECT
   2038 C          48.7848   22.7421   26.7487 C.2     248 TYR287      0.5000 BACKBONE|DICT|DIRECT
   2039 O          49.2583   23.0780   25.6655 O.2     248 TYR287     -0.5000 BACKBONE|DICT|DIRECT
   2040 CB         49.3556   24.4216   28.6215 C.3     248 TYR287     -0.0050 DICT
   2041 CG         50.6699   24.7142   27.9204 C.ar    248 TYR287     -0.1150 DICT
   2042 CD1        50.7670   25.8019   27.0263 C.ar    248 TYR287     -0.1150 DICT
   2043 CD2        51.7673   23.8454   28.0934 C.ar    248 TYR287     -0.1150 DICT
   2044 CE1        51.9432   25.9939   26.2773 C.ar    248 TYR287     -0.1150 DICT
   2045 CE2        52.9442   24.0414   27.3496 C.ar    248 TYR287     -0.1150 DICT
   2046 CZ         53.0260   25.1066   26.4339 C.ar    248 TYR287      0.1500 DICT
   2047 OH         54.1547   25.2656   25.6915 O.3     248 TYR287     -0.5850 DICT
   2048 N          48.6604   21.4641   27.1485 N.am    249 ASP288     -0.5000 BACKBONE|DICT|DIRECT
   2049 CA         49.0066   20.2721   26.3590 C.3     249 ASP288      0.1400 BACKBONE|DICT|DIRECT
   2050 C          48.1954   20.1590   25.0525 C.2     249 ASP288      0.5000 BACKBONE|DICT|DIRECT
   2051 O          48.7606   19.7839   24.0262 O.2     249 ASP288     -0.5000 BACKBONE|DICT|DIRECT
   2052 CB         48.8821   18.9355   27.1487 C.3     249 ASP288     -0.2200 DICT
   2053 CG         47.5450   18.6755   27.8668 C.2     249 ASP288      0.7000 DICT
   2054 OD1        46.8072   19.6474   28.1337 O.co2   249 ASP288     -0.8000 DICT
   2055 OD2        47.2848   17.4951   28.1846 O.co2   249 ASP288     -0.8000 DICT
   2056 N          46.8924   20.4817   25.1249 N.am    250 LEU289     -0.5000 BACKBONE|DICT|DIRECT
   2057 CA         45.9506   20.4072   24.0087 C.3     250 LEU289      0.1400 BACKBONE|DICT|DIRECT
   2058 C          46.1511   21.5422   22.9882 C.2     250 LEU289      0.5000 BACKBONE|DICT|DIRECT
   2059 O          45.8774   21.3274   21.8072 O.2     250 LEU289     -0.5000 BACKBONE|DICT|DIRECT
   2060 CB         44.4960   20.4267   24.5450 C.3     250 LEU289     -0.1200 DICT
   2061 CG         44.1362   19.3117   25.5573 C.3     250 LEU289     -0.0600 DICT
   2062 CD1        42.6909   19.4739   26.0748 C.3     250 LEU289     -0.1800 DICT
   2063 CD2        44.3921   17.8941   25.0084 C.3     250 LEU289     -0.1800 DICT
   2064 N          46.6049   22.7167   23.4629 N.am    251 VAL290     -0.5000 BACKBONE|DICT|DIRECT
   2065 CA         46.6432   23.9667   22.6981 C.3     251 VAL290      0.1400 BACKBONE|DICT|DIRECT
   2066 C          48.0834   24.4904   22.4729 C.2     251 VAL290      0.5000 BACKBONE|DICT|DIRECT
   2067 O          48.2345   25.6465   22.0808 O.2     251 VAL290     -0.5000 BACKBONE|DICT|DIRECT
   2068 CB         45.7703   25.0692   23.3863 C.3     251 VAL290     -0.0600 DICT
   2069 CG1        44.3763   24.5444   23.7819 C.3     251 VAL290     -0.1800 DICT
   2070 CG2        46.4033   25.7666   24.6034 C.3     251 VAL290     -0.1800 DICT
   2071 N          49.1134   23.6529   22.7022 N.am    252 VAL291     -0.5000 BACKBONE|DICT|DIRECT
   2072 CA         50.5367   23.9878   22.5462 C.3     252 VAL291      0.1400 BACKBONE|DICT|DIRECT
   2073 C          50.8764   24.4715   21.1031 C.2     252 VAL291      0.5000 BACKBONE|DICT|DIRECT
   2074 O          50.6793   23.6994   20.1646 O.2     252 VAL291     -0.5000 BACKBONE|DICT|DIRECT
   2075 CB         51.4382   22.7779   22.9434 C.3     252 VAL291     -0.0600 DICT
   2076 CG1        51.1820   21.4740   22.1622 C.3     252 VAL291     -0.1800 DICT
   2077 CG2        52.9394   23.1270   22.9104 C.3     252 VAL291     -0.1800 DICT
   2078 N          51.3111   25.7474   20.9319 N.am    253 PRO292     -0.1400 BACKBONE|DICT|DIRECT
   2079 CA         51.6439   26.3216   19.6071 C.3     253 PRO292      0.0100 BACKBONE|DICT|DIRECT
   2080 C          52.7096   25.5670   18.7947 C.2     253 PRO292      0.5000 BACKBONE|DICT|DIRECT
   2081 O          52.5289   25.3862   17.5914 O.2     253 PRO292     -0.5000 BACKBONE|DICT|DIRECT
   2082 CB         52.1059   27.7533   19.9260 C.3     253 PRO292     -0.1200 DICT
   2083 CG         51.4196   28.0976   21.2294 C.3     253 PRO292     -0.1200 DICT
   2084 CD         51.4159   26.7707   21.9742 C.3     253 PRO292     -0.0500 DICT
   2085 N          53.7866   25.1473   19.4752 N.am    254 PHE293     -0.5000 BACKBONE|DICT|DIRECT
   2086 CA         54.9280   24.4499   18.8956 C.3     254 PHE293      0.1400 BACKBONE|DICT|DIRECT
   2087 C          55.2452   23.2204   19.7663 C.2     254 PHE293      0.5000 BACKBONE|DICT|DIRECT
   2088 O          56.0673   23.3388   20.6766 O.2     254 PHE293     -0.5000 BACKBONE|DICT|DIRECT
   2089 CB         56.1332   25.4120   18.7829 C.3     254 PHE293     -0.0050 DICT
   2090 CG         55.9372   26.5651   17.8152 C.ar    254 PHE293     -0.1150 DICT
   2091 CD1        55.5125   27.8281   18.2804 C.ar    254 PHE293     -0.1150 DICT
   2092 CD2        56.0372   26.3448   16.4256 C.ar    254 PHE293     -0.1150 DICT
   2093 CE1        55.2696   28.8536   17.3767 C.ar    254 PHE293     -0.1150 DICT
   2094 CE2        55.7887   27.3834   15.5387 C.ar    254 PHE293     -0.1150 DICT
   2095 CZ         55.4148   28.6340   16.0131 C.ar    254 PHE293     -0.1150 DICT
   2096 N          54.5978   22.0574   19.5005 N.am    255 PRO294     -0.1400 BACKBONE|DICT|DIRECT
   2097 CA         54.9050   20.8037   20.2234 C.3     255 PRO294      0.0100 BACKBONE|DICT|DIRECT
   2098 C          56.3189   20.2419   19.9603 C.2     255 PRO294      0.5000 BACKBONE|DICT|DIRECT
   2099 O          56.8125   19.4685   20.7798 O.2     255 PRO294     -0.5000 BACKBONE|DICT|DIRECT
   2100 CB         53.8041   19.8320   19.7697 C.3     255 PRO294     -0.1200 DICT
   2101 CG         53.3895   20.3349   18.3973 C.3     255 PRO294     -0.1200 DICT
   2102 CD         53.5366   21.8480   18.5106 C.3     255 PRO294     -0.0500 DICT
   2103 N          56.9532   20.6832   18.8587 N.am    256 SER295     -0.5000 BACKBONE|DICT|DIRECT
   2104 CA         58.3541   20.4382   18.5046 C.3     256 SER295      0.1400 BACKBONE|DICT|DIRECT
   2105 C          59.3703   21.2109   19.3760 C.2     256 SER295      0.5000 BACKBONE|DICT|DIRECT
   2106 O          60.5678   20.9559   19.2514 O.2     256 SER295     -0.5000 BACKBONE|DICT|DIRECT
   2107 CB         58.5457   20.7870   17.0151 C.3     256 SER295      0.1450 DICT
   2108 OG         57.9272   19.8114   16.2004 O.3     256 SER295     -0.6830 DICT
   2109 N          58.8833   22.1012   20.2589 N.am    257 ALA296     -0.5000 BACKBONE|DICT|DIRECT
   2110 CA         59.6592   22.8866   21.2168 C.3     257 ALA296      0.1400 BACKBONE|DICT|DIRECT
   2111 C          59.1864   22.6078   22.6646 C.2     257 ALA296      0.5000 BACKBONE|DICT|DIRECT
   2112 O          58.6470   23.5162   23.2988 O.2     257 ALA296     -0.5000 BACKBONE|DICT|DIRECT
   2113 CB         59.5325   24.3709   20.8191 C.3     257 ALA296     -0.1800 DICT
   2114 N          59.3448   21.3560   23.1654 N.am    258 PRO297     -0.1400 BACKBONE|DICT|DIRECT
   2115 CA         58.8428   20.9692   24.4961 C.3     258 PRO297      0.0100 BACKBONE|DICT|DIRECT
   2116 C          59.6422   21.5909   25.6566 C.2     258 PRO297      0.5000 BACKBONE|DICT|DIRECT
   2117 O          60.8718   21.5269   25.6625 O.2     258 PRO297     -0.5000 BACKBONE|DICT|DIRECT
   2118 CB         58.9693   19.4362   24.4917 C.3     258 PRO297     -0.1200 DICT
   2119 CG         60.1599   19.1562   23.5905 C.3     258 PRO297     -0.1200 DICT
   2120 CD         60.0116   20.2228   22.5142 C.3     258 PRO297     -0.0500 DICT
   2121 N          58.9082   22.1378   26.6351 N.am    259 SER298     -0.5000 BACKBONE|DICT|DIRECT
   2122 CA         59.4210   22.4950   27.9576 C.3     259 SER298      0.1400 BACKBONE|DICT|DIRECT
   2123 C          59.2181   21.3194   28.9355 C.2     259 SER298      0.5000 BACKBONE|DICT|DIRECT
   2124 O          58.4062   20.4307   28.6651 O.2     259 SER298     -0.5000 BACKBONE|DICT|DIRECT
   2125 CB         58.7088   23.7866   28.4171 C.3     259 SER298      0.1450 DICT
   2126 OG         57.3348   23.5910   28.6983 O.3     259 SER298     -0.6830 DICT
   2127 N          59.9382   21.3447   30.0721 N.am    260 MET299     -0.5000 BACKBONE|DICT|DIRECT
   2128 CA         59.7206   20.4056   31.1792 C.3     260 MET299      0.1400 BACKBONE|DICT|DIRECT
   2129 C          58.3419   20.6042   31.8282 C.2     260 MET299      0.5000 BACKBONE|DICT|DIRECT
   2130 O          57.8642   21.7362   31.9238 O.2     260 MET299     -0.5000 BACKBONE|DICT|DIRECT
   2131 CB         60.8006   20.5698   32.2692 C.3     260 MET299     -0.1200 DICT
   2132 CG         62.2229   20.1930   31.8361 C.3     260 MET299      0.0475 DICT
   2133 SD         63.4717   20.3312   33.1491 S.3     260 MET299     -0.3350 DICT
   2134 CE         62.9379   19.0366   34.3002 C.3     260 MET299     -0.0125 DICT
   2135 N          57.7677   19.4937   32.3162 N.am    261 ASP300     -0.5000 BACKBONE|DICT|DIRECT
   2136 CA         56.6048   19.4847   33.1996 C.3     261 ASP300      0.1400 BACKBONE|DICT|DIRECT
   2137 C          57.0542   20.0230   34.5715 C.2     261 ASP300      0.5000 BACKBONE|DICT|DIRECT
   2138 O          57.7171   19.3020   35.3151 O.2     261 ASP300     -0.5000 BACKBONE|DICT|DIRECT
   2139 CB         55.9823   18.0657   33.2539 C.3     261 ASP300     -0.2200 DICT
   2140 CG         54.7201   17.9001   34.1157 C.2     261 ASP300      0.7000 DICT
   2141 OD1        54.3119   18.8685   34.7954 O.co2   261 ASP300     -0.8000 DICT
   2142 OD2        54.1863   16.7711   34.0899 O.co2   261 ASP300     -0.8000 DICT
   2143 N          56.7112   21.2928   34.8464 N.am    262 THR301     -0.5000 BACKBONE|DICT|DIRECT
   2144 CA         57.0923   22.0237   36.0565 C.3     262 THR301      0.1400 BACKBONE|DICT|DIRECT
   2145 C          56.4824   21.4374   37.3450 C.2     262 THR301      0.5000 BACKBONE|DICT|DIRECT
   2146 O          57.1470   21.4731   38.3776 O.2     262 THR301     -0.5000 BACKBONE|DICT|DIRECT
   2147 CB         56.6875   23.5193   35.9597 C.3     262 THR301      0.2050 DICT
   2148 CG2        56.9201   24.3664   37.2278 C.3     262 THR301     -0.1800 DICT
   2149 OG1        57.3878   24.1169   34.8860 O.3     262 THR301     -0.6830 DICT
   2150 N          55.2634   20.8780   37.2607 N.am    263 THR302     -0.5000 BACKBONE|DICT|DIRECT
   2151 CA         54.5875   20.2089   38.3743 C.3     263 THR302      0.1400 BACKBONE|DICT|DIRECT
   2152 C          55.2893   18.8940   38.7651 C.2     263 THR302      0.5000 BACKBONE|DICT|DIRECT
   2153 O          55.5285   18.6797   39.9536 O.2     263 THR302     -0.5000 BACKBONE|DICT|DIRECT
   2154 CB         53.1060   19.9106   38.0278 C.3     263 THR302      0.2050 DICT
   2155 CG2        52.3252   19.0771   39.0605 C.3     263 THR302     -0.1800 DICT
   2156 OG1        52.4313   21.1400   37.8413 O.3     263 THR302     -0.6830 DICT
   2157 N          55.6589   18.0802   37.7585 N.am    264 GLU303     -0.5000 BACKBONE|DICT|DIRECT
   2158 CA         56.4797   16.8787   37.9245 C.3     264 GLU303      0.1400 BACKBONE|DICT|DIRECT
   2159 C          57.8971   17.2046   38.4265 C.2     264 GLU303      0.5000 BACKBONE|DICT|DIRECT
   2160 O          58.4004   16.4779   39.2779 O.2     264 GLU303     -0.5000 BACKBONE|DICT|DIRECT
   2161 CB         56.4938   16.0788   36.6016 C.3     264 GLU303     -0.1200 DICT
   2162 CG         57.3758   14.8100   36.5539 C.3     264 GLU303     -0.2200 DICT
   2163 CD         57.0027   13.7513   37.5945 C.2     264 GLU303      0.7000 DICT
   2164 OE1        55.7900   13.4787   37.7324 O.co2   264 GLU303     -0.8000 DICT
   2165 OE2        57.9451   13.2253   38.2264 O.co2   264 GLU303     -0.8000 DICT
   2166 N          58.4927   18.3029   37.9264 N.am    265 ALA304     -0.5000 BACKBONE|DICT|DIRECT
   2167 CA         59.8014   18.8004   38.3453 C.3     265 ALA304      0.1400 BACKBONE|DICT|DIRECT
   2168 C          59.8292   19.2333   39.8181 C.2     265 ALA304      0.5000 BACKBONE|DICT|DIRECT
   2169 O          60.7703   18.8656   40.5089 O.2     265 ALA304     -0.5000 BACKBONE|DICT|DIRECT
   2170 CB         60.2617   19.9410   37.4260 C.3     265 ALA304     -0.1800 DICT
   2171 N          58.7896   19.9403   40.2943 N.am    266 MET305     -0.5000 BACKBONE|DICT|DIRECT
   2172 CA         58.6289   20.3190   41.7021 C.3     266 MET305      0.1400 BACKBONE|DICT|DIRECT
   2173 C          58.5062   19.1002   42.6372 C.2     266 MET305      0.5000 BACKBONE|DICT|DIRECT
   2174 O          59.2030   19.0500   43.6495 O.2     266 MET305     -0.5000 BACKBONE|DICT|DIRECT
   2175 CB         57.4306   21.2786   41.8554 C.3     266 MET305     -0.1200 DICT
   2176 CG         57.7304   22.6992   41.3565 C.3     266 MET305      0.0475 DICT
   2177 SD         56.3043   23.8095   41.2341 S.3     266 MET305     -0.3350 DICT
   2178 CE         55.8844   23.9850   42.9867 C.3     266 MET305     -0.0125 DICT
   2179 N          57.6761   18.1180   42.2513 N.am    267 LEU306     -0.5000 BACKBONE|DICT|DIRECT
   2180 CA         57.4794   16.8547   42.9703 C.3     267 LEU306      0.1400 BACKBONE|DICT|DIRECT
   2181 C          58.7429   15.9699   43.0316 C.2     267 LEU306      0.5000 BACKBONE|DICT|DIRECT
   2182 O          58.9700   15.3291   44.0573 O.2     267 LEU306     -0.5000 BACKBONE|DICT|DIRECT
   2183 CB         56.3050   16.0954   42.3129 C.3     267 LEU306     -0.1200 DICT
   2184 CG         54.9192   16.7025   42.6321 C.3     267 LEU306     -0.0600 DICT
   2185 CD1        53.8428   16.2100   41.6425 C.3     267 LEU306     -0.1800 DICT
   2186 CD2        54.5144   16.4538   44.0998 C.3     267 LEU306     -0.1800 DICT
   2187 N          59.5374   15.9643   41.9477 N.am    268 LYS307     -0.5000 BACKBONE|DICT|DIRECT
   2188 CA         60.7468   15.1564   41.7645 C.3     268 LYS307      0.1400 BACKBONE|DICT|DIRECT
   2189 C          61.9042   15.5326   42.7095 C.2     268 LYS307      0.5000 BACKBONE|DICT|DIRECT
   2190 O          62.5659   14.6311   43.2223 O.2     268 LYS307     -0.5000 BACKBONE|DICT|DIRECT
   2191 CB         61.1424   15.2363   40.2739 C.3     268 LYS307     -0.1200 DICT
   2192 CG         62.4140   14.4786   39.8489 C.3     268 LYS307     -0.1200 DICT
   2193 CD         62.7721   14.6865   38.3662 C.3     268 LYS307     -0.1200 DICT
   2194 CE         61.6934   14.2052   37.3804 C.3     268 LYS307      0.1900 DICT
   2195 NZ         62.1387   14.3576   35.9856 N.4     268 LYS307     -0.3000 DICT
   2196 N          62.1141   16.8422   42.9246 N.am    269 GLN308     -0.5000 BACKBONE|DICT|DIRECT
   2197 CA         63.1572   17.4090   43.7938 C.3     269 GLN308      0.1400 BACKBONE|DICT|DIRECT
   2198 C          62.6024   17.9465   45.1274 C.2     269 GLN308      0.5000 BACKBONE|DICT|DIRECT
   2199 O          63.2244   18.8112   45.7448 O.2     269 GLN308     -0.5000 BACKBONE|DICT|DIRECT
   2200 CB         64.0914   18.3791   43.0166 C.3     269 GLN308     -0.1200 DICT
   2201 CG         63.3732   19.2220   41.9531 C.3     269 GLN308     -0.1200 DICT
   2202 CD         64.2451   20.2198   41.1963 C.2     269 GLN308      0.5000 DICT
   2203 NE2        63.8141   20.5523   39.9791 N.am    269 GLN308     -0.7600 DICT
   2204 OE1        65.2656   20.6933   41.6901 O.2     269 GLN308     -0.5000 DICT
   2205 N          61.4873   17.3522   45.5878 N.am    270 GLY309     -0.5000 BACKBONE|DICT|DIRECT
   2206 CA         61.0300   17.4135   46.9748 C.3     270 GLY309      0.0800 BACKBONE|DICT|DIRECT
   2207 C          60.5203   18.7891   47.4222 C.2     270 GLY309      0.5000 BACKBONE|DICT|DIRECT
   2208 O          60.6398   19.0999   48.6076 O.2     270 GLY309     -0.5000 BACKBONE|DICT|DIRECT
   2209 N          59.9554   19.6051   46.5118 N.am    271 TRP310     -0.5000 BACKBONE|DICT|DIRECT
   2210 CA         59.2645   20.8482   46.8678 C.3     271 TRP310      0.1400 BACKBONE|DICT|DIRECT
   2211 C          58.0173   20.5588   47.7134 C.2     271 TRP310      0.5000 BACKBONE|DICT|DIRECT
   2212 O          57.2065   19.7122   47.3403 O.2     271 TRP310     -0.5000 BACKBONE|DICT|DIRECT
   2213 CB         58.8505   21.6538   45.6220 C.3     271 TRP310     -0.1200 DICT
   2214 CG         59.9345   22.3255   44.8320 C.ar    271 TRP310      0.0750 DICT
   2215 CD1        61.0083   21.7314   44.2612 C.ar    271 TRP310     -0.1150 DICT
   2216 CD2        60.0281   23.7390   44.4799 C.ar    271 TRP310     -0.0550 DICT
   2217 CE2        61.1939   23.9306   43.6794 C.ar    271 TRP310      0.1300 DICT
   2218 CE3        59.2413   24.8835   44.7520 C.ar    271 TRP310     -0.1150 DICT
   2219 NE1        61.7522   22.6731   43.5810 N.pl3   271 TRP310     -0.5700 DICT
   2220 CZ2        61.5588   25.1906   43.1759 C.ar    271 TRP310     -0.1150 DICT
   2221 CZ3        59.5886   26.1488   44.2401 C.ar    271 TRP310     -0.1150 DICT
   2222 CH2        60.7480   26.3052   43.4567 C.ar    271 TRP310     -0.1150 DICT
   2223 N          57.9030   21.2952   48.8227 N.am    272 THR311     -0.5000 BACKBONE|DICT|DIRECT
   2224 CA         56.7598   21.2914   49.7280 C.3     272 THR311      0.1400 BACKBONE|DICT|DIRECT
   2225 C          56.0468   22.6603   49.6249 C.2     272 THR311      0.5000 BACKBONE|DICT|DIRECT
   2226 O          56.6543   23.6167   49.1378 O.2     272 THR311     -0.5000 BACKBONE|DICT|DIRECT
   2227 CB         57.2373   21.0813   51.1958 C.3     272 THR311      0.2050 DICT
   2228 CG2        58.0897   19.8175   51.3907 C.3     272 THR311     -0.1800 DICT
   2229 OG1        57.9281   22.1978   51.7333 O.3     272 THR311     -0.6830 DICT
   2230 N          54.7968   22.7600   50.1310 N.am    273 PRO312     -0.1400 BACKBONE|DICT|DIRECT
   2231 CA         54.1125   24.0473   50.3502 C.3     273 PRO312      0.0100 BACKBONE|DICT|DIRECT
   2232 C          54.9165   25.1394   51.0743 C.2     273 PRO312      0.5000 BACKBONE|DICT|DIRECT
   2233 O          54.9331   26.2627   50.5791 O.2     273 PRO312     -0.5000 BACKBONE|DICT|DIRECT
   2234 CB         52.8473   23.6461   51.1117 C.3     273 PRO312     -0.1200 DICT
   2235 CG         52.5145   22.2907   50.5094 C.3     273 PRO312     -0.1200 DICT
   2236 CD         53.8908   21.6451   50.4157 C.3     273 PRO312     -0.0500 DICT
   2237 N          55.6196   24.7997   52.1720 N.am    274 ARG313     -0.5000 BACKBONE|DICT|DIRECT
   2238 CA         56.4886   25.7449   52.8837 C.3     274 ARG313      0.1400 BACKBONE|DICT|DIRECT
   2239 C          57.6948   26.2250   52.0490 C.2     274 ARG313      0.5000 BACKBONE|DICT|DIRECT
   2240 O          58.0817   27.3826   52.2067 O.2     274 ARG313     -0.5000 BACKBONE|DICT|DIRECT
   2241 CB         56.9001   25.1840   54.2641 C.3     274 ARG313     -0.1200 DICT
   2242 CG         57.7639   26.1639   55.0866 C.3     274 ARG313     -0.0500 DICT
   2243 CD         57.8840   25.8176   56.5742 C.3     274 ARG313      0.1900 DICT
   2244 NE         58.8650   26.6936   57.2336 N.pl3   274 ARG313     -0.7000 DICT
   2245 CZ         58.9282   26.9813   58.5449 C.cat   274 ARG313      0.6399 DICT
   2246 NH1        58.0455   26.4732   59.4173 N.pl3   274 ARG313     -0.8000 DICT
   2247 NH2        59.8941   27.7966   58.9875 N.pl3   274 ARG313     -0.8000 DICT
   2248 N          58.2294   25.3720   51.1514 N.am    275 ARG314     -0.5000 BACKBONE|DICT|DIRECT
   2249 CA         59.2533   25.7607   50.1741 C.3     275 ARG314      0.1400 BACKBONE|DICT|DIRECT
   2250 C          58.7218   26.7863   49.1604 C.2     275 ARG314      0.5000 BACKBONE|DICT|DIRECT
   2251 O          59.4305   27.7453   48.8794 O.2     275 ARG314     -0.5000 BACKBONE|DICT|DIRECT
   2252 CB         59.8480   24.5302   49.4414 C.3     275 ARG314     -0.1200 DICT
   2253 CG         61.3150   24.2315   49.8006 C.3     275 ARG314     -0.0500 DICT
   2254 CD         62.3494   25.2956   49.3671 C.3     275 ARG314      0.1900 DICT
   2255 NE         62.5907   25.3649   47.9174 N.pl3   275 ARG314     -0.7000 DICT
   2256 CZ         63.2923   24.4901   47.1767 C.cat   275 ARG314      0.6399 DICT
   2257 NH1        63.7656   23.3463   47.6910 N.pl3   275 ARG314     -0.8000 DICT
   2258 NH2        63.5406   24.7859   45.8969 N.pl3   275 ARG314     -0.8000 DICT
   2259 N          57.4855   26.5947   48.6691 N.am    276 MET315     -0.5000 BACKBONE|DICT|DIRECT
   2260 CA         56.8072   27.4950   47.7298 C.3     276 MET315      0.1400 BACKBONE|DICT|DIRECT
   2261 C          56.5725   28.9059   48.3020 C.2     276 MET315      0.5000 BACKBONE|DICT|DIRECT
   2262 O          56.7483   29.8792   47.5685 O.2     276 MET315     -0.5000 BACKBONE|DICT|DIRECT
   2263 CB         55.4830   26.8577   47.2667 C.3     276 MET315     -0.1200 DICT
   2264 CG         55.6657   25.5446   46.4854 C.3     276 MET315      0.0475 DICT
   2265 SD         54.1797   24.5160   46.3843 S.3     276 MET315     -0.3350 DICT
   2266 CE         53.0960   25.6289   45.4596 C.3     276 MET315     -0.0125 DICT
   2267 N          56.2428   28.9903   49.6044 N.am    277 PHE316     -0.5000 BACKBONE|DICT|DIRECT
   2268 CA         56.1526   30.2510   50.3424 C.3     277 PHE316      0.1400 BACKBONE|DICT|DIRECT
   2269 C          57.5202   30.8778   50.6682 C.2     277 PHE316      0.5000 BACKBONE|DICT|DIRECT
   2270 O          57.6003   32.1029   50.7006 O.2     277 PHE316     -0.5000 BACKBONE|DICT|DIRECT
   2271 CB         55.2830   30.0920   51.6091 C.3     277 PHE316     -0.0050 DICT
   2272 CG         53.7946   29.9799   51.3315 C.ar    277 PHE316     -0.1150 DICT
   2273 CD1        53.1390   28.7353   51.4036 C.ar    277 PHE316     -0.1150 DICT
   2274 CD2        53.0743   31.1032   50.8777 C.ar    277 PHE316     -0.1150 DICT
   2275 CE1        51.8100   28.6227   51.0238 C.ar    277 PHE316     -0.1150 DICT
   2276 CE2        51.7361   30.9796   50.5303 C.ar    277 PHE316     -0.1150 DICT
   2277 CZ         51.1093   29.7417   50.5949 C.ar    277 PHE316     -0.1150 DICT
   2278 N          58.5679   30.0624   50.8962 N.am    278 LYS317     -0.5000 BACKBONE|DICT|DIRECT
   2279 CA         59.9396   30.5389   51.1252 C.3     278 LYS317      0.1400 BACKBONE|DICT|DIRECT
   2280 C          60.6200   31.1120   49.8728 C.2     278 LYS317      0.5000 BACKBONE|DICT|DIRECT
   2281 O          61.4045   32.0486   50.0091 O.2     278 LYS317     -0.5000 BACKBONE|DICT|DIRECT
   2282 CB         60.8118   29.4379   51.7749 C.3     278 LYS317     -0.1200 DICT
   2283 CG         60.7587   29.3797   53.3155 C.3     278 LYS317     -0.1200 DICT
   2284 CD         61.1487   30.6819   54.0507 C.3     278 LYS317     -0.1200 DICT
   2285 CE         62.4975   31.2977   53.6462 C.3     278 LYS317      0.1900 DICT
   2286 NZ         62.7400   32.5633   54.3622 N.4     278 LYS317     -0.3000 DICT
   2287 N          60.2892   30.5724   48.6891 N.am    279 GLU318     -0.5000 BACKBONE|DICT|DIRECT
   2288 CA         60.7142   31.0961   47.3891 C.3     279 GLU318      0.1400 BACKBONE|DICT|DIRECT
   2289 C          60.0088   32.4230   47.0502 C.2     279 GLU318      0.5000 BACKBONE|DICT|DIRECT
   2290 O          60.6280   33.2814   46.4227 O.2     279 GLU318     -0.5000 BACKBONE|DICT|DIRECT
   2291 CB         60.4564   30.0299   46.3023 C.3     279 GLU318     -0.1200 DICT
   2292 CG         61.2754   28.7263   46.4566 C.3     279 GLU318     -0.2200 DICT
   2293 CD         62.7384   28.7821   46.0198 C.2     279 GLU318      0.7000 DICT
   2294 OE1        63.2861   29.8977   45.8896 O.co2   279 GLU318     -0.8000 DICT
   2295 OE2        63.2872   27.6751   45.8265 O.co2   279 GLU318     -0.8000 DICT
   2296 N          58.7559   32.5897   47.5172 N.am    280 ALA319     -0.5000 BACKBONE|DICT|DIRECT
   2297 CA         58.0235   33.8541   47.4689 C.3     280 ALA319      0.1400 BACKBONE|DICT|DIRECT
   2298 C          58.6151   34.9085   48.4098 C.2     280 ALA319      0.5000 BACKBONE|DICT|DIRECT
   2299 O          58.8518   36.0263   47.9576 O.2     280 ALA319     -0.5000 BACKBONE|DICT|DIRECT
   2300 CB         56.5286   33.6178   47.7322 C.3     280 ALA319     -0.1800 DICT
   2301 N          58.9047   34.5144   49.6636 N.am    281 ASP320     -0.5000 BACKBONE|DICT|DIRECT
   2302 CA         59.5685   35.3211   50.6940 C.3     281 ASP320      0.1400 BACKBONE|DICT|DIRECT
   2303 C          60.9377   35.8474   50.2132 C.2     281 ASP320      0.5000 BACKBONE|DICT|DIRECT
   2304 O          61.2196   37.0297   50.3977 O.2     281 ASP320     -0.5000 BACKBONE|DICT|DIRECT
   2305 CB         59.7074   34.5161   52.0116 C.3     281 ASP320     -0.2200 DICT
   2306 CG         60.1443   35.3242   53.2392 C.2     281 ASP320      0.7000 DICT
   2307 OD1        59.6846   36.4792   53.3781 O.co2   281 ASP320     -0.8000 DICT
   2308 OD2        60.8403   34.7148   54.0819 O.co2   281 ASP320     -0.8000 DICT
   2309 N          61.7188   34.9738   49.5485 N.am    282 ASP321     -0.5000 BACKBONE|DICT|DIRECT
   2310 CA         62.9932   35.2900   48.9009 C.3     282 ASP321      0.1400 BACKBONE|DICT|DIRECT
   2311 C          62.8444   36.3399   47.7819 C.2     282 ASP321      0.5000 BACKBONE|DICT|DIRECT
   2312 O          63.6934   37.2244   47.6931 O.2     282 ASP321     -0.5000 BACKBONE|DICT|DIRECT
   2313 CB         63.7025   34.0191   48.3746 C.3     282 ASP321     -0.2200 DICT
   2314 CG         65.1002   34.2823   47.7984 C.2     282 ASP321      0.7000 DICT
   2315 OD1        65.2703   34.0758   46.5770 O.co2   282 ASP321     -0.8000 DICT
   2316 OD2        65.9793   34.6736   48.5969 O.co2   282 ASP321     -0.8000 DICT
   2317 N          61.7760   36.2441   46.9665 N.am    283 PHE322     -0.5000 BACKBONE|DICT|DIRECT
   2318 CA         61.5167   37.1875   45.8766 C.3     283 PHE322      0.1400 BACKBONE|DICT|DIRECT
   2319 C          61.2127   38.5952   46.4273 C.2     283 PHE322      0.5000 BACKBONE|DICT|DIRECT
   2320 O          61.7981   39.5444   45.9140 O.2     283 PHE322     -0.5000 BACKBONE|DICT|DIRECT
   2321 CB         60.4002   36.6695   44.9387 C.3     283 PHE322     -0.0050 DICT
   2322 CG         60.5080   37.1673   43.4998 C.ar    283 PHE322     -0.1150 DICT
   2323 CD1        60.8190   36.2721   42.4537 C.ar    283 PHE322     -0.1150 DICT
   2324 CD2        60.3791   38.5379   43.1918 C.ar    283 PHE322     -0.1150 DICT
   2325 CE1        60.9647   36.7429   41.1532 C.ar    283 PHE322     -0.1150 DICT
   2326 CE2        60.5388   38.9893   41.8920 C.ar    283 PHE322     -0.1150 DICT
   2327 CZ         60.8280   38.0950   40.8744 C.ar    283 PHE322     -0.1150 DICT
   2328 N          60.3836   38.7133   47.4845 N.am    284 PHE323     -0.5000 BACKBONE|DICT|DIRECT
   2329 CA         60.1292   39.9837   48.1790 C.3     284 PHE323      0.1400 BACKBONE|DICT|DIRECT
   2330 C          61.4061   40.6438   48.7357 C.2     284 PHE323      0.5000 BACKBONE|DICT|DIRECT
   2331 O          61.6819   41.7920   48.3886 O.2     284 PHE323     -0.5000 BACKBONE|DICT|DIRECT
   2332 CB         59.0245   39.8430   49.2569 C.3     284 PHE323     -0.0050 DICT
   2333 CG         57.6047   39.8259   48.7085 C.ar    284 PHE323     -0.1150 DICT
   2334 CD1        56.9456   38.6076   48.4474 C.ar    284 PHE323     -0.1150 DICT
   2335 CD2        56.9899   41.0278   48.2997 C.ar    284 PHE323     -0.1150 DICT
   2336 CE1        55.7290   38.5951   47.7805 C.ar    284 PHE323     -0.1150 DICT
   2337 CE2        55.7558   41.0018   47.6625 C.ar    284 PHE323     -0.1150 DICT
   2338 CZ         55.1445   39.7872   47.3790 C.ar    284 PHE323     -0.1150 DICT
   2339 N          62.1935   39.8958   49.5274 N.am    285 THR324     -0.5000 BACKBONE|DICT|DIRECT
   2340 CA         63.4466   40.3750   50.1236 C.3     285 THR324      0.1400 BACKBONE|DICT|DIRECT
   2341 C          64.5687   40.6889   49.1101 C.2     285 THR324      0.5000 BACKBONE|DICT|DIRECT
   2342 O          65.4098   41.5307   49.4291 O.2     285 THR324     -0.5000 BACKBONE|DICT|DIRECT
   2343 CB         64.0032   39.3863   51.1769 C.3     285 THR324      0.2050 DICT
   2344 CG2        63.0411   39.1239   52.3417 C.3     285 THR324     -0.1800 DICT
   2345 OG1        64.4081   38.1604   50.5997 O.3     285 THR324     -0.6830 DICT
   2346 N          64.5445   40.0823   47.9068 N.am    286 SER325     -0.5000 BACKBONE|DICT|DIRECT
   2347 CA         65.4586   40.4230   46.8116 C.3     286 SER325      0.1400 BACKBONE|DICT|DIRECT
   2348 C          65.2283   41.8546   46.2870 C.2     286 SER325      0.5000 BACKBONE|DICT|DIRECT
   2349 O          66.2073   42.5615   46.0515 O.2     286 SER325     -0.5000 BACKBONE|DICT|DIRECT
   2350 CB         65.4212   39.3446   45.7022 C.3     286 SER325      0.1450 DICT
   2351 OG         64.3745   39.5267   44.7676 O.3     286 SER325     -0.6830 DICT
   2352 N          63.9536   42.2788   46.1878 N.am    287 LEU326     -0.5000 BACKBONE|DICT|DIRECT
   2353 CA         63.5641   43.6412   45.8099 C.3     287 LEU326      0.1400 BACKBONE|DICT|DIRECT
   2354 C          63.8427   44.6878   46.9134 C.2     287 LEU326      0.5000 BACKBONE|DICT|DIRECT
   2355 O          63.6863   45.8786   46.6526 O.2     287 LEU326     -0.5000 BACKBONE|DICT|DIRECT
   2356 CB         62.0699   43.6894   45.4034 C.3     287 LEU326     -0.1200 DICT
   2357 CG         61.5922   42.6667   44.3524 C.3     287 LEU326     -0.0600 DICT
   2358 CD1        60.1167   42.9121   43.9969 C.3     287 LEU326     -0.1800 DICT
   2359 CD2        62.4595   42.6297   43.0866 C.3     287 LEU326     -0.1800 DICT
   2360 N          64.2450   44.2426   48.1165 N.am    288 GLY327     -0.5000 BACKBONE|DICT|DIRECT
   2361 CA         64.4916   45.0937   49.2792 C.3     288 GLY327      0.0800 BACKBONE|DICT|DIRECT
   2362 C          63.2255   45.2734   50.1333 C.2     288 GLY327      0.5000 BACKBONE|DICT|DIRECT
   2363 O          63.2487   46.0730   51.0681 O.2     288 GLY327     -0.5000 BACKBONE|DICT|DIRECT
   2364 N          62.1351   44.5453   49.8288 N.am    289 LEU328     -0.5000 BACKBONE|DICT|DIRECT
   2365 CA         60.8781   44.5542   50.5799 C.3     289 LEU328      0.1400 BACKBONE|DICT|DIRECT
   2366 C          60.9810   43.6828   51.8487 C.2     289 LEU328      0.5000 BACKBONE|DICT|DIRECT
   2367 O          61.9359   42.9226   52.0104 O.2     289 LEU328     -0.5000 BACKBONE|DICT|DIRECT
   2368 CB         59.7238   44.1068   49.6523 C.3     289 LEU328     -0.1200 DICT
   2369 CG         59.5175   45.0034   48.4101 C.3     289 LEU328     -0.0600 DICT
   2370 CD1        58.6006   44.3401   47.3710 C.3     289 LEU328     -0.1800 DICT
   2371 CD2        59.0065   46.4001   48.7959 C.3     289 LEU328     -0.1800 DICT
   2372 N          60.0087   43.8524   52.7558 N.am    290 LEU329     -0.5000 BACKBONE|DICT|DIRECT
   2373 CA         60.0173   43.2851   54.1065 C.3     290 LEU329      0.1400 BACKBONE|DICT|DIRECT
   2374 C          59.8560   41.7451   54.1023 C.2     290 LEU329      0.5000 BACKBONE|DICT|DIRECT
   2375 O          58.9416   41.2570   53.4384 O.2     290 LEU329     -0.5000 BACKBONE|DICT|DIRECT
   2376 CB         58.8507   43.9323   54.8883 C.3     290 LEU329     -0.1200 DICT
   2377 CG         59.0286   45.4445   55.1605 C.3     290 LEU329     -0.0600 DICT
   2378 CD1        57.7105   46.0931   55.6230 C.3     290 LEU329     -0.1800 DICT
   2379 CD2        60.1892   45.7352   56.1340 C.3     290 LEU329     -0.1800 DICT
   2380 N          60.7046   41.0007   54.8537 N.am    291 PRO330     -0.1400 BACKBONE|DICT|DIRECT
   2381 CA         60.4607   39.5690   55.1148 C.3     291 PRO330      0.0100 BACKBONE|DICT|DIRECT
   2382 C          59.2582   39.3635   56.0525 C.2     291 PRO330      0.5000 BACKBONE|DICT|DIRECT
   2383 O          59.0658   40.1615   56.9725 O.2     291 PRO330     -0.5000 BACKBONE|DICT|DIRECT
   2384 CB         61.7624   39.0977   55.7826 C.3     291 PRO330     -0.1200 DICT
   2385 CG         62.3011   40.3263   56.4955 C.3     291 PRO330     -0.1200 DICT
   2386 CD         61.8768   41.4816   55.5930 C.3     291 PRO330     -0.0500 DICT
   2387 N          58.4817   38.2939   55.8155 N.am    292 VAL331     -0.5000 BACKBONE|DICT|DIRECT
   2388 CA         57.3739   37.9047   56.6957 C.3     292 VAL331      0.1400 BACKBONE|DICT|DIRECT
   2389 C          57.9227   37.3865   58.0552 C.2     292 VAL331      0.5000 BACKBONE|DICT|DIRECT
   2390 O          58.9673   36.7289   58.0424 O.2     292 VAL331     -0.5000 BACKBONE|DICT|DIRECT
   2391 CB         56.4816   36.8167   56.0379 C.3     292 VAL331     -0.0600 DICT
   2392 CG1        55.9327   37.2941   54.6842 C.3     292 VAL331     -0.1800 DICT
   2393 CG2        57.1187   35.4233   55.9030 C.3     292 VAL331     -0.1800 DICT
   2394 N          57.2754   37.7235   59.2018 N.am    293 PRO332     -0.1400 BACKBONE|DICT|DIRECT
   2395 CA         57.8329   37.4151   60.5413 C.3     293 PRO332      0.0100 BACKBONE|DICT|DIRECT
   2396 C          58.0582   35.9125   60.8408 C.2     293 PRO332      0.5000 BACKBONE|DICT|DIRECT
   2397 O          57.4763   35.0722   60.1560 O.2     293 PRO332     -0.5000 BACKBONE|DICT|DIRECT
   2398 CB         56.7935   38.0057   61.5154 C.3     293 PRO332     -0.1200 DICT
   2399 CG         56.0719   39.0750   60.7229 C.3     293 PRO332     -0.1200 DICT
   2400 CD         56.0276   38.4850   59.3232 C.3     293 PRO332     -0.0500 DICT
   2401 N          58.8062   35.5918   61.9245 N.am    294 PRO333     -0.1400 BACKBONE|DICT|DIRECT
   2402 CA         58.8368   34.2289   62.5039 C.3     294 PRO333      0.0100 BACKBONE|DICT|DIRECT
   2403 C          57.4532   33.6832   62.9158 C.2     294 PRO333      0.5000 BACKBONE|DICT|DIRECT
   2404 O          57.2047   32.4853   62.7787 O.2     294 PRO333     -0.5000 BACKBONE|DICT|DIRECT
   2405 CB         59.7723   34.3626   63.7203 C.3     294 PRO333     -0.1200 DICT
   2406 CG         60.6213   35.5882   63.4287 C.3     294 PRO333     -0.1200 DICT
   2407 CD         59.6605   36.5044   62.6840 C.3     294 PRO333     -0.0500 DICT
   2408 N          56.5849   34.5990   63.3794 N.am    295 GLU334     -0.5000 BACKBONE|DICT|DIRECT
   2409 CA         55.1979   34.3782   63.7797 C.3     295 GLU334      0.1400 BACKBONE|DICT|DIRECT
   2410 C          54.2761   33.9136   62.6334 C.2     295 GLU334      0.5000 BACKBONE|DICT|DIRECT
   2411 O          53.3526   33.1450   62.9013 O.2     295 GLU334     -0.5000 BACKBONE|DICT|DIRECT
   2412 CB         54.7127   35.6689   64.4745 C.3     295 GLU334     -0.1200 DICT
   2413 CG         53.2578   35.6535   64.9813 C.3     295 GLU334     -0.2200 DICT
   2414 CD         52.8910   36.8865   65.8131 C.2     295 GLU334      0.7000 DICT
   2415 OE1        53.5851   37.9196   65.6912 O.co2   295 GLU334     -0.8000 DICT
   2416 OE2        51.9035   36.7721   66.5692 O.co2   295 GLU334     -0.8000 DICT
   2417 N          54.5654   34.3350   61.3854 N.am    296 PHE335     -0.5000 BACKBONE|DICT|DIRECT
   2418 CA         53.8914   33.8595   60.1723 C.3     296 PHE335      0.1400 BACKBONE|DICT|DIRECT
   2419 C          54.0554   32.3446   59.9595 C.2     296 PHE335      0.5000 BACKBONE|DICT|DIRECT
   2420 O          53.0537   31.6587   59.7767 O.2     296 PHE335     -0.5000 BACKBONE|DICT|DIRECT
   2421 CB         54.3080   34.7112   58.9420 C.3     296 PHE335     -0.0050 DICT
   2422 CG         53.9138   34.1945   57.5641 C.ar    296 PHE335     -0.1150 DICT
   2423 CD1        52.6892   34.5748   56.9785 C.ar    296 PHE335     -0.1150 DICT
   2424 CD2        54.7006   33.2163   56.9180 C.ar    296 PHE335     -0.1150 DICT
   2425 CE1        52.2965   34.0199   55.7691 C.ar    296 PHE335     -0.1150 DICT
   2426 CE2        54.2865   32.6671   55.7131 C.ar    296 PHE335     -0.1150 DICT
   2427 CZ         53.0886   33.0678   55.1409 C.ar    296 PHE335     -0.1150 DICT
   2428 N          55.3049   31.8522   60.0256 N.am    297 TRP336     -0.5000 BACKBONE|DICT|DIRECT
   2429 CA         55.6572   30.4414   59.8178 C.3     297 TRP336      0.1400 BACKBONE|DICT|DIRECT
   2430 C          55.1165   29.4879   60.8940 C.2     297 TRP336      0.5000 BACKBONE|DICT|DIRECT
   2431 O          54.9182   28.3098   60.5981 O.2     297 TRP336     -0.5000 BACKBONE|DICT|DIRECT
   2432 CB         57.1861   30.2977   59.6972 C.3     297 TRP336     -0.1200 DICT
   2433 CG         57.7970   31.1333   58.6182 C.ar    297 TRP336      0.0750 DICT
   2434 CD1        58.4894   32.2793   58.8025 C.ar    297 TRP336     -0.1150 DICT
   2435 CD2        57.6654   30.9680   57.1764 C.ar    297 TRP336     -0.0550 DICT
   2436 CE2        58.2705   32.0943   56.5417 C.ar    297 TRP336      0.1300 DICT
   2437 CE3        57.0627   29.9995   56.3387 C.ar    297 TRP336     -0.1150 DICT
   2438 NE1        58.7806   32.8442   57.5800 N.pl3   297 TRP336     -0.5700 DICT
   2439 CZ2        58.2438   32.2708   55.1509 C.ar    297 TRP336     -0.1150 DICT
   2440 CZ3        57.0530   30.1537   54.9385 C.ar    297 TRP336     -0.1150 DICT
   2441 CH2        57.6289   31.2950   54.3496 C.ar    297 TRP336     -0.1150 DICT
   2442 N          54.8876   30.0159   62.1062 N.am    298 ASN337     -0.5000 BACKBONE|DICT|DIRECT
   2443 CA         54.3333   29.2842   63.2389 C.3     298 ASN337      0.1400 BACKBONE|DICT|DIRECT
   2444 C          52.8020   29.1418   63.1389 C.2     298 ASN337      0.5000 BACKBONE|DICT|DIRECT
   2445 O          52.2907   28.0494   63.3836 O.2     298 ASN337     -0.5000 BACKBONE|DICT|DIRECT
   2446 CB         54.7609   30.0046   64.5395 C.3     298 ASN337     -0.1200 DICT
   2447 CG         54.4806   29.1936   65.8082 C.2     298 ASN337      0.5000 DICT
   2448 ND2        55.4366   28.3614   66.2266 N.am    298 ASN337     -0.7600 DICT
   2449 OD1        53.4153   29.3228   66.4064 O.2     298 ASN337     -0.5000 DICT
   2450 N          52.1073   30.2462   62.8156 N.am    299 LYS338     -0.5000 BACKBONE|DICT|DIRECT
   2451 CA         50.6543   30.3555   62.9578 C.3     299 LYS338      0.1400 BACKBONE|DICT|DIRECT
   2452 C          49.8579   30.1029   61.6653 C.2     299 LYS338      0.5000 BACKBONE|DICT|DIRECT
   2453 O          48.6552   29.8694   61.7743 O.2     299 LYS338     -0.5000 BACKBONE|DICT|DIRECT
   2454 CB         50.3116   31.7415   63.5361 C.3     299 LYS338     -0.1200 DICT
   2455 CG         50.8310   31.9701   64.9650 C.3     299 LYS338     -0.1200 DICT
   2456 CD         50.3524   33.3131   65.5298 C.3     299 LYS338     -0.1200 DICT
   2457 CE         50.6799   33.4954   67.0157 C.3     299 LYS338      0.1900 DICT
   2458 NZ         50.2009   34.7981   67.5061 N.4     299 LYS338     -0.3000 DICT
   2459 N          50.4992   30.1573   60.4841 N.am    300 SER339     -0.5000 BACKBONE|DICT|DIRECT
   2460 CA         49.8404   29.9696   59.1852 C.3     300 SER339      0.1400 BACKBONE|DICT|DIRECT
   2461 C          49.3749   28.5235   58.9357 C.2     300 SER339      0.5000 BACKBONE|DICT|DIRECT
   2462 O          50.0101   27.5835   59.4141 O.2     300 SER339     -0.5000 BACKBONE|DICT|DIRECT
   2463 CB         50.7863   30.4019   58.0524 C.3     300 SER339      0.1450 DICT
   2464 OG         50.8506   31.8061   57.9598 O.3     300 SER339     -0.6830 DICT
   2465 N          48.3056   28.3888   58.1336 N.am    301 MET340     -0.5000 BACKBONE|DICT|DIRECT
   2466 CA         47.7659   27.1170   57.6564 C.3     301 MET340      0.1400 BACKBONE|DICT|DIRECT
   2467 C          48.1189   26.9701   56.1642 C.2     301 MET340      0.5000 BACKBONE|DICT|DIRECT
   2468 O          47.2466   27.1211   55.3102 O.2     301 MET340     -0.5000 BACKBONE|DICT|DIRECT
   2469 CB         46.2411   27.0807   57.9302 C.3     301 MET340     -0.1200 DICT
   2470 CG         45.6189   25.6811   57.7639 C.3     301 MET340      0.0475 DICT
   2471 SD         43.8588   25.6447   57.3239 S.3     301 MET340     -0.3350 DICT
   2472 CE         43.9837   25.7513   55.5166 C.3     301 MET340     -0.0125 DICT
   2473 N          49.4061   26.7075   55.8769 N.am    302 LEU341     -0.5000 BACKBONE|DICT|DIRECT
   2474 CA         49.9468   26.5948   54.5143 C.3     302 LEU341      0.1400 BACKBONE|DICT|DIRECT
   2475 C          49.6258   25.2579   53.8107 C.2     302 LEU341      0.5000 BACKBONE|DICT|DIRECT
   2476 O          49.9235   25.1390   52.6234 O.2     302 LEU341     -0.5000 BACKBONE|DICT|DIRECT
   2477 CB         51.4762   26.8481   54.5327 C.3     302 LEU341     -0.1200 DICT
   2478 CG         51.9215   28.2237   55.0875 C.3     302 LEU341     -0.0600 DICT
   2479 CD1        53.4630   28.3261   55.1416 C.3     302 LEU341     -0.1800 DICT
   2480 CD2        51.2829   29.4161   54.3378 C.3     302 LEU341     -0.1800 DICT
   2481 N          49.0201   24.2941   54.5254 N.am    303 GLU342     -0.5000 BACKBONE|DICT|DIRECT
   2482 CA         48.5906   22.9926   54.0056 C.3     303 GLU342      0.1400 BACKBONE|DICT|DIRECT
   2483 C          47.1695   22.6780   54.4936 C.2     303 GLU342      0.5000 BACKBONE|DICT|DIRECT
   2484 O          46.7420   23.2231   55.5097 O.2     303 GLU342     -0.5000 BACKBONE|DICT|DIRECT
   2485 CB         49.5625   21.8907   54.4848 C.3     303 GLU342     -0.1200 DICT
   2486 CG         51.0277   22.1347   54.0831 C.3     303 GLU342     -0.2200 DICT
   2487 CD         51.9356   20.9485   54.4047 C.2     303 GLU342      0.7000 DICT
   2488 OE1        51.9549   20.5457   55.5880 O.co2   303 GLU342     -0.8000 DICT
   2489 OE2        52.6048   20.4708   53.4631 O.co2   303 GLU342     -0.8000 DICT
   2490 N          46.4811   21.7653   53.7858 N.am    304 LYS343     -0.5000 BACKBONE|DICT|DIRECT
   2491 CA         45.1827   21.2100   54.1820 C.3     304 LYS343      0.1400 BACKBONE|DICT|DIRECT
   2492 C          45.3488   20.2969   55.4234 C.2     304 LYS343      0.5000 BACKBONE|DICT|DIRECT
   2493 O          46.0730   19.3060   55.3089 O.2     304 LYS343     -0.5000 BACKBONE|DICT|DIRECT
   2494 CB         44.6197   20.4116   52.9841 C.3     304 LYS343     -0.1200 DICT
   2495 CG         43.1945   19.8725   53.2178 C.3     304 LYS343     -0.1200 DICT
   2496 CD         42.6135   19.1588   51.9889 C.3     304 LYS343     -0.1200 DICT
   2497 CE         41.2108   18.5952   52.2578 C.3     304 LYS343      0.1900 DICT
   2498 NZ         40.7133   17.8154   51.1136 N.4     304 LYS343     -0.3000 DICT
   2499 N          44.7091   20.6297   56.5736 N.am    305 PRO344     -0.1400 BACKBONE|DICT|DIRECT
   2500 CA         44.7554   19.7998   57.7980 C.3     305 PRO344      0.0100 BACKBONE|DICT|DIRECT
   2501 C          44.3595   18.3235   57.6246 C.2     305 PRO344      0.5000 BACKBONE|DICT|DIRECT
   2502 O          43.2806   18.0305   57.1084 O.2     305 PRO344     -0.5000 BACKBONE|DICT|DIRECT
   2503 CB         43.7950   20.5161   58.7556 C.3     305 PRO344     -0.1200 DICT
   2504 CG         43.8979   21.9673   58.3475 C.3     305 PRO344     -0.1200 DICT
   2505 CD         43.9518   21.8597   56.8296 C.3     305 PRO344     -0.0500 DICT
   2506 N          45.2559   17.4362   58.0796 N.am    306 THR345     -0.5000 BACKBONE|DICT|DIRECT
   2507 CA         45.0829   15.9821   58.0848 C.3     306 THR345      0.1400 BACKBONE|DICT|DIRECT
   2508 C          44.4759   15.4567   59.4092 C.2     306 THR345      0.5000 BACKBONE|DICT|DIRECT
   2509 O          44.2441   14.2521   59.5143 O.2     306 THR345     -0.5000 BACKBONE|DICT|DIRECT
   2510 CB         46.4450   15.2756   57.8429 C.3     306 THR345      0.2050 DICT
   2511 CG2        47.1427   15.7184   56.5464 C.3     306 THR345     -0.1800 DICT
   2512 OG1        47.3378   15.4387   58.9311 O.3     306 THR345     -0.6830 DICT
   2513 N          44.1874   16.3544   60.3725 N.am    307 ASP346     -0.5000 BACKBONE|DICT|DIRECT
   2514 CA         43.5456   16.0662   61.6663 C.3     307 ASP346      0.1400 BACKBONE|DICT|DIRECT
   2515 C          42.0780   15.5922   61.5613 C.2     307 ASP346      0.5000 BACKBONE|DICT|DIRECT
   2516 O          41.5013   15.2209   62.5834 O.2     307 ASP346     -0.5000 BACKBONE|DICT|DIRECT
   2517 CB         43.5981   17.2525   62.6682 C.3     307 ASP346     -0.2200 DICT
   2518 CG         44.8664   18.1082   62.6626 C.2     307 ASP346      0.7000 DICT
   2519 OD1        45.5889   18.0664   63.6802 O.co2   307 ASP346     -0.8000 DICT
   2520 OD2        45.0435   18.8626   61.6802 O.co2   307 ASP346     -0.8000 DICT
   2521 N          41.4891   15.6473   60.3551 N.am    308 GLY347     -0.5000 BACKBONE|DICT|DIRECT
   2522 CA         40.0730   15.3869   60.1104 C.3     308 GLY347      0.0800 BACKBONE|DICT|DIRECT
   2523 C          39.2479   16.6820   60.1942 C.2     308 GLY347      0.5000 BACKBONE|DICT|DIRECT
   2524 O          38.0277   16.6141   60.0501 O.2     308 GLY347     -0.5000 BACKBONE|DICT|DIRECT
   2525 N          39.8926   17.8473   60.4099 N.am    309 ARG348     -0.5000 BACKBONE|DICT|DIRECT
   2526 CA         39.2632   19.1670   60.3916 C.3     309 ARG348      0.1400 BACKBONE|DICT|DIRECT
   2527 C          38.7399   19.5230   58.9968 C.2     309 ARG348      0.5000 BACKBONE|DICT|DIRECT
   2528 O          39.4780   19.4269   58.0151 O.2     309 ARG348     -0.5000 BACKBONE|DICT|DIRECT
   2529 CB         40.2623   20.2551   60.8291 C.3     309 ARG348     -0.1200 DICT
   2530 CG         40.5815   20.2622   62.3289 C.3     309 ARG348     -0.0500 DICT
   2531 CD         41.5211   21.4151   62.7129 C.3     309 ARG348      0.1900 DICT
   2532 NE         42.9149   21.1769   62.3087 N.pl3   309 ARG348     -0.7000 DICT
   2533 CZ         43.8640   22.1141   62.1380 C.cat   309 ARG348      0.6399 DICT
   2534 NH1        43.5882   23.4239   62.2138 N.pl3   309 ARG348     -0.8000 DICT
   2535 NH2        45.1189   21.7218   61.8905 N.pl3   309 ARG348     -0.8000 DICT
   2536 N          37.4909   20.0006   58.9785 N.am    310 GLU349     -0.5000 BACKBONE|DICT|DIRECT
   2537 CA         36.8619   20.6283   57.8272 C.3     310 GLU349      0.1400 BACKBONE|DICT|DIRECT
   2538 C          37.2474   22.1168   57.8296 C.2     310 GLU349      0.5000 BACKBONE|DICT|DIRECT
   2539 O          37.2150   22.7322   58.8952 O.2     310 GLU349     -0.5000 BACKBONE|DICT|DIRECT
   2540 CB         35.3429   20.4024   57.9691 C.3     310 GLU349     -0.1200 DICT
   2541 CG         34.5035   20.7821   56.7433 C.3     310 GLU349     -0.2200 DICT
   2542 CD         34.8596   19.9486   55.5140 C.2     310 GLU349      0.7000 DICT
   2543 OE1        34.3512   18.8098   55.4283 O.co2   310 GLU349     -0.8000 DICT
   2544 OE2        35.6525   20.4568   54.6926 O.co2   310 GLU349     -0.8000 DICT
   2545 N          37.6481   22.6599   56.6691 N.am    311 VAL350     -0.5000 BACKBONE|DICT|DIRECT
   2546 CA         38.2048   24.0140   56.5761 C.3     311 VAL350      0.1400 BACKBONE|DICT|DIRECT
   2547 C          37.7580   24.7262   55.2920 C.2     311 VAL350      0.5000 BACKBONE|DICT|DIRECT
   2548 O          37.3954   24.0780   54.3090 O.2     311 VAL350     -0.5000 BACKBONE|DICT|DIRECT
   2549 CB         39.7675   24.0191   56.6085 C.3     311 VAL350     -0.0600 DICT
   2550 CG1        40.3294   23.3450   57.8655 C.3     311 VAL350     -0.1800 DICT
   2551 CG2        40.4724   23.4697   55.3514 C.3     311 VAL350     -0.1800 DICT
   2552 N          37.8632   26.0641   55.3262 N.am    312 VAL351     -0.5000 BACKBONE|DICT|DIRECT
   2553 CA         37.7635   26.9382   54.1632 C.3     312 VAL351      0.1400 BACKBONE|DICT|DIRECT
   2554 C          39.1249   26.9028   53.4369 C.2     312 VAL351      0.5000 BACKBONE|DICT|DIRECT
   2555 O          40.0699   27.5592   53.8763 O.2     312 VAL351     -0.5000 BACKBONE|DICT|DIRECT
   2556 CB         37.4281   28.4020   54.5835 C.3     312 VAL351     -0.0600 DICT
   2557 CG1        37.3647   29.3731   53.3874 C.3     312 VAL351     -0.1800 DICT
   2558 CG2        36.1138   28.4854   55.3844 C.3     312 VAL351     -0.1800 DICT
   2559 N          39.2211   26.0783   52.3803 N.am    313 CYS352     -0.5000 BACKBONE|DICT|DIRECT
   2560 CA         40.4741   25.8287   51.6588 C.3     313 CYS352      0.1400 BACKBONE|DICT|DIRECT
   2561 C          40.9202   26.9527   50.7103 C.2     313 CYS352      0.5000 BACKBONE|DICT|DIRECT
   2562 O          42.1102   26.9960   50.3923 O.2     313 CYS352     -0.5000 BACKBONE|DICT|DIRECT
   2563 CB         40.3981   24.4843   50.9001 C.3     313 CYS352      0.0975 DICT
   2564 SG         41.0083   23.0293   51.7940 S.3     313 CYS352     -0.2175 DICT
   2565 N          39.9884   27.8190   50.2724 N.am    314 HIS353     -0.5000 BACKBONE|DICT|DIRECT
   2566 CA         40.2513   28.9025   49.3233 C.3     314 HIS353      0.1400 BACKBONE|DICT|DIRECT
   2567 C          41.2609   29.9242   49.8759 C.2     314 HIS353      0.5000 BACKBONE|DICT|DIRECT
   2568 O          41.0523   30.4407   50.9727 O.2     314 HIS353     -0.5000 BACKBONE|DICT|DIRECT
   2569 CB         38.9230   29.5781   48.9374 C.3     314 HIS353     -0.2970 DICT
   2570 CG         39.0375   30.4481   47.7114 C.2     314 HIS353      0.5040 DICT
   2571 CD2        39.4414   31.7642   47.6233 C.2     314 HIS353     -0.2610 DICT
   2572 ND1        38.7668   29.9707   46.4244 N.pl3   314 HIS353     -0.5640 DICT
   2573 CE1        39.0347   30.9914   45.6226 C.2     314 HIS353      0.1820 DICT
   2574 NE2        39.4412   32.0795   46.2778 N.2     314 HIS353     -0.2910 DICT
   2575 N          42.3221   30.1784   49.0913 N.am    315 ALA354     -0.5000 BACKBONE|DICT|DIRECT
   2576 CA         43.4709   31.0269   49.4178 C.3     315 ALA354      0.1400 BACKBONE|DICT|DIRECT
   2577 C          43.0862   32.4354   49.9046 C.2     315 ALA354      0.5000 BACKBONE|DICT|DIRECT
   2578 O          42.3355   33.1295   49.2169 O.2     315 ALA354     -0.5000 BACKBONE|DICT|DIRECT
   2579 CB         44.3689   31.1130   48.1741 C.3     315 ALA354     -0.1800 DICT
   2580 N          43.6079   32.8178   51.0812 N.am    316 SER355     -0.5000 BACKBONE|DICT|DIRECT
   2581 CA         43.3645   34.1157   51.7079 C.3     316 SER355      0.1400 BACKBONE|DICT|DIRECT
   2582 C          44.4803   34.4664   52.7045 C.2     316 SER355      0.5000 BACKBONE|DICT|DIRECT
   2583 O          45.0094   33.5841   53.3822 O.2     316 SER355     -0.5000 BACKBONE|DICT|DIRECT
   2584 CB         41.9508   34.1651   52.3369 C.3     316 SER355      0.1450 DICT
   2585 OG         41.8193   33.3556   53.4897 O.3     316 SER355     -0.6830 DICT
   2586 N          44.7868   35.7701   52.7701 N.am    317 ALA356     -0.5000 BACKBONE|DICT|DIRECT
   2587 CA         45.7774   36.3802   53.6499 C.3     317 ALA356      0.1400 BACKBONE|DICT|DIRECT
   2588 C          45.0669   37.2425   54.7006 C.2     317 ALA356      0.5000 BACKBONE|DICT|DIRECT
   2589 O          44.0429   37.8600   54.4044 O.2     317 ALA356     -0.5000 BACKBONE|DICT|DIRECT
   2590 CB         46.7179   37.2349   52.7963 C.3     317 ALA356     -0.1800 DICT
   2591 N          45.6308   37.2415   55.9156 N.am    318 TRP357     -0.5000 BACKBONE|DICT|DIRECT
   2592 CA         45.0154   37.7632   57.1311 C.3     318 TRP357      0.1400 BACKBONE|DICT|DIRECT
   2593 C          45.9154   38.8085   57.7986 C.2     318 TRP357      0.5000 BACKBONE|DICT|DIRECT
   2594 O          47.1117   38.5659   57.9649 O.2     318 TRP357     -0.5000 BACKBONE|DICT|DIRECT
   2595 CB         44.7756   36.5855   58.0970 C.3     318 TRP357     -0.1200 DICT
   2596 CG         43.7933   35.5462   57.6434 C.ar    318 TRP357      0.0750 DICT
   2597 CD1        43.9720   34.6564   56.6390 C.ar    318 TRP357     -0.1150 DICT
   2598 CD2        42.4552   35.2953   58.1621 C.ar    318 TRP357     -0.0550 DICT
   2599 CE2        41.8652   34.2381   57.4034 C.ar    318 TRP357      0.1300 DICT
   2600 CE3        41.6839   35.8467   59.2111 C.ar    318 TRP357     -0.1150 DICT
   2601 NE1        42.8338   33.8959   56.4834 N.pl3   318 TRP357     -0.5700 DICT
   2602 CZ2        40.5697   33.7622   57.6646 C.ar    318 TRP357     -0.1150 DICT
   2603 CZ3        40.3908   35.3681   59.4896 C.ar    318 TRP357     -0.1150 DICT
   2604 CH2        39.8313   34.3337   58.7161 C.ar    318 TRP357     -0.1150 DICT
   2605 N          45.2889   39.9229   58.2076 N.am    319 ASP358     -0.5000 BACKBONE|DICT|DIRECT
   2606 CA         45.8601   40.9599   59.0639 C.3     319 ASP358      0.1400 BACKBONE|DICT|DIRECT
   2607 C          45.0570   40.9107   60.3710 C.2     319 ASP358      0.5000 BACKBONE|DICT|DIRECT
   2608 O          43.8289   41.0018   60.3397 O.2     319 ASP358     -0.5000 BACKBONE|DICT|DIRECT
   2609 CB         45.7746   42.3590   58.3996 C.3     319 ASP358     -0.2200 DICT
   2610 CG         46.5586   43.4861   59.0945 C.2     319 ASP358      0.7000 DICT
   2611 OD1        47.0834   43.2641   60.2088 O.co2   319 ASP358     -0.8000 DICT
   2612 OD2        46.6106   44.5804   58.4920 O.co2   319 ASP358     -0.8000 DICT
   2613 N          45.7784   40.7682   61.4902 N.am    320 PHE359     -0.5000 BACKBONE|DICT|DIRECT
   2614 CA         45.2176   40.7111   62.8397 C.3     320 PHE359      0.1400 BACKBONE|DICT|DIRECT
   2615 C          45.1859   42.0825   63.5400 C.2     320 PHE359      0.5000 BACKBONE|DICT|DIRECT
   2616 O          44.7778   42.1431   64.6958 O.2     320 PHE359     -0.5000 BACKBONE|DICT|DIRECT
   2617 CB         45.9627   39.6288   63.6477 C.3     320 PHE359     -0.0050 DICT
   2618 CG         45.6145   38.2072   63.2350 C.ar    320 PHE359     -0.1150 DICT
   2619 CD1        46.1412   37.6559   62.0463 C.ar    320 PHE359     -0.1150 DICT
   2620 CD2        44.6255   37.4890   63.9409 C.ar    320 PHE359     -0.1150 DICT
   2621 CE1        45.7042   36.4165   61.6028 C.ar    320 PHE359     -0.1150 DICT
   2622 CE2        44.2224   36.2383   63.4919 C.ar    320 PHE359     -0.1150 DICT
   2623 CZ         44.7517   35.7089   62.3235 C.ar    320 PHE359     -0.1150 DICT
   2624 N          45.5726   43.1618   62.8329 N.am    321 TYR360     -0.5000 BACKBONE|DICT|DIRECT
   2625 CA         45.4400   44.5741   63.2278 C.3     321 TYR360      0.1400 BACKBONE|DICT|DIRECT
   2626 C          46.2836   45.0039   64.4468 C.2     321 TYR360      0.5000 BACKBONE|DICT|DIRECT
   2627 O          46.0894   46.1098   64.9505 O.2     321 TYR360     -0.5000 BACKBONE|DICT|DIRECT
   2628 CB         43.9499   44.9765   63.3641 C.3     321 TYR360     -0.0050 DICT
   2629 CG         43.1314   44.7109   62.1125 C.ar    321 TYR360     -0.1150 DICT
   2630 CD1        42.2838   43.5856   62.0426 C.ar    321 TYR360     -0.1150 DICT
   2631 CD2        43.2413   45.5731   61.0012 C.ar    321 TYR360     -0.1150 DICT
   2632 CE1        41.5440   43.3289   60.8728 C.ar    321 TYR360     -0.1150 DICT
   2633 CE2        42.5076   45.3120   59.8275 C.ar    321 TYR360     -0.1150 DICT
   2634 CZ         41.6555   44.1912   59.7644 C.ar    321 TYR360      0.1500 DICT
   2635 OH         40.9358   43.9413   58.6326 O.3     321 TYR360     -0.5850 DICT
   2636 N          47.2381   44.1559   64.8595 N.am    322 ASN361     -0.5000 BACKBONE|DICT|DIRECT
   2637 CA         48.2535   44.4417   65.8770 C.3     322 ASN361      0.1400 BACKBONE|DICT|DIRECT
   2638 C          49.5908   44.9013   65.2557 C.2     322 ASN361      0.5000 BACKBONE|DICT|DIRECT
   2639 O          50.4792   45.3132   66.0016 O.2     322 ASN361     -0.5000 BACKBONE|DICT|DIRECT
   2640 CB         48.4238   43.2112   66.8079 C.3     322 ASN361     -0.1200 DICT
   2641 CG         48.9505   41.9198   66.1588 C.2     322 ASN361      0.5000 DICT
   2642 ND2        49.3867   40.9693   66.9870 N.am    322 ASN361     -0.7600 DICT
   2643 OD1        48.9582   41.7679   64.9388 O.2     322 ASN361     -0.5000 DICT
   2644 N          49.7133   44.8198   63.9167 N.am    323 GLY362     -0.5000 BACKBONE|DICT|DIRECT
   2645 CA         50.9049   45.1997   63.1594 C.3     323 GLY362      0.0800 BACKBONE|DICT|DIRECT
   2646 C          52.0803   44.2353   63.3900 C.2     323 GLY362      0.5000 BACKBONE|DICT|DIRECT
   2647 O          53.2287   44.6665   63.2918 O.2     323 GLY362     -0.5000 BACKBONE|DICT|DIRECT
   2648 N          51.8060   42.9617   63.7276 N.am    324 LYS363     -0.5000 BACKBONE|DICT|DIRECT
   2649 CA         52.8284   41.9875   64.1101 C.3     324 LYS363      0.1400 BACKBONE|DICT|DIRECT
   2650 C          52.4710   40.5767   63.6181 C.2     324 LYS363      0.5000 BACKBONE|DICT|DIRECT
   2651 O          53.3376   39.8964   63.0700 O.2     324 LYS363     -0.5000 BACKBONE|DICT|DIRECT
   2652 CB         53.0052   42.0231   65.6482 C.3     324 LYS363     -0.1200 DICT
   2653 CG         54.4041   41.6142   66.1459 C.3     324 LYS363     -0.1200 DICT
   2654 CD         55.5358   42.6084   65.8005 C.3     324 LYS363     -0.1200 DICT
   2655 CE         55.3104   44.0603   66.2663 C.3     324 LYS363      0.1900 DICT
   2656 NZ         55.0673   44.1475   67.7171 N.4     324 LYS363     -0.3000 DICT
   2657 N          51.2044   40.1766   63.8156 N.am    325 ASP364     -0.5000 BACKBONE|DICT|DIRECT
   2658 CA         50.6643   38.8706   63.4532 C.3     325 ASP364      0.1400 BACKBONE|DICT|DIRECT
   2659 C          50.0121   38.9966   62.0663 C.2     325 ASP364      0.5000 BACKBONE|DICT|DIRECT
   2660 O          49.0471   39.7454   61.9032 O.2     325 ASP364     -0.5000 BACKBONE|DICT|DIRECT
   2661 CB         49.6789   38.3889   64.5477 C.3     325 ASP364     -0.2200 DICT
   2662 CG         49.1774   36.9429   64.4400 C.2     325 ASP364      0.7000 DICT
   2663 OD1        49.4980   36.2480   63.4511 O.co2   325 ASP364     -0.8000 DICT
   2664 OD2        48.4612   36.5404   65.3826 O.co2   325 ASP364     -0.8000 DICT
   2665 N          50.5753   38.2573   61.1005 N.am    326 PHE365     -0.5000 BACKBONE|DICT|DIRECT
   2666 CA         50.0824   38.1362   59.7302 C.3     326 PHE365      0.1400 BACKBONE|DICT|DIRECT
   2667 C          50.1671   36.6461   59.3714 C.2     326 PHE365      0.5000 BACKBONE|DICT|DIRECT
   2668 O          51.1490   35.9981   59.7392 O.2     326 PHE365     -0.5000 BACKBONE|DICT|DIRECT
   2669 CB         50.9531   38.9718   58.7629 C.3     326 PHE365     -0.0050 DICT
   2670 CG         51.2194   40.4129   59.1667 C.ar    326 PHE365     -0.1150 DICT
   2671 CD1        52.4422   40.7553   59.7821 C.ar    326 PHE365     -0.1150 DICT
   2672 CD2        50.2063   41.3897   59.0683 C.ar    326 PHE365     -0.1150 DICT
   2673 CE1        52.6642   42.0548   60.2158 C.ar    326 PHE365     -0.1150 DICT
   2674 CE2        50.4498   42.6849   59.5095 C.ar    326 PHE365     -0.1150 DICT
   2675 CZ         51.6786   43.0199   60.0615 C.ar    326 PHE365     -0.1150 DICT
   2676 N          49.1409   36.1204   58.6818 N.am    327 ARG366     -0.5000 BACKBONE|DICT|DIRECT
   2677 CA         49.0249   34.6914   58.3631 C.3     327 ARG366      0.1400 BACKBONE|DICT|DIRECT
   2678 C          48.4200   34.4834   56.9682 C.2     327 ARG366      0.5000 BACKBONE|DICT|DIRECT
   2679 O          47.6187   35.3065   56.5334 O.2     327 ARG366     -0.5000 BACKBONE|DICT|DIRECT
   2680 CB         48.1343   33.9697   59.4034 C.3     327 ARG366     -0.1200 DICT
   2681 CG         48.4557   34.2354   60.8840 C.3     327 ARG366     -0.0500 DICT
   2682 CD         47.4951   33.4912   61.8187 C.3     327 ARG366      0.1900 DICT
   2683 NE         47.5325   34.0518   63.1759 N.pl3   327 ARG366     -0.7000 DICT
   2684 CZ         46.7906   33.6345   64.2152 C.cat   327 ARG366      0.6399 DICT
   2685 NH1        46.0184   32.5451   64.1291 N.pl3   327 ARG366     -0.8000 DICT
   2686 NH2        46.8060   34.3286   65.3577 N.pl3   327 ARG366     -0.8000 DICT
   2687 N          48.7534   33.3496   56.3307 N.am    328 ILE367     -0.5000 BACKBONE|DICT|DIRECT
   2688 CA         48.0774   32.8445   55.1319 C.3     328 ILE367      0.1400 BACKBONE|DICT|DIRECT
   2689 C          47.3950   31.5078   55.4620 C.2     328 ILE367      0.5000 BACKBONE|DICT|DIRECT
   2690 O          47.9907   30.6548   56.1203 O.2     328 ILE367     -0.5000 BACKBONE|DICT|DIRECT
   2691 CB         49.0532   32.6673   53.9227 C.3     328 ILE367     -0.0600 DICT
   2692 CG1        49.3825   34.0457   53.3081 C.3     328 ILE367     -0.1200 DICT
   2693 CG2        48.5658   31.7153   52.7988 C.3     328 ILE367     -0.1800 DICT
   2694 CD1        50.5800   34.0313   52.3448 C.3     328 ILE367     -0.1800 DICT
   2695 N          46.1640   31.3593   54.9552 N.am    329 LYS368     -0.5000 BACKBONE|DICT|DIRECT
   2696 CA         45.3777   30.1353   54.9843 C.3     329 LYS368      0.1400 BACKBONE|DICT|DIRECT
   2697 C          45.1424   29.7021   53.5306 C.2     329 LYS368      0.5000 BACKBONE|DICT|DIRECT
   2698 O          44.4284   30.3958   52.8051 O.2     329 LYS368     -0.5000 BACKBONE|DICT|DIRECT
   2699 CB         44.0525   30.4216   55.7142 C.3     329 LYS368     -0.1200 DICT
   2700 CG         43.1153   29.2024   55.8046 C.3     329 LYS368     -0.1200 DICT
   2701 CD         41.6703   29.5510   56.1855 C.3     329 LYS368     -0.1200 DICT
   2702 CE         40.9704   30.5281   55.2208 C.3     329 LYS368      0.1900 DICT
   2703 NZ         41.2140   30.1908   53.8104 N.4     329 LYS368     -0.3000 DICT
   2704 N          45.7267   28.5588   53.1455 N.am    330 GLN369     -0.5000 BACKBONE|DICT|DIRECT
   2705 CA         45.6425   28.0051   51.7965 C.3     330 GLN369      0.1400 BACKBONE|DICT|DIRECT
   2706 C          45.8996   26.4931   51.8577 C.2     330 GLN369      0.5000 BACKBONE|DICT|DIRECT
   2707 O          46.8855   26.0755   52.4623 O.2     330 GLN369     -0.5000 BACKBONE|DICT|DIRECT
   2708 CB         46.6558   28.7437   50.8858 C.3     330 GLN369     -0.1200 DICT
   2709 CG         46.6756   28.2812   49.4128 C.3     330 GLN369     -0.1200 DICT
   2710 CD         47.6962   29.0497   48.5641 C.2     330 GLN369      0.5000 DICT
   2711 NE2        48.2137   28.4114   47.5119 N.am    330 GLN369     -0.7600 DICT
   2712 OE1        48.0016   30.2101   48.8345 O.2     330 GLN369     -0.5000 DICT
   2713 N          45.0475   25.7059   51.1799 N.am    331 CYS370     -0.5000 BACKBONE|DICT|DIRECT
   2714 CA         45.2326   24.2646   50.9706 C.3     331 CYS370      0.1400 BACKBONE|DICT|DIRECT
   2715 C          46.1298   24.0354   49.7412 C.2     331 CYS370      0.5000 BACKBONE|DICT|DIRECT
   2716 O          45.6441   23.6214   48.6887 O.2     331 CYS370     -0.5000 BACKBONE|DICT|DIRECT
   2717 CB         43.8505   23.5972   50.8313 C.3     331 CYS370      0.0975 DICT
   2718 SG         42.8858   23.5911   52.3674 S.3     331 CYS370     -0.2175 DICT
   2719 N          47.4229   24.3611   49.8984 N.am    332 THR371     -0.5000 BACKBONE|DICT|DIRECT
   2720 CA         48.4174   24.3867   48.8255 C.3     332 THR371      0.1400 BACKBONE|DICT|DIRECT
   2721 C          48.7954   22.9743   48.3414 C.2     332 THR371      0.5000 BACKBONE|DICT|DIRECT
   2722 O          49.1333   22.1184   49.1607 O.2     332 THR371     -0.5000 BACKBONE|DICT|DIRECT
   2723 CB         49.7234   25.0744   49.3004 C.3     332 THR371      0.2050 DICT
   2724 CG2        50.8274   25.2306   48.2367 C.3     332 THR371     -0.1800 DICT
   2725 OG1        49.4385   26.3599   49.8126 O.3     332 THR371     -0.6830 DICT
   2726 N          48.7656   22.7919   47.0144 N.am    333 THR372     -0.5000 BACKBONE|DICT|DIRECT
   2727 CA         49.2376   21.6020   46.3089 C.3     333 THR372      0.1400 BACKBONE|DICT|DIRECT
   2728 C          50.5295   21.9603   45.5508 C.2     333 THR372      0.5000 BACKBONE|DICT|DIRECT
   2729 O          50.6536   23.0824   45.0659 O.2     333 THR372     -0.5000 BACKBONE|DICT|DIRECT
   2730 CB         48.1816   21.1367   45.2701 C.3     333 THR372      0.2050 DICT
   2731 CG2        48.5621   19.8831   44.4596 C.3     333 THR372     -0.1800 DICT
   2732 OG1        46.9711   20.8511   45.9442 O.3     333 THR372     -0.6830 DICT
   2733 N          51.4744   21.0114   45.4623 N.am    334 VAL373     -0.5000 BACKBONE|DICT|DIRECT
   2734 CA         52.7777   21.2097   44.8218 C.3     334 VAL373      0.1400 BACKBONE|DICT|DIRECT
   2735 C          52.6433   21.2055   43.2815 C.2     334 VAL373      0.5000 BACKBONE|DICT|DIRECT
   2736 O          52.5757   20.1372   42.6731 O.2     334 VAL373     -0.5000 BACKBONE|DICT|DIRECT
   2737 CB         53.7921   20.1266   45.2892 C.3     334 VAL373     -0.0600 DICT
   2738 CG1        55.1779   20.2211   44.6154 C.3     334 VAL373     -0.1800 DICT
   2739 CG2        53.9769   20.1656   46.8181 C.3     334 VAL373     -0.1800 DICT
   2740 N          52.5768   22.4153   42.6992 N.am    335 ASN374     -0.5000 BACKBONE|DICT|DIRECT
   2741 CA         52.4130   22.6819   41.2649 C.3     335 ASN374      0.1400 BACKBONE|DICT|DIRECT
   2742 C          52.7032   24.1655   40.9606 C.2     335 ASN374      0.5000 BACKBONE|DICT|DIRECT
   2743 O          52.7615   24.9790   41.8850 O.2     335 ASN374     -0.5000 BACKBONE|DICT|DIRECT
   2744 CB         51.0152   22.2172   40.7547 C.3     335 ASN374     -0.1200 DICT
   2745 CG         49.7950   22.8069   41.4772 C.2     335 ASN374      0.5000 DICT
   2746 ND2        48.7904   21.9782   41.7626 N.am    335 ASN374     -0.7600 DICT
   2747 OD1        49.7374   24.0011   41.7458 O.2     335 ASN374     -0.5000 DICT
   2748 N          52.8638   24.4922   39.6633 N.am    336 LEU375     -0.5000 BACKBONE|DICT|DIRECT
   2749 CA         53.1082   25.8559   39.1637 C.3     336 LEU375      0.1400 BACKBONE|DICT|DIRECT
   2750 C          51.9382   26.8164   39.4646 C.2     336 LEU375      0.5000 BACKBONE|DICT|DIRECT
   2751 O          52.1886   27.9744   39.7960 O.2     336 LEU375     -0.5000 BACKBONE|DICT|DIRECT
   2752 CB         53.4163   25.8072   37.6417 C.3     336 LEU375     -0.1200 DICT
   2753 CG         54.3269   26.9356   37.0791 C.3     336 LEU375     -0.0600 DICT
   2754 CD1        54.7076   26.6487   35.6095 C.3     336 LEU375     -0.1800 DICT
   2755 CD2        53.7639   28.3645   37.2104 C.3     336 LEU375     -0.1800 DICT
   2756 N          50.6896   26.3243   39.3585 N.am    337 GLU376     -0.5000 BACKBONE|DICT|DIRECT
   2757 CA         49.4714   27.1111   39.5672 C.3     337 GLU376      0.1400 BACKBONE|DICT|DIRECT
   2758 C          49.3682   27.6874   40.9920 C.2     337 GLU376      0.5000 BACKBONE|DICT|DIRECT
   2759 O          49.1783   28.8937   41.1292 O.2     337 GLU376     -0.5000 BACKBONE|DICT|DIRECT
   2760 CB         48.2372   26.2899   39.1296 C.3     337 GLU376     -0.1200 DICT
   2761 CG         46.8934   27.0482   39.2294 C.3     337 GLU376     -0.2200 DICT
   2762 CD         45.7034   26.2992   38.6153 C.2     337 GLU376      0.7000 DICT
   2763 OE1        45.7742   25.0553   38.5026 O.co2   337 GLU376     -0.8000 DICT
   2764 OE2        44.7226   26.9923   38.2653 O.co2   337 GLU376     -0.8000 DICT
   2765 N          49.5812   26.8401   42.0125 N.am    338 ASP377     -0.5000 BACKBONE|DICT|DIRECT
   2766 CA         49.6275   27.2384   43.4226 C.3     338 ASP377      0.1400 BACKBONE|DICT|DIRECT
   2767 C          50.9496   27.9027   43.8455 C.2     338 ASP377      0.5000 BACKBONE|DICT|DIRECT
   2768 O          50.9625   28.5141   44.9119 O.2     338 ASP377     -0.5000 BACKBONE|DICT|DIRECT
   2769 CB         49.2591   26.1164   44.4194 C.3     338 ASP377     -0.2200 DICT
   2770 CG         47.8769   25.4771   44.2500 C.2     338 ASP377      0.7000 DICT
   2771 OD1        47.1085   25.9167   43.3673 O.co2   338 ASP377     -0.8000 DICT
   2772 OD2        47.5974   24.5642   45.0567 O.co2   338 ASP377     -0.8000 DICT
   2773 N          52.0193   27.8212   43.0290 N.am    339 LEU378     -0.5000 BACKBONE|DICT|DIRECT
   2774 CA         53.2386   28.6178   43.2221 C.3     339 LEU378      0.1400 BACKBONE|DICT|DIRECT
   2775 C          52.9687   30.1037   42.9229 C.2     339 LEU378      0.5000 BACKBONE|DICT|DIRECT
   2776 O          53.4152   30.9549   43.6886 O.2     339 LEU378     -0.5000 BACKBONE|DICT|DIRECT
   2777 CB         54.4122   28.0440   42.3884 C.3     339 LEU378     -0.1200 DICT
   2778 CG         55.7778   28.7559   42.5600 C.3     339 LEU378     -0.0600 DICT
   2779 CD1        56.2585   28.7503   44.0233 C.3     339 LEU378     -0.1800 DICT
   2780 CD2        56.8378   28.1557   41.6106 C.3     339 LEU378     -0.1800 DICT
   2781 N          52.1850   30.3792   41.8651 N.am    340 VAL379     -0.5000 BACKBONE|DICT|DIRECT
   2782 CA         51.6811   31.7117   41.5265 C.3     340 VAL379      0.1400 BACKBONE|DICT|DIRECT
   2783 C          50.6831   32.2509   42.5761 C.2     340 VAL379      0.5000 BACKBONE|DICT|DIRECT
   2784 O          50.7657   33.4351   42.8992 O.2     340 VAL379     -0.5000 BACKBONE|DICT|DIRECT
   2785 CB         51.0457   31.7302   40.1022 C.3     340 VAL379     -0.0600 DICT
   2786 CG1        50.1845   32.9669   39.7605 C.3     340 VAL379     -0.1800 DICT
   2787 CG2        52.1279   31.5414   39.0229 C.3     340 VAL379     -0.1800 DICT
   2788 N          49.8071   31.3837   43.1246 N.am    341 VAL380     -0.5000 BACKBONE|DICT|DIRECT
   2789 CA         48.8670   31.7453   44.1968 C.3     341 VAL380      0.1400 BACKBONE|DICT|DIRECT
   2790 C          49.5707   31.9491   45.5640 C.2     341 VAL380      0.5000 BACKBONE|DICT|DIRECT
   2791 O          49.0993   32.7567   46.3653 O.2     341 VAL380     -0.5000 BACKBONE|DICT|DIRECT
   2792 CB         47.6963   30.7282   44.3485 C.3     341 VAL380     -0.0600 DICT
   2793 CG1        46.7051   31.0473   45.4887 C.3     341 VAL380     -0.1800 DICT
   2794 CG2        46.8829   30.6146   43.0456 C.3     341 VAL380     -0.1800 DICT
   2795 N          50.7119   31.2716   45.7905 N.am    342 ALA381     -0.5000 BACKBONE|DICT|DIRECT
   2796 CA         51.5749   31.4857   46.9539 C.3     342 ALA381      0.1400 BACKBONE|DICT|DIRECT
   2797 C          52.2585   32.8631   46.9268 C.2     342 ALA381      0.5000 BACKBONE|DICT|DIRECT
   2798 O          52.2682   33.5322   47.9572 O.2     342 ALA381     -0.5000 BACKBONE|DICT|DIRECT
   2799 CB         52.6054   30.3512   47.0824 C.3     342 ALA381     -0.1800 DICT
   2800 N          52.7551   33.2867   45.7485 N.am    343 HIS382     -0.5000 BACKBONE|DICT|DIRECT
   2801 CA         53.2905   34.6334   45.5136 C.3     343 HIS382      0.1400 BACKBONE|DICT|DIRECT
   2802 C          52.2179   35.7311   45.6141 C.2     343 HIS382      0.5000 BACKBONE|DICT|DIRECT
   2803 O          52.5018   36.7739   46.2019 O.2     343 HIS382     -0.5000 BACKBONE|DICT|DIRECT
   2804 CB         54.0179   34.7102   44.1559 C.3     343 HIS382     -0.0050 DICT
   2805 CG         55.3855   34.0748   44.1353 C.2     343 HIS382      0.0150 DICT
   2806 CD2        56.6469   34.6264   44.1669 C.2     343 HIS382     -0.0150 DICT
   2807 ND1        55.5849   32.7085   44.0462 N.pl3   343 HIS382     -0.5700 DICT
   2808 CE1        56.9025   32.4954   44.0284 C.2     343 HIS382      0.2950 DICT
   2809 NE2        57.6091   33.6151   44.0934 N.2     343 HIS382     -0.4900 DICT
   2810 N          51.0143   35.4558   45.0745 N.am    344 HIS383     -0.5000 BACKBONE|DICT|DIRECT
   2811 CA         49.8141   36.2974   45.1196 C.3     344 HIS383      0.1400 BACKBONE|DICT|DIRECT
   2812 C          49.4391   36.7096   46.5551 C.2     344 HIS383      0.5000 BACKBONE|DICT|DIRECT
   2813 O          49.4084   37.9065   46.8394 O.2     344 HIS383     -0.5000 BACKBONE|DICT|DIRECT
   2814 CB         48.6634   35.5710   44.3946 C.3     344 HIS383     -0.0050 DICT
   2815 CG         47.3004   36.2027   44.4894 C.2     344 HIS383      0.0150 DICT
   2816 CD2        46.2547   35.9509   45.3424 C.2     344 HIS383     -0.0150 DICT
   2817 ND1        46.8482   37.1812   43.6281 N.pl3   344 HIS383     -0.5700 DICT
   2818 CE1        45.6110   37.5015   44.0058 C.2     344 HIS383      0.2950 DICT
   2819 NE2        45.2084   36.8343   45.0822 N.2     344 HIS383     -0.4900 DICT
   2820 N          49.1974   35.7133   47.4271 N.am    345 GLU384     -0.5000 BACKBONE|DICT|DIRECT
   2821 CA         48.8260   35.9157   48.8296 C.3     345 GLU384      0.1400 BACKBONE|DICT|DIRECT
   2822 C          49.9597   36.4776   49.7093 C.2     345 GLU384      0.5000 BACKBONE|DICT|DIRECT
   2823 O          49.6550   37.1720   50.6763 O.2     345 GLU384     -0.5000 BACKBONE|DICT|DIRECT
   2824 CB         48.2465   34.6086   49.4198 C.3     345 GLU384     -0.1200 DICT
   2825 CG         46.8996   34.1384   48.8201 C.3     345 GLU384     -0.2200 DICT
   2826 CD         45.7429   35.1372   48.9764 C.2     345 GLU384      0.7000 DICT
   2827 OE1        45.7763   35.9125   49.9529 O.co2   345 GLU384     -0.8000 DICT
   2828 OE2        44.8307   35.1256   48.1194 O.co2   345 GLU384     -0.8000 DICT
   2829 N          51.2338   36.2334   49.3509 N.am    346 MET385     -0.5000 BACKBONE|DICT|DIRECT
   2830 CA         52.3993   36.8570   49.9961 C.3     346 MET385      0.1400 BACKBONE|DICT|DIRECT
   2831 C          52.5509   38.3549   49.6692 C.2     346 MET385      0.5000 BACKBONE|DICT|DIRECT
   2832 O          53.1707   39.0674   50.4570 O.2     346 MET385     -0.5000 BACKBONE|DICT|DIRECT
   2833 CB         53.6787   36.0766   49.6368 C.3     346 MET385     -0.1200 DICT
   2834 CG         53.7853   34.7297   50.3679 C.3     346 MET385      0.0475 DICT
   2835 SD         54.3251   34.8024   52.0973 S.3     346 MET385     -0.3350 DICT
   2836 CE         56.0812   35.1785   51.8629 C.3     346 MET385     -0.0125 DICT
   2837 N          51.9500   38.8171   48.5581 N.am    347 GLY386     -0.5000 BACKBONE|DICT|DIRECT
   2838 CA         51.8595   40.2334   48.2026 C.3     347 GLY386      0.0800 BACKBONE|DICT|DIRECT
   2839 C          50.7756   40.9598   49.0066 C.2     347 GLY386      0.5000 BACKBONE|DICT|DIRECT
   2840 O          50.8424   42.1818   49.1259 O.2     347 GLY386     -0.5000 BACKBONE|DICT|DIRECT
   2841 N          49.8097   40.2220   49.5806 N.am    348 HIS387     -0.5000 BACKBONE|DICT|DIRECT
   2842 CA         48.8144   40.7563   50.5093 C.3     348 HIS387      0.1400 BACKBONE|DICT|DIRECT
   2843 C          49.4328   40.9216   51.9051 C.2     348 HIS387      0.5000 BACKBONE|DICT|DIRECT
   2844 O          49.2219   41.9644   52.5205 O.2     348 HIS387     -0.5000 BACKBONE|DICT|DIRECT
   2845 CB         47.5692   39.8486   50.5853 C.3     348 HIS387     -0.0050 DICT
   2846 CG         46.8406   39.5137   49.3034 C.2     348 HIS387      0.0150 DICT
   2847 CD2        45.6279   38.8950   49.0958 C.2     348 HIS387     -0.0150 DICT
   2848 ND1        47.3430   39.7595   48.0373 N.pl3   348 HIS387     -0.5700 DICT
   2849 CE1        46.4892   39.2415   47.1580 C.2     348 HIS387      0.2950 DICT
   2850 NE2        45.4271   38.6923   47.7284 N.2     348 HIS387     -0.4900 DICT
   2851 N          50.2268   39.9230   52.3469 N.am    349 ILE388     -0.5000 BACKBONE|DICT|DIRECT
   2852 CA         51.0184   39.9687   53.5825 C.3     349 ILE388      0.1400 BACKBONE|DICT|DIRECT
   2853 C          52.0659   41.0980   53.5592 C.2     349 ILE388      0.5000 BACKBONE|DICT|DIRECT
   2854 O          52.2558   41.7514   54.5844 O.2     349 ILE388     -0.5000 BACKBONE|DICT|DIRECT
   2855 CB         51.7332   38.6186   53.9019 C.3     349 ILE388     -0.0600 DICT
   2856 CG1        50.7520   37.4336   54.0227 C.3     349 ILE388     -0.1200 DICT
   2857 CG2        52.6445   38.6498   55.1502 C.3     349 ILE388     -0.1800 DICT
   2858 CD1        49.8661   37.4349   55.2762 C.3     349 ILE388     -0.1800 DICT
   2859 N          52.6698   41.3457   52.3817 N.am    350 GLN389     -0.5000 BACKBONE|DICT|DIRECT
   2860 CA         53.5690   42.4709   52.1399 C.3     350 GLN389      0.1400 BACKBONE|DICT|DIRECT
   2861 C          52.8736   43.8226   52.3552 C.2     350 GLN389      0.5000 BACKBONE|DICT|DIRECT
   2862 O          53.4257   44.6608   53.0613 O.2     350 GLN389     -0.5000 BACKBONE|DICT|DIRECT
   2863 CB         54.1799   42.3759   50.7238 C.3     350 GLN389     -0.1200 DICT
   2864 CG         55.2705   43.4291   50.4268 C.3     350 GLN389     -0.1200 DICT
   2865 CD         56.4635   43.3349   51.3772 C.2     350 GLN389      0.5000 DICT
   2866 NE2        57.0422   42.1403   51.5012 N.am    350 GLN389     -0.7600 DICT
   2867 OE1        56.8571   44.3250   51.9891 O.2     350 GLN389     -0.5000 DICT
   2868 N          51.6677   43.9858   51.7830 N.am    351 TYR390     -0.5000 BACKBONE|DICT|DIRECT
   2869 CA         50.8456   45.1916   51.9023 C.3     351 TYR390      0.1400 BACKBONE|DICT|DIRECT
   2870 C          50.4611   45.4892   53.3668 C.2     351 TYR390      0.5000 BACKBONE|DICT|DIRECT
   2871 O          50.5337   46.6496   53.7687 O.2     351 TYR390     -0.5000 BACKBONE|DICT|DIRECT
   2872 CB         49.5969   45.0586   50.9954 C.3     351 TYR390     -0.0050 DICT
   2873 CG         49.2069   46.2807   50.1716 C.ar    351 TYR390     -0.1150 DICT
   2874 CD1        48.7522   46.1091   48.8490 C.ar    351 TYR390     -0.1150 DICT
   2875 CD2        49.2795   47.5852   50.7002 C.ar    351 TYR390     -0.1150 DICT
   2876 CE1        48.3769   47.2210   48.0684 C.ar    351 TYR390     -0.1150 DICT
   2877 CE2        48.8668   48.6945   49.9382 C.ar    351 TYR390     -0.1150 DICT
   2878 CZ         48.4290   48.5171   48.6132 C.ar    351 TYR390      0.1500 DICT
   2879 OH         48.0689   49.5973   47.8604 O.3     351 TYR390     -0.5850 DICT
   2880 N          50.1357   44.4398   54.1492 N.am    352 PHE391     -0.5000 BACKBONE|DICT|DIRECT
   2881 CA         49.8243   44.5375   55.5798 C.3     352 PHE391      0.1400 BACKBONE|DICT|DIRECT
   2882 C          50.9956   45.0884   56.4104 C.2     352 PHE391      0.5000 BACKBONE|DICT|DIRECT
   2883 O          50.7635   45.9620   57.2426 O.2     352 PHE391     -0.5000 BACKBONE|DICT|DIRECT
   2884 CB         49.3843   43.1768   56.1585 C.3     352 PHE391     -0.0050 DICT
   2885 CG         48.2296   42.4540   55.4912 C.ar    352 PHE391     -0.1150 DICT
   2886 CD1        48.1570   41.0515   55.5838 C.ar    352 PHE391     -0.1150 DICT
   2887 CD2        47.1296   43.1495   54.9506 C.ar    352 PHE391     -0.1150 DICT
   2888 CE1        47.0911   40.3693   55.0203 C.ar    352 PHE391     -0.1150 DICT
   2889 CE2        46.0461   42.4521   54.4325 C.ar    352 PHE391     -0.1150 DICT
   2890 CZ         46.0377   41.0639   54.4434 C.ar    352 PHE391     -0.1150 DICT
   2891 N          52.2203   44.5941   56.1460 N.am    353 MET392     -0.5000 BACKBONE|DICT|DIRECT
   2892 CA         53.4601   45.0453   56.7865 C.3     353 MET392      0.1400 BACKBONE|DICT|DIRECT
   2893 C          53.8804   46.4719   56.3889 C.2     353 MET392      0.5000 BACKBONE|DICT|DIRECT
   2894 O          54.4751   47.1641   57.2133 O.2     353 MET392     -0.5000 BACKBONE|DICT|DIRECT
   2895 CB         54.6113   44.0704   56.4681 C.3     353 MET392     -0.1200 DICT
   2896 CG         54.4569   42.6781   57.0894 C.3     353 MET392      0.0475 DICT
   2897 SD         55.9011   41.6040   56.8734 S.3     353 MET392     -0.3350 DICT
   2898 CE         55.9148   41.3673   55.0783 C.3     353 MET392     -0.0125 DICT
   2899 N          53.5840   46.8804   55.1442 N.am    354 GLN393     -0.5000 BACKBONE|DICT|DIRECT
   2900 CA         53.9363   48.1923   54.5986 C.3     354 GLN393      0.1400 BACKBONE|DICT|DIRECT
   2901 C          53.0943   49.3502   55.1650 C.2     354 GLN393      0.5000 BACKBONE|DICT|DIRECT
   2902 O          53.6496   50.4343   55.3384 O.2     354 GLN393     -0.5000 BACKBONE|DICT|DIRECT
   2903 CB         53.8719   48.1453   53.0584 C.3     354 GLN393     -0.1200 DICT
   2904 CG         55.0108   47.3405   52.3916 C.3     354 GLN393     -0.1200 DICT
   2905 CD         56.3746   48.0323   52.3759 C.2     354 GLN393      0.5000 DICT
   2906 NE2        57.4388   47.2461   52.2109 N.am    354 GLN393     -0.7600 DICT
   2907 OE1        56.4771   49.2502   52.4876 O.2     354 GLN393     -0.5000 DICT
   2908 N          51.8043   49.1047   55.4674 N.am    355 TYR394     -0.5000 BACKBONE|DICT|DIRECT
   2909 CA         50.8929   50.0981   56.0520 C.3     355 TYR394      0.1400 BACKBONE|DICT|DIRECT
   2910 C          50.5780   49.8672   57.5407 C.2     355 TYR394      0.5000 BACKBONE|DICT|DIRECT
   2911 O          49.6732   50.5292   58.0478 O.2     355 TYR394     -0.5000 BACKBONE|DICT|DIRECT
   2912 CB         49.6184   50.2535   55.1844 C.3     355 TYR394     -0.0050 DICT
   2913 CG         48.6913   49.0660   54.9349 C.ar    355 TYR394     -0.1150 DICT
   2914 CD1        48.2067   48.2361   55.9726 C.ar    355 TYR394     -0.1150 DICT
   2915 CD2        48.2276   48.8471   53.6227 C.ar    355 TYR394     -0.1150 DICT
   2916 CE1        47.2605   47.2304   55.6989 C.ar    355 TYR394     -0.1150 DICT
   2917 CE2        47.2968   47.8298   53.3447 C.ar    355 TYR394     -0.1150 DICT
   2918 CZ         46.7902   47.0397   54.3883 C.ar    355 TYR394      0.1500 DICT
   2919 OH         45.8229   46.1135   54.1395 O.3     355 TYR394     -0.5850 DICT
   2920 N          51.2939   48.9507   58.2200 N.am    356 LYS395     -0.5000 BACKBONE|DICT|DIRECT
   2921 CA         51.0325   48.5312   59.6075 C.3     356 LYS395      0.1400 BACKBONE|DICT|DIRECT
   2922 C          51.0265   49.6725   60.6515 C.2     356 LYS395      0.5000 BACKBONE|DICT|DIRECT
   2923 O          50.3933   49.5180   61.6937 O.2     356 LYS395     -0.5000 BACKBONE|DICT|DIRECT
   2924 CB         52.0410   47.4254   60.0048 C.3     356 LYS395     -0.1200 DICT
   2925 CG         53.4735   47.9201   60.2665 C.3     356 LYS395     -0.1200 DICT
   2926 CD         54.4720   46.7969   60.5720 C.3     356 LYS395     -0.1200 DICT
   2927 CE         55.8834   47.3269   60.8675 C.3     356 LYS395      0.1900 DICT
   2928 NZ         55.9134   48.1870   62.0656 N.4     356 LYS395     -0.3000 DICT
   2929 N          51.7457   50.7688   60.3561 N.am    357 ASP396     -0.5000 BACKBONE|DICT|DIRECT
   2930 CA         51.9389   51.9364   61.2214 C.3     357 ASP396      0.1400 BACKBONE|DICT|DIRECT
   2931 C          50.9163   53.0657   60.9710 C.2     357 ASP396      0.5000 BACKBONE|DICT|DIRECT
   2932 O          50.9250   54.0357   61.7289 O.2     357 ASP396     -0.5000 BACKBONE|DICT|DIRECT
   2933 CB         53.3919   52.4722   61.1459 C.3     357 ASP396     -0.2200 DICT
   2934 CG         54.4701   51.4047   61.3812 C.2     357 ASP396      0.7000 DICT
   2935 OD1        54.3079   50.6148   62.3380 O.co2   357 ASP396     -0.8000 DICT
   2936 OD2        55.4804   51.4290   60.6466 O.co2   357 ASP396     -0.8000 DICT
   2937 N          50.0354   52.9284   59.9599 N.am    358 LEU397     -0.5000 BACKBONE|DICT|DIRECT
   2938 CA         48.9010   53.8336   59.7254 C.3     358 LEU397      0.1400 BACKBONE|DICT|DIRECT
   2939 C          47.7749   53.6109   60.7640 C.2     358 LEU397      0.5000 BACKBONE|DICT|DIRECT
   2940 O          47.7404   52.5461   61.3851 O.2     358 LEU397     -0.5000 BACKBONE|DICT|DIRECT
   2941 CB         48.3389   53.6125   58.2966 C.3     358 LEU397     -0.1200 DICT
   2942 CG         49.2758   54.0084   57.1351 C.3     358 LEU397     -0.0600 DICT
   2943 CD1        48.5843   53.7507   55.7828 C.3     358 LEU397     -0.1800 DICT
   2944 CD2        49.7766   55.4638   57.2314 C.3     358 LEU397     -0.1800 DICT
   2945 N          46.8148   54.5636   60.8751 N.am    359 PRO398     -0.1400 BACKBONE|DICT|DIRECT
   2946 CA         45.5046   54.3049   61.5112 C.3     359 PRO398      0.0100 BACKBONE|DICT|DIRECT
   2947 C          44.7577   53.1271   60.8607 C.2     359 PRO398      0.5000 BACKBONE|DICT|DIRECT
   2948 O          44.7685   53.0322   59.6340 O.2     359 PRO398     -0.5000 BACKBONE|DICT|DIRECT
   2949 CB         44.7352   55.6277   61.3261 C.3     359 PRO398     -0.1200 DICT
   2950 CG         45.8117   56.6833   61.1464 C.3     359 PRO398     -0.1200 DICT
   2951 CD         46.8915   55.9380   60.3746 C.3     359 PRO398     -0.0500 DICT
   2952 N          44.1541   52.2521   61.6849 N.am    360 VAL399     -0.5000 BACKBONE|DICT|DIRECT
   2953 CA         43.4614   51.0202   61.2713 C.3     360 VAL399      0.1400 BACKBONE|DICT|DIRECT
   2954 C          42.3399   51.1999   60.2187 C.2     360 VAL399      0.5000 BACKBONE|DICT|DIRECT
   2955 O          42.1210   50.2837   59.4255 O.2     360 VAL399     -0.5000 BACKBONE|DICT|DIRECT
   2956 CB         42.9619   50.2170   62.5132 C.3     360 VAL399     -0.0600 DICT
   2957 CG1        41.8321   49.1969   62.2824 C.3     360 VAL399     -0.1800 DICT
   2958 CG2        44.1364   49.4842   63.1765 C.3     360 VAL399     -0.1800 DICT
   2959 N          41.7099   52.3873   60.1723 N.am    361 ALA400     -0.5000 BACKBONE|DICT|DIRECT
   2960 CA         40.7747   52.7965   59.1189 C.3     361 ALA400      0.1400 BACKBONE|DICT|DIRECT
   2961 C          41.3998   52.8626   57.7100 C.2     361 ALA400      0.5000 BACKBONE|DICT|DIRECT
   2962 O          40.6994   52.5940   56.7354 O.2     361 ALA400     -0.5000 BACKBONE|DICT|DIRECT
   2963 CB         40.1938   54.1697   59.4837 C.3     361 ALA400     -0.1800 DICT
   2964 N          42.6954   53.2103   57.6380 N.am    362 LEU401     -0.5000 BACKBONE|DICT|DIRECT
   2965 CA         43.4711   53.3753   56.4075 C.3     362 LEU401      0.1400 BACKBONE|DICT|DIRECT
   2966 C          44.3663   52.1585   56.0978 C.2     362 LEU401      0.5000 BACKBONE|DICT|DIRECT
   2967 O          45.0767   52.2022   55.0919 O.2     362 LEU401     -0.5000 BACKBONE|DICT|DIRECT
   2968 CB         44.3258   54.6625   56.5041 C.3     362 LEU401     -0.1200 DICT
   2969 CG         43.5624   55.9543   56.8814 C.3     362 LEU401     -0.0600 DICT
   2970 CD1        44.5451   57.1344   57.0277 C.3     362 LEU401     -0.1800 DICT
   2971 CD2        42.3864   56.2706   55.9279 C.3     362 LEU401     -0.1800 DICT
   2972 N          44.3090   51.0938   56.9239 N.am    363 ARG402     -0.5000 BACKBONE|DICT|DIRECT
   2973 CA         44.9742   49.8067   56.6864 C.3     363 ARG402      0.1400 BACKBONE|DICT|DIRECT
   2974 C          44.1637   48.9402   55.7030 C.2     363 ARG402      0.5000 BACKBONE|DICT|DIRECT
   2975 O          43.6818   47.8662   56.0612 O.2     363 ARG402     -0.5000 BACKBONE|DICT|DIRECT
   2976 CB         45.2355   49.0780   58.0226 C.3     363 ARG402     -0.1200 DICT
   2977 CG         46.2278   49.7903   58.9514 C.3     363 ARG402     -0.0500 DICT
   2978 CD         46.5916   48.9163   60.1599 C.3     363 ARG402      0.1900 DICT
   2979 NE         47.1548   49.7134   61.2553 N.pl3   363 ARG402     -0.7000 DICT
   2980 CZ         47.5033   49.2482   62.4660 C.cat   363 ARG402      0.6399 DICT
   2981 NH1        47.4334   47.9411   62.7549 N.pl3   363 ARG402     -0.8000 DICT
   2982 NH2        47.9089   50.1138   63.4034 N.pl3   363 ARG402     -0.8000 DICT
   2983 N          44.0571   49.4434   54.4681 N.am    364 GLU403     -0.5000 BACKBONE|DICT|DIRECT
   2984 CA         43.4996   48.7867   53.2912 C.3     364 GLU403      0.1400 BACKBONE|DICT|DIRECT
   2985 C          44.4093   49.1276   52.0998 C.2     364 GLU403      0.5000 BACKBONE|DICT|DIRECT
   2986 O          45.2731   49.9988   52.2137 O.2     364 GLU403     -0.5000 BACKBONE|DICT|DIRECT
   2987 CB         42.0550   49.2913   53.0362 C.3     364 GLU403     -0.1200 DICT
   2988 CG         41.0188   49.0376   54.1529 C.3     364 GLU403     -0.2200 DICT
   2989 CD         40.6984   47.5659   54.4340 C.2     364 GLU403      0.7000 DICT
   2990 OE1        41.1313   46.6976   53.6440 O.co2   364 GLU403     -0.8000 DICT
   2991 OE2        39.9854   47.3418   55.4363 O.co2   364 GLU403     -0.8000 DICT
   2992 N          44.1932   48.4567   50.9582 N.am    365 GLY404     -0.5000 BACKBONE|DICT|DIRECT
   2993 CA         44.8707   48.7786   49.6993 C.3     365 GLY404      0.0800 BACKBONE|DICT|DIRECT
   2994 C          44.3373   50.1098   49.1473 C.2     365 GLY404      0.5000 BACKBONE|DICT|DIRECT
   2995 O          43.2346   50.5275   49.5044 O.2     365 GLY404     -0.5000 BACKBONE|DICT|DIRECT
   2996 N          45.1077   50.7568   48.2526 N.am    366 ALA405     -0.5000 BACKBONE|DICT|DIRECT
   2997 CA         44.7559   52.0322   47.6042 C.3     366 ALA405      0.1400 BACKBONE|DICT|DIRECT
   2998 C          43.3999   51.9891   46.8753 C.2     366 ALA405      0.5000 BACKBONE|DICT|DIRECT
   2999 O          42.6091   52.9239   46.9951 O.2     366 ALA405     -0.5000 BACKBONE|DICT|DIRECT
   3000 CB         45.8947   52.4485   46.6655 C.3     366 ALA405     -0.1800 DICT
   3001 N          43.1295   50.8369   46.2496 N.am    367 ASN406     -0.5000 BACKBONE|DICT|DIRECT
   3002 CA         41.7940   50.2792   46.0623 C.3     367 ASN406      0.1400 BACKBONE|DICT|DIRECT
   3003 C          41.8893   48.7481   46.3092 C.2     367 ASN406      0.5000 BACKBONE|DICT|DIRECT
   3004 O          43.0003   48.2438   46.5012 O.2     367 ASN406     -0.5000 BACKBONE|DICT|DIRECT
   3005 CB         41.1724   50.7569   44.7177 C.3     367 ASN406     -0.1200 DICT
   3006 CG         41.8255   50.2294   43.4317 C.2     367 ASN406      0.5000 DICT
   3007 ND2        42.0399   51.1037   42.4490 N.am    367 ASN406     -0.7600 DICT
   3008 OD1        42.0874   49.0397   43.2902 O.2     367 ASN406     -0.5000 DICT
   3009 N          40.7607   48.0024   46.2925 N.am    368 PRO407     -0.1400 BACKBONE|DICT|DIRECT
   3010 CA         40.8007   46.5336   46.4671 C.3     368 PRO407      0.0100 BACKBONE|DICT|DIRECT
   3011 C          41.5800   45.7439   45.3921 C.2     368 PRO407      0.5000 BACKBONE|DICT|DIRECT
   3012 O          42.1368   44.6956   45.7154 O.2     368 PRO407     -0.5000 BACKBONE|DICT|DIRECT
   3013 CB         39.3200   46.1347   46.5146 C.3     368 PRO407     -0.1200 DICT
   3014 CG         38.5989   47.3847   46.9899 C.3     368 PRO407     -0.1200 DICT
   3015 CD         39.3825   48.4937   46.3042 C.3     368 PRO407     -0.0500 DICT
   3016 N          41.6323   46.2689   44.1551 N.am    369 GLY408     -0.5000 BACKBONE|DICT|DIRECT
   3017 CA         42.3494   45.6680   43.0306 C.3     369 GLY408      0.0800 BACKBONE|DICT|DIRECT
   3018 C          43.8662   45.9121   43.0905 C.2     369 GLY408      0.5000 BACKBONE|DICT|DIRECT
   3019 O          44.6115   45.0899   42.5603 O.2     369 GLY408     -0.5000 BACKBONE|DICT|DIRECT
   3020 N          44.3293   46.9846   43.7658 N.am    370 PHE409     -0.5000 BACKBONE|DICT|DIRECT
   3021 CA         45.7379   47.1972   44.1346 C.3     370 PHE409      0.1400 BACKBONE|DICT|DIRECT
   3022 C          46.2700   46.1029   45.0643 C.2     370 PHE409      0.5000 BACKBONE|DICT|DIRECT
   3023 O          47.3816   45.6248   44.8471 O.2     370 PHE409     -0.5000 BACKBONE|DICT|DIRECT
   3024 CB         45.9569   48.5909   44.7685 C.3     370 PHE409     -0.0050 DICT
   3025 CG         46.3395   49.7019   43.8108 C.ar    370 PHE409     -0.1150 DICT
   3026 CD1        45.4586   50.1033   42.7870 C.ar    370 PHE409     -0.1150 DICT
   3027 CD2        47.5880   50.3478   43.9381 C.ar    370 PHE409     -0.1150 DICT
   3028 CE1        45.8094   51.1416   41.9367 C.ar    370 PHE409     -0.1150 DICT
   3029 CE2        47.9226   51.3804   43.0744 C.ar    370 PHE409     -0.1150 DICT
   3030 CZ         47.0349   51.7779   42.0839 C.ar    370 PHE409     -0.1150 DICT
   3031 N          45.4494   45.7199   46.0573 N.am    371 HIS410     -0.5000 BACKBONE|DICT|DIRECT
   3032 CA         45.7568   44.6910   47.0479 C.3     371 HIS410      0.1400 BACKBONE|DICT|DIRECT
   3033 C          45.9605   43.3000   46.4295 C.2     371 HIS410      0.5000 BACKBONE|DICT|DIRECT
   3034 O          46.8776   42.5858   46.8337 O.2     371 HIS410     -0.5000 BACKBONE|DICT|DIRECT
   3035 CB         44.6564   44.6820   48.1275 C.3     371 HIS410     -0.0050 DICT
   3036 CG         45.1573   44.3718   49.5138 C.2     371 HIS410      0.0150 DICT
   3037 CD2        44.9485   45.0160   50.7113 C.2     371 HIS410     -0.0150 DICT
   3038 ND1        46.0061   43.3158   49.8023 N.pl3   371 HIS410     -0.5700 DICT
   3039 CE1        46.2666   43.3718   51.1100 C.2     371 HIS410      0.2950 DICT
   3040 NE2        45.6691   44.3846   51.7214 N.2     371 HIS410     -0.4900 DICT
   3041 N          45.1167   42.9766   45.4391 N.am    372 GLU411     -0.5000 BACKBONE|DICT|DIRECT
   3042 CA         45.1492   41.7355   44.6757 C.3     372 GLU411      0.1400 BACKBONE|DICT|DIRECT
   3043 C          46.2806   41.6726   43.6281 C.2     372 GLU411      0.5000 BACKBONE|DICT|DIRECT
   3044 O          46.6302   40.5675   43.2154 O.2     372 GLU411     -0.5000 BACKBONE|DICT|DIRECT
   3045 CB         43.7536   41.5247   44.0431 C.3     372 GLU411     -0.1200 DICT
   3046 CG         42.6145   41.2657   45.0601 C.3     372 GLU411     -0.2200 DICT
   3047 CD         42.7867   39.9822   45.8773 C.2     372 GLU411      0.7000 DICT
   3048 OE1        43.3145   39.0139   45.3006 O.co2   372 GLU411     -0.8000 DICT
   3049 OE2        42.3854   39.9655   47.0574 O.co2   372 GLU411     -0.8000 DICT
   3050 N          46.8274   42.8315   43.2164 N.am    373 ALA412     -0.5000 BACKBONE|DICT|DIRECT
   3051 CA         47.8186   42.9428   42.1443 C.3     373 ALA412      0.1400 BACKBONE|DICT|DIRECT
   3052 C          49.2741   42.7101   42.5713 C.2     373 ALA412      0.5000 BACKBONE|DICT|DIRECT
   3053 O          50.0237   42.1895   41.7478 O.2     373 ALA412     -0.5000 BACKBONE|DICT|DIRECT
   3054 CB         47.6886   44.3191   41.4773 C.3     373 ALA412     -0.1800 DICT
   3055 N          49.6584   43.1080   43.8023 N.am    374 ILE413     -0.5000 BACKBONE|DICT|DIRECT
   3056 CA         51.0558   43.1678   44.2750 C.3     374 ILE413      0.1400 BACKBONE|DICT|DIRECT
   3057 C          51.8587   41.8675   44.0842 C.2     374 ILE413      0.5000 BACKBONE|DICT|DIRECT
   3058 O          52.9744   41.9238   43.5703 O.2     374 ILE413     -0.5000 BACKBONE|DICT|DIRECT
   3059 CB         51.1668   43.5783   45.7811 C.3     374 ILE413     -0.0600 DICT
   3060 CG1        50.5502   44.9637   46.0666 C.3     374 ILE413     -0.1200 DICT
   3061 CG2        52.5941   43.5143   46.3849 C.3     374 ILE413     -0.1800 DICT
   3062 CD1        51.0636   46.1191   45.1927 C.3     374 ILE413     -0.1800 DICT
   3063 N          51.2731   40.7308   44.4876 N.am    375 GLY414     -0.5000 BACKBONE|DICT|DIRECT
   3064 CA         51.9402   39.4344   44.4356 C.3     375 GLY414      0.0800 BACKBONE|DICT|DIRECT
   3065 C          51.9473   38.8411   43.0191 C.2     375 GLY414      0.5000 BACKBONE|DICT|DIRECT
   3066 O          52.8335   38.0445   42.7145 O.2     375 GLY414     -0.5000 BACKBONE|DICT|DIRECT
   3067 N          51.0025   39.2525   42.1528 N.am    376 ASP415     -0.5000 BACKBONE|DICT|DIRECT
   3068 CA         50.9409   38.8737   40.7371 C.3     376 ASP415      0.1400 BACKBONE|DICT|DIRECT
   3069 C          52.0160   39.5498   39.8702 C.2     376 ASP415      0.5000 BACKBONE|DICT|DIRECT
   3070 O          52.4127   38.9512   38.8732 O.2     376 ASP415     -0.5000 BACKBONE|DICT|DIRECT
   3071 CB         49.5487   39.0658   40.0940 C.3     376 ASP415     -0.2200 DICT
   3072 CG         48.3981   38.3338   40.7882 C.2     376 ASP415      0.7000 DICT
   3073 OD1        48.6839   37.3587   41.5138 O.co2   376 ASP415     -0.8000 DICT
   3074 OD2        47.2355   38.7007   40.5121 O.co2   376 ASP415     -0.8000 DICT
   3075 N          52.4937   40.7458   40.2627 N.am    377 VAL416     -0.5000 BACKBONE|DICT|DIRECT
   3076 CA         53.6003   41.4539   39.6028 C.3     377 VAL416      0.1400 BACKBONE|DICT|DIRECT
   3077 C          54.9357   40.6920   39.7276 C.2     377 VAL416      0.5000 BACKBONE|DICT|DIRECT
   3078 O          55.6885   40.6255   38.7547 O.2     377 VAL416     -0.5000 BACKBONE|DICT|DIRECT
   3079 CB         53.7945   42.8857   40.1831 C.3     377 VAL416     -0.0600 DICT
   3080 CG1        55.0479   43.6331   39.6790 C.3     377 VAL416     -0.1800 DICT
   3081 CG2        52.5672   43.7618   39.9126 C.3     377 VAL416     -0.1800 DICT
   3082 N          55.1778   40.1074   40.9130 N.am    378 LEU417     -0.5000 BACKBONE|DICT|DIRECT
   3083 CA         56.3219   39.2418   41.1847 C.3     378 LEU417      0.1400 BACKBONE|DICT|DIRECT
   3084 C          56.1339   37.8597   40.5364 C.2     378 LEU417      0.5000 BACKBONE|DICT|DIRECT
   3085 O          57.1038   37.3403   39.9921 O.2     378 LEU417     -0.5000 BACKBONE|DICT|DIRECT
   3086 CB         56.5669   39.1304   42.7079 C.3     378 LEU417     -0.1200 DICT
   3087 CG         57.2946   40.3468   43.3326 C.3     378 LEU417     -0.0600 DICT
   3088 CD1        56.4956   41.6631   43.2688 C.3     378 LEU417     -0.1800 DICT
   3089 CD2        57.7291   40.0442   44.7777 C.3     378 LEU417     -0.1800 DICT
   3090 N          54.9000   37.3172   40.5488 N.am    379 ALA418     -0.5000 BACKBONE|DICT|DIRECT
   3091 CA         54.5554   36.0277   39.9395 C.3     379 ALA418      0.1400 BACKBONE|DICT|DIRECT
   3092 C          54.6837   35.9922   38.4025 C.2     379 ALA418      0.5000 BACKBONE|DICT|DIRECT
   3093 O          54.9636   34.9224   37.8653 O.2     379 ALA418     -0.5000 BACKBONE|DICT|DIRECT
   3094 CB         53.1465   35.5989   40.3675 C.3     379 ALA418     -0.1800 DICT
   3095 N          54.5224   37.1489   37.7309 N.am    380 LEU419     -0.5000 BACKBONE|DICT|DIRECT
   3096 CA         54.7923   37.3505   36.3002 C.3     380 LEU419      0.1400 BACKBONE|DICT|DIRECT
   3097 C          56.2739   37.1187   35.9558 C.2     380 LEU419      0.5000 BACKBONE|DICT|DIRECT
   3098 O          56.5628   36.4508   34.9636 O.2     380 LEU419     -0.5000 BACKBONE|DICT|DIRECT
   3099 CB         54.3682   38.7836   35.8896 C.3     380 LEU419     -0.1200 DICT
   3100 CG         52.8619   38.9441   35.5860 C.3     380 LEU419     -0.0600 DICT
   3101 CD1        52.4096   40.4191   35.6929 C.3     380 LEU419     -0.1800 DICT
   3102 CD2        52.4944   38.3098   34.2283 C.3     380 LEU419     -0.1800 DICT
   3103 N          57.1692   37.6524   36.8035 N.am    381 SER420     -0.5000 BACKBONE|DICT|DIRECT
   3104 CA         58.6203   37.5131   36.6920 C.3     381 SER420      0.1400 BACKBONE|DICT|DIRECT
   3105 C          59.1319   36.1145   37.0897 C.2     381 SER420      0.5000 BACKBONE|DICT|DIRECT
   3106 O          60.1092   35.6525   36.5022 O.2     381 SER420     -0.5000 BACKBONE|DICT|DIRECT
   3107 CB         59.2823   38.6199   37.5267 C.3     381 SER420      0.1450 DICT
   3108 OG         59.1806   39.8512   36.8433 O.3     381 SER420     -0.6830 DICT
   3109 N          58.4361   35.4489   38.0303 N.am    382 VAL421     -0.5000 BACKBONE|DICT|DIRECT
   3110 CA         58.6849   34.0628   38.4439 C.3     382 VAL421      0.1400 BACKBONE|DICT|DIRECT
   3111 C          58.3312   33.0490   37.3451 C.2     382 VAL421      0.5000 BACKBONE|DICT|DIRECT
   3112 O          59.0465   32.0612   37.1925 O.2     382 VAL421     -0.5000 BACKBONE|DICT|DIRECT
   3113 CB         57.8718   33.6925   39.7187 C.3     382 VAL421     -0.0600 DICT
   3114 CG1        57.8203   32.1943   40.1027 C.3     382 VAL421     -0.1800 DICT
   3115 CG2        58.3706   34.4888   40.9252 C.3     382 VAL421     -0.1800 DICT
   3116 N          57.2382   33.3186   36.6127 N.am    383 SER422     -0.5000 BACKBONE|DICT|DIRECT
   3117 CA         56.6996   32.4488   35.5701 C.3     383 SER422      0.1400 BACKBONE|DICT|DIRECT
   3118 C          57.5297   32.4277   34.2742 C.2     383 SER422      0.5000 BACKBONE|DICT|DIRECT
   3119 O          57.3056   31.5293   33.4631 O.2     383 SER422     -0.5000 BACKBONE|DICT|DIRECT
   3120 CB         55.2429   32.8509   35.2756 C.3     383 SER422      0.1450 DICT
   3121 OG         54.3970   32.4753   36.3431 O.3     383 SER422     -0.6830 DICT
   3122 N          58.4703   33.3785   34.0972 N.am    384 THR423     -0.5000 BACKBONE|DICT|DIRECT
   3123 CA         59.3884   33.4247   32.9525 C.3     384 THR423      0.1400 BACKBONE|DICT|DIRECT
   3124 C          60.2875   32.1641   32.8863 C.2     384 THR423      0.5000 BACKBONE|DICT|DIRECT
   3125 O          60.6464   31.6410   33.9447 O.2     384 THR423     -0.5000 BACKBONE|DICT|DIRECT
   3126 CB         60.3215   34.6667   32.9841 C.3     384 THR423      0.2050 DICT
   3127 CG2        59.5597   35.9937   33.0431 C.3     384 THR423     -0.1800 DICT
   3128 OG1        61.2947   34.6282   34.0145 O.3     384 THR423     -0.6830 DICT
   3129 N          60.6393   31.6916   31.6637 N.am    385 PRO424     -0.1400 BACKBONE|DICT|DIRECT
   3130 CA         61.4762   30.4869   31.4999 C.3     385 PRO424      0.0100 BACKBONE|DICT|DIRECT
   3131 C          62.8614   30.5387   32.1678 C.2     385 PRO424      0.5000 BACKBONE|DICT|DIRECT
   3132 O          63.3316   29.4990   32.6230 O.2     385 PRO424     -0.5000 BACKBONE|DICT|DIRECT
   3133 CB         61.5909   30.2981   29.9770 C.3     385 PRO424     -0.1200 DICT
   3134 CG         60.3956   31.0368   29.4051 C.3     385 PRO424     -0.1200 DICT
   3135 CD         60.2369   32.2151   30.3548 C.3     385 PRO424     -0.0500 DICT
   3136 N          63.4653   31.7389   32.2358 N.am    386 LYS425     -0.5000 BACKBONE|DICT|DIRECT
   3137 CA         64.7392   31.9945   32.9079 C.3     386 LYS425      0.1400 BACKBONE|DICT|DIRECT
   3138 C          64.6789   31.8886   34.4379 C.2     386 LYS425      0.5000 BACKBONE|DICT|DIRECT
   3139 O          65.6234   31.3528   35.0188 O.2     386 LYS425     -0.5000 BACKBONE|DICT|DIRECT
   3140 CB         65.3140   33.3538   32.4478 C.3     386 LYS425     -0.1200 DICT
   3141 CG         66.2702   33.2210   31.2510 C.3     386 LYS425     -0.1200 DICT
   3142 CD         67.6544   32.6765   31.6608 C.3     386 LYS425     -0.1200 DICT
   3143 CE         68.5271   32.2374   30.4775 C.3     386 LYS425      0.1900 DICT
   3144 NZ         68.0145   31.0047   29.8533 N.4     386 LYS425     -0.3000 DICT
   3145 N          63.5852   32.3653   35.0600 N.am    387 HIS426     -0.5000 BACKBONE|DICT|DIRECT
   3146 CA         63.3989   32.2564   36.5077 C.3     387 HIS426      0.1400 BACKBONE|DICT|DIRECT
   3147 C          62.9875   30.8395   36.9426 C.2     387 HIS426      0.5000 BACKBONE|DICT|DIRECT
   3148 O          63.4537   30.3847   37.9839 O.2     387 HIS426     -0.5000 BACKBONE|DICT|DIRECT
   3149 CB         62.4162   33.3190   37.0238 C.3     387 HIS426     -0.0050 DICT
   3150 CG         62.5162   33.5026   38.5188 C.2     387 HIS426      0.0150 DICT
   3151 CD2        61.9157   32.8445   39.5695 C.2     387 HIS426     -0.0150 DICT
   3152 ND1        63.3505   34.4413   39.0966 N.pl3   387 HIS426     -0.5700 DICT
   3153 CE1        63.2529   34.2917   40.4199 C.2     387 HIS426      0.2950 DICT
   3154 NE2        62.3912   33.3478   40.7808 N.2     387 HIS426     -0.4900 DICT
   3155 N          62.1788   30.1381   36.1287 N.am    388 LEU427     -0.5000 BACKBONE|DICT|DIRECT
   3156 CA         61.8605   28.7252   36.3530 C.3     388 LEU427      0.1400 BACKBONE|DICT|DIRECT
   3157 C          63.0857   27.8124   36.1573 C.2     388 LEU427      0.5000 BACKBONE|DICT|DIRECT
   3158 O          63.1926   26.8208   36.8724 O.2     388 LEU427     -0.5000 BACKBONE|DICT|DIRECT
   3159 CB         60.6822   28.2829   35.4597 C.3     388 LEU427     -0.1200 DICT
   3160 CG         59.3224   28.9176   35.8275 C.3     388 LEU427     -0.0600 DICT
   3161 CD1        58.2534   28.5862   34.7755 C.3     388 LEU427     -0.1800 DICT
   3162 CD2        58.8421   28.5258   37.2419 C.3     388 LEU427     -0.1800 DICT
   3163 N          64.0107   28.1836   35.2534 N.am    389 HIS428     -0.5000 BACKBONE|DICT|DIRECT
   3164 CA         65.2970   27.5106   35.0583 C.3     389 HIS428      0.1400 BACKBONE|DICT|DIRECT
   3165 C          66.2659   27.6992   36.2416 C.2     389 HIS428      0.5000 BACKBONE|DICT|DIRECT
   3166 O          66.9711   26.7471   36.5732 O.2     389 HIS428     -0.5000 BACKBONE|DICT|DIRECT
   3167 CB         65.9160   27.9536   33.7150 C.3     389 HIS428     -0.0050 DICT
   3168 CG         67.2567   27.3466   33.3713 C.2     389 HIS428      0.0150 DICT
   3169 CD2        67.5911   26.2727   32.5792 C.2     389 HIS428     -0.0150 DICT
   3170 ND1        68.4614   27.8449   33.8411 N.pl3   389 HIS428     -0.5700 DICT
   3171 CE1        69.4292   27.0636   33.3548 C.2     389 HIS428      0.2950 DICT
   3172 NE2        68.9750   26.0915   32.5735 N.2     389 HIS428     -0.4900 DICT
   3173 N          66.2775   28.8904   36.8711 N.am    390 SER429     -0.5000 BACKBONE|DICT|DIRECT
   3174 CA         67.0846   29.1681   38.0675 C.3     390 SER429      0.1400 BACKBONE|DICT|DIRECT
   3175 C          66.5639   28.4457   39.3295 C.2     390 SER429      0.5000 BACKBONE|DICT|DIRECT
   3176 O          67.3649   28.1333   40.2093 O.2     390 SER429     -0.5000 BACKBONE|DICT|DIRECT
   3177 CB         67.2595   30.6922   38.2517 C.3     390 SER429      0.1450 DICT
   3178 OG         66.1268   31.3254   38.8100 O.3     390 SER429     -0.6830 DICT
   3179 N          65.2566   28.1302   39.3510 N.am    391 LEU430     -0.5000 BACKBONE|DICT|DIRECT
   3180 CA         64.6047   27.2500   40.3242 C.3     391 LEU430      0.1400 BACKBONE|DICT|DIRECT
   3181 C          64.7774   25.7482   39.9878 C.2     391 LEU430      0.5000 BACKBONE|DICT|DIRECT
   3182 O          64.3263   24.9148   40.7735 O.2     391 LEU430     -0.5000 BACKBONE|DICT|DIRECT
   3183 CB         63.1062   27.6287   40.4028 C.3     391 LEU430     -0.1200 DICT
   3184 CG         62.8133   29.0268   40.9908 C.3     391 LEU430     -0.0600 DICT
   3185 CD1        61.3404   29.4088   40.7588 C.3     391 LEU430     -0.1800 DICT
   3186 CD2        63.1981   29.1343   42.4799 C.3     391 LEU430     -0.1800 DICT
   3187 N          65.4189   25.4265   38.8451 N.am    392 ASN431     -0.5000 BACKBONE|DICT|DIRECT
   3188 CA         65.7074   24.0821   38.3185 C.3     392 ASN431      0.1400 BACKBONE|DICT|DIRECT
   3189 C          64.4623   23.3352   37.7816 C.2     392 ASN431      0.5000 BACKBONE|DICT|DIRECT
   3190 O          64.5170   22.1199   37.5965 O.2     392 ASN431     -0.5000 BACKBONE|DICT|DIRECT
   3191 CB         66.5056   23.2436   39.3585 C.3     392 ASN431     -0.1200 DICT
   3192 CG         67.3864   22.1379   38.7635 C.2     392 ASN431      0.5000 DICT
   3193 ND2        67.4065   20.9721   39.4126 N.am    392 ASN431     -0.7600 DICT
   3194 OD1        68.0491   22.3303   37.7468 O.2     392 ASN431     -0.5000 DICT
   3195 N          63.3648   24.0641   37.5289 N.am    393 LEU432     -0.5000 BACKBONE|DICT|DIRECT
   3196 CA         62.0752   23.5193   37.1019 C.3     393 LEU432      0.1400 BACKBONE|DICT|DIRECT
   3197 C          61.9161   23.4464   35.5706 C.2     393 LEU432      0.5000 BACKBONE|DICT|DIRECT
   3198 O          61.0375   22.7149   35.1150 O.2     393 LEU432     -0.5000 BACKBONE|DICT|DIRECT
   3199 CB         60.9341   24.3500   37.7287 C.3     393 LEU432     -0.1200 DICT
   3200 CG         61.0059   24.5158   39.2659 C.3     393 LEU432     -0.0600 DICT
   3201 CD1        59.8647   25.4145   39.7876 C.3     393 LEU432     -0.1800 DICT
   3202 CD2        61.0850   23.1639   40.0057 C.3     393 LEU432     -0.1800 DICT
   3203 N          62.7635   24.1693   34.8149 N.am    394 LEU433     -0.5000 BACKBONE|DICT|DIRECT
   3204 CA         62.8497   24.1086   33.3530 C.3     394 LEU433      0.1400 BACKBONE|DICT|DIRECT
   3205 C          64.3043   23.9023   32.9043 C.2     394 LEU433      0.5000 BACKBONE|DICT|DIRECT
   3206 O          65.2373   24.1943   33.6525 O.2     394 LEU433     -0.5000 BACKBONE|DICT|DIRECT
   3207 CB         62.2813   25.3996   32.7143 C.3     394 LEU433     -0.1200 DICT
   3208 CG         60.7451   25.5633   32.7591 C.3     394 LEU433     -0.0600 DICT
   3209 CD1        60.3373   26.8541   32.0209 C.3     394 LEU433     -0.1800 DICT
   3210 CD2        59.9792   24.3468   32.2039 C.3     394 LEU433     -0.1800 DICT
   3211 N          64.4478   23.4121   31.6604 N.am    395 SER434     -0.5000 BACKBONE|DICT|DIRECT
   3212 CA         65.7146   23.1645   30.9558 C.3     395 SER434      0.2536 BACKBONE|DICT|DIRECT
   3213 C          65.8755   24.2168   29.8660 C.2     395 SER434      0.3364 BACKBONE|DICT|DIRECT
   3214 O          65.2859   25.2996   29.8402 O.2     395 SER434     -0.4500 BACKBONE|DICT|DIRECT
   3215 CB         65.7390   21.7266   30.3775 C.3     395 SER434      0.1450 DICT
   3216 OG         64.6886   21.4629   29.4609 O.3     395 SER434     -0.6830 DICT
   3217 N          64.8081   31.4139   21.1870 N.am    396 SER439     -0.9439 BACKBONE|DICT|DIRECT
   3218 CA         64.0098   30.5673   20.2809 C.3     396 SER439      0.1639 BACKBONE|DICT|DIRECT
   3219 C          62.5556   31.0794   20.3268 C.2     396 SER439      0.5000 BACKBONE|DICT|DIRECT
   3220 O          61.8958   30.9545   21.3607 O.2     396 SER439     -0.5000 BACKBONE|DICT|DIRECT
   3221 CB         64.0883   29.0625   20.6408 C.3     396 SER439      0.1450 DICT
   3222 OG         65.2146   28.4591   20.0353 O.3     396 SER439     -0.6830 DICT
   3223 N          62.0828   31.6312   19.1942 N.am    397 ASP440     -0.5000 BACKBONE|DICT|DIRECT
   3224 CA         60.7338   32.1841   19.0006 C.3     397 ASP440      0.1400 BACKBONE|DICT|DIRECT
   3225 C          59.5928   31.1683   19.2034 C.2     397 ASP440      0.5000 BACKBONE|DICT|DIRECT
   3226 O          58.5016   31.5826   19.5916 O.2     397 ASP440     -0.5000 BACKBONE|DICT|DIRECT
   3227 CB         60.5633   32.9016   17.6387 C.3     397 ASP440     -0.2200 DICT
   3228 CG         61.6498   33.9331   17.3083 C.2     397 ASP440      0.7000 DICT
   3229 OD1        62.1688   34.5634   18.2563 O.co2   397 ASP440     -0.8000 DICT
   3230 OD2        61.8912   34.1268   16.0975 O.co2   397 ASP440     -0.8000 DICT
   3231 N          59.8584   29.8678   18.9786 N.am    398 GLU441     -0.5000 BACKBONE|DICT|DIRECT
   3232 CA         58.9079   28.7860   19.2452 C.3     398 GLU441      0.1400 BACKBONE|DICT|DIRECT
   3233 C          58.6301   28.5959   20.7446 C.2     398 GLU441      0.5000 BACKBONE|DICT|DIRECT
   3234 O          57.4626   28.5429   21.1246 O.2     398 GLU441     -0.5000 BACKBONE|DICT|DIRECT
   3235 CB         59.3689   27.4689   18.5974 C.3     398 GLU441     -0.1200 DICT
   3236 CG         59.4260   27.5377   17.0582 C.3     398 GLU441     -0.2200 DICT
   3237 CD         59.6402   26.1805   16.3799 C.2     398 GLU441      0.7000 DICT
   3238 OE1        59.8470   25.1776   17.0995 O.co2   398 GLU441     -0.8000 DICT
   3239 OE2        59.5778   26.1700   15.1317 O.co2   398 GLU441     -0.8000 DICT
   3240 N          59.6958   28.5717   21.5669 N.am    399 HIS442     -0.5000 BACKBONE|DICT|DIRECT
   3241 CA         59.6133   28.5705   23.0329 C.3     399 HIS442      0.1400 BACKBONE|DICT|DIRECT
   3242 C          59.0277   29.8723   23.6150 C.2     399 HIS442      0.5000 BACKBONE|DICT|DIRECT
   3243 O          58.4483   29.8319   24.7000 O.2     399 HIS442     -0.5000 BACKBONE|DICT|DIRECT
   3244 CB         60.9997   28.2946   23.6504 C.3     399 HIS442     -0.0050 DICT
   3245 CG         61.4896   26.8751   23.5064 C.2     399 HIS442      0.0150 DICT
   3246 CD2        61.3156   25.7690   24.3097 C.2     399 HIS442     -0.0150 DICT
   3247 ND1        62.3009   26.4536   22.4662 N.pl3   399 HIS442     -0.5700 DICT
   3248 CE1        62.5717   25.1624   22.6758 C.2     399 HIS442      0.2950 DICT
   3249 NE2        62.0041   24.6787   23.7742 N.2     399 HIS442     -0.4900 DICT
   3250 N          59.1836   30.9885   22.8836 N.am    400 ASP443     -0.5000 BACKBONE|DICT|DIRECT
   3251 CA         58.7196   32.3216   23.2595 C.3     400 ASP443      0.1400 BACKBONE|DICT|DIRECT
   3252 C          57.1871   32.4348   23.1293 C.2     400 ASP443      0.5000 BACKBONE|DICT|DIRECT
   3253 O          56.5387   32.8931   24.0690 O.2     400 ASP443     -0.5000 BACKBONE|DICT|DIRECT
   3254 CB         59.4370   33.3963   22.4047 C.3     400 ASP443     -0.2200 DICT
   3255 CG         59.5655   34.7670   23.0666 C.2     400 ASP443      0.7000 DICT
   3256 OD1        59.6902   34.8030   24.3105 O.co2   400 ASP443     -0.8000 DICT
   3257 OD2        59.6778   35.7487   22.3000 O.co2   400 ASP443     -0.8000 DICT
   3258 N          56.6391   31.9742   21.9895 N.am    401 ILE444     -0.5000 BACKBONE|DICT|DIRECT
   3259 CA         55.1999   31.9090   21.7139 C.3     401 ILE444      0.1400 BACKBONE|DICT|DIRECT
   3260 C          54.4763   30.8339   22.5555 C.2     401 ILE444      0.5000 BACKBONE|DICT|DIRECT
   3261 O          53.3324   31.0639   22.9456 O.2     401 ILE444     -0.5000 BACKBONE|DICT|DIRECT
   3262 CB         54.9252   31.6933   20.1920 C.3     401 ILE444     -0.0600 DICT
   3263 CG1        55.3447   32.9249   19.3509 C.3     401 ILE444     -0.1200 DICT
   3264 CG2        53.4912   31.2561   19.8168 C.3     401 ILE444     -0.1800 DICT
   3265 CD1        54.5635   34.2209   19.6299 C.3     401 ILE444     -0.1800 DICT
   3266 N          55.1664   29.7206   22.8698 N.am    402 ASN445     -0.5000 BACKBONE|DICT|DIRECT
   3267 CA         54.7300   28.6942   23.8276 C.3     402 ASN445      0.1400 BACKBONE|DICT|DIRECT
   3268 C          54.5565   29.2635   25.2444 C.2     402 ASN445      0.5000 BACKBONE|DICT|DIRECT
   3269 O          53.5334   28.9886   25.8713 O.2     402 ASN445     -0.5000 BACKBONE|DICT|DIRECT
   3270 CB         55.7598   27.5395   23.8387 C.3     402 ASN445     -0.1200 DICT
   3271 CG         55.6253   26.5281   22.6966 C.2     402 ASN445      0.5000 DICT
   3272 ND2        56.4525   25.4839   22.7228 N.am    402 ASN445     -0.7600 DICT
   3273 OD1        54.7983   26.6723   21.8023 O.2     402 ASN445     -0.5000 DICT
   3274 N          55.5329   30.0666   25.7036 N.am    403 PHE446     -0.5000 BACKBONE|DICT|DIRECT
   3275 CA         55.4725   30.7868   26.9742 C.3     403 PHE446      0.1400 BACKBONE|DICT|DIRECT
   3276 C          54.3354   31.8212   27.0416 C.2     403 PHE446      0.5000 BACKBONE|DICT|DIRECT
   3277 O          53.6028   31.8338   28.0288 O.2     403 PHE446     -0.5000 BACKBONE|DICT|DIRECT
   3278 CB         56.8637   31.3481   27.3532 C.3     403 PHE446     -0.0050 DICT
   3279 CG         56.8657   32.4207   28.4308 C.ar    403 PHE446     -0.1150 DICT
   3280 CD1        56.4805   32.1032   29.7513 C.ar    403 PHE446     -0.1150 DICT
   3281 CD2        57.1079   33.7679   28.0892 C.ar    403 PHE446     -0.1150 DICT
   3282 CE1        56.3621   33.1122   30.6971 C.ar    403 PHE446     -0.1150 DICT
   3283 CE2        57.0075   34.7549   29.0592 C.ar    403 PHE446     -0.1150 DICT
   3284 CZ         56.6364   34.4303   30.3569 C.ar    403 PHE446     -0.1150 DICT
   3285 N          54.1818   32.6349   25.9837 N.am    404 LEU447     -0.5000 BACKBONE|DICT|DIRECT
   3286 CA         53.1073   33.6225   25.8742 C.3     404 LEU447      0.1400 BACKBONE|DICT|DIRECT
   3287 C          51.7052   32.9952   25.8094 C.2     404 LEU447      0.5000 BACKBONE|DICT|DIRECT
   3288 O          50.7769   33.6052   26.3339 O.2     404 LEU447     -0.5000 BACKBONE|DICT|DIRECT
   3289 CB         53.3460   34.5406   24.6608 C.3     404 LEU447     -0.1200 DICT
   3290 CG         54.4867   35.5630   24.8487 C.3     404 LEU447     -0.0600 DICT
   3291 CD1        54.8442   36.2474   23.5111 C.3     404 LEU447     -0.1800 DICT
   3292 CD2        54.1583   36.5804   25.9627 C.3     404 LEU447     -0.1800 DICT
   3293 N          51.5762   31.7916   25.2208 N.am    405 MET448     -0.5000 BACKBONE|DICT|DIRECT
   3294 CA         50.3362   31.0151   25.2135 C.3     405 MET448      0.1400 BACKBONE|DICT|DIRECT
   3295 C          49.9706   30.4970   26.6117 C.2     405 MET448      0.5000 BACKBONE|DICT|DIRECT
   3296 O          48.8242   30.6684   27.0119 O.2     405 MET448     -0.5000 BACKBONE|DICT|DIRECT
   3297 CB         50.3926   29.9058   24.1412 C.3     405 MET448     -0.1200 DICT
   3298 CG         49.1410   29.0072   24.0439 C.3     405 MET448      0.0475 DICT
   3299 SD         47.5342   29.8335   23.8729 S.3     405 MET448     -0.3350 DICT
   3300 CE         47.8041   30.7709   22.3476 C.3     405 MET448     -0.0125 DICT
   3301 N          50.9502   29.9509   27.3537 N.am    406 LYS449     -0.5000 BACKBONE|DICT|DIRECT
   3302 CA         50.7900   29.5064   28.7432 C.3     406 LYS449      0.1400 BACKBONE|DICT|DIRECT
   3303 C          50.3359   30.6375   29.6939 C.2     406 LYS449      0.5000 BACKBONE|DICT|DIRECT
   3304 O          49.4819   30.3937   30.5472 O.2     406 LYS449     -0.5000 BACKBONE|DICT|DIRECT
   3305 CB         52.1058   28.8364   29.2048 C.3     406 LYS449     -0.1200 DICT
   3306 CG         52.1217   28.2726   30.6409 C.3     406 LYS449     -0.1200 DICT
   3307 CD         51.1977   27.0611   30.8481 C.3     406 LYS449     -0.1200 DICT
   3308 CE         51.2568   26.5239   32.2856 C.3     406 LYS449      0.1900 DICT
   3309 NZ         50.5109   25.2619   32.4241 N.4     406 LYS449     -0.3000 DICT
   3310 N          50.8815   31.8511   29.4938 N.am    407 MET450     -0.5000 BACKBONE|DICT|DIRECT
   3311 CA         50.5208   33.0595   30.2373 C.3     407 MET450      0.1400 BACKBONE|DICT|DIRECT
   3312 C          49.1719   33.6646   29.8157 C.2     407 MET450      0.5000 BACKBONE|DICT|DIRECT
   3313 O          48.4733   34.1773   30.6853 O.2     407 MET450     -0.5000 BACKBONE|DICT|DIRECT
   3314 CB         51.6477   34.1090   30.1251 C.3     407 MET450     -0.1200 DICT
   3315 CG         52.9648   33.6982   30.8027 C.3     407 MET450      0.0475 DICT
   3316 SD         52.8688   33.3001   32.5689 S.3     407 MET450     -0.3350 DICT
   3317 CE         52.5608   34.9372   33.2735 C.3     407 MET450     -0.0125 DICT
   3318 N          48.8155   33.5991   28.5206 N.am    408 ALA451     -0.5000 BACKBONE|DICT|DIRECT
   3319 CA         47.5405   34.1024   27.9974 C.3     408 ALA451      0.1400 BACKBONE|DICT|DIRECT
   3320 C          46.3517   33.2095   28.3694 C.2     408 ALA451      0.5000 BACKBONE|DICT|DIRECT
   3321 O          45.2778   33.7373   28.6521 O.2     408 ALA451     -0.5000 BACKBONE|DICT|DIRECT
   3322 CB         47.6219   34.2663   26.4778 C.3     408 ALA451     -0.1800 DICT
   3323 N          46.5740   31.8845   28.4216 N.am    409 LEU452     -0.5000 BACKBONE|DICT|DIRECT
   3324 CA         45.6130   30.9063   28.9292 C.3     409 LEU452      0.1400 BACKBONE|DICT|DIRECT
   3325 C          45.1987   31.1904   30.3851 C.2     409 LEU452      0.5000 BACKBONE|DICT|DIRECT
   3326 O          44.0372   30.9732   30.7105 O.2     409 LEU452     -0.5000 BACKBONE|DICT|DIRECT
   3327 CB         46.1994   29.4839   28.8272 C.3     409 LEU452     -0.1200 DICT
   3328 CG         46.2237   28.8167   27.4354 C.3     409 LEU452     -0.0600 DICT
   3329 CD1        47.0812   27.5340   27.4741 C.3     409 LEU452     -0.1800 DICT
   3330 CD2        44.8247   28.5626   26.8400 C.3     409 LEU452     -0.1800 DICT
   3331 N          46.1184   31.7166   31.2128 N.am    410 ASP453     -0.5000 BACKBONE|DICT|DIRECT
   3332 CA         45.8013   32.2355   32.5407 C.3     410 ASP453      0.1400 BACKBONE|DICT|DIRECT
   3333 C          45.1523   33.6301   32.4304 C.2     410 ASP453      0.5000 BACKBONE|DICT|DIRECT
   3334 O          43.9637   33.7695   32.7104 O.2     410 ASP453     -0.5000 BACKBONE|DICT|DIRECT
   3335 CB         47.0379   32.2252   33.4805 C.3     410 ASP453     -0.2200 DICT
   3336 CG         46.7543   32.6987   34.9147 C.2     410 ASP453      0.7000 DICT
   3337 OD1        45.6358   32.4263   35.4044 O.co2   410 ASP453     -0.8000 DICT
   3338 OD2        47.6914   33.2586   35.5243 O.co2   410 ASP453     -0.8000 DICT
   3339 N          45.9721   34.6292   32.0709 N.am    411 LYS454     -0.5000 BACKBONE|DICT|DIRECT
   3340 CA         45.7053   36.0507   32.2692 C.3     411 LYS454      0.1400 BACKBONE|DICT|DIRECT
   3341 C          44.6158   36.6331   31.3537 C.2     411 LYS454      0.5000 BACKBONE|DICT|DIRECT
   3342 O          43.7302   37.3188   31.8621 O.2     411 LYS454     -0.5000 BACKBONE|DICT|DIRECT
   3343 CB         47.0334   36.8354   32.1649 C.3     411 LYS454     -0.1200 DICT
   3344 CG         48.1289   36.3979   33.1659 C.3     411 LYS454     -0.1200 DICT
   3345 CD         47.7524   36.6013   34.6400 C.3     411 LYS454     -0.1200 DICT
   3346 CE         48.9258   36.3603   35.5987 C.3     411 LYS454      0.1900 DICT
   3347 NZ         48.4835   36.4189   37.0019 N.4     411 LYS454     -0.3000 DICT
   3348 N          44.6820   36.3516   30.0410 N.am    412 ILE455     -0.5000 BACKBONE|DICT|DIRECT
   3349 CA         43.7294   36.8609   29.0450 C.3     412 ILE455      0.1400 BACKBONE|DICT|DIRECT
   3350 C          42.3686   36.1349   29.0743 C.2     412 ILE455      0.5000 BACKBONE|DICT|DIRECT
   3351 O          41.3545   36.7809   28.8116 O.2     412 ILE455     -0.5000 BACKBONE|DICT|DIRECT
   3352 CB         44.3347   36.8472   27.6035 C.3     412 ILE455     -0.0600 DICT
   3353 CG1        45.5242   37.8268   27.4756 C.3     412 ILE455     -0.1200 DICT
   3354 CG2        43.3426   37.0516   26.4358 C.3     412 ILE455     -0.1800 DICT
   3355 CD1        45.1420   39.3168   27.5068 C.3     412 ILE455     -0.1800 DICT
   3356 N          42.3529   34.8405   29.4420 N.am    413 ALA456     -0.5000 BACKBONE|DICT|DIRECT
   3357 CA         41.1222   34.0684   29.6490 C.3     413 ALA456      0.1400 BACKBONE|DICT|DIRECT
   3358 C          40.3293   34.4881   30.8988 C.2     413 ALA456      0.5000 BACKBONE|DICT|DIRECT
   3359 O          39.1191   34.2643   30.9472 O.2     413 ALA456     -0.5000 BACKBONE|DICT|DIRECT
   3360 CB         41.4608   32.5779   29.7380 C.3     413 ALA456     -0.1800 DICT
   3361 N          41.0279   35.0882   31.8751 N.am    414 PHE457     -0.5000 BACKBONE|DICT|DIRECT
   3362 CA         40.4756   35.5287   33.1500 C.3     414 PHE457      0.1400 BACKBONE|DICT|DIRECT
   3363 C          39.8253   36.9231   33.0804 C.2     414 PHE457      0.5000 BACKBONE|DICT|DIRECT
   3364 O          38.9518   37.1911   33.9016 O.2     414 PHE457     -0.5000 BACKBONE|DICT|DIRECT
   3365 CB         41.5982   35.4306   34.2006 C.3     414 PHE457     -0.0050 DICT
   3366 CG         41.2025   35.6794   35.6401 C.ar    414 PHE457     -0.1150 DICT
   3367 CD1        40.6876   34.6277   36.4261 C.ar    414 PHE457     -0.1150 DICT
   3368 CD2        41.2220   36.9843   36.1663 C.ar    414 PHE457     -0.1150 DICT
   3369 CE1        40.2805   34.8721   37.7294 C.ar    414 PHE457     -0.1150 DICT
   3370 CE2        40.8284   37.2033   37.4739 C.ar    414 PHE457     -0.1150 DICT
   3371 CZ         40.3588   36.1545   38.2551 C.ar    414 PHE457     -0.1150 DICT
   3372 N          40.2158   37.7658   32.1041 N.am    415 ILE458     -0.5000 BACKBONE|DICT|DIRECT
   3373 CA         39.6324   39.0901   31.8359 C.3     415 ILE458      0.1400 BACKBONE|DICT|DIRECT
   3374 C          38.0875   39.0967   31.6679 C.2     415 ILE458      0.5000 BACKBONE|DICT|DIRECT
   3375 O          37.4378   39.8296   32.4127 O.2     415 ILE458     -0.5000 BACKBONE|DICT|DIRECT
   3376 CB         40.3402   39.7944   30.6271 C.3     415 ILE458     -0.0600 DICT
   3377 CG1        41.7777   40.2438   30.9821 C.3     415 ILE458     -0.1200 DICT
   3378 CG2        39.5714   40.9483   29.9404 C.3     415 ILE458     -0.1800 DICT
   3379 CD1        41.8946   41.3106   32.0859 C.3     415 ILE458     -0.1800 DICT
   3380 N          37.5041   38.2676   30.7683 N.am    416 PRO459     -0.1400 BACKBONE|DICT|DIRECT
   3381 CA         36.0377   38.1722   30.6421 C.3     416 PRO459      0.0100 BACKBONE|DICT|DIRECT
   3382 C          35.3191   37.4817   31.8169 C.2     416 PRO459      0.5000 BACKBONE|DICT|DIRECT
   3383 O          34.1709   37.8410   32.0735 O.2     416 PRO459     -0.5000 BACKBONE|DICT|DIRECT
   3384 CB         35.8325   37.4178   29.3226 C.3     416 PRO459     -0.1200 DICT
   3385 CG         37.0780   36.5657   29.1891 C.3     416 PRO459     -0.1200 DICT
   3386 CD         38.1647   37.4756   29.7300 C.3     416 PRO459     -0.0500 DICT
   3387 N          35.9878   36.5416   32.5164 N.am    417 PHE460     -0.5000 BACKBONE|DICT|DIRECT
   3388 CA         35.4549   35.8865   33.7188 C.3     417 PHE460      0.1400 BACKBONE|DICT|DIRECT
   3389 C          35.3002   36.8781   34.8816 C.2     417 PHE460      0.5000 BACKBONE|DICT|DIRECT
   3390 O          34.2512   36.9144   35.5186 O.2     417 PHE460     -0.5000 BACKBONE|DICT|DIRECT
   3391 CB         36.3447   34.6902   34.1436 C.3     417 PHE460     -0.0050 DICT
   3392 CG         35.8038   33.8827   35.3198 C.ar    417 PHE460     -0.1150 DICT
   3393 CD1        34.8834   32.8374   35.0954 C.ar    417 PHE460     -0.1150 DICT
   3394 CD2        36.0529   34.2873   36.6506 C.ar    417 PHE460     -0.1150 DICT
   3395 CE1        34.2661   32.2018   36.1634 C.ar    417 PHE460     -0.1150 DICT
   3396 CE2        35.4180   33.6437   37.7048 C.ar    417 PHE460     -0.1150 DICT
   3397 CZ         34.5329   32.6026   37.4636 C.ar    417 PHE460     -0.1150 DICT
   3398 N          36.3659   37.6457   35.1455 N.am    418 SER461     -0.5000 BACKBONE|DICT|DIRECT
   3399 CA         36.4469   38.5840   36.2590 C.3     418 SER461      0.1400 BACKBONE|DICT|DIRECT
   3400 C          35.6145   39.8574   36.0838 C.2     418 SER461      0.5000 BACKBONE|DICT|DIRECT
   3401 O          35.2386   40.4598   37.0902 O.2     418 SER461     -0.5000 BACKBONE|DICT|DIRECT
   3402 CB         37.9225   38.8590   36.5742 C.3     418 SER461      0.1450 DICT
   3403 OG         38.5734   39.5418   35.5237 O.3     418 SER461     -0.6830 DICT
   3404 N          35.3000   40.2089   34.8271 N.am    419 TYR462     -0.5000 BACKBONE|DICT|DIRECT
   3405 CA         34.3251   41.2393   34.4974 C.3     419 TYR462      0.1400 BACKBONE|DICT|DIRECT
   3406 C          32.9059   40.7552   34.8533 C.2     419 TYR462      0.5000 BACKBONE|DICT|DIRECT
   3407 O          32.2258   41.4104   35.6409 O.2     419 TYR462     -0.5000 BACKBONE|DICT|DIRECT
   3408 CB         34.4731   41.6189   33.0055 C.3     419 TYR462     -0.0050 DICT
   3409 CG         33.7798   42.9073   32.6058 C.ar    419 TYR462     -0.1150 DICT
   3410 CD1        34.1496   44.1156   33.2326 C.ar    419 TYR462     -0.1150 DICT
   3411 CD2        32.7787   42.9124   31.6107 C.ar    419 TYR462     -0.1150 DICT
   3412 CE1        33.4941   45.3117   32.8970 C.ar    419 TYR462     -0.1150 DICT
   3413 CE2        32.1385   44.1187   31.2606 C.ar    419 TYR462     -0.1150 DICT
   3414 CZ         32.4867   45.3148   31.9181 C.ar    419 TYR462      0.1500 DICT
   3415 OH         31.8466   46.4829   31.6346 O.3     419 TYR462     -0.5850 DICT
   3416 N          32.5413   39.5804   34.3084 N.am    420 LEU463     -0.5000 BACKBONE|DICT|DIRECT
   3417 CA         31.2548   38.8847   34.4021 C.3     420 LEU463      0.1400 BACKBONE|DICT|DIRECT
   3418 C          30.6273   38.7707   35.8022 C.2     420 LEU463      0.5000 BACKBONE|DICT|DIRECT
   3419 O          29.4179   38.9752   35.9085 O.2     420 LEU463     -0.5000 BACKBONE|DICT|DIRECT
   3420 CB         31.4233   37.5114   33.7032 C.3     420 LEU463     -0.1200 DICT
   3421 CG         30.3114   36.4486   33.8596 C.3     420 LEU463     -0.0600 DICT
   3422 CD1        30.4736   35.3961   32.7678 C.3     420 LEU463     -0.1800 DICT
   3423 CD2        30.2838   35.7233   35.2221 C.3     420 LEU463     -0.1800 DICT
   3424 N          31.4206   38.3857   36.8215 N.am    421 VAL464     -0.5000 BACKBONE|DICT|DIRECT
   3425 CA         30.9061   37.9968   38.1438 C.3     421 VAL464      0.1400 BACKBONE|DICT|DIRECT
   3426 C          30.1637   39.1372   38.8676 C.2     421 VAL464      0.5000 BACKBONE|DICT|DIRECT
   3427 O          29.0730   38.8966   39.3873 O.2     421 VAL464     -0.5000 BACKBONE|DICT|DIRECT
   3428 CB         32.0124   37.4159   39.0759 C.3     421 VAL464     -0.0600 DICT
   3429 CG1        31.5607   37.1545   40.5315 C.3     421 VAL464     -0.1800 DICT
   3430 CG2        32.5949   36.1088   38.5145 C.3     421 VAL464     -0.1800 DICT
   3431 N          30.7424   40.3505   38.8426 N.am    422 ASP465     -0.5000 BACKBONE|DICT|DIRECT
   3432 CA         30.1181   41.5573   39.3893 C.3     422 ASP465      0.1400 BACKBONE|DICT|DIRECT
   3433 C          29.1997   42.2903   38.4003 C.2     422 ASP465      0.5000 BACKBONE|DICT|DIRECT
   3434 O          28.3426   43.0243   38.8824 O.2     422 ASP465     -0.5000 BACKBONE|DICT|DIRECT
   3435 CB         31.0892   42.5070   40.1272 C.3     422 ASP465     -0.2200 DICT
   3436 CG         31.7100   41.9280   41.4086 C.2     422 ASP465      0.7000 DICT
   3437 OD1        31.4421   40.7523   41.7469 O.co2   422 ASP465     -0.8000 DICT
   3438 OD2        32.4460   42.6955   42.0644 O.co2   422 ASP465     -0.8000 DICT
   3439 N          29.2786   42.0312   37.0779 N.am    423 GLN466     -0.5000 BACKBONE|DICT|DIRECT
   3440 CA         28.2098   42.4388   36.1473 C.3     423 GLN466      0.1400 BACKBONE|DICT|DIRECT
   3441 C          26.8761   41.7303   36.4483 C.2     423 GLN466      0.5000 BACKBONE|DICT|DIRECT
   3442 O          25.8267   42.3610   36.3363 O.2     423 GLN466     -0.5000 BACKBONE|DICT|DIRECT
   3443 CB         28.6003   42.2245   34.6626 C.3     423 GLN466     -0.1200 DICT
   3444 CG         29.7156   43.1266   34.0923 C.3     423 GLN466     -0.1200 DICT
   3445 CD         29.5616   44.6201   34.3837 C.2     423 GLN466      0.5000 DICT
   3446 NE2        30.6682   45.2803   34.7262 N.am    423 GLN466     -0.7600 DICT
   3447 OE1        28.4709   45.1758   34.2788 O.2     423 GLN466     -0.5000 DICT
   3448 N          26.9484   40.4567   36.8720 N.am    424 TRP467     -0.5000 BACKBONE|DICT|DIRECT
   3449 CA         25.8054   39.6910   37.3535 C.3     424 TRP467      0.1400 BACKBONE|DICT|DIRECT
   3450 C          25.3289   40.1569   38.7423 C.2     424 TRP467      0.5000 BACKBONE|DICT|DIRECT
   3451 O          24.1273   40.3499   38.9119 O.2     424 TRP467     -0.5000 BACKBONE|DICT|DIRECT
   3452 CB         26.1290   38.1832   37.3213 C.3     424 TRP467     -0.1200 DICT
   3453 CG         25.0178   37.2896   37.7814 C.ar    424 TRP467      0.0750 DICT
   3454 CD1        23.9442   36.9350   37.0417 C.ar    424 TRP467     -0.1150 DICT
   3455 CD2        24.7965   36.7235   39.1078 C.ar    424 TRP467     -0.0550 DICT
   3456 CE2        23.5445   36.0385   39.1019 C.ar    424 TRP467      0.1300 DICT
   3457 CE3        25.5220   36.7287   40.3216 C.ar    424 TRP467     -0.1150 DICT
   3458 NE1        23.0799   36.1885   37.8129 N.pl3   424 TRP467     -0.5700 DICT
   3459 CZ2        23.0293   35.4082   40.2467 C.ar    424 TRP467     -0.1150 DICT
   3460 CZ3        25.0171   36.0978   41.4762 C.ar    424 TRP467     -0.1150 DICT
   3461 CH2        23.7693   35.4486   41.4421 C.ar    424 TRP467     -0.1150 DICT
   3462 N          26.2561   40.3221   39.7056 N.am    425 ARG468     -0.5000 BACKBONE|DICT|DIRECT
   3463 CA         25.9159   40.6570   41.0934 C.3     425 ARG468      0.1400 BACKBONE|DICT|DIRECT
   3464 C          25.3700   42.0796   41.2863 C.2     425 ARG468      0.5000 BACKBONE|DICT|DIRECT
   3465 O          24.4479   42.2308   42.0829 O.2     425 ARG468     -0.5000 BACKBONE|DICT|DIRECT
   3466 CB         27.0970   40.3789   42.0481 C.3     425 ARG468     -0.1200 DICT
   3467 CG         26.8349   39.1777   42.9711 C.3     425 ARG468     -0.0500 DICT
   3468 CD         27.8186   39.0674   44.1370 C.3     425 ARG468      0.1900 DICT
   3469 NE         29.2126   39.0802   43.6802 N.pl3   425 ARG468     -0.7000 DICT
   3470 CZ         30.2703   38.6664   44.3912 C.cat   425 ARG468      0.6399 DICT
   3471 NH1        30.1305   38.0913   45.5922 N.pl3   425 ARG468     -0.8000 DICT
   3472 NH2        31.4912   38.8485   43.8867 N.pl3   425 ARG468     -0.8000 DICT
   3473 N          25.8935   43.0781   40.5506 N.am    426 TRP469     -0.5000 BACKBONE|DICT|DIRECT
   3474 CA         25.3606   44.4478   40.5491 C.3     426 TRP469      0.1400 BACKBONE|DICT|DIRECT
   3475 C          23.9154   44.5142   40.0298 C.2     426 TRP469      0.5000 BACKBONE|DICT|DIRECT
   3476 O          23.1105   45.2380   40.6115 O.2     426 TRP469     -0.5000 BACKBONE|DICT|DIRECT
   3477 CB         26.2568   45.3932   39.7235 C.3     426 TRP469     -0.1200 DICT
   3478 CG         27.6752   45.6106   40.1710 C.ar    426 TRP469      0.0750 DICT
   3479 CD1        28.1724   45.4116   41.4147 C.ar    426 TRP469     -0.1150 DICT
   3480 CD2        28.7832   46.1441   39.3824 C.ar    426 TRP469     -0.0550 DICT
   3481 CE2        29.9433   46.2051   40.2119 C.ar    426 TRP469      0.1300 DICT
   3482 CE3        28.9294   46.5769   38.0430 C.ar    426 TRP469     -0.1150 DICT
   3483 NE1        29.5081   45.7561   41.4411 N.pl3   426 TRP469     -0.5700 DICT
   3484 CZ2        31.1866   46.6528   39.7328 C.ar    426 TRP469     -0.1150 DICT
   3485 CZ3        30.1678   47.0410   37.5567 C.ar    426 TRP469     -0.1150 DICT
   3486 CH2        31.2972   47.0754   38.3962 C.ar    426 TRP469     -0.1150 DICT
   3487 N          23.6149   43.7161   38.9899 N.am    427 ARG470     -0.5000 BACKBONE|DICT|DIRECT
   3488 CA         22.2771   43.5441   38.4267 C.3     427 ARG470      0.1400 BACKBONE|DICT|DIRECT
   3489 C          21.3156   42.7644   39.3471 C.2     427 ARG470      0.5000 BACKBONE|DICT|DIRECT
   3490 O          20.1139   43.0030   39.2765 O.2     427 ARG470     -0.5000 BACKBONE|DICT|DIRECT
   3491 CB         22.3886   42.8726   37.0506 C.3     427 ARG470     -0.1200 DICT
   3492 CG         22.9818   43.7705   35.9505 C.3     427 ARG470     -0.0500 DICT
   3493 CD         23.0638   43.0447   34.5970 C.3     427 ARG470      0.1900 DICT
   3494 NE         21.7253   42.7849   34.0420 N.pl3   427 ARG470     -0.7000 DICT
   3495 CZ         21.3402   41.7103   33.3303 C.cat   427 ARG470      0.6399 DICT
   3496 NH1        22.1858   40.7206   33.0095 N.pl3   427 ARG470     -0.8000 DICT
   3497 NH2        20.0660   41.6091   32.9373 N.pl3   427 ARG470     -0.8000 DICT
   3498 N          21.8287   41.8762   40.2142 N.am    428 VAL471     -0.5000 BACKBONE|DICT|DIRECT
   3499 CA         21.0350   41.2409   41.2705 C.3     428 VAL471      0.1400 BACKBONE|DICT|DIRECT
   3500 C          20.7139   42.2269   42.4147 C.2     428 VAL471      0.5000 BACKBONE|DICT|DIRECT
   3501 O          19.5940   42.2035   42.9263 O.2     428 VAL471     -0.5000 BACKBONE|DICT|DIRECT
   3502 CB         21.7359   39.9656   41.8279 C.3     428 VAL471     -0.0600 DICT
   3503 CG1        21.2378   39.4768   43.2022 C.3     428 VAL471     -0.1800 DICT
   3504 CG2        21.6462   38.8073   40.8207 C.3     428 VAL471     -0.1800 DICT
   3505 N          21.6899   43.0783   42.7763 N.am    429 PHE472     -0.5000 BACKBONE|DICT|DIRECT
   3506 CA         21.5768   44.0549   43.8577 C.3     429 PHE472      0.1400 BACKBONE|DICT|DIRECT
   3507 C          20.6587   45.2487   43.5355 C.2     429 PHE472      0.5000 BACKBONE|DICT|DIRECT
   3508 O          19.9429   45.6798   44.4378 O.2     429 PHE472     -0.5000 BACKBONE|DICT|DIRECT
   3509 CB         22.9798   44.5050   44.3232 C.3     429 PHE472     -0.0050 DICT
   3510 CG         23.8628   43.4384   44.9654 C.ar    429 PHE472     -0.1150 DICT
   3511 CD1        25.2595   43.4833   44.7654 C.ar    429 PHE472     -0.1150 DICT
   3512 CD2        23.3464   42.5046   45.8948 C.ar    429 PHE472     -0.1150 DICT
   3513 CE1        26.0928   42.5861   45.4167 C.ar    429 PHE472     -0.1150 DICT
   3514 CE2        24.1957   41.6086   46.5310 C.ar    429 PHE472     -0.1150 DICT
   3515 CZ         25.5629   41.6488   46.2920 C.ar    429 PHE472     -0.1150 DICT
   3516 N          20.6367   45.7342   42.2777 N.am    430 ASP473     -0.5000 BACKBONE|DICT|DIRECT
   3517 CA         19.7106   46.7999   41.8487 C.3     430 ASP473      0.1400 BACKBONE|DICT|DIRECT
   3518 C          18.2783   46.2786   41.5822 C.2     430 ASP473      0.5000 BACKBONE|DICT|DIRECT
   3519 O          17.3603   47.0917   41.4777 O.2     430 ASP473     -0.5000 BACKBONE|DICT|DIRECT
   3520 CB         20.2381   47.6643   40.6700 C.3     430 ASP473     -0.2200 DICT
   3521 CG         20.6139   46.9293   39.3798 C.2     430 ASP473      0.7000 DICT
   3522 OD1        19.9172   45.9478   39.0472 O.co2   430 ASP473     -0.8000 DICT
   3523 OD2        21.5152   47.4350   38.6771 O.co2   430 ASP473     -0.8000 DICT
   3524 N          18.1125   44.9464   41.4934 N.am    431 GLY474     -0.5000 BACKBONE|DICT|DIRECT
   3525 CA         16.8260   44.2763   41.3228 C.3     431 GLY474      0.0800 BACKBONE|DICT|DIRECT
   3526 C          16.5008   43.9610   39.8539 C.2     431 GLY474      0.5000 BACKBONE|DICT|DIRECT
   3527 O          15.3996   43.4760   39.5958 O.2     431 GLY474     -0.5000 BACKBONE|DICT|DIRECT
   3528 N          17.4241   44.2010   38.9010 N.am    432 SER475     -0.5000 BACKBONE|DICT|DIRECT
   3529 CA         17.2694   43.8546   37.4791 C.3     432 SER475      0.1400 BACKBONE|DICT|DIRECT
   3530 C          17.1665   42.3377   37.2188 C.2     432 SER475      0.5000 BACKBONE|DICT|DIRECT
   3531 O          16.4934   41.9440   36.2666 O.2     432 SER475     -0.5000 BACKBONE|DICT|DIRECT
   3532 CB         18.4340   44.4385   36.6530 C.3     432 SER475      0.1450 DICT
   3533 OG         18.3752   45.8476   36.6187 O.3     432 SER475     -0.6830 DICT
   3534 N          17.8192   41.5272   38.0696 N.am    433 ILE476     -0.5000 BACKBONE|DICT|DIRECT
   3535 CA         17.7850   40.0682   38.0332 C.3     433 ILE476      0.1400 BACKBONE|DICT|DIRECT
   3536 C          17.1379   39.5825   39.3441 C.2     433 ILE476      0.5000 BACKBONE|DICT|DIRECT
   3537 O          17.7383   39.7031   40.4134 O.2     433 ILE476     -0.5000 BACKBONE|DICT|DIRECT
   3538 CB         19.2125   39.4501   37.9019 C.3     433 ILE476     -0.0600 DICT
   3539 CG1        19.9365   39.9402   36.6275 C.3     433 ILE476     -0.1200 DICT
   3540 CG2        19.2040   37.9046   37.9288 C.3     433 ILE476     -0.1800 DICT
   3541 CD1        21.4311   39.5913   36.5916 C.3     433 ILE476     -0.1800 DICT
   3542 N          15.9219   39.0296   39.2191 N.am    434 THR477     -0.5000 BACKBONE|DICT|DIRECT
   3543 CA         15.1777   38.3668   40.2939 C.3     434 THR477      0.1400 BACKBONE|DICT|DIRECT
   3544 C          15.6920   36.9245   40.5155 C.2     434 THR477      0.5000 BACKBONE|DICT|DIRECT
   3545 O          16.4649   36.4178   39.6995 O.2     434 THR477     -0.5000 BACKBONE|DICT|DIRECT
   3546 CB         13.6637   38.3026   39.9375 C.3     434 THR477      0.2050 DICT
   3547 CG2        13.0450   39.6715   39.6131 C.3     434 THR477     -0.1800 DICT
   3548 OG1        13.3907   37.4096   38.8730 O.3     434 THR477     -0.6830 DICT
   3549 N          15.2336   36.2730   41.6029 N.am    435 LYS478     -0.5000 BACKBONE|DICT|DIRECT
   3550 CA         15.5724   34.8776   41.9217 C.3     435 LYS478      0.1400 BACKBONE|DICT|DIRECT
   3551 C          15.0709   33.8437   40.8920 C.2     435 LYS478      0.5000 BACKBONE|DICT|DIRECT
   3552 O          15.6400   32.7555   40.8132 O.2     435 LYS478     -0.5000 BACKBONE|DICT|DIRECT
   3553 CB         15.1424   34.5283   43.3636 C.3     435 LYS478     -0.1200 DICT
   3554 CG         13.6290   34.3403   43.5903 C.3     435 LYS478     -0.1200 DICT
   3555 CD         13.3150   33.8210   45.0005 C.3     435 LYS478     -0.1200 DICT
   3556 CE         11.8267   33.4969   45.1883 C.3     435 LYS478      0.1900 DICT
   3557 NZ         11.5645   32.9408   46.5264 N.4     435 LYS478     -0.3000 DICT
   3558 N          14.0484   34.2236   40.1074 N.am    436 GLU479     -0.5000 BACKBONE|DICT|DIRECT
   3559 CA         13.4997   33.4808   38.9722 C.3     436 GLU479      0.1400 BACKBONE|DICT|DIRECT
   3560 C          14.5063   33.3460   37.8143 C.2     436 GLU479      0.5000 BACKBONE|DICT|DIRECT
   3561 O          14.4190   32.3787   37.0609 O.2     436 GLU479     -0.5000 BACKBONE|DICT|DIRECT
   3562 CB         12.2549   34.2287   38.4425 C.3     436 GLU479     -0.1200 DICT
   3563 CG         11.2069   34.6117   39.5081 C.3     436 GLU479     -0.2200 DICT
   3564 CD         10.1485   35.5497   38.9311 C.2     436 GLU479      0.7000 DICT
   3565 OE1        10.5151   36.7192   38.6755 O.co2   436 GLU479     -0.8000 DICT
   3566 OE2         9.0002   35.0869   38.7613 O.co2   436 GLU479     -0.8000 DICT
   3567 N          15.4015   34.3418   37.6884 N.am    437 ASN480     -0.5000 BACKBONE|DICT|DIRECT
   3568 CA         16.2794   34.5697   36.5416 C.3     437 ASN480      0.1400 BACKBONE|DICT|DIRECT
   3569 C          17.7714   34.5419   36.9228 C.2     437 ASN480      0.5000 BACKBONE|DICT|DIRECT
   3570 O          18.5806   34.9030   36.0702 O.2     437 ASN480     -0.5000 BACKBONE|DICT|DIRECT
   3571 CB         15.9021   35.9259   35.8886 C.3     437 ASN480     -0.1200 DICT
   3572 CG         14.4832   35.9633   35.3087 C.2     437 ASN480      0.5000 DICT
   3573 ND2        13.7640   37.0659   35.5258 N.am    437 ASN480     -0.7600 DICT
   3574 OD1        14.0446   35.0164   34.6593 O.2     437 ASN480     -0.5000 DICT
   3575 N          18.1304   34.1165   38.1535 N.am    438 TYR481     -0.5000 BACKBONE|DICT|DIRECT
   3576 CA         19.5175   34.0183   38.6392 C.3     438 TYR481      0.1400 BACKBONE|DICT|DIRECT
   3577 C          20.4466   33.2308   37.7019 C.2     438 TYR481      0.5000 BACKBONE|DICT|DIRECT
   3578 O          21.4613   33.7778   37.2732 O.2     438 TYR481     -0.5000 BACKBONE|DICT|DIRECT
   3579 CB         19.5739   33.3757   40.0488 C.3     438 TYR481     -0.0050 DICT
   3580 CG         19.2677   34.2113   41.2845 C.ar    438 TYR481     -0.1150 DICT
   3581 CD1        18.9991   33.5369   42.4949 C.ar    438 TYR481     -0.1150 DICT
   3582 CD2        19.3043   35.6241   41.2807 C.ar    438 TYR481     -0.1150 DICT
   3583 CE1        18.7551   34.2574   43.6793 C.ar    438 TYR481     -0.1150 DICT
   3584 CE2        19.0437   36.3472   42.4598 C.ar    438 TYR481     -0.1150 DICT
   3585 CZ         18.7677   35.6650   43.6598 C.ar    438 TYR481      0.1500 DICT
   3586 OH         18.5194   36.3658   44.8022 O.3     438 TYR481     -0.5850 DICT
   3587 N          20.0807   31.9751   37.4011 N.am    439 ASN482     -0.5000 BACKBONE|DICT|DIRECT
   3588 CA         20.8940   31.0839   36.5767 C.3     439 ASN482      0.1400 BACKBONE|DICT|DIRECT
   3589 C          20.8301   31.4345   35.0802 C.2     439 ASN482      0.5000 BACKBONE|DICT|DIRECT
   3590 O          21.8419   31.3151   34.3930 O.2     439 ASN482     -0.5000 BACKBONE|DICT|DIRECT
   3591 CB         20.4789   29.6131   36.8164 C.3     439 ASN482     -0.1200 DICT
   3592 CG         21.6800   28.6689   36.8607 C.2     439 ASN482      0.5000 DICT
   3593 ND2        21.6255   27.5670   36.1174 N.am    439 ASN482     -0.7600 DICT
   3594 OD1        22.6482   28.9259   37.5688 O.2     439 ASN482     -0.5000 DICT
   3595 N          19.6581   31.8929   34.6140 N.am    440 GLN483     -0.5000 BACKBONE|DICT|DIRECT
   3596 CA         19.3997   32.3055   33.2367 C.3     440 GLN483      0.1400 BACKBONE|DICT|DIRECT
   3597 C          20.2536   33.5108   32.8139 C.2     440 GLN483      0.5000 BACKBONE|DICT|DIRECT
   3598 O          20.8990   33.4462   31.7694 O.2     440 GLN483     -0.5000 BACKBONE|DICT|DIRECT
   3599 CB         17.8946   32.5925   33.0359 C.3     440 GLN483     -0.1200 DICT
   3600 CG         16.9762   31.3525   33.1303 C.3     440 GLN483     -0.1200 DICT
   3601 CD         16.3813   31.1027   34.5226 C.2     440 GLN483      0.5000 DICT
   3602 NE2        15.1180   30.6784   34.5689 N.am    440 GLN483     -0.7600 DICT
   3603 OE1        17.0444   31.2680   35.5447 O.2     440 GLN483     -0.5000 DICT
   3604 N          20.2734   34.5583   33.6560 N.am    441 GLU484     -0.5000 BACKBONE|DICT|DIRECT
   3605 CA         21.0563   35.7754   33.4429 C.3     441 GLU484      0.1400 BACKBONE|DICT|DIRECT
   3606 C          22.5482   35.6215   33.7686 C.2     441 GLU484      0.5000 BACKBONE|DICT|DIRECT
   3607 O          23.3417   36.3966   33.2370 O.2     441 GLU484     -0.5000 BACKBONE|DICT|DIRECT
   3608 CB         20.4209   36.9535   34.2071 C.3     441 GLU484     -0.1200 DICT
   3609 CG         19.0493   37.3758   33.6404 C.3     441 GLU484     -0.2200 DICT
   3610 CD         19.1476   37.9528   32.2260 C.2     441 GLU484      0.7000 DICT
   3611 OE1        19.9558   38.8909   32.0416 O.co2   441 GLU484     -0.8000 DICT
   3612 OE2        18.4304   37.4324   31.3459 O.co2   441 GLU484     -0.8000 DICT
   3613 N          22.9198   34.6071   34.5699 N.am    442 TRP485     -0.5000 BACKBONE|DICT|DIRECT
   3614 CA         24.3073   34.1704   34.7198 C.3     442 TRP485      0.1400 BACKBONE|DICT|DIRECT
   3615 C          24.8477   33.6052   33.3969 C.2     442 TRP485      0.5000 BACKBONE|DICT|DIRECT
   3616 O          25.8582   34.1094   32.9139 O.2     442 TRP485     -0.5000 BACKBONE|DICT|DIRECT
   3617 CB         24.4378   33.1837   35.8955 C.3     442 TRP485     -0.1200 DICT
   3618 CG         25.7691   32.5172   36.0873 C.ar    442 TRP485      0.0750 DICT
   3619 CD1        26.0879   31.2801   35.6454 C.ar    442 TRP485     -0.1150 DICT
   3620 CD2        26.9739   33.0338   36.7349 C.ar    442 TRP485     -0.0550 DICT
   3621 CE2        27.9770   32.0197   36.6914 C.ar    442 TRP485      0.1300 DICT
   3622 CE3        27.3152   34.2417   37.3879 C.ar    442 TRP485     -0.1150 DICT
   3623 NE1        27.3827   30.9834   36.0064 N.pl3   442 TRP485     -0.5700 DICT
   3624 CZ2        29.2439   32.1853   37.2774 C.ar    442 TRP485     -0.1150 DICT
   3625 CZ3        28.5757   34.4149   37.9961 C.ar    442 TRP485     -0.1150 DICT
   3626 CH2        29.5389   33.3879   37.9429 C.ar    442 TRP485     -0.1150 DICT
   3627 N          24.1299   32.6310   32.8074 N.am    443 TRP486     -0.5000 BACKBONE|DICT|DIRECT
   3628 CA         24.4776   32.0230   31.5205 C.3     443 TRP486      0.1400 BACKBONE|DICT|DIRECT
   3629 C          24.3504   32.9346   30.2902 C.2     443 TRP486      0.5000 BACKBONE|DICT|DIRECT
   3630 O          25.0417   32.6744   29.3048 O.2     443 TRP486     -0.5000 BACKBONE|DICT|DIRECT
   3631 CB         23.7745   30.6667   31.3345 C.3     443 TRP486     -0.1200 DICT
   3632 CG         24.4049   29.5870   32.1558 C.ar    443 TRP486      0.0750 DICT
   3633 CD1        23.9026   29.0315   33.2803 C.ar    443 TRP486     -0.1150 DICT
   3634 CD2        25.7336   29.0094   31.9807 C.ar    443 TRP486     -0.0550 DICT
   3635 CE2        25.9866   28.1292   33.0715 C.ar    443 TRP486      0.1300 DICT
   3636 CE3        26.7652   29.1598   31.0235 C.ar    443 TRP486     -0.1150 DICT
   3637 NE1        24.8351   28.1755   33.8232 N.pl3   443 TRP486     -0.5700 DICT
   3638 CZ2        27.2007   27.4440   33.2147 C.ar    443 TRP486     -0.1150 DICT
   3639 CZ3        27.9863   28.4689   31.1478 C.ar    443 TRP486     -0.1150 DICT
   3640 CH2        28.2058   27.6148   32.2441 C.ar    443 TRP486     -0.1150 DICT
   3641 N          23.5537   34.0137   30.3807 N.am    444 SER487     -0.5000 BACKBONE|DICT|DIRECT
   3642 CA         23.5245   35.0834   29.3798 C.3     444 SER487      0.1400 BACKBONE|DICT|DIRECT
   3643 C          24.8471   35.8701   29.3400 C.2     444 SER487      0.5000 BACKBONE|DICT|DIRECT
   3644 O          25.2982   36.2095   28.2482 O.2     444 SER487     -0.5000 BACKBONE|DICT|DIRECT
   3645 CB         22.3477   36.0406   29.6469 C.3     444 SER487      0.1450 DICT
   3646 OG         21.1147   35.4211   29.3447 O.3     444 SER487     -0.6830 DICT
   3647 N          25.4543   36.1140   30.5172 N.am    445 LEU488     -0.5000 BACKBONE|DICT|DIRECT
   3648 CA         26.7391   36.8030   30.6505 C.3     445 LEU488      0.1400 BACKBONE|DICT|DIRECT
   3649 C          27.9452   35.8810   30.3861 C.2     445 LEU488      0.5000 BACKBONE|DICT|DIRECT
   3650 O          28.9445   36.3719   29.8614 O.2     445 LEU488     -0.5000 BACKBONE|DICT|DIRECT
   3651 CB         26.8403   37.5041   32.0243 C.3     445 LEU488     -0.1200 DICT
   3652 CG         25.7875   38.6137   32.2747 C.3     445 LEU488     -0.0600 DICT
   3653 CD1        25.8715   39.1290   33.7265 C.3     445 LEU488     -0.1800 DICT
   3654 CD2        25.8517   39.7625   31.2424 C.3     445 LEU488     -0.1800 DICT
   3655 N          27.8306   34.5724   30.6961 N.am    446 ARG489     -0.5000 BACKBONE|DICT|DIRECT
   3656 CA         28.8167   33.5352   30.3409 C.3     446 ARG489      0.1400 BACKBONE|DICT|DIRECT
   3657 C          28.9483   33.3707   28.8243 C.2     446 ARG489      0.5000 BACKBONE|DICT|DIRECT
   3658 O          30.0642   33.1952   28.3408 O.2     446 ARG489     -0.5000 BACKBONE|DICT|DIRECT
   3659 CB         28.4486   32.1814   30.9807 C.3     446 ARG489     -0.1200 DICT
   3660 CG         28.4799   32.1543   32.5224 C.3     446 ARG489     -0.0500 DICT
   3661 CD         29.8580   31.8524   33.1246 C.3     446 ARG489      0.1900 DICT
   3662 NE         30.2253   30.4369   32.9827 N.pl3   446 ARG489     -0.7000 DICT
   3663 CZ         31.4501   29.9301   33.1958 C.cat   446 ARG489      0.6399 DICT
   3664 NH1        31.6518   28.6110   33.1112 N.pl3   446 ARG489     -0.8000 DICT
   3665 NH2        32.4837   30.7205   33.5006 N.pl3   446 ARG489     -0.8000 DICT
   3666 N          27.8195   33.4819   28.1069 N.am    447 LEU490     -0.5000 BACKBONE|DICT|DIRECT
   3667 CA         27.7870   33.5214   26.6534 C.3     447 LEU490      0.1400 BACKBONE|DICT|DIRECT
   3668 C          28.3145   34.8630   26.1141 C.2     447 LEU490      0.5000 BACKBONE|DICT|DIRECT
   3669 O          29.1751   34.8350   25.2436 O.2     447 LEU490     -0.5000 BACKBONE|DICT|DIRECT
   3670 CB         26.3609   33.1869   26.1646 C.3     447 LEU490     -0.1200 DICT
   3671 CG         26.2006   33.0760   24.6308 C.3     447 LEU490     -0.0600 DICT
   3672 CD1        27.1287   32.0040   24.0233 C.3     447 LEU490     -0.1800 DICT
   3673 CD2        24.7240   32.8443   24.2488 C.3     447 LEU490     -0.1800 DICT
   3674 N          27.8248   36.0015   26.6389 N.am    448 LYS491     -0.5000 BACKBONE|DICT|DIRECT
   3675 CA         28.1620   37.3493   26.1593 C.3     448 LYS491      0.1400 BACKBONE|DICT|DIRECT
   3676 C          29.6589   37.7024   26.2362 C.2     448 LYS491      0.5000 BACKBONE|DICT|DIRECT
   3677 O          30.1914   38.2205   25.2553 O.2     448 LYS491     -0.5000 BACKBONE|DICT|DIRECT
   3678 CB         27.3000   38.3992   26.8969 C.3     448 LYS491     -0.1200 DICT
   3679 CG         27.5430   39.8639   26.4799 C.3     448 LYS491     -0.1200 DICT
   3680 CD         26.6789   40.8562   27.2678 C.3     448 LYS491     -0.1200 DICT
   3681 CE         26.9572   42.3108   26.8644 C.3     448 LYS491      0.1900 DICT
   3682 NZ         26.1644   43.2519   27.6724 N.4     448 LYS491     -0.3000 DICT
   3683 N          30.2871   37.4564   27.3974 N.am    449 TYR492     -0.5000 BACKBONE|DICT|DIRECT
   3684 CA         31.6554   37.8921   27.6761 C.3     449 TYR492      0.1400 BACKBONE|DICT|DIRECT
   3685 C          32.6935   36.8077   27.3612 C.2     449 TYR492      0.5000 BACKBONE|DICT|DIRECT
   3686 O          33.6933   37.1266   26.7162 O.2     449 TYR492     -0.5000 BACKBONE|DICT|DIRECT
   3687 CB         31.7645   38.3818   29.1375 C.3     449 TYR492     -0.0050 DICT
   3688 CG         30.8820   39.5736   29.4924 C.ar    449 TYR492     -0.1150 DICT
   3689 CD1        30.0524   39.5352   30.6331 C.ar    449 TYR492     -0.1150 DICT
   3690 CD2        30.9002   40.7389   28.6961 C.ar    449 TYR492     -0.1150 DICT
   3691 CE1        29.2661   40.6523   30.9784 C.ar    449 TYR492     -0.1150 DICT
   3692 CE2        30.1156   41.8548   29.0380 C.ar    449 TYR492     -0.1150 DICT
   3693 CZ         29.2950   41.8126   30.1800 C.ar    449 TYR492      0.1500 DICT
   3694 OH         28.5330   42.8947   30.5116 O.3     449 TYR492     -0.5850 DICT
   3695 N          32.4538   35.5646   27.8149 N.am    450 GLN493     -0.5000 BACKBONE|DICT|DIRECT
   3696 CA         33.4058   34.4622   27.6587 C.3     450 GLN493      0.1400 BACKBONE|DICT|DIRECT
   3697 C          33.1417   33.5764   26.4320 C.2     450 GLN493      0.5000 BACKBONE|DICT|DIRECT
   3698 O          34.0770   32.9216   25.9798 O.2     450 GLN493     -0.5000 BACKBONE|DICT|DIRECT
   3699 CB         33.4374   33.5932   28.9287 C.3     450 GLN493     -0.1200 DICT
   3700 CG         34.0109   34.3009   30.1606 C.3     450 GLN493     -0.1200 DICT
   3701 CD         34.1306   33.3297   31.3253 C.2     450 GLN493      0.5000 DICT
   3702 NE2        35.2638   32.6285   31.4106 N.am    450 GLN493     -0.7600 DICT
   3703 OE1        33.2064   33.2024   32.1229 O.2     450 GLN493     -0.5000 DICT
   3704 N          31.9024   33.5269   25.9194 N.am    451 GLY494     -0.5000 BACKBONE|DICT|DIRECT
   3705 CA         31.5397   32.5940   24.8502 C.3     451 GLY494      0.0800 BACKBONE|DICT|DIRECT
   3706 C          31.4786   31.1538   25.3684 C.2     451 GLY494      0.5000 BACKBONE|DICT|DIRECT
   3707 O          31.9042   30.2447   24.6607 O.2     451 GLY494     -0.5000 BACKBONE|DICT|DIRECT
   3708 N          30.9931   30.9545   26.6038 N.am    452 LEU495     -0.5000 BACKBONE|DICT|DIRECT
   3709 CA         30.8351   29.6420   27.2206 C.3     452 LEU495      0.1400 BACKBONE|DICT|DIRECT
   3710 C          29.3511   29.2735   27.2887 C.2     452 LEU495      0.5000 BACKBONE|DICT|DIRECT
   3711 O          28.5140   30.1260   27.5896 O.2     452 LEU495     -0.5000 BACKBONE|DICT|DIRECT
   3712 CB         31.4485   29.6395   28.6346 C.3     452 LEU495     -0.1200 DICT
   3713 CG         32.9753   29.8512   28.6692 C.3     452 LEU495     -0.0600 DICT
   3714 CD1        33.4508   29.9482   30.1220 C.3     452 LEU495     -0.1800 DICT
   3715 CD2        33.7731   28.7783   27.9083 C.3     452 LEU495     -0.1800 DICT
   3716 N          29.0810   27.9844   27.0466 N.am    453 CYS496     -0.5000 BACKBONE|DICT|DIRECT
   3717 CA         27.7692   27.3537   27.1610 C.3     453 CYS496      0.1400 BACKBONE|DICT|DIRECT
   3718 C          27.8544   26.2192   28.2030 C.2     453 CYS496      0.5000 BACKBONE|DICT|DIRECT
   3719 O          28.9268   25.6315   28.3680 O.2     453 CYS496     -0.5000 BACKBONE|DICT|DIRECT
   3720 CB         27.2763   26.8560   25.7826 C.3     453 CYS496      0.0600 DICT
   3721 SG         28.2828   25.5086   25.0841 S.3     453 CYS496     -0.3350 DICT
   3722 N          26.7292   25.9129   28.8885 N.am    454 PRO497     -0.1400 BACKBONE|DICT|DIRECT
   3723 CA         26.6915   24.7760   29.8180 C.3     454 PRO497      0.0100 BACKBONE|DICT|DIRECT
   3724 C          26.5972   23.4405   29.0350 C.2     454 PRO497      0.5000 BACKBONE|DICT|DIRECT
   3725 O          25.7325   23.3321   28.1638 O.2     454 PRO497     -0.5000 BACKBONE|DICT|DIRECT
   3726 CB         25.4297   25.0677   30.6387 C.3     454 PRO497     -0.1200 DICT
   3727 CG         24.4877   25.8030   29.7003 C.3     454 PRO497     -0.1200 DICT
   3728 CD         25.4356   26.6038   28.8139 C.3     454 PRO497     -0.0500 DICT
   3729 N          27.4919   22.4620   29.3128 N.am    455 PRO498     -0.1400 BACKBONE|DICT|DIRECT
   3730 CA         27.5189   21.1733   28.5846 C.3     455 PRO498      0.0100 BACKBONE|DICT|DIRECT
   3731 C          26.2698   20.2835   28.7521 C.2     455 PRO498      0.5000 BACKBONE|DICT|DIRECT
   3732 O          25.9740   19.5020   27.8495 O.2     455 PRO498     -0.5000 BACKBONE|DICT|DIRECT
   3733 CB         28.7793   20.4844   29.1210 C.3     455 PRO498     -0.1200 DICT
   3734 CG         28.9698   21.0662   30.5117 C.3     455 PRO498     -0.1200 DICT
   3735 CD         28.5432   22.5111   30.3287 C.3     455 PRO498     -0.0500 DICT
   3736 N          25.5589   20.4459   29.8779 N.am    456 VAL499     -0.5000 BACKBONE|DICT|DIRECT
   3737 CA         24.2426   19.8756   30.1595 C.3     456 VAL499      0.1400 BACKBONE|DICT|DIRECT
   3738 C          23.2928   21.0630   30.4324 C.2     456 VAL499      0.5000 BACKBONE|DICT|DIRECT
   3739 O          23.6810   21.9510   31.1932 O.2     456 VAL499     -0.5000 BACKBONE|DICT|DIRECT
   3740 CB         24.3269   18.9560   31.4186 C.3     456 VAL499     -0.0600 DICT
   3741 CG1        23.0374   18.8027   32.2587 C.3     456 VAL499     -0.1800 DICT
   3742 CG2        24.8264   17.5593   31.0154 C.3     456 VAL499     -0.1800 DICT
   3743 N          22.0902   21.0850   29.8056 N.am    457 PRO500     -0.1400 BACKBONE|DICT|DIRECT
   3744 CA         21.1300   22.1963   29.9599 C.3     457 PRO500      0.0100 BACKBONE|DICT|DIRECT
   3745 C          20.6215   22.3481   31.4041 C.2     457 PRO500      0.5000 BACKBONE|DICT|DIRECT
   3746 O          20.2473   21.3535   32.0274 O.2     457 PRO500     -0.5000 BACKBONE|DICT|DIRECT
   3747 CB         19.9965   21.8398   28.9830 C.3     457 PRO500     -0.1200 DICT
   3748 CG         20.0468   20.3263   28.8650 C.3     457 PRO500     -0.1200 DICT
   3749 CD         21.5379   20.0288   28.9528 C.3     457 PRO500     -0.0500 DICT
   3750 N          20.6578   23.5915   31.9092 N.am    458 ARG501     -0.5000 BACKBONE|DICT|DIRECT
   3751 CA         20.2809   23.9238   33.2834 C.3     458 ARG501      0.1400 BACKBONE|DICT|DIRECT
   3752 C          18.7617   23.8333   33.5053 C.2     458 ARG501      0.5000 BACKBONE|DICT|DIRECT
   3753 O          17.9870   24.1213   32.5917 O.2     458 ARG501     -0.5000 BACKBONE|DICT|DIRECT
   3754 CB         20.7977   25.3221   33.6889 C.3     458 ARG501     -0.1200 DICT
   3755 CG         22.2087   25.7142   33.2066 C.3     458 ARG501     -0.0500 DICT
   3756 CD         23.3370   24.7025   33.4592 C.3     458 ARG501      0.1900 DICT
   3757 NE         23.5125   24.3281   34.8663 N.pl3   458 ARG501     -0.7000 DICT
   3758 CZ         23.4956   23.0858   35.3751 C.cat   458 ARG501      0.6399 DICT
   3759 NH1        23.2133   22.0215   34.6141 N.pl3   458 ARG501     -0.8000 DICT
   3760 NH2        23.7983   22.9031   36.6662 N.pl3   458 ARG501     -0.8000 DICT
   3761 N          18.3835   23.4490   34.7297 N.am    459 THR502     -0.5000 BACKBONE|DICT|DIRECT
   3762 CA         17.0052   23.2494   35.1703 C.3     459 THR502      0.1400 BACKBONE|DICT|DIRECT
   3763 C          16.6672   24.2090   36.3310 C.2     459 THR502      0.5000 BACKBONE|DICT|DIRECT
   3764 O          17.5455   24.9053   36.8454 O.2     459 THR502     -0.5000 BACKBONE|DICT|DIRECT
   3765 CB         16.8033   21.7795   35.6458 C.3     459 THR502      0.2050 DICT
   3766 CG2        17.2379   20.7253   34.6136 C.3     459 THR502     -0.1800 DICT
   3767 OG1        17.4221   21.5010   36.8898 O.3     459 THR502     -0.6830 DICT
   3768 N          15.3813   24.2228   36.7246 N.am    460 GLN503     -0.5000 BACKBONE|DICT|DIRECT
   3769 CA         14.8863   24.9393   37.9007 C.3     460 GLN503      0.1400 BACKBONE|DICT|DIRECT
   3770 C          15.4649   24.3017   39.1782 C.2     460 GLN503      0.5000 BACKBONE|DICT|DIRECT
   3771 O          15.3851   23.0835   39.3417 O.2     460 GLN503     -0.5000 BACKBONE|DICT|DIRECT
   3772 CB         13.3381   24.9365   37.8670 C.3     460 GLN503     -0.1200 DICT
   3773 CG         12.6377   25.8789   38.8758 C.3     460 GLN503     -0.1200 DICT
   3774 CD         12.5320   25.3413   40.3076 C.2     460 GLN503      0.5000 DICT
   3775 NE2        12.6973   26.2201   41.2979 N.am    460 GLN503     -0.7600 DICT
   3776 OE1        12.2835   24.1574   40.5222 O.2     460 GLN503     -0.5000 DICT
   3777 N          16.0317   25.1512   40.0466 N.am    461 GLY504     -0.5000 BACKBONE|DICT|DIRECT
   3778 CA         16.6993   24.7420   41.2804 C.3     461 GLY504      0.0800 BACKBONE|DICT|DIRECT
   3779 C          18.2285   24.8070   41.1395 C.2     461 GLY504      0.5000 BACKBONE|DICT|DIRECT
   3780 O          18.9086   24.7776   42.1641 O.2     461 GLY504     -0.5000 BACKBONE|DICT|DIRECT
   3781 N          18.7729   24.9340   39.9127 N.am    462 ASP505     -0.5000 BACKBONE|DICT|DIRECT
   3782 CA         20.1919   25.2163   39.6623 C.3     462 ASP505      0.1400 BACKBONE|DICT|DIRECT
   3783 C          20.5486   26.6591   40.0356 C.2     462 ASP505      0.5000 BACKBONE|DICT|DIRECT
   3784 O          19.7785   27.5810   39.7613 O.2     462 ASP505     -0.5000 BACKBONE|DICT|DIRECT
   3785 CB         20.6612   24.9065   38.2203 C.3     462 ASP505     -0.2200 DICT
   3786 CG         20.4611   23.4549   37.7761 C.2     462 ASP505      0.7000 DICT
   3787 OD1        20.2640   22.5872   38.6529 O.co2   462 ASP505     -0.8000 DICT
   3788 OD2        20.5861   23.2202   36.5564 O.co2   462 ASP505     -0.8000 DICT
   3789 N          21.7343   26.8067   40.6394 N.am    463 PHE506     -0.5000 BACKBONE|DICT|DIRECT
   3790 CA         22.3117   28.0833   41.0280 C.3     463 PHE506      0.1400 BACKBONE|DICT|DIRECT
   3791 C          23.8357   27.9488   40.9475 C.2     463 PHE506      0.5000 BACKBONE|DICT|DIRECT
   3792 O          24.5230   27.8360   41.9610 O.2     463 PHE506     -0.5000 BACKBONE|DICT|DIRECT
   3793 CB         21.7455   28.5329   42.3902 C.3     463 PHE506     -0.0050 DICT
   3794 CG         22.2231   29.8884   42.8775 C.ar    463 PHE506     -0.1150 DICT
   3795 CD1        21.8170   31.0586   42.2041 C.ar    463 PHE506     -0.1150 DICT
   3796 CD2        23.1486   29.9904   43.9359 C.ar    463 PHE506     -0.1150 DICT
   3797 CE1        22.3110   32.2923   42.6019 C.ar    463 PHE506     -0.1150 DICT
   3798 CE2        23.6398   31.2340   44.3083 C.ar    463 PHE506     -0.1150 DICT
   3799 CZ         23.2224   32.3778   43.6454 C.ar    463 PHE506     -0.1150 DICT
   3800 N          24.3158   27.9598   39.6971 N.am    464 ASP507     -0.5000 BACKBONE|DICT|DIRECT
   3801 CA         25.7177   27.8740   39.2917 C.3     464 ASP507      0.1400 BACKBONE|DICT|DIRECT
   3802 C          26.6325   29.0623   39.6834 C.2     464 ASP507      0.5000 BACKBONE|DICT|DIRECT
   3803 O          27.8347   28.8160   39.7912 O.2     464 ASP507     -0.5000 BACKBONE|DICT|DIRECT
   3804 CB         25.8998   27.5206   37.7957 C.3     464 ASP507     -0.2200 DICT
   3805 CG         24.9379   26.4525   37.2606 C.2     464 ASP507      0.7000 DICT
   3806 OD1        24.6660   25.4699   37.9847 O.co2   464 ASP507     -0.8000 DICT
   3807 OD2        24.5340   26.5959   36.0888 O.co2   464 ASP507     -0.8000 DICT
   3808 N          26.1050   30.2763   40.0040 N.am    465 PRO508     -0.1400 BACKBONE|DICT|DIRECT
   3809 CA         26.8711   31.2809   40.7684 C.3     465 PRO508      0.0100 BACKBONE|DICT|DIRECT
   3810 C          27.3398   30.7886   42.1508 C.2     465 PRO508      0.5000 BACKBONE|DICT|DIRECT
   3811 O          28.4862   31.0413   42.5132 O.2     465 PRO508     -0.5000 BACKBONE|DICT|DIRECT
   3812 CB         25.9162   32.4824   40.8880 C.3     465 PRO508     -0.1200 DICT
   3813 CG         24.9653   32.3439   39.7162 C.3     465 PRO508     -0.1200 DICT
   3814 CD         24.8289   30.8408   39.5512 C.3     465 PRO508     -0.0500 DICT
   3815 N          26.4664   30.0548   42.8655 N.am    466 GLY509     -0.5000 BACKBONE|DICT|DIRECT
   3816 CA         26.7208   29.4898   44.1936 C.3     466 GLY509      0.0800 BACKBONE|DICT|DIRECT
   3817 C          27.8251   28.4206   44.2079 C.2     466 GLY509      0.5000 BACKBONE|DICT|DIRECT
   3818 O          28.3883   28.1548   45.2683 O.2     466 GLY509     -0.5000 BACKBONE|DICT|DIRECT
   3819 N          28.1451   27.8301   43.0422 N.am    467 ALA510     -0.5000 BACKBONE|DICT|DIRECT
   3820 CA         29.2352   26.8749   42.8517 C.3     467 ALA510      0.1400 BACKBONE|DICT|DIRECT
   3821 C          30.6260   27.5348   42.7485 C.2     467 ALA510      0.5000 BACKBONE|DICT|DIRECT
   3822 O          31.6127   26.8021   42.7467 O.2     467 ALA510     -0.5000 BACKBONE|DICT|DIRECT
   3823 CB         28.9318   26.0253   41.6092 C.3     467 ALA510     -0.1800 DICT
   3824 N          30.6992   28.8770   42.7010 N.am    468 LYS511     -0.5000 BACKBONE|DICT|DIRECT
   3825 CA         31.9346   29.6607   42.7404 C.3     468 LYS511      0.1400 BACKBONE|DICT|DIRECT
   3826 C          32.0097   30.4075   44.0797 C.2     468 LYS511      0.5000 BACKBONE|DICT|DIRECT
   3827 O          31.1385   31.2366   44.3294 O.2     468 LYS511     -0.5000 BACKBONE|DICT|DIRECT
   3828 CB         31.9492   30.6209   41.5257 C.3     468 LYS511     -0.1200 DICT
   3829 CG         33.1243   31.6185   41.4594 C.3     468 LYS511     -0.1200 DICT
   3830 CD         34.5086   30.9645   41.5951 C.3     468 LYS511     -0.1200 DICT
   3831 CE         35.6539   31.9283   41.2770 C.3     468 LYS511      0.1900 DICT
   3832 NZ         36.9510   31.3696   41.6891 N.4     468 LYS511     -0.3000 DICT
   3833 N          33.0601   30.1055   44.8720 N.am    469 PHE512     -0.5000 BACKBONE|DICT|DIRECT
   3834 CA         33.3679   30.5502   46.2459 C.3     469 PHE512      0.1400 BACKBONE|DICT|DIRECT
   3835 C          32.8887   31.9473   46.6552 C.2     469 PHE512      0.5000 BACKBONE|DICT|DIRECT
   3836 O          32.2410   32.0948   47.6866 O.2     469 PHE512     -0.5000 BACKBONE|DICT|DIRECT
   3837 CB         34.8912   30.3782   46.5088 C.3     469 PHE512     -0.0050 DICT
   3838 CG         35.4532   30.9612   47.8026 C.ar    469 PHE512     -0.1150 DICT
   3839 CD1        35.3060   30.2659   49.0211 C.ar    469 PHE512     -0.1150 DICT
   3840 CD2        35.9888   32.2680   47.8309 C.ar    469 PHE512     -0.1150 DICT
   3841 CE1        35.7443   30.8384   50.2076 C.ar    469 PHE512     -0.1150 DICT
   3842 CE2        36.4180   32.8257   49.0275 C.ar    469 PHE512     -0.1150 DICT
   3843 CZ         36.3031   32.1097   50.2114 C.ar    469 PHE512     -0.1150 DICT
   3844 N          33.2426   32.9384   45.8323 N.am    470 HIS513     -0.5000 BACKBONE|DICT|DIRECT
   3845 CA         33.0720   34.3641   46.0825 C.3     470 HIS513      0.1400 BACKBONE|DICT|DIRECT
   3846 C          31.6156   34.8293   46.2478 C.2     470 HIS513      0.5000 BACKBONE|DICT|DIRECT
   3847 O          31.3934   35.8213   46.9397 O.2     470 HIS513     -0.5000 BACKBONE|DICT|DIRECT
   3848 CB         33.7891   35.1168   44.9515 C.3     470 HIS513     -0.2970 DICT
   3849 CG         35.2706   34.8364   44.8879 C.2     470 HIS513      0.5040 DICT
   3850 CD2        36.3092   35.6433   45.2960 C.2     470 HIS513     -0.2610 DICT
   3851 ND1        35.8029   33.6466   44.3729 N.pl3   470 HIS513     -0.5640 DICT
   3852 CE1        37.1167   33.7864   44.4867 C.2     470 HIS513      0.1820 DICT
   3853 NE2        37.4742   34.9493   45.0290 N.2     470 HIS513     -0.2910 DICT
   3854 N          30.6634   34.1021   45.6403 N.am    471 ILE514     -0.5000 BACKBONE|DICT|DIRECT
   3855 CA         29.2268   34.3642   45.7117 C.3     471 ILE514      0.1400 BACKBONE|DICT|DIRECT
   3856 C          28.6215   34.0631   47.1144 C.2     471 ILE514      0.5000 BACKBONE|DICT|DIRECT
   3857 O          28.1391   35.0175   47.7265 O.2     471 ILE514     -0.5000 BACKBONE|DICT|DIRECT
   3858 CB         28.4767   33.6457   44.5451 C.3     471 ILE514     -0.0600 DICT
   3859 CG1        28.9308   34.1662   43.1558 C.3     471 ILE514     -0.1200 DICT
   3860 CG2        26.9392   33.6457   44.6489 C.3     471 ILE514     -0.1800 DICT
   3861 CD1        28.7323   35.6672   42.9021 C.3     471 ILE514     -0.1800 DICT
   3862 N          28.6934   32.8120   47.6459 N.am    472 PRO515     -0.1400 BACKBONE|DICT|DIRECT
   3863 CA         28.2569   32.5094   49.0256 C.3     472 PRO515      0.0100 BACKBONE|DICT|DIRECT
   3864 C          29.1102   33.1445   50.1397 C.2     472 PRO515      0.5000 BACKBONE|DICT|DIRECT
   3865 O          28.5693   33.4308   51.2065 O.2     472 PRO515     -0.5000 BACKBONE|DICT|DIRECT
   3866 CB         28.2888   30.9734   49.1035 C.3     472 PRO515     -0.1200 DICT
   3867 CG         29.2922   30.5409   48.0585 C.3     472 PRO515     -0.1200 DICT
   3868 CD         29.1058   31.5838   46.9688 C.3     472 PRO515     -0.0500 DICT
   3869 N          30.4091   33.3659   49.8785 N.am    473 SER516     -0.5000 BACKBONE|DICT|DIRECT
   3870 CA         31.3441   33.9771   50.8274 C.3     473 SER516      0.1400 BACKBONE|DICT|DIRECT
   3871 C          31.1988   35.5075   50.9420 C.2     473 SER516      0.5000 BACKBONE|DICT|DIRECT
   3872 O          31.7534   36.0772   51.8812 O.2     473 SER516     -0.5000 BACKBONE|DICT|DIRECT
   3873 CB         32.7789   33.6070   50.4178 C.3     473 SER516      0.1450 DICT
   3874 OG         32.9650   32.2162   50.5502 O.3     473 SER516     -0.6830 DICT
   3875 N          30.4733   36.1421   49.9986 N.am    474 SER517     -0.5000 BACKBONE|DICT|DIRECT
   3876 CA         30.2259   37.5873   49.9099 C.3     474 SER517      0.1400 BACKBONE|DICT|DIRECT
   3877 C          31.5282   38.3986   49.7166 C.2     474 SER517      0.5000 BACKBONE|DICT|DIRECT
   3878 O          31.7258   39.4259   50.3648 O.2     474 SER517     -0.5000 BACKBONE|DICT|DIRECT
   3879 CB         29.3426   38.0456   51.0982 C.3     474 SER517      0.1450 DICT
   3880 OG         28.9322   39.3955   50.9948 O.3     474 SER517     -0.6830 DICT
   3881 N          32.4033   37.9011   48.8274 N.am    475 VAL518     -0.5000 BACKBONE|DICT|DIRECT
   3882 CA         33.6755   38.5276   48.4771 C.3     475 VAL518      0.1400 BACKBONE|DICT|DIRECT
   3883 C          33.5024   39.1685   47.0788 C.2     475 VAL518      0.5000 BACKBONE|DICT|DIRECT
   3884 O          33.3060   38.4242   46.1172 O.2     475 VAL518     -0.5000 BACKBONE|DICT|DIRECT
   3885 CB         34.8192   37.4735   48.3970 C.3     475 VAL518     -0.0600 DICT
   3886 CG1        36.1782   38.0968   48.0076 C.3     475 VAL518     -0.1800 DICT
   3887 CG2        34.9831   36.7168   49.7270 C.3     475 VAL518     -0.1800 DICT
   3888 N          33.5560   40.5187   46.9771 N.am    476 PRO519     -0.1400 BACKBONE|DICT|DIRECT
   3889 CA         33.5462   41.2500   45.6859 C.3     476 PRO519      0.0100 BACKBONE|DICT|DIRECT
   3890 C          34.6200   40.7824   44.6790 C.2     476 PRO519      0.5000 BACKBONE|DICT|DIRECT
   3891 O          35.7265   40.4487   45.1065 O.2     476 PRO519     -0.5000 BACKBONE|DICT|DIRECT
   3892 CB         33.7953   42.6982   46.1169 C.3     476 PRO519     -0.1200 DICT
   3893 CG         33.2892   42.7983   47.5385 C.3     476 PRO519     -0.1200 DICT
   3894 CD         33.6539   41.4441   48.1085 C.3     476 PRO519     -0.0500 DICT
   3895 N          34.2664   40.7291   43.3808 N.am    477 TYR520     -0.5000 BACKBONE|DICT|DIRECT
   3896 CA         35.0971   40.0990   42.3476 C.3     477 TYR520      0.1400 BACKBONE|DICT|DIRECT
   3897 C          35.7394   41.0797   41.3492 C.2     477 TYR520      0.5000 BACKBONE|DICT|DIRECT
   3898 O          36.6969   40.6884   40.6819 O.2     477 TYR520     -0.5000 BACKBONE|DICT|DIRECT
   3899 CB         34.2863   39.0216   41.5957 C.3     477 TYR520     -0.0050 DICT
   3900 CG         35.1344   37.8619   41.0989 C.ar    477 TYR520     -0.1150 DICT
   3901 CD1        35.7794   37.9068   39.8459 C.ar    477 TYR520     -0.1150 DICT
   3902 CD2        35.3409   36.7537   41.9413 C.ar    477 TYR520     -0.1150 DICT
   3903 CE1        36.6639   36.8757   39.4657 C.ar    477 TYR520     -0.1150 DICT
   3904 CE2        36.2103   35.7202   41.5504 C.ar    477 TYR520     -0.1150 DICT
   3905 CZ         36.8836   35.7832   40.3217 C.ar    477 TYR520      0.1500 DICT
   3906 OH         37.7461   34.7870   39.9678 O.3     477 TYR520     -0.5850 DICT
   3907 N          35.2508   42.3265   41.2415 N.am    478 ILE521     -0.5000 BACKBONE|DICT|DIRECT
   3908 CA         35.7825   43.3046   40.2810 C.3     478 ILE521      0.1400 BACKBONE|DICT|DIRECT
   3909 C          37.2272   43.7774   40.6118 C.2     478 ILE521      0.5000 BACKBONE|DICT|DIRECT
   3910 O          37.8975   44.3141   39.7312 O.2     478 ILE521     -0.5000 BACKBONE|DICT|DIRECT
   3911 CB         34.8049   44.5069   40.1048 C.3     478 ILE521     -0.0600 DICT
   3912 CG1        34.9124   45.1898   38.7236 C.3     478 ILE521     -0.1200 DICT
   3913 CG2        34.8864   45.5549   41.2288 C.3     478 ILE521     -0.1800 DICT
   3914 CD1        34.5168   44.2853   37.5425 C.3     478 ILE521     -0.1800 DICT
   3915 N          37.7125   43.4850   41.8350 N.am    479 ARG522     -0.5000 BACKBONE|DICT|DIRECT
   3916 CA         39.1175   43.5758   42.2491 C.3     479 ARG522      0.1400 BACKBONE|DICT|DIRECT
   3917 C          40.0627   42.6912   41.4282 C.2     479 ARG522      0.5000 BACKBONE|DICT|DIRECT
   3918 O          41.1718   43.1350   41.1458 O.2     479 ARG522     -0.5000 BACKBONE|DICT|DIRECT
   3919 CB         39.2595   43.2616   43.7531 C.3     479 ARG522     -0.1200 DICT
   3920 CG         38.7348   41.8832   44.2083 C.3     479 ARG522     -0.0500 DICT
   3921 CD         38.8111   41.6798   45.7274 C.3     479 ARG522      0.1900 DICT
   3922 NE         37.8697   42.5572   46.4338 N.pl3   479 ARG522     -0.7000 DICT
   3923 CZ         37.7291   42.6592   47.7639 C.cat   479 ARG522      0.6399 DICT
   3924 NH1        38.4453   41.8969   48.6025 N.pl3   479 ARG522     -0.8000 DICT
   3925 NH2        36.8568   43.5475   48.2537 N.pl3   479 ARG522     -0.8000 DICT
   3926 N          39.6184   41.4824   41.0459 N.am    480 TYR523     -0.5000 BACKBONE|DICT|DIRECT
   3927 CA         40.4187   40.5528   40.2514 C.3     480 TYR523      0.1400 BACKBONE|DICT|DIRECT
   3928 C          40.4914   40.9754   38.7693 C.2     480 TYR523      0.5000 BACKBONE|DICT|DIRECT
   3929 O          41.5011   40.6866   38.1296 O.2     480 TYR523     -0.5000 BACKBONE|DICT|DIRECT
   3930 CB         39.9123   39.1076   40.4237 C.3     480 TYR523     -0.0050 DICT
   3931 CG         39.7505   38.6319   41.8578 C.ar    480 TYR523     -0.1150 DICT
   3932 CD1        40.8694   38.2660   42.6329 C.ar    480 TYR523     -0.1150 DICT
   3933 CD2        38.4660   38.5392   42.4207 C.ar    480 TYR523     -0.1150 DICT
   3934 CE1        40.6893   37.8338   43.9625 C.ar    480 TYR523     -0.1150 DICT
   3935 CE2        38.2882   38.1642   43.7636 C.ar    480 TYR523     -0.1150 DICT
   3936 CZ         39.4066   37.8174   44.5413 C.ar    480 TYR523      0.1500 DICT
   3937 OH         39.2514   37.4591   45.8485 O.3     480 TYR523     -0.5850 DICT
   3938 N          39.4711   41.7031   38.2690 N.am    481 PHE524     -0.5000 BACKBONE|DICT|DIRECT
   3939 CA         39.4936   42.3532   36.9538 C.3     481 PHE524      0.1400 BACKBONE|DICT|DIRECT
   3940 C          40.5120   43.4943   36.9106 C.2     481 PHE524      0.5000 BACKBONE|DICT|DIRECT
   3941 O          41.3918   43.4740   36.0515 O.2     481 PHE524     -0.5000 BACKBONE|DICT|DIRECT
   3942 CB         38.0821   42.8322   36.5442 C.3     481 PHE524     -0.0050 DICT
   3943 CG         37.9887   43.5112   35.1838 C.ar    481 PHE524     -0.1150 DICT
   3944 CD1        37.8719   42.7276   34.0191 C.ar    481 PHE524     -0.1150 DICT
   3945 CD2        38.1971   44.9012   35.0474 C.ar    481 PHE524     -0.1150 DICT
   3946 CE1        37.8920   43.3259   32.7666 C.ar    481 PHE524     -0.1150 DICT
   3947 CE2        38.2359   45.4788   33.7840 C.ar    481 PHE524     -0.1150 DICT
   3948 CZ         38.0759   44.6962   32.6500 C.ar    481 PHE524     -0.1150 DICT
   3949 N          40.3782   44.4407   37.8580 N.am    482 VAL525     -0.5000 BACKBONE|DICT|DIRECT
   3950 CA         41.2669   45.5905   38.0202 C.3     482 VAL525      0.1400 BACKBONE|DICT|DIRECT
   3951 C          42.7291   45.1671   38.2429 C.2     482 VAL525      0.5000 BACKBONE|DICT|DIRECT
   3952 O          43.5997   45.7327   37.5895 O.2     482 VAL525     -0.5000 BACKBONE|DICT|DIRECT
   3953 CB         40.7942   46.5311   39.1679 C.3     482 VAL525     -0.0600 DICT
   3954 CG1        41.8267   47.5898   39.6130 C.3     482 VAL525     -0.1800 DICT
   3955 CG2        39.4853   47.2336   38.7753 C.3     482 VAL525     -0.1800 DICT
   3956 N          42.9519   44.1358   39.0788 N.am    483 SER526     -0.5000 BACKBONE|DICT|DIRECT
   3957 CA         44.2419   43.4810   39.3023 C.3     483 SER526      0.1400 BACKBONE|DICT|DIRECT
   3958 C          44.9187   43.0182   38.0041 C.2     483 SER526      0.5000 BACKBONE|DICT|DIRECT
   3959 O          46.0754   43.3671   37.7878 O.2     483 SER526     -0.5000 BACKBONE|DICT|DIRECT
   3960 CB         44.0721   42.3144   40.2966 C.3     483 SER526      0.1450 DICT
   3961 OG         45.2542   41.5561   40.4526 O.3     483 SER526     -0.6830 DICT
   3962 N          44.1823   42.2679   37.1673 N.am    484 PHE527     -0.5000 BACKBONE|DICT|DIRECT
   3963 CA         44.6799   41.6972   35.9140 C.3     484 PHE527      0.1400 BACKBONE|DICT|DIRECT
   3964 C          44.9293   42.7160   34.7859 C.2     484 PHE527      0.5000 BACKBONE|DICT|DIRECT
   3965 O          45.6391   42.3723   33.8437 O.2     484 PHE527     -0.5000 BACKBONE|DICT|DIRECT
   3966 CB         43.8232   40.4833   35.4895 C.3     484 PHE527     -0.0050 DICT
   3967 CG         44.1722   39.1705   36.1893 C.ar    484 PHE527     -0.1150 DICT
   3968 CD1        44.2452   39.0773   37.5988 C.ar    484 PHE527     -0.1150 DICT
   3969 CD2        44.3392   37.9926   35.4296 C.ar    484 PHE527     -0.1150 DICT
   3970 CE1        44.5179   37.8615   38.2101 C.ar    484 PHE527     -0.1150 DICT
   3971 CE2        44.5903   36.7807   36.0618 C.ar    484 PHE527     -0.1150 DICT
   3972 CZ         44.6895   36.7169   37.4444 C.ar    484 PHE527     -0.1150 DICT
   3973 N          44.4215   43.9532   34.9293 N.am    485 ILE528     -0.5000 BACKBONE|DICT|DIRECT
   3974 CA         44.7988   45.0991   34.0994 C.3     485 ILE528      0.1400 BACKBONE|DICT|DIRECT
   3975 C          46.0900   45.7530   34.6374 C.2     485 ILE528      0.5000 BACKBONE|DICT|DIRECT
   3976 O          47.0561   45.8880   33.8852 O.2     485 ILE528     -0.5000 BACKBONE|DICT|DIRECT
   3977 CB         43.6735   46.1848   34.0470 C.3     485 ILE528     -0.0600 DICT
   3978 CG1        42.3463   45.6514   33.4594 C.3     485 ILE528     -0.1200 DICT
   3979 CG2        44.0814   47.4986   33.3415 C.3     485 ILE528     -0.1800 DICT
   3980 CD1        42.3999   45.2456   31.9838 C.3     485 ILE528     -0.1800 DICT
   3981 N          46.0659   46.1696   35.9171 N.am    486 ILE529     -0.5000 BACKBONE|DICT|DIRECT
   3982 CA         47.0811   47.0410   36.5135 C.3     486 ILE529      0.1400 BACKBONE|DICT|DIRECT
   3983 C          48.3915   46.3314   36.8992 C.2     486 ILE529      0.5000 BACKBONE|DICT|DIRECT
   3984 O          49.3997   47.0215   37.0121 O.2     486 ILE529     -0.5000 BACKBONE|DICT|DIRECT
   3985 CB         46.5477   47.8114   37.7566 C.3     486 ILE529     -0.0600 DICT
   3986 CG1        46.3543   46.9348   39.0181 C.3     486 ILE529     -0.1200 DICT
   3987 CG2        45.2920   48.6359   37.3937 C.3     486 ILE529     -0.1800 DICT
   3988 CD1        45.8048   47.6895   40.2286 C.3     486 ILE529     -0.1800 DICT
   3989 N          48.3896   44.9952   37.0691 N.am    487 GLN530     -0.5000 BACKBONE|DICT|DIRECT
   3990 CA         49.6039   44.2119   37.3376 C.3     487 GLN530      0.1400 BACKBONE|DICT|DIRECT
   3991 C          50.5886   44.2284   36.1538 C.2     487 GLN530      0.5000 BACKBONE|DICT|DIRECT
   3992 O          51.7891   44.1148   36.3827 O.2     487 GLN530     -0.5000 BACKBONE|DICT|DIRECT
   3993 CB         49.2447   42.7709   37.7636 C.3     487 GLN530     -0.1200 DICT
   3994 CG         48.6844   41.8712   36.6365 C.3     487 GLN530     -0.1200 DICT
   3995 CD         48.2273   40.5038   37.1410 C.2     487 GLN530      0.5000 DICT
   3996 NE2        47.3133   40.4859   38.1124 N.am    487 GLN530     -0.7600 DICT
   3997 OE1        48.6944   39.4739   36.6610 O.2     487 GLN530     -0.5000 DICT
   3998 N          50.0681   44.4048   34.9273 N.am    488 PHE531     -0.5000 BACKBONE|DICT|DIRECT
   3999 CA         50.8589   44.5971   33.7165 C.3     488 PHE531      0.1400 BACKBONE|DICT|DIRECT
   4000 C          51.4218   46.0190   33.5983 C.2     488 PHE531      0.5000 BACKBONE|DICT|DIRECT
   4001 O          52.5576   46.1533   33.1509 O.2     488 PHE531     -0.5000 BACKBONE|DICT|DIRECT
   4002 CB         50.0448   44.2003   32.4758 C.3     488 PHE531     -0.0050 DICT
   4003 CG         49.8642   42.7026   32.3310 C.ar    488 PHE531     -0.1150 DICT
   4004 CD1        48.8674   42.0343   33.0707 C.ar    488 PHE531     -0.1150 DICT
   4005 CD2        50.8039   41.9435   31.6031 C.ar    488 PHE531     -0.1150 DICT
   4006 CE1        48.7822   40.6502   33.0315 C.ar    488 PHE531     -0.1150 DICT
   4007 CE2        50.6857   40.5621   31.5569 C.ar    488 PHE531     -0.1150 DICT
   4008 CZ         49.6769   39.9217   32.2605 C.ar    488 PHE531     -0.1150 DICT
   4009 N          50.6568   47.0382   34.0391 N.am    489 GLN532     -0.5000 BACKBONE|DICT|DIRECT
   4010 CA         51.1189   48.4289   34.1512 C.3     489 GLN532      0.1400 BACKBONE|DICT|DIRECT
   4011 C          52.2355   48.5876   35.1908 C.2     489 GLN532      0.5000 BACKBONE|DICT|DIRECT
   4012 O          53.2072   49.2966   34.9305 O.2     489 GLN532     -0.5000 BACKBONE|DICT|DIRECT
   4013 CB         49.9592   49.3702   34.5236 C.3     489 GLN532     -0.1200 DICT
   4014 CG         48.8660   49.4998   33.4569 C.3     489 GLN532     -0.1200 DICT
   4015 CD         47.7765   50.4520   33.9427 C.2     489 GLN532      0.5000 DICT
   4016 NE2        47.9933   51.7594   33.7911 N.am    489 GLN532     -0.7600 DICT
   4017 OE1        46.7516   50.0135   34.4556 O.2     489 GLN532     -0.5000 DICT
   4018 N          52.0733   47.9011   36.3351 N.am    490 PHE533     -0.5000 BACKBONE|DICT|DIRECT
   4019 CA         53.0606   47.8162   37.4029 C.3     490 PHE533      0.1400 BACKBONE|DICT|DIRECT
   4020 C          54.3225   47.0972   36.9160 C.2     490 PHE533      0.5000 BACKBONE|DICT|DIRECT
   4021 O          55.3876   47.6976   36.9904 O.2     490 PHE533     -0.5000 BACKBONE|DICT|DIRECT
   4022 CB         52.4671   47.1317   38.6517 C.3     490 PHE533     -0.0050 DICT
   4023 CG         51.2726   47.7857   39.3357 C.ar    490 PHE533     -0.1150 DICT
   4024 CD1        50.9377   49.1452   39.1359 C.ar    490 PHE533     -0.1150 DICT
   4025 CD2        50.5416   47.0425   40.2880 C.ar    490 PHE533     -0.1150 DICT
   4026 CE1        49.8778   49.7102   39.8293 C.ar    490 PHE533     -0.1150 DICT
   4027 CE2        49.4912   47.6298   40.9776 C.ar    490 PHE533     -0.1150 DICT
   4028 CZ         49.1568   48.9539   40.7413 C.ar    490 PHE533     -0.1150 DICT
   4029 N          54.1749   45.8836   36.3494 N.am    491 HIS534     -0.5000 BACKBONE|DICT|DIRECT
   4030 CA         55.2533   45.1014   35.7329 C.3     491 HIS534      0.1400 BACKBONE|DICT|DIRECT
   4031 C          56.0602   45.9053   34.6980 C.2     491 HIS534      0.5000 BACKBONE|DICT|DIRECT
   4032 O          57.2756   45.9604   34.8353 O.2     491 HIS534     -0.5000 BACKBONE|DICT|DIRECT
   4033 CB         54.6801   43.7930   35.1495 C.3     491 HIS534     -0.0050 DICT
   4034 CG         55.6581   42.8534   34.4831 C.2     491 HIS534      0.0150 DICT
   4035 CD2        55.8042   42.4813   33.1647 C.2     491 HIS534     -0.0150 DICT
   4036 ND1        56.6237   42.1430   35.1780 N.pl3   491 HIS534     -0.5700 DICT
   4037 CE1        57.2862   41.4018   34.2837 C.2     491 HIS534      0.2950 DICT
   4038 NE2        56.8424   41.5562   33.0423 N.2     491 HIS534     -0.4900 DICT
   4039 N          55.3786   46.5869   33.7600 N.am    492 GLU535     -0.5000 BACKBONE|DICT|DIRECT
   4040 CA         55.9737   47.4805   32.7599 C.3     492 GLU535      0.1400 BACKBONE|DICT|DIRECT
   4041 C          56.8327   48.6116   33.3514 C.2     492 GLU535      0.5000 BACKBONE|DICT|DIRECT
   4042 O          57.9389   48.8474   32.8642 O.2     492 GLU535     -0.5000 BACKBONE|DICT|DIRECT
   4043 CB         54.8620   48.0034   31.8236 C.3     492 GLU535     -0.1200 DICT
   4044 CG         55.3453   48.9118   30.6746 C.3     492 GLU535     -0.2200 DICT
   4045 CD         54.1944   49.3230   29.7575 C.2     492 GLU535      0.7000 DICT
   4046 OE1        53.3942   50.1775   30.1976 O.co2   492 GLU535     -0.8000 DICT
   4047 OE2        54.1290   48.7713   28.6367 O.co2   492 GLU535     -0.8000 DICT
   4048 N          56.3192   49.2591   34.4070 N.am    493 ALA536     -0.5000 BACKBONE|DICT|DIRECT
   4049 CA         56.9912   50.3491   35.1040 C.3     493 ALA536      0.1400 BACKBONE|DICT|DIRECT
   4050 C          58.1799   49.8990   35.9679 C.2     493 ALA536      0.5000 BACKBONE|DICT|DIRECT
   4051 O          59.1781   50.6170   36.0108 O.2     493 ALA536     -0.5000 BACKBONE|DICT|DIRECT
   4052 CB         55.9630   51.0920   35.9517 C.3     493 ALA536     -0.1800 DICT
   4053 N          58.0632   48.7270   36.6181 N.am    494 LEU537     -0.5000 BACKBONE|DICT|DIRECT
   4054 CA         59.1218   48.1260   37.4311 C.3     494 LEU537      0.1400 BACKBONE|DICT|DIRECT
   4055 C          60.2420   47.4976   36.5853 C.2     494 LEU537      0.5000 BACKBONE|DICT|DIRECT
   4056 O          61.3820   47.4888   37.0431 O.2     494 LEU537     -0.5000 BACKBONE|DICT|DIRECT
   4057 CB         58.5444   47.0691   38.3960 C.3     494 LEU537     -0.1200 DICT
   4058 CG         57.5385   47.5564   39.4656 C.3     494 LEU537     -0.0600 DICT
   4059 CD1        57.3094   46.4464   40.4979 C.3     494 LEU537     -0.1800 DICT
   4060 CD2        57.8570   48.9076   40.1285 C.3     494 LEU537     -0.1800 DICT
   4061 N          59.9151   47.0138   35.3741 N.am    495 CYS538     -0.5000 BACKBONE|DICT|DIRECT
   4062 CA         60.8729   46.5389   34.3721 C.3     495 CYS538      0.1400 BACKBONE|DICT|DIRECT
   4063 C          61.7042   47.6916   33.7993 C.2     495 CYS538      0.5000 BACKBONE|DICT|DIRECT
   4064 O          62.9195   47.5496   33.6892 O.2     495 CYS538     -0.5000 BACKBONE|DICT|DIRECT
   4065 CB         60.1299   45.7809   33.2565 C.3     495 CYS538      0.0975 DICT
   4066 SG         59.4997   44.1777   33.8005 S.3     495 CYS538     -0.2175 DICT
   4067 N          61.0457   48.8264   33.5085 N.am    496 GLN539     -0.5000 BACKBONE|DICT|DIRECT
   4068 CA         61.6826   50.0745   33.0901 C.3     496 GLN539      0.1400 BACKBONE|DICT|DIRECT
   4069 C          62.5946   50.6617   34.1883 C.2     496 GLN539      0.5000 BACKBONE|DICT|DIRECT
   4070 O          63.6834   51.1349   33.8656 O.2     496 GLN539     -0.5000 BACKBONE|DICT|DIRECT
   4071 CB         60.5777   51.0372   32.5901 C.3     496 GLN539     -0.1200 DICT
   4072 CG         61.0460   52.3918   32.0035 C.3     496 GLN539     -0.1200 DICT
   4073 CD         61.3405   53.5162   33.0066 C.2     496 GLN539      0.5000 DICT
   4074 NE2        60.7546   53.4750   34.2058 N.am    496 GLN539     -0.7600 DICT
   4075 OE1        62.0954   54.4324   32.6924 O.2     496 GLN539     -0.5000 DICT
   4076 N          62.1555   50.5766   35.4589 N.am    497 ALA540     -0.5000 BACKBONE|DICT|DIRECT
   4077 CA         62.9227   50.9798   36.6411 C.3     497 ALA540      0.1400 BACKBONE|DICT|DIRECT
   4078 C          64.1301   50.0658   36.9242 C.2     497 ALA540      0.5000 BACKBONE|DICT|DIRECT
   4079 O          65.1494   50.5613   37.4011 O.2     497 ALA540     -0.5000 BACKBONE|DICT|DIRECT
   4080 CB         61.9876   51.0354   37.8591 C.3     497 ALA540     -0.1800 DICT
   4081 N          64.0062   48.7685   36.5895 N.am    498 ALA541     -0.5000 BACKBONE|DICT|DIRECT
   4082 CA         65.0744   47.7679   36.6510 C.3     498 ALA541      0.1400 BACKBONE|DICT|DIRECT
   4083 C          66.0887   47.8691   35.4940 C.2     498 ALA541      0.5000 BACKBONE|DICT|DIRECT
   4084 O          67.1198   47.2006   35.5574 O.2     498 ALA541     -0.5000 BACKBONE|DICT|DIRECT
   4085 CB         64.4408   46.3657   36.6839 C.3     498 ALA541     -0.1800 DICT
   4086 N          65.7934   48.6906   34.4708 N.am    499 GLY542     -0.5000 BACKBONE|DICT|DIRECT
   4087 CA         66.6700   48.9295   33.3262 C.3     499 GLY542      0.0800 BACKBONE|DICT|DIRECT
   4088 C          66.5233   47.8631   32.2285 C.2     499 GLY542      0.5000 BACKBONE|DICT|DIRECT
   4089 O          67.4119   47.7671   31.3826 O.2     499 GLY542     -0.5000 BACKBONE|DICT|DIRECT
   4090 N          65.4342   47.0692   32.2283 N.am    500 HIS543     -0.5000 BACKBONE|DICT|DIRECT
   4091 CA         65.1314   46.0718   31.1972 C.3     500 HIS543      0.1400 BACKBONE|DICT|DIRECT
   4092 C          64.8608   46.7254   29.8298 C.2     500 HIS543      0.5000 BACKBONE|DICT|DIRECT
   4093 O          64.1536   47.7316   29.7593 O.2     500 HIS543     -0.5000 BACKBONE|DICT|DIRECT
   4094 CB         63.9266   45.2097   31.6325 C.3     500 HIS543     -0.0050 DICT
   4095 CG         63.5628   44.1087   30.6632 C.2     500 HIS543      0.0150 DICT
   4096 CD2        62.5301   43.9955   29.7576 C.2     500 HIS543     -0.0150 DICT
   4097 ND1        64.3143   42.9551   30.5162 N.pl3   500 HIS543     -0.5700 DICT
   4098 CE1        63.7317   42.2246   29.5617 C.2     500 HIS543      0.2950 DICT
   4099 NE2        62.6407   42.7908   29.0616 N.2     500 HIS543     -0.4900 DICT
   4100 N          65.4063   46.0977   28.7792 N.am    501 THR544     -0.5000 BACKBONE|DICT|DIRECT
   4101 CA         65.2235   46.4734   27.3804 C.3     501 THR544      0.1400 BACKBONE|DICT|DIRECT
   4102 C          64.7475   45.2437   26.5806 C.2     501 THR544      0.5000 BACKBONE|DICT|DIRECT
   4103 O          64.9795   44.1047   26.9924 O.2     501 THR544     -0.5000 BACKBONE|DICT|DIRECT
   4104 CB         66.5559   46.9943   26.7667 C.3     501 THR544      0.2050 DICT
   4105 CG2        67.1805   48.1675   27.5392 C.3     501 THR544     -0.1800 DICT
   4106 OG1        67.5312   45.9799   26.5965 O.3     501 THR544     -0.6830 DICT
   4107 N          64.0892   45.5095   25.4413 N.am    502 GLY545     -0.5000 BACKBONE|DICT|DIRECT
   4108 CA         63.5353   44.4819   24.5607 C.3     502 GLY545      0.0800 BACKBONE|DICT|DIRECT
   4109 C          62.0949   44.1182   24.9771 C.2     502 GLY545      0.5000 BACKBONE|DICT|DIRECT
   4110 O          61.4476   44.9016   25.6758 O.2     502 GLY545     -0.5000 BACKBONE|DICT|DIRECT
   4111 N          61.5701   42.9570   24.5139 N.am    503 PRO546     -0.1400 BACKBONE|DICT|DIRECT
   4112 CA         60.1935   42.4928   24.7908 C.3     503 PRO546      0.0100 BACKBONE|DICT|DIRECT
   4113 C          59.8594   42.3481   26.2849 C.2     503 PRO546      0.5000 BACKBONE|DICT|DIRECT
   4114 O          60.5893   41.6698   27.0057 O.2     503 PRO546     -0.5000 BACKBONE|DICT|DIRECT
   4115 CB         60.1008   41.1454   24.0546 C.3     503 PRO546     -0.1200 DICT
   4116 CG         61.1495   41.2223   22.9616 C.3     503 PRO546     -0.1200 DICT
   4117 CD         62.2599   42.0362   23.6086 C.3     503 PRO546     -0.0500 DICT
   4118 N          58.7650   43.0063   26.7022 N.am    504 LEU547     -0.5000 BACKBONE|DICT|DIRECT
   4119 CA         58.3018   43.1381   28.0877 C.3     504 LEU547      0.1400 BACKBONE|DICT|DIRECT
   4120 C          58.1141   41.8126   28.8518 C.2     504 LEU547      0.5000 BACKBONE|DICT|DIRECT
   4121 O          58.4038   41.7678   30.0453 O.2     504 LEU547     -0.5000 BACKBONE|DICT|DIRECT
   4122 CB         57.0069   43.9879   28.0786 C.3     504 LEU547     -0.1200 DICT
   4123 CG         56.3033   44.2222   29.4369 C.3     504 LEU547     -0.0600 DICT
   4124 CD1        57.2244   44.8704   30.4840 C.3     504 LEU547     -0.1800 DICT
   4125 CD2        54.9963   45.0174   29.2586 C.3     504 LEU547     -0.1800 DICT
   4126 N          57.6493   40.7623   28.1586 N.am    505 HIS548     -0.5000 BACKBONE|DICT|DIRECT
   4127 CA         57.3965   39.4394   28.7346 C.3     505 HIS548      0.1400 BACKBONE|DICT|DIRECT
   4128 C          58.6656   38.6539   29.1275 C.2     505 HIS548      0.5000 BACKBONE|DICT|DIRECT
   4129 O          58.5573   37.7211   29.9220 O.2     505 HIS548     -0.5000 BACKBONE|DICT|DIRECT
   4130 CB         56.4971   38.6414   27.7720 C.3     505 HIS548     -0.0050 DICT
   4131 CG         57.1247   38.3304   26.4370 C.2     505 HIS548      0.0150 DICT
   4132 CD2        57.8751   37.2565   26.0142 C.2     505 HIS548     -0.0150 DICT
   4133 ND1        57.0191   39.1709   25.3410 N.pl3   505 HIS548     -0.5700 DICT
   4134 CE1        57.7141   38.6066   24.3518 C.2     505 HIS548      0.2950 DICT
   4135 NE2        58.2611   37.4508   24.6904 N.2     505 HIS548     -0.4900 DICT
   4136 N          59.8345   39.0492   28.5927 N.am    506 LYS549     -0.5000 BACKBONE|DICT|DIRECT
   4137 CA         61.1420   38.4652   28.9091 C.3     506 LYS549      0.1400 BACKBONE|DICT|DIRECT
   4138 C          61.7699   39.0441   30.1941 C.2     506 LYS549      0.5000 BACKBONE|DICT|DIRECT
   4139 O          62.8229   38.5587   30.6075 O.2     506 LYS549     -0.5000 BACKBONE|DICT|DIRECT
   4140 CB         62.0859   38.6445   27.6994 C.3     506 LYS549     -0.1200 DICT
   4141 CG         61.5759   37.9352   26.4340 C.3     506 LYS549     -0.1200 DICT
   4142 CD         62.5264   38.0572   25.2357 C.3     506 LYS549     -0.1200 DICT
   4143 CE         61.9836   37.2935   24.0212 C.3     506 LYS549      0.1900 DICT
   4144 NZ         62.8562   37.4170   22.8432 N.4     506 LYS549     -0.3000 DICT
   4145 N          61.1303   40.0603   30.7991 N.am    507 CYS550     -0.5000 BACKBONE|DICT|DIRECT
   4146 CA         61.5684   40.7178   32.0270 C.3     507 CYS550      0.1400 BACKBONE|DICT|DIRECT
   4147 C          61.4233   39.8184   33.2646 C.2     507 CYS550      0.5000 BACKBONE|DICT|DIRECT
   4148 O          60.3350   39.3010   33.5165 O.2     507 CYS550     -0.5000 BACKBONE|DICT|DIRECT
   4149 CB         60.7437   41.9997   32.2168 C.3     507 CYS550      0.0975 DICT
   4150 SG         61.1068   42.9547   33.7112 S.3     507 CYS550     -0.2175 DICT
   4151 N          62.5056   39.7579   34.0525 N.am    508 ASP551     -0.5000 BACKBONE|DICT|DIRECT
   4152 CA         62.5330   39.2233   35.4080 C.3     508 ASP551      0.1400 BACKBONE|DICT|DIRECT
   4153 C          63.0345   40.3729   36.2987 C.2     508 ASP551      0.5000 BACKBONE|DICT|DIRECT
   4154 O          64.2021   40.7509   36.1902 O.2     508 ASP551     -0.5000 BACKBONE|DICT|DIRECT
   4155 CB         63.4206   37.9534   35.4887 C.3     508 ASP551     -0.2200 DICT
   4156 CG         63.5002   37.2779   36.8663 C.2     508 ASP551      0.7000 DICT
   4157 OD1        62.7371   37.6715   37.7750 O.co2   508 ASP551     -0.8000 DICT
   4158 OD2        64.3180   36.3396   36.9826 O.co2   508 ASP551     -0.8000 DICT
   4159 N          62.1419   40.9170   37.1459 N.am    509 ILE552     -0.5000 BACKBONE|DICT|DIRECT
   4160 CA         62.4513   42.0250   38.0592 C.3     509 ILE552      0.1400 BACKBONE|DICT|DIRECT
   4161 C          63.2192   41.5973   39.3333 C.2     509 ILE552      0.5000 BACKBONE|DICT|DIRECT
   4162 O          63.5067   42.4727   40.1472 O.2     509 ILE552     -0.5000 BACKBONE|DICT|DIRECT
   4163 CB         61.1812   42.8355   38.4794 C.3     509 ILE552     -0.0600 DICT
   4164 CG1        60.2009   42.0817   39.4133 C.3     509 ILE552     -0.1200 DICT
   4165 CG2        60.4695   43.4351   37.2530 C.3     509 ILE552     -0.1800 DICT
   4166 CD1        59.0685   42.9506   39.9750 C.3     509 ILE552     -0.1800 DICT
   4167 N          63.5403   40.2964   39.4992 N.am    510 TYR553     -0.5000 BACKBONE|DICT|DIRECT
   4168 CA         64.2537   39.7373   40.6565 C.3     510 TYR553      0.1400 BACKBONE|DICT|DIRECT
   4169 C          65.5605   40.4857   40.9837 C.2     510 TYR553      0.5000 BACKBONE|DICT|DIRECT
   4170 O          66.3641   40.7426   40.0871 O.2     510 TYR553     -0.5000 BACKBONE|DICT|DIRECT
   4171 CB         64.5110   38.2290   40.4380 C.3     510 TYR553     -0.0050 DICT
   4172 CG         65.1789   37.5017   41.5976 C.ar    510 TYR553     -0.1150 DICT
   4173 CD1        64.4071   37.0672   42.6954 C.ar    510 TYR553     -0.1150 DICT
   4174 CD2        66.5688   37.2589   41.5887 C.ar    510 TYR553     -0.1150 DICT
   4175 CE1        65.0123   36.3842   43.7687 C.ar    510 TYR553     -0.1150 DICT
   4176 CE2        67.1788   36.5951   42.6715 C.ar    510 TYR553     -0.1150 DICT
   4177 CZ         66.4011   36.1531   43.7603 C.ar    510 TYR553      0.1500 DICT
   4178 OH         66.9959   35.5026   44.8024 O.3     510 TYR553     -0.5850 DICT
   4179 N          65.7179   40.8123   42.2754 N.am    511 GLN554     -0.5000 BACKBONE|DICT|DIRECT
   4180 CA         66.8442   41.5097   42.8995 C.3     511 GLN554      0.1400 BACKBONE|DICT|DIRECT
   4181 C          66.8629   43.0439   42.6832 C.2     511 GLN554      0.5000 BACKBONE|DICT|DIRECT
   4182 O          67.6701   43.7104   43.3320 O.2     511 GLN554     -0.5000 BACKBONE|DICT|DIRECT
   4183 CB         68.1870   40.8067   42.5747 C.3     511 GLN554     -0.1200 DICT
   4184 CG         69.3049   41.0763   43.6033 C.3     511 GLN554     -0.1200 DICT
   4185 CD         70.5403   40.2117   43.3574 C.2     511 GLN554      0.5000 DICT
   4186 NE2        70.4430   38.9113   43.6427 N.am    511 GLN554     -0.7600 DICT
   4187 OE1        71.5742   40.7124   42.9225 O.2     511 GLN554     -0.5000 DICT
   4188 N          65.9763   43.5981   41.8317 N.am    512 SER555     -0.5000 BACKBONE|DICT|DIRECT
   4189 CA         65.8983   45.0354   41.5396 C.3     512 SER555      0.1400 BACKBONE|DICT|DIRECT
   4190 C          65.3905   45.8482   42.7440 C.2     512 SER555      0.5000 BACKBONE|DICT|DIRECT
   4191 O          64.2205   45.7390   43.1111 O.2     512 SER555     -0.5000 BACKBONE|DICT|DIRECT
   4192 CB         65.0334   45.2760   40.2848 C.3     512 SER555      0.1450 DICT
   4193 OG         64.9506   46.6529   39.9679 O.3     512 SER555     -0.6830 DICT
   4194 N          66.2806   46.6767   43.3103 N.am    513 LYS556     -0.5000 BACKBONE|DICT|DIRECT
   4195 CA         65.9686   47.5697   44.4268 C.3     513 LYS556      0.1400 BACKBONE|DICT|DIRECT
   4196 C          65.1018   48.7682   44.0047 C.2     513 LYS556      0.5000 BACKBONE|DICT|DIRECT
   4197 O          64.3162   49.2465   44.8197 O.2     513 LYS556     -0.5000 BACKBONE|DICT|DIRECT
   4198 CB         67.2743   48.0204   45.1123 C.3     513 LYS556     -0.1200 DICT
   4199 CG         68.1560   46.8673   45.6376 C.3     513 LYS556     -0.1200 DICT
   4200 CD         67.4416   45.9144   46.6162 C.3     513 LYS556     -0.1200 DICT
   4201 CE         68.3643   44.8439   47.2158 C.3     513 LYS556      0.1900 DICT
   4202 NZ         68.8350   43.8959   46.1915 N.4     513 LYS556     -0.3000 DICT
   4203 N          65.2221   49.1918   42.7350 N.am    514 GLU557     -0.5000 BACKBONE|DICT|DIRECT
   4204 CA         64.4151   50.2327   42.0976 C.3     514 GLU557      0.1400 BACKBONE|DICT|DIRECT
   4205 C          62.9479   49.8007   41.9226 C.2     514 GLU557      0.5000 BACKBONE|DICT|DIRECT
   4206 O          62.0554   50.6326   42.0926 O.2     514 GLU557     -0.5000 BACKBONE|DICT|DIRECT
   4207 CB         65.0180   50.6207   40.7249 C.3     514 GLU557     -0.1200 DICT
   4208 CG         66.4112   51.2940   40.7474 C.3     514 GLU557     -0.2200 DICT
   4209 CD         67.5790   50.3942   41.1686 C.2     514 GLU557      0.7000 DICT
   4210 OE1        67.5291   49.1844   40.8516 O.co2   514 GLU557     -0.8000 DICT
   4211 OE2        68.5008   50.9337   41.8175 O.co2   514 GLU557     -0.8000 DICT
   4212 N          62.7314   48.5077   41.6144 N.am    515 ALA558     -0.5000 BACKBONE|DICT|DIRECT
   4213 CA         61.4111   47.8937   41.4894 C.3     515 ALA558      0.1400 BACKBONE|DICT|DIRECT
   4214 C          60.6604   47.8231   42.8279 C.2     515 ALA558      0.5000 BACKBONE|DICT|DIRECT
   4215 O          59.4893   48.1972   42.8810 O.2     515 ALA558     -0.5000 BACKBONE|DICT|DIRECT
   4216 CB         61.5379   46.4963   40.8660 C.3     515 ALA558     -0.1800 DICT
   4217 N          61.3578   47.3797   43.8882 N.am    516 GLY559     -0.5000 BACKBONE|DICT|DIRECT
   4218 CA         60.7904   47.2596   45.2293 C.3     516 GLY559      0.0800 BACKBONE|DICT|DIRECT
   4219 C          60.5812   48.6205   45.9013 C.2     516 GLY559      0.5000 BACKBONE|DICT|DIRECT
   4220 O          59.6933   48.7262   46.7413 O.2     516 GLY559     -0.5000 BACKBONE|DICT|DIRECT
   4221 N          61.3545   49.6586   45.5335 N.am    517 GLN560     -0.5000 BACKBONE|DICT|DIRECT
   4222 CA         61.2217   51.0056   46.0915 C.3     517 GLN560      0.1400 BACKBONE|DICT|DIRECT
   4223 C          59.9157   51.6957   45.6548 C.2     517 GLN560      0.5000 BACKBONE|DICT|DIRECT
   4224 O          59.2528   52.2939   46.4997 O.2     517 GLN560     -0.5000 BACKBONE|DICT|DIRECT
   4225 CB         62.4760   51.8428   45.7509 C.3     517 GLN560     -0.1200 DICT
   4226 CG         62.5332   53.2462   46.3951 C.3     517 GLN560     -0.1200 DICT
   4227 CD         62.5314   53.2048   47.9278 C.2     517 GLN560      0.5000 DICT
   4228 NE2        61.6981   54.0310   48.5617 N.am    517 GLN560     -0.7600 DICT
   4229 OE1        63.2844   52.4481   48.5362 O.2     517 GLN560     -0.5000 DICT
   4230 N          59.5456   51.5577   44.3685 N.am    518 ARG561     -0.5000 BACKBONE|DICT|DIRECT
   4231 CA         58.2741   52.0420   43.8189 C.3     518 ARG561      0.1400 BACKBONE|DICT|DIRECT
   4232 C          57.0479   51.3146   44.3984 C.2     518 ARG561      0.5000 BACKBONE|DICT|DIRECT
   4233 O          56.0248   51.9607   44.6261 O.2     518 ARG561     -0.5000 BACKBONE|DICT|DIRECT
   4234 CB         58.2862   51.9030   42.2878 C.3     518 ARG561     -0.1200 DICT
   4235 CG         59.2410   52.8651   41.5689 C.3     518 ARG561     -0.0500 DICT
   4236 CD         58.9480   52.9174   40.0644 C.3     518 ARG561      0.1900 DICT
   4237 NE         59.9451   53.6996   39.3243 N.pl3   518 ARG561     -0.7000 DICT
   4238 CZ         59.7533   54.2595   38.1168 C.cat   518 ARG561      0.6399 DICT
   4239 NH1        58.5856   54.1414   37.4651 N.pl3   518 ARG561     -0.8000 DICT
   4240 NH2        60.7498   54.9559   37.5557 N.pl3   518 ARG561     -0.8000 DICT
   4241 N          57.1846   50.0004   44.6484 N.am    519 LEU562     -0.5000 BACKBONE|DICT|DIRECT
   4242 CA         56.1817   49.1795   45.3259 C.3     519 LEU562      0.1400 BACKBONE|DICT|DIRECT
   4243 C          56.0051   49.5803   46.8020 C.2     519 LEU562      0.5000 BACKBONE|DICT|DIRECT
   4244 O          54.8671   49.6740   47.2569 O.2     519 LEU562     -0.5000 BACKBONE|DICT|DIRECT
   4245 CB         56.5713   47.6873   45.2059 C.3     519 LEU562     -0.1200 DICT
   4246 CG         56.3201   47.0468   43.8278 C.3     519 LEU562     -0.0600 DICT
   4247 CD1        56.9046   45.6185   43.7944 C.3     519 LEU562     -0.1800 DICT
   4248 CD2        54.8269   47.0636   43.4262 C.3     519 LEU562     -0.1800 DICT
   4249 N          57.1225   49.8263   47.5088 N.am    520 ALA563     -0.5000 BACKBONE|DICT|DIRECT
   4250 CA         57.1611   50.1884   48.9251 C.3     520 ALA563      0.1400 BACKBONE|DICT|DIRECT
   4251 C          56.4885   51.5302   49.2434 C.2     520 ALA563      0.5000 BACKBONE|DICT|DIRECT
   4252 O          55.7051   51.5753   50.1872 O.2     520 ALA563     -0.5000 BACKBONE|DICT|DIRECT
   4253 CB         58.6118   50.1871   49.4286 C.3     520 ALA563     -0.1800 DICT
   4254 N          56.7812   52.5831   48.4581 N.am    521 THR564     -0.5000 BACKBONE|DICT|DIRECT
   4255 CA         56.2020   53.9213   48.6370 C.3     521 THR564      0.1400 BACKBONE|DICT|DIRECT
   4256 C          54.6876   53.9726   48.3447 C.2     521 THR564      0.5000 BACKBONE|DICT|DIRECT
   4257 O          53.9856   54.7112   49.0342 O.2     521 THR564     -0.5000 BACKBONE|DICT|DIRECT
   4258 CB         56.8969   54.9849   47.7450 C.3     521 THR564      0.2050 DICT
   4259 CG2        58.3797   55.1893   48.0855 C.3     521 THR564     -0.1800 DICT
   4260 OG1        56.7630   54.6989   46.3633 O.3     521 THR564     -0.6830 DICT
   4261 N          54.2098   53.1707   47.3771 N.am    522 ALA565     -0.5000 BACKBONE|DICT|DIRECT
   4262 CA         52.7929   53.0560   47.0361 C.3     522 ALA565      0.1400 BACKBONE|DICT|DIRECT
   4263 C          51.9906   52.2263   48.0515 C.2     522 ALA565      0.5000 BACKBONE|DICT|DIRECT
   4264 O          50.8432   52.5800   48.3240 O.2     522 ALA565     -0.5000 BACKBONE|DICT|DIRECT
   4265 CB         52.6650   52.4857   45.6214 C.3     522 ALA565     -0.1800 DICT
   4266 N          52.6059   51.1708   48.6183 N.am    523 MET566     -0.5000 BACKBONE|DICT|DIRECT
   4267 CA         52.0062   50.3608   49.6819 C.3     523 MET566      0.1400 BACKBONE|DICT|DIRECT
   4268 C          52.0017   51.0547   51.0560 C.2     523 MET566      0.5000 BACKBONE|DICT|DIRECT
   4269 O          51.0963   50.7812   51.8432 O.2     523 MET566     -0.5000 BACKBONE|DICT|DIRECT
   4270 CB         52.6753   48.9767   49.7768 C.3     523 MET566     -0.1200 DICT
   4271 CG         52.2995   48.0132   48.6436 C.3     523 MET566      0.0475 DICT
   4272 SD         52.8641   46.3161   48.9356 S.3     523 MET566     -0.3350 DICT
   4273 CE         54.5705   46.4788   48.3760 C.3     523 MET566     -0.0125 DICT
   4274 N          52.9742   51.9508   51.3086 N.am    524 LYS567     -0.5000 BACKBONE|DICT|DIRECT
   4275 CA         53.0498   52.7928   52.5078 C.3     524 LYS567      0.1400 BACKBONE|DICT|DIRECT
   4276 C          51.9209   53.8293   52.6254 C.2     524 LYS567      0.5000 BACKBONE|DICT|DIRECT
   4277 O          51.6036   54.2113   53.7521 O.2     524 LYS567     -0.5000 BACKBONE|DICT|DIRECT
   4278 CB         54.4283   53.4811   52.5934 C.3     524 LYS567     -0.1200 DICT
   4279 CG         55.5121   52.6053   53.2387 C.3     524 LYS567     -0.1200 DICT
   4280 CD         56.8841   53.2978   53.2451 C.3     524 LYS567     -0.1200 DICT
   4281 CE         57.9781   52.4958   53.9647 C.3     524 LYS567      0.1900 DICT
   4282 NZ         58.3676   51.2957   53.2077 N.4     524 LYS567     -0.3000 DICT
   4283 N          51.3145   54.2396   51.4934 N.am    525 LEU568     -0.5000 BACKBONE|DICT|DIRECT
   4284 CA         50.1094   55.0740   51.4892 C.3     525 LEU568      0.1400 BACKBONE|DICT|DIRECT
   4285 C          48.9049   54.3465   52.1007 C.2     525 LEU568      0.5000 BACKBONE|DICT|DIRECT
   4286 O          48.1023   54.9949   52.7663 O.2     525 LEU568     -0.5000 BACKBONE|DICT|DIRECT
   4287 CB         49.7155   55.5089   50.0579 C.3     525 LEU568     -0.1200 DICT
   4288 CG         50.7280   56.3826   49.2938 C.3     525 LEU568     -0.0600 DICT
   4289 CD1        50.1962   56.6709   47.8720 C.3     525 LEU568     -0.1800 DICT
   4290 CD2        51.0923   57.6740   50.0575 C.3     525 LEU568     -0.1800 DICT
   4291 N          48.7793   53.0326   51.8362 N.am    526 GLY569     -0.5000 BACKBONE|DICT|DIRECT
   4292 CA         47.5927   52.2405   52.1502 C.3     526 GLY569      0.0800 BACKBONE|DICT|DIRECT
   4293 C          46.3785   52.8573   51.4468 C.2     526 GLY569      0.5000 BACKBONE|DICT|DIRECT
   4294 O          46.4131   53.0707   50.2354 O.2     526 GLY569     -0.5000 BACKBONE|DICT|DIRECT
   4295 N          45.3361   53.1594   52.2325 N.am    527 PHE570     -0.5000 BACKBONE|DICT|DIRECT
   4296 CA         44.1256   53.8501   51.7941 C.3     527 PHE570      0.1400 BACKBONE|DICT|DIRECT
   4297 C          44.0489   55.2759   52.3838 C.2     527 PHE570      0.5000 BACKBONE|DICT|DIRECT
   4298 O          42.9572   55.8331   52.4525 O.2     527 PHE570     -0.5000 BACKBONE|DICT|DIRECT
   4299 CB         42.9174   52.9469   52.1351 C.3     527 PHE570     -0.0050 DICT
   4300 CG         41.5649   53.3472   51.5642 C.ar    527 PHE570     -0.1150 DICT
   4301 CD1        41.3311   53.2399   50.1775 C.ar    527 PHE570     -0.1150 DICT
   4302 CD2        40.5689   53.9226   52.3829 C.ar    527 PHE570     -0.1150 DICT
   4303 CE1        40.1197   53.6495   49.6378 C.ar    527 PHE570     -0.1150 DICT
   4304 CE2        39.3665   54.3363   51.8219 C.ar    527 PHE570     -0.1150 DICT
   4305 CZ         39.1398   54.1924   50.4586 C.ar    527 PHE570     -0.1150 DICT
   4306 N          45.1929   55.8754   52.7733 N.am    528 SER571     -0.5000 BACKBONE|DICT|DIRECT
   4307 CA         45.2698   57.2629   53.2589 C.3     528 SER571      0.1400 BACKBONE|DICT|DIRECT
   4308 C          45.0507   58.3293   52.1655 C.2     528 SER571      0.5000 BACKBONE|DICT|DIRECT
   4309 O          44.7576   59.4721   52.5147 O.2     528 SER571     -0.5000 BACKBONE|DICT|DIRECT
   4310 CB         46.5850   57.4942   54.0382 C.3     528 SER571      0.1450 DICT
   4311 OG         47.7027   57.7254   53.2015 O.3     528 SER571     -0.6830 DICT
   4312 N          45.1817   57.9397   50.8853 N.am    529 ARG572     -0.5000 BACKBONE|DICT|DIRECT
   4313 CA         44.9351   58.7751   49.7102 C.3     529 ARG572      0.1400 BACKBONE|DICT|DIRECT
   4314 C          44.1433   57.9741   48.6525 C.2     529 ARG572      0.5000 BACKBONE|DICT|DIRECT
   4315 O          44.2142   56.7424   48.6660 O.2     529 ARG572     -0.5000 BACKBONE|DICT|DIRECT
   4316 CB         46.2797   59.2564   49.1120 C.3     529 ARG572     -0.1200 DICT
   4317 CG         47.1954   60.0661   50.0543 C.3     529 ARG572     -0.0500 DICT
   4318 CD         46.6306   61.4241   50.5102 C.3     529 ARG572      0.1900 DICT
   4319 NE         46.4883   62.3667   49.3946 N.pl3   529 ARG572     -0.7000 DICT
   4320 CZ         45.8824   63.5642   49.4458 C.cat   529 ARG572      0.6399 DICT
   4321 NH1        45.3832   64.0494   50.5927 N.pl3   529 ARG572     -0.8000 DICT
   4322 NH2        45.7723   64.2795   48.3213 N.pl3   529 ARG572     -0.8000 DICT
   4323 N          43.4537   58.6749   47.7161 N.am    530 PRO573     -0.1400 BACKBONE|DICT|DIRECT
   4324 CA         42.9100   58.0695   46.4783 C.3     530 PRO573      0.0100 BACKBONE|DICT|DIRECT
   4325 C          43.9546   57.3166   45.6296 C.2     530 PRO573      0.5000 BACKBONE|DICT|DIRECT
   4326 O          45.1055   57.7530   45.5562 O.2     530 PRO573     -0.5000 BACKBONE|DICT|DIRECT
   4327 CB         42.3399   59.2752   45.7077 C.3     530 PRO573     -0.1200 DICT
   4328 CG         42.0091   60.2962   46.7772 C.3     530 PRO573     -0.1200 DICT
   4329 CD         43.1406   60.1064   47.7752 C.3     530 PRO573     -0.0500 DICT
   4330 N          43.5255   56.2112   44.9926 N.am    531 TRP574     -0.5000 BACKBONE|DICT|DIRECT
   4331 CA         44.3889   55.3267   44.1986 C.3     531 TRP574      0.1400 BACKBONE|DICT|DIRECT
   4332 C          45.1613   55.9148   42.9962 C.2     531 TRP574      0.5000 BACKBONE|DICT|DIRECT
   4333 O          46.2021   55.3327   42.6912 O.2     531 TRP574     -0.5000 BACKBONE|DICT|DIRECT
   4334 CB         43.6508   54.0423   43.7671 C.3     531 TRP574     -0.1200 DICT
   4335 CG         42.5918   54.2045   42.7199 C.ar    531 TRP574      0.0750 DICT
   4336 CD1        41.2823   54.4064   42.9743 C.ar    531 TRP574     -0.1150 DICT
   4337 CD2        42.7379   54.2913   41.2670 C.ar    531 TRP574     -0.0550 DICT
   4338 CE2        41.4569   54.5764   40.7033 C.ar    531 TRP574      0.1300 DICT
   4339 CE3        43.8258   54.1871   40.3665 C.ar    531 TRP574     -0.1150 DICT
   4340 NE1        40.6086   54.6159   41.7907 N.pl3   531 TRP574     -0.5700 DICT
   4341 CZ2        41.2702   54.7709   39.3233 C.ar    531 TRP574     -0.1150 DICT
   4342 CZ3        43.6541   54.3930   38.9834 C.ar    531 TRP574     -0.1150 DICT
   4343 CH2        42.3807   54.6943   38.4631 C.ar    531 TRP574     -0.1150 DICT
   4344 N          44.7291   57.0290   42.3482 N.am    532 PRO575     -0.1400 BACKBONE|DICT|DIRECT
   4345 CA         45.5381   57.6566   41.2867 C.3     532 PRO575      0.0100 BACKBONE|DICT|DIRECT
   4346 C          46.9144   58.1855   41.7267 C.2     532 PRO575      0.5000 BACKBONE|DICT|DIRECT
   4347 O          47.7993   58.2635   40.8804 O.2     532 PRO575     -0.5000 BACKBONE|DICT|DIRECT
   4348 CB         44.6364   58.7626   40.7187 C.3     532 PRO575     -0.1200 DICT
   4349 CG         43.2298   58.2767   41.0101 C.3     532 PRO575     -0.1200 DICT
   4350 CD         43.3947   57.6353   42.3779 C.3     532 PRO575     -0.0500 DICT
   4351 N          47.0889   58.4842   43.0274 N.am    533 GLU576     -0.5000 BACKBONE|DICT|DIRECT
   4352 CA         48.3737   58.8573   43.6251 C.3     533 GLU576      0.1400 BACKBONE|DICT|DIRECT
   4353 C          49.3097   57.6504   43.8185 C.2     533 GLU576      0.5000 BACKBONE|DICT|DIRECT
   4354 O          50.5134   57.7946   43.6130 O.2     533 GLU576     -0.5000 BACKBONE|DICT|DIRECT
   4355 CB         48.1459   59.5931   44.9592 C.3     533 GLU576     -0.1200 DICT
   4356 CG         47.3409   60.8994   44.7972 C.3     533 GLU576     -0.2200 DICT
   4357 CD         47.1483   61.6752   46.1013 C.2     533 GLU576      0.7000 DICT
   4358 OE1        47.9704   61.5052   47.0281 O.co2   533 GLU576     -0.8000 DICT
   4359 OE2        46.1695   62.4499   46.1578 O.co2   533 GLU576     -0.8000 DICT
   4360 N          48.7475   56.4794   44.1679 N.am    534 ALA577     -0.5000 BACKBONE|DICT|DIRECT
   4361 CA         49.4781   55.2119   44.2508 C.3     534 ALA577      0.1400 BACKBONE|DICT|DIRECT
   4362 C          49.8490   54.6532   42.8632 C.2     534 ALA577      0.5000 BACKBONE|DICT|DIRECT
   4363 O          50.9143   54.0512   42.7306 O.2     534 ALA577     -0.5000 BACKBONE|DICT|DIRECT
   4364 CB         48.6524   54.2018   45.0608 C.3     534 ALA577     -0.1800 DICT
   4365 N          48.9955   54.9090   41.8526 N.am    535 MET578     -0.5000 BACKBONE|DICT|DIRECT
   4366 CA         49.2516   54.6250   40.4386 C.3     535 MET578      0.1400 BACKBONE|DICT|DIRECT
   4367 C          50.3889   55.5016   39.8831 C.2     535 MET578      0.5000 BACKBONE|DICT|DIRECT
   4368 O          51.2441   54.9833   39.1688 O.2     535 MET578     -0.5000 BACKBONE|DICT|DIRECT
   4369 CB         47.9453   54.8071   39.6266 C.3     535 MET578     -0.1200 DICT
   4370 CG         47.9990   54.3198   38.1659 C.3     535 MET578      0.0475 DICT
   4371 SD         48.3147   52.5585   37.9021 S.3     535 MET578     -0.3350 DICT
   4372 CE         46.6595   51.9036   38.2115 C.3     535 MET578     -0.0125 DICT
   4373 N          50.3874   56.7966   40.2520 N.am    536 GLN579     -0.5000 BACKBONE|DICT|DIRECT
   4374 CA         51.3862   57.8027   39.8802 C.3     536 GLN579      0.1400 BACKBONE|DICT|DIRECT
   4375 C          52.7884   57.4872   40.4370 C.2     536 GLN579      0.5000 BACKBONE|DICT|DIRECT
   4376 O          53.7677   57.7082   39.7266 O.2     536 GLN579     -0.5000 BACKBONE|DICT|DIRECT
   4377 CB         50.8821   59.1899   40.3460 C.3     536 GLN579     -0.1200 DICT
   4378 CG         51.7060   60.4146   39.8947 C.3     536 GLN579     -0.1200 DICT
   4379 CD         51.4935   60.7766   38.4226 C.2     536 GLN579      0.5000 DICT
   4380 NE2        52.5713   61.1353   37.7251 N.am    536 GLN579     -0.7600 DICT
   4381 OE1        50.3689   60.7711   37.9271 O.2     536 GLN579     -0.5000 DICT
   4382 N          52.8603   56.9567   41.6724 N.am    537 LEU580     -0.5000 BACKBONE|DICT|DIRECT
   4383 CA         54.1075   56.5471   42.3280 C.3     537 LEU580      0.1400 BACKBONE|DICT|DIRECT
   4384 C          54.7770   55.3283   41.6710 C.2     537 LEU580      0.5000 BACKBONE|DICT|DIRECT
   4385 O          56.0074   55.2838   41.6381 O.2     537 LEU580     -0.5000 BACKBONE|DICT|DIRECT
   4386 CB         53.8534   56.2707   43.8288 C.3     537 LEU580     -0.1200 DICT
   4387 CG         53.7669   57.5404   44.7039 C.3     537 LEU580     -0.0600 DICT
   4388 CD1        53.2768   57.1973   46.1251 C.3     537 LEU580     -0.1800 DICT
   4389 CD2        55.0929   58.3314   44.7274 C.3     537 LEU580     -0.1800 DICT
   4390 N          53.9767   54.3740   41.1645 N.am    538 ILE581     -0.5000 BACKBONE|DICT|DIRECT
   4391 CA         54.4930   53.1617   40.5285 C.3     538 ILE581      0.1400 BACKBONE|DICT|DIRECT
   4392 C          54.7944   53.3928   39.0350 C.2     538 ILE581      0.5000 BACKBONE|DICT|DIRECT
   4393 O          55.8897   53.0456   38.5951 O.2     538 ILE581     -0.5000 BACKBONE|DICT|DIRECT
   4394 CB         53.5393   51.9358   40.6871 C.3     538 ILE581     -0.0600 DICT
   4395 CG1        53.3095   51.5921   42.1776 C.3     538 ILE581     -0.1200 DICT
   4396 CG2        54.0377   50.6742   39.9419 C.3     538 ILE581     -0.1800 DICT
   4397 CD1        52.0670   50.7270   42.4389 C.3     538 ILE581     -0.1800 DICT
   4398 N          53.8201   53.9474   38.2929 N.am    539 THR582     -0.5000 BACKBONE|DICT|DIRECT
   4399 CA         53.8034   53.9570   36.8260 C.3     539 THR582      0.1400 BACKBONE|DICT|DIRECT
   4400 C          54.1140   55.3232   36.1807 C.2     539 THR582      0.5000 BACKBONE|DICT|DIRECT
   4401 O          54.3670   55.3494   34.9760 O.2     539 THR582     -0.5000 BACKBONE|DICT|DIRECT
   4402 CB         52.4404   53.4454   36.2770 C.3     539 THR582      0.2050 DICT
[truncated: 757,595 more chars]
