# Supplementary material for: Rare genetic variability in human drug target genes modulates drug response and can guide precision medicine
Source: Sci Adv. 2021 Sep 1;7(36):eabi6856. doi: 10.1126/sciadv.abi6856 (PMC8442892; doi:10.1126/sciadv.abi6856)
Supplement: Supplementary file 3 — Data file S1 [file sciadv.abi6856_data_file_s1.zip › Docking poses/captopril-1UZF-H520R.mol2]

@<TRIPOS>MOLECULE
1UZF-H513R
9286   9426    580
PROTEIN
USER_CHARGES


@<TRIPOS>DICT
PROTEIN PROTEIN
@<TRIPOS>ATOM
      1 N          35.0386   72.0379   66.0657 N.am      1 ASP40      -0.9439 BACKBONE|DICT|DIRECT
      2 CA         34.9551   70.5710   66.2385 C.3       1 ASP40       0.1639 BACKBONE|DICT|DIRECT
      3 C          36.2143   69.8645   65.6505 C.2       1 ASP40       0.5000 BACKBONE|DICT|DIRECT
      4 O          36.2441   68.6338   65.6752 O.2       1 ASP40      -0.5000 BACKBONE|DICT|DIRECT
      5 CB         33.5994   69.9914   65.7296 C.3       1 ASP40      -0.2200 DICT
      6 CG         33.3654   69.9871   64.2070 C.2       1 ASP40       0.7000 DICT
      7 OD1        33.8371   70.9350   63.5408 O.co2     1 ASP40      -0.8000 DICT
      8 OD2        32.6440   69.0748   63.7476 O.co2     1 ASP40      -0.8000 DICT
      9 N          37.2400   70.6037   65.1798 N.am      2 GLU41      -0.5000 BACKBONE|DICT|DIRECT
     10 CA         38.4782   70.0594   64.6083 C.3       2 GLU41       0.1400 BACKBONE|DICT|DIRECT
     11 C          39.3403   69.3116   65.6481 C.2       2 GLU41       0.5000 BACKBONE|DICT|DIRECT
     12 O          39.9343   68.2868   65.3142 O.2       2 GLU41      -0.5000 BACKBONE|DICT|DIRECT
     13 CB         39.2663   71.2082   63.9341 C.3       2 GLU41      -0.1200 DICT
     14 CG         40.4519   70.7733   63.0384 C.3       2 GLU41      -0.2200 DICT
     15 CD         40.0314   70.0195   61.7712 C.2       2 GLU41       0.7000 DICT
     16 OE1        38.9511   70.3485   61.2365 O.co2     2 GLU41      -0.8000 DICT
     17 OE2        40.8127   69.1502   61.3277 O.co2     2 GLU41      -0.8000 DICT
     18 N          39.3596   69.8172   66.8952 N.am      3 ALA42      -0.5000 BACKBONE|DICT|DIRECT
     19 CA         40.0341   69.1953   68.0367 C.3       3 ALA42       0.1400 BACKBONE|DICT|DIRECT
     20 C          39.3288   67.9203   68.5330 C.2       3 ALA42       0.5000 BACKBONE|DICT|DIRECT
     21 O          40.0158   66.9859   68.9472 O.2       3 ALA42      -0.5000 BACKBONE|DICT|DIRECT
     22 CB         40.1609   70.2235   69.1702 C.3       3 ALA42      -0.1800 DICT
     23 N          37.9851   67.8852   68.4470 N.am      4 GLU43      -0.5000 BACKBONE|DICT|DIRECT
     24 CA         37.1843   66.6901   68.7211 C.3       4 GLU43       0.1400 BACKBONE|DICT|DIRECT
     25 C          37.3361   65.6134   67.6370 C.2       4 GLU43       0.5000 BACKBONE|DICT|DIRECT
     26 O          37.2660   64.4345   67.9736 O.2       4 GLU43      -0.5000 BACKBONE|DICT|DIRECT
     27 CB         35.6963   67.0438   68.9041 C.3       4 GLU43      -0.1200 DICT
     28 CG         35.4012   67.8451   70.1852 C.3       4 GLU43      -0.2200 DICT
     29 CD         33.9036   68.0736   70.4118 C.2       4 GLU43       0.7000 DICT
     30 OE1        33.1194   67.1423   70.1231 O.co2     4 GLU43      -0.8000 DICT
     31 OE2        33.5694   69.1741   70.9002 O.co2     4 GLU43      -0.8000 DICT
     32 N          37.5498   66.0281   66.3760 N.am      5 ALA44      -0.5000 BACKBONE|DICT|DIRECT
     33 CA         37.7755   65.1430   65.2349 C.3       5 ALA44       0.1400 BACKBONE|DICT|DIRECT
     34 C          39.1202   64.4022   65.3274 C.2       5 ALA44       0.5000 BACKBONE|DICT|DIRECT
     35 O          39.1578   63.2079   65.0376 O.2       5 ALA44      -0.5000 BACKBONE|DICT|DIRECT
     36 CB         37.6568   65.9517   63.9352 C.3       5 ALA44      -0.1800 DICT
     37 N          40.1731   65.1015   65.7912 N.am      6 SER45      -0.5000 BACKBONE|DICT|DIRECT
     38 CA         41.4841   64.5327   66.1202 C.3       6 SER45       0.1400 BACKBONE|DICT|DIRECT
     39 C          41.3993   63.4816   67.2394 C.2       6 SER45       0.5000 BACKBONE|DICT|DIRECT
     40 O          41.8790   62.3649   67.0521 O.2       6 SER45      -0.5000 BACKBONE|DICT|DIRECT
     41 CB         42.4562   65.6616   66.5225 C.3       6 SER45       0.1450 DICT
     42 OG         42.8657   66.4067   65.3962 O.3       6 SER45      -0.6830 DICT
     43 N          40.7454   63.8554   68.3541 N.am      7 LYS46      -0.5000 BACKBONE|DICT|DIRECT
     44 CA         40.4982   63.0123   69.5253 C.3       7 LYS46       0.1400 BACKBONE|DICT|DIRECT
     45 C          39.6870   61.7461   69.1925 C.2       7 LYS46       0.5000 BACKBONE|DICT|DIRECT
     46 O          40.0587   60.6637   69.6409 O.2       7 LYS46      -0.5000 BACKBONE|DICT|DIRECT
     47 CB         39.8006   63.8727   70.6017 C.3       7 LYS46      -0.1200 DICT
     48 CG         39.4990   63.1459   71.9285 C.3       7 LYS46      -0.1200 DICT
     49 CD         38.6345   63.9640   72.9002 C.3       7 LYS46      -0.1200 DICT
     50 CE         37.1663   64.0736   72.4544 C.3       7 LYS46       0.1900 DICT
     51 NZ         36.3569   64.8024   73.4442 N.4       7 LYS46      -0.3000 DICT
     52 N          38.6107   61.9084   68.4045 N.am      8 PHE47      -0.5000 BACKBONE|DICT|DIRECT
     53 CA         37.7323   60.8304   67.9578 C.3       8 PHE47       0.1400 BACKBONE|DICT|DIRECT
     54 C          38.4392   59.7733   67.0892 C.2       8 PHE47       0.5000 BACKBONE|DICT|DIRECT
     55 O          38.2038   58.5851   67.2990 O.2       8 PHE47      -0.5000 BACKBONE|DICT|DIRECT
     56 CB         36.4601   61.4186   67.3002 C.3       8 PHE47      -0.0050 DICT
     57 CG         35.5746   60.4002   66.6066 C.ar      8 PHE47      -0.1150 DICT
     58 CD1        34.7228   59.5700   67.3643 C.ar      8 PHE47      -0.1150 DICT
     59 CD2        35.7801   60.1126   65.2410 C.ar      8 PHE47      -0.1150 DICT
     60 CE1        34.0870   58.4979   66.7559 C.ar      8 PHE47      -0.1150 DICT
     61 CE2        35.1366   59.0345   64.6525 C.ar      8 PHE47      -0.1150 DICT
     62 CZ         34.3036   58.2276   65.4116 C.ar      8 PHE47      -0.1150 DICT
     63 N          39.2951   60.2225   66.1535 N.am      9 VAL48      -0.5000 BACKBONE|DICT|DIRECT
     64 CA         40.1098   59.3636   65.2882 C.3       9 VAL48       0.1400 BACKBONE|DICT|DIRECT
     65 C          41.1315   58.5210   66.0784 C.2       9 VAL48       0.5000 BACKBONE|DICT|DIRECT
     66 O          41.2922   57.3411   65.7666 O.2       9 VAL48      -0.5000 BACKBONE|DICT|DIRECT
     67 CB         40.8228   60.1973   64.1782 C.3       9 VAL48      -0.0600 DICT
     68 CG1        42.0550   59.5481   63.5093 C.3       9 VAL48      -0.1800 DICT
     69 CG2        39.8130   60.6008   63.0912 C.3       9 VAL48      -0.1800 DICT
     70 N          41.7573   59.1252   67.1041 N.am     10 GLU49      -0.5000 BACKBONE|DICT|DIRECT
     71 CA         42.6655   58.4529   68.0332 C.3      10 GLU49       0.1400 BACKBONE|DICT|DIRECT
     72 C          41.9579   57.3831   68.8829 C.2      10 GLU49       0.5000 BACKBONE|DICT|DIRECT
     73 O          42.4323   56.2503   68.9219 O.2      10 GLU49      -0.5000 BACKBONE|DICT|DIRECT
     74 CB         43.3524   59.4874   68.9402 C.3      10 GLU49      -0.1200 DICT
     75 CG         44.3638   60.4001   68.2221 C.3      10 GLU49      -0.2200 DICT
     76 CD         44.9521   61.4858   69.1310 C.2      10 GLU49       0.7000 DICT
     77 OE1        44.6881   61.4456   70.3553 O.co2    10 GLU49      -0.8000 DICT
     78 OE2        45.6766   62.3408   68.5785 O.co2    10 GLU49      -0.8000 DICT
     79 N          40.8298   57.7488   69.5192 N.am     11 GLU50      -0.5000 BACKBONE|DICT|DIRECT
     80 CA         39.9982   56.8501   70.3278 C.3      11 GLU50       0.1400 BACKBONE|DICT|DIRECT
     81 C          39.3954   55.6854   69.5263 C.2      11 GLU50       0.5000 BACKBONE|DICT|DIRECT
     82 O          39.3383   54.5720   70.0496 O.2      11 GLU50      -0.5000 BACKBONE|DICT|DIRECT
     83 CB         38.8841   57.6471   71.0317 C.3      11 GLU50      -0.1200 DICT
     84 CG         39.3980   58.5494   72.1717 C.3      11 GLU50      -0.2200 DICT
     85 CD         38.2969   59.3742   72.8470 C.2      11 GLU50       0.7000 DICT
     86 OE1        37.1034   59.0783   72.6145 O.co2    11 GLU50      -0.8000 DICT
     87 OE2        38.6748   60.2960   73.6020 O.co2    11 GLU50      -0.8000 DICT
     88 N          38.9950   55.9534   68.2704 N.am     12 TYR51      -0.5000 BACKBONE|DICT|DIRECT
     89 CA         38.5353   54.9439   67.3215 C.3      12 TYR51       0.1400 BACKBONE|DICT|DIRECT
     90 C          39.6376   53.9340   66.9743 C.2      12 TYR51       0.5000 BACKBONE|DICT|DIRECT
     91 O          39.3662   52.7407   67.0396 O.2      12 TYR51      -0.5000 BACKBONE|DICT|DIRECT
     92 CB         37.9465   55.6034   66.0550 C.3      12 TYR51      -0.0050 DICT
     93 CG         37.5049   54.6084   64.9930 C.ar     12 TYR51      -0.1150 DICT
     94 CD1        36.3191   53.8716   65.1812 C.ar     12 TYR51      -0.1150 DICT
     95 CD2        38.3055   54.3632   63.8573 C.ar     12 TYR51      -0.1150 DICT
     96 CE1        35.9177   52.9102   64.2359 C.ar     12 TYR51      -0.1150 DICT
     97 CE2        37.9198   53.3811   62.9247 C.ar     12 TYR51      -0.1150 DICT
     98 CZ         36.7209   52.6637   63.1073 C.ar     12 TYR51       0.1500 DICT
     99 OH         36.3329   51.7369   62.1868 O.3      12 TYR51      -0.5850 DICT
    100 N          40.8419   54.4266   66.6318 N.am     13 ASP52      -0.5000 BACKBONE|DICT|DIRECT
    101 CA         42.0031   53.6241   66.2371 C.3      13 ASP52       0.1400 BACKBONE|DICT|DIRECT
    102 C          42.4563   52.6592   67.3539 C.2      13 ASP52       0.5000 BACKBONE|DICT|DIRECT
    103 O          42.6190   51.4721   67.0798 O.2      13 ASP52      -0.5000 BACKBONE|DICT|DIRECT
    104 CB         43.1577   54.5286   65.7377 C.3      13 ASP52      -0.2200 DICT
    105 CG         44.3825   53.7913   65.1807 C.2      13 ASP52       0.7000 DICT
    106 OD1        44.2096   52.6820   64.6286 O.co2    13 ASP52      -0.8000 DICT
    107 OD2        45.4783   54.3865   65.2515 O.co2    13 ASP52      -0.8000 DICT
    108 N          42.5984   53.1768   68.5881 N.am     14 ARG53      -0.5000 BACKBONE|DICT|DIRECT
    109 CA         42.9713   52.4239   69.7930 C.3      14 ARG53       0.1400 BACKBONE|DICT|DIRECT
    110 C          42.0371   51.2352   70.0866 C.2      14 ARG53       0.5000 BACKBONE|DICT|DIRECT
    111 O          42.5295   50.1367   70.3404 O.2      14 ARG53      -0.5000 BACKBONE|DICT|DIRECT
    112 CB         42.9979   53.3794   71.0056 C.3      14 ARG53      -0.1200 DICT
    113 CG         44.1274   54.4237   70.9727 C.3      14 ARG53      -0.0500 DICT
    114 CD         43.9982   55.4439   72.1167 C.3      14 ARG53       0.1900 DICT
    115 NE         44.8992   56.5929   71.9345 N.pl3    14 ARG53      -0.7000 DICT
    116 CZ         44.5675   57.8951   72.0230 C.cat    14 ARG53       0.6399 DICT
    117 NH1        43.3175   58.2901   72.3082 N.pl3    14 ARG53      -0.8000 DICT
    118 NH2        45.5095   58.8244   71.8141 N.pl3    14 ARG53      -0.8000 DICT
    119 N          40.7170   51.4756   70.0318 N.am     15 THR54      -0.5000 BACKBONE|DICT|DIRECT
    120 CA         39.6914   50.4658   70.3016 C.3      15 THR54       0.1400 BACKBONE|DICT|DIRECT
    121 C          39.4027   49.5520   69.0895 C.2      15 THR54       0.5000 BACKBONE|DICT|DIRECT
    122 O          39.0143   48.4066   69.3171 O.2      15 THR54      -0.5000 BACKBONE|DICT|DIRECT
    123 CB         38.3660   51.1172   70.7747 C.3      15 THR54       0.2050 DICT
    124 CG2        38.5282   51.8837   72.0964 C.3      15 THR54      -0.1800 DICT
    125 OG1        37.8291   52.0001   69.8083 O.3      15 THR54      -0.6830 DICT
    126 N          39.6484   50.0249   67.8512 N.am     16 SER55      -0.5000 BACKBONE|DICT|DIRECT
    127 CA         39.5608   49.2294   66.6193 C.3      16 SER55       0.1400 BACKBONE|DICT|DIRECT
    128 C          40.6319   48.1324   66.5576 C.2      16 SER55       0.5000 BACKBONE|DICT|DIRECT
    129 O          40.3051   47.0138   66.1725 O.2      16 SER55      -0.5000 BACKBONE|DICT|DIRECT
    130 CB         39.6699   50.1170   65.3636 C.3      16 SER55       0.1450 DICT
    131 OG         38.4607   50.7939   65.1154 O.3      16 SER55      -0.6830 DICT
    132 N          41.8715   48.4596   66.9700 N.am     17 GLN56      -0.5000 BACKBONE|DICT|DIRECT
    133 CA         42.9965   47.5237   67.0761 C.3      17 GLN56       0.1400 BACKBONE|DICT|DIRECT
    134 C          42.7081   46.3132   67.9789 C.2      17 GLN56       0.5000 BACKBONE|DICT|DIRECT
    135 O          43.0854   45.2011   67.6189 O.2      17 GLN56      -0.5000 BACKBONE|DICT|DIRECT
    136 CB         44.2597   48.2645   67.5667 C.3      17 GLN56      -0.1200 DICT
    137 CG         44.9083   49.1503   66.4904 C.3      17 GLN56      -0.1200 DICT
    138 CD         46.0644   49.9949   67.0228 C.2      17 GLN56       0.5000 DICT
    139 NE2        46.1371   51.2574   66.5983 N.am     17 GLN56      -0.7600 DICT
    140 OE1        46.9039   49.5090   67.7771 O.2      17 GLN56      -0.5000 DICT
    141 N          42.0313   46.5586   69.1132 N.am     18 VAL57      -0.5000 BACKBONE|DICT|DIRECT
    142 CA         41.6678   45.5493   70.1054 C.3      18 VAL57       0.1400 BACKBONE|DICT|DIRECT
    143 C          40.5369   44.6255   69.6101 C.2      18 VAL57       0.5000 BACKBONE|DICT|DIRECT
    144 O          40.7304   43.4116   69.5786 O.2      18 VAL57      -0.5000 BACKBONE|DICT|DIRECT
    145 CB         41.2626   46.2157   71.4550 C.3      18 VAL57      -0.0600 DICT
    146 CG1        40.6398   45.2609   72.4963 C.3      18 VAL57      -0.1800 DICT
    147 CG2        42.4626   46.9439   72.0878 C.3      18 VAL57      -0.1800 DICT
    148 N          39.3859   45.2082   69.2337 N.am     19 VAL58      -0.5000 BACKBONE|DICT|DIRECT
    149 CA         38.1765   44.4570   68.8837 C.3      19 VAL58       0.1400 BACKBONE|DICT|DIRECT
    150 C          38.2350   43.7686   67.4994 C.2      19 VAL58       0.5000 BACKBONE|DICT|DIRECT
    151 O          37.5943   42.7298   67.3375 O.2      19 VAL58      -0.5000 BACKBONE|DICT|DIRECT
    152 CB         36.9111   45.3528   69.0149 C.3      19 VAL58      -0.0600 DICT
    153 CG1        36.8379   46.5003   67.9945 C.3      19 VAL58      -0.1800 DICT
    154 CG2        35.5902   44.5584   69.0041 C.3      19 VAL58      -0.1800 DICT
    155 N          39.0371   44.2982   66.5544 N.am     20 TRP59      -0.5000 BACKBONE|DICT|DIRECT
    156 CA         39.2701   43.6638   65.2497 C.3      20 TRP59       0.1400 BACKBONE|DICT|DIRECT
    157 C          40.3215   42.5405   65.3253 C.2      20 TRP59       0.5000 BACKBONE|DICT|DIRECT
    158 O          40.2500   41.6270   64.5060 O.2      20 TRP59      -0.5000 BACKBONE|DICT|DIRECT
    159 CB         39.6298   44.6916   64.1515 C.3      20 TRP59      -0.1200 DICT
    160 CG         38.6348   45.7689   63.7991 C.ar     20 TRP59       0.0750 DICT
    161 CD1        37.5092   46.0906   64.4787 C.ar     20 TRP59      -0.1150 DICT
    162 CD2        38.6751   46.6917   62.6665 C.ar     20 TRP59      -0.0550 DICT
    163 CE2        37.5386   47.5543   62.7367 C.ar     20 TRP59       0.1300 DICT
    164 CE3        39.5509   46.8827   61.5724 C.ar     20 TRP59      -0.1150 DICT
    165 NE1        36.8689   47.1458   63.8680 N.pl3    20 TRP59      -0.5700 DICT
    166 CZ2        37.2871   48.5506   61.7792 C.ar     20 TRP59      -0.1150 DICT
    167 CZ3        39.3074   47.8755   60.6005 C.ar     20 TRP59      -0.1150 DICT
    168 CH2        38.1814   48.7148   60.7056 C.ar     20 TRP59      -0.1150 DICT
    169 N          41.2362   42.5883   66.3144 N.am     21 ASN60      -0.5000 BACKBONE|DICT|DIRECT
    170 CA         42.1602   41.4955   66.6468 C.3      21 ASN60       0.1400 BACKBONE|DICT|DIRECT
    171 C          41.4087   40.2967   67.2568 C.2      21 ASN60       0.5000 BACKBONE|DICT|DIRECT
    172 O          41.6593   39.1652   66.8424 O.2      21 ASN60      -0.5000 BACKBONE|DICT|DIRECT
    173 CB         43.2873   42.0414   67.5606 C.3      21 ASN60      -0.1200 DICT
    174 CG         44.3056   40.9970   68.0331 C.2      21 ASN60       0.5000 DICT
    175 ND2        45.3576   40.7695   67.2462 N.am     21 ASN60      -0.7600 DICT
    176 OD1        44.1509   40.4135   69.1028 O.2      21 ASN60      -0.5000 DICT
    177 N          40.4791   40.5758   68.1885 N.am     22 GLU61      -0.5000 BACKBONE|DICT|DIRECT
    178 CA         39.5823   39.5902   68.7976 C.3      22 GLU61       0.1400 BACKBONE|DICT|DIRECT
    179 C          38.6142   38.9428   67.7934 C.2      22 GLU61       0.5000 BACKBONE|DICT|DIRECT
    180 O          38.3361   37.7493   67.9181 O.2      22 GLU61      -0.5000 BACKBONE|DICT|DIRECT
    181 CB         38.7836   40.2457   69.9376 C.3      22 GLU61      -0.1200 DICT
    182 CG         39.6284   40.5707   71.1829 C.3      22 GLU61      -0.2200 DICT
    183 CD         38.8045   41.2437   72.2824 C.2      22 GLU61       0.7000 DICT
    184 OE1        37.6619   40.7856   72.5090 O.co2    22 GLU61      -0.8000 DICT
    185 OE2        39.3334   42.2011   72.8863 O.co2    22 GLU61      -0.8000 DICT
    186 N          38.1350   39.7297   66.8135 N.am     23 TYR62      -0.5000 BACKBONE|DICT|DIRECT
    187 CA         37.3065   39.2348   65.7183 C.3      23 TYR62       0.1400 BACKBONE|DICT|DIRECT
    188 C          38.1040   38.3458   64.7486 C.2      23 TYR62       0.5000 BACKBONE|DICT|DIRECT
    189 O          37.6096   37.2791   64.3915 O.2      23 TYR62      -0.5000 BACKBONE|DICT|DIRECT
    190 CB         36.6056   40.4007   64.9903 C.3      23 TYR62      -0.0050 DICT
    191 CG         35.7263   39.9351   63.8432 C.ar     23 TYR62      -0.1150 DICT
    192 CD1        34.4744   39.3532   64.1225 C.ar     23 TYR62      -0.1150 DICT
    193 CD2        36.1940   39.9879   62.5126 C.ar     23 TYR62      -0.1150 DICT
    194 CE1        33.7148   38.7849   63.0854 C.ar     23 TYR62      -0.1150 DICT
    195 CE2        35.4327   39.4170   61.4744 C.ar     23 TYR62      -0.1150 DICT
    196 CZ         34.1989   38.8005   61.7629 C.ar     23 TYR62       0.1500 DICT
    197 OH         33.4790   38.2087   60.7664 O.3      23 TYR62      -0.5850 DICT
    198 N          39.3156   38.7881   64.3619 N.am     24 ALA63      -0.5000 BACKBONE|DICT|DIRECT
    199 CA         40.2249   38.0632   63.4701 C.3      24 ALA63       0.1400 BACKBONE|DICT|DIRECT
    200 C          40.6775   36.7038   64.0280 C.2      24 ALA63       0.5000 BACKBONE|DICT|DIRECT
    201 O          40.8449   35.7743   63.2417 O.2      24 ALA63      -0.5000 BACKBONE|DICT|DIRECT
    202 CB         41.4360   38.9462   63.1297 C.3      24 ALA63      -0.1800 DICT
    203 N          40.8176   36.6055   65.3629 N.am     25 GLU64      -0.5000 BACKBONE|DICT|DIRECT
    204 CA         41.0768   35.3720   66.1058 C.3      25 GLU64       0.1400 BACKBONE|DICT|DIRECT
    205 C          39.9435   34.3434   65.9422 C.2      25 GLU64       0.5000 BACKBONE|DICT|DIRECT
    206 O          40.2089   33.2301   65.4956 O.2      25 GLU64      -0.5000 BACKBONE|DICT|DIRECT
    207 CB         41.3609   35.7225   67.5845 C.3      25 GLU64      -0.1200 DICT
    208 CG         41.5572   34.5121   68.5246 C.3      25 GLU64      -0.2200 DICT
    209 CD         41.7751   34.9290   69.9799 C.2      25 GLU64       0.7000 DICT
    210 OE1        42.6321   35.8107   70.2071 O.co2    25 GLU64      -0.8000 DICT
    211 OE2        41.0826   34.3482   70.8440 O.co2    25 GLU64      -0.8000 DICT
    212 N          38.7078   34.7433   66.2884 N.am     26 ALA65      -0.5000 BACKBONE|DICT|DIRECT
    213 CA         37.5057   33.9084   66.2059 C.3      26 ALA65       0.1400 BACKBONE|DICT|DIRECT
    214 C          37.1160   33.5073   64.7741 C.2      26 ALA65       0.5000 BACKBONE|DICT|DIRECT
    215 O          36.6511   32.3859   64.5673 O.2      26 ALA65      -0.5000 BACKBONE|DICT|DIRECT
    216 CB         36.3499   34.6481   66.8845 C.3      26 ALA65      -0.1800 DICT
    217 N          37.3416   34.4231   63.8187 N.am     27 ASN66      -0.5000 BACKBONE|DICT|DIRECT
    218 CA         37.1370   34.2139   62.3894 C.3      27 ASN66       0.1400 BACKBONE|DICT|DIRECT
    219 C          38.1677   33.2256   61.8092 C.2      27 ASN66       0.5000 BACKBONE|DICT|DIRECT
    220 O          37.7707   32.3575   61.0346 O.2      27 ASN66      -0.5000 BACKBONE|DICT|DIRECT
    221 CB         37.1481   35.5892   61.6791 C.3      27 ASN66      -0.1200 DICT
    222 CG         36.6260   35.5886   60.2373 C.2      27 ASN66       0.5000 DICT
    223 ND2        37.0386   36.5837   59.4502 N.am     27 ASN66      -0.7600 DICT
    224 OD1        35.8504   34.7236   59.8375 O.2      27 ASN66      -0.5000 DICT
    225 N          39.4427   33.3245   62.2351 N.am     28 TRP67      -0.5000 BACKBONE|DICT|DIRECT
    226 CA         40.5056   32.3671   61.9077 C.3      28 TRP67       0.1400 BACKBONE|DICT|DIRECT
    227 C          40.2103   30.9512   62.4318 C.2      28 TRP67       0.5000 BACKBONE|DICT|DIRECT
    228 O          40.4057   29.9928   61.6870 O.2      28 TRP67      -0.5000 BACKBONE|DICT|DIRECT
    229 CB         41.8779   32.8818   62.4037 C.3      28 TRP67      -0.1200 DICT
    230 CG         43.0473   31.9515   62.2248 C.ar     28 TRP67       0.0750 DICT
    231 CD1        43.4034   30.9647   63.0807 C.ar     28 TRP67      -0.1150 DICT
    232 CD2        43.9534   31.8313   61.0866 C.ar     28 TRP67      -0.0550 DICT
    233 CE2        44.8373   30.7343   61.3214 C.ar     28 TRP67       0.1300 DICT
    234 CE3        44.1154   32.5311   59.8701 C.ar     28 TRP67      -0.1150 DICT
    235 NE1        44.4553   30.2459   62.5526 N.pl3    28 TRP67      -0.5700 DICT
    236 CZ2        45.8151   30.3436   60.3901 C.ar     28 TRP67      -0.1150 DICT
    237 CZ3        45.1027   32.1587   58.9360 C.ar     28 TRP67      -0.1150 DICT
    238 CH2        45.9446   31.0609   59.1891 C.ar     28 TRP67      -0.1150 DICT
    239 N          39.7391   30.8497   63.6880 N.am     29 ASN68      -0.5000 BACKBONE|DICT|DIRECT
    240 CA         39.3929   29.5849   64.3483 C.3      29 ASN68       0.1400 BACKBONE|DICT|DIRECT
    241 C          38.2432   28.8468   63.6446 C.2      29 ASN68       0.5000 BACKBONE|DICT|DIRECT
    242 O          38.2934   27.6217   63.5816 O.2      29 ASN68      -0.5000 BACKBONE|DICT|DIRECT
    243 CB         39.0572   29.8267   65.8396 C.3      29 ASN68      -0.1200 DICT
    244 CG         40.2421   30.2952   66.6954 C.2      29 ASN68       0.5000 DICT
    245 ND2        39.9474   30.8805   67.8581 N.am     29 ASN68      -0.7600 DICT
    246 OD1        41.4038   30.1288   66.3283 O.2      29 ASN68      -0.5000 DICT
    247 N          37.2703   29.5890   63.0864 N.am     30 TYR69      -0.5000 BACKBONE|DICT|DIRECT
    248 CA         36.2329   29.0417   62.2136 C.3      30 TYR69       0.1400 BACKBONE|DICT|DIRECT
    249 C          36.7809   28.5832   60.8472 C.2      30 TYR69       0.5000 BACKBONE|DICT|DIRECT
    250 O          36.4749   27.4694   60.4297 O.2      30 TYR69      -0.5000 BACKBONE|DICT|DIRECT
    251 CB         35.0513   30.0345   62.0956 C.3      30 TYR69      -0.0050 DICT
    252 CG         34.1071   29.7257   60.9456 C.ar     30 TYR69      -0.1150 DICT
    253 CD1        33.1770   28.6710   61.0484 C.ar     30 TYR69      -0.1150 DICT
    254 CD2        34.2470   30.4211   59.7273 C.ar     30 TYR69      -0.1150 DICT
    255 CE1        32.4274   28.2863   59.9194 C.ar     30 TYR69      -0.1150 DICT
    256 CE2        33.5188   30.0206   58.5946 C.ar     30 TYR69      -0.1150 DICT
    257 CZ         32.6189   28.9427   58.6873 C.ar     30 TYR69       0.1500 DICT
    258 OH         31.9233   28.5454   57.5860 O.3      30 TYR69      -0.5850 DICT
    259 N          37.5521   29.4481   60.1675 N.am     31 ASN70      -0.5000 BACKBONE|DICT|DIRECT
    260 CA         38.0664   29.2102   58.8127 C.3      31 ASN70       0.1400 BACKBONE|DICT|DIRECT
    261 C          39.0671   28.0413   58.7202 C.2      31 ASN70       0.5000 BACKBONE|DICT|DIRECT
    262 O          39.1093   27.3972   57.6737 O.2      31 ASN70      -0.5000 BACKBONE|DICT|DIRECT
    263 CB         38.6808   30.5240   58.2797 C.3      31 ASN70      -0.1200 DICT
    264 CG         37.6767   31.4244   57.5530 C.2      31 ASN70       0.5000 DICT
    265 ND2        36.9245   32.2419   58.2857 N.am     31 ASN70      -0.7600 DICT
    266 OD1        37.6001   31.4017   56.3279 O.2      31 ASN70      -0.5000 DICT
    267 N          39.8274   27.7780   59.7946 N.am     32 THR71      -0.5000 BACKBONE|DICT|DIRECT
    268 CA         40.8092   26.6918   59.8775 C.3      32 THR71       0.1400 BACKBONE|DICT|DIRECT
    269 C          40.3102   25.4862   60.7063 C.2      32 THR71       0.5000 BACKBONE|DICT|DIRECT
    270 O          41.0776   24.5382   60.8744 O.2      32 THR71      -0.5000 BACKBONE|DICT|DIRECT
    271 CB         42.1487   27.1913   60.4867 C.3      32 THR71       0.2050 DICT
    272 CG2        42.7495   28.3733   59.7169 C.3      32 THR71      -0.1800 DICT
    273 OG1        42.0415   27.5289   61.8593 O.3      32 THR71      -0.6830 DICT
    274 N          39.0484   25.5057   61.1711 N.am     33 ASN72      -0.5000 BACKBONE|DICT|DIRECT
    275 CA         38.4326   24.4365   61.9589 C.3      33 ASN72       0.1400 BACKBONE|DICT|DIRECT
    276 C          36.9221   24.7311   62.0273 C.2      33 ASN72       0.5000 BACKBONE|DICT|DIRECT
    277 O          36.4578   25.2722   63.0289 O.2      33 ASN72      -0.5000 BACKBONE|DICT|DIRECT
    278 CB         39.1143   24.2867   63.3589 C.3      33 ASN72      -0.1200 DICT
    279 CG         38.6308   23.0990   64.2094 C.2      33 ASN72       0.5000 DICT
    280 ND2        38.9788   23.1661   65.5063 N.am     33 ASN72      -0.3669 DICT
    281 OD1        38.0101   22.1615   63.7076 O.2      33 ASN72      -0.5000 DICT
    282 N          36.1879   24.3899   60.9538 N.am     34 ILE73      -0.5000 BACKBONE|DICT|DIRECT
    283 CA         34.7336   24.5434   60.8506 C.3      34 ILE73       0.1400 BACKBONE|DICT|DIRECT
    284 C          34.0353   23.5156   61.7625 C.2      34 ILE73       0.5000 BACKBONE|DICT|DIRECT
    285 O          34.0585   22.3192   61.4703 O.2      34 ILE73      -0.5000 BACKBONE|DICT|DIRECT
    286 CB         34.2179   24.3789   59.3823 C.3      34 ILE73      -0.0600 DICT
    287 CG1        34.8019   25.4798   58.4649 C.3      34 ILE73      -0.1200 DICT
    288 CG2        32.6727   24.3489   59.2576 C.3      34 ILE73      -0.1800 DICT
    289 CD1        34.4638   25.3059   56.9770 C.3      34 ILE73      -0.1800 DICT
    290 N          33.4485   24.0194   62.8571 N.am     35 THR74      -0.5000 BACKBONE|DICT|DIRECT
    291 CA         32.6889   23.2568   63.8471 C.3      35 THR74       0.1400 BACKBONE|DICT|DIRECT
    292 C          31.5181   24.1182   64.3572 C.2      35 THR74       0.5000 BACKBONE|DICT|DIRECT
    293 O          31.4901   25.3248   64.1110 O.2      35 THR74      -0.5000 BACKBONE|DICT|DIRECT
    294 CB         33.5622   22.8296   65.0695 C.3      35 THR74       0.2050 DICT
    295 CG2        34.9018   22.1698   64.7186 C.3      35 THR74      -0.1800 DICT
    296 OG1        33.7900   23.8661   66.0074 O.3      35 THR74      -0.6830 DICT
    297 N          30.5879   23.4831   65.0896 N.am     36 THR75      -0.5000 BACKBONE|DICT|DIRECT
    298 CA         29.4566   24.1362   65.7567 C.3      36 THR75       0.1400 BACKBONE|DICT|DIRECT
    299 C          29.8827   25.1646   66.8297 C.2      36 THR75       0.5000 BACKBONE|DICT|DIRECT
    300 O          29.2259   26.1976   66.9552 O.2      36 THR75      -0.5000 BACKBONE|DICT|DIRECT
    301 CB         28.5363   23.0847   66.4364 C.3      36 THR75       0.2050 DICT
    302 CG2        27.2960   23.6390   67.1647 C.3      36 THR75      -0.1800 DICT
    303 OG1        28.0884   22.1642   65.4604 O.3      36 THR75      -0.6830 DICT
    304 N          30.9788   24.8768   67.5549 N.am     37 GLU76      -0.5000 BACKBONE|DICT|DIRECT
    305 CA         31.5331   25.7304   68.6062 C.3      37 GLU76       0.1400 BACKBONE|DICT|DIRECT
    306 C          32.2210   26.9880   68.0508 C.2      37 GLU76       0.5000 BACKBONE|DICT|DIRECT
    307 O          31.9506   28.0779   68.5500 O.2      37 GLU76      -0.5000 BACKBONE|DICT|DIRECT
    308 CB         32.4753   24.8927   69.4928 C.3      37 GLU76      -0.1200 DICT
    309 CG         33.1483   25.6665   70.6485 C.3      37 GLU76      -0.2200 DICT
    310 CD         34.0838   24.8071   71.5018 C.2      37 GLU76       0.7000 DICT
    311 OE1        33.9027   23.5694   71.5123 O.co2    37 GLU76      -0.8000 DICT
    312 OE2        34.9780   25.4119   72.1316 O.co2    37 GLU76      -0.8000 DICT
    313 N          33.0800   26.8232   67.0299 N.am     38 THR77      -0.5000 BACKBONE|DICT|DIRECT
    314 CA         33.7825   27.9287   66.3698 C.3      38 THR77       0.1400 BACKBONE|DICT|DIRECT
    315 C          32.8371   28.8098   65.5232 C.2      38 THR77       0.5000 BACKBONE|DICT|DIRECT
    316 O          33.0866   30.0104   65.4244 O.2      38 THR77      -0.5000 BACKBONE|DICT|DIRECT
    317 CB         34.9286   27.4164   65.4626 C.3      38 THR77       0.2050 DICT
    318 CG2        35.9940   26.5963   66.2089 C.3      38 THR77      -0.1800 DICT
    319 OG1        34.4378   26.6768   64.3604 O.3      38 THR77      -0.6830 DICT
    320 N          31.7481   28.2206   64.9942 N.am     39 SER78      -0.5000 BACKBONE|DICT|DIRECT
    321 CA         30.6338   28.9246   64.3571 C.3      39 SER78       0.1400 BACKBONE|DICT|DIRECT
    322 C          29.8715   29.8100   65.3568 C.2      39 SER78       0.5000 BACKBONE|DICT|DIRECT
    323 O          29.6452   30.9824   65.0674 O.2      39 SER78      -0.5000 BACKBONE|DICT|DIRECT
    324 CB         29.6775   27.9058   63.7050 C.3      39 SER78       0.1450 DICT
    325 OG         30.1929   27.4642   62.4677 O.3      39 SER78      -0.6830 DICT
    326 N          29.5309   29.2378   66.5258 N.am     40 LYS79      -0.5000 BACKBONE|DICT|DIRECT
    327 CA         28.8829   29.9114   67.6535 C.3      40 LYS79       0.1400 BACKBONE|DICT|DIRECT
    328 C          29.7085   31.0815   68.2215 C.2      40 LYS79       0.5000 BACKBONE|DICT|DIRECT
    329 O          29.1431   32.1471   68.4579 O.2      40 LYS79      -0.5000 BACKBONE|DICT|DIRECT
    330 CB         28.4947   28.8454   68.7103 C.3      40 LYS79      -0.1200 DICT
    331 CG         28.1386   29.3691   70.1164 C.3      40 LYS79      -0.1200 DICT
    332 CD         27.6528   28.2750   71.0838 C.3      40 LYS79      -0.1200 DICT
    333 CE         26.2115   27.7975   70.8444 C.3      40 LYS79       0.1900 DICT
    334 NZ         25.2301   28.8552   71.1451 N.4      40 LYS79      -0.3000 DICT
    335 N          31.0208   30.8684   68.4135 N.am     41 ILE80      -0.5000 BACKBONE|DICT|DIRECT
    336 CA         31.9691   31.8732   68.9031 C.3      41 ILE80       0.1400 BACKBONE|DICT|DIRECT
    337 C          32.1770   33.0326   67.9081 C.2      41 ILE80       0.5000 BACKBONE|DICT|DIRECT
    338 O          32.2526   34.1799   68.3469 O.2      41 ILE80      -0.5000 BACKBONE|DICT|DIRECT
    339 CB         33.3319   31.2223   69.2955 C.3      41 ILE80      -0.0600 DICT
    340 CG1        33.1630   30.3789   70.5821 C.3      41 ILE80      -0.1200 DICT
    341 CG2        34.5193   32.1999   69.4646 C.3      41 ILE80      -0.1800 DICT
    342 CD1        34.2930   29.3670   70.8207 C.3      41 ILE80      -0.1800 DICT
    343 N          32.2101   32.7251   66.5988 N.am     42 LEU81      -0.5000 BACKBONE|DICT|DIRECT
    344 CA         32.2698   33.7184   65.5263 C.3      42 LEU81       0.1400 BACKBONE|DICT|DIRECT
    345 C          30.9961   34.5824   65.4517 C.2      42 LEU81       0.5000 BACKBONE|DICT|DIRECT
    346 O          31.1220   35.7932   65.2876 O.2      42 LEU81      -0.5000 BACKBONE|DICT|DIRECT
    347 CB         32.6113   33.0211   64.1882 C.3      42 LEU81      -0.1200 DICT
    348 CG         32.6899   33.9432   62.9478 C.3      42 LEU81      -0.0600 DICT
    349 CD1        33.6758   35.1124   63.1312 C.3      42 LEU81      -0.1800 DICT
    350 CD2        33.0006   33.1318   61.6782 C.3      42 LEU81      -0.1800 DICT
    351 N          29.8094   33.9685   65.6162 N.am     43 LEU82      -0.5000 BACKBONE|DICT|DIRECT
    352 CA         28.5141   34.6594   65.6529 C.3      43 LEU82       0.1400 BACKBONE|DICT|DIRECT
    353 C          28.3600   35.6086   66.8514 C.2      43 LEU82       0.5000 BACKBONE|DICT|DIRECT
    354 O          27.7819   36.6784   66.6764 O.2      43 LEU82      -0.5000 BACKBONE|DICT|DIRECT
    355 CB         27.3581   33.6368   65.6219 C.3      43 LEU82      -0.1200 DICT
    356 CG         27.1337   32.9914   64.2400 C.3      43 LEU82      -0.0600 DICT
    357 CD1        26.2297   31.7429   64.3443 C.3      43 LEU82      -0.1800 DICT
    358 CD2        26.6251   34.0101   63.1962 C.3      43 LEU82      -0.1800 DICT
    359 N          28.9118   35.2368   68.0195 N.am     44 GLN83      -0.5000 BACKBONE|DICT|DIRECT
    360 CA         28.9894   36.1023   69.1999 C.3      44 GLN83       0.1400 BACKBONE|DICT|DIRECT
    361 C          29.9183   37.3103   68.9845 C.2      44 GLN83       0.5000 BACKBONE|DICT|DIRECT
    362 O          29.5544   38.4222   69.3648 O.2      44 GLN83      -0.5000 BACKBONE|DICT|DIRECT
    363 CB         29.4242   35.2799   70.4284 C.3      44 GLN83      -0.1200 DICT
    364 CG         28.3384   34.3108   70.9282 C.3      44 GLN83      -0.1200 DICT
    365 CD         28.8690   33.4096   72.0413 C.2      44 GLN83       0.5000 DICT
    366 NE2        29.3741   32.2305   71.6781 N.am     44 GLN83      -0.7600 DICT
    367 OE1        28.8296   33.7736   73.2132 O.2      44 GLN83      -0.5000 DICT
    368 N          31.0746   37.0700   68.3422 N.am     45 LYS84      -0.5000 BACKBONE|DICT|DIRECT
    369 CA         32.0688   38.0844   67.9880 C.3      45 LYS84       0.1400 BACKBONE|DICT|DIRECT
    370 C          31.6108   39.0534   66.8831 C.2      45 LYS84       0.5000 BACKBONE|DICT|DIRECT
    371 O          32.0680   40.1951   66.8954 O.2      45 LYS84      -0.5000 BACKBONE|DICT|DIRECT
    372 CB         33.4031   37.3923   67.6379 C.3      45 LYS84      -0.1200 DICT
    373 CG         34.1254   36.8201   68.8714 C.3      45 LYS84      -0.1200 DICT
    374 CD         34.9263   37.8725   69.6536 C.3      45 LYS84      -0.1200 DICT
    375 CE         35.4583   37.3290   70.9876 C.3      45 LYS84       0.1900 DICT
    376 NZ         36.0290   38.4006   71.8208 N.4      45 LYS84      -0.3000 DICT
    377 N          30.6945   38.6169   65.9948 N.am     46 ASN85      -0.5000 BACKBONE|DICT|DIRECT
    378 CA         30.0124   39.4637   65.0059 C.3      46 ASN85       0.1400 BACKBONE|DICT|DIRECT
    379 C          29.1047   40.5174   65.6656 C.2      46 ASN85       0.5000 BACKBONE|DICT|DIRECT
    380 O          29.0357   41.6291   65.1451 O.2      46 ASN85      -0.5000 BACKBONE|DICT|DIRECT
    381 CB         29.1785   38.5997   64.0304 C.3      46 ASN85      -0.1200 DICT
    382 CG         29.9522   38.0160   62.8475 C.2      46 ASN85       0.5000 DICT
    383 ND2        29.9075   36.6956   62.6683 N.am     46 ASN85      -0.7600 DICT
    384 OD1        30.5378   38.7589   62.0643 O.2      46 ASN85      -0.5000 DICT
    385 N          28.4420   40.1737   66.7852 N.am     47 MET86      -0.5000 BACKBONE|DICT|DIRECT
    386 CA         27.6163   41.1177   67.5445 C.3      47 MET86       0.1400 BACKBONE|DICT|DIRECT
    387 C          28.4590   42.0774   68.4059 C.2      47 MET86       0.5000 BACKBONE|DICT|DIRECT
    388 O          28.0327   43.2153   68.5909 O.2      47 MET86      -0.5000 BACKBONE|DICT|DIRECT
    389 CB         26.5580   40.3807   68.3957 C.3      47 MET86      -0.1200 DICT
    390 CG         25.6731   39.3769   67.6300 C.3      47 MET86       0.0475 DICT
    391 SD         24.8498   39.9641   66.1187 S.3      47 MET86      -0.3350 DICT
    392 CE         23.5446   41.0058   66.8203 C.3      47 MET86      -0.0125 DICT
    393 N          29.6351   41.6290   68.8882 N.am     48 GLN87      -0.5000 BACKBONE|DICT|DIRECT
    394 CA         30.5775   42.4453   69.6632 C.3      48 GLN87       0.1400 BACKBONE|DICT|DIRECT
    395 C          31.2788   43.5319   68.8313 C.2      48 GLN87       0.5000 BACKBONE|DICT|DIRECT
    396 O          31.3316   44.6779   69.2796 O.2      48 GLN87      -0.5000 BACKBONE|DICT|DIRECT
    397 CB         31.6071   41.5564   70.3918 C.3      48 GLN87      -0.1200 DICT
    398 CG         31.0102   40.7880   71.5872 C.3      48 GLN87      -0.1200 DICT
    399 CD         32.0571   40.0137   72.3948 C.2      48 GLN87       0.5000 DICT
    400 NE2        31.7776   39.7858   73.6790 N.am     48 GLN87      -0.7600 DICT
    401 OE1        33.0945   39.6074   71.8766 O.2      48 GLN87      -0.5000 DICT
    402 N          31.7765   43.1698   67.6335 N.am     49 ILE88      -0.5000 BACKBONE|DICT|DIRECT
    403 CA         32.3922   44.1152   66.6951 C.3      49 ILE88       0.1400 BACKBONE|DICT|DIRECT
    404 C          31.3623   45.0935   66.0892 C.2      49 ILE88       0.5000 BACKBONE|DICT|DIRECT
    405 O          31.7075   46.2546   65.8812 O.2      49 ILE88      -0.5000 BACKBONE|DICT|DIRECT
    406 CB         33.1801   43.3969   65.5563 C.3      49 ILE88      -0.0600 DICT
    407 CG1        34.0938   44.3657   64.7677 C.3      49 ILE88      -0.1200 DICT
    408 CG2        32.2852   42.5968   64.5882 C.3      49 ILE88      -0.1800 DICT
    409 CD1        35.1958   43.6654   63.9599 C.3      49 ILE88      -0.1800 DICT
    410 N          30.1124   44.6346   65.8840 N.am     50 ALA89      -0.5000 BACKBONE|DICT|DIRECT
    411 CA         28.9946   45.4679   65.4408 C.3      50 ALA89       0.1400 BACKBONE|DICT|DIRECT
    412 C          28.5356   46.4902   66.4941 C.2      50 ALA89       0.5000 BACKBONE|DICT|DIRECT
    413 O          28.0887   47.5652   66.1037 O.2      50 ALA89      -0.5000 BACKBONE|DICT|DIRECT
    414 CB         27.8221   44.5829   65.0001 C.3      50 ALA89      -0.1800 DICT
    415 N          28.6849   46.1663   67.7924 N.am     51 ASN90      -0.5000 BACKBONE|DICT|DIRECT
    416 CA         28.4099   47.0742   68.9115 C.3      51 ASN90       0.1400 BACKBONE|DICT|DIRECT
    417 C          29.4061   48.2508   68.9506 C.2      51 ASN90       0.5000 BACKBONE|DICT|DIRECT
    418 O          28.9816   49.3888   69.1480 O.2      51 ASN90      -0.5000 BACKBONE|DICT|DIRECT
    419 CB         28.4246   46.2936   70.2491 C.3      51 ASN90      -0.1200 DICT
    420 CG         27.5061   46.8991   71.3168 C.2      51 ASN90       0.5000 DICT
    421 ND2        26.4573   46.1726   71.7096 N.am     51 ASN90      -0.7600 DICT
    422 OD1        27.7482   48.0039   71.7963 O.2      51 ASN90      -0.5000 DICT
    423 N          30.6973   47.9561   68.7111 N.am     52 HIS91      -0.5000 BACKBONE|DICT|DIRECT
    424 CA         31.7669   48.9427   68.5478 C.3      52 HIS91       0.1400 BACKBONE|DICT|DIRECT
    425 C          31.5444   49.8462   67.3183 C.2      52 HIS91       0.5000 BACKBONE|DICT|DIRECT
    426 O          31.6206   51.0671   67.4520 O.2      52 HIS91      -0.5000 BACKBONE|DICT|DIRECT
    427 CB         33.1362   48.2201   68.5076 C.3      52 HIS91      -0.0050 DICT
    428 CG         34.2641   49.0086   67.8840 C.2      52 HIS91       0.0150 DICT
    429 CD2        34.8540   48.9061   66.6438 C.2      52 HIS91      -0.0150 DICT
    430 ND1        34.8770   50.0858   68.5026 N.pl3    52 HIS91      -0.5700 DICT
    431 CE1        35.7625   50.5808   67.6336 C.2      52 HIS91       0.2950 DICT
    432 NE2        35.8041   49.9133   66.4886 N.2      52 HIS91      -0.4900 DICT
    433 N          31.2777   49.2299   66.1541 N.am     53 THR92      -0.5000 BACKBONE|DICT|DIRECT
    434 CA         31.0679   49.9221   64.8805 C.3      53 THR92       0.1400 BACKBONE|DICT|DIRECT
    435 C          29.8222   50.8313   64.8866 C.2      53 THR92       0.5000 BACKBONE|DICT|DIRECT
    436 O          29.8737   51.9066   64.2931 O.2      53 THR92      -0.5000 BACKBONE|DICT|DIRECT
    437 CB         30.9490   48.9137   63.7070 C.3      53 THR92       0.2050 DICT
    438 CG2        30.6571   49.5195   62.3233 C.3      53 THR92      -0.1800 DICT
    439 OG1        32.1567   48.1852   63.6032 O.3      53 THR92      -0.6830 DICT
    440 N          28.7566   50.4142   65.5924 N.am     54 LEU93      -0.5000 BACKBONE|DICT|DIRECT
    441 CA         27.5453   51.2043   65.8013 C.3      54 LEU93       0.1400 BACKBONE|DICT|DIRECT
    442 C          27.7796   52.3945   66.7507 C.2      54 LEU93       0.5000 BACKBONE|DICT|DIRECT
    443 O          27.2943   53.4812   66.4473 O.2      54 LEU93      -0.5000 BACKBONE|DICT|DIRECT
    444 CB         26.4077   50.2754   66.2852 C.3      54 LEU93      -0.1200 DICT
    445 CG         25.0166   50.9348   66.4377 C.3      54 LEU93      -0.0600 DICT
    446 CD1        24.5012   51.5196   65.1048 C.3      54 LEU93      -0.1800 DICT
    447 CD2        24.0105   49.9481   67.0678 C.3      54 LEU93      -0.1800 DICT
    448 N          28.5305   52.1836   67.8498 N.am     55 LYS94      -0.5000 BACKBONE|DICT|DIRECT
    449 CA         28.8926   53.2062   68.8401 C.3      55 LYS94       0.1400 BACKBONE|DICT|DIRECT
    450 C          29.6782   54.3766   68.2237 C.2      55 LYS94       0.5000 BACKBONE|DICT|DIRECT
    451 O          29.2097   55.5144   68.2702 O.2      55 LYS94      -0.5000 BACKBONE|DICT|DIRECT
    452 CB         29.6422   52.5425   70.0238 C.3      55 LYS94      -0.1200 DICT
    453 CG         30.2352   53.5176   71.0638 C.3      55 LYS94      -0.1200 DICT
    454 CD         30.9826   52.8022   72.1971 C.3      55 LYS94      -0.1200 DICT
    455 CE         31.6658   53.7923   73.1521 C.3      55 LYS94       0.1900 DICT
    456 NZ         32.4044   53.0930   74.2169 N.4      55 LYS94      -0.3000 DICT
    457 N          30.8528   54.0612   67.6564 N.am     56 TYR95      -0.5000 BACKBONE|DICT|DIRECT
    458 CA         31.7505   55.0337   67.0367 C.3      56 TYR95       0.1400 BACKBONE|DICT|DIRECT
    459 C          31.2280   55.5701   65.6968 C.2      56 TYR95       0.5000 BACKBONE|DICT|DIRECT
    460 O          31.5258   56.7133   65.3667 O.2      56 TYR95      -0.5000 BACKBONE|DICT|DIRECT
    461 CB         33.1573   54.4262   66.8939 C.3      56 TYR95      -0.0050 DICT
    462 CG         33.9399   54.3798   68.1967 C.ar     56 TYR95      -0.1150 DICT
    463 CD1        33.7159   53.3524   69.1369 C.ar     56 TYR95      -0.1150 DICT
    464 CD2        34.8852   55.3871   68.4830 C.ar     56 TYR95      -0.1150 DICT
    465 CE1        34.4163   53.3442   70.3583 C.ar     56 TYR95      -0.1150 DICT
    466 CE2        35.5813   55.3840   69.7054 C.ar     56 TYR95      -0.1150 DICT
    467 CZ         35.3417   54.3659   70.6475 C.ar     56 TYR95       0.1500 DICT
    468 OH         36.0000   54.3732   71.8418 O.3      56 TYR95      -0.5850 DICT
    469 N          30.4331   54.7783   64.9636 N.am     57 GLY96      -0.5000 BACKBONE|DICT|DIRECT
    470 CA         29.8538   55.1998   63.6924 C.3      57 GLY96       0.0800 BACKBONE|DICT|DIRECT
    471 C          28.6613   56.1490   63.8792 C.2      57 GLY96       0.5000 BACKBONE|DICT|DIRECT
    472 O          28.4251   56.9820   63.0065 O.2      57 GLY96      -0.5000 BACKBONE|DICT|DIRECT
    473 N          27.9564   56.0776   65.0232 N.am     58 THR97      -0.5000 BACKBONE|DICT|DIRECT
    474 CA         26.9488   57.0609   65.4331 C.3      58 THR97       0.1400 BACKBONE|DICT|DIRECT
    475 C          27.6036   58.3921   65.8609 C.2      58 THR97       0.5000 BACKBONE|DICT|DIRECT
    476 O          27.0560   59.4471   65.5444 O.2      58 THR97      -0.5000 BACKBONE|DICT|DIRECT
    477 CB         26.0703   56.5252   66.5984 C.3      58 THR97       0.2050 DICT
    478 CG2        25.1120   57.5325   67.2601 C.3      58 THR97      -0.1800 DICT
    479 OG1        25.2846   55.4552   66.1143 O.3      58 THR97      -0.6830 DICT
    480 N          28.7782   58.3244   66.5159 N.am     59 GLN98      -0.5000 BACKBONE|DICT|DIRECT
    481 CA         29.6137   59.4839   66.8415 C.3      59 GLN98       0.1400 BACKBONE|DICT|DIRECT
    482 C          30.2077   60.1776   65.6020 C.2      59 GLN98       0.5000 BACKBONE|DICT|DIRECT
    483 O          30.2426   61.4055   65.5743 O.2      59 GLN98      -0.5000 BACKBONE|DICT|DIRECT
    484 CB         30.7297   59.0772   67.8219 C.3      59 GLN98      -0.1200 DICT
    485 CG         30.2478   58.8188   69.2580 C.3      59 GLN98      -0.1200 DICT
    486 CD         31.3992   58.3350   70.1410 C.2      59 GLN98       0.5000 DICT
    487 NE2        32.0241   59.2506   70.8840 N.am     59 GLN98      -0.7600 DICT
    488 OE1        31.7260   57.1504   70.1485 O.2      59 GLN98      -0.5000 DICT
    489 N          30.6338   59.3882   64.5993 N.am     60 ALA99      -0.5000 BACKBONE|DICT|DIRECT
    490 CA         31.1816   59.8632   63.3262 C.3      60 ALA99       0.1400 BACKBONE|DICT|DIRECT
    491 C          30.1656   60.6364   62.4695 C.2      60 ALA99       0.5000 BACKBONE|DICT|DIRECT
    492 O          30.5558   61.5939   61.8038 O.2      60 ALA99      -0.5000 BACKBONE|DICT|DIRECT
    493 CB         31.7538   58.6779   62.5409 C.3      60 ALA99      -0.1800 DICT
    494 N          28.8860   60.2241   62.5216 N.am     61 ARG100     -0.5000 BACKBONE|DICT|DIRECT
    495 CA         27.7563   60.8745   61.8482 C.3      61 ARG100      0.1400 BACKBONE|DICT|DIRECT
    496 C          27.3831   62.2495   62.4347 C.2      61 ARG100      0.5000 BACKBONE|DICT|DIRECT
    497 O          26.7490   63.0289   61.7245 O.2      61 ARG100     -0.5000 BACKBONE|DICT|DIRECT
    498 CB         26.5494   59.9119   61.8523 C.3      61 ARG100     -0.1200 DICT
    499 CG         26.6871   58.7609   60.8392 C.3      61 ARG100     -0.0500 DICT
    500 CD         25.4940   57.7950   60.8716 C.3      61 ARG100      0.1900 DICT
    501 NE         25.6889   56.6625   59.9554 N.pl3    61 ARG100     -0.7000 DICT
    502 CZ         24.7280   55.8509   59.4810 C.cat    61 ARG100      0.6399 DICT
    503 NH1        23.4489   55.9713   59.8626 N.pl3    61 ARG100     -0.8000 DICT
    504 NH2        25.0564   54.9023   58.5977 N.pl3    61 ARG100     -0.8000 DICT
    505 N          27.7911   62.5393   63.6832 N.am     62 LYS101     -0.5000 BACKBONE|DICT|DIRECT
    506 CA         27.5816   63.8355   64.3374 C.3      62 LYS101      0.1400 BACKBONE|DICT|DIRECT
    507 C          28.5843   64.9120   63.8809 C.2      62 LYS101      0.5000 BACKBONE|DICT|DIRECT
    508 O          28.2560   66.0938   63.9816 O.2      62 LYS101     -0.5000 BACKBONE|DICT|DIRECT
    509 CB         27.6049   63.6555   65.8672 C.3      62 LYS101     -0.1200 DICT
    510 CG         26.4320   62.8049   66.3830 C.3      62 LYS101     -0.1200 DICT
    511 CD         26.5831   62.4084   67.8564 C.3      62 LYS101     -0.1200 DICT
    512 CE         25.4669   61.4608   68.3129 C.3      62 LYS101      0.1900 DICT
    513 NZ         25.6883   60.9951   69.6918 N.4      62 LYS101     -0.3000 DICT
    514 N          29.7540   64.5018   63.3548 N.am     63 PHE102     -0.5000 BACKBONE|DICT|DIRECT
    515 CA         30.6926   65.3917   62.6697 C.3      63 PHE102      0.1400 BACKBONE|DICT|DIRECT
    516 C          30.1788   65.7094   61.2603 C.2      63 PHE102      0.5000 BACKBONE|DICT|DIRECT
    517 O          29.9493   64.7807   60.4816 O.2      63 PHE102     -0.5000 BACKBONE|DICT|DIRECT
    518 CB         32.0901   64.7432   62.5645 C.3      63 PHE102     -0.0050 DICT
    519 CG         32.8360   64.5835   63.8741 C.ar     63 PHE102     -0.1150 DICT
    520 CD1        32.6937   63.4031   64.6301 C.ar     63 PHE102     -0.1150 DICT
    521 CD2        33.5529   65.6663   64.4232 C.ar     63 PHE102     -0.1150 DICT
    522 CE1        33.3089   63.2880   65.8686 C.ar     63 PHE102     -0.1150 DICT
    523 CE2        34.1547   65.5364   65.6669 C.ar     63 PHE102     -0.1150 DICT
    524 CZ         34.0406   64.3507   66.3828 C.ar     63 PHE102     -0.1150 DICT
    525 N          30.0674   67.0104   60.9440 N.am     64 ASP103     -0.5000 BACKBONE|DICT|DIRECT
    526 CA         29.8673   67.4895   59.5783 C.3      64 ASP103      0.1400 BACKBONE|DICT|DIRECT
    527 C          31.2494   67.4937   58.9041 C.2      64 ASP103      0.5000 BACKBONE|DICT|DIRECT
    528 O          32.0292   68.4222   59.1130 O.2      64 ASP103     -0.5000 BACKBONE|DICT|DIRECT
    529 CB         29.1635   68.8709   59.5372 C.3      64 ASP103     -0.2200 DICT
    530 CG         28.8203   69.3870   58.1274 C.2      64 ASP103      0.7000 DICT
    531 OD1        28.9816   68.6225   57.1497 O.co2    64 ASP103     -0.8000 DICT
    532 OD2        28.3782   70.5536   58.0492 O.co2    64 ASP103     -0.8000 DICT
    533 N          31.5154   66.4295   58.1288 N.am     65 VAL104     -0.5000 BACKBONE|DICT|DIRECT
    534 CA         32.7690   66.1613   57.4176 C.3      65 VAL104      0.1400 BACKBONE|DICT|DIRECT
    535 C          33.1898   67.2820   56.4417 C.2      65 VAL104      0.5000 BACKBONE|DICT|DIRECT
    536 O          34.3854   67.4466   56.2122 O.2      65 VAL104     -0.5000 BACKBONE|DICT|DIRECT
    537 CB         32.6730   64.7909   56.6747 C.3      65 VAL104     -0.0600 DICT
    538 CG1        33.7409   64.4990   55.5998 C.3      65 VAL104     -0.1800 DICT
    539 CG2        32.6792   63.6353   57.6915 C.3      65 VAL104     -0.1800 DICT
    540 N          32.2225   68.0675   55.9378 N.am     66 ASN105     -0.5000 BACKBONE|DICT|DIRECT
    541 CA         32.4437   69.2400   55.0834 C.3      66 ASN105      0.1400 BACKBONE|DICT|DIRECT
    542 C          33.2332   70.3660   55.7816 C.2      66 ASN105      0.5000 BACKBONE|DICT|DIRECT
    543 O          33.9961   71.0530   55.1035 O.2      66 ASN105     -0.5000 BACKBONE|DICT|DIRECT
    544 CB         31.0866   69.7793   54.5799 C.3      66 ASN105     -0.1200 DICT
    545 CG         30.3050   68.7578   53.7477 C.2      66 ASN105      0.5000 DICT
    546 ND2        29.1818   68.2715   54.2782 N.am     66 ASN105     -0.7600 DICT
    547 OD1        30.7128   68.4118   52.6414 O.2      66 ASN105     -0.5000 DICT
    548 N          33.0576   70.5154   57.1073 N.am     67 GLN106     -0.5000 BACKBONE|DICT|DIRECT
    549 CA         33.7197   71.5347   57.9293 C.3      67 GLN106      0.1400 BACKBONE|DICT|DIRECT
    550 C          35.1489   71.1390   58.3476 C.2      67 GLN106      0.5000 BACKBONE|DICT|DIRECT
    551 O          35.9195   72.0278   58.7095 O.2      67 GLN106     -0.5000 BACKBONE|DICT|DIRECT
    552 CB         32.8785   71.8074   59.2008 C.3      67 GLN106     -0.1200 DICT
    553 CG         31.3840   72.1181   58.9767 C.3      67 GLN106     -0.1200 DICT
    554 CD         31.0952   73.2377   57.9737 C.2      67 GLN106      0.5000 DICT
    555 NE2        30.0478   73.0608   57.1661 N.am     67 GLN106     -0.7600 DICT
    556 OE1        31.7827   74.2562   57.9463 O.2      67 GLN106     -0.5000 DICT
    557 N          35.4695   69.8317   58.3165 N.am     68 LEU107     -0.5000 BACKBONE|DICT|DIRECT
    558 CA         36.7476   69.2727   58.7642 C.3      68 LEU107      0.1400 BACKBONE|DICT|DIRECT
    559 C          37.8782   69.6369   57.7875 C.2      68 LEU107      0.5000 BACKBONE|DICT|DIRECT
    560 O          37.7447   69.4202   56.5807 O.2      68 LEU107     -0.5000 BACKBONE|DICT|DIRECT
    561 CB         36.6189   67.7445   58.9657 C.3      68 LEU107     -0.1200 DICT
    562 CG         36.2028   67.3057   60.3898 C.3      68 LEU107     -0.0600 DICT
    563 CD1        34.9322   67.9800   60.9463 C.3      68 LEU107     -0.1800 DICT
    564 CD2        36.0643   65.7797   60.4489 C.3      68 LEU107     -0.1800 DICT
    565 N          38.9498   70.2113   58.3546 N.am     69 GLN108     -0.5000 BACKBONE|DICT|DIRECT
    566 CA         40.0246   70.8910   57.6365 C.3      69 GLN108      0.1400 BACKBONE|DICT|DIRECT
    567 C          41.1419   69.9157   57.2314 C.2      69 GLN108      0.5000 BACKBONE|DICT|DIRECT
    568 O          41.5510   69.9321   56.0700 O.2      69 GLN108     -0.5000 BACKBONE|DICT|DIRECT
    569 CB         40.5642   72.0293   58.5410 C.3      69 GLN108     -0.1200 DICT
    570 CG         40.9484   73.3181   57.7891 C.3      69 GLN108     -0.1200 DICT
    571 CD         39.7306   74.1884   57.4485 C.2      69 GLN108      0.5000 DICT
    572 NE2        39.8049   75.4857   57.7514 N.am     69 GLN108     -0.7600 DICT
    573 OE1        38.7384   73.7091   56.9050 O.2      69 GLN108     -0.5000 DICT
    574 N          41.6019   69.0799   58.1825 N.am     70 ASN109     -0.5000 BACKBONE|DICT|DIRECT
    575 CA         42.5971   68.0246   57.9691 C.3      70 ASN109      0.1400 BACKBONE|DICT|DIRECT
    576 C          41.9707   66.9321   57.0737 C.2      70 ASN109      0.5000 BACKBONE|DICT|DIRECT
    577 O          41.0151   66.2859   57.4984 O.2      70 ASN109     -0.5000 BACKBONE|DICT|DIRECT
    578 CB         43.1445   67.5095   59.3387 C.3      70 ASN109     -0.1200 DICT
    579 CG         44.1406   66.3324   59.2599 C.2      70 ASN109      0.5000 DICT
    580 ND2        45.2961   66.4227   59.9435 N.am     70 ASN109     -0.3669 DICT
    581 OD1        43.8262   65.3110   58.6546 O.2      70 ASN109     -0.5000 DICT
    582 N          42.5475   66.7433   55.8747 N.am     71 THR110     -0.5000 BACKBONE|DICT|DIRECT
    583 CA         42.0667   65.8163   54.8453 C.3      71 THR110      0.1400 BACKBONE|DICT|DIRECT
    584 C          42.1738   64.3189   55.2183 C.2      71 THR110      0.5000 BACKBONE|DICT|DIRECT
    585 O          41.3533   63.5409   54.7355 O.2      71 THR110     -0.5000 BACKBONE|DICT|DIRECT
    586 CB         42.7855   66.0422   53.4844 C.3      71 THR110      0.2050 DICT
    587 CG2        42.7985   67.5120   53.0340 C.3      71 THR110     -0.1800 DICT
    588 OG1        44.1069   65.5287   53.4446 O.3      71 THR110     -0.6830 DICT
    589 N          43.1402   63.9451   56.0753 N.am     72 THR111     -0.5000 BACKBONE|DICT|DIRECT
    590 CA         43.3339   62.5759   56.5637 C.3      72 THR111      0.1400 BACKBONE|DICT|DIRECT
    591 C          42.2805   62.1838   57.6219 C.2      72 THR111      0.5000 BACKBONE|DICT|DIRECT
    592 O          41.7360   61.0852   57.5431 O.2      72 THR111     -0.5000 BACKBONE|DICT|DIRECT
    593 CB         44.7527   62.3859   57.1705 C.3      72 THR111      0.2050 DICT
    594 CG2        45.0665   60.9862   57.7278 C.3      72 THR111     -0.1800 DICT
    595 OG1        45.7211   62.6910   56.1855 O.3      72 THR111     -0.6830 DICT
    596 N          41.9859   63.1018   58.5581 N.am     73 ILE112     -0.5000 BACKBONE|DICT|DIRECT
    597 CA         40.9627   62.9712   59.6007 C.3      73 ILE112      0.1400 BACKBONE|DICT|DIRECT
    598 C          39.5321   62.9965   59.0249 C.2      73 ILE112      0.5000 BACKBONE|DICT|DIRECT
    599 O          38.7057   62.1820   59.4339 O.2      73 ILE112     -0.5000 BACKBONE|DICT|DIRECT
    600 CB         41.1428   64.0818   60.6834 C.3      73 ILE112     -0.0600 DICT
    601 CG1        42.3967   63.7779   61.5363 C.3      73 ILE112     -0.1200 DICT
    602 CG2        39.9201   64.3479   61.5917 C.3      73 ILE112     -0.1800 DICT
    603 CD1        42.8510   64.9408   62.4259 C.3      73 ILE112     -0.1800 DICT
    604 N          39.3004   63.8975   58.0544 N.am     74 LYS113     -0.5000 BACKBONE|DICT|DIRECT
    605 CA         38.0941   64.0279   57.2314 C.3      74 LYS113      0.1400 BACKBONE|DICT|DIRECT
    606 C          37.7451   62.7205   56.4934 C.2      74 LYS113      0.5000 BACKBONE|DICT|DIRECT
    607 O          36.5886   62.3022   56.5165 O.2      74 LYS113     -0.5000 BACKBONE|DICT|DIRECT
    608 CB         38.3513   65.1990   56.2559 C.3      74 LYS113     -0.1200 DICT
    609 CG         37.2462   65.5673   55.2559 C.3      74 LYS113     -0.1200 DICT
    610 CD         37.7726   66.5419   54.1873 C.3      74 LYS113     -0.1200 DICT
    611 CE         36.6822   67.1638   53.3027 C.3      74 LYS113      0.1900 DICT
    612 NZ         35.9663   68.2448   54.0015 N.4      74 LYS113     -0.3000 DICT
    613 N          38.7717   62.0974   55.8897 N.am     75 ARG114     -0.5000 BACKBONE|DICT|DIRECT
    614 CA         38.7057   60.8319   55.1618 C.3      75 ARG114      0.1400 BACKBONE|DICT|DIRECT
    615 C          38.4223   59.6196   56.0673 C.2      75 ARG114      0.5000 BACKBONE|DICT|DIRECT
    616 O          37.6122   58.7759   55.6810 O.2      75 ARG114     -0.5000 BACKBONE|DICT|DIRECT
    617 CB         40.0095   60.6906   54.3496 C.3      75 ARG114     -0.1200 DICT
    618 CG         40.1941   59.3776   53.5761 C.3      75 ARG114     -0.0500 DICT
    619 CD         41.5123   59.3791   52.7931 C.3      75 ARG114      0.1900 DICT
    620 NE         41.6120   58.2247   51.8994 N.pl3    75 ARG114     -0.7000 DICT
    621 CZ         40.9964   58.0796   50.7186 C.cat    75 ARG114      0.6399 DICT
    622 NH1        40.2321   59.0500   50.2032 N.pl3    75 ARG114     -0.8000 DICT
    623 NH2        41.1392   56.9308   50.0522 N.pl3    75 ARG114     -0.8000 DICT
    624 N          39.0682   59.5616   57.2482 N.am     76 ILE115     -0.5000 BACKBONE|DICT|DIRECT
    625 CA         38.8492   58.5132   58.2507 C.3      76 ILE115      0.1400 BACKBONE|DICT|DIRECT
    626 C          37.4146   58.5460   58.8034 C.2      76 ILE115      0.5000 BACKBONE|DICT|DIRECT
    627 O          36.7539   57.5124   58.7795 O.2      76 ILE115     -0.5000 BACKBONE|DICT|DIRECT
    628 CB         39.8655   58.5778   59.4340 C.3      76 ILE115     -0.0600 DICT
    629 CG1        41.2848   58.1923   58.9612 C.3      76 ILE115     -0.1200 DICT
    630 CG2        39.4905   57.7170   60.6678 C.3      76 ILE115     -0.1800 DICT
    631 CD1        42.3963   58.6722   59.9062 C.3      76 ILE115     -0.1800 DICT
    632 N          36.9530   59.7254   59.2543 N.am     77 ILE116     -0.5000 BACKBONE|DICT|DIRECT
    633 CA         35.6186   59.9211   59.8283 C.3      77 ILE116      0.1400 BACKBONE|DICT|DIRECT
    634 C          34.4776   59.6150   58.8406 C.2      77 ILE116      0.5000 BACKBONE|DICT|DIRECT
    635 O          33.4941   59.0077   59.2568 O.2      77 ILE116     -0.5000 BACKBONE|DICT|DIRECT
    636 CB         35.4651   61.3393   60.4593 C.3      77 ILE116     -0.0600 DICT
    637 CG1        36.3090   61.3919   61.7525 C.3      77 ILE116     -0.1200 DICT
    638 CG2        34.0150   61.7911   60.7626 C.3      77 ILE116     -0.1800 DICT
    639 CD1        36.5705   62.7934   62.3063 C.3      77 ILE116     -0.1800 DICT
    640 N          34.6582   59.9604   57.5532 N.am     78 LYS117     -0.5000 BACKBONE|DICT|DIRECT
    641 CA         33.7199   59.6385   56.4743 C.3      78 LYS117      0.1400 BACKBONE|DICT|DIRECT
    642 C          33.5750   58.1228   56.2261 C.2      78 LYS117      0.5000 BACKBONE|DICT|DIRECT
    643 O          32.4745   57.6761   55.9032 O.2      78 LYS117     -0.5000 BACKBONE|DICT|DIRECT
    644 CB         34.1336   60.4117   55.2018 C.3      78 LYS117     -0.1200 DICT
    645 CG         33.0689   60.4610   54.0870 C.3      78 LYS117     -0.1200 DICT
    646 CD         33.1594   59.3272   53.0459 C.3      78 LYS117     -0.1200 DICT
    647 CE         31.9452   59.2691   52.1065 C.3      78 LYS117      0.1900 DICT
    648 NZ         30.7121   58.9062   52.8290 N.4      78 LYS117     -0.3000 DICT
    649 N          34.6688   57.3616   56.4072 N.am     79 LYS118     -0.5000 BACKBONE|DICT|DIRECT
    650 CA         34.6887   55.9004   56.3066 C.3      79 LYS118      0.1400 BACKBONE|DICT|DIRECT
    651 C          34.0295   55.2116   57.5201 C.2      79 LYS118      0.5000 BACKBONE|DICT|DIRECT
    652 O          33.4332   54.1510   57.3447 O.2      79 LYS118     -0.5000 BACKBONE|DICT|DIRECT
    653 CB         36.1453   55.4377   56.0757 C.3      79 LYS118     -0.1200 DICT
    654 CG         36.3202   53.9324   55.7950 C.3      79 LYS118     -0.1200 DICT
    655 CD         37.7679   53.5872   55.4085 C.3      79 LYS118     -0.1200 DICT
    656 CE         37.9759   52.1276   54.9681 C.3      79 LYS118      0.1900 DICT
    657 NZ         37.8505   51.1828   56.0913 N.4      79 LYS118     -0.3000 DICT
    658 N          34.1237   55.8279   58.7125 N.am     80 VAL119     -0.5000 BACKBONE|DICT|DIRECT
    659 CA         33.5337   55.3229   59.9578 C.3      80 VAL119      0.1400 BACKBONE|DICT|DIRECT
    660 C          32.0148   55.6061   60.0625 C.2      80 VAL119      0.5000 BACKBONE|DICT|DIRECT
    661 O          31.3215   54.8544   60.7474 O.2      80 VAL119     -0.5000 BACKBONE|DICT|DIRECT
    662 CB         34.2945   55.8727   61.2027 C.3      80 VAL119     -0.0600 DICT
    663 CG1        33.6948   55.4780   62.5679 C.3      80 VAL119     -0.1800 DICT
    664 CG2        35.7571   55.3999   61.1863 C.3      80 VAL119     -0.1800 DICT
    665 N          31.5063   56.6148   59.3247 N.am     81 GLN120     -0.5000 BACKBONE|DICT|DIRECT
    666 CA         30.0711   56.8682   59.1181 C.3      81 GLN120      0.1400 BACKBONE|DICT|DIRECT
    667 C          29.3176   55.6979   58.4553 C.2      81 GLN120      0.5000 BACKBONE|DICT|DIRECT
    668 O          28.1397   55.5004   58.7553 O.2      81 GLN120     -0.5000 BACKBONE|DICT|DIRECT
    669 CB         29.8690   58.1528   58.2859 C.3      81 GLN120     -0.1200 DICT
    670 CG         30.1219   59.4479   59.0729 C.3      81 GLN120     -0.1200 DICT
    671 CD         30.0243   60.7195   58.2249 C.2      81 GLN120      0.5000 DICT
    672 NE2        29.9470   61.8731   58.8891 N.am     81 GLN120     -0.7600 DICT
    673 OE1        30.0323   60.6761   56.9957 O.2      81 GLN120     -0.5000 DICT
    674 N          30.0176   54.9399   57.5931 N.am     82 ASP121     -0.5000 BACKBONE|DICT|DIRECT
    675 CA         29.5593   53.6815   57.0103 C.3      82 ASP121      0.1400 BACKBONE|DICT|DIRECT
    676 C          29.6917   52.5878   58.0874 C.2      82 ASP121      0.5000 BACKBONE|DICT|DIRECT
    677 O          30.8083   52.2582   58.4896 O.2      82 ASP121     -0.5000 BACKBONE|DICT|DIRECT
    678 CB         30.3612   53.3631   55.7222 C.3      82 ASP121     -0.2200 DICT
    679 CG         29.8709   52.1680   54.8934 C.2      82 ASP121      0.7000 DICT
    680 OD1        28.9623   51.4436   55.3536 O.co2    82 ASP121     -0.8000 DICT
    681 OD2        30.4341   51.9987   53.7917 O.co2    82 ASP121     -0.8000 DICT
    682 N          28.5389   52.0732   58.5426 N.am     83 LEU122     -0.5000 BACKBONE|DICT|DIRECT
    683 CA         28.4437   51.0571   59.5919 C.3      83 LEU122      0.1400 BACKBONE|DICT|DIRECT
    684 C          28.5762   49.6231   59.0476 C.2      83 LEU122      0.5000 BACKBONE|DICT|DIRECT
    685 O          28.6774   48.6997   59.8543 O.2      83 LEU122     -0.5000 BACKBONE|DICT|DIRECT
    686 CB         27.0933   51.1903   60.3403 C.3      83 LEU122     -0.1200 DICT
    687 CG         26.6944   52.6027   60.8159 C.3      83 LEU122     -0.0600 DICT
    688 CD1        25.2884   52.5974   61.4468 C.3      83 LEU122     -0.1800 DICT
    689 CD2        27.7386   53.2205   61.7554 C.3      83 LEU122     -0.1800 DICT
    690 N          28.5285   49.4464   57.7128 N.am     84 GLU123     -0.5000 BACKBONE|DICT|DIRECT
    691 CA         28.4686   48.1581   57.0140 C.3      84 GLU123      0.1400 BACKBONE|DICT|DIRECT
    692 C          27.2054   47.3745   57.4365 C.2      84 GLU123      0.5000 BACKBONE|DICT|DIRECT
    693 O          26.1115   47.9381   57.3852 O.2      84 GLU123     -0.5000 BACKBONE|DICT|DIRECT
    694 CB         29.7994   47.3686   57.1842 C.3      84 GLU123     -0.1200 DICT
    695 CG         31.0811   48.0988   56.7214 C.3      84 GLU123     -0.2200 DICT
    696 CD         31.2618   48.2213   55.2032 C.2      84 GLU123      0.7000 DICT
    697 OE1        32.4091   48.5249   54.8101 O.co2    84 GLU123     -0.8000 DICT
    698 OE2        30.2868   47.9779   54.4587 O.co2    84 GLU123     -0.8000 DICT
    699 N          27.3670   46.1130   57.8697 N.am     85 ARG124     -0.5000 BACKBONE|DICT|DIRECT
    700 CA         26.2883   45.2661   58.3817 C.3      85 ARG124      0.1400 BACKBONE|DICT|DIRECT
    701 C          25.6946   45.7395   59.7227 C.2      85 ARG124      0.5000 BACKBONE|DICT|DIRECT
    702 O          24.5383   45.4196   59.9834 O.2      85 ARG124     -0.5000 BACKBONE|DICT|DIRECT
    703 CB         26.7752   43.8069   58.4647 C.3      85 ARG124     -0.1200 DICT
    704 CG         27.8585   43.5219   59.5263 C.3      85 ARG124     -0.0500 DICT
    705 CD         28.2904   42.0501   59.5575 C.3      85 ARG124      0.1900 DICT
    706 NE         29.1053   41.6813   58.3917 N.pl3    85 ARG124     -0.7000 DICT
    707 CZ         29.5016   40.4340   58.0859 C.cat    85 ARG124      0.6399 DICT
    708 NH1        29.1627   39.3867   58.8521 N.pl3    85 ARG124     -0.8000 DICT
    709 NH2        30.2548   40.2355   56.9967 N.pl3    85 ARG124     -0.8000 DICT
    710 N          26.4560   46.5045   60.5306 N.am     86 ALA125     -0.5000 BACKBONE|DICT|DIRECT
    711 CA         26.0036   47.0645   61.8119 C.3      86 ALA125      0.1400 BACKBONE|DICT|DIRECT
    712 C          24.9383   48.1737   61.6791 C.2      86 ALA125      0.5000 BACKBONE|DICT|DIRECT
    713 O          24.3895   48.5944   62.6971 O.2      86 ALA125     -0.5000 BACKBONE|DICT|DIRECT
    714 CB         27.2164   47.5494   62.6218 C.3      86 ALA125     -0.1800 DICT
    715 N          24.6413   48.5939   60.4355 N.am     87 ALA126     -0.5000 BACKBONE|DICT|DIRECT
    716 CA         23.5202   49.4569   60.0690 C.3      87 ALA126      0.1400 BACKBONE|DICT|DIRECT
    717 C          22.1511   48.7733   60.2420 C.2      87 ALA126      0.5000 BACKBONE|DICT|DIRECT
    718 O          21.1733   49.4724   60.5048 O.2      87 ALA126     -0.5000 BACKBONE|DICT|DIRECT
    719 CB         23.7059   49.9029   58.6111 C.3      87 ALA126     -0.1800 DICT
    720 N          22.1085   47.4337   60.1037 N.am     88 LEU127     -0.5000 BACKBONE|DICT|DIRECT
    721 CA         20.9220   46.5983   60.3056 C.3      88 LEU127      0.1400 BACKBONE|DICT|DIRECT
    722 C          20.4740   46.6167   61.7840 C.2      88 LEU127      0.5000 BACKBONE|DICT|DIRECT
    723 O          21.3401   46.5298   62.6580 O.2      88 LEU127     -0.5000 BACKBONE|DICT|DIRECT
    724 CB         21.2588   45.1364   59.9187 C.3      88 LEU127     -0.1200 DICT
    725 CG         21.4689   44.8917   58.4098 C.3      88 LEU127     -0.0600 DICT
    726 CD1        22.0569   43.4919   58.1413 C.3      88 LEU127     -0.1800 DICT
    727 CD2        20.1803   45.1294   57.5996 C.3      88 LEU127     -0.1800 DICT
    728 N          19.1421   46.6383   62.0435 N.am     89 PRO128     -0.1400 BACKBONE|DICT|DIRECT
    729 CA         18.5699   46.2553   63.3554 C.3      89 PRO128      0.0100 BACKBONE|DICT|DIRECT
    730 C          19.0420   44.8711   63.8400 C.2      89 PRO128      0.5000 BACKBONE|DICT|DIRECT
    731 O          19.3038   44.0076   63.0050 O.2      89 PRO128     -0.5000 BACKBONE|DICT|DIRECT
    732 CB         17.0500   46.2688   63.1112 C.3      89 PRO128     -0.1200 DICT
    733 CG         16.8514   47.2000   61.9296 C.3      89 PRO128     -0.1200 DICT
    734 CD         18.0820   46.9320   61.0779 C.3      89 PRO128     -0.0500 DICT
    735 N          19.1677   44.7026   65.1676 N.am     90 ALA129     -0.5000 BACKBONE|DICT|DIRECT
    736 CA         19.7602   43.5333   65.8345 C.3      90 ALA129      0.1400 BACKBONE|DICT|DIRECT
    737 C          19.2454   42.1491   65.3859 C.2      90 ALA129      0.5000 BACKBONE|DICT|DIRECT
    738 O          20.0444   41.2150   65.3401 O.2      90 ALA129     -0.5000 BACKBONE|DICT|DIRECT
    739 CB         19.6093   43.6952   67.3541 C.3      90 ALA129     -0.1800 DICT
    740 N          17.9523   42.0551   65.0266 N.am     91 GLN130     -0.5000 BACKBONE|DICT|DIRECT
    741 CA         17.3177   40.8594   64.4662 C.3      91 GLN130      0.1400 BACKBONE|DICT|DIRECT
    742 C          17.8242   40.5258   63.0487 C.2      91 GLN130      0.5000 BACKBONE|DICT|DIRECT
    743 O          18.2540   39.3958   62.8185 O.2      91 GLN130     -0.5000 BACKBONE|DICT|DIRECT
    744 CB         15.7835   41.0235   64.5448 C.3      91 GLN130     -0.1200 DICT
    745 CG         14.9661   39.8860   63.8947 C.3      91 GLN130     -0.1200 DICT
    746 CD         13.4561   40.0808   64.0539 C.2      91 GLN130      0.5000 DICT
    747 NE2        12.6929   39.7735   63.0034 N.am     91 GLN130     -0.7600 DICT
    748 OE1        12.9760   40.4763   65.1142 O.2      91 GLN130     -0.5000 DICT
    749 N          17.7867   41.5179   62.1405 N.am     92 GLU131     -0.5000 BACKBONE|DICT|DIRECT
    750 CA         18.3028   41.4231   60.7712 C.3      92 GLU131      0.1400 BACKBONE|DICT|DIRECT
    751 C          19.8246   41.2163   60.7042 C.2      92 GLU131      0.5000 BACKBONE|DICT|DIRECT
    752 O          20.2833   40.5255   59.7983 O.2      92 GLU131     -0.5000 BACKBONE|DICT|DIRECT
    753 CB         17.9096   42.6634   59.9372 C.3      92 GLU131     -0.1200 DICT
    754 CG         16.4135   42.7577   59.5749 C.3      92 GLU131     -0.2200 DICT
    755 CD         15.6035   43.6274   60.5358 C.2      92 GLU131      0.7000 DICT
    756 OE1        15.4135   43.1955   61.6932 O.co2    92 GLU131     -0.8000 DICT
    757 OE2        15.1940   44.7218   60.0903 O.co2    92 GLU131     -0.8000 DICT
    758 N          20.5672   41.7961   61.6627 N.am     93 LEU132     -0.5000 BACKBONE|DICT|DIRECT
    759 CA         22.0095   41.6338   61.8306 C.3      93 LEU132      0.1400 BACKBONE|DICT|DIRECT
    760 C          22.3765   40.1931   62.2136 C.2      93 LEU132      0.5000 BACKBONE|DICT|DIRECT
    761 O          23.2058   39.5968   61.5307 O.2      93 LEU132     -0.5000 BACKBONE|DICT|DIRECT
    762 CB         22.5223   42.6728   62.8545 C.3      93 LEU132     -0.1200 DICT
    763 CG         24.0351   42.6311   63.1786 C.3      93 LEU132     -0.0600 DICT
    764 CD1        24.9297   42.8068   61.9329 C.3      93 LEU132     -0.1800 DICT
    765 CD2        24.3761   43.6420   64.2907 C.3      93 LEU132     -0.1800 DICT
    766 N          21.7146   39.6571   63.2558 N.am     94 GLU133     -0.5000 BACKBONE|DICT|DIRECT
    767 CA         21.8199   38.2701   63.7212 C.3      94 GLU133      0.1400 BACKBONE|DICT|DIRECT
    768 C          21.5370   37.2437   62.6097 C.2      94 GLU133      0.5000 BACKBONE|DICT|DIRECT
    769 O          22.3229   36.3109   62.4353 O.2      94 GLU133     -0.5000 BACKBONE|DICT|DIRECT
    770 CB         20.8897   38.0858   64.9428 C.3      94 GLU133     -0.1200 DICT
    771 CG         20.7539   36.6433   65.4800 C.3      94 GLU133     -0.2200 DICT
    772 CD         19.7565   36.5422   66.6360 C.2      94 GLU133      0.7000 DICT
    773 OE1        18.9186   35.6153   66.5820 O.co2    94 GLU133     -0.8000 DICT
    774 OE2        19.8488   37.3840   67.5562 O.co2    94 GLU133     -0.8000 DICT
    775 N          20.4422   37.4732   61.8629 N.am     95 GLU134     -0.5000 BACKBONE|DICT|DIRECT
    776 CA         20.0397   36.6770   60.7083 C.3      95 GLU134      0.1400 BACKBONE|DICT|DIRECT
    777 C          21.0695   36.7345   59.5696 C.2      95 GLU134      0.5000 BACKBONE|DICT|DIRECT
    778 O          21.4478   35.6791   59.0737 O.2      95 GLU134     -0.5000 BACKBONE|DICT|DIRECT
    779 CB         18.6259   37.0934   60.2541 C.3      95 GLU134     -0.1200 DICT
    780 CG         18.0895   36.2918   59.0479 C.3      95 GLU134     -0.2200 DICT
    781 CD         16.6513   36.6486   58.6746 C.2      95 GLU134      0.7000 DICT
    782 OE1        16.2851   37.8373   58.8101 O.co2    95 GLU134     -0.8000 DICT
    783 OE2        15.9425   35.7211   58.2274 O.co2    95 GLU134     -0.8000 DICT
    784 N          21.5269   37.9452   59.2054 N.am     96 TYR135     -0.5000 BACKBONE|DICT|DIRECT
    785 CA         22.5104   38.1814   58.1464 C.3      96 TYR135      0.1400 BACKBONE|DICT|DIRECT
    786 C          23.8764   37.5227   58.4113 C.2      96 TYR135      0.5000 BACKBONE|DICT|DIRECT
    787 O          24.4354   36.9340   57.4878 O.2      96 TYR135     -0.5000 BACKBONE|DICT|DIRECT
    788 CB         22.6341   39.6953   57.8758 C.3      96 TYR135     -0.0050 DICT
    789 CG         23.6193   40.0756   56.7847 C.ar     96 TYR135     -0.1150 DICT
    790 CD1        23.3760   39.6829   55.4524 C.ar     96 TYR135     -0.1150 DICT
    791 CD2        24.7917   40.7932   57.0993 C.ar     96 TYR135     -0.1150 DICT
    792 CE1        24.3007   40.0000   54.4414 C.ar     96 TYR135     -0.1150 DICT
    793 CE2        25.7187   41.1067   56.0866 C.ar     96 TYR135     -0.1150 DICT
    794 CZ         25.4777   40.7033   54.7588 C.ar     96 TYR135      0.1500 DICT
    795 OH         26.3926   40.9751   53.7847 O.3      96 TYR135     -0.5850 DICT
    796 N          24.3594   37.5893   59.6651 N.am     97 ASN136     -0.5000 BACKBONE|DICT|DIRECT
    797 CA         25.5864   36.9241   60.1192 C.3      97 ASN136      0.1400 BACKBONE|DICT|DIRECT
    798 C          25.4937   35.3952   60.0059 C.2      97 ASN136      0.5000 BACKBONE|DICT|DIRECT
    799 O          26.4658   34.7804   59.5704 O.2      97 ASN136     -0.5000 BACKBONE|DICT|DIRECT
    800 CB         25.9100   37.3262   61.5763 C.3      97 ASN136     -0.1200 DICT
    801 CG         26.3071   38.7928   61.7533 C.2      97 ASN136      0.5000 DICT
    802 ND2        25.9235   39.3890   62.8830 N.am     97 ASN136     -0.7600 DICT
    803 OD1        26.9832   39.3724   60.9074 O.2      97 ASN136     -0.5000 DICT
    804 N          24.3288   34.8209   60.3595 N.am     98 LYS137     -0.5000 BACKBONE|DICT|DIRECT
    805 CA         24.0470   33.3952   60.2038 C.3      98 LYS137      0.1400 BACKBONE|DICT|DIRECT
    806 C          23.9148   32.9688   58.7316 C.2      98 LYS137      0.5000 BACKBONE|DICT|DIRECT
    807 O          24.4940   31.9503   58.3731 O.2      98 LYS137     -0.5000 BACKBONE|DICT|DIRECT
    808 CB         22.8389   32.9798   61.0728 C.3      98 LYS137     -0.1200 DICT
    809 CG         22.4158   31.5148   60.8550 C.3      98 LYS137     -0.1200 DICT
    810 CD         21.4739   30.9560   61.9281 C.3      98 LYS137     -0.1200 DICT
    811 CE         20.9389   29.5559   61.5779 C.3      98 LYS137      0.1900 DICT
    812 NZ         22.0212   28.5895   61.3126 N.4      98 LYS137     -0.3000 DICT
    813 N          23.1953   33.7505   57.9086 N.am     99 ILE138     -0.5000 BACKBONE|DICT|DIRECT
    814 CA         23.0093   33.5232   56.4703 C.3      99 ILE138      0.1400 BACKBONE|DICT|DIRECT
    815 C          24.3436   33.4422   55.6949 C.2      99 ILE138      0.5000 BACKBONE|DICT|DIRECT
    816 O          24.5077   32.5228   54.8956 O.2      99 ILE138     -0.5000 BACKBONE|DICT|DIRECT
    817 CB         22.0596   34.6000   55.8493 C.3      99 ILE138     -0.0600 DICT
    818 CG1        20.5762   34.3730   56.2373 C.3      99 ILE138     -0.1200 DICT
    819 CG2        22.1888   34.8535   54.3342 C.3      99 ILE138     -0.1800 DICT
    820 CD1        19.8791   33.1817   55.5643 C.3      99 ILE138     -0.1800 DICT
    821 N          25.2869   34.3522   55.9985 N.am    100 LEU139     -0.5000 BACKBONE|DICT|DIRECT
    822 CA         26.6596   34.3405   55.4816 C.3     100 LEU139      0.1400 BACKBONE|DICT|DIRECT
    823 C          27.4625   33.1110   55.9352 C.2     100 LEU139      0.5000 BACKBONE|DICT|DIRECT
    824 O          28.1805   32.5323   55.1205 O.2     100 LEU139     -0.5000 BACKBONE|DICT|DIRECT
    825 CB         27.3979   35.6166   55.9381 C.3     100 LEU139     -0.1200 DICT
    826 CG         26.9126   36.9182   55.2738 C.3     100 LEU139     -0.0600 DICT
    827 CD1        27.5246   38.1328   55.9984 C.3     100 LEU139     -0.1800 DICT
    828 CD2        27.2025   36.9297   53.7618 C.3     100 LEU139     -0.1800 DICT
    829 N          27.3312   32.7487   57.2224 N.am    101 LEU140     -0.5000 BACKBONE|DICT|DIRECT
    830 CA         28.0650   31.6517   57.8472 C.3     101 LEU140      0.1400 BACKBONE|DICT|DIRECT
    831 C          27.5950   30.2684   57.3685 C.2     101 LEU140      0.5000 BACKBONE|DICT|DIRECT
    832 O          28.4430   29.4163   57.1117 O.2     101 LEU140     -0.5000 BACKBONE|DICT|DIRECT
    833 CB         27.9769   31.7928   59.3797 C.3     101 LEU140     -0.1200 DICT
    834 CG         28.9641   30.9042   60.1626 C.3     101 LEU140     -0.0600 DICT
    835 CD1        30.4191   31.2973   59.8674 C.3     101 LEU140     -0.1800 DICT
    836 CD2        28.6628   30.9585   61.6670 C.3     101 LEU140     -0.1800 DICT
    837 N          26.2702   30.0902   57.2178 N.am    102 ASP141     -0.5000 BACKBONE|DICT|DIRECT
    838 CA         25.6371   28.8971   56.6500 C.3     102 ASP141      0.1400 BACKBONE|DICT|DIRECT
    839 C          26.0145   28.6826   55.1772 C.2     102 ASP141      0.5000 BACKBONE|DICT|DIRECT
    840 O          26.2864   27.5424   54.8143 O.2     102 ASP141     -0.5000 BACKBONE|DICT|DIRECT
    841 CB         24.0967   28.8438   56.8113 C.3     102 ASP141     -0.2200 DICT
    842 CG         23.5537   28.9589   58.2415 C.2     102 ASP141      0.7000 DICT
    843 OD1        24.3262   28.7555   59.2041 O.co2   102 ASP141     -0.8000 DICT
    844 OD2        22.3281   29.1764   58.3577 O.co2   102 ASP141     -0.8000 DICT
    845 N          26.0752   29.7630   54.3755 N.am    103 MET142     -0.5000 BACKBONE|DICT|DIRECT
    846 CA         26.5508   29.7305   52.9881 C.3     103 MET142      0.1400 BACKBONE|DICT|DIRECT
    847 C          28.0358   29.3413   52.8656 C.2     103 MET142      0.5000 BACKBONE|DICT|DIRECT
    848 O          28.3609   28.5145   52.0145 O.2     103 MET142     -0.5000 BACKBONE|DICT|DIRECT
    849 CB         26.2923   31.0841   52.2971 C.3     103 MET142     -0.1200 DICT
    850 CG         24.8445   31.2897   51.8362 C.3     103 MET142      0.0475 DICT
    851 SD         24.5929   32.6897   50.7052 S.3     103 MET142     -0.3350 DICT
    852 CE         25.1601   34.0733   51.7245 C.3     103 MET142     -0.0125 DICT
    853 N          28.8987   29.9127   53.7251 N.am    104 GLU143     -0.5000 BACKBONE|DICT|DIRECT
    854 CA         30.3312   29.6057   53.7865 C.3     104 GLU143      0.1400 BACKBONE|DICT|DIRECT
    855 C          30.6053   28.1529   54.2218 C.2     104 GLU143      0.5000 BACKBONE|DICT|DIRECT
    856 O          31.4445   27.4942   53.6080 O.2     104 GLU143     -0.5000 BACKBONE|DICT|DIRECT
    857 CB         31.0375   30.6391   54.6965 C.3     104 GLU143     -0.1200 DICT
    858 CG         32.5671   30.4817   54.8569 C.3     104 GLU143     -0.2200 DICT
    859 CD         33.3313   30.6679   53.5477 C.2     104 GLU143      0.7000 DICT
    860 OE1        33.5606   31.8433   53.1896 O.co2   104 GLU143     -0.8000 DICT
    861 OE2        33.6695   29.6373   52.9263 O.co2   104 GLU143     -0.8000 DICT
    862 N          29.8587   27.6743   55.2351 N.am    105 THR144     -0.5000 BACKBONE|DICT|DIRECT
    863 CA         29.8940   26.2944   55.7252 C.3     105 THR144      0.1400 BACKBONE|DICT|DIRECT
    864 C          29.4419   25.3050   54.6363 C.2     105 THR144      0.5000 BACKBONE|DICT|DIRECT
    865 O          30.2024   24.3925   54.3297 O.2     105 THR144     -0.5000 BACKBONE|DICT|DIRECT
    866 CB         28.9984   26.0892   56.9822 C.3     105 THR144      0.2050 DICT
    867 CG2        28.8784   24.6404   57.4949 C.3     105 THR144     -0.1800 DICT
    868 OG1        29.5057   26.8530   58.0559 O.3     105 THR144     -0.6830 DICT
    869 N          28.2570   25.5390   54.0400 N.am    106 THR145     -0.5000 BACKBONE|DICT|DIRECT
    870 CA         27.6545   24.7205   52.9792 C.3     106 THR145      0.1400 BACKBONE|DICT|DIRECT
    871 C          28.5660   24.5512   51.7489 C.2     106 THR145      0.5000 BACKBONE|DICT|DIRECT
    872 O          28.6448   23.4422   51.2219 O.2     106 THR145     -0.5000 BACKBONE|DICT|DIRECT
    873 CB         26.2985   25.3161   52.5043 C.3     106 THR145      0.2050 DICT
    874 CG2        25.6534   24.6724   51.2652 C.3     106 THR145     -0.1800 DICT
    875 OG1        25.3580   25.2112   53.5542 O.3     106 THR145     -0.6830 DICT
    876 N          29.2616   25.6300   51.3494 N.am    107 TYR146     -0.5000 BACKBONE|DICT|DIRECT
    877 CA         30.2419   25.6124   50.2678 C.3     107 TYR146      0.1400 BACKBONE|DICT|DIRECT
    878 C          31.4852   24.7702   50.6114 C.2     107 TYR146      0.5000 BACKBONE|DICT|DIRECT
    879 O          31.9097   23.9635   49.7854 O.2     107 TYR146     -0.5000 BACKBONE|DICT|DIRECT
    880 CB         30.6269   27.0594   49.8925 C.3     107 TYR146     -0.0050 DICT
    881 CG         31.5208   27.1430   48.6702 C.ar    107 TYR146     -0.1150 DICT
    882 CD1        30.9363   27.1896   47.3908 C.ar    107 TYR146     -0.1150 DICT
    883 CD2        32.9255   27.1057   48.7987 C.ar    107 TYR146     -0.1150 DICT
    884 CE1        31.7508   27.1942   46.2469 C.ar    107 TYR146     -0.1150 DICT
    885 CE2        33.7390   27.0810   47.6498 C.ar    107 TYR146     -0.1150 DICT
    886 CZ         33.1512   27.1329   46.3716 C.ar    107 TYR146      0.1500 DICT
    887 OH         33.9349   27.1267   45.2557 O.3     107 TYR146     -0.5850 DICT
    888 N          32.0444   24.9902   51.8127 N.am    108 SER147     -0.5000 BACKBONE|DICT|DIRECT
    889 CA         33.2889   24.3741   52.2730 C.3     108 SER147      0.1400 BACKBONE|DICT|DIRECT
    890 C          33.1707   22.8692   52.5733 C.2     108 SER147      0.5000 BACKBONE|DICT|DIRECT
    891 O          34.1281   22.1419   52.3116 O.2     108 SER147     -0.5000 BACKBONE|DICT|DIRECT
    892 CB         33.8093   25.1402   53.5020 C.3     108 SER147      0.1450 DICT
    893 OG         34.3223   26.3955   53.1059 O.3     108 SER147     -0.6830 DICT
    894 N          32.0090   22.4313   53.0922 N.am    109 VAL148     -0.5000 BACKBONE|DICT|DIRECT
    895 CA         31.7482   21.0361   53.4609 C.3     109 VAL148      0.1400 BACKBONE|DICT|DIRECT
    896 C          31.2066   20.1787   52.2960 C.2     109 VAL148      0.5000 BACKBONE|DICT|DIRECT
    897 O          31.1138   18.9629   52.4671 O.2     109 VAL148     -0.5000 BACKBONE|DICT|DIRECT
    898 CB         30.7493   20.9172   54.6550 C.3     109 VAL148     -0.0600 DICT
    899 CG1        31.1856   21.7394   55.8834 C.3     109 VAL148     -0.1800 DICT
    900 CG2        29.2647   21.1731   54.3137 C.3     109 VAL148     -0.1800 DICT
    901 N          30.8420   20.8011   51.1572 N.am    110 ALA149     -0.5000 BACKBONE|DICT|DIRECT
    902 CA         30.2700   20.1244   49.9899 C.3     110 ALA149      0.1400 BACKBONE|DICT|DIRECT
    903 C          31.2180   19.0822   49.3716 C.2     110 ALA149      0.5000 BACKBONE|DICT|DIRECT
    904 O          32.4071   19.3539   49.1986 O.2     110 ALA149     -0.5000 BACKBONE|DICT|DIRECT
    905 CB         29.8428   21.1633   48.9399 C.3     110 ALA149     -0.1800 DICT
    906 N          30.6469   17.9137   49.0470 N.am    111 THR150     -0.5000 BACKBONE|DICT|DIRECT
    907 CA         31.3218   16.7942   48.3941 C.3     111 THR150      0.1400 BACKBONE|DICT|DIRECT
    908 C          30.4313   16.2555   47.2609 C.2     111 THR150      0.5000 BACKBONE|DICT|DIRECT
    909 O          29.2103   16.4122   47.3133 O.2     111 THR150     -0.5000 BACKBONE|DICT|DIRECT
    910 CB         31.6055   15.6270   49.3851 C.3     111 THR150      0.2050 DICT
    911 CG2        32.3787   16.0368   50.6437 C.3     111 THR150     -0.1800 DICT
    912 OG1        30.4445   14.9108   49.7735 O.3     111 THR150     -0.6830 DICT
    913 N          31.0693   15.6169   46.2694 N.am    112 VAL151     -0.5000 BACKBONE|DICT|DIRECT
    914 CA         30.4171   15.0098   45.1121 C.3     112 VAL151      0.1400 BACKBONE|DICT|DIRECT
    915 C          30.7715   13.5152   45.1107 C.2     112 VAL151      0.5000 BACKBONE|DICT|DIRECT
    916 O          31.9434   13.1671   44.9631 O.2     112 VAL151     -0.5000 BACKBONE|DICT|DIRECT
    917 CB         30.9036   15.6543   43.7854 C.3     112 VAL151     -0.0600 DICT
    918 CG1        30.1997   15.0800   42.5417 C.3     112 VAL151     -0.1800 DICT
    919 CG2        30.7129   17.1776   43.8141 C.3     112 VAL151     -0.1800 DICT
    920 N          29.7512   12.6720   45.3297 N.am    113 CYS152     -0.5000 BACKBONE|DICT|DIRECT
    921 CA         29.9122   11.2426   45.5870 C.3     113 CYS152      0.1400 BACKBONE|DICT|DIRECT
    922 C          29.5101   10.3964   44.3762 C.2     113 CYS152      0.5000 BACKBONE|DICT|DIRECT
    923 O          28.4952   10.6705   43.7353 O.2     113 CYS152     -0.5000 BACKBONE|DICT|DIRECT
    924 CB         29.0750   10.8579   46.8207 C.3     113 CYS152      0.0975 DICT
    925 SG         29.4149   11.7815   48.3532 S.3     113 CYS152     -0.2175 DICT
    926 N          30.3076    9.3444   44.1352 N.am    114 HIS153     -0.5000 BACKBONE|DICT|DIRECT
    927 CA         30.0135    8.2492   43.2113 C.3     114 HIS153      0.1400 BACKBONE|DICT|DIRECT
    928 C          28.9752    7.2706   43.8133 C.2     114 HIS153      0.5000 BACKBONE|DICT|DIRECT
    929 O          28.7776    7.2942   45.0305 O.2     114 HIS153     -0.5000 BACKBONE|DICT|DIRECT
    930 CB         31.3345    7.5169   42.8996 C.3     114 HIS153     -0.0050 DICT
    931 CG         32.2686    8.2478   41.9700 C.2     114 HIS153      0.0150 DICT
    932 CD2        33.5122    8.8025   42.1766 C.2     114 HIS153     -0.0150 DICT
    933 ND1        31.9851    8.4572   40.6304 N.pl3   114 HIS153     -0.5700 DICT
    934 CE1        33.0314    9.0991   40.1027 C.2     114 HIS153      0.2950 DICT
    935 NE2        33.9951    9.3422   40.9828 N.2     114 HIS153     -0.4900 DICT
    936 N          28.3669    6.3879   42.9798 N.am    115 PRO154     -0.1400 BACKBONE|DICT|DIRECT
    937 CA         27.4446    5.3315   43.4580 C.3     115 PRO154      0.0100 BACKBONE|DICT|DIRECT
    938 C          28.0156    4.3490   44.5012 C.2     115 PRO154      0.5000 BACKBONE|DICT|DIRECT
    939 O          27.2588    3.8726   45.3452 O.2     115 PRO154     -0.5000 BACKBONE|DICT|DIRECT
    940 CB         27.0238    4.5923   42.1759 C.3     115 PRO154     -0.1200 DICT
    941 CG         27.2184    5.6070   41.0647 C.3     115 PRO154     -0.1200 DICT
    942 CD         28.4520    6.3753   41.5161 C.3     115 PRO154     -0.0500 DICT
    943 N          29.3323    4.0860   44.4321 N.am    116 ASN155     -0.5000 BACKBONE|DICT|DIRECT
    944 CA         30.0847    3.2464   45.3740 C.3     116 ASN155      0.1400 BACKBONE|DICT|DIRECT
    945 C          30.3457    3.9083   46.7459 C.2     116 ASN155      0.5000 BACKBONE|DICT|DIRECT
    946 O          30.6450    3.1846   47.6946 O.2     116 ASN155     -0.5000 BACKBONE|DICT|DIRECT
    947 CB         31.3894    2.7432   44.6996 C.3     116 ASN155     -0.1200 DICT
    948 CG         32.2703    3.8262   44.0561 C.2     116 ASN155      0.5000 DICT
    949 ND2        32.8823    3.5165   42.9118 N.am    116 ASN155     -0.7600 DICT
    950 OD1        32.4050    4.9266   44.5820 O.2     116 ASN155     -0.5000 DICT
    951 N          30.2157    5.2441   46.8314 N.am    117 GLY156     -0.5000 BACKBONE|DICT|DIRECT
    952 CA         30.3839    6.0186   48.0602 C.3     117 GLY156      0.0800 BACKBONE|DICT|DIRECT
    953 C          31.7016    6.8105   48.0953 C.2     117 GLY156      0.5000 BACKBONE|DICT|DIRECT
    954 O          31.9728    7.4366   49.1193 O.2     117 GLY156     -0.5000 BACKBONE|DICT|DIRECT
    955 N          32.5115    6.8115   47.0176 N.am    118 SER157     -0.5000 BACKBONE|DICT|DIRECT
    956 CA         33.7347    7.6164   46.9041 C.3     118 SER157      0.1400 BACKBONE|DICT|DIRECT
    957 C          33.3903    9.1035   46.7071 C.2     118 SER157      0.5000 BACKBONE|DICT|DIRECT
    958 O          33.0163    9.4958   45.6015 O.2     118 SER157     -0.5000 BACKBONE|DICT|DIRECT
    959 CB         34.6103    7.0918   45.7478 C.3     118 SER157      0.1450 DICT
    960 OG         35.2403    5.8821   46.1158 O.3     118 SER157     -0.6830 DICT
    961 N          33.4952    9.8811   47.7967 N.am    119 CYS158     -0.5000 BACKBONE|DICT|DIRECT
    962 CA         33.1365   11.2971   47.8591 C.3     119 CYS158      0.1400 BACKBONE|DICT|DIRECT
    963 C          34.3796   12.1796   47.7034 C.2     119 CYS158      0.5000 BACKBONE|DICT|DIRECT
    964 O          35.3302   12.0388   48.4724 O.2     119 CYS158     -0.5000 BACKBONE|DICT|DIRECT
    965 CB         32.4041   11.5705   49.1817 C.3     119 CYS158      0.0975 DICT
    966 SG         30.8133   10.7151   49.3994 S.3     119 CYS158     -0.2175 DICT
    967 N          34.3262   13.0731   46.7043 N.am    120 LEU159     -0.5000 BACKBONE|DICT|DIRECT
    968 CA         35.3957   13.9917   46.3308 C.3     120 LEU159      0.1400 BACKBONE|DICT|DIRECT
    969 C          35.0365   15.4051   46.8086 C.2     120 LEU159      0.5000 BACKBONE|DICT|DIRECT
    970 O          33.9863   15.9220   46.4279 O.2     120 LEU159     -0.5000 BACKBONE|DICT|DIRECT
    971 CB         35.5663   13.9878   44.7903 C.3     120 LEU159     -0.1200 DICT
    972 CG         36.3095   12.7607   44.2099 C.3     120 LEU159     -0.0600 DICT
    973 CD1        35.4627   11.4694   44.2321 C.3     120 LEU159     -0.1800 DICT
    974 CD2        36.8673   13.0575   42.7988 C.3     120 LEU159     -0.1800 DICT
    975 N          35.9490   16.0220   47.5754 N.am    121 GLN160     -0.5000 BACKBONE|DICT|DIRECT
    976 CA         35.9321   17.4513   47.9028 C.3     121 GLN160      0.1400 BACKBONE|DICT|DIRECT
    977 C          36.4517   18.2956   46.7275 C.2     121 GLN160      0.5000 BACKBONE|DICT|DIRECT
    978 O          37.1078   17.7588   45.8360 O.2     121 GLN160     -0.5000 BACKBONE|DICT|DIRECT
    979 CB         36.7768   17.6878   49.1739 C.3     121 GLN160     -0.1200 DICT
    980 CG         36.0280   17.2839   50.4572 C.3     121 GLN160     -0.1200 DICT
    981 CD         36.8574   17.4846   51.7261 C.2     121 GLN160      0.5000 DICT
    982 NE2        36.2533   18.0759   52.7577 N.am    121 GLN160     -0.7600 DICT
    983 OE1        38.0190   17.0887   51.7876 O.2     121 GLN160     -0.5000 DICT
    984 N          36.1730   19.6108   46.7491 N.am    122 LEU161     -0.5000 BACKBONE|DICT|DIRECT
    985 CA         36.6598   20.5549   45.7368 C.3     122 LEU161      0.1400 BACKBONE|DICT|DIRECT
    986 C          38.1951   20.5862   45.6487 C.2     122 LEU161      0.5000 BACKBONE|DICT|DIRECT
    987 O          38.7491   20.3652   44.5735 O.2     122 LEU161     -0.5000 BACKBONE|DICT|DIRECT
    988 CB         36.0681   21.9571   45.9923 C.3     122 LEU161     -0.1200 DICT
    989 CG         36.3983   23.0254   44.9204 C.3     122 LEU161     -0.0600 DICT
    990 CD1        35.8637   22.6419   43.5224 C.3     122 LEU161     -0.1800 DICT
    991 CD2        35.9099   24.4173   45.3687 C.3     122 LEU161     -0.1800 DICT
    992 N          38.8236   20.8311   46.8052 N.am    123 GLU162     -0.5000 BACKBONE|DICT|DIRECT
    993 CA         40.2600   20.9846   46.9777 C.3     123 GLU162      0.1400 BACKBONE|DICT|DIRECT
    994 C          40.7971   19.7384   47.7119 C.2     123 GLU162      0.5000 BACKBONE|DICT|DIRECT
    995 O          40.3604   19.5093   48.8415 O.2     123 GLU162     -0.5000 BACKBONE|DICT|DIRECT
    996 CB         40.4666   22.2453   47.8552 C.3     123 GLU162     -0.1200 DICT
    997 CG         40.0519   23.5747   47.1891 C.3     123 GLU162     -0.2200 DICT
    998 CD         41.0130   23.9984   46.0808 C.2     123 GLU162      0.7000 DICT
    999 OE1        42.0372   24.6202   46.4365 O.co2   123 GLU162     -0.8000 DICT
   1000 OE2        40.7107   23.6917   44.9064 O.co2   123 GLU162     -0.8000 DICT
   1001 N          41.7397   18.9627   47.1241 N.am    124 PRO163     -0.1400 BACKBONE|DICT|DIRECT
   1002 CA         42.2651   19.0478   45.7469 C.3     124 PRO163      0.0100 BACKBONE|DICT|DIRECT
   1003 C          41.4804   18.2240   44.7005 C.2     124 PRO163      0.5000 BACKBONE|DICT|DIRECT
   1004 O          41.7889   18.3582   43.5187 O.2     124 PRO163     -0.5000 BACKBONE|DICT|DIRECT
   1005 CB         43.6834   18.4786   45.9151 C.3     124 PRO163     -0.1200 DICT
   1006 CG         43.5239   17.3805   46.9556 C.3     124 PRO163     -0.1200 DICT
   1007 CD         42.4627   17.9454   47.8964 C.3     124 PRO163     -0.0500 DICT
   1008 N          40.5584   17.3461   45.1417 N.am    125 ASP164     -0.5000 BACKBONE|DICT|DIRECT
   1009 CA         40.0397   16.1968   44.3802 C.3     125 ASP164      0.1400 BACKBONE|DICT|DIRECT
   1010 C          39.3579   16.5549   43.0469 C.2     125 ASP164      0.5000 BACKBONE|DICT|DIRECT
   1011 O          39.8351   16.1058   42.0056 O.2     125 ASP164     -0.5000 BACKBONE|DICT|DIRECT
   1012 CB         39.1560   15.2217   45.2039 C.3     125 ASP164     -0.2200 DICT
   1013 CG         39.6006   14.9745   46.6503 C.2     125 ASP164      0.7000 DICT
   1014 OD1        40.8279   14.9270   46.8851 O.co2   125 ASP164     -0.8000 DICT
   1015 OD2        38.6979   14.7571   47.4878 O.co2   125 ASP164     -0.8000 DICT
   1016 N          38.2822   17.3626   43.0862 N.am    126 LEU165     -0.5000 BACKBONE|DICT|DIRECT
   1017 CA         37.5565   17.7973   41.8847 C.3     126 LEU165      0.1400 BACKBONE|DICT|DIRECT
   1018 C          38.3809   18.7517   41.0060 C.2     126 LEU165      0.5000 BACKBONE|DICT|DIRECT
   1019 O          38.2921   18.6451   39.7861 O.2     126 LEU165     -0.5000 BACKBONE|DICT|DIRECT
   1020 CB         36.2262   18.4806   42.2513 C.3     126 LEU165     -0.1200 DICT
   1021 CG         35.1666   17.5841   42.9259 C.3     126 LEU165     -0.0600 DICT
   1022 CD1        34.0488   18.4441   43.5478 C.3     126 LEU165     -0.1800 DICT
   1023 CD2        34.6106   16.5074   41.9675 C.3     126 LEU165     -0.1800 DICT
   1024 N          39.1815   19.6367   41.6271 N.am    127 THR166     -0.5000 BACKBONE|DICT|DIRECT
   1025 CA         40.0999   20.5587   40.9495 C.3     127 THR166      0.1400 BACKBONE|DICT|DIRECT
   1026 C          41.1649   19.8202   40.1077 C.2     127 THR166      0.5000 BACKBONE|DICT|DIRECT
   1027 O          41.4652   20.2731   39.0035 O.2     127 THR166     -0.5000 BACKBONE|DICT|DIRECT
   1028 CB         40.8001   21.4919   41.9788 C.3     127 THR166      0.2050 DICT
   1029 CG2        41.9320   22.3895   41.4428 C.3     127 THR166     -0.1800 DICT
   1030 OG1        39.8183   22.3365   42.5481 O.3     127 THR166     -0.6830 DICT
   1031 N          41.6545   18.6711   40.6090 N.am    128 ASN167     -0.5000 BACKBONE|DICT|DIRECT
   1032 CA         42.5520   17.7623   39.8969 C.3     128 ASN167      0.1400 BACKBONE|DICT|DIRECT
   1033 C          41.8483   17.0434   38.7293 C.2     128 ASN167      0.5000 BACKBONE|DICT|DIRECT
   1034 O          42.4517   16.9482   37.6632 O.2     128 ASN167     -0.5000 BACKBONE|DICT|DIRECT
   1035 CB         43.1864   16.7635   40.8933 C.3     128 ASN167     -0.1200 DICT
   1036 CG         44.3329   15.9459   40.2861 C.2     128 ASN167      0.5000 DICT
   1037 ND2        45.5658   16.4444   40.3958 N.am    128 ASN167     -0.7600 DICT
   1038 OD1        44.1077   14.8769   39.7235 O.2     128 ASN167     -0.5000 DICT
   1039 N          40.5983   16.5780   38.9236 N.am    129 VAL168     -0.5000 BACKBONE|DICT|DIRECT
   1040 CA         39.7996   15.9273   37.8747 C.3     129 VAL168      0.1400 BACKBONE|DICT|DIRECT
   1041 C          39.5245   16.8644   36.6826 C.2     129 VAL168      0.5000 BACKBONE|DICT|DIRECT
   1042 O          39.7289   16.4425   35.5468 O.2     129 VAL168     -0.5000 BACKBONE|DICT|DIRECT
   1043 CB         38.4553   15.3422   38.4078 C.3     129 VAL168     -0.0600 DICT
   1044 CG1        37.4511   14.9000   37.3164 C.3     129 VAL168     -0.1800 DICT
   1045 CG2        38.7126   14.1547   39.3516 C.3     129 VAL168     -0.1800 DICT
   1046 N          39.1465   18.1250   36.9608 N.am    130 MET169     -0.5000 BACKBONE|DICT|DIRECT
   1047 CA         38.9743   19.1678   35.9471 C.3     130 MET169      0.1400 BACKBONE|DICT|DIRECT
   1048 C          40.2751   19.4923   35.1902 C.2     130 MET169      0.5000 BACKBONE|DICT|DIRECT
   1049 O          40.2257   19.6335   33.9706 O.2     130 MET169     -0.5000 BACKBONE|DICT|DIRECT
   1050 CB         38.3628   20.4416   36.5702 C.3     130 MET169     -0.1200 DICT
   1051 CG         36.9391   20.2687   37.1341 C.3     130 MET169      0.0475 DICT
   1052 SD         35.6643   19.6384   36.0078 S.3     130 MET169     -0.3350 DICT
   1053 CE         35.6576   20.9195   34.7330 C.3     130 MET169     -0.0125 DICT
   1054 N          41.4031   19.5734   35.9170 N.am    131 ALA170     -0.5000 BACKBONE|DICT|DIRECT
   1055 CA         42.7152   19.9416   35.3855 C.3     131 ALA170      0.1400 BACKBONE|DICT|DIRECT
   1056 C          43.4336   18.8594   34.5624 C.2     131 ALA170      0.5000 BACKBONE|DICT|DIRECT
   1057 O          44.2565   19.2364   33.7275 O.2     131 ALA170     -0.5000 BACKBONE|DICT|DIRECT
   1058 CB         43.6071   20.4045   36.5473 C.3     131 ALA170     -0.1800 DICT
   1059 N          43.1474   17.5666   34.8063 N.am    132 THR171     -0.5000 BACKBONE|DICT|DIRECT
   1060 CA         43.9315   16.4484   34.2618 C.3     132 THR171      0.1400 BACKBONE|DICT|DIRECT
   1061 C          43.1221   15.4539   33.4018 C.2     132 THR171      0.5000 BACKBONE|DICT|DIRECT
   1062 O          43.7502   14.7709   32.5920 O.2     132 THR171     -0.5000 BACKBONE|DICT|DIRECT
   1063 CB         44.6400   15.6387   35.3874 C.3     132 THR171      0.2050 DICT
   1064 CG2        45.5156   16.4984   36.3153 C.3     132 THR171     -0.1800 DICT
   1065 OG1        43.7402   14.8724   36.1687 O.3     132 THR171     -0.6830 DICT
   1066 N          41.7846   15.3740   33.5471 N.am    133 SER172     -0.5000 BACKBONE|DICT|DIRECT
   1067 CA         40.9618   14.4534   32.7508 C.3     133 SER172      0.1400 BACKBONE|DICT|DIRECT
   1068 C          40.6853   15.0238   31.3499 C.2     133 SER172      0.5000 BACKBONE|DICT|DIRECT
   1069 O          40.3262   16.1952   31.2282 O.2     133 SER172     -0.5000 BACKBONE|DICT|DIRECT
   1070 CB         39.6548   14.1063   33.4896 C.3     133 SER172      0.1450 DICT
   1071 OG         38.9308   13.1164   32.7853 O.3     133 SER172     -0.6830 DICT
   1072 N          40.8646   14.1660   30.3315 N.am    134 ARG173     -0.5000 BACKBONE|DICT|DIRECT
   1073 CA         40.6199   14.4433   28.9091 C.3     134 ARG173      0.1400 BACKBONE|DICT|DIRECT
   1074 C          39.4088   13.6472   28.3860 C.2     134 ARG173      0.5000 BACKBONE|DICT|DIRECT
   1075 O          39.1604   13.6584   27.1810 O.2     134 ARG173     -0.5000 BACKBONE|DICT|DIRECT
   1076 CB         41.9250   14.1747   28.1052 C.3     134 ARG173     -0.1200 DICT
   1077 CG         42.8335   15.4157   27.9408 C.3     134 ARG173     -0.0500 DICT
   1078 CD         43.1067   16.1049   29.2790 C.3     134 ARG173      0.1900 DICT
   1079 NE         44.0875   17.1896   29.2557 N.pl3   134 ARG173     -0.7000 DICT
   1080 CZ         44.1297   18.1377   30.2079 C.cat   134 ARG173      0.6399 DICT
   1081 NH1        45.1361   19.0077   30.2159 N.pl3   134 ARG173     -0.8000 DICT
   1082 NH2        43.1951   18.2303   31.1659 N.pl3   134 ARG173     -0.8000 DICT
   1083 N          38.6528   13.0109   29.2957 N.am    135 LYS174     -0.5000 BACKBONE|DICT|DIRECT
   1084 CA         37.4068   12.3112   29.0070 C.3     135 LYS174      0.1400 BACKBONE|DICT|DIRECT
   1085 C          36.2314   13.2548   29.2901 C.2     135 LYS174      0.5000 BACKBONE|DICT|DIRECT
   1086 O          36.1191   13.7657   30.4051 O.2     135 LYS174     -0.5000 BACKBONE|DICT|DIRECT
   1087 CB         37.3401   11.0350   29.8665 C.3     135 LYS174     -0.1200 DICT
   1088 CG         38.3968    9.9907   29.4533 C.3     135 LYS174     -0.1200 DICT
   1089 CD         38.4211    8.7246   30.3279 C.3     135 LYS174     -0.1200 DICT
   1090 CE         37.1134    7.9150   30.3442 C.3     135 LYS174      0.1900 DICT
   1091 NZ         36.7486    7.4343   29.0007 N.4     135 LYS174     -0.3000 DICT
   1092 N          35.3900   13.4613   28.2618 N.am    136 TYR175     -0.5000 BACKBONE|DICT|DIRECT
   1093 CA         34.2484   14.3837   28.2438 C.3     136 TYR175      0.1400 BACKBONE|DICT|DIRECT
   1094 C          33.2337   14.1219   29.3742 C.2     136 TYR175      0.5000 BACKBONE|DICT|DIRECT
   1095 O          32.7866   15.0754   30.0056 O.2     136 TYR175     -0.5000 BACKBONE|DICT|DIRECT
   1096 CB         33.5873   14.3067   26.8461 C.3     136 TYR175     -0.0050 DICT
   1097 CG         32.5809   15.3946   26.4962 C.ar    136 TYR175     -0.1150 DICT
   1098 CD1        32.9786   16.4936   25.7043 C.ar    136 TYR175     -0.1150 DICT
   1099 CD2        31.2391   15.3005   26.9245 C.ar    136 TYR175     -0.1150 DICT
   1100 CE1        32.0497   17.4908   25.3504 C.ar    136 TYR175     -0.1150 DICT
   1101 CE2        30.3098   16.3006   26.5765 C.ar    136 TYR175     -0.1150 DICT
   1102 CZ         30.7143   17.3961   25.7877 C.ar    136 TYR175      0.1500 DICT
   1103 OH         29.8207   18.3735   25.4582 O.3     136 TYR175     -0.5850 DICT
   1104 N          32.9193   12.8388   29.6225 N.am    137 GLU176     -0.5000 BACKBONE|DICT|DIRECT
   1105 CA         31.9518   12.3977   30.6299 C.3     137 GLU176      0.1400 BACKBONE|DICT|DIRECT
   1106 C          32.4629   12.5045   32.0783 C.2     137 GLU176      0.5000 BACKBONE|DICT|DIRECT
   1107 O          31.6544   12.7612   32.9691 O.2     137 GLU176     -0.5000 BACKBONE|DICT|DIRECT
   1108 CB         31.5030   10.9530   30.3153 C.3     137 GLU176     -0.1200 DICT
   1109 CG         30.8497   10.7589   28.9277 C.3     137 GLU176     -0.2200 DICT
   1110 CD         29.5976   11.6132   28.7036 C.2     137 GLU176      0.7000 DICT
   1111 OE1        28.7827   11.7050   29.6477 O.co2   137 GLU176     -0.8000 DICT
   1112 OE2        29.4797   12.1619   27.5866 O.co2   137 GLU176     -0.8000 DICT
   1113 N          33.7788   12.3289   32.2922 N.am    138 ASP177     -0.5000 BACKBONE|DICT|DIRECT
   1114 CA         34.4255   12.4367   33.6090 C.3     138 ASP177      0.1400 BACKBONE|DICT|DIRECT
   1115 C          34.5838   13.9026   34.0497 C.2     138 ASP177      0.5000 BACKBONE|DICT|DIRECT
   1116 O          34.3825   14.2035   35.2272 O.2     138 ASP177     -0.5000 BACKBONE|DICT|DIRECT
   1117 CB         35.7902   11.7134   33.6968 C.3     138 ASP177     -0.2200 DICT
   1118 CG         35.8231   10.2484   33.2413 C.2     138 ASP177      0.7000 DICT
   1119 OD1        34.7498    9.6650   32.9741 O.co2   138 ASP177     -0.8000 DICT
   1120 OD2        36.9537    9.7192   33.1912 O.co2   138 ASP177     -0.8000 DICT
   1121 N          34.8861   14.7867   33.0817 N.am    139 LEU178     -0.5000 BACKBONE|DICT|DIRECT
   1122 CA         34.8585   16.2437   33.2269 C.3     139 LEU178      0.1400 BACKBONE|DICT|DIRECT
   1123 C          33.4426   16.7593   33.5307 C.2     139 LEU178      0.5000 BACKBONE|DICT|DIRECT
   1124 O          33.3009   17.6576   34.3570 O.2     139 LEU178     -0.5000 BACKBONE|DICT|DIRECT
   1125 CB         35.3846   16.8920   31.9266 C.3     139 LEU178     -0.1200 DICT
   1126 CG         36.9094   16.7796   31.7321 C.3     139 LEU178     -0.0600 DICT
   1127 CD1        37.3023   17.0678   30.2684 C.3     139 LEU178     -0.1800 DICT
   1128 CD2        37.6718   17.6728   32.7295 C.3     139 LEU178     -0.1800 DICT
   1129 N          32.4301   16.1693   32.8695 N.am    140 LEU179     -0.5000 BACKBONE|DICT|DIRECT
   1130 CA         31.0209   16.5252   33.0136 C.3     140 LEU179      0.1400 BACKBONE|DICT|DIRECT
   1131 C          30.4422   16.0927   34.3686 C.2     140 LEU179      0.5000 BACKBONE|DICT|DIRECT
   1132 O          29.6477   16.8446   34.9252 O.2     140 LEU179     -0.5000 BACKBONE|DICT|DIRECT
   1133 CB         30.2261   15.9562   31.8154 C.3     140 LEU179     -0.1200 DICT
   1134 CG         28.7232   16.3113   31.7534 C.3     140 LEU179     -0.0600 DICT
   1135 CD1        28.4839   17.8355   31.7496 C.3     140 LEU179     -0.1800 DICT
   1136 CD2        28.0503   15.6062   30.5556 C.3     140 LEU179     -0.1800 DICT
   1137 N          30.8753   14.9309   34.8921 N.am    141 TRP180     -0.5000 BACKBONE|DICT|DIRECT
   1138 CA         30.5151   14.4336   36.2220 C.3     141 TRP180      0.1400 BACKBONE|DICT|DIRECT
   1139 C          30.9817   15.3684   37.3532 C.2     141 TRP180      0.5000 BACKBONE|DICT|DIRECT
   1140 O          30.1920   15.6619   38.2498 O.2     141 TRP180     -0.5000 BACKBONE|DICT|DIRECT
   1141 CB         31.0420   12.9925   36.4138 C.3     141 TRP180     -0.1200 DICT
   1142 CG         30.8222   12.3949   37.7769 C.ar    141 TRP180      0.0750 DICT
   1143 CD1        29.7134   11.7280   38.1710 C.ar    141 TRP180     -0.1150 DICT
   1144 CD2        31.6631   12.5086   38.9682 C.ar    141 TRP180     -0.0550 DICT
   1145 CE2        30.9815   11.8960   40.0631 C.ar    141 TRP180      0.1300 DICT
   1146 CE3        32.9231   13.0931   39.2449 C.ar    141 TRP180     -0.1150 DICT
   1147 NE1        29.8069   11.4245   39.5141 N.pl3   141 TRP180     -0.5700 DICT
   1148 CZ2        31.5184   11.8711   41.3618 C.ar    141 TRP180     -0.1150 DICT
   1149 CZ3        33.4654   13.0856   40.5457 C.ar    141 TRP180     -0.1150 DICT
   1150 CH2        32.7634   12.4794   41.6043 C.ar    141 TRP180     -0.1150 DICT
   1151 N          32.2467   15.8175   37.2804 N.am    142 ALA181     -0.5000 BACKBONE|DICT|DIRECT
   1152 CA         32.8473   16.7374   38.2456 C.3     142 ALA181      0.1400 BACKBONE|DICT|DIRECT
   1153 C          32.2481   18.1495   38.1700 C.2     142 ALA181      0.5000 BACKBONE|DICT|DIRECT
   1154 O          32.0053   18.7497   39.2159 O.2     142 ALA181     -0.5000 BACKBONE|DICT|DIRECT
   1155 CB         34.3679   16.7679   38.0378 C.3     142 ALA181     -0.1800 DICT
   1156 N          31.9946   18.6302   36.9403 N.am    143 TRP182     -0.5000 BACKBONE|DICT|DIRECT
   1157 CA         31.4000   19.9335   36.6553 C.3     143 TRP182      0.1400 BACKBONE|DICT|DIRECT
   1158 C          29.9396   20.0283   37.1317 C.2     143 TRP182      0.5000 BACKBONE|DICT|DIRECT
   1159 O          29.6162   20.9276   37.9088 O.2     143 TRP182     -0.5000 BACKBONE|DICT|DIRECT
   1160 CB         31.5463   20.2373   35.1494 C.3     143 TRP182     -0.1200 DICT
   1161 CG         31.1346   21.6102   34.7132 C.ar    143 TRP182      0.0750 DICT
   1162 CD1        31.9686   22.6723   34.6421 C.ar    143 TRP182     -0.1150 DICT
   1163 CD2        29.8054   22.1174   34.3736 C.ar    143 TRP182     -0.0550 DICT
   1164 CE2        29.9172   23.5186   34.1288 C.ar    143 TRP182      0.1300 DICT
   1165 CE3        28.5099   21.5530   34.2645 C.ar    143 TRP182     -0.1150 DICT
   1166 NE1        31.2582   23.7960   34.2855 N.pl3   143 TRP182     -0.5700 DICT
   1167 CZ2        28.8063   24.3180   33.8262 C.ar    143 TRP182     -0.1150 DICT
   1168 CZ3        27.3848   22.3511   33.9674 C.ar    143 TRP182     -0.1150 DICT
   1169 CH2        27.5281   23.7355   33.7593 C.ar    143 TRP182     -0.1150 DICT
   1170 N          29.0952   19.0941   36.6608 N.am    144 GLU183     -0.5000 BACKBONE|DICT|DIRECT
   1171 CA         27.6653   19.0369   36.9630 C.3     144 GLU183      0.1400 BACKBONE|DICT|DIRECT
   1172 C          27.4075   18.7244   38.4403 C.2     144 GLU183      0.5000 BACKBONE|DICT|DIRECT
   1173 O          26.6097   19.4197   39.0606 O.2     144 GLU183     -0.5000 BACKBONE|DICT|DIRECT
   1174 CB         26.9738   18.0000   36.0459 C.3     144 GLU183     -0.1200 DICT
   1175 CG         25.4304   17.9552   36.1355 C.3     144 GLU183     -0.2200 DICT
   1176 CD         24.7639   19.2453   35.6550 C.2     144 GLU183      0.7000 DICT
   1177 OE1        25.2445   19.7921   34.6402 O.co2   144 GLU183     -0.8000 DICT
   1178 OE2        23.7757   19.6716   36.2903 O.co2   144 GLU183     -0.8000 DICT
   1179 N          28.1173   17.7152   38.9736 N.am    145 GLY184     -0.5000 BACKBONE|DICT|DIRECT
   1180 CA         27.9699   17.2294   40.3420 C.3     145 GLY184      0.0800 BACKBONE|DICT|DIRECT
   1181 C          28.3763   18.2794   41.3844 C.2     145 GLY184      0.5000 BACKBONE|DICT|DIRECT
   1182 O          27.7608   18.3241   42.4472 O.2     145 GLY184     -0.5000 BACKBONE|DICT|DIRECT
   1183 N          29.3595   19.1494   41.0811 N.am    146 TRP185     -0.5000 BACKBONE|DICT|DIRECT
   1184 CA         29.7333   20.2704   41.9476 C.3     146 TRP185      0.1400 BACKBONE|DICT|DIRECT
   1185 C          28.6471   21.3593   42.0190 C.2     146 TRP185      0.5000 BACKBONE|DICT|DIRECT
   1186 O          28.4281   21.9151   43.0924 O.2     146 TRP185     -0.5000 BACKBONE|DICT|DIRECT
   1187 CB         31.1092   20.8368   41.5426 C.3     146 TRP185     -0.1200 DICT
   1188 CG         31.5997   21.9630   42.4049 C.ar    146 TRP185      0.0750 DICT
   1189 CD1        31.7605   23.2496   42.0226 C.ar    146 TRP185     -0.1150 DICT
   1190 CD2        31.8914   21.9308   43.8345 C.ar    146 TRP185     -0.0550 DICT
   1191 CE2        32.2150   23.2527   44.2616 C.ar    146 TRP185      0.1300 DICT
   1192 CE3        31.8872   20.9208   44.8228 C.ar    146 TRP185     -0.1150 DICT
   1193 NE1        32.1333   24.0086   43.1123 N.pl3   146 TRP185     -0.5700 DICT
   1194 CZ2        32.5092   23.5556   45.6023 C.ar    146 TRP185     -0.1150 DICT
   1195 CZ3        32.1851   21.2115   46.1674 C.ar    146 TRP185     -0.1150 DICT
   1196 CH2        32.4879   22.5284   46.5612 C.ar    146 TRP185     -0.1150 DICT
   1197 N          27.9603   21.6090   40.8948 N.am    147 ARG186     -0.5000 BACKBONE|DICT|DIRECT
   1198 CA         26.8218   22.5242   40.8039 C.3     147 ARG186      0.1400 BACKBONE|DICT|DIRECT
   1199 C          25.5360   21.9527   41.4218 C.2     147 ARG186      0.5000 BACKBONE|DICT|DIRECT
   1200 O          24.7347   22.7412   41.9175 O.2     147 ARG186     -0.5000 BACKBONE|DICT|DIRECT
   1201 CB         26.6449   22.9307   39.3313 C.3     147 ARG186     -0.1200 DICT
   1202 CG         27.7227   23.9428   38.9201 C.3     147 ARG186     -0.0500 DICT
   1203 CD         27.9484   24.0535   37.4118 C.3     147 ARG186      0.1900 DICT
   1204 NE         29.0549   24.9780   37.1460 N.pl3   147 ARG186     -0.7000 DICT
   1205 CZ         30.3599   24.7298   37.3443 C.cat   147 ARG186      0.6399 DICT
   1206 NH1        31.2391   25.7124   37.1469 N.pl3   147 ARG186     -0.8000 DICT
   1207 NH2        30.8108   23.5322   37.7365 N.pl3   147 ARG186     -0.8000 DICT
   1208 N          25.3829   20.6175   41.4391 N.am    148 ASP187     -0.5000 BACKBONE|DICT|DIRECT
   1209 CA         24.2967   19.9139   42.1280 C.3     148 ASP187      0.1400 BACKBONE|DICT|DIRECT
   1210 C          24.4215   19.9739   43.6589 C.2     148 ASP187      0.5000 BACKBONE|DICT|DIRECT
   1211 O          23.4044   20.1387   44.3311 O.2     148 ASP187     -0.5000 BACKBONE|DICT|DIRECT
   1212 CB         24.1199   18.4402   41.6862 C.3     148 ASP187     -0.2200 DICT
   1213 CG         23.9072   18.2237   40.1852 C.2     148 ASP187      0.7000 DICT
   1214 OD1        23.4544   19.1750   39.5122 O.co2   148 ASP187     -0.8000 DICT
   1215 OD2        24.1244   17.0713   39.7532 O.co2   148 ASP187     -0.8000 DICT
   1216 N          25.6502   19.8096   44.1766 N.am    149 LYS188     -0.5000 BACKBONE|DICT|DIRECT
   1217 CA         25.9147   19.6464   45.6063 C.3     149 LYS188      0.1400 BACKBONE|DICT|DIRECT
   1218 C          26.2533   20.9632   46.3192 C.2     149 LYS188      0.5000 BACKBONE|DICT|DIRECT
   1219 O          25.7471   21.1713   47.4216 O.2     149 LYS188     -0.5000 BACKBONE|DICT|DIRECT
   1220 CB         27.0154   18.5831   45.8033 C.3     149 LYS188     -0.1200 DICT
   1221 CG         26.6048   17.1635   45.3463 C.3     149 LYS188     -0.1200 DICT
   1222 CD         25.3654   16.5626   46.0398 C.3     149 LYS188     -0.1200 DICT
   1223 CE         25.4289   16.5086   47.5760 C.3     149 LYS188      0.1900 DICT
   1224 NZ         26.5141   15.6349   48.0545 N.4     149 LYS188     -0.3000 DICT
   1225 N          27.0689   21.8295   45.6936 N.am    150 ALA189     -0.5000 BACKBONE|DICT|DIRECT
   1226 CA         27.3945   23.1515   46.2299 C.3     150 ALA189      0.1400 BACKBONE|DICT|DIRECT
   1227 C          26.3953   24.2058   45.7377 C.2     150 ALA189      0.5000 BACKBONE|DICT|DIRECT
   1228 O          25.8278   24.9047   46.5719 O.2     150 ALA189     -0.5000 BACKBONE|DICT|DIRECT
   1229 CB         28.8396   23.5420   45.8762 C.3     150 ALA189     -0.1800 DICT
   1230 N          26.1928   24.2923   44.4093 N.am    151 GLY190     -0.5000 BACKBONE|DICT|DIRECT
   1231 CA         25.4154   25.3414   43.7412 C.3     151 GLY190      0.0800 BACKBONE|DICT|DIRECT
   1232 C          23.9558   25.4159   44.2135 C.2     151 GLY190      0.5000 BACKBONE|DICT|DIRECT
   1233 O          23.5356   26.4717   44.6873 O.2     151 GLY190     -0.5000 BACKBONE|DICT|DIRECT
   1234 N          23.2030   24.3025   44.1225 N.am    152 ARG191     -0.5000 BACKBONE|DICT|DIRECT
   1235 CA         21.7953   24.2160   44.5458 C.3     152 ARG191      0.1400 BACKBONE|DICT|DIRECT
   1236 C          21.5777   24.4629   46.0501 C.2     152 ARG191      0.5000 BACKBONE|DICT|DIRECT
   1237 O          20.5209   24.9701   46.4225 O.2     152 ARG191     -0.5000 BACKBONE|DICT|DIRECT
   1238 CB         21.1753   22.8496   44.1755 C.3     152 ARG191     -0.1200 DICT
   1239 CG         21.2819   22.4653   42.6941 C.3     152 ARG191     -0.0500 DICT
   1240 CD         20.5749   21.1423   42.3661 C.3     152 ARG191      0.1900 DICT
   1241 NE         20.5253   20.9069   40.9173 N.pl3   152 ARG191     -0.7000 DICT
   1242 CZ         20.4617   19.7234   40.2856 C.cat   152 ARG191      0.6399 DICT
   1243 NH1        20.4612   18.5621   40.9554 N.pl3   152 ARG191     -0.8000 DICT
   1244 NH2        20.3969   19.7190   38.9493 N.pl3   152 ARG191     -0.8000 DICT
   1245 N          22.5721   24.1038   46.8795 N.am    153 ALA192     -0.5000 BACKBONE|DICT|DIRECT
   1246 CA         22.5226   24.2397   48.3336 C.3     153 ALA192      0.1400 BACKBONE|DICT|DIRECT
   1247 C          22.6787   25.6894   48.8344 C.2     153 ALA192      0.5000 BACKBONE|DICT|DIRECT
   1248 O          22.2029   25.9814   49.9303 O.2     153 ALA192     -0.5000 BACKBONE|DICT|DIRECT
   1249 CB         23.5775   23.3101   48.9465 C.3     153 ALA192     -0.1800 DICT
   1250 N          23.2972   26.5745   48.0302 N.am    154 ILE193     -0.5000 BACKBONE|DICT|DIRECT
   1251 CA         23.4071   28.0101   48.3190 C.3     154 ILE193      0.1400 BACKBONE|DICT|DIRECT
   1252 C          22.1126   28.7871   47.9787 C.2     154 ILE193      0.5000 BACKBONE|DICT|DIRECT
   1253 O          21.8681   29.8241   48.5970 O.2     154 ILE193     -0.5000 BACKBONE|DICT|DIRECT
   1254 CB         24.6260   28.6540   47.5796 C.3     154 ILE193     -0.0600 DICT
   1255 CG1        25.9715   28.0332   48.0235 C.3     154 ILE193     -0.1200 DICT
   1256 CG2        24.7270   30.1940   47.6707 C.3     154 ILE193     -0.1800 DICT
   1257 CD1        26.2571   28.0629   49.5307 C.3     154 ILE193     -0.1800 DICT
   1258 N          21.3007   28.2723   47.0335 N.am    155 LEU194     -0.5000 BACKBONE|DICT|DIRECT
   1259 CA         20.0941   28.9200   46.4998 C.3     155 LEU194      0.1400 BACKBONE|DICT|DIRECT
   1260 C          19.0114   29.2600   47.5412 C.2     155 LEU194      0.5000 BACKBONE|DICT|DIRECT
   1261 O          18.3208   30.2601   47.3563 O.2     155 LEU194     -0.5000 BACKBONE|DICT|DIRECT
   1262 CB         19.5102   28.0519   45.3597 C.3     155 LEU194     -0.1200 DICT
   1263 CG         18.3168   28.6498   44.5685 C.3     155 LEU194     -0.0600 DICT
   1264 CD1        18.6142   30.0271   43.9391 C.3     155 LEU194     -0.1800 DICT
   1265 CD2        17.7933   27.6446   43.5274 C.3     155 LEU194     -0.1800 DICT
   1266 N          18.8811   28.4538   48.6103 N.am    156 GLN195     -0.5000 BACKBONE|DICT|DIRECT
   1267 CA         17.9117   28.6906   49.6870 C.3     156 GLN195      0.1400 BACKBONE|DICT|DIRECT
   1268 C          18.2356   29.9393   50.5345 C.2     156 GLN195      0.5000 BACKBONE|DICT|DIRECT
   1269 O          17.3129   30.5513   51.0706 O.2     156 GLN195     -0.5000 BACKBONE|DICT|DIRECT
   1270 CB         17.7782   27.4211   50.5590 C.3     156 GLN195     -0.1200 DICT
   1271 CG         18.9932   27.1024   51.4588 C.3     156 GLN195     -0.1200 DICT
   1272 CD         18.7916   25.8390   52.2936 C.2     156 GLN195      0.5000 DICT
   1273 NE2        17.8398   25.8719   53.2288 N.am    156 GLN195     -0.7600 DICT
   1274 OE1        19.4919   24.8477   52.1069 O.2     156 GLN195     -0.5000 DICT
   1275 N          19.5299   30.2845   50.6348 N.am    157 PHE196     -0.5000 BACKBONE|DICT|DIRECT
   1276 CA         20.0341   31.4011   51.4291 C.3     157 PHE196      0.1400 BACKBONE|DICT|DIRECT
   1277 C          20.1243   32.7042   50.6190 C.2     157 PHE196      0.5000 BACKBONE|DICT|DIRECT
   1278 O          20.0401   33.7744   51.2209 O.2     157 PHE196     -0.5000 BACKBONE|DICT|DIRECT
   1279 CB         21.4445   31.0556   51.9467 C.3     157 PHE196     -0.0050 DICT
   1280 CG         21.5696   29.8028   52.7956 C.ar    157 PHE196     -0.1150 DICT
   1281 CD1        22.1157   28.6224   52.2490 C.ar    157 PHE196     -0.1150 DICT
   1282 CD2        21.0635   29.7768   54.1105 C.ar    157 PHE196     -0.1150 DICT
   1283 CE1        22.1977   27.4709   53.0201 C.ar    157 PHE196     -0.1150 DICT
   1284 CE2        21.1461   28.6137   54.8638 C.ar    157 PHE196     -0.1150 DICT
   1285 CZ         21.7147   27.4675   54.3222 C.ar    157 PHE196     -0.1150 DICT
   1286 N          20.3524   32.5981   49.2956 N.am    158 TYR197     -0.5000 BACKBONE|DICT|DIRECT
   1287 CA         20.8032   33.7161   48.4651 C.3     158 TYR197      0.1400 BACKBONE|DICT|DIRECT
   1288 C          19.8026   34.8810   48.2465 C.2     158 TYR197      0.5000 BACKBONE|DICT|DIRECT
   1289 O          20.2572   36.0230   48.2811 O.2     158 TYR197     -0.5000 BACKBONE|DICT|DIRECT
   1290 CB         21.4390   33.2093   47.1542 C.3     158 TYR197     -0.0050 DICT
   1291 CG         22.4251   34.1913   46.5478 C.ar    158 TYR197     -0.1150 DICT
   1292 CD1        23.7501   34.2350   47.0296 C.ar    158 TYR197     -0.1150 DICT
   1293 CD2        22.0223   35.0825   45.5330 C.ar    158 TYR197     -0.1150 DICT
   1294 CE1        24.6601   35.1738   46.5101 C.ar    158 TYR197     -0.1150 DICT
   1295 CE2        22.9368   36.0128   45.0050 C.ar    158 TYR197     -0.1150 DICT
   1296 CZ         24.2550   36.0634   45.4961 C.ar    158 TYR197      0.1500 DICT
   1297 OH         25.1347   36.9773   44.9947 O.3     158 TYR197     -0.5850 DICT
   1298 N          18.4759   34.6291   48.1200 N.am    159 PRO198     -0.1400 BACKBONE|DICT|DIRECT
   1299 CA         17.4630   35.7046   48.1143 C.3     159 PRO198      0.0100 BACKBONE|DICT|DIRECT
   1300 C          17.3884   36.5366   49.4059 C.2     159 PRO198      0.5000 BACKBONE|DICT|DIRECT
   1301 O          17.2284   37.7541   49.3159 O.2     159 PRO198     -0.5000 BACKBONE|DICT|DIRECT
   1302 CB         16.1383   34.9781   47.8223 C.3     159 PRO198     -0.1200 DICT
   1303 CG         16.5522   33.7157   47.0892 C.3     159 PRO198     -0.1200 DICT
   1304 CD         17.8689   33.3500   47.7607 C.3     159 PRO198     -0.0500 DICT
   1305 N          17.5267   35.8752   50.5701 N.am    160 LYS199     -0.5000 BACKBONE|DICT|DIRECT
   1306 CA         17.4879   36.5287   51.8797 C.3     160 LYS199      0.1400 BACKBONE|DICT|DIRECT
   1307 C          18.8010   37.2616   52.2143 C.2     160 LYS199      0.5000 BACKBONE|DICT|DIRECT
   1308 O          18.7519   38.2979   52.8752 O.2     160 LYS199     -0.5000 BACKBONE|DICT|DIRECT
   1309 CB         17.0828   35.5034   52.9628 C.3     160 LYS199     -0.1200 DICT
   1310 CG         16.7358   36.1083   54.3403 C.3     160 LYS199     -0.1200 DICT
   1311 CD         15.6447   37.1938   54.2662 C.3     160 LYS199     -0.1200 DICT
   1312 CE         15.1369   37.6666   55.6300 C.3     160 LYS199      0.1900 DICT
   1313 NZ         14.0677   38.6679   55.4834 N.4     160 LYS199     -0.3000 DICT
   1314 N          19.9346   36.7526   51.6983 N.am    161 TYR200     -0.5000 BACKBONE|DICT|DIRECT
   1315 CA         21.2288   37.4363   51.6665 C.3     161 TYR200      0.1400 BACKBONE|DICT|DIRECT
   1316 C          21.1569   38.7770   50.9155 C.2     161 TYR200      0.5000 BACKBONE|DICT|DIRECT
   1317 O          21.5676   39.7895   51.4794 O.2     161 TYR200     -0.5000 BACKBONE|DICT|DIRECT
   1318 CB         22.3036   36.4872   51.0816 C.3     161 TYR200     -0.0050 DICT
   1319 CG         23.5313   37.1606   50.4933 C.ar    161 TYR200     -0.1150 DICT
   1320 CD1        24.4805   37.7616   51.3414 C.ar    161 TYR200     -0.1150 DICT
   1321 CD2        23.6880   37.2465   49.0948 C.ar    161 TYR200     -0.1150 DICT
   1322 CE1        25.5681   38.4652   50.7926 C.ar    161 TYR200     -0.1150 DICT
   1323 CE2        24.7706   37.9571   48.5467 C.ar    161 TYR200     -0.1150 DICT
   1324 CZ         25.7121   38.5670   49.3943 C.ar    161 TYR200      0.1500 DICT
   1325 OH         26.7565   39.2559   48.8535 O.3     161 TYR200     -0.5850 DICT
   1326 N          20.6296   38.7413   49.6764 N.am    162 VAL201     -0.5000 BACKBONE|DICT|DIRECT
   1327 CA         20.4599   39.8956   48.7901 C.3     162 VAL201      0.1400 BACKBONE|DICT|DIRECT
   1328 C          19.5634   40.9879   49.4063 C.2     162 VAL201      0.5000 BACKBONE|DICT|DIRECT
   1329 O          19.9121   42.1609   49.3047 O.2     162 VAL201     -0.5000 BACKBONE|DICT|DIRECT
   1330 CB         19.9285   39.4664   47.3878 C.3     162 VAL201     -0.0600 DICT
   1331 CG1        19.3588   40.5969   46.5014 C.3     162 VAL201     -0.1800 DICT
   1332 CG2        21.0286   38.7340   46.6001 C.3     162 VAL201     -0.1800 DICT
   1333 N          18.4763   40.5849   50.0873 N.am    163 GLU202     -0.5000 BACKBONE|DICT|DIRECT
   1334 CA         17.5892   41.4743   50.8389 C.3     163 GLU202      0.1400 BACKBONE|DICT|DIRECT
   1335 C          18.3109   42.2292   51.9731 C.2     163 GLU202      0.5000 BACKBONE|DICT|DIRECT
   1336 O          18.1967   43.4524   52.0428 O.2     163 GLU202     -0.5000 BACKBONE|DICT|DIRECT
   1337 CB         16.3752   40.6642   51.3463 C.3     163 GLU202     -0.1200 DICT
   1338 CG         15.3599   41.4659   52.1939 C.3     163 GLU202     -0.2200 DICT
   1339 CD         14.1648   40.6432   52.6835 C.2     163 GLU202      0.7000 DICT
   1340 OE1        14.1458   39.4145   52.4512 O.co2   163 GLU202     -0.8000 DICT
   1341 OE2        13.2882   41.2587   53.3261 O.co2   163 GLU202     -0.8000 DICT
   1342 N          19.0349   41.4841   52.8257 N.am    164 LEU203     -0.5000 BACKBONE|DICT|DIRECT
   1343 CA         19.6923   42.0015   54.0269 C.3     164 LEU203      0.1400 BACKBONE|DICT|DIRECT
   1344 C          20.9505   42.8444   53.7450 C.2     164 LEU203      0.5000 BACKBONE|DICT|DIRECT
   1345 O          21.1698   43.8139   54.4707 O.2     164 LEU203     -0.5000 BACKBONE|DICT|DIRECT
   1346 CB         20.0160   40.8314   54.9798 C.3     164 LEU203     -0.1200 DICT
   1347 CG         18.7848   40.1813   55.6546 C.3     164 LEU203     -0.0600 DICT
   1348 CD1        19.1805   38.8926   56.4035 C.3     164 LEU203     -0.1800 DICT
   1349 CD2        18.0160   41.1590   56.5659 C.3     164 LEU203     -0.1800 DICT
   1350 N          21.7412   42.4981   52.7111 N.am    165 ILE204     -0.5000 BACKBONE|DICT|DIRECT
   1351 CA         22.9300   43.2693   52.3227 C.3     165 ILE204      0.1400 BACKBONE|DICT|DIRECT
   1352 C          22.5636   44.5881   51.6046 C.2     165 ILE204      0.5000 BACKBONE|DICT|DIRECT
   1353 O          23.2434   45.5891   51.8312 O.2     165 ILE204     -0.5000 BACKBONE|DICT|DIRECT
   1354 CB         23.9300   42.4457   51.4544 C.3     165 ILE204     -0.0600 DICT
   1355 CG1        25.3280   43.1100   51.3994 C.3     165 ILE204     -0.1200 DICT
   1356 CG2        23.4150   42.1135   50.0407 C.3     165 ILE204     -0.1800 DICT
   1357 CD1        26.4021   42.2760   50.6889 C.3     165 ILE204     -0.1800 DICT
   1358 N          21.4731   44.5912   50.8114 N.am    166 ASN205     -0.5000 BACKBONE|DICT|DIRECT
   1359 CA         20.9082   45.8072   50.2140 C.3     166 ASN205      0.1400 BACKBONE|DICT|DIRECT
   1360 C          20.2715   46.7140   51.2784 C.2     166 ASN205      0.5000 BACKBONE|DICT|DIRECT
   1361 O          20.4257   47.9269   51.1703 O.2     166 ASN205     -0.5000 BACKBONE|DICT|DIRECT
   1362 CB         19.8669   45.4619   49.1243 C.3     166 ASN205     -0.1200 DICT
   1363 CG         20.4364   44.8649   47.8336 C.2     166 ASN205      0.5000 DICT
   1364 ND2        19.5686   44.2276   47.0466 N.am    166 ASN205     -0.7600 DICT
   1365 OD1        21.6196   44.9946   47.5307 O.2     166 ASN205     -0.5000 DICT
   1366 N          19.6016   46.1293   52.2909 N.am    167 GLN206     -0.5000 BACKBONE|DICT|DIRECT
   1367 CA         19.0317   46.8509   53.4341 C.3     167 GLN206      0.1400 BACKBONE|DICT|DIRECT
   1368 C          20.1075   47.5691   54.2658 C.2     167 GLN206      0.5000 BACKBONE|DICT|DIRECT
   1369 O          19.9095   48.7318   54.6135 O.2     167 GLN206     -0.5000 BACKBONE|DICT|DIRECT
   1370 CB         18.1712   45.8919   54.2889 C.3     167 GLN206     -0.1200 DICT
   1371 CG         17.5027   46.5418   55.5223 C.3     167 GLN206     -0.1200 DICT
   1372 CD         16.7597   45.5481   56.4201 C.2     167 GLN206      0.5000 DICT
   1373 NE2        16.3824   46.0000   57.6187 N.am    167 GLN206     -0.7600 DICT
   1374 OE1        16.5281   44.3995   56.0485 O.2     167 GLN206     -0.5000 DICT
   1375 N          21.2326   46.8783   54.5229 N.am    168 ALA207     -0.5000 BACKBONE|DICT|DIRECT
   1376 CA         22.4124   47.4213   55.1947 C.3     168 ALA207      0.1400 BACKBONE|DICT|DIRECT
   1377 C          23.0257   48.6092   54.4362 C.2     168 ALA207      0.5000 BACKBONE|DICT|DIRECT
   1378 O          23.3331   49.6210   55.0613 O.2     168 ALA207     -0.5000 BACKBONE|DICT|DIRECT
   1379 CB         23.4480   46.3020   55.3795 C.3     168 ALA207     -0.1800 DICT
   1380 N          23.1362   48.4772   53.1028 N.am    169 ALA208     -0.5000 BACKBONE|DICT|DIRECT
   1381 CA         23.6451   49.5040   52.1970 C.3     169 ALA208      0.1400 BACKBONE|DICT|DIRECT
   1382 C          22.7548   50.7585   52.1124 C.2     169 ALA208      0.5000 BACKBONE|DICT|DIRECT
   1383 O          23.3029   51.8588   52.0904 O.2     169 ALA208     -0.5000 BACKBONE|DICT|DIRECT
   1384 CB         23.8667   48.8771   50.8171 C.3     169 ALA208     -0.1800 DICT
   1385 N          21.4177   50.5880   52.1256 N.am    170 ARG209     -0.5000 BACKBONE|DICT|DIRECT
   1386 CA         20.4414   51.6855   52.2032 C.3     170 ARG209      0.1400 BACKBONE|DICT|DIRECT
   1387 C          20.4873   52.4565   53.5315 C.2     170 ARG209      0.5000 BACKBONE|DICT|DIRECT
   1388 O          20.2811   53.6698   53.5185 O.2     170 ARG209     -0.5000 BACKBONE|DICT|DIRECT
   1389 CB         19.0143   51.1799   51.9100 C.3     170 ARG209     -0.1200 DICT
   1390 CG         18.7769   50.7605   50.4454 C.3     170 ARG209     -0.0500 DICT
   1391 CD         17.2886   50.6194   50.0828 C.3     170 ARG209      0.1900 DICT
   1392 NE         16.5595   49.7271   51.0015 N.pl3   170 ARG209     -0.7000 DICT
   1393 CZ         16.5435   48.3830   50.9848 C.cat   170 ARG209      0.6399 DICT
   1394 NH1        17.2040   47.6851   50.0516 N.pl3   170 ARG209     -0.8000 DICT
   1395 NH2        15.8438   47.7253   51.9185 N.pl3   170 ARG209     -0.8000 DICT
   1396 N          20.8106   51.7618   54.6332 N.am    171 LEU210     -0.5000 BACKBONE|DICT|DIRECT
   1397 CA         21.0230   52.3505   55.9578 C.3     171 LEU210      0.1400 BACKBONE|DICT|DIRECT
   1398 C          22.4035   53.0362   56.1103 C.2     171 LEU210      0.5000 BACKBONE|DICT|DIRECT
   1399 O          22.6482   53.6420   57.1548 O.2     171 LEU210     -0.5000 BACKBONE|DICT|DIRECT
   1400 CB         20.7776   51.2585   57.0241 C.3     171 LEU210     -0.1200 DICT
   1401 CG         19.3016   50.8101   57.1418 C.3     171 LEU210     -0.0600 DICT
   1402 CD1        19.1713   49.4922   57.9296 C.3     171 LEU210     -0.1800 DICT
   1403 CD2        18.3944   51.9170   57.7165 C.3     171 LEU210     -0.1800 DICT
   1404 N          23.2541   52.9680   55.0679 N.am    172 ASN211     -0.5000 BACKBONE|DICT|DIRECT
   1405 CA         24.5363   53.6762   54.9444 C.3     172 ASN211      0.1400 BACKBONE|DICT|DIRECT
   1406 C          24.5368   54.6784   53.7687 C.2     172 ASN211      0.5000 BACKBONE|DICT|DIRECT
   1407 O          25.5855   55.2617   53.4945 O.2     172 ASN211     -0.5000 BACKBONE|DICT|DIRECT
   1408 CB         25.6925   52.6563   54.8156 C.3     172 ASN211     -0.1200 DICT
   1409 CG         25.8626   51.7710   56.0529 C.2     172 ASN211      0.5000 DICT
   1410 ND2        26.0786   50.4750   55.8362 N.am    172 ASN211     -0.7600 DICT
   1411 OD1        25.8214   52.2506   57.1845 O.2     172 ASN211     -0.5000 DICT
   1412 N          23.3732   54.9105   53.1331 N.am    173 GLY212     -0.5000 BACKBONE|DICT|DIRECT
   1413 CA         23.1643   55.9901   52.1642 C.3     173 GLY212      0.0800 BACKBONE|DICT|DIRECT
   1414 C          23.4144   55.5900   50.6997 C.2     173 GLY212      0.5000 BACKBONE|DICT|DIRECT
   1415 O          23.3069   56.4560   49.8327 O.2     173 GLY212     -0.5000 BACKBONE|DICT|DIRECT
   1416 N          23.7234   54.3154   50.4082 N.am    174 TYR213     -0.5000 BACKBONE|DICT|DIRECT
   1417 CA         23.8629   53.7775   49.0474 C.3     174 TYR213      0.1400 BACKBONE|DICT|DIRECT
   1418 C          22.5043   53.2827   48.5259 C.2     174 TYR213      0.5000 BACKBONE|DICT|DIRECT
   1419 O          21.6420   52.9362   49.3299 O.2     174 TYR213     -0.5000 BACKBONE|DICT|DIRECT
   1420 CB         24.8779   52.6186   49.0722 C.3     174 TYR213     -0.0050 DICT
   1421 CG         26.2476   53.0120   49.5891 C.ar    174 TYR213     -0.1150 DICT
   1422 CD1        26.6400   52.6690   50.9002 C.ar    174 TYR213     -0.1150 DICT
   1423 CD2        27.1235   53.7461   48.7646 C.ar    174 TYR213     -0.1150 DICT
   1424 CE1        27.9031   53.0593   51.3841 C.ar    174 TYR213     -0.1150 DICT
   1425 CE2        28.3852   54.1363   49.2494 C.ar    174 TYR213     -0.1150 DICT
   1426 CZ         28.7779   53.7902   50.5572 C.ar    174 TYR213      0.1500 DICT
   1427 OH         30.0071   54.1577   51.0200 O.3     174 TYR213     -0.5850 DICT
   1428 N          22.3257   53.2232   47.1952 N.am    175 VAL214     -0.5000 BACKBONE|DICT|DIRECT
   1429 CA         21.0825   52.7103   46.5980 C.3     175 VAL214      0.1400 BACKBONE|DICT|DIRECT
   1430 C          20.9335   51.1736   46.6963 C.2     175 VAL214      0.5000 BACKBONE|DICT|DIRECT
   1431 O          19.8010   50.6918   46.7378 O.2     175 VAL214     -0.5000 BACKBONE|DICT|DIRECT
   1432 CB         20.8889   53.1509   45.1204 C.3     175 VAL214     -0.0600 DICT
   1433 CG1        20.7136   54.6748   45.0118 C.3     175 VAL214     -0.1800 DICT
   1434 CG2        21.9680   52.6616   44.1386 C.3     175 VAL214     -0.1800 DICT
   1435 N          22.0615   50.4476   46.7865 N.am    176 ASP215     -0.5000 BACKBONE|DICT|DIRECT
   1436 CA         22.1147   48.9905   46.9327 C.3     176 ASP215      0.1400 BACKBONE|DICT|DIRECT
   1437 C          23.5304   48.5596   47.3617 C.2     176 ASP215      0.5000 BACKBONE|DICT|DIRECT
   1438 O          24.4263   49.3980   47.4815 O.2     176 ASP215     -0.5000 BACKBONE|DICT|DIRECT
   1439 CB         21.6290   48.2207   45.6730 C.3     176 ASP215     -0.2200 DICT
   1440 CG         22.2620   48.6584   44.3468 C.2     176 ASP215      0.7000 DICT
   1441 OD1        23.4856   48.4504   44.1988 O.co2   176 ASP215     -0.8000 DICT
   1442 OD2        21.5007   49.1303   43.4766 O.co2   176 ASP215     -0.8000 DICT
   1443 N          23.7112   47.2465   47.5816 N.am    177 ALA216     -0.5000 BACKBONE|DICT|DIRECT
   1444 CA         24.9958   46.6340   47.9272 C.3     177 ALA216      0.1400 BACKBONE|DICT|DIRECT
   1445 C          26.0424   46.6679   46.8023 C.2     177 ALA216      0.5000 BACKBONE|DICT|DIRECT
   1446 O          27.2319   46.6424   47.1093 O.2     177 ALA216     -0.5000 BACKBONE|DICT|DIRECT
   1447 CB         24.7552   45.1904   48.3662 C.3     177 ALA216     -0.1800 DICT
   1448 N          25.5993   46.7531   45.5360 N.am    178 GLY217     -0.5000 BACKBONE|DICT|DIRECT
   1449 CA         26.4760   46.8926   44.3748 C.3     178 GLY217      0.0800 BACKBONE|DICT|DIRECT
   1450 C          27.0980   48.2931   44.3559 C.2     178 GLY217      0.5000 BACKBONE|DICT|DIRECT
   1451 O          28.3026   48.4130   44.1522 O.2     178 GLY217     -0.5000 BACKBONE|DICT|DIRECT
   1452 N          26.2886   49.3295   44.6378 N.am    179 ASP218     -0.5000 BACKBONE|DICT|DIRECT
   1453 CA         26.6959   50.7282   44.7966 C.3     179 ASP218      0.1400 BACKBONE|DICT|DIRECT
   1454 C          27.7151   50.9195   45.9397 C.2     179 ASP218      0.5000 BACKBONE|DICT|DIRECT
   1455 O          28.7043   51.6267   45.7474 O.2     179 ASP218     -0.5000 BACKBONE|DICT|DIRECT
   1456 CB         25.4500   51.6315   44.9657 C.3     179 ASP218     -0.2200 DICT
   1457 CG         25.7313   53.1365   45.0320 C.2     179 ASP218      0.7000 DICT
   1458 OD1        26.6254   53.5920   44.2862 O.co2   179 ASP218     -0.8000 DICT
   1459 OD2        24.9695   53.8171   45.7541 O.co2   179 ASP218     -0.8000 DICT
   1460 N          27.4820   50.2403   47.0771 N.am    180 SER219     -0.5000 BACKBONE|DICT|DIRECT
   1461 CA         28.3841   50.2071   48.2302 C.3     180 SER219      0.1400 BACKBONE|DICT|DIRECT
   1462 C          29.7606   49.5878   47.9068 C.2     180 SER219      0.5000 BACKBONE|DICT|DIRECT
   1463 O          30.7713   50.0969   48.3902 O.2     180 SER219     -0.5000 BACKBONE|DICT|DIRECT
   1464 CB         27.6761   49.4887   49.3982 C.3     180 SER219      0.1450 DICT
   1465 OG         28.4513   49.5189   50.5796 O.3     180 SER219     -0.6830 DICT
   1466 N          29.7835   48.5355   47.0696 N.am    181 TRP220     -0.5000 BACKBONE|DICT|DIRECT
   1467 CA         31.0113   47.8557   46.6513 C.3     181 TRP220      0.1400 BACKBONE|DICT|DIRECT
   1468 C          31.8355   48.6448   45.6161 C.2     181 TRP220      0.5000 BACKBONE|DICT|DIRECT
   1469 O          33.0637   48.6013   45.6876 O.2     181 TRP220     -0.5000 BACKBONE|DICT|DIRECT
   1470 CB         30.6983   46.4326   46.1471 C.3     181 TRP220     -0.1200 DICT
   1471 CG         30.1686   45.4251   47.1328 C.ar    181 TRP220      0.0750 DICT
   1472 CD1        29.8922   45.6247   48.4447 C.ar    181 TRP220     -0.1150 DICT
   1473 CD2        29.8893   44.0145   46.8856 C.ar    181 TRP220     -0.0550 DICT
   1474 CE2        29.4598   43.4095   48.1070 C.ar    181 TRP220      0.1300 DICT
   1475 CE3        29.9972   43.1716   45.7554 C.ar    181 TRP220     -0.1150 DICT
   1476 NE1        29.4618   44.4453   49.0164 N.pl3   181 TRP220     -0.5700 DICT
   1477 CZ2        29.1613   42.0386   48.2039 C.ar    181 TRP220     -0.1150 DICT
   1478 CZ3        29.7209   41.7944   45.8470 C.ar    181 TRP220     -0.1150 DICT
   1479 CH2        29.3021   41.2254   47.0657 C.ar    181 TRP220     -0.1150 DICT
   1480 N          31.1677   49.3760   44.7036 N.am    182 ARG221     -0.5000 BACKBONE|DICT|DIRECT
   1481 CA         31.8191   50.2668   43.7336 C.3     182 ARG221      0.1400 BACKBONE|DICT|DIRECT
   1482 C          32.4537   51.5128   44.3799 C.2     182 ARG221      0.5000 BACKBONE|DICT|DIRECT
   1483 O          33.4227   52.0333   43.8265 O.2     182 ARG221     -0.5000 BACKBONE|DICT|DIRECT
   1484 CB         30.8197   50.7063   42.6442 C.3     182 ARG221     -0.1200 DICT
   1485 CG         30.3583   49.5758   41.7088 C.3     182 ARG221     -0.0500 DICT
   1486 CD         29.4975   50.0806   40.5418 C.3     182 ARG221      0.1900 DICT
   1487 NE         28.2162   50.6587   40.9811 N.pl3   182 ARG221     -0.7000 DICT
   1488 CZ         27.0407   50.0167   41.0912 C.cat   182 ARG221      0.6399 DICT
   1489 NH1        25.9539   50.6947   41.4816 N.pl3   182 ARG221     -0.8000 DICT
   1490 NH2        26.9284   48.7129   40.8138 N.pl3   182 ARG221     -0.8000 DICT
   1491 N          31.9148   51.9635   45.5280 N.am    183 SER222     -0.5000 BACKBONE|DICT|DIRECT
   1492 CA         32.3809   53.1488   46.2549 C.3     183 SER222      0.1400 BACKBONE|DICT|DIRECT
   1493 C          33.7839   53.0100   46.8846 C.2     183 SER222      0.5000 BACKBONE|DICT|DIRECT
   1494 O          34.3899   54.0361   47.1916 O.2     183 SER222     -0.5000 BACKBONE|DICT|DIRECT
   1495 CB         31.3070   53.5836   47.2751 C.3     183 SER222      0.1450 DICT
   1496 OG         31.3855   52.8913   48.5060 O.3     183 SER222     -0.6830 DICT
   1497 N          34.2870   51.7687   47.0312 N.am    184 MET223     -0.5000 BACKBONE|DICT|DIRECT
   1498 CA         35.6367   51.4569   47.5181 C.3     184 MET223      0.1400 BACKBONE|DICT|DIRECT
   1499 C          36.7705   51.9344   46.5860 C.2     184 MET223      0.5000 BACKBONE|DICT|DIRECT
   1500 O          37.8988   52.0873   47.0536 O.2     184 MET223     -0.5000 BACKBONE|DICT|DIRECT
   1501 CB         35.7574   49.9427   47.7878 C.3     184 MET223     -0.1200 DICT
   1502 CG         34.7581   49.4144   48.8325 C.3     184 MET223      0.0475 DICT
   1503 SD         35.1484   47.7595   49.4643 S.3     184 MET223     -0.3350 DICT
   1504 CE         34.6254   46.7419   48.0649 C.3     184 MET223     -0.0125 DICT
   1505 N          36.4485   52.1833   45.3053 N.am    185 TYR224     -0.5000 BACKBONE|DICT|DIRECT
   1506 CA         37.3512   52.7613   44.3091 C.3     185 TYR224      0.1400 BACKBONE|DICT|DIRECT
   1507 C          37.3534   54.2940   44.3175 C.2     185 TYR224      0.5000 BACKBONE|DICT|DIRECT
   1508 O          38.3239   54.8740   43.8381 O.2     185 TYR224     -0.5000 BACKBONE|DICT|DIRECT
   1509 CB         36.9536   52.2515   42.9128 C.3     185 TYR224     -0.0050 DICT
   1510 CG         37.2480   50.7810   42.7300 C.ar    185 TYR224     -0.1150 DICT
   1511 CD1        36.2943   49.8100   43.0957 C.ar    185 TYR224     -0.1150 DICT
   1512 CD2        38.5031   50.3836   42.2310 C.ar    185 TYR224     -0.1150 DICT
   1513 CE1        36.5981   48.4452   42.9597 C.ar    185 TYR224     -0.1150 DICT
   1514 CE2        38.8137   49.0180   42.1202 C.ar    185 TYR224     -0.1150 DICT
   1515 CZ         37.8628   48.0498   42.4838 C.ar    185 TYR224      0.1500 DICT
   1516 OH         38.1742   46.7318   42.3705 O.3     185 TYR224     -0.5850 DICT
   1517 N          36.2783   54.9240   44.8274 N.am    186 GLU225     -0.5000 BACKBONE|DICT|DIRECT
   1518 CA         36.0772   56.3805   44.8790 C.3     186 GLU225      0.1400 BACKBONE|DICT|DIRECT
   1519 C          36.0389   57.0485   43.4827 C.2     186 GLU225      0.5000 BACKBONE|DICT|DIRECT
   1520 O          36.3550   58.2327   43.3680 O.2     186 GLU225     -0.5000 BACKBONE|DICT|DIRECT
   1521 CB         37.1236   57.0490   45.8049 C.3     186 GLU225     -0.1200 DICT
   1522 CG         37.2270   56.4253   47.2082 C.3     186 GLU225     -0.2200 DICT
   1523 CD         38.2913   57.1404   48.0318 C.2     186 GLU225      0.7000 DICT
   1524 OE1        39.4859   56.8445   47.8084 O.co2   186 GLU225     -0.8000 DICT
   1525 OE2        37.9019   57.9882   48.8632 O.co2   186 GLU225     -0.8000 DICT
   1526 N          35.6715   56.2710   42.4508 N.am    187 THR226     -0.5000 BACKBONE|DICT|DIRECT
   1527 CA         35.7004   56.6629   41.0448 C.3     187 THR226      0.1400 BACKBONE|DICT|DIRECT
   1528 C          34.2461   56.6738   40.5167 C.2     187 THR226      0.5000 BACKBONE|DICT|DIRECT
   1529 O          33.6655   55.5985   40.3686 O.2     187 THR226     -0.5000 BACKBONE|DICT|DIRECT
   1530 CB         36.5186   55.6216   40.2256 C.3     187 THR226      0.2050 DICT
   1531 CG2        36.6096   55.9033   38.7166 C.3     187 THR226     -0.1800 DICT
   1532 OG1        37.8474   55.5687   40.7037 O.3     187 THR226     -0.6830 DICT
   1533 N          33.6557   57.8663   40.2594 N.am    188 PRO227     -0.1400 BACKBONE|DICT|DIRECT
   1534 CA         32.3005   57.9759   39.6723 C.3     188 PRO227      0.0100 BACKBONE|DICT|DIRECT
   1535 C          32.1247   57.3470   38.2746 C.2     188 PRO227      0.5000 BACKBONE|DICT|DIRECT
   1536 O          31.0364   56.8637   37.9670 O.2     188 PRO227     -0.5000 BACKBONE|DICT|DIRECT
   1537 CB         32.0302   59.4911   39.6349 C.3     188 PRO227     -0.1200 DICT
   1538 CG         32.9535   60.0780   40.6874 C.3     188 PRO227     -0.1200 DICT
   1539 CD         34.1838   59.1867   40.6010 C.3     188 PRO227     -0.0500 DICT
   1540 N          33.1984   57.3614   37.4685 N.am    189 SER228     -0.5000 BACKBONE|DICT|DIRECT
   1541 CA         33.2542   56.8410   36.1019 C.3     189 SER228      0.1400 BACKBONE|DICT|DIRECT
   1542 C          33.5648   55.3322   36.0016 C.2     189 SER228      0.5000 BACKBONE|DICT|DIRECT
   1543 O          33.7807   54.8695   34.8830 O.2     189 SER228     -0.5000 BACKBONE|DICT|DIRECT
   1544 CB         34.2699   57.7025   35.3167 C.3     189 SER228      0.1450 DICT
   1545 OG         35.5887   57.5678   35.8152 O.3     189 SER228     -0.6830 DICT
   1546 N          33.6021   54.6071   37.1386 N.am    190 LEU229     -0.5000 BACKBONE|DICT|DIRECT
   1547 CA         34.1112   53.2366   37.2853 C.3     190 LEU229      0.1400 BACKBONE|DICT|DIRECT
   1548 C          33.5990   52.2324   36.2396 C.2     190 LEU229      0.5000 BACKBONE|DICT|DIRECT
   1549 O          34.4270   51.6338   35.5600 O.2     190 LEU229     -0.5000 BACKBONE|DICT|DIRECT
   1550 CB         33.8768   52.7435   38.7337 C.3     190 LEU229     -0.1200 DICT
   1551 CG         34.4149   51.3344   39.0768 C.3     190 LEU229     -0.0600 DICT
   1552 CD1        35.9566   51.2651   38.9834 C.3     190 LEU229     -0.1800 DICT
   1553 CD2        33.8839   50.8660   40.4452 C.3     190 LEU229     -0.1800 DICT
   1554 N          32.2690   52.0865   36.0999 N.am    191 GLU230     -0.5000 BACKBONE|DICT|DIRECT
   1555 CA         31.6500   51.1440   35.1576 C.3     191 GLU230      0.1400 BACKBONE|DICT|DIRECT
   1556 C          32.0156   51.3958   33.6814 C.2     191 GLU230      0.5000 BACKBONE|DICT|DIRECT
   1557 O          32.1736   50.4292   32.9371 O.2     191 GLU230     -0.5000 BACKBONE|DICT|DIRECT
   1558 CB         30.1188   51.1253   35.3282 C.3     191 GLU230     -0.1200 DICT
   1559 CG         29.6426   50.7121   36.7366 C.3     191 GLU230     -0.2200 DICT
   1560 CD         28.1259   50.5044   36.8321 C.2     191 GLU230      0.7000 DICT
   1561 OE1        27.4079   50.9382   35.9044 O.co2   191 GLU230     -0.8000 DICT
   1562 OE2        27.7054   49.9057   37.8449 O.co2   191 GLU230     -0.8000 DICT
   1563 N          32.1810   52.6755   33.3018 N.am    192 GLN231     -0.5000 BACKBONE|DICT|DIRECT
   1564 CA         32.6096   53.0923   31.9658 C.3     192 GLN231      0.1400 BACKBONE|DICT|DIRECT
   1565 C          34.1009   52.8090   31.7119 C.2     192 GLN231      0.5000 BACKBONE|DICT|DIRECT
   1566 O          34.4435   52.3994   30.6042 O.2     192 GLN231     -0.5000 BACKBONE|DICT|DIRECT
   1567 CB         32.3094   54.5877   31.7500 C.3     192 GLN231     -0.1200 DICT
   1568 CG         30.8222   54.9633   31.8832 C.3     192 GLN231     -0.1200 DICT
   1569 CD         30.5834   56.4442   31.5800 C.2     192 GLN231      0.5000 DICT
   1570 NE2        29.8230   57.1272   32.4375 N.am    192 GLN231     -0.7600 DICT
   1571 OE1        31.0651   56.9647   30.5755 O.2     192 GLN231     -0.5000 DICT
   1572 N          34.9495   53.0120   32.7378 N.am    193 ASP232     -0.5000 BACKBONE|DICT|DIRECT
   1573 CA         36.3869   52.7103   32.7156 C.3     193 ASP232      0.1400 BACKBONE|DICT|DIRECT
   1574 C          36.6636   51.2130   32.5282 C.2     193 ASP232      0.5000 BACKBONE|DICT|DIRECT
   1575 O          37.4548   50.8626   31.6567 O.2     193 ASP232     -0.5000 BACKBONE|DICT|DIRECT
   1576 CB         37.1643   53.2338   33.9499 C.3     193 ASP232     -0.2200 DICT
   1577 CG         36.9590   54.7176   34.2635 C.2     193 ASP232      0.7000 DICT
   1578 OD1        36.7907   55.5010   33.3032 O.co2   193 ASP232     -0.8000 DICT
   1579 OD2        37.0490   55.0602   35.4620 O.co2   193 ASP232     -0.8000 DICT
   1580 N          35.9795   50.3631   33.3130 N.am    194 LEU233     -0.5000 BACKBONE|DICT|DIRECT
   1581 CA         36.1012   48.9051   33.2503 C.3     194 LEU233      0.1400 BACKBONE|DICT|DIRECT
   1582 C          35.5557   48.3113   31.9378 C.2     194 LEU233      0.5000 BACKBONE|DICT|DIRECT
   1583 O          36.1022   47.3094   31.4789 O.2     194 LEU233     -0.5000 BACKBONE|DICT|DIRECT
   1584 CB         35.3917   48.2543   34.4547 C.3     194 LEU233     -0.1200 DICT
   1585 CG         35.8633   48.6936   35.8565 C.3     194 LEU233     -0.0600 DICT
   1586 CD1        34.8490   48.2309   36.9120 C.3     194 LEU233     -0.1800 DICT
   1587 CD2        37.2905   48.2407   36.2000 C.3     194 LEU233     -0.1800 DICT
   1588 N          34.5251   48.9466   31.3456 N.am    195 GLU234     -0.5000 BACKBONE|DICT|DIRECT
   1589 CA         33.9801   48.5896   30.0337 C.3     195 GLU234      0.1400 BACKBONE|DICT|DIRECT
   1590 C          34.9728   48.8910   28.8968 C.2     195 GLU234      0.5000 BACKBONE|DICT|DIRECT
   1591 O          35.1521   48.0333   28.0367 O.2     195 GLU234     -0.5000 BACKBONE|DICT|DIRECT
   1592 CB         32.6033   49.2663   29.8243 C.3     195 GLU234     -0.1200 DICT
   1593 CG         31.8778   48.9526   28.4927 C.3     195 GLU234     -0.2200 DICT
   1594 CD         31.5152   47.4735   28.3068 C.2     195 GLU234      0.7000 DICT
   1595 OE1        30.7684   46.9477   29.1612 O.co2   195 GLU234     -0.8000 DICT
   1596 OE2        31.9739   46.8903   27.3009 O.co2   195 GLU234     -0.8000 DICT
   1597 N          35.6398   50.0613   28.9365 N.am    196 ARG235     -0.5000 BACKBONE|DICT|DIRECT
   1598 CA         36.7094   50.4274   27.9992 C.3     196 ARG235      0.1400 BACKBONE|DICT|DIRECT
   1599 C          37.9135   49.4717   28.0726 C.2     196 ARG235      0.5000 BACKBONE|DICT|DIRECT
   1600 O          38.3508   49.0032   27.0249 O.2     196 ARG235     -0.5000 BACKBONE|DICT|DIRECT
   1601 CB         37.1509   51.8907   28.2133 C.3     196 ARG235     -0.1200 DICT
   1602 CG         36.1621   52.9229   27.6425 C.3     196 ARG235     -0.0500 DICT
   1603 CD         36.6236   54.3792   27.8275 C.3     196 ARG235      0.1900 DICT
   1604 NE         36.4538   54.8732   29.2034 N.pl3   196 ARG235     -0.7000 DICT
   1605 CZ         35.3990   55.5795   29.6474 C.cat   196 ARG235      0.6399 DICT
   1606 NH1        34.3767   55.8858   28.8351 N.pl3   196 ARG235     -0.8000 DICT
   1607 NH2        35.3592   55.9977   30.9182 N.pl3   196 ARG235     -0.8000 DICT
   1608 N          38.3798   49.1549   29.2939 N.am    197 LEU236     -0.5000 BACKBONE|DICT|DIRECT
   1609 CA         39.4565   48.1930   29.5675 C.3     197 LEU236      0.1400 BACKBONE|DICT|DIRECT
   1610 C          39.1462   46.7735   29.0561 C.2     197 LEU236      0.5000 BACKBONE|DICT|DIRECT
   1611 O          40.0503   46.1057   28.5540 O.2     197 LEU236     -0.5000 BACKBONE|DICT|DIRECT
   1612 CB         39.7252   48.1557   31.0877 C.3     197 LEU236     -0.1200 DICT
   1613 CG         40.3886   49.4317   31.6495 C.3     197 LEU236     -0.0600 DICT
   1614 CD1        40.2714   49.4871   33.1878 C.3     197 LEU236     -0.1800 DICT
   1615 CD2        41.8393   49.5933   31.1632 C.3     197 LEU236     -0.1800 DICT
   1616 N          37.8712   46.3622   29.1647 N.am    198 PHE237     -0.5000 BACKBONE|DICT|DIRECT
   1617 CA         37.3509   45.1001   28.6486 C.3     198 PHE237      0.1400 BACKBONE|DICT|DIRECT
   1618 C          37.3457   45.0279   27.1076 C.2     198 PHE237      0.5000 BACKBONE|DICT|DIRECT
   1619 O          37.8037   44.0262   26.5590 O.2     198 PHE237     -0.5000 BACKBONE|DICT|DIRECT
   1620 CB         35.9793   44.8021   29.3011 C.3     198 PHE237     -0.0050 DICT
   1621 CG         35.2265   43.6197   28.7247 C.ar    198 PHE237     -0.1150 DICT
   1622 CD1        35.6399   42.3085   29.0373 C.ar    198 PHE237     -0.1150 DICT
   1623 CD2        34.2407   43.8163   27.7338 C.ar    198 PHE237     -0.1150 DICT
   1624 CE1        35.0521   41.2313   28.3931 C.ar    198 PHE237     -0.1150 DICT
   1625 CE2        33.6634   42.7218   27.1059 C.ar    198 PHE237     -0.1150 DICT
   1626 CZ         34.0703   41.4356   27.4347 C.ar    198 PHE237     -0.1150 DICT
   1627 N          36.8614   46.0959   26.4470 N.am    199 GLN238     -0.5000 BACKBONE|DICT|DIRECT
   1628 CA         36.7954   46.2208   24.9856 C.3     199 GLN238      0.1400 BACKBONE|DICT|DIRECT
   1629 C          38.1652   46.3575   24.2949 C.2     199 GLN238      0.5000 BACKBONE|DICT|DIRECT
   1630 O          38.2934   45.9334   23.1476 O.2     199 GLN238     -0.5000 BACKBONE|DICT|DIRECT
   1631 CB         35.8718   47.3980   24.5957 C.3     199 GLN238     -0.1200 DICT
   1632 CG         34.3738   47.1965   24.9103 C.3     199 GLN238     -0.1200 DICT
   1633 CD         33.7105   46.0113   24.2039 C.2     199 GLN238      0.5000 DICT
   1634 NE2        32.6452   45.4834   24.8085 N.am    199 GLN238     -0.7600 DICT
   1635 OE1        34.1284   45.5926   23.1263 O.2     199 GLN238     -0.5000 DICT
   1636 N          39.1672   46.9072   25.0019 N.am    200 GLU239     -0.5000 BACKBONE|DICT|DIRECT
   1637 CA         40.5648   46.9795   24.5606 C.3     200 GLU239      0.1400 BACKBONE|DICT|DIRECT
   1638 C          41.2569   45.6017   24.4988 C.2     200 GLU239      0.5000 BACKBONE|DICT|DIRECT
   1639 O          42.1979   45.4440   23.7222 O.2     200 GLU239     -0.5000 BACKBONE|DICT|DIRECT
   1640 CB         41.3298   47.9534   25.4823 C.3     200 GLU239     -0.1200 DICT
   1641 CG         40.9903   49.4342   25.2086 C.3     200 GLU239     -0.2200 DICT
   1642 CD         41.4986   50.3930   26.2911 C.2     200 GLU239      0.7000 DICT
   1643 OE1        42.5961   50.1403   26.8357 O.co2   200 GLU239     -0.8000 DICT
   1644 OE2        40.7742   51.3780   26.5543 O.co2   200 GLU239     -0.8000 DICT
   1645 N          40.7638   44.6340   25.2895 N.am    201 LEU240     -0.5000 BACKBONE|DICT|DIRECT
   1646 CA         41.2665   43.2609   25.3696 C.3     201 LEU240      0.1400 BACKBONE|DICT|DIRECT
   1647 C          40.3867   42.2502   24.6148 C.2     201 LEU240      0.5000 BACKBONE|DICT|DIRECT
   1648 O          40.7883   41.0896   24.5234 O.2     201 LEU240     -0.5000 BACKBONE|DICT|DIRECT
   1649 CB         41.3865   42.8824   26.8596 C.3     201 LEU240     -0.1200 DICT
   1650 CG         42.6114   43.5259   27.5411 C.3     201 LEU240     -0.0600 DICT
   1651 CD1        42.4049   43.6966   29.0549 C.3     201 LEU240     -0.1800 DICT
   1652 CD2        43.9166   42.7788   27.1951 C.3     201 LEU240     -0.1800 DICT
   1653 N          39.2370   42.6855   24.0650 N.am    202 GLN241     -0.5000 BACKBONE|DICT|DIRECT
   1654 CA         38.3531   41.8524   23.2458 C.3     202 GLN241      0.1400 BACKBONE|DICT|DIRECT
   1655 C          38.9722   41.2459   21.9681 C.2     202 GLN241      0.5000 BACKBONE|DICT|DIRECT
   1656 O          38.7315   40.0620   21.7490 O.2     202 GLN241     -0.5000 BACKBONE|DICT|DIRECT
   1657 CB         37.0074   42.5651   22.9645 C.3     202 GLN241     -0.1200 DICT
   1658 CG         35.9228   42.2917   24.0238 C.3     202 GLN241     -0.1200 DICT
   1659 CD         35.3661   40.8679   23.9265 C.2     202 GLN241      0.5000 DICT
   1660 NE2        35.6211   40.0393   24.9406 N.am    202 GLN241     -0.7600 DICT
   1661 OE1        34.7108   40.5196   22.9475 O.2     202 GLN241     -0.5000 DICT
   1662 N          39.8120   41.9801   21.1959 N.am    203 PRO242     -0.1400 BACKBONE|DICT|DIRECT
   1663 CA         40.5414   41.3902   20.0552 C.3     203 PRO242      0.0100 BACKBONE|DICT|DIRECT
   1664 C          41.4769   40.2288   20.4319 C.2     203 PRO242      0.5000 BACKBONE|DICT|DIRECT
   1665 O          41.4711   39.2117   19.7428 O.2     203 PRO242     -0.5000 BACKBONE|DICT|DIRECT
   1666 CB         41.3116   42.5751   19.4445 C.3     203 PRO242     -0.1200 DICT
   1667 CG         40.5171   43.8001   19.8633 C.3     203 PRO242     -0.1200 DICT
   1668 CD         40.0230   43.4264   21.2538 C.3     203 PRO242     -0.0500 DICT
   1669 N          42.2316   40.3939   21.5300 N.am    204 LEU243     -0.5000 BACKBONE|DICT|DIRECT
   1670 CA         43.1851   39.4096   22.0370 C.3     204 LEU243      0.1400 BACKBONE|DICT|DIRECT
   1671 C          42.5081   38.1846   22.6842 C.2     204 LEU243      0.5000 BACKBONE|DICT|DIRECT
   1672 O          43.0284   37.0806   22.5216 O.2     204 LEU243     -0.5000 BACKBONE|DICT|DIRECT
   1673 CB         44.1939   40.1501   22.9463 C.3     204 LEU243     -0.1200 DICT
   1674 CG         45.3181   39.3236   23.6142 C.3     204 LEU243     -0.0600 DICT
   1675 CD1        46.0975   38.3883   22.6655 C.3     204 LEU243     -0.1800 DICT
   1676 CD2        46.2729   40.2634   24.3700 C.3     204 LEU243     -0.1800 DICT
   1677 N          41.3476   38.3731   23.3440 N.am    205 TYR244     -0.5000 BACKBONE|DICT|DIRECT
   1678 CA         40.5521   37.2689   23.8868 C.3     205 TYR244      0.1400 BACKBONE|DICT|DIRECT
   1679 C          39.7916   36.4725   22.8098 C.2     205 TYR244      0.5000 BACKBONE|DICT|DIRECT
   1680 O          39.7458   35.2502   22.9213 O.2     205 TYR244     -0.5000 BACKBONE|DICT|DIRECT
   1681 CB         39.6080   37.7314   25.0206 C.3     205 TYR244     -0.0050 DICT
   1682 CG         38.7712   36.5846   25.5740 C.ar    205 TYR244     -0.1150 DICT
   1683 CD1        39.4107   35.5415   26.2768 C.ar    205 TYR244     -0.1150 DICT
   1684 CD2        37.3948   36.4814   25.2733 C.ar    205 TYR244     -0.1150 DICT
   1685 CE1        38.6925   34.3924   26.6492 C.ar    205 TYR244     -0.1150 DICT
   1686 CE2        36.6730   35.3327   25.6559 C.ar    205 TYR244     -0.1150 DICT
   1687 CZ         37.3256   34.2901   26.3452 C.ar    205 TYR244      0.1500 DICT
   1688 OH         36.6483   33.1778   26.7379 O.3     205 TYR244     -0.5850 DICT
   1689 N          39.2077   37.1464   21.8028 N.am    206 LEU245     -0.5000 BACKBONE|DICT|DIRECT
   1690 CA         38.4723   36.4938   20.7105 C.3     206 LEU245      0.1400 BACKBONE|DICT|DIRECT
   1691 C          39.3787   35.6060   19.8396 C.2     206 LEU245      0.5000 BACKBONE|DICT|DIRECT
   1692 O          38.9444   34.5273   19.4371 O.2     206 LEU245     -0.5000 BACKBONE|DICT|DIRECT
   1693 CB         37.7411   37.5476   19.8491 C.3     206 LEU245     -0.1200 DICT
   1694 CG         36.5014   38.1773   20.5267 C.3     206 LEU245     -0.0600 DICT
   1695 CD1        36.0123   39.4197   19.7515 C.3     206 LEU245     -0.1800 DICT
   1696 CD2        35.3784   37.1503   20.7658 C.3     206 LEU245     -0.1800 DICT
   1697 N          40.6280   36.0522   19.6201 N.am    207 ASN246     -0.5000 BACKBONE|DICT|DIRECT
   1698 CA         41.6878   35.2903   18.9582 C.3     207 ASN246      0.1400 BACKBONE|DICT|DIRECT
   1699 C          42.2151   34.1250   19.8207 C.2     207 ASN246      0.5000 BACKBONE|DICT|DIRECT
   1700 O          42.5325   33.0828   19.2478 O.2     207 ASN246     -0.5000 BACKBONE|DICT|DIRECT
   1701 CB         42.8089   36.2703   18.5408 C.3     207 ASN246     -0.1200 DICT
   1702 CG         42.5513   36.9306   17.1823 C.2     207 ASN246      0.5000 DICT
   1703 ND2        42.2192   38.2208   17.1698 N.am    207 ASN246     -0.7600 DICT
   1704 OD1        42.6622   36.2797   16.1460 O.2     207 ASN246     -0.5000 DICT
   1705 N          42.2628   34.2770   21.1583 N.am    208 LEU247     -0.5000 BACKBONE|DICT|DIRECT
   1706 CA         42.5904   33.1833   22.0826 C.3     208 LEU247      0.1400 BACKBONE|DICT|DIRECT
   1707 C          41.4867   32.1083   22.1022 C.2     208 LEU247      0.5000 BACKBONE|DICT|DIRECT
   1708 O          41.8061   30.9270   21.9947 O.2     208 LEU247     -0.5000 BACKBONE|DICT|DIRECT
   1709 CB         42.8841   33.7407   23.4977 C.3     208 LEU247     -0.1200 DICT
   1710 CG         43.3315   32.6892   24.5458 C.3     208 LEU247     -0.0600 DICT
   1711 CD1        44.6890   32.0458   24.2020 C.3     208 LEU247     -0.1800 DICT
   1712 CD2        43.3391   33.2844   25.9621 C.3     208 LEU247     -0.1800 DICT
   1713 N          40.2189   32.5451   22.2080 N.am    209 HIS248     -0.5000 BACKBONE|DICT|DIRECT
   1714 CA         39.0166   31.7106   22.2160 C.3     209 HIS248      0.1400 BACKBONE|DICT|DIRECT
   1715 C          38.8713   30.8562   20.9479 C.2     209 HIS248      0.5000 BACKBONE|DICT|DIRECT
   1716 O          38.6374   29.6583   21.0753 O.2     209 HIS248     -0.5000 BACKBONE|DICT|DIRECT
   1717 CB         37.7730   32.5940   22.4716 C.3     209 HIS248     -0.0050 DICT
   1718 CG         36.4467   31.8665   22.5042 C.2     209 HIS248      0.0150 DICT
   1719 CD2        35.6757   31.4240   23.5558 C.2     209 HIS248     -0.0150 DICT
   1720 ND1        35.7422   31.5201   21.3607 N.pl3   209 HIS248     -0.5700 DICT
   1721 CE1        34.6348   30.8862   21.7543 C.2     209 HIS248      0.2950 DICT
   1722 NE2        34.5256   30.7976   23.0725 N.2     209 HIS248     -0.4900 DICT
   1723 N          39.0244   31.4772   19.7654 N.am    210 ALA249     -0.5000 BACKBONE|DICT|DIRECT
   1724 CA         38.9211   30.8181   18.4616 C.3     210 ALA249      0.1400 BACKBONE|DICT|DIRECT
   1725 C          40.0032   29.7543   18.2126 C.2     210 ALA249      0.5000 BACKBONE|DICT|DIRECT
   1726 O          39.6889   28.7079   17.6452 O.2     210 ALA249     -0.5000 BACKBONE|DICT|DIRECT
   1727 CB         38.9451   31.8826   17.3591 C.3     210 ALA249     -0.1800 DICT
   1728 N          41.2356   30.0288   18.6734 N.am    211 TYR250     -0.5000 BACKBONE|DICT|DIRECT
   1729 CA         42.3687   29.1070   18.6138 C.3     211 TYR250      0.1400 BACKBONE|DICT|DIRECT
   1730 C          42.2019   27.8939   19.5506 C.2     211 TYR250      0.5000 BACKBONE|DICT|DIRECT
   1731 O          42.4469   26.7642   19.1271 O.2     211 TYR250     -0.5000 BACKBONE|DICT|DIRECT
   1732 CB         43.6701   29.8882   18.8974 C.3     211 TYR250     -0.0050 DICT
   1733 CG         44.9065   29.0173   19.0123 C.ar    211 TYR250     -0.1150 DICT
   1734 CD1        45.4077   28.3631   17.8687 C.ar    211 TYR250     -0.1150 DICT
   1735 CD2        45.5124   28.8029   20.2675 C.ar    211 TYR250     -0.1150 DICT
   1736 CE1        46.4930   27.4753   17.9839 C.ar    211 TYR250     -0.1150 DICT
   1737 CE2        46.6004   27.9189   20.3804 C.ar    211 TYR250     -0.1150 DICT
   1738 CZ         47.0836   27.2460   19.2406 C.ar    211 TYR250      0.1500 DICT
   1739 OH         48.1171   26.3653   19.3492 O.3     211 TYR250     -0.5850 DICT
   1740 N          41.7830   28.1531   20.8000 N.am    212 VAL251     -0.5000 BACKBONE|DICT|DIRECT
   1741 CA         41.5446   27.1358   21.8254 C.3     212 VAL251      0.1400 BACKBONE|DICT|DIRECT
   1742 C          40.3277   26.2446   21.4956 C.2     212 VAL251      0.5000 BACKBONE|DICT|DIRECT
   1743 O          40.3875   25.0451   21.7467 O.2     212 VAL251     -0.5000 BACKBONE|DICT|DIRECT
   1744 CB         41.3964   27.7961   23.2282 C.3     212 VAL251     -0.0600 DICT
   1745 CG1        40.8010   26.8993   24.3334 C.3     212 VAL251     -0.1800 DICT
   1746 CG2        42.7504   28.3636   23.6973 C.3     212 VAL251     -0.1800 DICT
   1747 N          39.2870   26.8253   20.8768 N.am    213 ARG252     -0.5000 BACKBONE|DICT|DIRECT
   1748 CA         38.1082   26.1344   20.3501 C.3     213 ARG252      0.1400 BACKBONE|DICT|DIRECT
   1749 C          38.4349   25.1691   19.1945 C.2     213 ARG252      0.5000 BACKBONE|DICT|DIRECT
   1750 O          37.8433   24.0938   19.1432 O.2     213 ARG252     -0.5000 BACKBONE|DICT|DIRECT
   1751 CB         37.0795   27.2056   19.9471 C.3     213 ARG252     -0.1200 DICT
   1752 CG         35.7737   26.7076   19.3044 C.3     213 ARG252     -0.0500 DICT
   1753 CD         34.8176   27.8718   19.0219 C.3     213 ARG252      0.1900 DICT
   1754 NE         35.3634   28.7782   18.0044 N.pl3   213 ARG252     -0.7000 DICT
   1755 CZ         34.8157   29.9403   17.6184 C.cat   213 ARG252      0.6399 DICT
   1756 NH1        33.6376   30.3508   18.1072 N.pl3   213 ARG252     -0.8000 DICT
   1757 NH2        35.4677   30.7019   16.7326 N.pl3   213 ARG252     -0.8000 DICT
   1758 N          39.3843   25.5435   18.3178 N.am    214 ARG253     -0.5000 BACKBONE|DICT|DIRECT
   1759 CA         39.9042   24.6913   17.2427 C.3     214 ARG253      0.1400 BACKBONE|DICT|DIRECT
   1760 C          40.7069   23.4884   17.7708 C.2     214 ARG253      0.5000 BACKBONE|DICT|DIRECT
   1761 O          40.6209   22.4078   17.1895 O.2     214 ARG253     -0.5000 BACKBONE|DICT|DIRECT
   1762 CB         40.7205   25.5611   16.2625 C.3     214 ARG253     -0.1200 DICT
   1763 CG         41.4903   24.8117   15.1493 C.3     214 ARG253     -0.0500 DICT
   1764 CD         40.6029   24.1110   14.1059 C.3     214 ARG253      0.1900 DICT
   1765 NE         39.8737   25.0942   13.3004 N.pl3   214 ARG253     -0.7000 DICT
   1766 CZ         39.0752   24.8637   12.2497 C.cat   214 ARG253      0.6399 DICT
   1767 NH1        38.4455   25.9020   11.6874 N.pl3   214 ARG253     -0.8000 DICT
   1768 NH2        38.9065   23.6283   11.7586 N.pl3   214 ARG253     -0.8000 DICT
   1769 N          41.4514   23.6961   18.8668 N.am    215 ALA254     -0.5000 BACKBONE|DICT|DIRECT
   1770 CA         42.2164   22.6644   19.5602 C.3     215 ALA254      0.1400 BACKBONE|DICT|DIRECT
   1771 C          41.3402   21.6955   20.3756 C.2     215 ALA254      0.5000 BACKBONE|DICT|DIRECT
   1772 O          41.6675   20.5109   20.4425 O.2     215 ALA254     -0.5000 BACKBONE|DICT|DIRECT
   1773 CB         43.2567   23.3585   20.4399 C.3     215 ALA254     -0.1800 DICT
   1774 N          40.2257   22.1982   20.9360 N.am    216 LEU255     -0.5000 BACKBONE|DICT|DIRECT
   1775 CA         39.1862   21.3977   21.5878 C.3     216 LEU255      0.1400 BACKBONE|DICT|DIRECT
   1776 C          38.3692   20.5857   20.5678 C.2     216 LEU255      0.5000 BACKBONE|DICT|DIRECT
   1777 O          38.0224   19.4470   20.8661 O.2     216 LEU255     -0.5000 BACKBONE|DICT|DIRECT
   1778 CB         38.2647   22.3119   22.4253 C.3     216 LEU255     -0.1200 DICT
   1779 CG         38.9136   22.8693   23.7137 C.3     216 LEU255     -0.0600 DICT
   1780 CD1        38.0478   23.9817   24.3315 C.3     216 LEU255     -0.1800 DICT
   1781 CD2        39.2172   21.7734   24.7448 C.3     216 LEU255     -0.1800 DICT
   1782 N          38.1086   21.1579   19.3784 N.am    217 HIS256     -0.5000 BACKBONE|DICT|DIRECT
   1783 CA         37.4769   20.4881   18.2353 C.3     217 HIS256      0.1400 BACKBONE|DICT|DIRECT
   1784 C          38.3391   19.3402   17.6813 C.2     217 HIS256      0.5000 BACKBONE|DICT|DIRECT
   1785 O          37.7912   18.3093   17.2943 O.2     217 HIS256     -0.5000 BACKBONE|DICT|DIRECT
   1786 CB         37.1572   21.5505   17.1603 C.3     217 HIS256     -0.0050 DICT
   1787 CG         36.5758   21.0646   15.8541 C.2     217 HIS256      0.0150 DICT
   1788 CD2        35.2897   21.0925   15.3667 C.2     217 HIS256     -0.0150 DICT
   1789 ND1        37.3416   20.5108   14.8407 N.pl3   217 HIS256     -0.5700 DICT
   1790 CE1        36.5156   20.2221   13.8325 C.2     217 HIS256      0.2950 DICT
   1791 NE2        35.2556   20.5568   14.0781 N.2     217 HIS256     -0.4900 DICT
   1792 N          39.6680   19.5380   17.6747 N.am    218 ARG257     -0.5000 BACKBONE|DICT|DIRECT
   1793 CA         40.6591   18.5504   17.2553 C.3     218 ARG257      0.1400 BACKBONE|DICT|DIRECT
   1794 C          40.7528   17.3498   18.2208 C.2     218 ARG257      0.5000 BACKBONE|DICT|DIRECT
   1795 O          41.0065   16.2392   17.7560 O.2     218 ARG257     -0.5000 BACKBONE|DICT|DIRECT
   1796 CB         42.0154   19.2695   17.0685 C.3     218 ARG257     -0.1200 DICT
   1797 CG         43.1396   18.3921   16.4871 C.3     218 ARG257     -0.0500 DICT
   1798 CD         44.4304   19.1597   16.1558 C.3     218 ARG257      0.1900 DICT
   1799 NE         44.9977   19.8657   17.3165 N.pl3   218 ARG257     -0.7000 DICT
   1800 CZ         45.0226   21.1947   17.5182 C.cat   218 ARG257      0.6399 DICT
   1801 NH1        44.5083   22.0516   16.6239 N.pl3   218 ARG257     -0.8000 DICT
   1802 NH2        45.5847   21.6746   18.6353 N.pl3   218 ARG257     -0.8000 DICT
   1803 N          40.5356   17.5888   19.5275 N.am    219 HIS258     -0.5000 BACKBONE|DICT|DIRECT
   1804 CA         40.6224   16.5712   20.5744 C.3     219 HIS258      0.1400 BACKBONE|DICT|DIRECT
   1805 C          39.2810   15.8516   20.8135 C.2     219 HIS258      0.5000 BACKBONE|DICT|DIRECT
   1806 O          39.2268   14.6305   20.6753 O.2     219 HIS258     -0.5000 BACKBONE|DICT|DIRECT
   1807 CB         41.1689   17.2095   21.8679 C.3     219 HIS258     -0.0050 DICT
   1808 CG         41.5131   16.1984   22.9328 C.2     219 HIS258      0.0150 DICT
   1809 CD2        40.7974   15.7215   24.0078 C.2     219 HIS258     -0.0150 DICT
   1810 ND1        42.7191   15.5191   22.9583 N.pl3   219 HIS258     -0.5700 DICT
   1811 CE1        42.6812   14.6885   24.0029 C.2     219 HIS258      0.2950 DICT
   1812 NE2        41.5437   14.7565   24.6821 N.2     219 HIS258     -0.4900 DICT
   1813 N          38.2389   16.6130   21.1907 N.am    220 TYR259     -0.5000 BACKBONE|DICT|DIRECT
   1814 CA         36.9185   16.1042   21.5837 C.3     220 TYR259      0.1400 BACKBONE|DICT|DIRECT
   1815 C          35.9741   15.8242   20.3986 C.2     220 TYR259      0.5000 BACKBONE|DICT|DIRECT
   1816 O          34.9261   15.2203   20.6201 O.2     220 TYR259     -0.5000 BACKBONE|DICT|DIRECT
   1817 CB         36.2716   17.0718   22.6002 C.3     220 TYR259     -0.0050 DICT
   1818 CG         37.0112   17.1664   23.9256 C.ar    220 TYR259     -0.1150 DICT
   1819 CD1        37.9435   18.1997   24.1548 C.ar    220 TYR259     -0.1150 DICT
   1820 CD2        36.7765   16.2067   24.9329 C.ar    220 TYR259     -0.1150 DICT
   1821 CE1        38.6420   18.2649   25.3759 C.ar    220 TYR259     -0.1150 DICT
   1822 CE2        37.4604   16.2835   26.1619 C.ar    220 TYR259     -0.1150 DICT
   1823 CZ         38.4000   17.3104   26.3797 C.ar    220 TYR259      0.1500 DICT
   1824 OH         39.0737   17.3946   27.5610 O.3     220 TYR259     -0.5850 DICT
   1825 N          36.3586   16.2231   19.1749 N.am    221 GLY260     -0.5000 BACKBONE|DICT|DIRECT
   1826 CA         35.6447   15.9030   17.9401 C.3     221 GLY260      0.0800 BACKBONE|DICT|DIRECT
   1827 C          34.6531   17.0065   17.5455 C.2     221 GLY260      0.5000 BACKBONE|DICT|DIRECT
   1828 O          34.2457   17.8386   18.3590 O.2     221 GLY260     -0.5000 BACKBONE|DICT|DIRECT
   1829 N          34.2621   16.9734   16.2602 N.am    222 ALA261     -0.5000 BACKBONE|DICT|DIRECT
   1830 CA         33.3542   17.9219   15.6099 C.3     222 ALA261      0.1400 BACKBONE|DICT|DIRECT
   1831 C          31.8861   17.8180   16.0550 C.2     222 ALA261      0.5000 BACKBONE|DICT|DIRECT
   1832 O          31.1628   18.8063   15.9427 O.2     222 ALA261     -0.5000 BACKBONE|DICT|DIRECT
   1833 CB         33.4580   17.7288   14.0893 C.3     222 ALA261     -0.1800 DICT
   1834 N          31.4764   16.6433   16.5632 N.am    223 GLN262     -0.5000 BACKBONE|DICT|DIRECT
   1835 CA         30.1385   16.3898   17.1068 C.3     223 GLN262      0.1400 BACKBONE|DICT|DIRECT
   1836 C          29.8784   17.0716   18.4645 C.2     223 GLN262      0.5000 BACKBONE|DICT|DIRECT
   1837 O          28.7183   17.1713   18.8624 O.2     223 GLN262     -0.5000 BACKBONE|DICT|DIRECT
   1838 CB         29.9274   14.8618   17.2296 C.3     223 GLN262     -0.1200 DICT
   1839 CG         29.8906   14.0897   15.8918 C.3     223 GLN262     -0.1200 DICT
   1840 CD         28.7189   14.4588   14.9738 C.2     223 GLN262      0.5000 DICT
   1841 NE2        28.8523   14.1598   13.6805 N.am    223 GLN262     -0.7600 DICT
   1842 OE1        27.6971   14.9780   15.4178 O.2     223 GLN262     -0.5000 DICT
   1843 N          30.9512   17.5035   19.1487 N.am    224 HIS263     -0.5000 BACKBONE|DICT|DIRECT
   1844 CA         30.9221   18.0358   20.5114 C.3     224 HIS263      0.1400 BACKBONE|DICT|DIRECT
   1845 C          31.3726   19.5026   20.5975 C.2     224 HIS263      0.5000 BACKBONE|DICT|DIRECT
   1846 O          31.2074   20.0962   21.6633 O.2     224 HIS263     -0.5000 BACKBONE|DICT|DIRECT
   1847 CB         31.7983   17.1289   21.3980 C.3     224 HIS263     -0.0050 DICT
   1848 CG         31.2996   15.7056   21.4620 C.2     224 HIS263      0.0150 DICT
   1849 CD2        31.7136   14.5591   20.8194 C.2     224 HIS263     -0.0150 DICT
   1850 ND1        30.2130   15.3280   22.2319 N.pl3   224 HIS263     -0.5700 DICT
   1851 CE1        30.0196   14.0223   22.0269 C.2     224 HIS263      0.2950 DICT
   1852 NE2        30.8916   13.4894   21.1793 N.2     224 HIS263     -0.4900 DICT
   1853 N          31.9164   20.0658   19.5029 N.am    225 ILE264     -0.5000 BACKBONE|DICT|DIRECT
   1854 CA         32.3693   21.4548   19.4328 C.3     225 ILE264      0.1400 BACKBONE|DICT|DIRECT
   1855 C          31.9115   22.0680   18.0995 C.2     225 ILE264      0.5000 BACKBONE|DICT|DIRECT
   1856 O          32.1747   21.4955   17.0426 O.2     225 ILE264     -0.5000 BACKBONE|DICT|DIRECT
   1857 CB         33.9244   21.5768   19.5136 C.3     225 ILE264     -0.0600 DICT
   1858 CG1        34.5291   20.8880   20.7594 C.3     225 ILE264     -0.1200 DICT
   1859 CG2        34.4335   23.0339   19.4189 C.3     225 ILE264     -0.1800 DICT
   1860 CD1        34.1262   21.5037   22.1054 C.3     225 ILE264     -0.1800 DICT
   1861 N          31.2727   23.2450   18.1865 N.am    226 ASN265     -0.5000 BACKBONE|DICT|DIRECT
   1862 CA         30.9202   24.0910   17.0486 C.3     226 ASN265      0.1400 BACKBONE|DICT|DIRECT
   1863 C          32.0005   25.1766   16.9196 C.2     226 ASN265      0.5000 BACKBONE|DICT|DIRECT
   1864 O          32.2209   25.9165   17.8764 O.2     226 ASN265     -0.5000 BACKBONE|DICT|DIRECT
   1865 CB         29.5158   24.6957   17.3026 C.3     226 ASN265     -0.1200 DICT
   1866 CG         28.9227   25.5126   16.1436 C.2     226 ASN265      0.5000 DICT
   1867 ND2        27.7268   26.0644   16.3555 N.am    226 ASN265     -0.7600 DICT
   1868 OD1        29.5209   25.6579   15.0796 O.2     226 ASN265     -0.5000 DICT
   1869 N          32.6247   25.2647   15.7335 N.am    227 LEU266     -0.5000 BACKBONE|DICT|DIRECT
   1870 CA         33.6621   26.2471   15.3900 C.3     227 LEU266      0.1400 BACKBONE|DICT|DIRECT
   1871 C          33.1321   27.6817   15.1867 C.2     227 LEU266      0.5000 BACKBONE|DICT|DIRECT
   1872 O          33.9452   28.6027   15.1338 O.2     227 LEU266     -0.5000 BACKBONE|DICT|DIRECT
   1873 CB         34.4136   25.7631   14.1303 C.3     227 LEU266     -0.1200 DICT
   1874 CG         35.2479   24.4850   14.3572 C.3     227 LEU266     -0.0600 DICT
   1875 CD1        35.6341   23.8384   13.0151 C.3     227 LEU266     -0.1800 DICT
   1876 CD2        36.4787   24.7521   15.2524 C.3     227 LEU266     -0.1800 DICT
   1877 N          31.8023   27.8510   15.0971 N.am    228 GLU267     -0.5000 BACKBONE|DICT|DIRECT
   1878 CA         31.1120   29.1429   15.0391 C.3     228 GLU267      0.1400 BACKBONE|DICT|DIRECT
   1879 C          30.2337   29.3719   16.2868 C.2     228 GLU267      0.5000 BACKBONE|DICT|DIRECT
   1880 O          29.4050   30.2815   16.2705 O.2     228 GLU267     -0.5000 BACKBONE|DICT|DIRECT
   1881 CB         30.2591   29.2189   13.7524 C.3     228 GLU267     -0.1200 DICT
   1882 CG         31.0609   29.0317   12.4482 C.3     228 GLU267     -0.2200 DICT
   1883 CD         30.2200   29.2184   11.1809 C.2     228 GLU267      0.7000 DICT
   1884 OE1        29.2400   29.9964   11.2296 O.co2   228 GLU267     -0.8000 DICT
   1885 OE2        30.5987   28.6044   10.1611 O.co2   228 GLU267     -0.8000 DICT
   1886 N          30.3994   28.5444   17.3316 N.am    229 GLY268     -0.5000 BACKBONE|DICT|DIRECT
   1887 CA         29.5688   28.5718   18.5311 C.3     229 GLY268      0.0800 BACKBONE|DICT|DIRECT
   1888 C          30.4322   28.6795   19.7972 C.2     229 GLY268      0.5000 BACKBONE|DICT|DIRECT
   1889 O          31.6620   28.7306   19.7180 O.2     229 GLY268     -0.5000 BACKBONE|DICT|DIRECT
   1890 N          29.7793   28.7203   20.9789 N.am    230 PRO269     -0.1400 BACKBONE|DICT|DIRECT
   1891 CA         30.4552   28.7363   22.2863 C.3     230 PRO269      0.0100 BACKBONE|DICT|DIRECT
   1892 C          31.0911   27.3846   22.6699 C.2     230 PRO269      0.5000 BACKBONE|DICT|DIRECT
   1893 O          30.5897   26.3301   22.2775 O.2     230 PRO269     -0.5000 BACKBONE|DICT|DIRECT
   1894 CB         29.3238   29.1228   23.2519 C.3     230 PRO269     -0.1200 DICT
   1895 CG         28.0607   28.5825   22.6042 C.3     230 PRO269     -0.1200 DICT
   1896 CD         28.3223   28.7934   21.1227 C.3     230 PRO269     -0.0500 DICT
   1897 N          32.1822   27.4588   23.4473 N.am    231 ILE270     -0.5000 BACKBONE|DICT|DIRECT
   1898 CA         32.9049   26.3110   24.0017 C.3     231 ILE270      0.1400 BACKBONE|DICT|DIRECT
   1899 C          32.1451   25.7490   25.2385 C.2     231 ILE270      0.5000 BACKBONE|DICT|DIRECT
   1900 O          31.7847   26.5395   26.1095 O.2     231 ILE270     -0.5000 BACKBONE|DICT|DIRECT
   1901 CB         34.3308   26.7588   24.4579 C.3     231 ILE270     -0.0600 DICT
   1902 CG1        35.1915   27.2267   23.2588 C.3     231 ILE270     -0.1200 DICT
   1903 CG2        35.0984   25.6749   25.2471 C.3     231 ILE270     -0.1800 DICT
   1904 CD1        36.5056   27.9179   23.6651 C.3     231 ILE270     -0.1800 DICT
   1905 N          31.9257   24.4135   25.3284 N.am    232 PRO271     -0.1400 BACKBONE|DICT|DIRECT
   1906 CA         31.4371   23.7526   26.5613 C.3     232 PRO271      0.0100 BACKBONE|DICT|DIRECT
   1907 C          32.3261   24.0031   27.8000 C.2     232 PRO271      0.5000 BACKBONE|DICT|DIRECT
   1908 O          33.5096   23.6647   27.7791 O.2     232 PRO271     -0.5000 BACKBONE|DICT|DIRECT
   1909 CB         31.3754   22.2620   26.1833 C.3     232 PRO271     -0.1200 DICT
   1910 CG         31.2758   22.2418   24.6705 C.3     232 PRO271     -0.1200 DICT
   1911 CD         32.1187   23.4383   24.2583 C.3     232 PRO271     -0.0500 DICT
   1912 N          31.7262   24.6151   28.8354 N.am    233 ALA272     -0.5000 BACKBONE|DICT|DIRECT
   1913 CA         32.3603   25.1594   30.0450 C.3     233 ALA272      0.1400 BACKBONE|DICT|DIRECT
   1914 C          33.2281   24.2105   30.9018 C.2     233 ALA272      0.5000 BACKBONE|DICT|DIRECT
   1915 O          34.0083   24.7057   31.7141 O.2     233 ALA272     -0.5000 BACKBONE|DICT|DIRECT
   1916 CB         31.2542   25.7800   30.9121 C.3     233 ALA272     -0.1800 DICT
   1917 N          33.0842   22.8888   30.7253 N.am    234 HIS273     -0.5000 BACKBONE|DICT|DIRECT
   1918 CA         33.8173   21.8534   31.4620 C.3     234 HIS273      0.1400 BACKBONE|DICT|DIRECT
   1919 C          35.1782   21.4556   30.8479 C.2     234 HIS273      0.5000 BACKBONE|DICT|DIRECT
   1920 O          35.9406   20.7642   31.5224 O.2     234 HIS273     -0.5000 BACKBONE|DICT|DIRECT
   1921 CB         32.9032   20.6190   31.6300 C.3     234 HIS273     -0.0050 DICT
   1922 CG         32.5778   19.8191   30.3869 C.2     234 HIS273      0.0150 DICT
   1923 CD2        32.5901   18.4620   30.1612 C.2     234 HIS273     -0.0150 DICT
   1924 ND1        32.1928   20.3797   29.1800 N.pl3   234 HIS273     -0.5700 DICT
   1925 CE1        31.9802   19.3774   28.3264 C.2     234 HIS273      0.2950 DICT
   1926 NE2        32.1981   18.1830   28.8543 N.2     234 HIS273     -0.4900 DICT
   1927 N          35.4622   21.8580   29.5964 N.am    235 LEU274     -0.5000 BACKBONE|DICT|DIRECT
   1928 CA         36.6367   21.4000   28.8392 C.3     235 LEU274      0.1400 BACKBONE|DICT|DIRECT
   1929 C          37.9128   22.2340   29.0587 C.2     235 LEU274      0.5000 BACKBONE|DICT|DIRECT
   1930 O          38.9418   21.8832   28.4845 O.2     235 LEU274     -0.5000 BACKBONE|DICT|DIRECT
   1931 CB         36.2901   21.3639   27.3305 C.3     235 LEU274     -0.1200 DICT
   1932 CG         35.1569   20.3939   26.9408 C.3     235 LEU274     -0.0600 DICT
   1933 CD1        34.8858   20.4467   25.4252 C.3     235 LEU274     -0.1800 DICT
   1934 CD2        35.4140   18.9544   27.4255 C.3     235 LEU274     -0.1800 DICT
   1935 N          37.8371   23.3232   29.8394 N.am    236 LEU275     -0.5000 BACKBONE|DICT|DIRECT
   1936 CA         38.8783   24.3514   29.9106 C.3     236 LEU275      0.1400 BACKBONE|DICT|DIRECT
   1937 C          39.9811   24.0902   30.9548 C.2     236 LEU275      0.5000 BACKBONE|DICT|DIRECT
   1938 O          40.8807   24.9179   31.0591 O.2     236 LEU275     -0.5000 BACKBONE|DICT|DIRECT
   1939 CB         38.2160   25.7375   30.1084 C.3     236 LEU275     -0.1200 DICT
   1940 CG         37.4244   26.2737   28.8890 C.3     236 LEU275     -0.0600 DICT
   1941 CD1        38.2748   26.3749   27.6074 C.3     236 LEU275     -0.1800 DICT
   1942 CD2        36.0868   25.5459   28.6671 C.3     236 LEU275     -0.1800 DICT
   1943 N          39.9486   22.9651   31.6880 N.am    237 GLY276     -0.5000 BACKBONE|DICT|DIRECT
   1944 CA         41.0062   22.6217   32.6477 C.3     237 GLY276      0.0800 BACKBONE|DICT|DIRECT
   1945 C          40.7732   23.2307   34.0407 C.2     237 GLY276      0.5000 BACKBONE|DICT|DIRECT
   1946 O          41.6558   23.1473   34.8929 O.2     237 GLY276     -0.5000 BACKBONE|DICT|DIRECT
   1947 N          39.6108   23.8534   34.2744 N.am    238 ASN277     -0.5000 BACKBONE|DICT|DIRECT
   1948 CA         39.2458   24.5099   35.5247 C.3     238 ASN277      0.1400 BACKBONE|DICT|DIRECT
   1949 C          37.7326   24.3529   35.7115 C.2     238 ASN277      0.5000 BACKBONE|DICT|DIRECT
   1950 O          36.9914   24.3420   34.7262 O.2     238 ASN277     -0.5000 BACKBONE|DICT|DIRECT
   1951 CB         39.7322   25.9806   35.4673 C.3     238 ASN277     -0.1200 DICT
   1952 CG         39.3971   26.8202   36.7039 C.2     238 ASN277      0.5000 DICT
   1953 ND2        40.3025   26.8584   37.6834 N.am    238 ASN277     -0.7600 DICT
   1954 OD1        38.3344   27.4340   36.7679 O.2     238 ASN277     -0.5000 DICT
   1955 N          37.3146   24.2530   36.9849 N.am    239 MET278     -0.5000 BACKBONE|DICT|DIRECT
   1956 CA         35.9247   24.1028   37.4184 C.3     239 MET278      0.1400 BACKBONE|DICT|DIRECT
   1957 C          34.9761   25.1923   36.8875 C.2     239 MET278      0.5000 BACKBONE|DICT|DIRECT
   1958 O          33.8340   24.8709   36.5708 O.2     239 MET278     -0.5000 BACKBONE|DICT|DIRECT
   1959 CB         35.8950   23.9927   38.9615 C.3     239 MET278     -0.1200 DICT
   1960 CG         34.5076   23.7499   39.5867 C.3     239 MET278      0.0475 DICT
   1961 SD         33.6859   22.2213   39.0565 S.3     239 MET278     -0.3350 DICT
   1962 CE         34.6040   21.0087   40.0386 C.3     239 MET278     -0.0125 DICT
   1963 N          35.4738   26.4346   36.7811 N.am    240 TRP279     -0.5000 BACKBONE|DICT|DIRECT
   1964 CA         34.7118   27.6189   36.3781 C.3     240 TRP279      0.1400 BACKBONE|DICT|DIRECT
   1965 C          35.1708   28.1954   35.0320 C.2     240 TRP279      0.5000 BACKBONE|DICT|DIRECT
   1966 O          34.5703   29.1711   34.5866 O.2     240 TRP279     -0.5000 BACKBONE|DICT|DIRECT
   1967 CB         34.8258   28.6795   37.4913 C.3     240 TRP279     -0.1200 DICT
   1968 CG         34.5237   28.1571   38.8592 C.ar    240 TRP279      0.0750 DICT
   1969 CD1        33.2869   27.8854   39.3292 C.ar    240 TRP279     -0.1150 DICT
   1970 CD2        35.4582   27.7133   39.8903 C.ar    240 TRP279     -0.0550 DICT
   1971 CE2        34.7038   27.1570   40.9653 C.ar    240 TRP279      0.1300 DICT
   1972 CE3        36.8672   27.6984   40.0204 C.ar    240 TRP279     -0.1150 DICT
   1973 NE1        33.3929   27.2937   40.5671 N.pl3   240 TRP279     -0.5700 DICT
   1974 CZ2        35.3102   26.6112   42.1083 C.ar    240 TRP279     -0.1150 DICT
   1975 CZ3        37.4890   27.1539   41.1632 C.ar    240 TRP279     -0.1150 DICT
   1976 CH2        36.7134   26.6086   42.2055 C.ar    240 TRP279     -0.1150 DICT
   1977 N          36.2145   27.6127   34.4110 N.am    241 ALA280     -0.5000 BACKBONE|DICT|DIRECT
   1978 CA         36.8225   28.0555   33.1498 C.3     241 ALA280      0.1400 BACKBONE|DICT|DIRECT
   1979 C          37.3607   29.5029   33.1982 C.2     241 ALA280      0.5000 BACKBONE|DICT|DIRECT
   1980 O          37.2619   30.2250   32.2056 O.2     241 ALA280     -0.5000 BACKBONE|DICT|DIRECT
   1981 CB         35.8415   27.8234   31.9835 C.3     241 ALA280     -0.1800 DICT
   1982 N          37.9018   29.9036   34.3619 N.am    242 GLN281     -0.5000 BACKBONE|DICT|DIRECT
   1983 CA         38.4616   31.2363   34.5962 C.3     242 GLN281      0.1400 BACKBONE|DICT|DIRECT
   1984 C          39.9319   31.3135   34.1442 C.2     242 GLN281      0.5000 BACKBONE|DICT|DIRECT
   1985 O          40.3404   32.3437   33.6166 O.2     242 GLN281     -0.5000 BACKBONE|DICT|DIRECT
   1986 CB         38.2704   31.6022   36.0859 C.3     242 GLN281     -0.1200 DICT
   1987 CG         39.2259   30.9100   37.0812 C.3     242 GLN281     -0.1200 DICT
   1988 CD         38.8299   31.1292   38.5394 C.2     242 GLN281      0.5000 DICT
   1989 NE2        39.8147   31.4268   39.3899 N.am    242 GLN281     -0.7600 DICT
   1990 OE1        37.6634   30.9973   38.9034 O.2     242 GLN281     -0.5000 DICT
   1991 N          40.6824   30.2199   34.3460 N.am    243 THR282     -0.5000 BACKBONE|DICT|DIRECT
   1992 CA         42.0739   30.0564   33.9451 C.3     243 THR282      0.1400 BACKBONE|DICT|DIRECT
   1993 C          42.1716   28.7440   33.1536 C.2     243 THR282      0.5000 BACKBONE|DICT|DIRECT
   1994 O          41.7547   27.6930   33.6393 O.2     243 THR282     -0.5000 BACKBONE|DICT|DIRECT
   1995 CB         43.0393   30.0545   35.1689 C.3     243 THR282      0.2050 DICT
   1996 CG2        42.7222   29.0344   36.2785 C.3     243 THR282     -0.1800 DICT
   1997 OG1        44.3767   29.8143   34.7697 O.3     243 THR282     -0.6830 DICT
   1998 N          42.6603   28.8547   31.9132 N.am    244 TRP283     -0.5000 BACKBONE|DICT|DIRECT
   1999 CA         42.7225   27.7687   30.9376 C.3     244 TRP283      0.1400 BACKBONE|DICT|DIRECT
   2000 C          44.1173   27.1200   30.8628 C.2     244 TRP283      0.5000 BACKBONE|DICT|DIRECT
   2001 O          44.3464   26.2993   29.9751 O.2     244 TRP283     -0.5000 BACKBONE|DICT|DIRECT
   2002 CB         42.2828   28.2963   29.5539 C.3     244 TRP283     -0.1200 DICT
   2003 CG         40.9113   28.8912   29.3852 C.ar    244 TRP283      0.0750 DICT
   2004 CD1        39.9239   28.9615   30.3087 C.ar    244 TRP283     -0.1150 DICT
   2005 CD2        40.3573   29.4913   28.1746 C.ar    244 TRP283     -0.0550 DICT
   2006 CE2        39.0083   29.8798   28.4320 C.ar    244 TRP283      0.1300 DICT
   2007 CE3        40.8595   29.7451   26.8783 C.ar    244 TRP283     -0.1150 DICT
   2008 NE1        38.8076   29.5492   29.7537 N.pl3   244 TRP283     -0.5700 DICT
   2009 CZ2        38.1927   30.4605   27.4458 C.ar    244 TRP283     -0.1150 DICT
   2010 CZ3        40.0575   30.3372   25.8823 C.ar    244 TRP283     -0.1150 DICT
   2011 CH2        38.7228   30.6869   26.1621 C.ar    244 TRP283     -0.1150 DICT
   2012 N          45.0387   27.5140   31.7613 N.am    245 SER284     -0.5000 BACKBONE|DICT|DIRECT
   2013 CA         46.4524   27.1224   31.7603 C.3     245 SER284      0.1400 BACKBONE|DICT|DIRECT
   2014 C          46.7206   25.6098   31.8945 C.2     245 SER284      0.5000 BACKBONE|DICT|DIRECT
   2015 O          47.7803   25.1587   31.4607 O.2     245 SER284     -0.5000 BACKBONE|DICT|DIRECT
   2016 CB         47.2003   27.9596   32.8189 C.3     245 SER284      0.1450 DICT
   2017 OG         46.9041   27.5572   34.1431 O.3     245 SER284     -0.6830 DICT
   2018 N          45.7607   24.8580   32.4583 N.am    246 ASN285     -0.5000 BACKBONE|DICT|DIRECT
   2019 CA         45.8457   23.4107   32.6622 C.3     246 ASN285      0.1400 BACKBONE|DICT|DIRECT
   2020 C          45.5914   22.5844   31.3866 C.2     246 ASN285      0.5000 BACKBONE|DICT|DIRECT
   2021 O          46.0097   21.4295   31.3849 O.2     246 ASN285     -0.5000 BACKBONE|DICT|DIRECT
   2022 CB         44.8906   23.0064   33.8077 C.3     246 ASN285     -0.1200 DICT
   2023 CG         45.3302   23.5382   35.1787 C.2     246 ASN285      0.5000 DICT
   2024 ND2        44.3836   24.0167   35.9873 N.am    246 ASN285     -0.7600 DICT
   2025 OD1        46.5124   23.5007   35.5130 O.2     246 ASN285     -0.5000 DICT
   2026 N          44.9881   23.1629   30.3268 N.am    247 ILE286     -0.5000 BACKBONE|DICT|DIRECT
   2027 CA         44.8627   22.5297   29.0006 C.3     247 ILE286      0.1400 BACKBONE|DICT|DIRECT
   2028 C          45.9221   23.0323   27.9932 C.2     247 ILE286      0.5000 BACKBONE|DICT|DIRECT
   2029 O          45.6882   22.9951   26.7844 O.2     247 ILE286     -0.5000 BACKBONE|DICT|DIRECT
   2030 CB         43.4337   22.6431   28.3895 C.3     247 ILE286     -0.0600 DICT
   2031 CG1        42.9387   24.0903   28.1476 C.3     247 ILE286     -0.1200 DICT
   2032 CG2        42.4340   21.8081   29.2014 C.3     247 ILE286     -0.1800 DICT
   2033 CD1        41.8303   24.1994   27.0900 C.3     247 ILE286     -0.1800 DICT
   2034 N          47.0971   23.4478   28.5010 N.am    248 TYR287     -0.5000 BACKBONE|DICT|DIRECT
   2035 CA         48.2590   23.8435   27.6998 C.3     248 TYR287      0.1400 BACKBONE|DICT|DIRECT
   2036 C          48.7841   22.7417   26.7488 C.2     248 TYR287      0.5000 BACKBONE|DICT|DIRECT
   2037 O          49.2570   23.0780   25.6654 O.2     248 TYR287     -0.5000 BACKBONE|DICT|DIRECT
   2038 CB         49.3552   24.4215   28.6213 C.3     248 TYR287     -0.0050 DICT
   2039 CG         50.6696   24.7136   27.9201 C.ar    248 TYR287     -0.1150 DICT
   2040 CD1        50.7670   25.8012   27.0259 C.ar    248 TYR287     -0.1150 DICT
   2041 CD2        51.7668   23.8447   28.0933 C.ar    248 TYR287     -0.1150 DICT
   2042 CE1        51.9433   25.9929   26.2770 C.ar    248 TYR287     -0.1150 DICT
   2043 CE2        52.9438   24.0403   27.3498 C.ar    248 TYR287     -0.1150 DICT
   2044 CZ         53.0260   25.1054   26.4340 C.ar    248 TYR287      0.1500 DICT
   2045 OH         54.1549   25.2641   25.6917 O.3     248 TYR287     -0.5850 DICT
   2046 N          48.6604   21.4635   27.1484 N.am    249 ASP288     -0.5000 BACKBONE|DICT|DIRECT
   2047 CA         49.0066   20.2717   26.3586 C.3     249 ASP288      0.1400 BACKBONE|DICT|DIRECT
   2048 C          48.1952   20.1585   25.0523 C.2     249 ASP288      0.5000 BACKBONE|DICT|DIRECT
   2049 O          48.7603   19.7832   24.0260 O.2     249 ASP288     -0.5000 BACKBONE|DICT|DIRECT
   2050 CB         48.8822   18.9350   27.1483 C.3     249 ASP288     -0.2200 DICT
   2051 CG         47.5452   18.6749   27.8664 C.2     249 ASP288      0.7000 DICT
   2052 OD1        46.8077   19.6469   28.1341 O.co2   249 ASP288     -0.8000 DICT
   2053 OD2        47.2848   17.4944   28.1836 O.co2   249 ASP288     -0.8000 DICT
   2054 N          46.8923   20.4813   25.1248 N.am    250 LEU289     -0.5000 BACKBONE|DICT|DIRECT
   2055 CA         45.9502   20.4068   24.0088 C.3     250 LEU289      0.1400 BACKBONE|DICT|DIRECT
   2056 C          46.1508   21.5415   22.9880 C.2     250 LEU289      0.5000 BACKBONE|DICT|DIRECT
   2057 O          45.8767   21.3266   21.8071 O.2     250 LEU289     -0.5000 BACKBONE|DICT|DIRECT
   2058 CB         44.4957   20.4270   24.5455 C.3     250 LEU289     -0.1200 DICT
   2059 CG         44.1359   19.3126   25.5584 C.3     250 LEU289     -0.0600 DICT
   2060 CD1        42.6915   19.4767   26.0780 C.3     250 LEU289     -0.1800 DICT
   2061 CD2        44.3896   17.8947   25.0091 C.3     250 LEU289     -0.1800 DICT
   2062 N          46.6051   22.7159   23.4624 N.am    251 VAL290     -0.5000 BACKBONE|DICT|DIRECT
   2063 CA         46.6431   23.9658   22.6977 C.3     251 VAL290      0.1400 BACKBONE|DICT|DIRECT
   2064 C          48.0832   24.4897   22.4720 C.2     251 VAL290      0.5000 BACKBONE|DICT|DIRECT
   2065 O          48.2341   25.6455   22.0790 O.2     251 VAL290     -0.5000 BACKBONE|DICT|DIRECT
   2066 CB         45.7709   25.0684   23.3865 C.3     251 VAL290     -0.0600 DICT
   2067 CG1        44.3768   24.5440   23.7827 C.3     251 VAL290     -0.1800 DICT
   2068 CG2        46.4046   25.7645   24.6040 C.3     251 VAL290     -0.1800 DICT
   2069 N          49.1133   23.6525   22.7018 N.am    252 VAL291     -0.5000 BACKBONE|DICT|DIRECT
   2070 CA         50.5366   23.9875   22.5461 C.3     252 VAL291      0.1400 BACKBONE|DICT|DIRECT
   2071 C          50.8765   24.4713   21.1030 C.2     252 VAL291      0.5000 BACKBONE|DICT|DIRECT
   2072 O          50.6797   23.6992   20.1645 O.2     252 VAL291     -0.5000 BACKBONE|DICT|DIRECT
   2073 CB         51.4381   22.7778   22.9435 C.3     252 VAL291     -0.0600 DICT
   2074 CG1        51.1816   21.4737   22.1625 C.3     252 VAL291     -0.1800 DICT
   2075 CG2        52.9393   23.1267   22.9101 C.3     252 VAL291     -0.1800 DICT
   2076 N          51.3111   25.7473   20.9318 N.am    253 PRO292     -0.1400 BACKBONE|DICT|DIRECT
   2077 CA         51.6442   26.3216   19.6072 C.3     253 PRO292      0.0100 BACKBONE|DICT|DIRECT
   2078 C          52.7098   25.5668   18.7948 C.2     253 PRO292      0.5000 BACKBONE|DICT|DIRECT
   2079 O          52.5288   25.3858   17.5915 O.2     253 PRO292     -0.5000 BACKBONE|DICT|DIRECT
   2080 CB         52.1066   27.7531   19.9263 C.3     253 PRO292     -0.1200 DICT
   2081 CG         51.4200   28.0974   21.2296 C.3     253 PRO292     -0.1200 DICT
   2082 CD         51.4158   26.7705   21.9743 C.3     253 PRO292     -0.0500 DICT
   2083 N          53.7868   25.1472   19.4752 N.am    254 PHE293     -0.5000 BACKBONE|DICT|DIRECT
   2084 CA         54.9281   24.4497   18.8956 C.3     254 PHE293      0.1400 BACKBONE|DICT|DIRECT
   2085 C          55.2452   23.2201   19.7664 C.2     254 PHE293      0.5000 BACKBONE|DICT|DIRECT
   2086 O          56.0673   23.3384   20.6766 O.2     254 PHE293     -0.5000 BACKBONE|DICT|DIRECT
   2087 CB         56.1334   25.4117   18.7830 C.3     254 PHE293     -0.0050 DICT
   2088 CG         55.9374   26.5648   17.8153 C.ar    254 PHE293     -0.1150 DICT
   2089 CD1        55.5129   27.8279   18.2806 C.ar    254 PHE293     -0.1150 DICT
   2090 CD2        56.0373   26.3446   16.4258 C.ar    254 PHE293     -0.1150 DICT
   2091 CE1        55.2701   28.8534   17.3769 C.ar    254 PHE293     -0.1150 DICT
   2092 CE2        55.7889   27.3832   15.5389 C.ar    254 PHE293     -0.1150 DICT
   2093 CZ         55.4152   28.6338   16.0133 C.ar    254 PHE293     -0.1150 DICT
   2094 N          54.5976   22.0572   19.5006 N.am    255 PRO294     -0.1400 BACKBONE|DICT|DIRECT
   2095 CA         54.9047   20.8035   20.2234 C.3     255 PRO294      0.0100 BACKBONE|DICT|DIRECT
   2096 C          56.3185   20.2416   19.9603 C.2     255 PRO294      0.5000 BACKBONE|DICT|DIRECT
   2097 O          56.8121   19.4682   20.7797 O.2     255 PRO294     -0.5000 BACKBONE|DICT|DIRECT
   2098 CB         53.8038   19.8319   19.7698 C.3     255 PRO294     -0.1200 DICT
   2099 CG         53.3890   20.3349   18.3974 C.3     255 PRO294     -0.1200 DICT
   2100 CD         53.5362   21.8480   18.5107 C.3     255 PRO294     -0.0500 DICT
   2101 N          56.9529   20.6831   18.8588 N.am    256 SER295     -0.5000 BACKBONE|DICT|DIRECT
   2102 CA         58.3537   20.4381   18.5046 C.3     256 SER295      0.1400 BACKBONE|DICT|DIRECT
   2103 C          59.3699   21.2108   19.3760 C.2     256 SER295      0.5000 BACKBONE|DICT|DIRECT
   2104 O          60.5674   20.9559   19.2513 O.2     256 SER295     -0.5000 BACKBONE|DICT|DIRECT
   2105 CB         58.5453   20.7869   17.0152 C.3     256 SER295      0.1450 DICT
   2106 OG         57.9268   19.8114   16.2005 O.3     256 SER295     -0.6830 DICT
   2107 N          58.8830   22.1010   20.2590 N.am    257 ALA296     -0.5000 BACKBONE|DICT|DIRECT
   2108 CA         59.6589   22.8866   21.2168 C.3     257 ALA296      0.1400 BACKBONE|DICT|DIRECT
   2109 C          59.1863   22.6077   22.6648 C.2     257 ALA296      0.5000 BACKBONE|DICT|DIRECT
   2110 O          58.6471   23.5161   23.2991 O.2     257 ALA296     -0.5000 BACKBONE|DICT|DIRECT
   2111 CB         59.5321   24.3709   20.8191 C.3     257 ALA296     -0.1800 DICT
   2112 N          59.3448   21.3559   23.1655 N.am    258 PRO297     -0.1400 BACKBONE|DICT|DIRECT
   2113 CA         58.8430   20.9691   24.4962 C.3     258 PRO297      0.0100 BACKBONE|DICT|DIRECT
   2114 C          59.6424   21.5910   25.6566 C.2     258 PRO297      0.5000 BACKBONE|DICT|DIRECT
   2115 O          60.8720   21.5270   25.6625 O.2     258 PRO297     -0.5000 BACKBONE|DICT|DIRECT
   2116 CB         58.9697   19.4361   24.4919 C.3     258 PRO297     -0.1200 DICT
   2117 CG         60.1601   19.1563   23.5905 C.3     258 PRO297     -0.1200 DICT
   2118 CD         60.0115   20.2228   22.5141 C.3     258 PRO297     -0.0500 DICT
   2119 N          58.9084   22.1378   26.6352 N.am    259 SER298     -0.5000 BACKBONE|DICT|DIRECT
   2120 CA         59.4213   22.4951   27.9577 C.3     259 SER298      0.1400 BACKBONE|DICT|DIRECT
   2121 C          59.2181   21.3195   28.9355 C.2     259 SER298      0.5000 BACKBONE|DICT|DIRECT
   2122 O          58.4061   20.4309   28.6651 O.2     259 SER298     -0.5000 BACKBONE|DICT|DIRECT
   2123 CB         58.7092   23.7868   28.4171 C.3     259 SER298      0.1450 DICT
   2124 OG         57.3352   23.5913   28.6983 O.3     259 SER298     -0.6830 DICT
   2125 N          59.9382   21.3448   30.0722 N.am    260 MET299     -0.5000 BACKBONE|DICT|DIRECT
   2126 CA         59.7204   20.4057   31.1793 C.3     260 MET299      0.1400 BACKBONE|DICT|DIRECT
   2127 C          58.3419   20.6041   31.8285 C.2     260 MET299      0.5000 BACKBONE|DICT|DIRECT
   2128 O          57.8641   21.7361   31.9240 O.2     260 MET299     -0.5000 BACKBONE|DICT|DIRECT
   2129 CB         60.8004   20.5699   32.2694 C.3     260 MET299     -0.1200 DICT
   2130 CG         62.2229   20.1935   31.8363 C.3     260 MET299      0.0475 DICT
   2131 SD         63.4716   20.3314   33.1495 S.3     260 MET299     -0.3350 DICT
   2132 CE         62.9381   19.0358   34.2997 C.3     260 MET299     -0.0125 DICT
   2133 N          57.7677   19.4935   32.3162 N.am    261 ASP300     -0.5000 BACKBONE|DICT|DIRECT
   2134 CA         56.6047   19.4844   33.1996 C.3     261 ASP300      0.1400 BACKBONE|DICT|DIRECT
   2135 C          57.0543   20.0224   34.5715 C.2     261 ASP300      0.5000 BACKBONE|DICT|DIRECT
   2136 O          57.7173   19.3013   35.3151 O.2     261 ASP300     -0.5000 BACKBONE|DICT|DIRECT
   2137 CB         55.9824   18.0654   33.2538 C.3     261 ASP300     -0.2200 DICT
   2138 CG         54.7203   17.8998   34.1158 C.2     261 ASP300      0.7000 DICT
   2139 OD1        54.3122   18.8677   34.7955 O.co2   261 ASP300     -0.8000 DICT
   2140 OD2        54.1865   16.7704   34.0899 O.co2   261 ASP300     -0.8000 DICT
   2141 N          56.7115   21.2922   34.8467 N.am    262 THR301     -0.5000 BACKBONE|DICT|DIRECT
   2142 CA         57.0931   22.0228   36.0569 C.3     262 THR301      0.1400 BACKBONE|DICT|DIRECT
   2143 C          56.4831   21.4368   37.3454 C.2     262 THR301      0.5000 BACKBONE|DICT|DIRECT
   2144 O          57.1474   21.4728   38.3782 O.2     262 THR301     -0.5000 BACKBONE|DICT|DIRECT
   2145 CB         56.6888   23.5186   35.9604 C.3     262 THR301      0.2050 DICT
   2146 CG2        56.9241   24.3654   37.2282 C.3     262 THR301     -0.1800 DICT
   2147 OG1        57.3878   24.1158   34.8856 O.3     262 THR301     -0.6830 DICT
   2148 N          55.2641   20.8773   37.2610 N.am    263 THR302     -0.5000 BACKBONE|DICT|DIRECT
   2149 CA         54.5881   20.2082   38.3746 C.3     263 THR302      0.1400 BACKBONE|DICT|DIRECT
   2150 C          55.2901   18.8934   38.7653 C.2     263 THR302      0.5000 BACKBONE|DICT|DIRECT
   2151 O          55.5297   18.6791   39.9538 O.2     263 THR302     -0.5000 BACKBONE|DICT|DIRECT
   2152 CB         53.1067   19.9098   38.0281 C.3     263 THR302      0.2050 DICT
   2153 CG2        52.3262   19.0753   39.0603 C.3     263 THR302     -0.1800 DICT
   2154 OG1        52.4319   21.1392   37.8423 O.3     263 THR302     -0.6830 DICT
   2155 N          55.6593   18.0794   37.7586 N.am    264 GLU303     -0.5000 BACKBONE|DICT|DIRECT
   2156 CA         56.4802   16.8779   37.9243 C.3     264 GLU303      0.1400 BACKBONE|DICT|DIRECT
   2157 C          57.8976   17.2039   38.4263 C.2     264 GLU303      0.5000 BACKBONE|DICT|DIRECT
   2158 O          58.4010   16.4771   39.2776 O.2     264 GLU303     -0.5000 BACKBONE|DICT|DIRECT
   2159 CB         56.4940   16.0781   36.6014 C.3     264 GLU303     -0.1200 DICT
   2160 CG         57.3759   14.8093   36.5537 C.3     264 GLU303     -0.2200 DICT
   2161 CD         57.0027   13.7508   37.5944 C.2     264 GLU303      0.7000 DICT
   2162 OE1        55.7899   13.4781   37.7321 O.co2   264 GLU303     -0.8000 DICT
   2163 OE2        57.9450   13.2248   38.2265 O.co2   264 GLU303     -0.8000 DICT
   2164 N          58.4931   18.3021   37.9262 N.am    265 ALA304     -0.5000 BACKBONE|DICT|DIRECT
   2165 CA         59.8018   18.7997   38.3451 C.3     265 ALA304      0.1400 BACKBONE|DICT|DIRECT
   2166 C          59.8297   19.2322   39.8180 C.2     265 ALA304      0.5000 BACKBONE|DICT|DIRECT
   2167 O          60.7707   18.8641   40.5088 O.2     265 ALA304     -0.5000 BACKBONE|DICT|DIRECT
   2168 CB         60.2620   19.9407   37.4260 C.3     265 ALA304     -0.1800 DICT
   2169 N          58.7903   19.9394   40.2943 N.am    266 MET305     -0.5000 BACKBONE|DICT|DIRECT
   2170 CA         58.6300   20.3182   41.7022 C.3     266 MET305      0.1400 BACKBONE|DICT|DIRECT
   2171 C          58.5065   19.0996   42.6374 C.2     266 MET305      0.5000 BACKBONE|DICT|DIRECT
   2172 O          59.2027   19.0495   43.6501 O.2     266 MET305     -0.5000 BACKBONE|DICT|DIRECT
   2173 CB         57.4326   21.2788   41.8555 C.3     266 MET305     -0.1200 DICT
   2174 CG         57.7347   22.6991   41.3573 C.3     266 MET305      0.0475 DICT
   2175 SD         56.3110   23.8126   41.2368 S.3     266 MET305     -0.3350 DICT
   2176 CE         55.8897   23.9839   42.9893 C.3     266 MET305     -0.0125 DICT
   2177 N          57.6764   18.1175   42.2513 N.am    267 LEU306     -0.5000 BACKBONE|DICT|DIRECT
   2178 CA         57.4796   16.8542   42.9702 C.3     267 LEU306      0.1400 BACKBONE|DICT|DIRECT
   2179 C          58.7431   15.9694   43.0315 C.2     267 LEU306      0.5000 BACKBONE|DICT|DIRECT
   2180 O          58.9702   15.3284   44.0571 O.2     267 LEU306     -0.5000 BACKBONE|DICT|DIRECT
   2181 CB         56.3052   16.0950   42.3127 C.3     267 LEU306     -0.1200 DICT
   2182 CG         54.9194   16.7020   42.6322 C.3     267 LEU306     -0.0600 DICT
   2183 CD1        53.8430   16.2097   41.6425 C.3     267 LEU306     -0.1800 DICT
   2184 CD2        54.5147   16.4527   44.0998 C.3     267 LEU306     -0.1800 DICT
   2185 N          59.5377   15.9639   41.9477 N.am    268 LYS307     -0.5000 BACKBONE|DICT|DIRECT
   2186 CA         60.7471   15.1562   41.7645 C.3     268 LYS307      0.1400 BACKBONE|DICT|DIRECT
   2187 C          61.9046   15.5325   42.7094 C.2     268 LYS307      0.5000 BACKBONE|DICT|DIRECT
   2188 O          62.5664   14.6310   43.2222 O.2     268 LYS307     -0.5000 BACKBONE|DICT|DIRECT
   2189 CB         61.1426   15.2359   40.2739 C.3     268 LYS307     -0.1200 DICT
   2190 CG         62.4144   14.4785   39.8488 C.3     268 LYS307     -0.1200 DICT
   2191 CD         62.7722   14.6864   38.3659 C.3     268 LYS307     -0.1200 DICT
   2192 CE         61.6933   14.2051   37.3803 C.3     268 LYS307      0.1900 DICT
   2193 NZ         62.1385   14.3576   35.9855 N.4     268 LYS307     -0.3000 DICT
   2194 N          62.1144   16.8421   42.9245 N.am    269 GLN308     -0.5000 BACKBONE|DICT|DIRECT
   2195 CA         63.1575   17.4090   43.7936 C.3     269 GLN308      0.1400 BACKBONE|DICT|DIRECT
   2196 C          62.6027   17.9463   45.1273 C.2     269 GLN308      0.5000 BACKBONE|DICT|DIRECT
   2197 O          63.2245   18.8112   45.7446 O.2     269 GLN308     -0.5000 BACKBONE|DICT|DIRECT
   2198 CB         64.0916   18.3791   43.0166 C.3     269 GLN308     -0.1200 DICT
   2199 CG         63.3733   19.2220   41.9529 C.3     269 GLN308     -0.1200 DICT
   2200 CD         64.2451   20.2200   41.1965 C.2     269 GLN308      0.5000 DICT
   2201 NE2        63.8142   20.5526   39.9791 N.am    269 GLN308     -0.7600 DICT
   2202 OE1        65.2654   20.6938   41.6904 O.2     269 GLN308     -0.5000 DICT
   2203 N          61.4877   17.3519   45.5878 N.am    270 GLY309     -0.5000 BACKBONE|DICT|DIRECT
   2204 CA         61.0305   17.4130   46.9748 C.3     270 GLY309      0.0800 BACKBONE|DICT|DIRECT
   2205 C          60.5210   18.7887   47.4224 C.2     270 GLY309      0.5000 BACKBONE|DICT|DIRECT
   2206 O          60.6406   19.0993   48.6079 O.2     270 GLY309     -0.5000 BACKBONE|DICT|DIRECT
   2207 N          59.9563   19.6049   46.5122 N.am    271 TRP310     -0.5000 BACKBONE|DICT|DIRECT
   2208 CA         59.2655   20.8481   46.8684 C.3     271 TRP310      0.1400 BACKBONE|DICT|DIRECT
   2209 C          58.0184   20.5587   47.7141 C.2     271 TRP310      0.5000 BACKBONE|DICT|DIRECT
   2210 O          57.2079   19.7118   47.3413 O.2     271 TRP310     -0.5000 BACKBONE|DICT|DIRECT
   2211 CB         58.8515   21.6538   45.6227 C.3     271 TRP310     -0.1200 DICT
   2212 CG         59.9354   22.3255   44.8326 C.ar    271 TRP310      0.0750 DICT
   2213 CD1        61.0089   21.7312   44.2612 C.ar    271 TRP310     -0.1150 DICT
   2214 CD2        60.0293   23.7390   44.4809 C.ar    271 TRP310     -0.0550 DICT
   2215 CE2        61.1948   23.9305   43.6799 C.ar    271 TRP310      0.1300 DICT
   2216 CE3        59.2429   24.8837   44.7536 C.ar    271 TRP310     -0.1150 DICT
   2217 NE1        61.7527   22.6728   43.5810 N.pl3   271 TRP310     -0.5700 DICT
   2218 CZ2        61.5597   25.1904   43.1763 C.ar    271 TRP310     -0.1150 DICT
   2219 CZ3        59.5902   26.1489   44.2415 C.ar    271 TRP310     -0.1150 DICT
   2220 CH2        60.7492   26.3051   43.4575 C.ar    271 TRP310     -0.1150 DICT
   2221 N          57.9041   21.2953   48.8232 N.am    272 THR311     -0.5000 BACKBONE|DICT|DIRECT
   2222 CA         56.7607   21.2914   49.7285 C.3     272 THR311      0.1400 BACKBONE|DICT|DIRECT
   2223 C          56.0477   22.6602   49.6254 C.2     272 THR311      0.5000 BACKBONE|DICT|DIRECT
   2224 O          56.6551   23.6168   49.1386 O.2     272 THR311     -0.5000 BACKBONE|DICT|DIRECT
   2225 CB         57.2382   21.0814   51.1964 C.3     272 THR311      0.2050 DICT
   2226 CG2        58.0908   19.8176   51.3912 C.3     272 THR311     -0.1800 DICT
   2227 OG1        57.9287   22.1979   51.7340 O.3     272 THR311     -0.6830 DICT
   2228 N          54.7976   22.7597   50.1313 N.am    273 PRO312     -0.1400 BACKBONE|DICT|DIRECT
   2229 CA         54.1130   24.0467   50.3510 C.3     273 PRO312      0.0100 BACKBONE|DICT|DIRECT
   2230 C          54.9169   25.1389   51.0748 C.2     273 PRO312      0.5000 BACKBONE|DICT|DIRECT
   2231 O          54.9334   26.2622   50.5796 O.2     273 PRO312     -0.5000 BACKBONE|DICT|DIRECT
   2232 CB         52.8484   23.6451   51.1130 C.3     273 PRO312     -0.1200 DICT
   2233 CG         52.5154   22.2899   50.5102 C.3     273 PRO312     -0.1200 DICT
   2234 CD         53.8918   21.6444   50.4156 C.3     273 PRO312     -0.0500 DICT
   2235 N          55.6200   24.7995   52.1726 N.am    274 ARG313     -0.5000 BACKBONE|DICT|DIRECT
   2236 CA         56.4888   25.7449   52.8842 C.3     274 ARG313      0.1400 BACKBONE|DICT|DIRECT
   2237 C          57.6951   26.2250   52.0496 C.2     274 ARG313      0.5000 BACKBONE|DICT|DIRECT
   2238 O          58.0818   27.3827   52.2072 O.2     274 ARG313     -0.5000 BACKBONE|DICT|DIRECT
   2239 CB         56.9002   25.1843   54.2648 C.3     274 ARG313     -0.1200 DICT
   2240 CG         57.7637   26.1644   55.0873 C.3     274 ARG313     -0.0500 DICT
   2241 CD         57.8838   25.8182   56.5750 C.3     274 ARG313      0.1900 DICT
   2242 NE         58.8648   26.6942   57.2343 N.pl3   274 ARG313     -0.7000 DICT
   2243 CZ         58.9281   26.9818   58.5456 C.cat   274 ARG313      0.6399 DICT
   2244 NH1        58.0454   26.4737   59.4180 N.pl3   274 ARG313     -0.8000 DICT
   2245 NH2        59.8940   27.7970   58.9882 N.pl3   274 ARG313     -0.8000 DICT
   2246 N          58.2297   25.3719   51.1521 N.am    275 ARG314     -0.5000 BACKBONE|DICT|DIRECT
   2247 CA         59.2538   25.7607   50.1750 C.3     275 ARG314      0.1400 BACKBONE|DICT|DIRECT
   2248 C          58.7225   26.7862   49.1611 C.2     275 ARG314      0.5000 BACKBONE|DICT|DIRECT
   2249 O          59.4312   27.7452   48.8801 O.2     275 ARG314     -0.5000 BACKBONE|DICT|DIRECT
   2250 CB         59.8487   24.5301   49.4423 C.3     275 ARG314     -0.1200 DICT
   2251 CG         61.3159   24.2321   49.8009 C.3     275 ARG314     -0.0500 DICT
   2252 CD         62.3497   25.2966   49.3669 C.3     275 ARG314      0.1900 DICT
   2253 NE         62.5908   25.3656   47.9172 N.pl3   275 ARG314     -0.7000 DICT
   2254 CZ         63.2932   24.4910   47.1768 C.cat   275 ARG314      0.6399 DICT
   2255 NH1        63.7674   23.3479   47.6917 N.pl3   275 ARG314     -0.8000 DICT
   2256 NH2        63.5414   24.7864   45.8969 N.pl3   275 ARG314     -0.8000 DICT
   2257 N          57.4861   26.5946   48.6698 N.am    276 MET315     -0.5000 BACKBONE|DICT|DIRECT
   2258 CA         56.8078   27.4947   47.7305 C.3     276 MET315      0.1400 BACKBONE|DICT|DIRECT
   2259 C          56.5730   28.9056   48.3026 C.2     276 MET315      0.5000 BACKBONE|DICT|DIRECT
   2260 O          56.7491   29.8790   47.5692 O.2     276 MET315     -0.5000 BACKBONE|DICT|DIRECT
   2261 CB         55.4837   26.8573   47.2675 C.3     276 MET315     -0.1200 DICT
   2262 CG         55.6668   25.5445   46.4859 C.3     276 MET315      0.0475 DICT
   2263 SD         54.1806   24.5163   46.3833 S.3     276 MET315     -0.3350 DICT
   2264 CE         53.0983   25.6300   45.4578 C.3     276 MET315     -0.0125 DICT
   2265 N          56.2428   28.9900   49.6049 N.am    277 PHE316     -0.5000 BACKBONE|DICT|DIRECT
   2266 CA         56.1523   30.2507   50.3428 C.3     277 PHE316      0.1400 BACKBONE|DICT|DIRECT
   2267 C          57.5198   30.8777   50.6688 C.2     277 PHE316      0.5000 BACKBONE|DICT|DIRECT
   2268 O          57.5997   32.1028   50.7015 O.2     277 PHE316     -0.5000 BACKBONE|DICT|DIRECT
   2269 CB         55.2824   30.0915   51.6094 C.3     277 PHE316     -0.0050 DICT
   2270 CG         53.7941   29.9792   51.3315 C.ar    277 PHE316     -0.1150 DICT
   2271 CD1        53.1386   28.7344   51.4036 C.ar    277 PHE316     -0.1150 DICT
   2272 CD2        53.0735   31.1023   50.8778 C.ar    277 PHE316     -0.1150 DICT
   2273 CE1        51.8098   28.6215   51.0234 C.ar    277 PHE316     -0.1150 DICT
   2274 CE2        51.7355   30.9784   50.5300 C.ar    277 PHE316     -0.1150 DICT
   2275 CZ         51.1089   29.7405   50.5945 C.ar    277 PHE316     -0.1150 DICT
   2276 N          58.5676   30.0623   50.8966 N.am    278 LYS317     -0.5000 BACKBONE|DICT|DIRECT
   2277 CA         59.9391   30.5391   51.1257 C.3     278 LYS317      0.1400 BACKBONE|DICT|DIRECT
   2278 C          60.6194   31.1122   49.8733 C.2     278 LYS317      0.5000 BACKBONE|DICT|DIRECT
   2279 O          61.4040   32.0488   50.0097 O.2     278 LYS317     -0.5000 BACKBONE|DICT|DIRECT
   2280 CB         60.8114   29.4381   51.7755 C.3     278 LYS317     -0.1200 DICT
   2281 CG         60.7583   29.3801   53.3161 C.3     278 LYS317     -0.1200 DICT
   2282 CD         61.1483   30.6824   54.0512 C.3     278 LYS317     -0.1200 DICT
   2283 CE         62.4970   31.2983   53.6464 C.3     278 LYS317      0.1900 DICT
   2284 NZ         62.7396   32.5638   54.3623 N.4     278 LYS317     -0.3000 DICT
   2285 N          60.2887   30.5726   48.6897 N.am    279 GLU318     -0.5000 BACKBONE|DICT|DIRECT
   2286 CA         60.7135   31.0965   47.3896 C.3     279 GLU318      0.1400 BACKBONE|DICT|DIRECT
   2287 C          60.0078   32.4233   47.0508 C.2     279 GLU318      0.5000 BACKBONE|DICT|DIRECT
   2288 O          60.6266   33.2816   46.4230 O.2     279 GLU318     -0.5000 BACKBONE|DICT|DIRECT
   2289 CB         60.4562   30.0302   46.3028 C.3     279 GLU318     -0.1200 DICT
   2290 CG         61.2755   28.7268   46.4575 C.3     279 GLU318     -0.2200 DICT
   2291 CD         62.7383   28.7829   46.0200 C.2     279 GLU318      0.7000 DICT
   2292 OE1        63.2861   29.8984   45.8908 O.co2   279 GLU318     -0.8000 DICT
   2293 OE2        63.2868   27.6758   45.8254 O.co2   279 GLU318     -0.8000 DICT
   2294 N          58.7549   32.5897   47.5181 N.am    280 ALA319     -0.5000 BACKBONE|DICT|DIRECT
   2295 CA         58.0223   33.8540   47.4702 C.3     280 ALA319      0.1400 BACKBONE|DICT|DIRECT
   2296 C          58.6147   34.9087   48.4104 C.2     280 ALA319      0.5000 BACKBONE|DICT|DIRECT
   2297 O          58.8519   36.0261   47.9575 O.2     280 ALA319     -0.5000 BACKBONE|DICT|DIRECT
   2298 CB         56.5277   33.6181   47.7347 C.3     280 ALA319     -0.1800 DICT
   2299 N          58.9040   34.5150   49.6644 N.am    281 ASP320     -0.5000 BACKBONE|DICT|DIRECT
   2300 CA         59.5680   35.3217   50.6945 C.3     281 ASP320      0.1400 BACKBONE|DICT|DIRECT
   2301 C          60.9374   35.8476   50.2136 C.2     281 ASP320      0.5000 BACKBONE|DICT|DIRECT
   2302 O          61.2197   37.0298   50.3984 O.2     281 ASP320     -0.5000 BACKBONE|DICT|DIRECT
   2303 CB         59.7065   34.5169   52.0123 C.3     281 ASP320     -0.2200 DICT
   2304 CG         60.1439   35.3249   53.2397 C.2     281 ASP320      0.7000 DICT
   2305 OD1        59.6847   36.4802   53.3786 O.co2   281 ASP320     -0.8000 DICT
   2306 OD2        60.8400   34.7153   54.0823 O.co2   281 ASP320     -0.8000 DICT
   2307 N          61.7182   34.9740   49.5488 N.am    282 ASP321     -0.5000 BACKBONE|DICT|DIRECT
   2308 CA         62.9927   35.2901   48.9012 C.3     282 ASP321      0.1400 BACKBONE|DICT|DIRECT
   2309 C          62.8440   36.3400   47.7822 C.2     282 ASP321      0.5000 BACKBONE|DICT|DIRECT
   2310 O          63.6931   37.2244   47.6936 O.2     282 ASP321     -0.5000 BACKBONE|DICT|DIRECT
   2311 CB         63.7018   34.0191   48.3747 C.3     282 ASP321     -0.2200 DICT
   2312 CG         65.0997   34.2823   47.7989 C.2     282 ASP321      0.7000 DICT
   2313 OD1        65.2698   34.0762   46.5771 O.co2   282 ASP321     -0.8000 DICT
   2314 OD2        65.9787   34.6730   48.5973 O.co2   282 ASP321     -0.8000 DICT
   2315 N          61.7758   36.2443   46.9666 N.am    283 PHE322     -0.5000 BACKBONE|DICT|DIRECT
   2316 CA         61.5168   37.1878   45.8767 C.3     283 PHE322      0.1400 BACKBONE|DICT|DIRECT
   2317 C          61.2127   38.5954   46.4274 C.2     283 PHE322      0.5000 BACKBONE|DICT|DIRECT
   2318 O          61.7980   39.5446   45.9140 O.2     283 PHE322     -0.5000 BACKBONE|DICT|DIRECT
   2319 CB         60.4004   36.6699   44.9387 C.3     283 PHE322     -0.0050 DICT
   2320 CG         60.5087   37.1670   43.4995 C.ar    283 PHE322     -0.1150 DICT
   2321 CD1        60.8186   36.2712   42.4538 C.ar    283 PHE322     -0.1150 DICT
   2322 CD2        60.3808   38.5378   43.1909 C.ar    283 PHE322     -0.1150 DICT
   2323 CE1        60.9644   36.7414   41.1530 C.ar    283 PHE322     -0.1150 DICT
   2324 CE2        60.5405   38.9885   41.8908 C.ar    283 PHE322     -0.1150 DICT
   2325 CZ         60.8288   38.0931   40.8735 C.ar    283 PHE322     -0.1150 DICT
   2326 N          60.3840   38.7136   47.4849 N.am    284 PHE323     -0.5000 BACKBONE|DICT|DIRECT
   2327 CA         60.1300   39.9839   48.1795 C.3     284 PHE323      0.1400 BACKBONE|DICT|DIRECT
   2328 C          61.4072   40.6438   48.7359 C.2     284 PHE323      0.5000 BACKBONE|DICT|DIRECT
   2329 O          61.6834   41.7917   48.3883 O.2     284 PHE323     -0.5000 BACKBONE|DICT|DIRECT
   2330 CB         59.0257   39.8434   49.2579 C.3     284 PHE323     -0.0050 DICT
   2331 CG         57.6058   39.8249   48.7098 C.ar    284 PHE323     -0.1150 DICT
   2332 CD1        56.9473   38.6057   48.4511 C.ar    284 PHE323     -0.1150 DICT
   2333 CD2        56.9904   41.0257   48.2989 C.ar    284 PHE323     -0.1150 DICT
   2334 CE1        55.7308   38.5914   47.7839 C.ar    284 PHE323     -0.1150 DICT
   2335 CE2        55.7564   40.9979   47.6616 C.ar    284 PHE323     -0.1150 DICT
   2336 CZ         55.1460   39.7826   47.3800 C.ar    284 PHE323     -0.1150 DICT
   2337 N          62.1943   39.8958   49.5279 N.am    285 THR324     -0.5000 BACKBONE|DICT|DIRECT
   2338 CA         63.4474   40.3748   50.1240 C.3     285 THR324      0.1400 BACKBONE|DICT|DIRECT
   2339 C          64.5695   40.6886   49.1105 C.2     285 THR324      0.5000 BACKBONE|DICT|DIRECT
   2340 O          65.4107   41.5304   49.4294 O.2     285 THR324     -0.5000 BACKBONE|DICT|DIRECT
   2341 CB         64.0039   39.3860   51.1773 C.3     285 THR324      0.2050 DICT
   2342 CG2        63.0417   39.1238   52.3421 C.3     285 THR324     -0.1800 DICT
   2343 OG1        64.4086   38.1600   50.6000 O.3     285 THR324     -0.6830 DICT
   2344 N          64.5452   40.0821   47.9072 N.am    286 SER325     -0.5000 BACKBONE|DICT|DIRECT
   2345 CA         65.4592   40.4228   46.8119 C.3     286 SER325      0.1400 BACKBONE|DICT|DIRECT
   2346 C          65.2291   41.8545   46.2875 C.2     286 SER325      0.5000 BACKBONE|DICT|DIRECT
   2347 O          66.2082   42.5611   46.0515 O.2     286 SER325     -0.5000 BACKBONE|DICT|DIRECT
   2348 CB         65.4213   39.3445   45.7024 C.3     286 SER325      0.1450 DICT
   2349 OG         64.3746   39.5270   44.7679 O.3     286 SER325     -0.6830 DICT
   2350 N          63.9545   42.2791   46.1888 N.am    287 LEU326     -0.5000 BACKBONE|DICT|DIRECT
   2351 CA         63.5652   43.6414   45.8108 C.3     287 LEU326      0.1400 BACKBONE|DICT|DIRECT
   2352 C          63.8439   44.6881   46.9142 C.2     287 LEU326      0.5000 BACKBONE|DICT|DIRECT
   2353 O          63.6866   45.8789   46.6537 O.2     287 LEU326     -0.5000 BACKBONE|DICT|DIRECT
   2354 CB         62.0710   43.6899   45.4043 C.3     287 LEU326     -0.1200 DICT
   2355 CG         61.5936   42.6673   44.3531 C.3     287 LEU326     -0.0600 DICT
   2356 CD1        60.1187   42.9136   43.9959 C.3     287 LEU326     -0.1800 DICT
   2357 CD2        62.4625   42.6307   43.0885 C.3     287 LEU326     -0.1800 DICT
   2358 N          64.2472   44.2430   48.1170 N.am    288 GLY327     -0.5000 BACKBONE|DICT|DIRECT
   2359 CA         64.4937   45.0942   49.2798 C.3     288 GLY327      0.0800 BACKBONE|DICT|DIRECT
   2360 C          63.2274   45.2738   50.1338 C.2     288 GLY327      0.5000 BACKBONE|DICT|DIRECT
   2361 O          63.2505   46.0733   51.0686 O.2     288 GLY327     -0.5000 BACKBONE|DICT|DIRECT
   2362 N          62.1372   44.5455   49.8290 N.am    289 LEU328     -0.5000 BACKBONE|DICT|DIRECT
   2363 CA         60.8801   44.5544   50.5798 C.3     289 LEU328      0.1400 BACKBONE|DICT|DIRECT
   2364 C          60.9828   43.6829   51.8487 C.2     289 LEU328      0.5000 BACKBONE|DICT|DIRECT
   2365 O          61.9377   42.9228   52.0107 O.2     289 LEU328     -0.5000 BACKBONE|DICT|DIRECT
   2366 CB         59.7262   44.1070   49.6518 C.3     289 LEU328     -0.1200 DICT
   2367 CG         59.5198   45.0035   48.4098 C.3     289 LEU328     -0.0600 DICT
   2368 CD1        58.6031   44.3400   47.3706 C.3     289 LEU328     -0.1800 DICT
   2369 CD2        59.0082   46.4000   48.7957 C.3     289 LEU328     -0.1800 DICT
   2370 N          60.0102   43.8522   52.7556 N.am    290 LEU329     -0.5000 BACKBONE|DICT|DIRECT
   2371 CA         60.0187   43.2851   54.1064 C.3     290 LEU329      0.1400 BACKBONE|DICT|DIRECT
   2372 C          59.8575   41.7451   54.1025 C.2     290 LEU329      0.5000 BACKBONE|DICT|DIRECT
   2373 O          58.9432   41.2567   53.4387 O.2     290 LEU329     -0.5000 BACKBONE|DICT|DIRECT
   2374 CB         58.8520   43.9326   54.8878 C.3     290 LEU329     -0.1200 DICT
   2375 CG         59.0301   45.4448   55.1599 C.3     290 LEU329     -0.0600 DICT
   2376 CD1        57.7119   46.0937   55.6217 C.3     290 LEU329     -0.1800 DICT
   2377 CD2        60.1903   45.7354   56.1339 C.3     290 LEU329     -0.1800 DICT
   2378 N          60.7061   41.0008   54.8541 N.am    291 PRO330     -0.1400 BACKBONE|DICT|DIRECT
   2379 CA         60.4625   39.5691   55.1152 C.3     291 PRO330      0.0100 BACKBONE|DICT|DIRECT
   2380 C          59.2598   39.3632   56.0525 C.2     291 PRO330      0.5000 BACKBONE|DICT|DIRECT
   2381 O          59.0677   40.1606   56.9731 O.2     291 PRO330     -0.5000 BACKBONE|DICT|DIRECT
   2382 CB         61.7642   39.0981   55.7833 C.3     291 PRO330     -0.1200 DICT
   2383 CG         62.3024   40.3269   56.4962 C.3     291 PRO330     -0.1200 DICT
   2384 CD         61.8782   41.4821   55.5935 C.3     291 PRO330     -0.0500 DICT
   2385 N          58.4828   38.2942   55.8144 N.am    292 VAL331     -0.5000 BACKBONE|DICT|DIRECT
   2386 CA         57.3743   37.9052   56.6938 C.3     292 VAL331      0.1400 BACKBONE|DICT|DIRECT
   2387 C          57.9222   37.3862   58.0534 C.2     292 VAL331      0.5000 BACKBONE|DICT|DIRECT
   2388 O          58.9665   36.7281   58.0408 O.2     292 VAL331     -0.5000 BACKBONE|DICT|DIRECT
   2389 CB         56.4819   36.8177   56.0349 C.3     292 VAL331     -0.0600 DICT
   2390 CG1        55.9359   37.2949   54.6799 C.3     292 VAL331     -0.1800 DICT
   2391 CG2        57.1174   35.4235   55.9020 C.3     292 VAL331     -0.1800 DICT
   2392 N          57.2751   37.7236   59.2000 N.am    293 PRO332     -0.1400 BACKBONE|DICT|DIRECT
   2393 CA         57.8330   37.4159   60.5395 C.3     293 PRO332      0.0100 BACKBONE|DICT|DIRECT
   2394 C          58.0574   35.9133   60.8398 C.2     293 PRO332      0.5000 BACKBONE|DICT|DIRECT
   2395 O          57.4749   35.0730   60.1554 O.2     293 PRO332     -0.5000 BACKBONE|DICT|DIRECT
   2396 CB         56.7945   38.0079   61.5137 C.3     293 PRO332     -0.1200 DICT
   2397 CG         56.0724   39.0763   60.7203 C.3     293 PRO332     -0.1200 DICT
   2398 CD         56.0269   38.4845   59.3215 C.3     293 PRO332     -0.0500 DICT
   2399 N          58.8057   35.5927   61.9234 N.am    294 PRO333     -0.1400 BACKBONE|DICT|DIRECT
   2400 CA         58.8363   34.2298   62.5028 C.3     294 PRO333      0.0100 BACKBONE|DICT|DIRECT
   2401 C          57.4527   33.6838   62.9147 C.2     294 PRO333      0.5000 BACKBONE|DICT|DIRECT
   2402 O          57.2047   32.4859   62.7779 O.2     294 PRO333     -0.5000 BACKBONE|DICT|DIRECT
   2403 CB         59.7717   34.3637   63.7193 C.3     294 PRO333     -0.1200 DICT
   2404 CG         60.6209   35.5891   63.4273 C.3     294 PRO333     -0.1200 DICT
   2405 CD         59.6602   36.5053   62.6825 C.3     294 PRO333     -0.0500 DICT
   2406 N          56.5842   34.5996   63.3780 N.am    295 GLU334     -0.5000 BACKBONE|DICT|DIRECT
   2407 CA         55.1973   34.3784   63.7782 C.3     295 GLU334      0.1400 BACKBONE|DICT|DIRECT
   2408 C          54.2755   33.9136   62.6319 C.2     295 GLU334      0.5000 BACKBONE|DICT|DIRECT
   2409 O          53.3520   33.1452   62.8999 O.2     295 GLU334     -0.5000 BACKBONE|DICT|DIRECT
   2410 CB         54.7118   35.6691   64.4731 C.3     295 GLU334     -0.1200 DICT
   2411 CG         53.2571   35.6533   64.9803 C.3     295 GLU334     -0.2200 DICT
   2412 CD         52.8903   36.8861   65.8124 C.2     295 GLU334      0.7000 DICT
   2413 OE1        53.5843   37.9194   65.6904 O.co2   295 GLU334     -0.8000 DICT
   2414 OE2        51.9032   36.7715   66.5689 O.co2   295 GLU334     -0.8000 DICT
   2415 N          54.5648   34.3349   61.3839 N.am    296 PHE335     -0.5000 BACKBONE|DICT|DIRECT
   2416 CA         53.8907   33.8593   60.1708 C.3     296 PHE335      0.1400 BACKBONE|DICT|DIRECT
   2417 C          54.0548   32.3444   59.9581 C.2     296 PHE335      0.5000 BACKBONE|DICT|DIRECT
   2418 O          53.0533   31.6584   59.7750 O.2     296 PHE335     -0.5000 BACKBONE|DICT|DIRECT
   2419 CB         54.3079   34.7106   58.9404 C.3     296 PHE335     -0.0050 DICT
   2420 CG         53.9122   34.1947   57.5626 C.ar    296 PHE335     -0.1150 DICT
   2421 CD1        52.6880   34.5766   56.9777 C.ar    296 PHE335     -0.1150 DICT
   2422 CD2        54.6977   33.2157   56.9157 C.ar    296 PHE335     -0.1150 DICT
   2423 CE1        52.2940   34.0225   55.7682 C.ar    296 PHE335     -0.1150 DICT
   2424 CE2        54.2824   32.6675   55.7108 C.ar    296 PHE335     -0.1150 DICT
   2425 CZ         53.0845   33.0701   55.1392 C.ar    296 PHE335     -0.1150 DICT
   2426 N          55.3044   31.8521   60.0248 N.am    297 TRP336     -0.5000 BACKBONE|DICT|DIRECT
   2427 CA         55.6570   30.4414   59.8174 C.3     297 TRP336      0.1400 BACKBONE|DICT|DIRECT
   2428 C          55.1164   29.4880   60.8936 C.2     297 TRP336      0.5000 BACKBONE|DICT|DIRECT
   2429 O          54.9185   28.3098   60.5980 O.2     297 TRP336     -0.5000 BACKBONE|DICT|DIRECT
   2430 CB         57.1860   30.2982   59.6970 C.3     297 TRP336     -0.1200 DICT
   2431 CG         57.7966   31.1340   58.6180 C.ar    297 TRP336      0.0750 DICT
   2432 CD1        58.4889   32.2800   58.8022 C.ar    297 TRP336     -0.1150 DICT
   2433 CD2        57.6647   30.9688   57.1762 C.ar    297 TRP336     -0.0550 DICT
   2434 CE2        58.2696   32.0952   56.5415 C.ar    297 TRP336      0.1300 DICT
   2435 CE3        57.0618   30.0004   56.3386 C.ar    297 TRP336     -0.1150 DICT
   2436 NE1        58.7798   32.8450   57.5798 N.pl3   297 TRP336     -0.5700 DICT
   2437 CZ2        58.2427   32.2717   55.1507 C.ar    297 TRP336     -0.1150 DICT
   2438 CZ3        57.0518   30.1548   54.9383 C.ar    297 TRP336     -0.1150 DICT
   2439 CH2        57.6276   31.2960   54.3495 C.ar    297 TRP336     -0.1150 DICT
   2440 N          54.8872   30.0162   62.1057 N.am    298 ASN337     -0.5000 BACKBONE|DICT|DIRECT
   2441 CA         54.3329   29.2845   63.2385 C.3     298 ASN337      0.1400 BACKBONE|DICT|DIRECT
   2442 C          52.8016   29.1420   63.1384 C.2     298 ASN337      0.5000 BACKBONE|DICT|DIRECT
   2443 O          52.2903   28.0498   63.3838 O.2     298 ASN337     -0.5000 BACKBONE|DICT|DIRECT
   2444 CB         54.7604   30.0051   64.5391 C.3     298 ASN337     -0.1200 DICT
   2445 CG         54.4800   29.1942   65.8078 C.2     298 ASN337      0.5000 DICT
   2446 ND2        55.4359   28.3620   66.2263 N.am    298 ASN337     -0.7600 DICT
   2447 OD1        53.4147   29.3236   66.4060 O.2     298 ASN337     -0.5000 DICT
   2448 N          52.1069   30.2462   62.8144 N.am    299 LYS338     -0.5000 BACKBONE|DICT|DIRECT
   2449 CA         50.6538   30.3555   62.9566 C.3     299 LYS338      0.1400 BACKBONE|DICT|DIRECT
   2450 C          49.8573   30.1031   61.6643 C.2     299 LYS338      0.5000 BACKBONE|DICT|DIRECT
   2451 O          48.6546   29.8694   61.7736 O.2     299 LYS338     -0.5000 BACKBONE|DICT|DIRECT
   2452 CB         50.3112   31.7414   63.5353 C.3     299 LYS338     -0.1200 DICT
   2453 CG         50.8308   31.9698   64.9642 C.3     299 LYS338     -0.1200 DICT
   2454 CD         50.3522   33.3126   65.5294 C.3     299 LYS338     -0.1200 DICT
   2455 CE         50.6801   33.4946   67.0152 C.3     299 LYS338      0.1900 DICT
   2456 NZ         50.2010   34.7972   67.5060 N.4     299 LYS338     -0.3000 DICT
   2457 N          50.4982   30.1578   60.4829 N.am    300 SER339     -0.5000 BACKBONE|DICT|DIRECT
   2458 CA         49.8387   29.9707   59.1842 C.3     300 SER339      0.1400 BACKBONE|DICT|DIRECT
   2459 C          49.3730   28.5248   58.9340 C.2     300 SER339      0.5000 BACKBONE|DICT|DIRECT
   2460 O          50.0079   27.5845   59.4123 O.2     300 SER339     -0.5000 BACKBONE|DICT|DIRECT
   2461 CB         50.7840   30.4036   58.0510 C.3     300 SER339      0.1450 DICT
   2462 OG         50.8486   31.8079   57.9595 O.3     300 SER339     -0.6830 DICT
   2463 N          48.3040   28.3905   58.1315 N.am    301 MET340     -0.5000 BACKBONE|DICT|DIRECT
   2464 CA         47.7641   27.1190   57.6539 C.3     301 MET340      0.1400 BACKBONE|DICT|DIRECT
   2465 C          48.1177   26.9722   56.1617 C.2     301 MET340      0.5000 BACKBONE|DICT|DIRECT
   2466 O          47.2459   27.1246   55.3072 O.2     301 MET340     -0.5000 BACKBONE|DICT|DIRECT
   2467 CB         46.2392   27.0830   57.9270 C.3     301 MET340     -0.1200 DICT
   2468 CG         45.6173   25.6832   57.7611 C.3     301 MET340      0.0475 DICT
   2469 SD         43.8571   25.6464   57.3212 S.3     301 MET340     -0.3350 DICT
   2470 CE         43.9821   25.7523   55.5139 C.3     301 MET340     -0.0125 DICT
   2471 N          49.4047   26.7084   55.8751 N.am    302 LEU341     -0.5000 BACKBONE|DICT|DIRECT
   2472 CA         49.9461   26.5953   54.5129 C.3     302 LEU341      0.1400 BACKBONE|DICT|DIRECT
   2473 C          49.6254   25.2581   53.8095 C.2     302 LEU341      0.5000 BACKBONE|DICT|DIRECT
   2474 O          49.9235   25.1389   52.6224 O.2     302 LEU341     -0.5000 BACKBONE|DICT|DIRECT
   2475 CB         51.4755   26.8485   54.5322 C.3     302 LEU341     -0.1200 DICT
   2476 CG         51.9206   28.2242   55.0872 C.3     302 LEU341     -0.0600 DICT
   2477 CD1        53.4620   28.3264   55.1422 C.3     302 LEU341     -0.1800 DICT
   2478 CD2        51.2824   29.4166   54.3371 C.3     302 LEU341     -0.1800 DICT
   2479 N          49.0197   24.2945   54.5245 N.am    303 GLU342     -0.5000 BACKBONE|DICT|DIRECT
   2480 CA         48.5908   22.9926   54.0051 C.3     303 GLU342      0.1400 BACKBONE|DICT|DIRECT
   2481 C          47.1697   22.6775   54.4930 C.2     303 GLU342      0.5000 BACKBONE|DICT|DIRECT
   2482 O          46.7410   23.2243   55.5078 O.2     303 GLU342     -0.5000 BACKBONE|DICT|DIRECT
   2483 CB         49.5630   21.8913   54.4850 C.3     303 GLU342     -0.1200 DICT
   2484 CG         51.0281   22.1354   54.0830 C.3     303 GLU342     -0.2200 DICT
   2485 CD         51.9361   20.9493   54.4050 C.2     303 GLU342      0.7000 DICT
   2486 OE1        51.9555   20.5468   55.5884 O.co2   303 GLU342     -0.8000 DICT
   2487 OE2        52.6056   20.4715   53.4635 O.co2   303 GLU342     -0.8000 DICT
   2488 N          46.4826   21.7627   53.7866 N.am    304 LYS343     -0.5000 BACKBONE|DICT|DIRECT
   2489 CA         45.1846   21.2070   54.1833 C.3     304 LYS343      0.1400 BACKBONE|DICT|DIRECT
   2490 C          45.3511   20.2954   55.4256 C.2     304 LYS343      0.5000 BACKBONE|DICT|DIRECT
   2491 O          46.0759   19.3048   55.3122 O.2     304 LYS343     -0.5000 BACKBONE|DICT|DIRECT
   2492 CB         44.6223   20.4068   52.9863 C.3     304 LYS343     -0.1200 DICT
   2493 CG         43.1968   19.8683   53.2203 C.3     304 LYS343     -0.1200 DICT
   2494 CD         42.6155   19.1541   51.9917 C.3     304 LYS343     -0.1200 DICT
   2495 CE         41.2124   18.5918   52.2609 C.3     304 LYS343      0.1900 DICT
   2496 NZ         40.7148   17.8106   51.1176 N.4     304 LYS343     -0.3000 DICT
   2497 N          44.7106   20.6287   56.5752 N.am    305 PRO344     -0.1400 BACKBONE|DICT|DIRECT
   2498 CA         44.7559   19.7993   57.7998 C.3     305 PRO344      0.0100 BACKBONE|DICT|DIRECT
   2499 C          44.3597   18.3230   57.6264 C.2     305 PRO344      0.5000 BACKBONE|DICT|DIRECT
   2500 O          43.2804   18.0302   57.1107 O.2     305 PRO344     -0.5000 BACKBONE|DICT|DIRECT
   2501 CB         43.7951   20.5162   58.7565 C.3     305 PRO344     -0.1200 DICT
   2502 CG         43.8987   21.9671   58.3479 C.3     305 PRO344     -0.1200 DICT
   2503 CD         43.9531   21.8587   56.8301 C.3     305 PRO344     -0.0500 DICT
   2504 N          45.2564   17.4355   58.0804 N.am    306 THR345     -0.5000 BACKBONE|DICT|DIRECT
   2505 CA         45.0833   15.9814   58.0855 C.3     306 THR345      0.1400 BACKBONE|DICT|DIRECT
   2506 C          44.4762   15.4560   59.4099 C.2     306 THR345      0.5000 BACKBONE|DICT|DIRECT
   2507 O          44.2444   14.2514   59.5150 O.2     306 THR345     -0.5000 BACKBONE|DICT|DIRECT
   2508 CB         46.4453   15.2749   57.8434 C.3     306 THR345      0.2050 DICT
   2509 CG2        47.1429   15.7179   56.5469 C.3     306 THR345     -0.1800 DICT
   2510 OG1        47.3381   15.4379   58.9317 O.3     306 THR345     -0.6830 DICT
   2511 N          44.1877   16.3537   60.3733 N.am    307 ASP346     -0.5000 BACKBONE|DICT|DIRECT
   2512 CA         43.5455   16.0657   61.6668 C.3     307 ASP346      0.1400 BACKBONE|DICT|DIRECT
   2513 C          42.0780   15.5917   61.5616 C.2     307 ASP346      0.5000 BACKBONE|DICT|DIRECT
   2514 O          41.5012   15.2204   62.5836 O.2     307 ASP346     -0.5000 BACKBONE|DICT|DIRECT
   2515 CB         43.5979   17.2522   62.6685 C.3     307 ASP346     -0.2200 DICT
   2516 CG         44.8660   18.1082   62.6630 C.2     307 ASP346      0.7000 DICT
   2517 OD1        45.5879   18.0673   63.6811 O.co2   307 ASP346     -0.8000 DICT
   2518 OD2        45.0435   18.8619   61.6803 O.co2   307 ASP346     -0.8000 DICT
   2519 N          41.4893   15.6471   60.3554 N.am    308 GLY347     -0.5000 BACKBONE|DICT|DIRECT
   2520 CA         40.0731   15.3867   60.1105 C.3     308 GLY347      0.0800 BACKBONE|DICT|DIRECT
   2521 C          39.2481   16.6818   60.1944 C.2     308 GLY347      0.5000 BACKBONE|DICT|DIRECT
   2522 O          38.0279   16.6138   60.0505 O.2     308 GLY347     -0.5000 BACKBONE|DICT|DIRECT
   2523 N          39.8928   17.8471   60.4102 N.am    309 ARG348     -0.5000 BACKBONE|DICT|DIRECT
   2524 CA         39.2633   19.1668   60.3919 C.3     309 ARG348      0.1400 BACKBONE|DICT|DIRECT
   2525 C          38.7399   19.5226   58.9970 C.2     309 ARG348      0.5000 BACKBONE|DICT|DIRECT
   2526 O          39.4781   19.4268   58.0154 O.2     309 ARG348     -0.5000 BACKBONE|DICT|DIRECT
   2527 CB         40.2624   20.2549   60.8292 C.3     309 ARG348     -0.1200 DICT
   2528 CG         40.5817   20.2625   62.3290 C.3     309 ARG348     -0.0500 DICT
   2529 CD         41.5213   21.4154   62.7126 C.3     309 ARG348      0.1900 DICT
   2530 NE         42.9152   21.1769   62.3085 N.pl3   309 ARG348     -0.7000 DICT
   2531 CZ         43.8644   22.1139   62.1375 C.cat   309 ARG348      0.6399 DICT
   2532 NH1        43.5887   23.4238   62.2126 N.pl3   309 ARG348     -0.8000 DICT
   2533 NH2        45.1192   21.7213   61.8904 N.pl3   309 ARG348     -0.8000 DICT
   2534 N          37.4907   19.9999   58.9786 N.am    310 GLU349     -0.5000 BACKBONE|DICT|DIRECT
   2535 CA         36.8617   20.6275   57.8273 C.3     310 GLU349      0.1400 BACKBONE|DICT|DIRECT
   2536 C          37.2474   22.1159   57.8294 C.2     310 GLU349      0.5000 BACKBONE|DICT|DIRECT
   2537 O          37.2149   22.7315   58.8948 O.2     310 GLU349     -0.5000 BACKBONE|DICT|DIRECT
   2538 CB         35.3428   20.4018   57.9692 C.3     310 GLU349     -0.1200 DICT
   2539 CG         34.5032   20.7811   56.7434 C.3     310 GLU349     -0.2200 DICT
   2540 CD         34.8595   19.9473   55.5144 C.2     310 GLU349      0.7000 DICT
   2541 OE1        34.3497   18.8093   55.4278 O.co2   310 GLU349     -0.8000 DICT
   2542 OE2        35.6541   20.4547   54.6939 O.co2   310 GLU349     -0.8000 DICT
   2543 N          37.6484   22.6587   56.6688 N.am    311 VAL350     -0.5000 BACKBONE|DICT|DIRECT
   2544 CA         38.2059   24.0125   56.5759 C.3     311 VAL350      0.1400 BACKBONE|DICT|DIRECT
   2545 C          37.7608   24.7252   55.2915 C.2     311 VAL350      0.5000 BACKBONE|DICT|DIRECT
   2546 O          37.3982   24.0776   54.3081 O.2     311 VAL350     -0.5000 BACKBONE|DICT|DIRECT
   2547 CB         39.7686   24.0167   56.6094 C.3     311 VAL350     -0.0600 DICT
   2548 CG1        40.3294   23.3434   57.8673 C.3     311 VAL350     -0.1800 DICT
   2549 CG2        40.4739   23.4658   55.3531 C.3     311 VAL350     -0.1800 DICT
   2550 N          37.8680   26.0629   55.3260 N.am    312 VAL351     -0.5000 BACKBONE|DICT|DIRECT
   2551 CA         37.7730   26.9378   54.1634 C.3     312 VAL351      0.1400 BACKBONE|DICT|DIRECT
   2552 C          39.1363   26.9006   53.4403 C.2     312 VAL351      0.5000 BACKBONE|DICT|DIRECT
   2553 O          40.0801   27.5583   53.8801 O.2     312 VAL351     -0.5000 BACKBONE|DICT|DIRECT
   2554 CB         37.4391   28.4017   54.5848 C.3     312 VAL351     -0.0600 DICT
   2555 CG1        37.3871   29.3765   53.3911 C.3     312 VAL351     -0.1800 DICT
   2556 CG2        36.1199   28.4870   55.3771 C.3     312 VAL351     -0.1800 DICT
   2557 N          39.2353   26.0744   52.3854 N.am    313 CYS352     -0.5000 BACKBONE|DICT|DIRECT
   2558 CA         40.4889   25.8279   51.6635 C.3     313 CYS352      0.1400 BACKBONE|DICT|DIRECT
   2559 C          40.9303   26.9538   50.7149 C.2     313 CYS352      0.5000 BACKBONE|DICT|DIRECT
   2560 O          42.1210   27.0102   50.4023 O.2     313 CYS352     -0.5000 BACKBONE|DICT|DIRECT
   2561 CB         40.4125   24.4850   50.9024 C.3     313 CYS352      0.0975 DICT
   2562 SG         41.0177   23.0279   51.7957 S.3     313 CYS352     -0.2175 DICT
   2563 N          39.9903   27.8065   50.2700 N.am    314 HIS353     -0.5000 BACKBONE|DICT|DIRECT
   2564 CA         40.2360   28.8857   49.3123 C.3     314 HIS353      0.1400 BACKBONE|DICT|DIRECT
   2565 C          41.2262   29.9298   49.8584 C.2     314 HIS353      0.5000 BACKBONE|DICT|DIRECT
   2566 O          41.0072   30.4521   50.9509 O.2     314 HIS353     -0.5000 BACKBONE|DICT|DIRECT
   2567 CB         38.8924   29.5291   48.9289 C.3     314 HIS353     -0.2970 DICT
   2568 CG         38.9502   30.3346   47.6568 C.2     314 HIS353      0.5040 DICT
   2569 CD2        39.3689   31.6373   47.4804 C.2     314 HIS353     -0.2610 DICT
   2570 ND1        38.5686   29.8112   46.4163 N.pl3   314 HIS353     -0.5640 DICT
   2571 CE1        38.7682   30.7980   45.5544 C.2     314 HIS353      0.1820 DICT
   2572 NE2        39.2418   31.9021   46.1298 N.2     314 HIS353     -0.2910 DICT
   2573 N          42.2860   30.1925   49.0747 N.am    315 ALA354     -0.5000 BACKBONE|DICT|DIRECT
   2574 CA         43.4302   31.0463   49.4037 C.3     315 ALA354      0.1400 BACKBONE|DICT|DIRECT
   2575 C          43.0426   32.4532   49.8946 C.2     315 ALA354      0.5000 BACKBONE|DICT|DIRECT
   2576 O          42.2810   33.1459   49.2159 O.2     315 ALA354     -0.5000 BACKBONE|DICT|DIRECT
   2577 CB         44.3319   31.1356   48.1630 C.3     315 ALA354     -0.1800 DICT
   2578 N          43.5783   32.8347   51.0655 N.am    316 SER355     -0.5000 BACKBONE|DICT|DIRECT
   2579 CA         43.3441   34.1300   51.7008 C.3     316 SER355      0.1400 BACKBONE|DICT|DIRECT
   2580 C          44.4686   34.4722   52.6912 C.2     316 SER355      0.5000 BACKBONE|DICT|DIRECT
   2581 O          45.0022   33.5847   53.3586 O.2     316 SER355     -0.5000 BACKBONE|DICT|DIRECT
   2582 CB         41.9359   34.1804   52.3422 C.3     316 SER355      0.1450 DICT
   2583 OG         41.8111   33.3608   53.4883 O.3     316 SER355     -0.6830 DICT
   2584 N          44.7761   35.7753   52.7642 N.am    317 ALA356     -0.5000 BACKBONE|DICT|DIRECT
   2585 CA         45.7704   36.3799   53.6437 C.3     317 ALA356      0.1400 BACKBONE|DICT|DIRECT
   2586 C          45.0634   37.2436   54.6959 C.2     317 ALA356      0.5000 BACKBONE|DICT|DIRECT
   2587 O          44.0392   37.8618   54.4015 O.2     317 ALA356     -0.5000 BACKBONE|DICT|DIRECT
   2588 CB         46.7130   37.2323   52.7899 C.3     317 ALA356     -0.1800 DICT
   2589 N          45.6292   37.2422   55.9101 N.am    318 TRP357     -0.5000 BACKBONE|DICT|DIRECT
   2590 CA         45.0153   37.7634   57.1268 C.3     318 TRP357      0.1400 BACKBONE|DICT|DIRECT
   2591 C          45.9157   38.8084   57.7945 C.2     318 TRP357      0.5000 BACKBONE|DICT|DIRECT
   2592 O          47.1126   38.5667   57.9580 O.2     318 TRP357     -0.5000 BACKBONE|DICT|DIRECT
   2593 CB         44.7765   36.5852   58.0924 C.3     318 TRP357     -0.1200 DICT
   2594 CG         43.7943   35.5455   57.6394 C.ar    318 TRP357      0.0750 DICT
   2595 CD1        43.9731   34.6551   56.6356 C.ar    318 TRP357     -0.1150 DICT
   2596 CD2        42.4564   35.2947   58.1584 C.ar    318 TRP357     -0.0550 DICT
   2597 CE2        41.8668   34.2363   57.4010 C.ar    318 TRP357      0.1300 DICT
   2598 CE3        41.6848   35.8468   59.2070 C.ar    318 TRP357     -0.1150 DICT
   2599 NE1        42.8356   33.8935   56.4813 N.pl3   318 TRP357     -0.5700 DICT
   2600 CZ2        40.5717   33.7597   57.6631 C.ar    318 TRP357     -0.1150 DICT
   2601 CZ3        40.3921   35.3677   59.4863 C.ar    318 TRP357     -0.1150 DICT
   2602 CH2        39.8331   34.3320   58.7141 C.ar    318 TRP357     -0.1150 DICT
   2603 N          45.2886   39.9213   58.2068 N.am    319 ASP358     -0.5000 BACKBONE|DICT|DIRECT
   2604 CA         45.8601   40.9580   59.0633 C.3     319 ASP358      0.1400 BACKBONE|DICT|DIRECT
   2605 C          45.0569   40.9089   60.3703 C.2     319 ASP358      0.5000 BACKBONE|DICT|DIRECT
   2606 O          43.8287   40.9990   60.3388 O.2     319 ASP358     -0.5000 BACKBONE|DICT|DIRECT
   2607 CB         45.7750   42.3571   58.3991 C.3     319 ASP358     -0.2200 DICT
   2608 CG         46.5592   43.4840   59.0941 C.2     319 ASP358      0.7000 DICT
   2609 OD1        47.0837   43.2620   60.2085 O.co2   319 ASP358     -0.8000 DICT
   2610 OD2        46.6116   44.5783   58.4914 O.co2   319 ASP358     -0.8000 DICT
   2611 N          45.7783   40.7679   61.4897 N.am    320 PHE359     -0.5000 BACKBONE|DICT|DIRECT
   2612 CA         45.2174   40.7107   62.8391 C.3     320 PHE359      0.1400 BACKBONE|DICT|DIRECT
   2613 C          45.1860   42.0820   63.5396 C.2     320 PHE359      0.5000 BACKBONE|DICT|DIRECT
   2614 O          44.7780   42.1426   64.6954 O.2     320 PHE359     -0.5000 BACKBONE|DICT|DIRECT
   2615 CB         45.9623   39.6283   63.6472 C.3     320 PHE359     -0.0050 DICT
   2616 CG         45.6142   38.2068   63.2341 C.ar    320 PHE359     -0.1150 DICT
   2617 CD1        46.1407   37.6558   62.0452 C.ar    320 PHE359     -0.1150 DICT
   2618 CD2        44.6254   37.4882   63.9400 C.ar    320 PHE359     -0.1150 DICT
   2619 CE1        45.7035   36.4165   61.6013 C.ar    320 PHE359     -0.1150 DICT
   2620 CE2        44.2223   36.2377   63.4908 C.ar    320 PHE359     -0.1150 DICT
   2621 CZ         44.7513   35.7087   62.3220 C.ar    320 PHE359     -0.1150 DICT
   2622 N          45.5728   43.1613   62.8325 N.am    321 TYR360     -0.5000 BACKBONE|DICT|DIRECT
   2623 CA         45.4401   44.5737   63.2274 C.3     321 TYR360      0.1400 BACKBONE|DICT|DIRECT
   2624 C          46.2838   45.0035   64.4464 C.2     321 TYR360      0.5000 BACKBONE|DICT|DIRECT
   2625 O          46.0898   46.1097   64.9497 O.2     321 TYR360     -0.5000 BACKBONE|DICT|DIRECT
   2626 CB         43.9500   44.9760   63.3639 C.3     321 TYR360     -0.0050 DICT
   2627 CG         43.1315   44.7105   62.1123 C.ar    321 TYR360     -0.1150 DICT
   2628 CD1        42.2842   43.5850   62.0422 C.ar    321 TYR360     -0.1150 DICT
   2629 CD2        43.2411   45.5728   61.0011 C.ar    321 TYR360     -0.1150 DICT
   2630 CE1        41.5444   43.3282   60.8723 C.ar    321 TYR360     -0.1150 DICT
   2631 CE2        42.5074   45.3118   59.8274 C.ar    321 TYR360     -0.1150 DICT
   2632 CZ         41.6557   44.1908   59.7641 C.ar    321 TYR360      0.1500 DICT
   2633 OH         40.9361   43.9408   58.6323 O.3     321 TYR360     -0.5850 DICT
   2634 N          47.2379   44.1554   64.8595 N.am    322 ASN361     -0.5000 BACKBONE|DICT|DIRECT
   2635 CA         48.2533   44.4414   65.8770 C.3     322 ASN361      0.1400 BACKBONE|DICT|DIRECT
   2636 C          49.5905   44.9011   65.2557 C.2     322 ASN361      0.5000 BACKBONE|DICT|DIRECT
   2637 O          50.4789   45.3132   66.0015 O.2     322 ASN361     -0.5000 BACKBONE|DICT|DIRECT
   2638 CB         48.4238   43.2111   66.8080 C.3     322 ASN361     -0.1200 DICT
   2639 CG         48.9506   41.9196   66.1589 C.2     322 ASN361      0.5000 DICT
   2640 ND2        49.3869   40.9692   66.9872 N.am    322 ASN361     -0.7600 DICT
   2641 OD1        48.9583   41.7677   64.9389 O.2     322 ASN361     -0.5000 DICT
   2642 N          49.7131   44.8195   63.9166 N.am    323 GLY362     -0.5000 BACKBONE|DICT|DIRECT
   2643 CA         50.9047   45.1995   63.1593 C.3     323 GLY362      0.0800 BACKBONE|DICT|DIRECT
   2644 C          52.0802   44.2352   63.3900 C.2     323 GLY362      0.5000 BACKBONE|DICT|DIRECT
   2645 O          53.2286   44.6665   63.2920 O.2     323 GLY362     -0.5000 BACKBONE|DICT|DIRECT
   2646 N          51.8059   42.9615   63.7274 N.am    324 LYS363     -0.5000 BACKBONE|DICT|DIRECT
   2647 CA         52.8283   41.9873   64.1098 C.3     324 LYS363      0.1400 BACKBONE|DICT|DIRECT
   2648 C          52.4708   40.5766   63.6176 C.2     324 LYS363      0.5000 BACKBONE|DICT|DIRECT
   2649 O          53.3373   39.8964   63.0692 O.2     324 LYS363     -0.5000 BACKBONE|DICT|DIRECT
   2650 CB         53.0052   42.0229   65.6479 C.3     324 LYS363     -0.1200 DICT
   2651 CG         54.4040   41.6138   66.1455 C.3     324 LYS363     -0.1200 DICT
   2652 CD         55.5358   42.6079   65.8001 C.3     324 LYS363     -0.1200 DICT
   2653 CE         55.3106   44.0598   66.2660 C.3     324 LYS363      0.1900 DICT
   2654 NZ         55.0676   44.1469   67.7168 N.4     324 LYS363     -0.3000 DICT
   2655 N          51.2042   40.1765   63.8153 N.am    325 ASP364     -0.5000 BACKBONE|DICT|DIRECT
   2656 CA         50.6640   38.8706   63.4527 C.3     325 ASP364      0.1400 BACKBONE|DICT|DIRECT
   2657 C          50.0114   38.9971   62.0660 C.2     325 ASP364      0.5000 BACKBONE|DICT|DIRECT
   2658 O          49.0467   39.7462   61.9033 O.2     325 ASP364     -0.5000 BACKBONE|DICT|DIRECT
   2659 CB         49.6787   38.3888   64.5473 C.3     325 ASP364     -0.2200 DICT
   2660 CG         49.1771   36.9428   64.4394 C.2     325 ASP364      0.7000 DICT
   2661 OD1        49.4971   36.2482   63.4501 O.co2   325 ASP364     -0.8000 DICT
   2662 OD2        48.4613   36.5400   65.3821 O.co2   325 ASP364     -0.8000 DICT
   2663 N          50.5740   38.2576   61.1000 N.am    326 PHE365     -0.5000 BACKBONE|DICT|DIRECT
   2664 CA         50.0805   38.1368   59.7298 C.3     326 PHE365      0.1400 BACKBONE|DICT|DIRECT
   2665 C          50.1652   36.6469   59.3706 C.2     326 PHE365      0.5000 BACKBONE|DICT|DIRECT
   2666 O          51.1469   35.9985   59.7386 O.2     326 PHE365     -0.5000 BACKBONE|DICT|DIRECT
   2667 CB         50.9507   38.9726   58.7623 C.3     326 PHE365     -0.0050 DICT
   2668 CG         51.2182   40.4132   59.1665 C.ar    326 PHE365     -0.1150 DICT
   2669 CD1        52.4417   40.7547   59.7809 C.ar    326 PHE365     -0.1150 DICT
   2670 CD2        50.2055   41.3906   59.0697 C.ar    326 PHE365     -0.1150 DICT
   2671 CE1        52.6649   42.0539   60.2150 C.ar    326 PHE365     -0.1150 DICT
   2672 CE2        50.4500   42.6855   59.5112 C.ar    326 PHE365     -0.1150 DICT
   2673 CZ         51.6796   43.0195   60.0621 C.ar    326 PHE365     -0.1150 DICT
   2674 N          49.1394   36.1217   58.6801 N.am    327 ARG366     -0.5000 BACKBONE|DICT|DIRECT
   2675 CA         49.0232   34.6930   58.3605 C.3     327 ARG366      0.1400 BACKBONE|DICT|DIRECT
   2676 C          48.4188   34.4860   56.9652 C.2     327 ARG366      0.5000 BACKBONE|DICT|DIRECT
   2677 O          47.6196   35.3106   56.5295 O.2     327 ARG366     -0.5000 BACKBONE|DICT|DIRECT
   2678 CB         48.1328   33.9706   59.4007 C.3     327 ARG366     -0.1200 DICT
   2679 CG         48.4546   34.2357   60.8814 C.3     327 ARG366     -0.0500 DICT
   2680 CD         47.4947   33.4910   61.8164 C.3     327 ARG366      0.1900 DICT
   2681 NE         47.5323   34.0515   63.1736 N.pl3   327 ARG366     -0.7000 DICT
   2682 CZ         46.7908   33.6340   64.2132 C.cat   327 ARG366      0.6399 DICT
   2683 NH1        46.0188   32.5446   64.1273 N.pl3   327 ARG366     -0.8000 DICT
   2684 NH2        46.8063   34.3281   65.3557 N.pl3   327 ARG366     -0.8000 DICT
   2685 N          48.7509   33.3517   56.3280 N.am    328 ILE367     -0.5000 BACKBONE|DICT|DIRECT
   2686 CA         48.0752   32.8476   55.1286 C.3     328 ILE367      0.1400 BACKBONE|DICT|DIRECT
   2687 C          47.3915   31.5116   55.4580 C.2     328 ILE367      0.5000 BACKBONE|DICT|DIRECT
   2688 O          47.9851   30.6589   56.1187 O.2     328 ILE367     -0.5000 BACKBONE|DICT|DIRECT
   2689 CB         49.0518   32.6698   53.9200 C.3     328 ILE367     -0.0600 DICT
   2690 CG1        49.3804   34.0481   53.3046 C.3     328 ILE367     -0.1200 DICT
   2691 CG2        48.5659   31.7166   52.7966 C.3     328 ILE367     -0.1800 DICT
   2692 CD1        50.5771   34.0337   52.3405 C.3     328 ILE367     -0.1800 DICT
   2693 N          46.1618   31.3632   54.9478 N.am    329 LYS368     -0.5000 BACKBONE|DICT|DIRECT
   2694 CA         45.3754   30.1393   54.9766 C.3     329 LYS368      0.1400 BACKBONE|DICT|DIRECT
   2695 C          45.1396   29.7063   53.5229 C.2     329 LYS368      0.5000 BACKBONE|DICT|DIRECT
   2696 O          44.4269   30.4009   52.7964 O.2     329 LYS368     -0.5000 BACKBONE|DICT|DIRECT
   2697 CB         44.0509   30.4251   55.7075 C.3     329 LYS368     -0.1200 DICT
   2698 CG         43.1150   29.2050   55.7995 C.3     329 LYS368     -0.1200 DICT
   2699 CD         41.6691   29.5532   56.1768 C.3     329 LYS368     -0.1200 DICT
   2700 CE         40.9700   30.5272   55.2082 C.3     329 LYS368      0.1900 DICT
   2701 NZ         41.2206   30.1901   53.7985 N.4     329 LYS368     -0.3000 DICT
   2702 N          45.7225   28.5619   53.1391 N.am    330 GLN369     -0.5000 BACKBONE|DICT|DIRECT
   2703 CA         45.6393   28.0073   51.7905 C.3     330 GLN369      0.1400 BACKBONE|DICT|DIRECT
   2704 C          45.9012   26.4962   51.8531 C.2     330 GLN369      0.5000 BACKBONE|DICT|DIRECT
   2705 O          46.8894   26.0826   52.4567 O.2     330 GLN369     -0.5000 BACKBONE|DICT|DIRECT
   2706 CB         46.6505   28.7482   50.8793 C.3     330 GLN369     -0.1200 DICT
   2707 CG         46.6703   28.2868   49.4059 C.3     330 GLN369     -0.1200 DICT
   2708 CD         47.6938   29.0538   48.5595 C.2     330 GLN369      0.5000 DICT
   2709 NE2        48.2121   28.4149   47.5080 N.am    330 GLN369     -0.7600 DICT
   2710 OE1        48.0009   30.2135   48.8312 O.2     330 GLN369     -0.5000 DICT
   2711 N          45.0503   25.7054   51.1782 N.am    331 CYS370     -0.5000 BACKBONE|DICT|DIRECT
   2712 CA         45.2392   24.2643   50.9712 C.3     331 CYS370      0.1400 BACKBONE|DICT|DIRECT
   2713 C          46.1354   24.0357   49.7412 C.2     331 CYS370      0.5000 BACKBONE|DICT|DIRECT
   2714 O          45.6490   23.6229   48.6885 O.2     331 CYS370     -0.5000 BACKBONE|DICT|DIRECT
   2715 CB         43.8591   23.5928   50.8337 C.3     331 CYS370      0.0975 DICT
   2716 SG         42.8953   23.5865   52.3702 S.3     331 CYS370     -0.2175 DICT
   2717 N          47.4286   24.3608   49.8980 N.am    332 THR371     -0.5000 BACKBONE|DICT|DIRECT
   2718 CA         48.4220   24.3871   48.8243 C.3     332 THR371      0.1400 BACKBONE|DICT|DIRECT
   2719 C          48.8016   22.9749   48.3412 C.2     332 THR371      0.5000 BACKBONE|DICT|DIRECT
   2720 O          49.1424   22.1202   49.1605 O.2     332 THR371     -0.5000 BACKBONE|DICT|DIRECT
   2721 CB         49.7267   25.0780   49.2978 C.3     332 THR371      0.2050 DICT
   2722 CG2        50.8306   25.2335   48.2339 C.3     332 THR371     -0.1800 DICT
   2723 OG1        49.4389   26.3642   49.8068 O.3     332 THR371     -0.6830 DICT
   2724 N          48.7692   22.7912   47.0144 N.am    333 THR372     -0.5000 BACKBONE|DICT|DIRECT
   2725 CA         49.2406   21.6017   46.3079 C.3     333 THR372      0.1400 BACKBONE|DICT|DIRECT
   2726 C          50.5334   21.9597   45.5511 C.2     333 THR372      0.5000 BACKBONE|DICT|DIRECT
   2727 O          50.6587   23.0822   45.0672 O.2     333 THR372     -0.5000 BACKBONE|DICT|DIRECT
   2728 CB         48.1849   21.1393   45.2674 C.3     333 THR372      0.2050 DICT
   2729 CG2        48.5652   19.8877   44.4538 C.3     333 THR372     -0.1800 DICT
   2730 OG1        46.9740   20.8525   45.9405 O.3     333 THR372     -0.6830 DICT
   2731 N          51.4775   21.0101   45.4625 N.am    334 VAL373     -0.5000 BACKBONE|DICT|DIRECT
   2732 CA         52.7812   21.2078   44.8230 C.3     334 VAL373      0.1400 BACKBONE|DICT|DIRECT
   2733 C          52.6480   21.2039   43.2826 C.2     334 VAL373      0.5000 BACKBONE|DICT|DIRECT
   2734 O          52.5781   20.1357   42.6741 O.2     334 VAL373     -0.5000 BACKBONE|DICT|DIRECT
   2735 CB         53.7950   20.1243   45.2905 C.3     334 VAL373     -0.0600 DICT
   2736 CG1        55.1810   20.2184   44.6172 C.3     334 VAL373     -0.1800 DICT
   2737 CG2        53.9791   20.1630   46.8196 C.3     334 VAL373     -0.1800 DICT
   2738 N          52.5854   22.4138   42.7004 N.am    335 ASN374     -0.5000 BACKBONE|DICT|DIRECT
   2739 CA         52.4232   22.6814   41.2660 C.3     335 ASN374      0.1400 BACKBONE|DICT|DIRECT
   2740 C          52.7163   24.1648   40.9633 C.2     335 ASN374      0.5000 BACKBONE|DICT|DIRECT
   2741 O          52.7708   24.9780   41.8881 O.2     335 ASN374     -0.5000 BACKBONE|DICT|DIRECT
   2742 CB         51.0248   22.2195   40.7546 C.3     335 ASN374     -0.1200 DICT
   2743 CG         49.8050   22.8045   41.4816 C.2     335 ASN374      0.5000 DICT
   2744 ND2        48.7908   21.9793   41.7421 N.am    335 ASN374     -0.7600 DICT
   2745 OD1        49.7570   23.9927   41.7768 O.2     335 ASN374     -0.5000 DICT
   2746 N          52.8838   24.4919   39.6669 N.am    336 LEU375     -0.5000 BACKBONE|DICT|DIRECT
   2747 CA         53.1277   25.8562   39.1679 C.3     336 LEU375      0.1400 BACKBONE|DICT|DIRECT
   2748 C          51.9556   26.8142   39.4678 C.2     336 LEU375      0.5000 BACKBONE|DICT|DIRECT
   2749 O          52.2006   27.9738   39.7971 O.2     336 LEU375     -0.5000 BACKBONE|DICT|DIRECT
   2750 CB         53.4333   25.8075   37.6452 C.3     336 LEU375     -0.1200 DICT
   2751 CG         54.3380   26.9390   37.0791 C.3     336 LEU375     -0.0600 DICT
   2752 CD1        54.7168   26.6510   35.6092 C.3     336 LEU375     -0.1800 DICT
   2753 CD2        53.7691   28.3657   37.2088 C.3     336 LEU375     -0.1800 DICT
   2754 N          50.7103   26.3159   39.3611 N.am    337 GLU376     -0.5000 BACKBONE|DICT|DIRECT
   2755 CA         49.4865   27.0944   39.5612 C.3     337 GLU376      0.1400 BACKBONE|DICT|DIRECT
   2756 C          49.3720   27.6748   40.9837 C.2     337 GLU376      0.5000 BACKBONE|DICT|DIRECT
   2757 O          49.1769   28.8809   41.1155 O.2     337 GLU376     -0.5000 BACKBONE|DICT|DIRECT
   2758 CB         48.2665   26.2563   39.1193 C.3     337 GLU376     -0.1200 DICT
   2759 CG         46.9131   26.9976   39.1931 C.3     337 GLU376     -0.2200 DICT
   2760 CD         45.7545   26.2234   38.5517 C.2     337 GLU376      0.7000 DICT
   2761 OE1        45.7948   24.9731   38.5673 O.co2   337 GLU376     -0.8000 DICT
   2762 OE2        44.8321   26.9003   38.0468 O.co2   337 GLU376     -0.8000 DICT
   2763 N          49.5859   26.8326   42.0086 N.am    338 ASP377     -0.5000 BACKBONE|DICT|DIRECT
   2764 CA         49.6285   27.2373   43.4174 C.3     338 ASP377      0.1400 BACKBONE|DICT|DIRECT
   2765 C          50.9491   27.9049   43.8401 C.2     338 ASP377      0.5000 BACKBONE|DICT|DIRECT
   2766 O          50.9595   28.5192   44.9048 O.2     338 ASP377     -0.5000 BACKBONE|DICT|DIRECT
   2767 CB         49.2620   26.1191   44.4197 C.3     338 ASP377     -0.2200 DICT
   2768 CG         47.8839   25.4712   44.2512 C.2     338 ASP377      0.7000 DICT
   2769 OD1        47.1199   25.8927   43.3561 O.co2   338 ASP377     -0.8000 DICT
   2770 OD2        47.6037   24.5688   45.0693 O.co2   338 ASP377     -0.8000 DICT
   2771 N          52.0209   27.8218   43.0263 N.am    339 LEU378     -0.5000 BACKBONE|DICT|DIRECT
   2772 CA         53.2399   28.6187   43.2214 C.3     339 LEU378      0.1400 BACKBONE|DICT|DIRECT
   2773 C          52.9704   30.1046   42.9218 C.2     339 LEU378      0.5000 BACKBONE|DICT|DIRECT
   2774 O          53.4173   30.9559   43.6873 O.2     339 LEU378     -0.5000 BACKBONE|DICT|DIRECT
   2775 CB         54.4155   28.0451   42.3901 C.3     339 LEU378     -0.1200 DICT
   2776 CG         55.7806   28.7574   42.5639 C.3     339 LEU378     -0.0600 DICT
   2777 CD1        56.2591   28.7513   44.0279 C.3     339 LEU378     -0.1800 DICT
   2778 CD2        56.8420   28.1577   41.6159 C.3     339 LEU378     -0.1800 DICT
   2779 N          52.1862   30.3799   41.8643 N.am    340 VAL379     -0.5000 BACKBONE|DICT|DIRECT
   2780 CA         51.6812   31.7121   41.5263 C.3     340 VAL379      0.1400 BACKBONE|DICT|DIRECT
   2781 C          50.6843   32.2503   42.5774 C.2     340 VAL379      0.5000 BACKBONE|DICT|DIRECT
   2782 O          50.7690   33.4336   42.9033 O.2     340 VAL379     -0.5000 BACKBONE|DICT|DIRECT
   2783 CB         51.0436   31.7303   40.1031 C.3     340 VAL379     -0.0600 DICT
   2784 CG1        50.1829   32.9677   39.7625 C.3     340 VAL379     -0.1800 DICT
   2785 CG2        52.1239   31.5407   39.0221 C.3     340 VAL379     -0.1800 DICT
   2786 N          49.8074   31.3831   43.1243 N.am    341 VAL380     -0.5000 BACKBONE|DICT|DIRECT
   2787 CA         48.8670   31.7433   44.1968 C.3     341 VAL380      0.1400 BACKBONE|DICT|DIRECT
   2788 C          49.5706   31.9490   45.5638 C.2     341 VAL380      0.5000 BACKBONE|DICT|DIRECT
   2789 O          49.0983   32.7562   46.3650 O.2     341 VAL380     -0.5000 BACKBONE|DICT|DIRECT
   2790 CB         47.6986   30.7238   44.3498 C.3     341 VAL380     -0.0600 DICT
   2791 CG1        46.7045   31.0450   45.4870 C.3     341 VAL380     -0.1800 DICT
   2792 CG2        46.8878   30.6042   43.0459 C.3     341 VAL380     -0.1800 DICT
   2793 N          50.7125   31.2727   45.7903 N.am    342 ALA381     -0.5000 BACKBONE|DICT|DIRECT
   2794 CA         51.5749   31.4859   46.9541 C.3     342 ALA381      0.1400 BACKBONE|DICT|DIRECT
   2795 C          52.2585   32.8632   46.9286 C.2     342 ALA381      0.5000 BACKBONE|DICT|DIRECT
   2796 O          52.2636   33.5333   47.9584 O.2     342 ALA381     -0.5000 BACKBONE|DICT|DIRECT
   2797 CB         52.6052   30.3510   47.0819 C.3     342 ALA381     -0.1800 DICT
   2798 N          52.7605   33.2856   45.7520 N.am    343 HIS382     -0.5000 BACKBONE|DICT|DIRECT
   2799 CA         53.2970   34.6322   45.5179 C.3     343 HIS382      0.1400 BACKBONE|DICT|DIRECT
   2800 C          52.2251   35.7307   45.6175 C.2     343 HIS382      0.5000 BACKBONE|DICT|DIRECT
   2801 O          52.5090   36.7746   46.2034 O.2     343 HIS382     -0.5000 BACKBONE|DICT|DIRECT
   2802 CB         54.0238   34.7088   44.1597 C.3     343 HIS382     -0.0050 DICT
   2803 CG         55.3910   34.0727   44.1377 C.2     343 HIS382      0.0150 DICT
   2804 CD2        56.6526   34.6238   44.1681 C.2     343 HIS382     -0.0150 DICT
   2805 ND1        55.5898   32.7063   44.0482 N.pl3   343 HIS382     -0.5700 DICT
   2806 CE1        56.9071   32.4928   44.0290 C.2     343 HIS382      0.2950 DICT
   2807 NE2        57.6142   33.6121   44.0935 N.2     343 HIS382     -0.4900 DICT
   2808 N          51.0223   35.4544   45.0777 N.am    344 HIS383     -0.5000 BACKBONE|DICT|DIRECT
   2809 CA         49.8230   36.2963   45.1191 C.3     344 HIS383      0.1400 BACKBONE|DICT|DIRECT
   2810 C          49.4427   36.7096   46.5532 C.2     344 HIS383      0.5000 BACKBONE|DICT|DIRECT
   2811 O          49.4134   37.9066   46.8367 O.2     344 HIS383     -0.5000 BACKBONE|DICT|DIRECT
   2812 CB         48.6759   35.5698   44.3895 C.3     344 HIS383     -0.0050 DICT
   2813 CG         47.3136   36.2015   44.4828 C.2     344 HIS383      0.0150 DICT
   2814 CD2        46.2691   35.9532   45.3377 C.2     344 HIS383     -0.0150 DICT
   2815 ND1        46.8626   37.1793   43.6205 N.pl3   344 HIS383     -0.5700 DICT
   2816 CE1        45.6271   37.5030   43.9997 C.2     344 HIS383      0.2950 DICT
   2817 NE2        45.2257   36.8390   45.0784 N.2     344 HIS383     -0.4900 DICT
   2818 N          49.1934   35.7147   47.4246 N.am    345 GLU384     -0.5000 BACKBONE|DICT|DIRECT
   2819 CA         48.8168   35.9198   48.8254 C.3     345 GLU384      0.1400 BACKBONE|DICT|DIRECT
   2820 C          49.9496   36.4811   49.7078 C.2     345 GLU384      0.5000 BACKBONE|DICT|DIRECT
   2821 O          49.6435   37.1765   50.6738 O.2     345 GLU384     -0.5000 BACKBONE|DICT|DIRECT
   2822 CB         48.2325   34.6145   49.4158 C.3     345 GLU384     -0.1200 DICT
   2823 CG         46.8885   34.1414   48.8104 C.3     345 GLU384     -0.2200 DICT
   2824 CD         45.7266   35.1351   48.9615 C.2     345 GLU384      0.7000 DICT
   2825 OE1        45.7530   35.9115   49.9374 O.co2   345 GLU384     -0.8000 DICT
   2826 OE2        44.8155   35.1178   48.1029 O.co2   345 GLU384     -0.8000 DICT
   2827 N          51.2244   36.2351   49.3523 N.am    346 MET385     -0.5000 BACKBONE|DICT|DIRECT
   2828 CA         52.3908   36.8564   49.9989 C.3     346 MET385      0.1400 BACKBONE|DICT|DIRECT
   2829 C          52.5462   38.3541   49.6735 C.2     346 MET385      0.5000 BACKBONE|DICT|DIRECT
   2830 O          53.1654   39.0649   50.4636 O.2     346 MET385     -0.5000 BACKBONE|DICT|DIRECT
   2831 CB         53.6696   36.0752   49.6386 C.3     346 MET385     -0.1200 DICT
   2832 CG         53.7774   34.7286   50.3695 C.3     346 MET385      0.0475 DICT
   2833 SD         54.3214   34.8016   52.0976 S.3     346 MET385     -0.3350 DICT
   2834 CE         56.0771   35.1771   51.8592 C.3     346 MET385     -0.0125 DICT
   2835 N          51.9495   38.8186   48.5612 N.am    347 GLY386     -0.5000 BACKBONE|DICT|DIRECT
   2836 CA         51.8645   40.2353   48.2060 C.3     347 GLY386      0.0800 BACKBONE|DICT|DIRECT
   2837 C          50.7863   40.9672   49.0128 C.2     347 GLY386      0.5000 BACKBONE|DICT|DIRECT
   2838 O          50.8518   42.1903   49.1213 O.2     347 GLY386     -0.5000 BACKBONE|DICT|DIRECT
   2839 N          49.8255   40.2329   49.5991 N.am    348 HIS387     -0.5000 BACKBONE|DICT|DIRECT
   2840 CA         48.8323   40.7730   50.5264 C.3     348 HIS387      0.1400 BACKBONE|DICT|DIRECT
   2841 C          49.4491   40.9336   51.9224 C.2     348 HIS387      0.5000 BACKBONE|DICT|DIRECT
   2842 O          49.2401   41.9758   52.5390 O.2     348 HIS387     -0.5000 BACKBONE|DICT|DIRECT
   2843 CB         47.5841   39.8712   50.6022 C.3     348 HIS387     -0.0050 DICT
   2844 CG         46.8654   39.5301   49.3175 C.2     348 HIS387      0.0150 DICT
   2845 CD2        45.6626   38.8949   49.1059 C.2     348 HIS387     -0.0150 DICT
   2846 ND1        47.3673   39.7873   48.0532 N.pl3   348 HIS387     -0.5700 DICT
   2847 CE1        46.5229   39.2604   47.1699 C.2     348 HIS387      0.2950 DICT
   2848 NE2        45.4686   38.6948   47.7382 N.2     348 HIS387     -0.4900 DICT
   2849 N          50.2392   39.9314   52.3626 N.am    349 ILE388     -0.5000 BACKBONE|DICT|DIRECT
   2850 CA         51.0324   39.9732   53.5970 C.3     349 ILE388      0.1400 BACKBONE|DICT|DIRECT
   2851 C          52.0817   41.1005   53.5716 C.2     349 ILE388      0.5000 BACKBONE|DICT|DIRECT
   2852 O          52.2740   41.7544   54.5959 O.2     349 ILE388     -0.5000 BACKBONE|DICT|DIRECT
   2853 CB         51.7461   38.6213   53.9119 C.3     349 ILE388     -0.0600 DICT
   2854 CG1        50.7646   37.4354   54.0229 C.3     349 ILE388     -0.1200 DICT
   2855 CG2        52.6521   38.6477   55.1640 C.3     349 ILE388     -0.1800 DICT
   2856 CD1        49.8715   37.4326   55.2713 C.3     349 ILE388     -0.1800 DICT
   2857 N          52.6822   41.3474   52.3924 N.am    350 GLN389     -0.5000 BACKBONE|DICT|DIRECT
   2858 CA         53.5781   42.4736   52.1460 C.3     350 GLN389      0.1400 BACKBONE|DICT|DIRECT
   2859 C          52.8808   43.8245   52.3608 C.2     350 GLN389      0.5000 BACKBONE|DICT|DIRECT
   2860 O          53.4310   44.6627   53.0683 O.2     350 GLN389     -0.5000 BACKBONE|DICT|DIRECT
   2861 CB         54.1848   42.3769   50.7282 C.3     350 GLN389     -0.1200 DICT
   2862 CG         55.2741   43.4300   50.4270 C.3     350 GLN389     -0.1200 DICT
   2863 CD         56.4684   43.3377   51.3759 C.2     350 GLN389      0.5000 DICT
   2864 NE2        57.0489   42.1439   51.4990 N.am    350 GLN389     -0.7600 DICT
   2865 OE1        56.8610   44.3281   51.9878 O.2     350 GLN389     -0.5000 DICT
   2866 N          51.6755   43.9871   51.7873 N.am    351 TYR390     -0.5000 BACKBONE|DICT|DIRECT
   2867 CA         50.8527   45.1930   51.9062 C.3     351 TYR390      0.1400 BACKBONE|DICT|DIRECT
   2868 C          50.4659   45.4899   53.3703 C.2     351 TYR390      0.5000 BACKBONE|DICT|DIRECT
   2869 O          50.5366   46.6503   53.7724 O.2     351 TYR390     -0.5000 BACKBONE|DICT|DIRECT
   2870 CB         49.6053   45.0603   50.9976 C.3     351 TYR390     -0.0050 DICT
   2871 CG         49.2152   46.2828   50.1745 C.ar    351 TYR390     -0.1150 DICT
   2872 CD1        48.7659   46.1127   48.8498 C.ar    351 TYR390     -0.1150 DICT
   2873 CD2        49.2828   47.5865   50.7056 C.ar    351 TYR390     -0.1150 DICT
   2874 CE1        48.3899   47.2250   48.0701 C.ar    351 TYR390     -0.1150 DICT
   2875 CE2        48.8695   48.6962   49.9444 C.ar    351 TYR390     -0.1150 DICT
   2876 CZ         48.4360   48.5201   48.6179 C.ar    351 TYR390      0.1500 DICT
   2877 OH         48.0749   49.6005   47.8658 O.3     351 TYR390     -0.5850 DICT
   2878 N          50.1397   44.4402   54.1519 N.am    352 PHE391     -0.5000 BACKBONE|DICT|DIRECT
   2879 CA         49.8267   44.5367   55.5821 C.3     352 PHE391      0.1400 BACKBONE|DICT|DIRECT
   2880 C          50.9972   45.0877   56.4139 C.2     352 PHE391      0.5000 BACKBONE|DICT|DIRECT
   2881 O          50.7641   45.9611   57.2461 O.2     352 PHE391     -0.5000 BACKBONE|DICT|DIRECT
   2882 CB         49.3864   43.1755   56.1598 C.3     352 PHE391     -0.0050 DICT
   2883 CG         48.2312   42.4533   55.4923 C.ar    352 PHE391     -0.1150 DICT
   2884 CD1        48.1586   41.0505   55.5828 C.ar    352 PHE391     -0.1150 DICT
   2885 CD2        47.1312   43.1494   54.9528 C.ar    352 PHE391     -0.1150 DICT
   2886 CE1        47.0933   40.3690   55.0174 C.ar    352 PHE391     -0.1150 DICT
   2887 CE2        46.0478   42.4527   54.4332 C.ar    352 PHE391     -0.1150 DICT
   2888 CZ         46.0399   41.0645   54.4415 C.ar    352 PHE391     -0.1150 DICT
   2889 N          52.2224   44.5944   56.1500 N.am    353 MET392     -0.5000 BACKBONE|DICT|DIRECT
   2890 CA         53.4619   45.0470   56.7903 C.3     353 MET392      0.1400 BACKBONE|DICT|DIRECT
   2891 C          53.8810   46.4737   56.3918 C.2     353 MET392      0.5000 BACKBONE|DICT|DIRECT
   2892 O          54.4744   47.1671   57.2162 O.2     353 MET392     -0.5000 BACKBONE|DICT|DIRECT
   2893 CB         54.6140   44.0730   56.4725 C.3     353 MET392     -0.1200 DICT
   2894 CG         54.4639   42.6827   57.0994 C.3     353 MET392      0.0475 DICT
   2895 SD         55.9088   41.6096   56.8817 S.3     353 MET392     -0.3350 DICT
   2896 CE         55.9197   41.3699   55.0868 C.3     353 MET392     -0.0125 DICT
   2897 N          53.5854   46.8811   55.1465 N.am    354 GLN393     -0.5000 BACKBONE|DICT|DIRECT
   2898 CA         53.9373   48.1928   54.6002 C.3     354 GLN393      0.1400 BACKBONE|DICT|DIRECT
   2899 C          53.0951   49.3509   55.1661 C.2     354 GLN393      0.5000 BACKBONE|DICT|DIRECT
   2900 O          53.6500   50.4352   55.3387 O.2     354 GLN393     -0.5000 BACKBONE|DICT|DIRECT
   2901 CB         53.8734   48.1453   53.0600 C.3     354 GLN393     -0.1200 DICT
   2902 CG         55.0129   47.3412   52.3936 C.3     354 GLN393     -0.1200 DICT
   2903 CD         56.3760   48.0343   52.3766 C.2     354 GLN393      0.5000 DICT
   2904 NE2        57.4408   47.2492   52.2102 N.am    354 GLN393     -0.7600 DICT
   2905 OE1        56.4775   49.2522   52.4886 O.2     354 GLN393     -0.5000 DICT
   2906 N          51.8052   49.1051   55.4688 N.am    355 TYR394     -0.5000 BACKBONE|DICT|DIRECT
   2907 CA         50.8936   50.0984   56.0531 C.3     355 TYR394      0.1400 BACKBONE|DICT|DIRECT
   2908 C          50.5788   49.8677   57.5419 C.2     355 TYR394      0.5000 BACKBONE|DICT|DIRECT
   2909 O          49.6740   50.5298   58.0488 O.2     355 TYR394     -0.5000 BACKBONE|DICT|DIRECT
   2910 CB         49.6190   50.2532   55.1856 C.3     355 TYR394     -0.0050 DICT
   2911 CG         48.6917   49.0655   54.9373 C.ar    355 TYR394     -0.1150 DICT
   2912 CD1        48.2085   48.2354   55.9753 C.ar    355 TYR394     -0.1150 DICT
   2913 CD2        48.2266   48.8469   53.6256 C.ar    355 TYR394     -0.1150 DICT
   2914 CE1        47.2623   47.2296   55.7026 C.ar    355 TYR394     -0.1150 DICT
   2915 CE2        47.2958   47.8292   53.3484 C.ar    355 TYR394     -0.1150 DICT
   2916 CZ         46.7905   47.0389   54.3926 C.ar    355 TYR394      0.1500 DICT
   2917 OH         45.8228   46.1129   54.1451 O.3     355 TYR394     -0.5850 DICT
   2918 N          51.2947   48.9513   58.2213 N.am    356 LYS395     -0.5000 BACKBONE|DICT|DIRECT
   2919 CA         51.0330   48.5318   59.6088 C.3     356 LYS395      0.1400 BACKBONE|DICT|DIRECT
   2920 C          51.0267   49.6732   60.6526 C.2     356 LYS395      0.5000 BACKBONE|DICT|DIRECT
   2921 O          50.3933   49.5189   61.6947 O.2     356 LYS395     -0.5000 BACKBONE|DICT|DIRECT
   2922 CB         52.0416   47.4262   60.0065 C.3     356 LYS395     -0.1200 DICT
   2923 CG         53.4738   47.9212   60.2688 C.3     356 LYS395     -0.1200 DICT
   2924 CD         54.4726   46.7980   60.5737 C.3     356 LYS395     -0.1200 DICT
   2925 CE         55.8842   47.3282   60.8684 C.3     356 LYS395      0.1900 DICT
   2926 NZ         55.9146   48.1885   62.0662 N.4     356 LYS395     -0.3000 DICT
   2927 N          51.7461   50.7694   60.3571 N.am    357 ASP396     -0.5000 BACKBONE|DICT|DIRECT
   2928 CA         51.9392   51.9372   61.2223 C.3     357 ASP396      0.1400 BACKBONE|DICT|DIRECT
   2929 C          50.9164   53.0662   60.9717 C.2     357 ASP396      0.5000 BACKBONE|DICT|DIRECT
   2930 O          50.9250   54.0363   61.7296 O.2     357 ASP396     -0.5000 BACKBONE|DICT|DIRECT
   2931 CB         53.3922   52.4730   61.1466 C.3     357 ASP396     -0.2200 DICT
   2932 CG         54.4704   51.4055   61.3818 C.2     357 ASP396      0.7000 DICT
   2933 OD1        54.3086   50.6159   62.3390 O.co2   357 ASP396     -0.8000 DICT
   2934 OD2        55.4803   51.4293   60.6467 O.co2   357 ASP396     -0.8000 DICT
   2935 N          50.0358   52.9289   59.9606 N.am    358 LEU397     -0.5000 BACKBONE|DICT|DIRECT
   2936 CA         48.9012   53.8339   59.7259 C.3     358 LEU397      0.1400 BACKBONE|DICT|DIRECT
   2937 C          47.7750   53.6108   60.7642 C.2     358 LEU397      0.5000 BACKBONE|DICT|DIRECT
   2938 O          47.7404   52.5458   61.3850 O.2     358 LEU397     -0.5000 BACKBONE|DICT|DIRECT
   2939 CB         48.3393   53.6128   58.2970 C.3     358 LEU397     -0.1200 DICT
   2940 CG         49.2764   54.0085   57.1357 C.3     358 LEU397     -0.0600 DICT
   2941 CD1        48.5851   53.7510   55.7833 C.3     358 LEU397     -0.1800 DICT
   2942 CD2        49.7772   55.4640   57.2320 C.3     358 LEU397     -0.1800 DICT
   2943 N          46.8147   54.5634   60.8754 N.am    359 PRO398     -0.1400 BACKBONE|DICT|DIRECT
   2944 CA         45.5045   54.3046   61.5114 C.3     359 PRO398      0.0100 BACKBONE|DICT|DIRECT
   2945 C          44.7577   53.1268   60.8608 C.2     359 PRO398      0.5000 BACKBONE|DICT|DIRECT
   2946 O          44.7686   53.0319   59.6342 O.2     359 PRO398     -0.5000 BACKBONE|DICT|DIRECT
   2947 CB         44.7351   55.6274   61.3265 C.3     359 PRO398     -0.1200 DICT
   2948 CG         45.8116   56.6831   61.1470 C.3     359 PRO398     -0.1200 DICT
   2949 CD         46.8914   55.9379   60.3751 C.3     359 PRO398     -0.0500 DICT
   2950 N          44.1540   52.2518   61.6850 N.am    360 VAL399     -0.5000 BACKBONE|DICT|DIRECT
   2951 CA         43.4613   51.0199   61.2714 C.3     360 VAL399      0.1400 BACKBONE|DICT|DIRECT
   2952 C          42.3398   51.1996   60.2188 C.2     360 VAL399      0.5000 BACKBONE|DICT|DIRECT
   2953 O          42.1208   50.2835   59.4256 O.2     360 VAL399     -0.5000 BACKBONE|DICT|DIRECT
   2954 CB         42.9618   50.2168   62.5133 C.3     360 VAL399     -0.0600 DICT
   2955 CG1        41.8320   49.1966   62.2825 C.3     360 VAL399     -0.1800 DICT
   2956 CG2        44.1363   49.4839   63.1766 C.3     360 VAL399     -0.1800 DICT
   2957 N          41.7099   52.3871   60.1724 N.am    361 ALA400     -0.5000 BACKBONE|DICT|DIRECT
   2958 CA         40.7748   52.7964   59.1190 C.3     361 ALA400      0.1400 BACKBONE|DICT|DIRECT
   2959 C          41.3997   52.8624   57.7101 C.2     361 ALA400      0.5000 BACKBONE|DICT|DIRECT
   2960 O          40.6992   52.5942   56.7355 O.2     361 ALA400     -0.5000 BACKBONE|DICT|DIRECT
   2961 CB         40.1939   54.1696   59.4839 C.3     361 ALA400     -0.1800 DICT
   2962 N          42.6954   53.2098   57.6380 N.am    362 LEU401     -0.5000 BACKBONE|DICT|DIRECT
   2963 CA         43.4709   53.3749   56.4074 C.3     362 LEU401      0.1400 BACKBONE|DICT|DIRECT
   2964 C          44.3661   52.1581   56.0974 C.2     362 LEU401      0.5000 BACKBONE|DICT|DIRECT
   2965 O          45.0768   52.2022   55.0919 O.2     362 LEU401     -0.5000 BACKBONE|DICT|DIRECT
   2966 CB         44.3257   54.6621   56.5041 C.3     362 LEU401     -0.1200 DICT
   2967 CG         43.5623   55.9539   56.8818 C.3     362 LEU401     -0.0600 DICT
   2968 CD1        44.5450   57.1340   57.0281 C.3     362 LEU401     -0.1800 DICT
   2969 CD2        42.3862   56.2703   55.9285 C.3     362 LEU401     -0.1800 DICT
   2970 N          44.3084   51.0932   56.9231 N.am    363 ARG402     -0.5000 BACKBONE|DICT|DIRECT
   2971 CA         44.9739   49.8062   56.6855 C.3     363 ARG402      0.1400 BACKBONE|DICT|DIRECT
   2972 C          44.1637   48.9399   55.7017 C.2     363 ARG402      0.5000 BACKBONE|DICT|DIRECT
   2973 O          43.6808   47.8664   56.0598 O.2     363 ARG402     -0.5000 BACKBONE|DICT|DIRECT
   2974 CB         45.2349   49.0775   58.0217 C.3     363 ARG402     -0.1200 DICT
   2975 CG         46.2272   49.7897   58.9506 C.3     363 ARG402     -0.0500 DICT
   2976 CD         46.5909   48.9159   60.1592 C.3     363 ARG402      0.1900 DICT
   2977 NE         47.1541   49.7130   61.2546 N.pl3   363 ARG402     -0.7000 DICT
   2978 CZ         47.5027   49.2480   62.4653 C.cat   363 ARG402      0.6399 DICT
   2979 NH1        47.4328   47.9409   62.7543 N.pl3   363 ARG402     -0.8000 DICT
   2980 NH2        47.9080   50.1136   63.4026 N.pl3   363 ARG402     -0.8000 DICT
   2981 N          44.0586   49.4427   54.4664 N.am    364 GLU403     -0.5000 BACKBONE|DICT|DIRECT
   2982 CA         43.5013   48.7862   53.2892 C.3     364 GLU403      0.1400 BACKBONE|DICT|DIRECT
   2983 C          44.4110   49.1278   52.0978 C.2     364 GLU403      0.5000 BACKBONE|DICT|DIRECT
   2984 O          45.2747   49.9991   52.2123 O.2     364 GLU403     -0.5000 BACKBONE|DICT|DIRECT
   2985 CB         42.0565   49.2904   53.0341 C.3     364 GLU403     -0.1200 DICT
   2986 CG         41.0201   49.0362   54.1506 C.3     364 GLU403     -0.2200 DICT
   2987 CD         40.6999   47.5644   54.4312 C.2     364 GLU403      0.7000 DICT
   2988 OE1        41.1332   46.6963   53.6412 O.co2   364 GLU403     -0.8000 DICT
   2989 OE2        39.9864   47.3400   55.4331 O.co2   364 GLU403     -0.8000 DICT
   2990 N          44.1954   48.4574   50.9557 N.am    365 GLY404     -0.5000 BACKBONE|DICT|DIRECT
   2991 CA         44.8730   48.7806   49.6972 C.3     365 GLY404      0.0800 BACKBONE|DICT|DIRECT
   2992 C          44.3402   50.1125   49.1462 C.2     365 GLY404      0.5000 BACKBONE|DICT|DIRECT
   2993 O          43.2368   50.5295   49.5022 O.2     365 GLY404     -0.5000 BACKBONE|DICT|DIRECT
   2994 N          45.1119   50.7610   48.2536 N.am    366 ALA405     -0.5000 BACKBONE|DICT|DIRECT
   2995 CA         44.7617   52.0379   47.6071 C.3     366 ALA405      0.1400 BACKBONE|DICT|DIRECT
   2996 C          43.4066   51.9975   46.8766 C.2     366 ALA405      0.5000 BACKBONE|DICT|DIRECT
   2997 O          42.6153   52.9316   46.9990 O.2     366 ALA405     -0.5000 BACKBONE|DICT|DIRECT
   2998 CB         45.9020   52.4553   46.6707 C.3     366 ALA405     -0.1800 DICT
   2999 N          43.1372   50.8476   46.2463 N.am    367 ASN406     -0.5000 BACKBONE|DICT|DIRECT
   3000 CA         41.8023   50.2870   46.0635 C.3     367 ASN406      0.1400 BACKBONE|DICT|DIRECT
   3001 C          41.9019   48.7570   46.3136 C.2     367 ASN406      0.5000 BACKBONE|DICT|DIRECT
   3002 O          43.0146   48.2551   46.5021 O.2     367 ASN406     -0.5000 BACKBONE|DICT|DIRECT
   3003 CB         41.1765   50.7590   44.7191 C.3     367 ASN406     -0.1200 DICT
   3004 CG         41.8307   50.2319   43.4334 C.2     367 ASN406      0.5000 DICT
   3005 ND2        42.0465   51.1062   42.4511 N.am    367 ASN406     -0.7600 DICT
   3006 OD1        42.0922   49.0421   43.2920 O.2     367 ASN406     -0.5000 DICT
   3007 N          40.7752   48.0089   46.3035 N.am    368 PRO407     -0.1400 BACKBONE|DICT|DIRECT
   3008 CA         40.8213   46.5413   46.4850 C.3     368 PRO407      0.0100 BACKBONE|DICT|DIRECT
   3009 C          41.5892   45.7492   45.4036 C.2     368 PRO407      0.5000 BACKBONE|DICT|DIRECT
   3010 O          42.1423   44.6977   45.7223 O.2     368 PRO407     -0.5000 BACKBONE|DICT|DIRECT
   3011 CB         39.3427   46.1385   46.5568 C.3     368 PRO407     -0.1200 DICT
   3012 CG         38.6236   47.3921   47.0269 C.3     368 PRO407     -0.1200 DICT
   3013 CD         39.3956   48.4959   46.3202 C.3     368 PRO407     -0.0500 DICT
   3014 N          41.6385   46.2757   44.1671 N.am    369 GLY408     -0.5000 BACKBONE|DICT|DIRECT
   3015 CA         42.3523   45.6759   43.0396 C.3     369 GLY408      0.0800 BACKBONE|DICT|DIRECT
   3016 C          43.8697   45.9193   43.0972 C.2     369 GLY408      0.5000 BACKBONE|DICT|DIRECT
   3017 O          44.6143   45.0960   42.5674 O.2     369 GLY408     -0.5000 BACKBONE|DICT|DIRECT
   3018 N          44.3338   46.9932   43.7698 N.am    370 PHE409     -0.5000 BACKBONE|DICT|DIRECT
   3019 CA         45.7428   47.2091   44.1348 C.3     370 PHE409      0.1400 BACKBONE|DICT|DIRECT
   3020 C          46.2793   46.1180   45.0651 C.2     370 PHE409      0.5000 BACKBONE|DICT|DIRECT
   3021 O          47.3892   45.6381   44.8430 O.2     370 PHE409     -0.5000 BACKBONE|DICT|DIRECT
   3022 CB         45.9608   48.6039   44.7666 C.3     370 PHE409     -0.0050 DICT
   3023 CG         46.3436   49.7127   43.8070 C.ar    370 PHE409     -0.1150 DICT
   3024 CD1        45.4630   50.1116   42.7821 C.ar    370 PHE409     -0.1150 DICT
   3025 CD2        47.5926   50.3579   43.9329 C.ar    370 PHE409     -0.1150 DICT
   3026 CE1        45.8146   51.1473   41.9290 C.ar    370 PHE409     -0.1150 DICT
   3027 CE2        47.9279   51.3878   43.0664 C.ar    370 PHE409     -0.1150 DICT
   3028 CZ         47.0406   51.7828   42.0746 C.ar    370 PHE409     -0.1150 DICT
   3029 N          45.4635   45.7394   46.0638 N.am    371 HIS410     -0.5000 BACKBONE|DICT|DIRECT
   3030 CA         45.7720   44.7106   47.0544 C.3     371 HIS410      0.1400 BACKBONE|DICT|DIRECT
   3031 C          45.9812   43.3210   46.4349 C.2     371 HIS410      0.5000 BACKBONE|DICT|DIRECT
   3032 O          46.8941   42.6044   46.8443 O.2     371 HIS410     -0.5000 BACKBONE|DICT|DIRECT
   3033 CB         44.6674   44.6955   48.1296 C.3     371 HIS410     -0.0050 DICT
   3034 CG         45.1629   44.3829   49.5173 C.2     371 HIS410      0.0150 DICT
   3035 CD2        44.9388   45.0177   50.7170 C.2     371 HIS410     -0.0150 DICT
   3036 ND1        46.0229   43.3357   49.8054 N.pl3   371 HIS410     -0.5700 DICT
   3037 CE1        46.2754   43.3880   51.1148 C.2     371 HIS410      0.2950 DICT
   3038 NE2        45.6615   44.3898   51.7278 N.2     371 HIS410     -0.4900 DICT
   3039 N          45.1436   43.0023   45.4385 N.am    372 GLU411     -0.5000 BACKBONE|DICT|DIRECT
   3040 CA         45.1687   41.7604   44.6782 C.3     372 GLU411      0.1400 BACKBONE|DICT|DIRECT
   3041 C          46.2905   41.6918   43.6221 C.2     372 GLU411      0.5000 BACKBONE|DICT|DIRECT
   3042 O          46.6319   40.5847   43.2076 O.2     372 GLU411     -0.5000 BACKBONE|DICT|DIRECT
   3043 CB         43.7656   41.5553   44.0604 C.3     372 GLU411     -0.1200 DICT
   3044 CG         42.6430   41.2942   45.0954 C.3     372 GLU411     -0.2200 DICT
   3045 CD         42.8360   40.0078   45.9019 C.2     372 GLU411      0.7000 DICT
   3046 OE1        43.3888   39.0583   45.3204 O.co2   372 GLU411     -0.8000 DICT
   3047 OE2        42.4156   39.9658   47.0767 O.co2   372 GLU411     -0.8000 DICT
   3048 N          46.8396   42.8481   43.2076 N.am    373 ALA412     -0.5000 BACKBONE|DICT|DIRECT
   3049 CA         47.8288   42.9546   42.1338 C.3     373 ALA412      0.1400 BACKBONE|DICT|DIRECT
   3050 C          49.2836   42.7189   42.5621 C.2     373 ALA412      0.5000 BACKBONE|DICT|DIRECT
   3051 O          50.0331   42.1972   41.7394 O.2     373 ALA412     -0.5000 BACKBONE|DICT|DIRECT
   3052 CB         47.7004   44.3306   41.4665 C.3     373 ALA412     -0.1800 DICT
   3053 N          49.6668   43.1152   43.7940 N.am    374 ILE413     -0.5000 BACKBONE|DICT|DIRECT
   3054 CA         51.0631   43.1718   44.2698 C.3     374 ILE413      0.1400 BACKBONE|DICT|DIRECT
   3055 C          51.8637   41.8701   44.0800 C.2     374 ILE413      0.5000 BACKBONE|DICT|DIRECT
   3056 O          52.9790   41.9241   43.5650 O.2     374 ILE413     -0.5000 BACKBONE|DICT|DIRECT
   3057 CB         51.1719   43.5814   45.7762 C.3     374 ILE413     -0.0600 DICT
   3058 CG1        50.5549   44.9665   46.0619 C.3     374 ILE413     -0.1200 DICT
   3059 CG2        52.5987   43.5170   46.3812 C.3     374 ILE413     -0.1800 DICT
   3060 CD1        51.0677   46.1221   45.1880 C.3     374 ILE413     -0.1800 DICT
   3061 N          51.2773   40.7345   44.4859 N.am    375 GLY414     -0.5000 BACKBONE|DICT|DIRECT
   3062 CA         51.9434   39.4374   44.4349 C.3     375 GLY414      0.0800 BACKBONE|DICT|DIRECT
   3063 C          51.9499   38.8429   43.0187 C.2     375 GLY414      0.5000 BACKBONE|DICT|DIRECT
   3064 O          52.8344   38.0440   42.7153 O.2     375 GLY414     -0.5000 BACKBONE|DICT|DIRECT
   3065 N          51.0069   39.2562   42.1513 N.am    376 ASP415     -0.5000 BACKBONE|DICT|DIRECT
   3066 CA         50.9458   38.8770   40.7356 C.3     376 ASP415      0.1400 BACKBONE|DICT|DIRECT
   3067 C          52.0213   39.5522   39.8690 C.2     376 ASP415      0.5000 BACKBONE|DICT|DIRECT
   3068 O          52.4186   38.9528   38.8728 O.2     376 ASP415     -0.5000 BACKBONE|DICT|DIRECT
   3069 CB         49.5542   39.0699   40.0919 C.3     376 ASP415     -0.2200 DICT
   3070 CG         48.4041   38.3376   40.7863 C.2     376 ASP415      0.7000 DICT
   3071 OD1        48.6905   37.3573   41.5046 O.co2   376 ASP415     -0.8000 DICT
   3072 OD2        47.2415   38.7095   40.5170 O.co2   376 ASP415     -0.8000 DICT
   3073 N          52.4985   40.7485   40.2607 N.am    377 VAL416     -0.5000 BACKBONE|DICT|DIRECT
   3074 CA         53.6058   41.4557   39.6011 C.3     377 VAL416      0.1400 BACKBONE|DICT|DIRECT
   3075 C          54.9407   40.6932   39.7268 C.2     377 VAL416      0.5000 BACKBONE|DICT|DIRECT
   3076 O          55.6939   40.6260   38.7543 O.2     377 VAL416     -0.5000 BACKBONE|DICT|DIRECT
   3077 CB         53.7995   42.8877   40.1808 C.3     377 VAL416     -0.0600 DICT
   3078 CG1        55.0558   43.6334   39.6814 C.3     377 VAL416     -0.1800 DICT
   3079 CG2        52.5744   43.7649   39.9041 C.3     377 VAL416     -0.1800 DICT
   3080 N          55.1816   40.1085   40.9124 N.am    378 LEU417     -0.5000 BACKBONE|DICT|DIRECT
   3081 CA         56.3248   39.2420   41.1847 C.3     378 LEU417      0.1400 BACKBONE|DICT|DIRECT
   3082 C          56.1357   37.8598   40.5365 C.2     378 LEU417      0.5000 BACKBONE|DICT|DIRECT
   3083 O          57.1052   37.3399   39.9920 O.2     378 LEU417     -0.5000 BACKBONE|DICT|DIRECT
   3084 CB         56.5691   39.1306   42.7081 C.3     378 LEU417     -0.1200 DICT
   3085 CG         57.2975   40.3465   43.3331 C.3     378 LEU417     -0.0600 DICT
   3086 CD1        56.4993   41.6633   43.2693 C.3     378 LEU417     -0.1800 DICT
   3087 CD2        57.7313   40.0433   44.7782 C.3     378 LEU417     -0.1800 DICT
   3088 N          54.9016   37.3178   40.5492 N.am    379 ALA418     -0.5000 BACKBONE|DICT|DIRECT
   3089 CA         54.5567   36.0282   39.9403 C.3     379 ALA418      0.1400 BACKBONE|DICT|DIRECT
   3090 C          54.6844   35.9924   38.4033 C.2     379 ALA418      0.5000 BACKBONE|DICT|DIRECT
   3091 O          54.9641   34.9225   37.8661 O.2     379 ALA418     -0.5000 BACKBONE|DICT|DIRECT
   3092 CB         53.1481   35.5990   40.3690 C.3     379 ALA418     -0.1800 DICT
   3093 N          54.5228   37.1489   37.7315 N.am    380 LEU419     -0.5000 BACKBONE|DICT|DIRECT
   3094 CA         54.7923   37.3503   36.3006 C.3     380 LEU419      0.1400 BACKBONE|DICT|DIRECT
   3095 C          56.2739   37.1189   35.9561 C.2     380 LEU419      0.5000 BACKBONE|DICT|DIRECT
   3096 O          56.5629   36.4514   34.9636 O.2     380 LEU419     -0.5000 BACKBONE|DICT|DIRECT
   3097 CB         54.3677   38.7832   35.8899 C.3     380 LEU419     -0.1200 DICT
   3098 CG         52.8611   38.9435   35.5870 C.3     380 LEU419     -0.0600 DICT
   3099 CD1        52.4089   40.4185   35.6933 C.3     380 LEU419     -0.1800 DICT
   3100 CD2        52.4927   38.3084   34.2299 C.3     380 LEU419     -0.1800 DICT
   3101 N          57.1692   37.6524   36.8039 N.am    381 SER420     -0.5000 BACKBONE|DICT|DIRECT
   3102 CA         58.6203   37.5132   36.6923 C.3     381 SER420      0.1400 BACKBONE|DICT|DIRECT
   3103 C          59.1318   36.1144   37.0899 C.2     381 SER420      0.5000 BACKBONE|DICT|DIRECT
   3104 O          60.1092   35.6524   36.5023 O.2     381 SER420     -0.5000 BACKBONE|DICT|DIRECT
   3105 CB         59.2824   38.6198   37.5272 C.3     381 SER420      0.1450 DICT
   3106 OG         59.1799   39.8515   36.8446 O.3     381 SER420     -0.6830 DICT
   3107 N          58.4361   35.4487   38.0305 N.am    382 VAL421     -0.5000 BACKBONE|DICT|DIRECT
   3108 CA         58.6848   34.0624   38.4438 C.3     382 VAL421      0.1400 BACKBONE|DICT|DIRECT
   3109 C          58.3311   33.0489   37.3448 C.2     382 VAL421      0.5000 BACKBONE|DICT|DIRECT
   3110 O          59.0465   32.0613   37.1919 O.2     382 VAL421     -0.5000 BACKBONE|DICT|DIRECT
   3111 CB         57.8716   33.6918   39.7185 C.3     382 VAL421     -0.0600 DICT
   3112 CG1        57.8203   32.1936   40.1022 C.3     382 VAL421     -0.1800 DICT
   3113 CG2        58.3701   34.4878   40.9252 C.3     382 VAL421     -0.1800 DICT
   3114 N          57.2380   33.3187   36.6127 N.am    383 SER422     -0.5000 BACKBONE|DICT|DIRECT
   3115 CA         56.6993   32.4492   35.5699 C.3     383 SER422      0.1400 BACKBONE|DICT|DIRECT
   3116 C          57.5295   32.4280   34.2741 C.2     383 SER422      0.5000 BACKBONE|DICT|DIRECT
   3117 O          57.3054   31.5295   33.4630 O.2     383 SER422     -0.5000 BACKBONE|DICT|DIRECT
   3118 CB         55.2426   32.8517   35.2754 C.3     383 SER422      0.1450 DICT
   3119 OG         54.3966   32.4761   36.3427 O.3     383 SER422     -0.6830 DICT
   3120 N          58.4702   33.3788   34.0972 N.am    384 THR423     -0.5000 BACKBONE|DICT|DIRECT
   3121 CA         59.3885   33.4248   32.9526 C.3     384 THR423      0.1400 BACKBONE|DICT|DIRECT
   3122 C          60.2875   32.1643   32.8865 C.2     384 THR423      0.5000 BACKBONE|DICT|DIRECT
   3123 O          60.6463   31.6413   33.9450 O.2     384 THR423     -0.5000 BACKBONE|DICT|DIRECT
   3124 CB         60.3216   34.6668   32.9843 C.3     384 THR423      0.2050 DICT
   3125 CG2        59.5598   35.9938   33.0432 C.3     384 THR423     -0.1800 DICT
   3126 OG1        61.2947   34.6283   34.0148 O.3     384 THR423     -0.6830 DICT
   3127 N          60.6393   31.6915   31.6640 N.am    385 PRO424     -0.1400 BACKBONE|DICT|DIRECT
   3128 CA         61.4759   30.4867   31.5005 C.3     385 PRO424      0.0100 BACKBONE|DICT|DIRECT
   3129 C          62.8612   30.5384   32.1682 C.2     385 PRO424      0.5000 BACKBONE|DICT|DIRECT
   3130 O          63.3314   29.4987   32.6234 O.2     385 PRO424     -0.5000 BACKBONE|DICT|DIRECT
   3131 CB         61.5904   30.2975   29.9776 C.3     385 PRO424     -0.1200 DICT
   3132 CG         60.3953   31.0363   29.4057 C.3     385 PRO424     -0.1200 DICT
   3133 CD         60.2370   32.2149   30.3550 C.3     385 PRO424     -0.0500 DICT
   3134 N          63.4652   31.7387   32.2360 N.am    386 LYS425     -0.5000 BACKBONE|DICT|DIRECT
   3135 CA         64.7391   31.9942   32.9080 C.3     386 LYS425      0.1400 BACKBONE|DICT|DIRECT
   3136 C          64.6789   31.8884   34.4379 C.2     386 LYS425      0.5000 BACKBONE|DICT|DIRECT
   3137 O          65.6235   31.3527   35.0189 O.2     386 LYS425     -0.5000 BACKBONE|DICT|DIRECT
   3138 CB         65.3139   33.3535   32.4477 C.3     386 LYS425     -0.1200 DICT
   3139 CG         66.2701   33.2206   31.2509 C.3     386 LYS425     -0.1200 DICT
   3140 CD         67.6544   32.6760   31.6607 C.3     386 LYS425     -0.1200 DICT
   3141 CE         68.5272   32.2375   30.4772 C.3     386 LYS425      0.1900 DICT
   3142 NZ         68.0147   31.0051   29.8523 N.4     386 LYS425     -0.3000 DICT
   3143 N          63.5853   32.3652   35.0600 N.am    387 HIS426     -0.5000 BACKBONE|DICT|DIRECT
   3144 CA         63.3991   32.2564   36.5078 C.3     387 HIS426      0.1400 BACKBONE|DICT|DIRECT
   3145 C          62.9877   30.8395   36.9428 C.2     387 HIS426      0.5000 BACKBONE|DICT|DIRECT
   3146 O          63.4540   30.3847   37.9840 O.2     387 HIS426     -0.5000 BACKBONE|DICT|DIRECT
   3147 CB         62.4162   33.3189   37.0240 C.3     387 HIS426     -0.0050 DICT
   3148 CG         62.5163   33.5025   38.5190 C.2     387 HIS426      0.0150 DICT
   3149 CD2        61.9159   32.8445   39.5697 C.2     387 HIS426     -0.0150 DICT
   3150 ND1        63.3508   34.4412   39.0967 N.pl3   387 HIS426     -0.5700 DICT
   3151 CE1        63.2534   34.2915   40.4200 C.2     387 HIS426      0.2950 DICT
   3152 NE2        62.3916   33.3476   40.7809 N.2     387 HIS426     -0.4900 DICT
   3153 N          62.1790   30.1380   36.1290 N.am    388 LEU427     -0.5000 BACKBONE|DICT|DIRECT
   3154 CA         61.8606   28.7251   36.3533 C.3     388 LEU427      0.1400 BACKBONE|DICT|DIRECT
   3155 C          63.0859   27.8124   36.1577 C.2     388 LEU427      0.5000 BACKBONE|DICT|DIRECT
   3156 O          63.1929   26.8208   36.8728 O.2     388 LEU427     -0.5000 BACKBONE|DICT|DIRECT
   3157 CB         60.6825   28.2828   35.4599 C.3     388 LEU427     -0.1200 DICT
   3158 CG         59.3227   28.9177   35.8277 C.3     388 LEU427     -0.0600 DICT
   3159 CD1        58.2538   28.5867   34.7754 C.3     388 LEU427     -0.1800 DICT
   3160 CD2        58.8422   28.5258   37.2420 C.3     388 LEU427     -0.1800 DICT
   3161 N          64.0108   28.1835   35.2536 N.am    389 HIS428     -0.5000 BACKBONE|DICT|DIRECT
   3162 CA         65.2970   27.5105   35.0584 C.3     389 HIS428      0.1400 BACKBONE|DICT|DIRECT
   3163 C          66.2661   27.6993   36.2416 C.2     389 HIS428      0.5000 BACKBONE|DICT|DIRECT
   3164 O          66.9713   26.7472   36.5732 O.2     389 HIS428     -0.5000 BACKBONE|DICT|DIRECT
   3165 CB         65.9159   27.9534   33.7150 C.3     389 HIS428     -0.0050 DICT
   3166 CG         67.2567   27.3466   33.3712 C.2     389 HIS428      0.0150 DICT
   3167 CD2        67.5911   26.2727   32.5791 C.2     389 HIS428     -0.0150 DICT
   3168 ND1        68.4613   27.8449   33.8410 N.pl3   389 HIS428     -0.5700 DICT
   3169 CE1        69.4292   27.0637   33.3546 C.2     389 HIS428      0.2950 DICT
   3170 NE2        68.9751   26.0916   32.5734 N.2     389 HIS428     -0.4900 DICT
   3171 N          66.2776   28.8904   36.8711 N.am    390 SER429     -0.5000 BACKBONE|DICT|DIRECT
   3172 CA         67.0848   29.1682   38.0674 C.3     390 SER429      0.1400 BACKBONE|DICT|DIRECT
   3173 C          66.5642   28.4458   39.3295 C.2     390 SER429      0.5000 BACKBONE|DICT|DIRECT
   3174 O          67.3652   28.1334   40.2093 O.2     390 SER429     -0.5000 BACKBONE|DICT|DIRECT
   3175 CB         67.2596   30.6924   38.2517 C.3     390 SER429      0.1450 DICT
   3176 OG         66.1270   31.3255   38.8101 O.3     390 SER429     -0.6830 DICT
   3177 N          65.2569   28.1303   39.3511 N.am    391 LEU430     -0.5000 BACKBONE|DICT|DIRECT
   3178 CA         64.6051   27.2501   40.3244 C.3     391 LEU430      0.1400 BACKBONE|DICT|DIRECT
   3179 C          64.7781   25.7482   39.9880 C.2     391 LEU430      0.5000 BACKBONE|DICT|DIRECT
   3180 O          64.3271   24.9148   40.7737 O.2     391 LEU430     -0.5000 BACKBONE|DICT|DIRECT
   3181 CB         63.1066   27.6285   40.4031 C.3     391 LEU430     -0.1200 DICT
   3182 CG         62.8136   29.0267   40.9909 C.3     391 LEU430     -0.0600 DICT
   3183 CD1        61.3406   29.4086   40.7590 C.3     391 LEU430     -0.1800 DICT
   3184 CD2        63.1984   29.1344   42.4800 C.3     391 LEU430     -0.1800 DICT
   3185 N          65.4198   25.4266   38.8454 N.am    392 ASN431     -0.5000 BACKBONE|DICT|DIRECT
   3186 CA         65.7087   24.0822   38.3189 C.3     392 ASN431      0.1400 BACKBONE|DICT|DIRECT
   3187 C          64.4638   23.3352   37.7817 C.2     392 ASN431      0.5000 BACKBONE|DICT|DIRECT
   3188 O          64.5184   22.1198   37.5970 O.2     392 ASN431     -0.5000 BACKBONE|DICT|DIRECT
   3189 CB         66.5067   23.2438   39.3590 C.3     392 ASN431     -0.1200 DICT
   3190 CG         67.3873   22.1379   38.7641 C.2     392 ASN431      0.5000 DICT
   3191 ND2        67.4070   20.9721   39.4132 N.am    392 ASN431     -0.7600 DICT
   3192 OD1        68.0503   22.3302   37.7476 O.2     392 ASN431     -0.5000 DICT
   3193 N          63.3664   24.0640   37.5283 N.am    393 LEU432     -0.5000 BACKBONE|DICT|DIRECT
   3194 CA         62.0769   23.5190   37.1016 C.3     393 LEU432      0.1400 BACKBONE|DICT|DIRECT
   3195 C          61.9173   23.4462   35.5704 C.2     393 LEU432      0.5000 BACKBONE|DICT|DIRECT
   3196 O          61.0387   22.7145   35.1151 O.2     393 LEU432     -0.5000 BACKBONE|DICT|DIRECT
   3197 CB         60.9359   24.3494   37.7286 C.3     393 LEU432     -0.1200 DICT
   3198 CG         61.0081   24.5157   39.2658 C.3     393 LEU432     -0.0600 DICT
   3199 CD1        59.8669   25.4141   39.7876 C.3     393 LEU432     -0.1800 DICT
   3200 CD2        61.0880   23.1640   40.0059 C.3     393 LEU432     -0.1800 DICT
   3201 N          62.7641   24.1694   34.8146 N.am    394 LEU433     -0.5000 BACKBONE|DICT|DIRECT
   3202 CA         62.8500   24.1087   33.3527 C.3     394 LEU433      0.1400 BACKBONE|DICT|DIRECT
   3203 C          64.3045   23.9025   32.9038 C.2     394 LEU433      0.5000 BACKBONE|DICT|DIRECT
   3204 O          65.2376   24.1946   33.6519 O.2     394 LEU433     -0.5000 BACKBONE|DICT|DIRECT
   3205 CB         62.2814   25.3996   32.7140 C.3     394 LEU433     -0.1200 DICT
   3206 CG         60.7452   25.5633   32.7592 C.3     394 LEU433     -0.0600 DICT
   3207 CD1        60.3373   26.8541   32.0210 C.3     394 LEU433     -0.1800 DICT
   3208 CD2        59.9793   24.3468   32.2041 C.3     394 LEU433     -0.1800 DICT
   3209 N          64.4478   23.4122   31.6599 N.am    395 SER434     -0.5000 BACKBONE|DICT|DIRECT
   3210 CA         65.7147   23.1644   30.9554 C.3     395 SER434      0.2536 BACKBONE|DICT|DIRECT
   3211 C          65.8758   24.2166   29.8656 C.2     395 SER434      0.3364 BACKBONE|DICT|DIRECT
   3212 O          65.2864   25.2996   29.8398 O.2     395 SER434     -0.4500 BACKBONE|DICT|DIRECT
   3213 CB         65.7390   21.7264   30.3772 C.3     395 SER434      0.1450 DICT
   3214 OG         64.6885   21.4628   29.4607 O.3     395 SER434     -0.6830 DICT
   3215 N          64.8084   31.4142   21.1867 N.am    396 SER439     -0.9439 BACKBONE|DICT|DIRECT
   3216 CA         64.0101   30.5673   20.2811 C.3     396 SER439      0.1639 BACKBONE|DICT|DIRECT
   3217 C          62.5559   31.0794   20.3270 C.2     396 SER439      0.5000 BACKBONE|DICT|DIRECT
   3218 O          61.8960   30.9545   21.3609 O.2     396 SER439     -0.5000 BACKBONE|DICT|DIRECT
   3219 CB         64.0886   29.0626   20.6417 C.3     396 SER439      0.1450 DICT
   3220 OG         65.2149   28.4590   20.0365 O.3     396 SER439     -0.6830 DICT
   3221 N          62.0830   31.6311   19.1943 N.am    397 ASP440     -0.5000 BACKBONE|DICT|DIRECT
   3222 CA         60.7340   32.1839   19.0008 C.3     397 ASP440      0.1400 BACKBONE|DICT|DIRECT
   3223 C          59.5931   31.1681   19.2037 C.2     397 ASP440      0.5000 BACKBONE|DICT|DIRECT
   3224 O          58.5020   31.5823   19.5920 O.2     397 ASP440     -0.5000 BACKBONE|DICT|DIRECT
   3225 CB         60.5635   32.9014   17.6389 C.3     397 ASP440     -0.2200 DICT
   3226 CG         61.6499   33.9330   17.3084 C.2     397 ASP440      0.7000 DICT
   3227 OD1        62.1686   34.5635   18.2565 O.co2   397 ASP440     -0.8000 DICT
   3228 OD2        61.8915   34.1264   16.0977 O.co2   397 ASP440     -0.8000 DICT
   3229 N          59.8587   29.8676   18.9788 N.am    398 GLU441     -0.5000 BACKBONE|DICT|DIRECT
   3230 CA         58.9082   28.7858   19.2455 C.3     398 GLU441      0.1400 BACKBONE|DICT|DIRECT
   3231 C          58.6305   28.5957   20.7448 C.2     398 GLU441      0.5000 BACKBONE|DICT|DIRECT
   3232 O          57.4630   28.5424   21.1250 O.2     398 GLU441     -0.5000 BACKBONE|DICT|DIRECT
   3233 CB         59.3689   27.4688   18.5976 C.3     398 GLU441     -0.1200 DICT
   3234 CG         59.4260   27.5376   17.0584 C.3     398 GLU441     -0.2200 DICT
   3235 CD         59.6400   26.1804   16.3798 C.2     398 GLU441      0.7000 DICT
   3236 OE1        59.8470   25.1775   17.0994 O.co2   398 GLU441     -0.8000 DICT
   3237 OE2        59.5773   26.1700   15.1317 O.co2   398 GLU441     -0.8000 DICT
   3238 N          59.6962   28.5715   21.5671 N.am    399 HIS442     -0.5000 BACKBONE|DICT|DIRECT
   3239 CA         59.6139   28.5702   23.0331 C.3     399 HIS442      0.1400 BACKBONE|DICT|DIRECT
   3240 C          59.0283   29.8719   23.6153 C.2     399 HIS442      0.5000 BACKBONE|DICT|DIRECT
   3241 O          58.4486   29.8314   24.7001 O.2     399 HIS442     -0.5000 BACKBONE|DICT|DIRECT
   3242 CB         61.0003   28.2942   23.6505 C.3     399 HIS442     -0.0050 DICT
   3243 CG         61.4901   26.8747   23.5064 C.2     399 HIS442      0.0150 DICT
   3244 CD2        61.3162   25.7686   24.3100 C.2     399 HIS442     -0.0150 DICT
   3245 ND1        62.3008   26.4531   22.4657 N.pl3   399 HIS442     -0.5700 DICT
   3246 CE1        62.5715   25.1616   22.6755 C.2     399 HIS442      0.2950 DICT
   3247 NE2        62.0044   24.6783   23.7740 N.2     399 HIS442     -0.4900 DICT
   3248 N          59.1846   30.9882   22.8841 N.am    400 ASP443     -0.5000 BACKBONE|DICT|DIRECT
   3249 CA         58.7206   32.3213   23.2601 C.3     400 ASP443      0.1400 BACKBONE|DICT|DIRECT
   3250 C          57.1881   32.4346   23.1301 C.2     400 ASP443      0.5000 BACKBONE|DICT|DIRECT
   3251 O          56.5397   32.8932   24.0696 O.2     400 ASP443     -0.5000 BACKBONE|DICT|DIRECT
   3252 CB         59.4379   33.3960   22.4052 C.3     400 ASP443     -0.2200 DICT
   3253 CG         59.5660   34.7669   23.0669 C.2     400 ASP443      0.7000 DICT
   3254 OD1        59.6909   34.8031   24.3108 O.co2   400 ASP443     -0.8000 DICT
   3255 OD2        59.6779   35.7485   22.3002 O.co2   400 ASP443     -0.8000 DICT
   3256 N          56.6401   31.9737   21.9904 N.am    401 ILE444     -0.5000 BACKBONE|DICT|DIRECT
   3257 CA         55.2009   31.9084   21.7148 C.3     401 ILE444      0.1400 BACKBONE|DICT|DIRECT
   3258 C          54.4774   30.8332   22.5563 C.2     401 ILE444      0.5000 BACKBONE|DICT|DIRECT
   3259 O          53.3333   31.0632   22.9462 O.2     401 ILE444     -0.5000 BACKBONE|DICT|DIRECT
   3260 CB         54.9262   31.6929   20.1931 C.3     401 ILE444     -0.0600 DICT
   3261 CG1        55.3456   32.9246   19.3520 C.3     401 ILE444     -0.1200 DICT
   3262 CG2        53.4923   31.2558   19.8179 C.3     401 ILE444     -0.1800 DICT
   3263 CD1        54.5644   34.2207   19.6311 C.3     401 ILE444     -0.1800 DICT
   3264 N          55.1675   29.7200   22.8707 N.am    402 ASN445     -0.5000 BACKBONE|DICT|DIRECT
   3265 CA         54.7308   28.6935   23.8283 C.3     402 ASN445      0.1400 BACKBONE|DICT|DIRECT
   3266 C          54.5574   29.2627   25.2452 C.2     402 ASN445      0.5000 BACKBONE|DICT|DIRECT
   3267 O          53.5344   28.9879   25.8722 O.2     402 ASN445     -0.5000 BACKBONE|DICT|DIRECT
   3268 CB         55.7602   27.5386   23.8393 C.3     402 ASN445     -0.1200 DICT
   3269 CG         55.6254   26.5274   22.6970 C.2     402 ASN445      0.5000 DICT
   3270 ND2        56.4525   25.4831   22.7228 N.am    402 ASN445     -0.7600 DICT
   3271 OD1        54.7983   26.6719   21.8028 O.2     402 ASN445     -0.5000 DICT
   3272 N          55.5339   30.0657   25.7043 N.am    403 PHE446     -0.5000 BACKBONE|DICT|DIRECT
   3273 CA         55.4736   30.7862   26.9749 C.3     403 PHE446      0.1400 BACKBONE|DICT|DIRECT
   3274 C          54.3365   31.8205   27.0420 C.2     403 PHE446      0.5000 BACKBONE|DICT|DIRECT
   3275 O          53.6032   31.8327   28.0287 O.2     403 PHE446     -0.5000 BACKBONE|DICT|DIRECT
   3276 CB         56.8647   31.3475   27.3539 C.3     403 PHE446     -0.0050 DICT
   3277 CG         56.8664   32.4204   28.4313 C.ar    403 PHE446     -0.1150 DICT
   3278 CD1        56.4810   32.1034   29.7517 C.ar    403 PHE446     -0.1150 DICT
   3279 CD2        57.1084   33.7677   28.0892 C.ar    403 PHE446     -0.1150 DICT
   3280 CE1        56.3622   33.1129   30.6972 C.ar    403 PHE446     -0.1150 DICT
   3281 CE2        57.0077   34.7550   29.0587 C.ar    403 PHE446     -0.1150 DICT
   3282 CZ         56.6364   34.4307   30.3566 C.ar    403 PHE446     -0.1150 DICT
   3283 N          54.1837   32.6348   25.9844 N.am    404 LEU447     -0.5000 BACKBONE|DICT|DIRECT
   3284 CA         53.1094   33.6225   25.8747 C.3     404 LEU447      0.1400 BACKBONE|DICT|DIRECT
   3285 C          51.7073   32.9953   25.8093 C.2     404 LEU447      0.5000 BACKBONE|DICT|DIRECT
   3286 O          50.7788   33.6055   26.3333 O.2     404 LEU447     -0.5000 BACKBONE|DICT|DIRECT
   3287 CB         53.3484   34.5408   24.6614 C.3     404 LEU447     -0.1200 DICT
   3288 CG         54.4884   35.5639   24.8500 C.3     404 LEU447     -0.0600 DICT
   3289 CD1        54.8457   36.2489   23.5126 C.3     404 LEU447     -0.1800 DICT
   3290 CD2        54.1589   36.5809   25.9640 C.3     404 LEU447     -0.1800 DICT
   3291 N          51.5782   31.7917   25.2206 N.am    405 MET448     -0.5000 BACKBONE|DICT|DIRECT
   3292 CA         50.3381   31.0155   25.2131 C.3     405 MET448      0.1400 BACKBONE|DICT|DIRECT
   3293 C          49.9718   30.4984   26.6113 C.2     405 MET448      0.5000 BACKBONE|DICT|DIRECT
   3294 O          48.8261   30.6728   27.0118 O.2     405 MET448     -0.5000 BACKBONE|DICT|DIRECT
   3295 CB         50.3941   29.9057   24.1413 C.3     405 MET448     -0.1200 DICT
   3296 CG         49.1413   29.0088   24.0436 C.3     405 MET448      0.0475 DICT
   3297 SD         47.5358   29.8371   23.8698 S.3     405 MET448     -0.3350 DICT
   3298 CE         47.8078   30.7715   22.3431 C.3     405 MET448     -0.0125 DICT
   3299 N          50.9503   29.9501   27.3532 N.am    406 LYS449     -0.5000 BACKBONE|DICT|DIRECT
   3300 CA         50.7894   29.5063   28.7429 C.3     406 LYS449      0.1400 BACKBONE|DICT|DIRECT
   3301 C          50.3357   30.6379   29.6934 C.2     406 LYS449      0.5000 BACKBONE|DICT|DIRECT
   3302 O          49.4822   30.3944   30.5472 O.2     406 LYS449     -0.5000 BACKBONE|DICT|DIRECT
   3303 CB         52.1045   28.8350   29.2048 C.3     406 LYS449     -0.1200 DICT
   3304 CG         52.1207   28.2734   30.6418 C.3     406 LYS449     -0.1200 DICT
   3305 CD         51.1949   27.0636   30.8520 C.3     406 LYS449     -0.1200 DICT
   3306 CE         51.2527   26.5310   32.2913 C.3     406 LYS449      0.1900 DICT
   3307 NZ         50.5050   25.2706   32.4340 N.4     406 LYS449     -0.3000 DICT
   3308 N          50.8809   31.8515   29.4924 N.am    407 MET450     -0.5000 BACKBONE|DICT|DIRECT
   3309 CA         50.5205   33.0601   30.2357 C.3     407 MET450      0.1400 BACKBONE|DICT|DIRECT
   3310 C          49.1726   33.6668   29.8130 C.2     407 MET450      0.5000 BACKBONE|DICT|DIRECT
   3311 O          48.4755   34.1831   30.6817 O.2     407 MET450     -0.5000 BACKBONE|DICT|DIRECT
   3312 CB         51.6484   34.1086   30.1242 C.3     407 MET450     -0.1200 DICT
   3313 CG         52.9648   33.6970   30.8027 C.3     407 MET450      0.0475 DICT
   3314 SD         52.8673   33.2988   32.5687 S.3     407 MET450     -0.3350 DICT
   3315 CE         52.5562   34.9353   33.2732 C.3     407 MET450     -0.0125 DICT
   3316 N          48.8155   33.5994   28.5183 N.am    408 ALA451     -0.5000 BACKBONE|DICT|DIRECT
   3317 CA         47.5412   34.1043   27.9950 C.3     408 ALA451      0.1400 BACKBONE|DICT|DIRECT
   3318 C          46.3520   33.2117   28.3653 C.2     408 ALA451      0.5000 BACKBONE|DICT|DIRECT
   3319 O          45.2785   33.7396   28.6491 O.2     408 ALA451     -0.5000 BACKBONE|DICT|DIRECT
   3320 CB         47.6232   34.2694   26.4757 C.3     408 ALA451     -0.1800 DICT
   3321 N          46.5736   31.8866   28.4151 N.am    409 LEU452     -0.5000 BACKBONE|DICT|DIRECT
   3322 CA         45.6130   30.9079   28.9223 C.3     409 LEU452      0.1400 BACKBONE|DICT|DIRECT
   3323 C          45.1987   31.1918   30.3781 C.2     409 LEU452      0.5000 BACKBONE|DICT|DIRECT
   3324 O          44.0370   30.9760   30.7035 O.2     409 LEU452     -0.5000 BACKBONE|DICT|DIRECT
   3325 CB         46.2007   29.4859   28.8206 C.3     409 LEU452     -0.1200 DICT
   3326 CG         46.2265   28.8181   27.4291 C.3     409 LEU452     -0.0600 DICT
   3327 CD1        47.0792   27.5324   27.4713 C.3     409 LEU452     -0.1800 DICT
   3328 CD2        44.8292   28.5689   26.8280 C.3     409 LEU452     -0.1800 DICT
   3329 N          46.1194   31.7166   31.2054 N.am    410 ASP453     -0.5000 BACKBONE|DICT|DIRECT
   3330 CA         45.8062   32.2336   32.5347 C.3     410 ASP453      0.1400 BACKBONE|DICT|DIRECT
   3331 C          45.1557   33.6282   32.4292 C.2     410 ASP453      0.5000 BACKBONE|DICT|DIRECT
   3332 O          43.9678   33.7669   32.7131 O.2     410 ASP453     -0.5000 BACKBONE|DICT|DIRECT
   3333 CB         47.0479   32.2227   33.4678 C.3     410 ASP453     -0.2200 DICT
   3334 CG         46.7723   32.6944   34.9037 C.2     410 ASP453      0.7000 DICT
   3335 OD1        45.6566   32.4207   35.3988 O.co2   410 ASP453     -0.8000 DICT
   3336 OD2        47.7128   33.2541   35.5084 O.co2   410 ASP453     -0.8000 DICT
   3337 N          45.9740   34.6284   32.0692 N.am    411 LYS454     -0.5000 BACKBONE|DICT|DIRECT
   3338 CA         45.7065   36.0494   32.2700 C.3     411 LYS454      0.1400 BACKBONE|DICT|DIRECT
   3339 C          44.6170   36.6327   31.3550 C.2     411 LYS454      0.5000 BACKBONE|DICT|DIRECT
   3340 O          43.7308   37.3172   31.8640 O.2     411 LYS454     -0.5000 BACKBONE|DICT|DIRECT
   3341 CB         47.0341   36.8353   32.1673 C.3     411 LYS454     -0.1200 DICT
   3342 CG         48.1294   36.3976   33.1684 C.3     411 LYS454     -0.1200 DICT
   3343 CD         47.7503   36.5963   34.6424 C.3     411 LYS454     -0.1200 DICT
   3344 CE         48.9227   36.3585   35.6030 C.3     411 LYS454      0.1900 DICT
   3345 NZ         48.4758   36.4085   37.0051 N.4     411 LYS454     -0.3000 DICT
   3346 N          44.6843   36.3533   30.0419 N.am    412 ILE455     -0.5000 BACKBONE|DICT|DIRECT
   3347 CA         43.7314   36.8626   29.0463 C.3     412 ILE455      0.1400 BACKBONE|DICT|DIRECT
   3348 C          42.3706   36.1367   29.0761 C.2     412 ILE455      0.5000 BACKBONE|DICT|DIRECT
   3349 O          41.3566   36.7822   28.8119 O.2     412 ILE455     -0.5000 BACKBONE|DICT|DIRECT
   3350 CB         44.3360   36.8486   27.6043 C.3     412 ILE455     -0.0600 DICT
   3351 CG1        45.5252   37.8285   27.4754 C.3     412 ILE455     -0.1200 DICT
   3352 CG2        43.3435   37.0517   26.4368 C.3     412 ILE455     -0.1800 DICT
   3353 CD1        45.1425   39.3184   27.5052 C.3     412 ILE455     -0.1800 DICT
   3354 N          42.3549   34.8428   29.4458 N.am    413 ALA456     -0.5000 BACKBONE|DICT|DIRECT
   3355 CA         41.1242   34.0712   29.6532 C.3     413 ALA456      0.1400 BACKBONE|DICT|DIRECT
   3356 C          40.3312   34.4929   30.9022 C.2     413 ALA456      0.5000 BACKBONE|DICT|DIRECT
   3357 O          39.1198   34.2749   30.9468 O.2     413 ALA456     -0.5000 BACKBONE|DICT|DIRECT
   3358 CB         41.4615   32.5805   29.7436 C.3     413 ALA456     -0.1800 DICT
   3359 N          41.0301   35.0879   31.8818 N.am    414 PHE457     -0.5000 BACKBONE|DICT|DIRECT
   3360 CA         40.4741   35.5273   33.1558 C.3     414 PHE457      0.1400 BACKBONE|DICT|DIRECT
   3361 C          39.8232   36.9210   33.0860 C.2     414 PHE457      0.5000 BACKBONE|DICT|DIRECT
   3362 O          38.9485   37.1880   33.9063 O.2     414 PHE457     -0.5000 BACKBONE|DICT|DIRECT
   3363 CB         41.5904   35.4297   34.2131 C.3     414 PHE457     -0.0050 DICT
   3364 CG         41.1799   35.6731   35.6501 C.ar    414 PHE457     -0.1150 DICT
   3365 CD1        40.6199   34.6268   36.4112 C.ar    414 PHE457     -0.1150 DICT
   3366 CD2        41.2274   36.9695   36.1962 C.ar    414 PHE457     -0.1150 DICT
   3367 CE1        40.1930   34.8643   37.7096 C.ar    414 PHE457     -0.1150 DICT
   3368 CE2        40.8211   37.1800   37.5023 C.ar    414 PHE457     -0.1150 DICT
   3369 CZ         40.3038   36.1348   38.2580 C.ar    414 PHE457     -0.1150 DICT
   3370 N          40.2140   37.7639   32.1100 N.am    415 ILE458     -0.5000 BACKBONE|DICT|DIRECT
   3371 CA         39.6298   39.0876   31.8404 C.3     415 ILE458      0.1400 BACKBONE|DICT|DIRECT
   3372 C          38.0847   39.0927   31.6745 C.2     415 ILE458      0.5000 BACKBONE|DICT|DIRECT
   3373 O          37.4354   39.8267   32.4184 O.2     415 ILE458     -0.5000 BACKBONE|DICT|DIRECT
   3374 CB         40.3358   39.7903   30.6296 C.3     415 ILE458     -0.0600 DICT
   3375 CG1        41.7742   40.2397   30.9814 C.3     415 ILE458     -0.1200 DICT
   3376 CG2        39.5663   40.9436   29.9427 C.3     415 ILE458     -0.1800 DICT
   3377 CD1        41.8934   41.3064   32.0850 C.3     415 ILE458     -0.1800 DICT
   3378 N          37.5008   38.2606   30.7782 N.am    416 PRO459     -0.1400 BACKBONE|DICT|DIRECT
   3379 CA         36.0344   38.1627   30.6554 C.3     416 PRO459      0.0100 BACKBONE|DICT|DIRECT
   3380 C          35.3170   37.4723   31.8315 C.2     416 PRO459      0.5000 BACKBONE|DICT|DIRECT
   3381 O          34.1695   37.8333   32.0883 O.2     416 PRO459     -0.5000 BACKBONE|DICT|DIRECT
   3382 CB         35.8274   37.4101   29.3352 C.3     416 PRO459     -0.1200 DICT
   3383 CG         37.0744   36.5610   29.1968 C.3     416 PRO459     -0.1200 DICT
   3384 CD         38.1604   37.4723   29.7364 C.3     416 PRO459     -0.0500 DICT
   3385 N          35.9838   36.5310   32.5320 N.am    417 PHE460     -0.5000 BACKBONE|DICT|DIRECT
   3386 CA         35.4465   35.8762   33.7338 C.3     417 PHE460      0.1400 BACKBONE|DICT|DIRECT
   3387 C          35.2967   36.8663   34.8977 C.2     417 PHE460      0.5000 BACKBONE|DICT|DIRECT
   3388 O          34.2465   36.9102   35.5320 O.2     417 PHE460     -0.5000 BACKBONE|DICT|DIRECT
   3389 CB         36.3296   34.6761   34.1607 C.3     417 PHE460     -0.0050 DICT
   3390 CG         35.7803   33.8643   35.3310 C.ar    417 PHE460     -0.1150 DICT
   3391 CD1        34.8525   32.8278   35.0962 C.ar    417 PHE460     -0.1150 DICT
   3392 CD2        36.0360   34.2486   36.6670 C.ar    417 PHE460     -0.1150 DICT
   3393 CE1        34.2387   32.1775   36.1574 C.ar    417 PHE460     -0.1150 DICT
   3394 CE2        35.4087   33.5848   37.7142 C.ar    417 PHE460     -0.1150 DICT
   3395 CZ         34.5188   32.5515   37.4627 C.ar    417 PHE460     -0.1150 DICT
   3396 N          36.3674   37.6259   35.1637 N.am    418 SER461     -0.5000 BACKBONE|DICT|DIRECT
   3397 CA         36.4538   38.5643   36.2763 C.3     418 SER461      0.1400 BACKBONE|DICT|DIRECT
   3398 C          35.6153   39.8357   36.1045 C.2     418 SER461      0.5000 BACKBONE|DICT|DIRECT
   3399 O          35.2355   40.4335   37.1120 O.2     418 SER461     -0.5000 BACKBONE|DICT|DIRECT
   3400 CB         37.9310   38.8468   36.5754 C.3     418 SER461      0.1450 DICT
   3401 OG         38.5666   39.5381   35.5213 O.3     418 SER461     -0.6830 DICT
   3402 N          35.3036   40.1921   34.8480 N.am    419 TYR462     -0.5000 BACKBONE|DICT|DIRECT
   3403 CA         34.3322   41.2259   34.5169 C.3     419 TYR462      0.1400 BACKBONE|DICT|DIRECT
   3404 C          32.9096   40.7468   34.8654 C.2     419 TYR462      0.5000 BACKBONE|DICT|DIRECT
   3405 O          32.2259   41.4068   35.6459 O.2     419 TYR462     -0.5000 BACKBONE|DICT|DIRECT
   3406 CB         34.4854   41.6075   33.0258 C.3     419 TYR462     -0.0050 DICT
   3407 CG         33.7911   42.8947   32.6226 C.ar    419 TYR462     -0.1150 DICT
   3408 CD1        34.1576   44.1043   33.2488 C.ar    419 TYR462     -0.1150 DICT
   3409 CD2        32.7933   42.8976   31.6240 C.ar    419 TYR462     -0.1150 DICT
   3410 CE1        33.5030   45.2996   32.9083 C.ar    419 TYR462     -0.1150 DICT
   3411 CE2        32.1538   44.1030   31.2693 C.ar    419 TYR462     -0.1150 DICT
   3412 CZ         32.4995   45.3006   31.9254 C.ar    419 TYR462      0.1500 DICT
   3413 OH         31.8606   46.4682   31.6367 O.3     419 TYR462     -0.5850 DICT
   3414 N          32.5447   39.5725   34.3196 N.am    420 LEU463     -0.5000 BACKBONE|DICT|DIRECT
   3415 CA         31.2544   38.8829   34.4023 C.3     420 LEU463      0.1400 BACKBONE|DICT|DIRECT
   3416 C          30.6146   38.7729   35.7968 C.2     420 LEU463      0.5000 BACKBONE|DICT|DIRECT
   3417 O          29.4052   38.9828   35.8930 O.2     420 LEU463     -0.5000 BACKBONE|DICT|DIRECT
   3418 CB         31.4224   37.5080   33.7062 C.3     420 LEU463     -0.1200 DICT
   3419 CG         30.3074   36.4476   33.8579 C.3     420 LEU463     -0.0600 DICT
   3420 CD1        30.4740   35.3935   32.7684 C.3     420 LEU463     -0.1800 DICT
   3421 CD2        30.2713   35.7233   35.2208 C.3     420 LEU463     -0.1800 DICT
   3422 N          31.3971   38.3846   36.8227 N.am    421 VAL464     -0.5000 BACKBONE|DICT|DIRECT
   3423 CA         30.8650   37.9948   38.1373 C.3     421 VAL464      0.1400 BACKBONE|DICT|DIRECT
   3424 C          30.1346   39.1419   38.8628 C.2     421 VAL464      0.5000 BACKBONE|DICT|DIRECT
   3425 O          29.0443   38.9102   39.3873 O.2     421 VAL464     -0.5000 BACKBONE|DICT|DIRECT
   3426 CB         31.9529   37.3930   39.0763 C.3     421 VAL464     -0.0600 DICT
   3427 CG1        31.4701   37.1085   40.5172 C.3     421 VAL464     -0.1800 DICT
   3428 CG2        32.5436   36.0952   38.5023 C.3     421 VAL464     -0.1800 DICT
   3429 N          30.7225   40.3507   38.8357 N.am    422 ASP465     -0.5000 BACKBONE|DICT|DIRECT
   3430 CA         30.1062   41.5629   39.3795 C.3     422 ASP465      0.1400 BACKBONE|DICT|DIRECT
   3431 C          29.1904   42.2974   38.3902 C.2     422 ASP465      0.5000 BACKBONE|DICT|DIRECT
   3432 O          28.3351   43.0340   38.8713 O.2     422 ASP465     -0.5000 BACKBONE|DICT|DIRECT
   3433 CB         31.0828   42.5091   40.1137 C.3     422 ASP465     -0.2200 DICT
   3434 CG         31.6949   41.9313   41.3993 C.2     422 ASP465      0.7000 DICT
   3435 OD1        31.4136   40.7604   41.7442 O.co2   422 ASP465     -0.8000 DICT
   3436 OD2        32.4395   42.6939   42.0509 O.co2   422 ASP465     -0.8000 DICT
   3437 N          29.2685   42.0354   37.0685 N.am    423 GLN466     -0.5000 BACKBONE|DICT|DIRECT
   3438 CA         28.1981   42.4403   36.1392 C.3     423 GLN466      0.1400 BACKBONE|DICT|DIRECT
   3439 C          26.8665   41.7289   36.4433 C.2     423 GLN466      0.5000 BACKBONE|DICT|DIRECT
   3440 O          25.8153   42.3557   36.3272 O.2     423 GLN466     -0.5000 BACKBONE|DICT|DIRECT
   3441 CB         28.5885   42.2258   34.6547 C.3     423 GLN466     -0.1200 DICT
   3442 CG         29.7112   43.1215   34.0889 C.3     423 GLN466     -0.1200 DICT
   3443 CD         29.5648   44.6155   34.3818 C.2     423 GLN466      0.5000 DICT
   3444 NE2        30.6738   45.2690   34.7292 N.am    423 GLN466     -0.7600 DICT
   3445 OE1        28.4777   45.1776   34.2739 O.2     423 GLN466     -0.5000 DICT
   3446 N          26.9423   40.4578   36.8743 N.am    424 TRP467     -0.5000 BACKBONE|DICT|DIRECT
   3447 CA         25.8011   39.6906   37.3573 C.3     424 TRP467      0.1400 BACKBONE|DICT|DIRECT
   3448 C          25.3244   40.1559   38.7468 C.2     424 TRP467      0.5000 BACKBONE|DICT|DIRECT
   3449 O          24.1232   40.3530   38.9136 O.2     424 TRP467     -0.5000 BACKBONE|DICT|DIRECT
   3450 CB         26.1243   38.1827   37.3203 C.3     424 TRP467     -0.1200 DICT
   3451 CG         25.0133   37.2889   37.7801 C.ar    424 TRP467      0.0750 DICT
   3452 CD1        23.9364   36.9386   37.0431 C.ar    424 TRP467     -0.1150 DICT
   3453 CD2        24.7951   36.7201   39.1054 C.ar    424 TRP467     -0.0550 DICT
   3454 CE2        23.5400   36.0411   39.1036 C.ar    424 TRP467      0.1300 DICT
   3455 CE3        25.5260   36.7193   40.3158 C.ar    424 TRP467     -0.1150 DICT
   3456 NE1        23.0719   36.1943   37.8161 N.pl3   424 TRP467     -0.5700 DICT
   3457 CZ2        23.0257   35.4131   40.2500 C.ar    424 TRP467     -0.1150 DICT
   3458 CZ3        25.0222   36.0911   41.4723 C.ar    424 TRP467     -0.1150 DICT
   3459 CH2        23.7702   35.4498   41.4429 C.ar    424 TRP467     -0.1150 DICT
   3460 N          26.2493   40.3182   39.7132 N.am    425 ARG468     -0.5000 BACKBONE|DICT|DIRECT
   3461 CA         25.9056   40.6616   41.0988 C.3     425 ARG468      0.1400 BACKBONE|DICT|DIRECT
   3462 C          25.3631   42.0864   41.2839 C.2     425 ARG468      0.5000 BACKBONE|DICT|DIRECT
   3463 O          24.4403   42.2421   42.0788 O.2     425 ARG468     -0.5000 BACKBONE|DICT|DIRECT
   3464 CB         27.0808   40.3852   42.0613 C.3     425 ARG468     -0.1200 DICT
   3465 CG         26.8391   39.1519   42.9468 C.3     425 ARG468     -0.0500 DICT
   3466 CD         27.8122   39.0357   44.1208 C.3     425 ARG468      0.1900 DICT
   3467 NE         29.2087   39.0736   43.6750 N.pl3   425 ARG468     -0.7000 DICT
   3468 CZ         30.2673   38.6699   44.3900 C.cat   425 ARG468      0.6399 DICT
   3469 NH1        30.1300   38.0894   45.5892 N.pl3   425 ARG468     -0.8000 DICT
   3470 NH2        31.4872   38.8684   43.8901 N.pl3   425 ARG468     -0.8000 DICT
   3471 N          25.8895   43.0821   40.5465 N.am    426 TRP469     -0.5000 BACKBONE|DICT|DIRECT
   3472 CA         25.3578   44.4526   40.5436 C.3     426 TRP469      0.1400 BACKBONE|DICT|DIRECT
   3473 C          23.9123   44.5195   40.0250 C.2     426 TRP469      0.5000 BACKBONE|DICT|DIRECT
   3474 O          23.1082   45.2444   40.6064 O.2     426 TRP469     -0.5000 BACKBONE|DICT|DIRECT
   3475 CB         26.2547   45.3972   39.7180 C.3     426 TRP469     -0.1200 DICT
   3476 CG         27.6728   45.6146   40.1666 C.ar    426 TRP469      0.0750 DICT
   3477 CD1        28.1692   45.4162   41.4107 C.ar    426 TRP469     -0.1150 DICT
   3478 CD2        28.7815   46.1470   39.3783 C.ar    426 TRP469     -0.0550 DICT
   3479 CE2        29.9413   46.2079   40.2084 C.ar    426 TRP469      0.1300 DICT
   3480 CE3        28.9287   46.5786   38.0386 C.ar    426 TRP469     -0.1150 DICT
   3481 NE1        29.5050   45.7599   41.4376 N.pl3   426 TRP469     -0.5700 DICT
   3482 CZ2        31.1850   46.6546   39.7296 C.ar    426 TRP469     -0.1150 DICT
   3483 CZ3        30.1677   47.0414   37.5525 C.ar    426 TRP469     -0.1150 DICT
   3484 CH2        31.2967   47.0759   38.3927 C.ar    426 TRP469     -0.1150 DICT
   3485 N          23.6106   43.7197   38.9868 N.am    427 ARG470     -0.5000 BACKBONE|DICT|DIRECT
   3486 CA         22.2724   43.5466   38.4253 C.3     427 ARG470      0.1400 BACKBONE|DICT|DIRECT
   3487 C          21.3119   42.7670   39.3470 C.2     427 ARG470      0.5000 BACKBONE|DICT|DIRECT
   3488 O          20.1101   43.0054   39.2774 O.2     427 ARG470     -0.5000 BACKBONE|DICT|DIRECT
   3489 CB         22.3830   42.8746   37.0493 C.3     427 ARG470     -0.1200 DICT
   3490 CG         22.9760   43.7720   35.9487 C.3     427 ARG470     -0.0500 DICT
   3491 CD         23.0586   43.0454   34.5957 C.3     427 ARG470      0.1900 DICT
   3492 NE         21.7204   42.7847   34.0403 N.pl3   427 ARG470     -0.7000 DICT
   3493 CZ         21.3364   41.7099   33.3284 C.cat   427 ARG470      0.6399 DICT
   3494 NH1        22.1828   40.7206   33.0082 N.pl3   427 ARG470     -0.8000 DICT
   3495 NH2        20.0626   41.6077   32.9347 N.pl3   427 ARG470     -0.8000 DICT
   3496 N          21.8257   41.8789   40.2138 N.am    428 VAL471     -0.5000 BACKBONE|DICT|DIRECT
   3497 CA         21.0325   41.2426   41.2701 C.3     428 VAL471      0.1400 BACKBONE|DICT|DIRECT
   3498 C          20.7104   42.2278   42.4148 C.2     428 VAL471      0.5000 BACKBONE|DICT|DIRECT
   3499 O          19.5910   42.2022   42.9273 O.2     428 VAL471     -0.5000 BACKBONE|DICT|DIRECT
   3500 CB         21.7344   39.9675   41.8271 C.3     428 VAL471     -0.0600 DICT
   3501 CG1        21.2374   39.4773   43.2013 C.3     428 VAL471     -0.1800 DICT
   3502 CG2        21.6452   38.8096   40.8195 C.3     428 VAL471     -0.1800 DICT
   3503 N          21.6849   43.0810   42.7755 N.am    429 PHE472     -0.5000 BACKBONE|DICT|DIRECT
   3504 CA         21.5710   44.0572   43.8572 C.3     429 PHE472      0.1400 BACKBONE|DICT|DIRECT
   3505 C          20.6531   45.2509   43.5347 C.2     429 PHE472      0.5000 BACKBONE|DICT|DIRECT
   3506 O          19.9369   45.6819   44.4368 O.2     429 PHE472     -0.5000 BACKBONE|DICT|DIRECT
   3507 CB         22.9737   44.5077   44.3231 C.3     429 PHE472     -0.0050 DICT
   3508 CG         23.8566   43.4410   44.9649 C.ar    429 PHE472     -0.1150 DICT
   3509 CD1        25.2531   43.4851   44.7628 C.ar    429 PHE472     -0.1150 DICT
   3510 CD2        23.3410   42.5077   45.8948 C.ar    429 PHE472     -0.1150 DICT
   3511 CE1        26.0865   42.5872   45.4127 C.ar    429 PHE472     -0.1150 DICT
   3512 CE2        24.1905   41.6111   46.5299 C.ar    429 PHE472     -0.1150 DICT
   3513 CZ         25.5572   41.6501   46.2890 C.ar    429 PHE472     -0.1150 DICT
   3514 N          20.6319   45.7366   42.2769 N.am    430 ASP473     -0.5000 BACKBONE|DICT|DIRECT
   3515 CA         19.7058   46.8021   41.8476 C.3     430 ASP473      0.1400 BACKBONE|DICT|DIRECT
   3516 C          18.2737   46.2805   41.5808 C.2     430 ASP473      0.5000 BACKBONE|DICT|DIRECT
   3517 O          17.3555   47.0934   41.4766 O.2     430 ASP473     -0.5000 BACKBONE|DICT|DIRECT
   3518 CB         20.2334   47.6665   40.6689 C.3     430 ASP473     -0.2200 DICT
   3519 CG         20.6092   46.9317   39.3787 C.2     430 ASP473      0.7000 DICT
   3520 OD1        19.9128   45.9500   39.0461 O.co2   430 ASP473     -0.8000 DICT
   3521 OD2        21.5103   47.4377   38.6759 O.co2   430 ASP473     -0.8000 DICT
   3522 N          18.1083   44.9483   41.4915 N.am    431 GLY474     -0.5000 BACKBONE|DICT|DIRECT
   3523 CA         16.8220   44.2778   41.3207 C.3     431 GLY474      0.0800 BACKBONE|DICT|DIRECT
   3524 C          16.4977   43.9617   39.8519 C.2     431 GLY474      0.5000 BACKBONE|DICT|DIRECT
   3525 O          15.3967   43.4759   39.5936 O.2     431 GLY474     -0.5000 BACKBONE|DICT|DIRECT
   3526 N          17.4211   44.2019   38.8992 N.am    432 SER475     -0.5000 BACKBONE|DICT|DIRECT
   3527 CA         17.2672   43.8549   37.4774 C.3     432 SER475      0.1400 BACKBONE|DICT|DIRECT
   3528 C          17.1650   42.3378   37.2175 C.2     432 SER475      0.5000 BACKBONE|DICT|DIRECT
   3529 O          16.4928   41.9437   36.2650 O.2     432 SER475     -0.5000 BACKBONE|DICT|DIRECT
   3530 CB         18.4321   44.4388   36.6517 C.3     432 SER475      0.1450 DICT
   3531 OG         18.3728   45.8479   36.6166 O.3     432 SER475     -0.6830 DICT
   3532 N          17.8173   41.5277   38.0690 N.am    433 ILE476     -0.5000 BACKBONE|DICT|DIRECT
   3533 CA         17.7836   40.0688   38.0329 C.3     433 ILE476      0.1400 BACKBONE|DICT|DIRECT
   3534 C          17.1371   39.5829   39.3440 C.2     433 ILE476      0.5000 BACKBONE|DICT|DIRECT
   3535 O          17.7377   39.7040   40.4131 O.2     433 ILE476     -0.5000 BACKBONE|DICT|DIRECT
   3536 CB         19.2113   39.4511   37.9012 C.3     433 ILE476     -0.0600 DICT
   3537 CG1        19.9343   39.9411   36.6263 C.3     433 ILE476     -0.1200 DICT
   3538 CG2        19.2034   37.9057   37.9285 C.3     433 ILE476     -0.1800 DICT
   3539 CD1        21.4290   39.5928   36.5899 C.3     433 ILE476     -0.1800 DICT
   3540 N          15.9214   39.0294   39.2193 N.am    434 THR477     -0.5000 BACKBONE|DICT|DIRECT
   3541 CA         15.1776   38.3665   40.2943 C.3     434 THR477      0.1400 BACKBONE|DICT|DIRECT
   3542 C          15.6925   36.9243   40.5159 C.2     434 THR477      0.5000 BACKBONE|DICT|DIRECT
   3543 O          16.4653   36.4178   39.6997 O.2     434 THR477     -0.5000 BACKBONE|DICT|DIRECT
   3544 CB         13.6636   38.3018   39.9380 C.3     434 THR477      0.2050 DICT
   3545 CG2        13.0445   39.6704   39.6138 C.3     434 THR477     -0.1800 DICT
   3546 OG1        13.3909   37.4088   38.8735 O.3     434 THR477     -0.6830 DICT
   3547 N          15.2347   36.2728   41.6035 N.am    435 LYS478     -0.5000 BACKBONE|DICT|DIRECT
   3548 CA         15.5737   34.8774   41.9223 C.3     435 LYS478      0.1400 BACKBONE|DICT|DIRECT
   3549 C          15.0723   33.8436   40.8924 C.2     435 LYS478      0.5000 BACKBONE|DICT|DIRECT
   3550 O          15.6417   32.7555   40.8132 O.2     435 LYS478     -0.5000 BACKBONE|DICT|DIRECT
   3551 CB         15.1433   34.5279   43.3640 C.3     435 LYS478     -0.1200 DICT
   3552 CG         13.6298   34.3400   43.5903 C.3     435 LYS478     -0.1200 DICT
   3553 CD         13.3152   33.8209   45.0004 C.3     435 LYS478     -0.1200 DICT
   3554 CE         11.8269   33.4969   45.1878 C.3     435 LYS478      0.1900 DICT
   3555 NZ         11.5643   32.9410   46.5259 N.4     435 LYS478     -0.3000 DICT
   3556 N          14.0494   34.2232   40.1081 N.am    436 GLU479     -0.5000 BACKBONE|DICT|DIRECT
   3557 CA         13.5006   33.4804   38.9729 C.3     436 GLU479      0.1400 BACKBONE|DICT|DIRECT
   3558 C          14.5070   33.3457   37.8149 C.2     436 GLU479      0.5000 BACKBONE|DICT|DIRECT
   3559 O          14.4199   32.3783   37.0617 O.2     436 GLU479     -0.5000 BACKBONE|DICT|DIRECT
   3560 CB         12.2556   34.2283   38.4434 C.3     436 GLU479     -0.1200 DICT
   3561 CG         11.2077   34.6115   39.5090 C.3     436 GLU479     -0.2200 DICT
   3562 CD         10.1493   35.5493   38.9319 C.2     436 GLU479      0.7000 DICT
   3563 OE1        10.5157   36.7188   38.6761 O.co2   436 GLU479     -0.8000 DICT
   3564 OE2         9.0010   35.0863   38.7621 O.co2   436 GLU479     -0.8000 DICT
   3565 N          15.4019   34.3418   37.6887 N.am    437 ASN480     -0.5000 BACKBONE|DICT|DIRECT
   3566 CA         16.2799   34.5695   36.5420 C.3     437 ASN480      0.1400 BACKBONE|DICT|DIRECT
   3567 C          17.7718   34.5418   36.9235 C.2     437 ASN480      0.5000 BACKBONE|DICT|DIRECT
   3568 O          18.5813   34.9033   36.0712 O.2     437 ASN480     -0.5000 BACKBONE|DICT|DIRECT
   3569 CB         15.9026   35.9257   35.8890 C.3     437 ASN480     -0.1200 DICT
   3570 CG         14.4837   35.9629   35.3089 C.2     437 ASN480      0.5000 DICT
   3571 ND2        13.7645   37.0656   35.5255 N.am    437 ASN480     -0.7600 DICT
   3572 OD1        14.0452   35.0159   34.6597 O.2     437 ASN480     -0.5000 DICT
   3573 N          18.1305   34.1160   38.1542 N.am    438 TYR481     -0.5000 BACKBONE|DICT|DIRECT
   3574 CA         19.5175   34.0178   38.6403 C.3     438 TYR481      0.1400 BACKBONE|DICT|DIRECT
   3575 C          20.4469   33.2304   37.7030 C.2     438 TYR481      0.5000 BACKBONE|DICT|DIRECT
   3576 O          21.4617   33.7773   37.2749 O.2     438 TYR481     -0.5000 BACKBONE|DICT|DIRECT
   3577 CB         19.5736   33.3754   40.0500 C.3     438 TYR481     -0.0050 DICT
   3578 CG         19.2685   34.2115   41.2858 C.ar    438 TYR481     -0.1150 DICT
   3579 CD1        19.0033   33.5377   42.4973 C.ar    438 TYR481     -0.1150 DICT
   3580 CD2        19.3031   35.6244   41.2810 C.ar    438 TYR481     -0.1150 DICT
   3581 CE1        18.7613   34.2587   43.6819 C.ar    438 TYR481     -0.1150 DICT
   3582 CE2        19.0442   36.3479   42.4602 C.ar    438 TYR481     -0.1150 DICT
   3583 CZ         18.7720   35.6662   43.6614 C.ar    438 TYR481      0.1500 DICT
   3584 OH         18.5252   36.3675   44.8037 O.3     438 TYR481     -0.5850 DICT
   3585 N          20.0809   31.9748   37.4014 N.am    439 ASN482     -0.5000 BACKBONE|DICT|DIRECT
   3586 CA         20.8944   31.0842   36.5764 C.3     439 ASN482      0.1400 BACKBONE|DICT|DIRECT
   3587 C          20.8305   31.4358   35.0802 C.2     439 ASN482      0.5000 BACKBONE|DICT|DIRECT
   3588 O          21.8426   31.3173   34.3931 O.2     439 ASN482     -0.5000 BACKBONE|DICT|DIRECT
   3589 CB         20.4799   29.6130   36.8152 C.3     439 ASN482     -0.1200 DICT
   3590 CG         21.6818   28.6698   36.8617 C.2     439 ASN482      0.5000 DICT
   3591 ND2        21.6297   27.5680   36.1181 N.am    439 ASN482     -0.7600 DICT
   3592 OD1        22.6484   28.9274   37.5716 O.2     439 ASN482     -0.5000 DICT
   3593 N          19.6583   31.8938   34.6140 N.am    440 GLN483     -0.5000 BACKBONE|DICT|DIRECT
   3594 CA         19.3998   32.3065   33.2367 C.3     440 GLN483      0.1400 BACKBONE|DICT|DIRECT
   3595 C          20.2533   33.5120   32.8137 C.2     440 GLN483      0.5000 BACKBONE|DICT|DIRECT
   3596 O          20.8982   33.4477   31.7689 O.2     440 GLN483     -0.5000 BACKBONE|DICT|DIRECT
   3597 CB         17.8946   32.5932   33.0361 C.3     440 GLN483     -0.1200 DICT
   3598 CG         16.9765   31.3529   33.1303 C.3     440 GLN483     -0.1200 DICT
   3599 CD         16.3818   31.1027   34.5226 C.2     440 GLN483      0.5000 DICT
   3600 NE2        15.1186   30.6780   34.5690 N.am    440 GLN483     -0.7600 DICT
   3601 OE1        17.0449   31.2680   35.5446 O.2     440 GLN483     -0.5000 DICT
   3602 N          20.2731   34.5594   33.6558 N.am    441 GLU484     -0.5000 BACKBONE|DICT|DIRECT
   3603 CA         21.0555   35.7769   33.4422 C.3     441 GLU484      0.1400 BACKBONE|DICT|DIRECT
   3604 C          22.5475   35.6237   33.7675 C.2     441 GLU484      0.5000 BACKBONE|DICT|DIRECT
   3605 O          23.3408   36.3982   33.2349 O.2     441 GLU484     -0.5000 BACKBONE|DICT|DIRECT
   3606 CB         20.4198   36.9547   34.2065 C.3     441 GLU484     -0.1200 DICT
   3607 CG         19.0476   37.3761   33.6402 C.3     441 GLU484     -0.2200 DICT
   3608 CD         19.1448   37.9533   32.2258 C.2     441 GLU484      0.7000 DICT
   3609 OE1        19.9552   38.8891   32.0401 O.co2   441 GLU484     -0.8000 DICT
   3610 OE2        18.4240   37.4354   31.3471 O.co2   441 GLU484     -0.8000 DICT
   3611 N          22.9194   34.6103   34.5700 N.am    442 TRP485     -0.5000 BACKBONE|DICT|DIRECT
   3612 CA         24.3069   34.1736   34.7201 C.3     442 TRP485      0.1400 BACKBONE|DICT|DIRECT
   3613 C          24.8473   33.6074   33.3974 C.2     442 TRP485      0.5000 BACKBONE|DICT|DIRECT
   3614 O          25.8575   34.1115   32.9140 O.2     442 TRP485     -0.5000 BACKBONE|DICT|DIRECT
   3615 CB         24.4369   33.1879   35.8967 C.3     442 TRP485     -0.1200 DICT
   3616 CG         25.7661   32.5170   36.0878 C.ar    442 TRP485      0.0750 DICT
   3617 CD1        26.0808   31.2796   35.6437 C.ar    442 TRP485     -0.1150 DICT
   3618 CD2        26.9721   33.0278   36.7377 C.ar    442 TRP485     -0.0550 DICT
   3619 CE2        27.9711   32.0096   36.6939 C.ar    442 TRP485      0.1300 DICT
   3620 CE3        27.3177   34.2332   37.3935 C.ar    442 TRP485     -0.1150 DICT
   3621 NE1        27.3738   30.9772   36.0056 N.pl3   442 TRP485     -0.5700 DICT
   3622 CZ2        29.2373   32.1681   37.2829 C.ar    442 TRP485     -0.1150 DICT
   3623 CZ3        28.5776   34.3992   38.0048 C.ar    442 TRP485     -0.1150 DICT
   3624 CH2        29.5359   33.3677   37.9523 C.ar    442 TRP485     -0.1150 DICT
   3625 N          24.1296   32.6327   32.8085 N.am    443 TRP486     -0.5000 BACKBONE|DICT|DIRECT
   3626 CA         24.4771   32.0239   31.5220 C.3     443 TRP486      0.1400 BACKBONE|DICT|DIRECT
   3627 C          24.3506   32.9348   30.2912 C.2     443 TRP486      0.5000 BACKBONE|DICT|DIRECT
   3628 O          25.0424   32.6742   29.3062 O.2     443 TRP486     -0.5000 BACKBONE|DICT|DIRECT
   3629 CB         23.7727   30.6682   31.3365 C.3     443 TRP486     -0.1200 DICT
   3630 CG         24.4029   29.5877   32.1568 C.ar    443 TRP486      0.0750 DICT
   3631 CD1        23.9015   29.0321   33.2815 C.ar    443 TRP486     -0.1150 DICT
   3632 CD2        25.7310   29.0092   31.9799 C.ar    443 TRP486     -0.0550 DICT
   3633 CE2        25.9841   28.1276   33.0695 C.ar    443 TRP486      0.1300 DICT
   3634 CE3        26.7618   29.1595   31.0219 C.ar    443 TRP486     -0.1150 DICT
   3635 NE1        24.8337   28.1748   33.8229 N.pl3   443 TRP486     -0.5700 DICT
   3636 CZ2        27.1974   27.4405   33.2105 C.ar    443 TRP486     -0.1150 DICT
   3637 CZ3        27.9824   28.4671   31.1443 C.ar    443 TRP486     -0.1150 DICT
   3638 CH2        28.2017   27.6112   32.2391 C.ar    443 TRP486     -0.1150 DICT
   3639 N          23.5537   34.0139   30.3807 N.am    444 SER487     -0.5000 BACKBONE|DICT|DIRECT
   3640 CA         23.5251   35.0830   29.3792 C.3     444 SER487      0.1400 BACKBONE|DICT|DIRECT
   3641 C          24.8476   35.8700   29.3398 C.2     444 SER487      0.5000 BACKBONE|DICT|DIRECT
   3642 O          25.2981   36.2104   28.2481 O.2     444 SER487     -0.5000 BACKBONE|DICT|DIRECT
   3643 CB         22.3478   36.0399   29.6448 C.3     444 SER487      0.1450 DICT
   3644 OG         21.1153   35.4206   29.3400 O.3     444 SER487     -0.6830 DICT
   3645 N          25.4549   36.1135   30.5170 N.am    445 LEU488     -0.5000 BACKBONE|DICT|DIRECT
   3646 CA         26.7397   36.8024   30.6503 C.3     445 LEU488      0.1400 BACKBONE|DICT|DIRECT
   3647 C          27.9458   35.8801   30.3867 C.2     445 LEU488      0.5000 BACKBONE|DICT|DIRECT
   3648 O          28.9454   36.3708   29.8625 O.2     445 LEU488     -0.5000 BACKBONE|DICT|DIRECT
   3649 CB         26.8406   37.5045   32.0237 C.3     445 LEU488     -0.1200 DICT
   3650 CG         25.7879   38.6143   32.2730 C.3     445 LEU488     -0.0600 DICT
   3651 CD1        25.8713   39.1305   33.7247 C.3     445 LEU488     -0.1800 DICT
   3652 CD2        25.8529   39.7626   31.2402 C.3     445 LEU488     -0.1800 DICT
   3653 N          27.8306   34.5715   30.6964 N.am    446 ARG489     -0.5000 BACKBONE|DICT|DIRECT
   3654 CA         28.8162   33.5338   30.3411 C.3     446 ARG489      0.1400 BACKBONE|DICT|DIRECT
   3655 C          28.9481   33.3701   28.8243 C.2     446 ARG489      0.5000 BACKBONE|DICT|DIRECT
   3656 O          30.0640   33.1953   28.3407 O.2     446 ARG489     -0.5000 BACKBONE|DICT|DIRECT
   3657 CB         28.4470   32.1798   30.9800 C.3     446 ARG489     -0.1200 DICT
   3658 CG         28.4763   32.1519   32.5218 C.3     446 ARG489     -0.0500 DICT
   3659 CD         29.8532   31.8489   33.1258 C.3     446 ARG489      0.1900 DICT
   3660 NE         30.2199   30.4330   32.9848 N.pl3   446 ARG489     -0.7000 DICT
   3661 CZ         31.4451   29.9265   33.1961 C.cat   446 ARG489      0.6399 DICT
   3662 NH1        31.6468   28.6073   33.1153 N.pl3   446 ARG489     -0.8000 DICT
   3663 NH2        32.4795   30.7174   33.4956 N.pl3   446 ARG489     -0.8000 DICT
   3664 N          27.8194   33.4815   28.1070 N.am    447 LEU490     -0.5000 BACKBONE|DICT|DIRECT
   3665 CA         27.7869   33.5214   26.6534 C.3     447 LEU490      0.1400 BACKBONE|DICT|DIRECT
   3666 C          28.3147   34.8630   26.1143 C.2     447 LEU490      0.5000 BACKBONE|DICT|DIRECT
   3667 O          29.1746   34.8350   25.2432 O.2     447 LEU490     -0.5000 BACKBONE|DICT|DIRECT
   3668 CB         26.3608   33.1871   26.1645 C.3     447 LEU490     -0.1200 DICT
   3669 CG         26.2006   33.0760   24.6307 C.3     447 LEU490     -0.0600 DICT
   3670 CD1        27.1286   32.0037   24.0234 C.3     447 LEU490     -0.1800 DICT
   3671 CD2        24.7240   32.8445   24.2486 C.3     447 LEU490     -0.1800 DICT
   3672 N          27.8258   36.0015   26.6398 N.am    448 LYS491     -0.5000 BACKBONE|DICT|DIRECT
   3673 CA         28.1634   37.3492   26.1603 C.3     448 LYS491      0.1400 BACKBONE|DICT|DIRECT
   3674 C          29.6603   37.7020   26.2372 C.2     448 LYS491      0.5000 BACKBONE|DICT|DIRECT
   3675 O          30.1929   38.2201   25.2564 O.2     448 LYS491     -0.5000 BACKBONE|DICT|DIRECT
   3676 CB         27.3015   38.3994   26.8977 C.3     448 LYS491     -0.1200 DICT
   3677 CG         27.5445   39.8639   26.4805 C.3     448 LYS491     -0.1200 DICT
   3678 CD         26.6801   40.8563   27.2680 C.3     448 LYS491     -0.1200 DICT
   3679 CE         26.9583   42.3109   26.8647 C.3     448 LYS491      0.1900 DICT
   3680 NZ         26.1652   43.2520   27.6723 N.4     448 LYS491     -0.3000 DICT
   3681 N          30.2887   37.4558   27.3984 N.am    449 TYR492     -0.5000 BACKBONE|DICT|DIRECT
   3682 CA         31.6571   37.8916   27.6770 C.3     449 TYR492      0.1400 BACKBONE|DICT|DIRECT
   3683 C          32.6956   36.8079   27.3616 C.2     449 TYR492      0.5000 BACKBONE|DICT|DIRECT
   3684 O          33.6959   37.1278   26.7178 O.2     449 TYR492     -0.5000 BACKBONE|DICT|DIRECT
   3685 CB         31.7663   38.3811   29.1383 C.3     449 TYR492     -0.0050 DICT
   3686 CG         30.8840   39.5733   29.4933 C.ar    449 TYR492     -0.1150 DICT
   3687 CD1        30.0545   39.5350   30.6339 C.ar    449 TYR492     -0.1150 DICT
   3688 CD2        30.9024   40.7384   28.6968 C.ar    449 TYR492     -0.1150 DICT
   3689 CE1        29.2680   40.6521   30.9789 C.ar    449 TYR492     -0.1150 DICT
   3690 CE2        30.1176   41.8544   29.0384 C.ar    449 TYR492     -0.1150 DICT
   3691 CZ         29.2968   41.8122   30.1803 C.ar    449 TYR492      0.1500 DICT
   3692 OH         28.5346   42.8943   30.5114 O.3     449 TYR492     -0.5850 DICT
   3693 N          32.4559   35.5641   27.8134 N.am    450 GLN493     -0.5000 BACKBONE|DICT|DIRECT
   3694 CA         33.4077   34.4620   27.6553 C.3     450 GLN493      0.1400 BACKBONE|DICT|DIRECT
   3695 C          33.1430   33.5783   26.4273 C.2     450 GLN493      0.5000 BACKBONE|DICT|DIRECT
   3696 O          34.0790   32.9278   25.9703 O.2     450 GLN493     -0.5000 BACKBONE|DICT|DIRECT
   3697 CB         33.4391   33.5904   28.9234 C.3     450 GLN493     -0.1200 DICT
   3698 CG         34.0148   34.2949   30.1559 C.3     450 GLN493     -0.1200 DICT
   3699 CD         34.1239   33.3238   31.3216 C.2     450 GLN493      0.5000 DICT
   3700 NE2        35.2570   32.6239   31.4188 N.am    450 GLN493     -0.7600 DICT
   3701 OE1        33.1912   33.1953   32.1089 O.2     450 GLN493     -0.5000 DICT
   3702 N          31.9021   33.5257   25.9190 N.am    451 GLY494     -0.5000 BACKBONE|DICT|DIRECT
   3703 CA         31.5385   32.5926   24.8504 C.3     451 GLY494      0.0800 BACKBONE|DICT|DIRECT
   3704 C          31.4794   31.1526   25.3694 C.2     451 GLY494      0.5000 BACKBONE|DICT|DIRECT
   3705 O          31.9042   30.2434   24.6613 O.2     451 GLY494     -0.5000 BACKBONE|DICT|DIRECT
   3706 N          30.9961   30.9535   26.6059 N.am    452 LEU495     -0.5000 BACKBONE|DICT|DIRECT
   3707 CA         30.8373   29.6408   27.2223 C.3     452 LEU495      0.1400 BACKBONE|DICT|DIRECT
   3708 C          29.3531   29.2730   27.2894 C.2     452 LEU495      0.5000 BACKBONE|DICT|DIRECT
   3709 O          28.5160   30.1263   27.5881 O.2     452 LEU495     -0.5000 BACKBONE|DICT|DIRECT
   3710 CB         31.4503   29.6375   28.6365 C.3     452 LEU495     -0.1200 DICT
   3711 CG         32.9775   29.8458   28.6716 C.3     452 LEU495     -0.0600 DICT
   3712 CD1        33.4536   29.9391   30.1245 C.3     452 LEU495     -0.1800 DICT
   3713 CD2        33.7731   28.7725   27.9091 C.3     452 LEU495     -0.1800 DICT
   3714 N          29.0827   27.9837   27.0487 N.am    453 CYS496     -0.5000 BACKBONE|DICT|DIRECT
   3715 CA         27.7703   27.3539   27.1619 C.3     453 CYS496      0.1400 BACKBONE|DICT|DIRECT
   3716 C          27.8539   26.2186   28.2030 C.2     453 CYS496      0.5000 BACKBONE|DICT|DIRECT
   3717 O          28.9258   25.6301   28.3684 O.2     453 CYS496     -0.5000 BACKBONE|DICT|DIRECT
   3718 CB         27.2777   26.8578   25.7827 C.3     453 CYS496      0.0600 DICT
   3719 SG         28.2831   25.5097   25.0840 S.3     453 CYS496     -0.3350 DICT
   3720 N          26.7280   25.9125   28.8875 N.am    454 PRO497     -0.1400 BACKBONE|DICT|DIRECT
   3721 CA         26.6891   24.7758   29.8171 C.3     454 PRO497      0.0100 BACKBONE|DICT|DIRECT
   3722 C          26.5953   23.4402   29.0344 C.2     454 PRO497      0.5000 BACKBONE|DICT|DIRECT
   3723 O          25.7306   23.3314   28.1632 O.2     454 PRO497     -0.5000 BACKBONE|DICT|DIRECT
   3724 CB         25.4266   25.0679   30.6366 C.3     454 PRO497     -0.1200 DICT
   3725 CG         24.4857   25.8034   29.6973 C.3     454 PRO497     -0.1200 DICT
   3726 CD         25.4346   26.6039   28.8117 C.3     454 PRO497     -0.0500 DICT
   3727 N          27.4905   22.4622   29.3121 N.am    455 PRO498     -0.1400 BACKBONE|DICT|DIRECT
   3728 CA         27.5177   21.1734   28.5842 C.3     455 PRO498      0.0100 BACKBONE|DICT|DIRECT
   3729 C          26.2690   20.2833   28.7522 C.2     455 PRO498      0.5000 BACKBONE|DICT|DIRECT
   3730 O          25.9729   19.5017   27.8497 O.2     455 PRO498     -0.5000 BACKBONE|DICT|DIRECT
   3731 CB         28.7785   20.4850   29.1204 C.3     455 PRO498     -0.1200 DICT
   3732 CG         28.9687   21.0669   30.5110 C.3     455 PRO498     -0.1200 DICT
   3733 CD         28.5418   22.5116   30.3281 C.3     455 PRO498     -0.0500 DICT
   3734 N          25.5587   20.4457   29.8784 N.am    456 VAL499     -0.5000 BACKBONE|DICT|DIRECT
   3735 CA         24.2425   19.8753   30.1606 C.3     456 VAL499      0.1400 BACKBONE|DICT|DIRECT
   3736 C          23.2928   21.0627   30.4337 C.2     456 VAL499      0.5000 BACKBONE|DICT|DIRECT
   3737 O          23.6811   21.9506   31.1947 O.2     456 VAL499     -0.5000 BACKBONE|DICT|DIRECT
   3738 CB         24.3275   18.9557   31.4197 C.3     456 VAL499     -0.0600 DICT
   3739 CG1        23.0383   18.8027   32.2605 C.3     456 VAL499     -0.1800 DICT
   3740 CG2        24.8266   17.5590   31.0163 C.3     456 VAL499     -0.1800 DICT
   3741 N          22.0903   21.0850   29.8068 N.am    457 PRO500     -0.1400 BACKBONE|DICT|DIRECT
   3742 CA         21.1303   22.1963   29.9610 C.3     457 PRO500      0.0100 BACKBONE|DICT|DIRECT
   3743 C          20.6219   22.3482   31.4053 C.2     457 PRO500      0.5000 BACKBONE|DICT|DIRECT
   3744 O          20.2468   21.3538   32.0284 O.2     457 PRO500     -0.5000 BACKBONE|DICT|DIRECT
   3745 CB         19.9968   21.8401   28.9841 C.3     457 PRO500     -0.1200 DICT
   3746 CG         20.0469   20.3266   28.8660 C.3     457 PRO500     -0.1200 DICT
   3747 CD         21.5379   20.0289   28.9539 C.3     457 PRO500     -0.0500 DICT
   3748 N          20.6592   23.5916   31.9106 N.am    458 ARG501     -0.5000 BACKBONE|DICT|DIRECT
   3749 CA         20.2824   23.9240   33.2848 C.3     458 ARG501      0.1400 BACKBONE|DICT|DIRECT
   3750 C          18.7632   23.8334   33.5067 C.2     458 ARG501      0.5000 BACKBONE|DICT|DIRECT
   3751 O          17.9884   24.1214   32.5932 O.2     458 ARG501     -0.5000 BACKBONE|DICT|DIRECT
   3752 CB         20.7988   25.3226   33.6898 C.3     458 ARG501     -0.1200 DICT
   3753 CG         22.2094   25.7152   33.2070 C.3     458 ARG501     -0.0500 DICT
   3754 CD         23.3387   24.7048   33.4608 C.3     458 ARG501      0.1900 DICT
   3755 NE         23.5153   24.3326   34.8683 N.pl3   458 ARG501     -0.7000 DICT
   3756 CZ         23.4981   23.0910   35.3790 C.cat   458 ARG501      0.6399 DICT
   3757 NH1        23.2147   22.0257   34.6197 N.pl3   458 ARG501     -0.8000 DICT
   3758 NH2        23.8014   22.9101   36.6702 N.pl3   458 ARG501     -0.8000 DICT
   3759 N          18.3851   23.4488   34.7310 N.am    459 THR502     -0.5000 BACKBONE|DICT|DIRECT
   3760 CA         17.0068   23.2493   35.1717 C.3     459 THR502      0.1400 BACKBONE|DICT|DIRECT
   3761 C          16.6691   24.2089   36.3325 C.2     459 THR502      0.5000 BACKBONE|DICT|DIRECT
   3762 O          17.5476   24.9049   36.8470 O.2     459 THR502     -0.5000 BACKBONE|DICT|DIRECT
   3763 CB         16.8047   21.7794   35.6471 C.3     459 THR502      0.2050 DICT
   3764 CG2        17.2387   20.7252   34.6146 C.3     459 THR502     -0.1800 DICT
   3765 OG1        17.4238   21.5006   36.8909 O.3     459 THR502     -0.6830 DICT
   3766 N          15.3832   24.2230   36.7258 N.am    460 GLN503     -0.5000 BACKBONE|DICT|DIRECT
   3767 CA         14.8880   24.9398   37.9018 C.3     460 GLN503      0.1400 BACKBONE|DICT|DIRECT
   3768 C          15.4668   24.3026   39.1796 C.2     460 GLN503      0.5000 BACKBONE|DICT|DIRECT
   3769 O          15.3858   23.0848   39.3441 O.2     460 GLN503     -0.5000 BACKBONE|DICT|DIRECT
   3770 CB         13.3398   24.9366   37.8679 C.3     460 GLN503     -0.1200 DICT
   3771 CG         12.6391   25.8791   38.8765 C.3     460 GLN503     -0.1200 DICT
   3772 CD         12.5332   25.3414   40.3083 C.2     460 GLN503      0.5000 DICT
   3773 NE2        12.6983   26.2201   41.2987 N.am    460 GLN503     -0.7600 DICT
   3774 OE1        12.2846   24.1575   40.5229 O.2     460 GLN503     -0.5000 DICT
   3775 N          16.0352   25.1523   40.0469 N.am    461 GLY504     -0.5000 BACKBONE|DICT|DIRECT
   3776 CA         16.7026   24.7437   41.2808 C.3     461 GLY504      0.0800 BACKBONE|DICT|DIRECT
   3777 C          18.2318   24.8095   41.1406 C.2     461 GLY504      0.5000 BACKBONE|DICT|DIRECT
   3778 O          18.9115   24.7795   42.1655 O.2     461 GLY504     -0.5000 BACKBONE|DICT|DIRECT
   3779 N          18.7768   24.9378   39.9142 N.am    462 ASP505     -0.5000 BACKBONE|DICT|DIRECT
   3780 CA         20.1960   25.2197   39.6644 C.3     462 ASP505      0.1400 BACKBONE|DICT|DIRECT
   3781 C          20.5533   26.6623   40.0382 C.2     462 ASP505      0.5000 BACKBONE|DICT|DIRECT
   3782 O          19.7830   27.5842   39.7647 O.2     462 ASP505     -0.5000 BACKBONE|DICT|DIRECT
   3783 CB         20.6652   24.9098   38.2224 C.3     462 ASP505     -0.2200 DICT
   3784 CG         20.4638   23.4585   37.7778 C.2     462 ASP505      0.7000 DICT
   3785 OD1        20.2664   22.5905   38.6544 O.co2   462 ASP505     -0.8000 DICT
   3786 OD2        20.5884   23.2238   36.5581 O.co2   462 ASP505     -0.8000 DICT
   3787 N          21.7393   26.8102   40.6417 N.am    463 PHE506     -0.5000 BACKBONE|DICT|DIRECT
   3788 CA         22.3158   28.0870   41.0312 C.3     463 PHE506      0.1400 BACKBONE|DICT|DIRECT
   3789 C          23.8402   27.9560   40.9506 C.2     463 PHE506      0.5000 BACKBONE|DICT|DIRECT
   3790 O          24.5284   27.8449   41.9638 O.2     463 PHE506     -0.5000 BACKBONE|DICT|DIRECT
   3791 CB         21.7490   28.5364   42.3932 C.3     463 PHE506     -0.0050 DICT
   3792 CG         22.2262   29.8921   42.8801 C.ar    463 PHE506     -0.1150 DICT
   3793 CD1        21.8165   31.0619   42.2086 C.ar    463 PHE506     -0.1150 DICT
   3794 CD2        23.1571   29.9947   43.9340 C.ar    463 PHE506     -0.1150 DICT
   3795 CE1        22.3119   32.2961   42.6038 C.ar    463 PHE506     -0.1150 DICT
   3796 CE2        23.6489   31.2385   44.3042 C.ar    463 PHE506     -0.1150 DICT
   3797 CZ         23.2279   32.3821   43.6429 C.ar    463 PHE506     -0.1150 DICT
   3798 N          24.3199   27.9692   39.7001 N.am    464 ASP507     -0.5000 BACKBONE|DICT|DIRECT
   3799 CA         25.7218   27.8856   39.2947 C.3     464 ASP507      0.1400 BACKBONE|DICT|DIRECT
   3800 C          26.6352   29.0761   39.6841 C.2     464 ASP507      0.5000 BACKBONE|DICT|DIRECT
   3801 O          27.8383   28.8324   39.7865 O.2     464 ASP507     -0.5000 BACKBONE|DICT|DIRECT
   3802 CB         25.9040   27.5288   37.7993 C.3     464 ASP507     -0.2200 DICT
   3803 CG         24.9434   26.4584   37.2658 C.2     464 ASP507      0.7000 DICT
   3804 OD1        24.6721   25.4772   37.9921 O.co2   464 ASP507     -0.8000 DICT
   3805 OD2        24.5402   26.5985   36.0933 O.co2   464 ASP507     -0.8000 DICT
   3806 N          26.1073   30.2892   40.0077 N.am    465 PRO508     -0.1400 BACKBONE|DICT|DIRECT
   3807 CA         26.8777   31.2963   40.7646 C.3     465 PRO508      0.0100 BACKBONE|DICT|DIRECT
   3808 C          27.3522   30.8089   42.1464 C.2     465 PRO508      0.5000 BACKBONE|DICT|DIRECT
   3809 O          28.5021   31.0578   42.5007 O.2     465 PRO508     -0.5000 BACKBONE|DICT|DIRECT
   3810 CB         25.9254   32.4995   40.8854 C.3     465 PRO508     -0.1200 DICT
   3811 CG         24.9640   32.3550   39.7226 C.3     465 PRO508     -0.1200 DICT
   3812 CD         24.8269   30.8513   39.5643 C.3     465 PRO508     -0.0500 DICT
   3813 N          26.4796   30.0832   42.8702 N.am    466 GLY509     -0.5000 BACKBONE|DICT|DIRECT
   3814 CA         26.7427   29.5223   44.1984 C.3     466 GLY509      0.0800 BACKBONE|DICT|DIRECT
   3815 C          27.8366   28.4425   44.2036 C.2     466 GLY509      0.5000 BACKBONE|DICT|DIRECT
   3816 O          28.4033   28.1698   45.2603 O.2     466 GLY509     -0.5000 BACKBONE|DICT|DIRECT
   3817 N          28.1448   27.8517   43.0348 N.am    467 ALA510     -0.5000 BACKBONE|DICT|DIRECT
   3818 CA         29.2285   26.8915   42.8363 C.3     467 ALA510      0.1400 BACKBONE|DICT|DIRECT
   3819 C          30.6212   27.5450   42.7225 C.2     467 ALA510      0.5000 BACKBONE|DICT|DIRECT
   3820 O          31.6039   26.8069   42.7436 O.2     467 ALA510     -0.5000 BACKBONE|DICT|DIRECT
   3821 CB         28.9132   26.0399   41.5984 C.3     467 ALA510     -0.1800 DICT
   3822 N          30.7024   28.8865   42.6449 N.am    468 LYS511     -0.5000 BACKBONE|DICT|DIRECT
   3823 CA         31.9459   29.6593   42.6963 C.3     468 LYS511      0.1400 BACKBONE|DICT|DIRECT
   3824 C          32.0422   30.3783   44.0499 C.2     468 LYS511      0.5000 BACKBONE|DICT|DIRECT
   3825 O          31.1371   31.1460   44.3638 O.2     468 LYS511     -0.5000 BACKBONE|DICT|DIRECT
   3826 CB         31.9769   30.6510   41.5060 C.3     468 LYS511     -0.1200 DICT
   3827 CG         33.1640   31.6381   41.4891 C.3     468 LYS511     -0.1200 DICT
   3828 CD         34.5407   30.9554   41.4301 C.3     468 LYS511     -0.1200 DICT
   3829 CE         35.6932   31.9331   41.6632 C.3     468 LYS511      0.1900 DICT
   3830 NZ         36.9841   31.2305   41.6957 N.4     468 LYS511     -0.3000 DICT
   3831 N          33.1475   30.1339   44.7832 N.am    469 PHE512     -0.5000 BACKBONE|DICT|DIRECT
   3832 CA         33.4466   30.5514   46.1654 C.3     469 PHE512      0.1400 BACKBONE|DICT|DIRECT
   3833 C          32.9995   31.9559   46.5930 C.2     469 PHE512      0.5000 BACKBONE|DICT|DIRECT
   3834 O          32.3632   32.0921   47.6342 O.2     469 PHE512     -0.5000 BACKBONE|DICT|DIRECT
   3835 CB         34.9536   30.3232   46.4650 C.3     469 PHE512     -0.0050 DICT
   3836 CG         35.4839   30.8646   47.7893 C.ar    469 PHE512     -0.1150 DICT
   3837 CD1        35.2836   30.1454   48.9859 C.ar    469 PHE512     -0.1150 DICT
   3838 CD2        36.0315   32.1635   47.8655 C.ar    469 PHE512     -0.1150 DICT
   3839 CE1        35.6825   30.6853   50.2001 C.ar    469 PHE512     -0.1150 DICT
   3840 CE2        36.4126   32.6917   49.0923 C.ar    469 PHE512     -0.1150 DICT
   3841 CZ         36.2489   31.9512   50.2546 C.ar    469 PHE512     -0.1150 DICT
   3842 N          33.3687   32.9689   45.7969 N.am    470 ARG513     -0.5000 BACKBONE|DICT|DIRECT
   3843 CA         33.1994   34.3832   46.1279 C.3     470 ARG513      0.1400 BACKBONE|DICT|DIRECT
   3844 C          31.7319   34.8453   46.2656 C.2     470 ARG513      0.5000 BACKBONE|DICT|DIRECT
   3845 O          31.4989   35.8413   46.9491 O.2     470 ARG513     -0.5000 BACKBONE|DICT|DIRECT
   3846 CB         33.9613   35.2253   45.0871 C.3     470 ARG513     -0.1200 DICT
   3847 CG         35.4695   34.9230   44.9570 C.3     470 ARG513     -0.0500 DICT
   3848 CD         36.3421   35.4015   46.1231 C.3     470 ARG513      0.1900 DICT
   3849 NE         37.7545   35.0505   45.9082 N.pl3   470 ARG513     -0.7000 DICT
   3850 CZ         38.7453   35.1478   46.8145 C.cat   470 ARG513      0.6399 DICT
   3851 NH1        38.4968   35.4581   48.0939 N.pl3   470 ARG513     -0.8000 DICT
   3852 NH2        40.0123   34.9324   46.4344 N.pl3   470 ARG513     -0.8000 DICT
   3853 N          30.7819   34.1186   45.6481 N.am    471 ILE514     -0.5000 BACKBONE|DICT|DIRECT
   3854 CA         29.3413   34.3840   45.7018 C.3     471 ILE514      0.1400 BACKBONE|DICT|DIRECT
   3855 C          28.7118   34.0972   47.0974 C.2     471 ILE514      0.5000 BACKBONE|DICT|DIRECT
   3856 O          28.2295   35.0595   47.6970 O.2     471 ILE514     -0.5000 BACKBONE|DICT|DIRECT
   3857 CB         28.5927   33.6642   44.5334 C.3     471 ILE514     -0.0600 DICT
   3858 CG1        29.0401   34.1904   43.1445 C.3     471 ILE514     -0.1200 DICT
   3859 CG2        27.0539   33.6515   44.6400 C.3     471 ILE514     -0.1800 DICT
   3860 CD1        28.7814   35.6792   42.8759 C.3     471 ILE514     -0.1800 DICT
   3861 N          28.7561   32.8464   47.6328 N.am    472 PRO515     -0.1400 BACKBONE|DICT|DIRECT
   3862 CA         28.2941   32.5495   49.0058 C.3     472 PRO515      0.0100 BACKBONE|DICT|DIRECT
   3863 C          29.1393   33.1784   50.1296 C.2     472 PRO515      0.5000 BACKBONE|DICT|DIRECT
   3864 O          28.5956   33.4451   51.2001 O.2     472 PRO515     -0.5000 BACKBONE|DICT|DIRECT
   3865 CB         28.3157   31.0132   49.0858 C.3     472 PRO515     -0.1200 DICT
   3866 CG         29.3465   30.5783   48.0689 C.3     472 PRO515     -0.1200 DICT
   3867 CD         29.1860   31.6163   46.9713 C.3     472 PRO515     -0.0500 DICT
   3868 N          30.4352   33.4182   49.8688 N.am    473 SER516     -0.5000 BACKBONE|DICT|DIRECT
   3869 CA         31.3651   34.0404   50.8144 C.3     473 SER516      0.1400 BACKBONE|DICT|DIRECT
   3870 C          31.1961   35.5681   50.9362 C.2     473 SER516      0.5000 BACKBONE|DICT|DIRECT
   3871 O          31.7529   36.1426   51.8712 O.2     473 SER516     -0.5000 BACKBONE|DICT|DIRECT
   3872 CB         32.8021   33.6962   50.3909 C.3     473 SER516      0.1450 DICT
   3873 OG         33.0136   32.3086   50.5153 O.3     473 SER516     -0.6830 DICT
   3874 N          30.4491   36.1958   50.0047 N.am    474 SER517     -0.5000 BACKBONE|DICT|DIRECT
   3875 CA         30.1627   37.6357   49.9370 C.3     474 SER517      0.1400 BACKBONE|DICT|DIRECT
   3876 C          31.4346   38.4922   49.7315 C.2     474 SER517      0.5000 BACKBONE|DICT|DIRECT
   3877 O          31.5754   39.5561   50.3341 O.2     474 SER517     -0.5000 BACKBONE|DICT|DIRECT
   3878 CB         29.2847   38.0545   51.1437 C.3     474 SER517      0.1450 DICT
   3879 OG         28.8397   39.3952   51.0713 O.3     474 SER517     -0.6830 DICT
   3880 N          32.3482   38.0003   48.8794 N.am    475 VAL518     -0.5000 BACKBONE|DICT|DIRECT
   3881 CA         33.5950   38.6785   48.5358 C.3     475 VAL518      0.1400 BACKBONE|DICT|DIRECT
   3882 C          33.4299   39.2681   47.1133 C.2     475 VAL518      0.5000 BACKBONE|DICT|DIRECT
   3883 O          33.2186   38.4905   46.1825 O.2     475 VAL518     -0.5000 BACKBONE|DICT|DIRECT
   3884 CB         34.7879   37.6819   48.5106 C.3     475 VAL518     -0.0600 DICT
   3885 CG1        36.1155   38.3703   48.1212 C.3     475 VAL518     -0.1800 DICT
   3886 CG2        34.9686   36.9691   49.8628 C.3     475 VAL518     -0.1800 DICT
   3887 N          33.5149   40.6104   46.9566 N.am    476 PRO519     -0.1400 BACKBONE|DICT|DIRECT
   3888 CA         33.5247   41.2897   45.6371 C.3     476 PRO519      0.0100 BACKBONE|DICT|DIRECT
   3889 C          34.5785   40.7611   44.6377 C.2     476 PRO519      0.5000 BACKBONE|DICT|DIRECT
   3890 O          35.6777   40.4043   45.0658 O.2     476 PRO519     -0.5000 BACKBONE|DICT|DIRECT
   3891 CB         33.8226   42.7433   46.0114 C.3     476 PRO519     -0.1200 DICT
   3892 CG         33.3215   42.9180   47.4275 C.3     476 PRO519     -0.1200 DICT
   3893 CD         33.6285   41.5748   48.0534 C.3     476 PRO519     -0.0500 DICT
   3894 N          34.2190   40.6997   43.3413 N.am    477 TYR520     -0.5000 BACKBONE|DICT|DIRECT
   3895 CA         35.0445   40.0747   42.3004 C.3     477 TYR520      0.1400 BACKBONE|DICT|DIRECT
   3896 C          35.7397   41.0728   41.3569 C.2     477 TYR520      0.5000 BACKBONE|DICT|DIRECT
   3897 O          36.7355   40.6951   40.7411 O.2     477 TYR520     -0.5000 BACKBONE|DICT|DIRECT
   3898 CB         34.2134   39.0606   41.4814 C.3     477 TYR520     -0.0050 DICT
   3899 CG         35.0227   37.8652   40.9984 C.ar    477 TYR520     -0.1150 DICT
   3900 CD1        35.8124   37.9366   39.8326 C.ar    477 TYR520     -0.1150 DICT
   3901 CD2        35.0483   36.6916   41.7745 C.ar    477 TYR520     -0.1150 DICT
   3902 CE1        36.6884   36.8816   39.5021 C.ar    477 TYR520     -0.1150 DICT
   3903 CE2        35.9043   35.6287   41.4310 C.ar    477 TYR520     -0.1150 DICT
   3904 CZ         36.7505   35.7356   40.3149 C.ar    477 TYR520      0.1500 DICT
   3905 OH         37.6279   34.7304   40.0286 O.3     477 TYR520     -0.5850 DICT
   3906 N          35.2432   42.3149   41.2324 N.am    478 ILE521     -0.5000 BACKBONE|DICT|DIRECT
   3907 CA         35.7803   43.2960   40.2779 C.3     478 ILE521      0.1400 BACKBONE|DICT|DIRECT
   3908 C          37.2235   43.7725   40.6082 C.2     478 ILE521      0.5000 BACKBONE|DICT|DIRECT
   3909 O          37.8944   44.3053   39.7257 O.2     478 ILE521     -0.5000 BACKBONE|DICT|DIRECT
   3910 CB         34.8013   44.4975   40.1048 C.3     478 ILE521     -0.0600 DICT
   3911 CG1        34.9102   45.1875   38.7274 C.3     478 ILE521     -0.1200 DICT
   3912 CG2        34.8790   45.5380   41.2359 C.3     478 ILE521     -0.1800 DICT
   3913 CD1        34.5183   44.2872   37.5418 C.3     478 ILE521     -0.1800 DICT
   3914 N          37.7079   43.4879   41.8330 N.am    479 ARG522     -0.5000 BACKBONE|DICT|DIRECT
   3915 CA         39.1130   43.5825   42.2456 C.3     479 ARG522      0.1400 BACKBONE|DICT|DIRECT
   3916 C          40.0592   42.6881   41.4349 C.2     479 ARG522      0.5000 BACKBONE|DICT|DIRECT
   3917 O          41.1747   43.1217   41.1617 O.2     479 ARG522     -0.5000 BACKBONE|DICT|DIRECT
   3918 CB         39.2509   43.2837   43.7526 C.3     479 ARG522     -0.1200 DICT
   3919 CG         38.7170   41.9133   44.2208 C.3     479 ARG522     -0.0500 DICT
   3920 CD         38.7960   41.7246   45.7413 C.3     479 ARG522      0.1900 DICT
   3921 NE         37.8586   42.6101   46.4418 N.pl3   479 ARG522     -0.7000 DICT
   3922 CZ         37.7159   42.7153   47.7714 C.cat   479 ARG522      0.6399 DICT
   3923 NH1        38.4251   41.9500   48.6133 N.pl3   479 ARG522     -0.8000 DICT
   3924 NH2        36.8488   43.6103   48.2574 N.pl3   479 ARG522     -0.8000 DICT
   3925 N          39.6084   41.4824   41.0510 N.am    480 TYR523     -0.5000 BACKBONE|DICT|DIRECT
   3926 CA         40.4025   40.5410   40.2636 C.3     480 TYR523      0.1400 BACKBONE|DICT|DIRECT
   3927 C          40.4786   40.9567   38.7789 C.2     480 TYR523      0.5000 BACKBONE|DICT|DIRECT
   3928 O          41.4868   40.6595   38.1407 O.2     480 TYR523     -0.5000 BACKBONE|DICT|DIRECT
   3929 CB         39.8851   39.0986   40.4526 C.3     480 TYR523     -0.0050 DICT
   3930 CG         39.6676   38.6671   41.8953 C.ar    480 TYR523     -0.1150 DICT
   3931 CD1        40.7589   38.4483   42.7599 C.ar    480 TYR523     -0.1150 DICT
   3932 CD2        38.3603   38.4927   42.3858 C.ar    480 TYR523     -0.1150 DICT
   3933 CE1        40.5244   38.1180   44.1096 C.ar    480 TYR523     -0.1150 DICT
   3934 CE2        38.1249   38.2095   43.7428 C.ar    480 TYR523     -0.1150 DICT
   3935 CZ         39.2142   38.0569   44.6147 C.ar    480 TYR523      0.1500 DICT
   3936 OH         39.0045   37.8658   45.9475 O.3     480 TYR523     -0.5850 DICT
   3937 N          39.4645   41.6919   38.2759 N.am    481 PHE524     -0.5000 BACKBONE|DICT|DIRECT
   3938 CA         39.4922   42.3416   36.9603 C.3     481 PHE524      0.1400 BACKBONE|DICT|DIRECT
   3939 C          40.5126   43.4810   36.9184 C.2     481 PHE524      0.5000 BACKBONE|DICT|DIRECT
   3940 O          41.3933   43.4594   36.0602 O.2     481 PHE524     -0.5000 BACKBONE|DICT|DIRECT
   3941 CB         38.0825   42.8232   36.5460 C.3     481 PHE524     -0.0050 DICT
   3942 CG         37.9930   43.5065   35.1871 C.ar    481 PHE524     -0.1150 DICT
   3943 CD1        37.8777   42.7265   34.0199 C.ar    481 PHE524     -0.1150 DICT
   3944 CD2        38.2012   44.8971   35.0547 C.ar    481 PHE524     -0.1150 DICT
   3945 CE1        37.8978   43.3285   32.7691 C.ar    481 PHE524     -0.1150 DICT
   3946 CE2        38.2406   45.4784   33.7929 C.ar    481 PHE524     -0.1150 DICT
   3947 CZ         38.0811   44.6991   32.6564 C.ar    481 PHE524     -0.1150 DICT
   3948 N          40.3781   44.4293   37.8640 N.am    482 VAL525     -0.5000 BACKBONE|DICT|DIRECT
   3949 CA         41.2659   45.5804   38.0235 C.3     482 VAL525      0.1400 BACKBONE|DICT|DIRECT
   3950 C          42.7282   45.1593   38.2479 C.2     482 VAL525      0.5000 BACKBONE|DICT|DIRECT
   3951 O          43.5988   45.7258   37.5950 O.2     482 VAL525     -0.5000 BACKBONE|DICT|DIRECT
   3952 CB         40.7928   46.5245   39.1683 C.3     482 VAL525     -0.0600 DICT
   3953 CG1        41.8252   47.5844   39.6105 C.3     482 VAL525     -0.1800 DICT
   3954 CG2        39.4844   47.2263   38.7729 C.3     482 VAL525     -0.1800 DICT
   3955 N          42.9513   44.1288   39.0848 N.am    483 SER526     -0.5000 BACKBONE|DICT|DIRECT
   3956 CA         44.2418   43.4748   39.3085 C.3     483 SER526      0.1400 BACKBONE|DICT|DIRECT
   3957 C          44.9194   43.0139   38.0096 C.2     483 SER526      0.5000 BACKBONE|DICT|DIRECT
   3958 O          46.0760   43.3636   37.7941 O.2     483 SER526     -0.5000 BACKBONE|DICT|DIRECT
   3959 CB         44.0724   42.3072   40.3021 C.3     483 SER526      0.1450 DICT
   3960 OG         45.2549   41.5484   40.4547 O.3     483 SER526     -0.6830 DICT
   3961 N          44.1833   42.2650   37.1713 N.am    484 PHE527     -0.5000 BACKBONE|DICT|DIRECT
   3962 CA         44.6811   41.6956   35.9175 C.3     484 PHE527      0.1400 BACKBONE|DICT|DIRECT
   3963 C          44.9297   42.7149   34.7898 C.2     484 PHE527      0.5000 BACKBONE|DICT|DIRECT
   3964 O          45.6394   42.3719   33.8473 O.2     484 PHE527     -0.5000 BACKBONE|DICT|DIRECT
   3965 CB         43.8248   40.4817   35.4925 C.3     484 PHE527     -0.0050 DICT
   3966 CG         44.1749   39.1689   36.1916 C.ar    484 PHE527     -0.1150 DICT
   3967 CD1        44.2463   39.0749   37.6010 C.ar    484 PHE527     -0.1150 DICT
   3968 CD2        44.3445   37.9918   35.4311 C.ar    484 PHE527     -0.1150 DICT
   3969 CE1        44.5194   37.8589   38.2119 C.ar    484 PHE527     -0.1150 DICT
   3970 CE2        44.5948   36.7796   36.0629 C.ar    484 PHE527     -0.1150 DICT
   3971 CZ         44.6924   36.7149   37.4456 C.ar    484 PHE527     -0.1150 DICT
   3972 N          44.4212   43.9518   34.9334 N.am    485 ILE528     -0.5000 BACKBONE|DICT|DIRECT
   3973 CA         44.7970   45.0975   34.1026 C.3     485 ILE528      0.1400 BACKBONE|DICT|DIRECT
   3974 C          46.0882   45.7523   34.6391 C.2     485 ILE528      0.5000 BACKBONE|DICT|DIRECT
   3975 O          47.0532   45.8888   33.8858 O.2     485 ILE528     -0.5000 BACKBONE|DICT|DIRECT
   3976 CB         43.6712   46.1826   34.0507 C.3     485 ILE528     -0.0600 DICT
   3977 CG1        42.3433   45.6477   33.4658 C.3     485 ILE528     -0.1200 DICT
   3978 CG2        44.0776   47.4956   33.3428 C.3     485 ILE528     -0.1800 DICT
   3979 CD1        42.3953   45.2390   31.9908 C.3     485 ILE528     -0.1800 DICT
   3980 N          46.0654   46.1679   35.9192 N.am    486 ILE529     -0.5000 BACKBONE|DICT|DIRECT
   3981 CA         47.0804   47.0398   36.5149 C.3     486 ILE529      0.1400 BACKBONE|DICT|DIRECT
   3982 C          48.3912   46.3306   36.9005 C.2     486 ILE529      0.5000 BACKBONE|DICT|DIRECT
   3983 O          49.3991   47.0211   37.0134 O.2     486 ILE529     -0.5000 BACKBONE|DICT|DIRECT
   3984 CB         46.5465   47.8104   37.7578 C.3     486 ILE529     -0.0600 DICT
   3985 CG1        46.3544   46.9339   39.0196 C.3     486 ILE529     -0.1200 DICT
   3986 CG2        45.2896   48.6329   37.3948 C.3     486 ILE529     -0.1800 DICT
   3987 CD1        45.8035   47.6882   40.2298 C.3     486 ILE529     -0.1800 DICT
   3988 N          48.3897   44.9944   37.0700 N.am    487 GLN530     -0.5000 BACKBONE|DICT|DIRECT
   3989 CA         49.6044   44.2113   37.3376 C.3     487 GLN530      0.1400 BACKBONE|DICT|DIRECT
   3990 C          50.5884   44.2285   36.1533 C.2     487 GLN530      0.5000 BACKBONE|DICT|DIRECT
   3991 O          51.7891   44.1151   36.3815 O.2     487 GLN530     -0.5000 BACKBONE|DICT|DIRECT
   3992 CB         49.2460   42.7700   37.7631 C.3     487 GLN530     -0.1200 DICT
   3993 CG         48.6850   41.8707   36.6360 C.3     487 GLN530     -0.1200 DICT
   3994 CD         48.2283   40.5029   37.1401 C.2     487 GLN530      0.5000 DICT
   3995 NE2        47.3151   40.4847   38.1121 N.am    487 GLN530     -0.7600 DICT
   3996 OE1        48.6952   39.4732   36.6594 O.2     487 GLN530     -0.5000 DICT
   3997 N          50.0675   44.4051   34.9271 N.am    488 PHE531     -0.5000 BACKBONE|DICT|DIRECT
   3998 CA         50.8582   44.5974   33.7162 C.3     488 PHE531      0.1400 BACKBONE|DICT|DIRECT
   3999 C          51.4211   46.0193   33.5980 C.2     488 PHE531      0.5000 BACKBONE|DICT|DIRECT
   4000 O          52.5570   46.1536   33.1506 O.2     488 PHE531     -0.5000 BACKBONE|DICT|DIRECT
   4001 CB         50.0439   44.2005   32.4757 C.3     488 PHE531     -0.0050 DICT
   4002 CG         49.8638   42.7028   32.3309 C.ar    488 PHE531     -0.1150 DICT
   4003 CD1        48.8671   42.0342   33.0705 C.ar    488 PHE531     -0.1150 DICT
   4004 CD2        50.8041   41.9439   31.6036 C.ar    488 PHE531     -0.1150 DICT
   4005 CE1        48.7823   40.6502   33.0316 C.ar    488 PHE531     -0.1150 DICT
   4006 CE2        50.6863   40.5624   31.5577 C.ar    488 PHE531     -0.1150 DICT
   4007 CZ         49.6776   39.9218   32.2612 C.ar    488 PHE531     -0.1150 DICT
   4008 N          50.6563   47.0385   34.0388 N.am    489 GLN532     -0.5000 BACKBONE|DICT|DIRECT
   4009 CA         51.1182   48.4292   34.1510 C.3     489 GLN532      0.1400 BACKBONE|DICT|DIRECT
   4010 C          52.2352   48.5879   35.1901 C.2     489 GLN532      0.5000 BACKBONE|DICT|DIRECT
   4011 O          53.2068   49.2969   34.9296 O.2     489 GLN532     -0.5000 BACKBONE|DICT|DIRECT
   4012 CB         49.9585   49.3702   34.5240 C.3     489 GLN532     -0.1200 DICT
   4013 CG         48.8650   49.4999   33.4577 C.3     489 GLN532     -0.1200 DICT
   4014 CD         47.7756   50.4520   33.9439 C.2     489 GLN532      0.5000 DICT
   4015 NE2        47.9920   51.7594   33.7915 N.am    489 GLN532     -0.7600 DICT
   4016 OE1        46.7512   50.0134   34.4577 O.2     489 GLN532     -0.5000 DICT
   4017 N          52.0732   47.9015   36.3345 N.am    490 PHE533     -0.5000 BACKBONE|DICT|DIRECT
   4018 CA         53.0607   47.8170   37.4022 C.3     490 PHE533      0.1400 BACKBONE|DICT|DIRECT
   4019 C          54.3226   47.0977   36.9157 C.2     490 PHE533      0.5000 BACKBONE|DICT|DIRECT
   4020 O          55.3878   47.6979   36.9906 O.2     490 PHE533     -0.5000 BACKBONE|DICT|DIRECT
   4021 CB         52.4672   47.1329   38.6511 C.3     490 PHE533     -0.0050 DICT
   4022 CG         51.2738   47.7879   39.3362 C.ar    490 PHE533     -0.1150 DICT
   4023 CD1        50.9363   49.1460   39.1325 C.ar    490 PHE533     -0.1150 DICT
   4024 CD2        50.5457   47.0464   40.2923 C.ar    490 PHE533     -0.1150 DICT
   4025 CE1        49.8766   49.7115   39.8260 C.ar    490 PHE533     -0.1150 DICT
   4026 CE2        49.4958   47.6342   40.9817 C.ar    490 PHE533     -0.1150 DICT
   4027 CZ         49.1584   48.9570   40.7414 C.ar    490 PHE533     -0.1150 DICT
   4028 N          54.1749   45.8841   36.3492 N.am    491 HIS534     -0.5000 BACKBONE|DICT|DIRECT
   4029 CA         55.2532   45.1018   35.7330 C.3     491 HIS534      0.1400 BACKBONE|DICT|DIRECT
   4030 C          56.0602   45.9054   34.6980 C.2     491 HIS534      0.5000 BACKBONE|DICT|DIRECT
   4031 O          57.2756   45.9605   34.8352 O.2     491 HIS534     -0.5000 BACKBONE|DICT|DIRECT
   4032 CB         54.6801   43.7932   35.1499 C.3     491 HIS534     -0.0050 DICT
   4033 CG         55.6582   42.8536   34.4836 C.2     491 HIS534      0.0150 DICT
   4034 CD2        55.8047   42.4819   33.1651 C.2     491 HIS534     -0.0150 DICT
   4035 ND1        56.6233   42.1428   35.1786 N.pl3   491 HIS534     -0.5700 DICT
   4036 CE1        57.2861   41.4017   34.2843 C.2     491 HIS534      0.2950 DICT
   4037 NE2        56.8428   41.5566   33.0428 N.2     491 HIS534     -0.4900 DICT
   4038 N          55.3785   46.5871   33.7599 N.am    492 GLU535     -0.5000 BACKBONE|DICT|DIRECT
   4039 CA         55.9736   47.4806   32.7598 C.3     492 GLU535      0.1400 BACKBONE|DICT|DIRECT
   4040 C          56.8327   48.6117   33.3513 C.2     492 GLU535      0.5000 BACKBONE|DICT|DIRECT
   4041 O          57.9388   48.8476   32.8641 O.2     492 GLU535     -0.5000 BACKBONE|DICT|DIRECT
   4042 CB         54.8620   48.0035   31.8235 C.3     492 GLU535     -0.1200 DICT
   4043 CG         55.3452   48.9120   30.6745 C.3     492 GLU535     -0.2200 DICT
   4044 CD         54.1943   49.3230   29.7574 C.2     492 GLU535      0.7000 DICT
   4045 OE1        53.3942   50.1777   30.1973 O.co2   492 GLU535     -0.8000 DICT
   4046 OE2        54.1289   48.7711   28.6367 O.co2   492 GLU535     -0.8000 DICT
   4047 N          56.3192   49.2592   34.4069 N.am    493 ALA536     -0.5000 BACKBONE|DICT|DIRECT
   4048 CA         56.9911   50.3491   35.1039 C.3     493 ALA536      0.1400 BACKBONE|DICT|DIRECT
   4049 C          58.1799   49.8991   35.9677 C.2     493 ALA536      0.5000 BACKBONE|DICT|DIRECT
   4050 O          59.1781   50.6172   36.0105 O.2     493 ALA536     -0.5000 BACKBONE|DICT|DIRECT
   4051 CB         55.9630   51.0920   35.9518 C.3     493 ALA536     -0.1800 DICT
   4052 N          58.0634   48.7271   36.6179 N.am    494 LEU537     -0.5000 BACKBONE|DICT|DIRECT
   4053 CA         59.1222   48.1263   37.4308 C.3     494 LEU537      0.1400 BACKBONE|DICT|DIRECT
   4054 C          60.2423   47.4977   36.5849 C.2     494 LEU537      0.5000 BACKBONE|DICT|DIRECT
   4055 O          61.3823   47.4889   37.0426 O.2     494 LEU537     -0.5000 BACKBONE|DICT|DIRECT
   4056 CB         58.5452   47.0695   38.3960 C.3     494 LEU537     -0.1200 DICT
   4057 CG         57.5393   47.5569   39.4656 C.3     494 LEU537     -0.0600 DICT
   4058 CD1        57.3114   46.4473   40.4986 C.3     494 LEU537     -0.1800 DICT
   4059 CD2        57.8572   48.9086   40.1278 C.3     494 LEU537     -0.1800 DICT
   4060 N          59.9153   47.0138   35.3738 N.am    495 CYS538     -0.5000 BACKBONE|DICT|DIRECT
   4061 CA         60.8730   46.5389   34.3717 C.3     495 CYS538      0.1400 BACKBONE|DICT|DIRECT
   4062 C          61.7042   47.6916   33.7990 C.2     495 CYS538      0.5000 BACKBONE|DICT|DIRECT
   4063 O          62.9196   47.5496   33.6890 O.2     495 CYS538     -0.5000 BACKBONE|DICT|DIRECT
   4064 CB         60.1299   45.7810   33.2561 C.3     495 CYS538      0.0975 DICT
   4065 SG         59.4996   44.1778   33.8001 S.3     495 CYS538     -0.2175 DICT
   4066 N          61.0457   48.8264   33.5082 N.am    496 GLN539     -0.5000 BACKBONE|DICT|DIRECT
   4067 CA         61.6827   50.0746   33.0899 C.3     496 GLN539      0.1400 BACKBONE|DICT|DIRECT
   4068 C          62.5947   50.6617   34.1881 C.2     496 GLN539      0.5000 BACKBONE|DICT|DIRECT
   4069 O          63.6835   51.1348   33.8654 O.2     496 GLN539     -0.5000 BACKBONE|DICT|DIRECT
   4070 CB         60.5777   51.0373   32.5900 C.3     496 GLN539     -0.1200 DICT
   4071 CG         61.0460   52.3920   32.0036 C.3     496 GLN539     -0.1200 DICT
   4072 CD         61.3406   53.5162   33.0068 C.2     496 GLN539      0.5000 DICT
   4073 NE2        60.7546   53.4749   34.2060 N.am    496 GLN539     -0.7600 DICT
   4074 OE1        62.0957   54.4323   32.6928 O.2     496 GLN539     -0.5000 DICT
   4075 N          62.1556   50.5766   35.4587 N.am    497 ALA540     -0.5000 BACKBONE|DICT|DIRECT
   4076 CA         62.9228   50.9798   36.6410 C.3     497 ALA540      0.1400 BACKBONE|DICT|DIRECT
   4077 C          64.1302   50.0658   36.9241 C.2     497 ALA540      0.5000 BACKBONE|DICT|DIRECT
   4078 O          65.1495   50.5613   37.4009 O.2     497 ALA540     -0.5000 BACKBONE|DICT|DIRECT
   4079 CB         61.9877   51.0354   37.8589 C.3     497 ALA540     -0.1800 DICT
   4080 N          64.0063   48.7686   36.5894 N.am    498 ALA541     -0.5000 BACKBONE|DICT|DIRECT
   4081 CA         65.0746   47.7680   36.6510 C.3     498 ALA541      0.1400 BACKBONE|DICT|DIRECT
   4082 C          66.0888   47.8691   35.4940 C.2     498 ALA541      0.5000 BACKBONE|DICT|DIRECT
   4083 O          67.1200   47.2006   35.5573 O.2     498 ALA541     -0.5000 BACKBONE|DICT|DIRECT
   4084 CB         64.4409   46.3657   36.6839 C.3     498 ALA541     -0.1800 DICT
   4085 N          65.7934   48.6906   34.4707 N.am    499 GLY542     -0.5000 BACKBONE|DICT|DIRECT
   4086 CA         66.6701   48.9294   33.3261 C.3     499 GLY542      0.0800 BACKBONE|DICT|DIRECT
   4087 C          66.5233   47.8630   32.2284 C.2     499 GLY542      0.5000 BACKBONE|DICT|DIRECT
   4088 O          67.4120   47.7670   31.3825 O.2     499 GLY542     -0.5000 BACKBONE|DICT|DIRECT
   4089 N          65.4342   47.0691   32.2281 N.am    500 HIS543     -0.5000 BACKBONE|DICT|DIRECT
   4090 CA         65.1314   46.0718   31.1971 C.3     500 HIS543      0.1400 BACKBONE|DICT|DIRECT
   4091 C          64.8609   46.7254   29.8297 C.2     500 HIS543      0.5000 BACKBONE|DICT|DIRECT
   4092 O          64.1537   47.7316   29.7591 O.2     500 HIS543     -0.5000 BACKBONE|DICT|DIRECT
   4093 CB         63.9265   45.2098   31.6323 C.3     500 HIS543     -0.0050 DICT
   4094 CG         63.5626   44.1088   30.6630 C.2     500 HIS543      0.0150 DICT
   4095 CD2        62.5299   43.9957   29.7574 C.2     500 HIS543     -0.0150 DICT
   4096 ND1        64.3141   42.9553   30.5160 N.pl3   500 HIS543     -0.5700 DICT
   4097 CE1        63.7313   42.2246   29.5614 C.2     500 HIS543      0.2950 DICT
   4098 NE2        62.6404   42.7910   29.0615 N.2     500 HIS543     -0.4900 DICT
   4099 N          65.4064   46.0977   28.7791 N.am    501 THR544     -0.5000 BACKBONE|DICT|DIRECT
   4100 CA         65.2237   46.4734   27.3802 C.3     501 THR544      0.1400 BACKBONE|DICT|DIRECT
   4101 C          64.7475   45.2437   26.5805 C.2     501 THR544      0.5000 BACKBONE|DICT|DIRECT
   4102 O          64.9794   44.1047   26.9923 O.2     501 THR544     -0.5000 BACKBONE|DICT|DIRECT
   4103 CB         66.5561   46.9941   26.7666 C.3     501 THR544      0.2050 DICT
   4104 CG2        67.1808   48.1673   27.5391 C.3     501 THR544     -0.1800 DICT
   4105 OG1        67.5314   45.9796   26.5965 O.3     501 THR544     -0.6830 DICT
   4106 N          64.0892   45.5095   25.4411 N.am    502 GLY545     -0.5000 BACKBONE|DICT|DIRECT
   4107 CA         63.5353   44.4819   24.5606 C.3     502 GLY545      0.0800 BACKBONE|DICT|DIRECT
   4108 C          62.0949   44.1182   24.9769 C.2     502 GLY545      0.5000 BACKBONE|DICT|DIRECT
   4109 O          61.4477   44.9016   25.6758 O.2     502 GLY545     -0.5000 BACKBONE|DICT|DIRECT
   4110 N          61.5700   42.9571   24.5136 N.am    503 PRO546     -0.1400 BACKBONE|DICT|DIRECT
   4111 CA         60.1935   42.4929   24.7905 C.3     503 PRO546      0.0100 BACKBONE|DICT|DIRECT
   4112 C          59.8594   42.3481   26.2846 C.2     503 PRO546      0.5000 BACKBONE|DICT|DIRECT
   4113 O          60.5892   41.6697   27.0053 O.2     503 PRO546     -0.5000 BACKBONE|DICT|DIRECT
   4114 CB         60.1009   41.1454   24.0542 C.3     503 PRO546     -0.1200 DICT
   4115 CG         61.1494   41.2225   22.9611 C.3     503 PRO546     -0.1200 DICT
   4116 CD         62.2599   42.0364   23.6082 C.3     503 PRO546     -0.0500 DICT
   4117 N          58.7651   43.0065   26.7019 N.am    504 LEU547     -0.5000 BACKBONE|DICT|DIRECT
   4118 CA         58.3020   43.1384   28.0875 C.3     504 LEU547      0.1400 BACKBONE|DICT|DIRECT
   4119 C          58.1142   41.8130   28.8517 C.2     504 LEU547      0.5000 BACKBONE|DICT|DIRECT
   4120 O          58.4038   41.7683   30.0452 O.2     504 LEU547     -0.5000 BACKBONE|DICT|DIRECT
   4121 CB         57.0072   43.9885   28.0783 C.3     504 LEU547     -0.1200 DICT
   4122 CG         56.3038   44.2230   29.4367 C.3     504 LEU547     -0.0600 DICT
   4123 CD1        57.2250   44.8710   30.4837 C.3     504 LEU547     -0.1800 DICT
   4124 CD2        54.9968   45.0185   29.2584 C.3     504 LEU547     -0.1800 DICT
   4125 N          57.6494   40.7626   28.1586 N.am    505 HIS548     -0.5000 BACKBONE|DICT|DIRECT
   4126 CA         57.3965   39.4398   28.7346 C.3     505 HIS548      0.1400 BACKBONE|DICT|DIRECT
   4127 C          58.6655   38.6542   29.1275 C.2     505 HIS548      0.5000 BACKBONE|DICT|DIRECT
   4128 O          58.5572   37.7213   29.9220 O.2     505 HIS548     -0.5000 BACKBONE|DICT|DIRECT
   4129 CB         56.4969   38.6418   27.7722 C.3     505 HIS548     -0.0050 DICT
   4130 CG         57.1247   38.3304   26.4373 C.2     505 HIS548      0.0150 DICT
   4131 CD2        57.8747   37.2561   26.0148 C.2     505 HIS548     -0.0150 DICT
   4132 ND1        57.0197   39.1708   25.3412 N.pl3   505 HIS548     -0.5700 DICT
   4133 CE1        57.7148   38.6061   24.3522 C.2     505 HIS548      0.2950 DICT
   4134 NE2        58.2612   37.4501   24.6912 N.2     505 HIS548     -0.4900 DICT
   4135 N          59.8345   39.0493   28.5926 N.am    506 LYS549     -0.5000 BACKBONE|DICT|DIRECT
   4136 CA         61.1418   38.4652   28.9090 C.3     506 LYS549      0.1400 BACKBONE|DICT|DIRECT
   4137 C          61.7698   39.0441   30.1940 C.2     506 LYS549      0.5000 BACKBONE|DICT|DIRECT
   4138 O          62.8228   38.5586   30.6074 O.2     506 LYS549     -0.5000 BACKBONE|DICT|DIRECT
   4139 CB         62.0858   38.6445   27.6994 C.3     506 LYS549     -0.1200 DICT
   4140 CG         61.5758   37.9353   26.4339 C.3     506 LYS549     -0.1200 DICT
   4141 CD         62.5263   38.0574   25.2356 C.3     506 LYS549     -0.1200 DICT
   4142 CE         61.9835   37.2937   24.0212 C.3     506 LYS549      0.1900 DICT
   4143 NZ         62.8561   37.4173   22.8432 N.4     506 LYS549     -0.3000 DICT
   4144 N          61.1303   40.0603   30.7990 N.am    507 CYS550     -0.5000 BACKBONE|DICT|DIRECT
   4145 CA         61.5683   40.7178   32.0269 C.3     507 CYS550      0.1400 BACKBONE|DICT|DIRECT
   4146 C          61.4232   39.8184   33.2645 C.2     507 CYS550      0.5000 BACKBONE|DICT|DIRECT
   4147 O          60.3348   39.3012   33.5165 O.2     507 CYS550     -0.5000 BACKBONE|DICT|DIRECT
   4148 CB         60.7437   41.9996   32.2166 C.3     507 CYS550      0.0975 DICT
   4149 SG         61.1067   42.9549   33.7110 S.3     507 CYS550     -0.2175 DICT
   4150 N          62.5055   39.7578   34.0524 N.am    508 ASP551     -0.5000 BACKBONE|DICT|DIRECT
   4151 CA         62.5328   39.2231   35.4080 C.3     508 ASP551      0.1400 BACKBONE|DICT|DIRECT
   4152 C          63.0345   40.3728   36.2986 C.2     508 ASP551      0.5000 BACKBONE|DICT|DIRECT
   4153 O          64.2020   40.7508   36.1901 O.2     508 ASP551     -0.5000 BACKBONE|DICT|DIRECT
   4154 CB         63.4204   37.9532   35.4886 C.3     508 ASP551     -0.2200 DICT
   4155 CG         63.5001   37.2779   36.8662 C.2     508 ASP551      0.7000 DICT
   4156 OD1        62.7372   37.6715   37.7750 O.co2   508 ASP551     -0.8000 DICT
   4157 OD2        64.3180   36.3395   36.9825 O.co2   508 ASP551     -0.8000 DICT
   4158 N          62.1419   40.9167   37.1459 N.am    509 ILE552     -0.5000 BACKBONE|DICT|DIRECT
   4159 CA         62.4513   42.0249   38.0591 C.3     509 ILE552      0.1400 BACKBONE|DICT|DIRECT
   4160 C          63.2189   41.5973   39.3333 C.2     509 ILE552      0.5000 BACKBONE|DICT|DIRECT
   4161 O          63.5063   42.4727   40.1472 O.2     509 ILE552     -0.5000 BACKBONE|DICT|DIRECT
   4162 CB         61.1812   42.8355   38.4790 C.3     509 ILE552     -0.0600 DICT
   4163 CG1        60.2015   42.0822   39.4140 C.3     509 ILE552     -0.1200 DICT
   4164 CG2        60.4689   43.4337   37.2522 C.3     509 ILE552     -0.1800 DICT
   4165 CD1        59.0658   42.9498   39.9708 C.3     509 ILE552     -0.1800 DICT
   4166 N          63.5401   40.2964   39.4992 N.am    510 TYR553     -0.5000 BACKBONE|DICT|DIRECT
   4167 CA         64.2535   39.7374   40.6566 C.3     510 TYR553      0.1400 BACKBONE|DICT|DIRECT
   4168 C          65.5603   40.4857   40.9837 C.2     510 TYR553      0.5000 BACKBONE|DICT|DIRECT
   4169 O          66.3637   40.7429   40.0869 O.2     510 TYR553     -0.5000 BACKBONE|DICT|DIRECT
   4170 CB         64.5109   38.2290   40.4381 C.3     510 TYR553     -0.0050 DICT
   4171 CG         65.1788   37.5018   41.5978 C.ar    510 TYR553     -0.1150 DICT
   4172 CD1        64.4069   37.0672   42.6956 C.ar    510 TYR553     -0.1150 DICT
   4173 CD2        66.5687   37.2592   41.5890 C.ar    510 TYR553     -0.1150 DICT
   4174 CE1        65.0121   36.3844   43.7689 C.ar    510 TYR553     -0.1150 DICT
   4175 CE2        67.1788   36.5956   42.6720 C.ar    510 TYR553     -0.1150 DICT
   4176 CZ         66.4010   36.1535   43.7606 C.ar    510 TYR553      0.1500 DICT
   4177 OH         66.9957   35.5031   44.8029 O.3     510 TYR553     -0.5850 DICT
   4178 N          65.7180   40.8119   42.2754 N.am    511 GLN554     -0.5000 BACKBONE|DICT|DIRECT
   4179 CA         66.8443   41.5094   42.8994 C.3     511 GLN554      0.1400 BACKBONE|DICT|DIRECT
   4180 C          66.8629   43.0436   42.6832 C.2     511 GLN554      0.5000 BACKBONE|DICT|DIRECT
   4181 O          67.6697   43.7101   43.3323 O.2     511 GLN554     -0.5000 BACKBONE|DICT|DIRECT
   4182 CB         68.1871   40.8065   42.5744 C.3     511 GLN554     -0.1200 DICT
   4183 CG         69.3053   41.0769   43.6025 C.3     511 GLN554     -0.1200 DICT
   4184 CD         70.5406   40.2120   43.3570 C.2     511 GLN554      0.5000 DICT
   4185 NE2        70.4429   38.9116   43.6426 N.am    511 GLN554     -0.7600 DICT
   4186 OE1        71.5747   40.7123   42.9224 O.2     511 GLN554     -0.5000 DICT
   4187 N          65.9764   43.5977   41.8315 N.am    512 SER555     -0.5000 BACKBONE|DICT|DIRECT
   4188 CA         65.8983   45.0351   41.5396 C.3     512 SER555      0.1400 BACKBONE|DICT|DIRECT
   4189 C          65.3903   45.8475   42.7441 C.2     512 SER555      0.5000 BACKBONE|DICT|DIRECT
   4190 O          64.2205   45.7372   43.1118 O.2     512 SER555     -0.5000 BACKBONE|DICT|DIRECT
   4191 CB         65.0334   45.2758   40.2848 C.3     512 SER555      0.1450 DICT
   4192 OG         64.9505   46.6528   39.9682 O.3     512 SER555     -0.6830 DICT
   4193 N          66.2801   46.6767   43.3100 N.am    513 LYS556     -0.5000 BACKBONE|DICT|DIRECT
   4194 CA         65.9679   47.5695   44.4266 C.3     513 LYS556      0.1400 BACKBONE|DICT|DIRECT
   4195 C          65.1011   48.7681   44.0044 C.2     513 LYS556      0.5000 BACKBONE|DICT|DIRECT
   4196 O          64.3155   49.2463   44.8194 O.2     513 LYS556     -0.5000 BACKBONE|DICT|DIRECT
   4197 CB         67.2736   48.0204   45.1120 C.3     513 LYS556     -0.1200 DICT
   4198 CG         68.1555   46.8674   45.6371 C.3     513 LYS556     -0.1200 DICT
   4199 CD         67.4413   45.9144   46.6158 C.3     513 LYS556     -0.1200 DICT
   4200 CE         68.3642   44.8442   47.2155 C.3     513 LYS556      0.1900 DICT
   4201 NZ         68.8355   43.8963   46.1913 N.4     513 LYS556     -0.3000 DICT
   4202 N          65.2215   49.1917   42.7347 N.am    514 GLU557     -0.5000 BACKBONE|DICT|DIRECT
   4203 CA         64.4147   50.2327   42.0974 C.3     514 GLU557      0.1400 BACKBONE|DICT|DIRECT
   4204 C          62.9474   49.8009   41.9223 C.2     514 GLU557      0.5000 BACKBONE|DICT|DIRECT
   4205 O          62.0550   50.6328   42.0923 O.2     514 GLU557     -0.5000 BACKBONE|DICT|DIRECT
   4206 CB         65.0177   50.6208   40.7248 C.3     514 GLU557     -0.1200 DICT
   4207 CG         66.4110   51.2939   40.7475 C.3     514 GLU557     -0.2200 DICT
   4208 CD         67.5787   50.3941   41.1688 C.2     514 GLU557      0.7000 DICT
   4209 OE1        67.5288   49.1843   40.8516 O.co2   514 GLU557     -0.8000 DICT
   4210 OE2        68.5004   50.9334   41.8179 O.co2   514 GLU557     -0.8000 DICT
   4211 N          62.7309   48.5079   41.6140 N.am    515 ALA558     -0.5000 BACKBONE|DICT|DIRECT
   4212 CA         61.4106   47.8938   41.4894 C.3     515 ALA558      0.1400 BACKBONE|DICT|DIRECT
   4213 C          60.6603   47.8235   42.8281 C.2     515 ALA558      0.5000 BACKBONE|DICT|DIRECT
   4214 O          59.4894   48.1981   42.8816 O.2     515 ALA558     -0.5000 BACKBONE|DICT|DIRECT
   4215 CB         61.5375   46.4963   40.8663 C.3     515 ALA558     -0.1800 DICT
   4216 N          61.3578   47.3799   43.8882 N.am    516 GLY559     -0.5000 BACKBONE|DICT|DIRECT
   4217 CA         60.7908   47.2599   45.2295 C.3     516 GLY559      0.0800 BACKBONE|DICT|DIRECT
   4218 C          60.5815   48.6208   45.9013 C.2     516 GLY559      0.5000 BACKBONE|DICT|DIRECT
   4219 O          59.6935   48.7265   46.7413 O.2     516 GLY559     -0.5000 BACKBONE|DICT|DIRECT
   4220 N          61.3547   49.6589   45.5336 N.am    517 GLN560     -0.5000 BACKBONE|DICT|DIRECT
   4221 CA         61.2219   51.0060   46.0915 C.3     517 GLN560      0.1400 BACKBONE|DICT|DIRECT
   4222 C          59.9158   51.6959   45.6547 C.2     517 GLN560      0.5000 BACKBONE|DICT|DIRECT
   4223 O          59.2529   52.2940   46.4997 O.2     517 GLN560     -0.5000 BACKBONE|DICT|DIRECT
   4224 CB         62.4762   51.8431   45.7508 C.3     517 GLN560     -0.1200 DICT
   4225 CG         62.5332   53.2466   46.3947 C.3     517 GLN560     -0.1200 DICT
   4226 CD         62.5310   53.2059   47.9274 C.2     517 GLN560      0.5000 DICT
   4227 NE2        61.6992   54.0338   48.5608 N.am    517 GLN560     -0.7600 DICT
   4228 OE1        63.2827   52.4481   48.5363 O.2     517 GLN560     -0.5000 DICT
   4229 N          59.5459   51.5580   44.3685 N.am    518 ARG561     -0.5000 BACKBONE|DICT|DIRECT
   4230 CA         58.2744   52.0422   43.8188 C.3     518 ARG561      0.1400 BACKBONE|DICT|DIRECT
   4231 C          57.0482   51.3148   44.3982 C.2     518 ARG561      0.5000 BACKBONE|DICT|DIRECT
   4232 O          56.0250   51.9608   44.6260 O.2     518 ARG561     -0.5000 BACKBONE|DICT|DIRECT
   4233 CB         58.2865   51.9032   42.2878 C.3     518 ARG561     -0.1200 DICT
   4234 CG         59.2412   52.8653   41.5687 C.3     518 ARG561     -0.0500 DICT
   4235 CD         58.9481   52.9174   40.0643 C.3     518 ARG561      0.1900 DICT
   4236 NE         59.9451   53.6998   39.3241 N.pl3   518 ARG561     -0.7000 DICT
   4237 CZ         59.7532   54.2597   38.1166 C.cat   518 ARG561      0.6399 DICT
   4238 NH1        58.5855   54.1415   37.4650 N.pl3   518 ARG561     -0.8000 DICT
   4239 NH2        60.7495   54.9562   37.5555 N.pl3   518 ARG561     -0.8000 DICT
   4240 N          57.1850   50.0007   44.6483 N.am    519 LEU562     -0.5000 BACKBONE|DICT|DIRECT
   4241 CA         56.1821   49.1797   45.3258 C.3     519 LEU562      0.1400 BACKBONE|DICT|DIRECT
   4242 C          56.0055   49.5806   46.8018 C.2     519 LEU562      0.5000 BACKBONE|DICT|DIRECT
   4243 O          54.8675   49.6746   47.2567 O.2     519 LEU562     -0.5000 BACKBONE|DICT|DIRECT
   4244 CB         56.5717   47.6875   45.2059 C.3     519 LEU562     -0.1200 DICT
   4245 CG         56.3206   47.0469   43.8277 C.3     519 LEU562     -0.0600 DICT
   4246 CD1        56.9051   45.6186   43.7944 C.3     519 LEU562     -0.1800 DICT
   4247 CD2        54.8275   47.0638   43.4259 C.3     519 LEU562     -0.1800 DICT
   4248 N          57.1228   49.8263   47.5088 N.am    520 ALA563     -0.5000 BACKBONE|DICT|DIRECT
   4249 CA         57.1613   50.1884   48.9251 C.3     520 ALA563      0.1400 BACKBONE|DICT|DIRECT
   4250 C          56.4888   51.5303   49.2434 C.2     520 ALA563      0.5000 BACKBONE|DICT|DIRECT
   4251 O          55.7056   51.5755   50.1874 O.2     520 ALA563     -0.5000 BACKBONE|DICT|DIRECT
   4252 CB         58.6120   50.1870   49.4287 C.3     520 ALA563     -0.1800 DICT
   4253 N          56.7815   52.5831   48.4579 N.am    521 THR564     -0.5000 BACKBONE|DICT|DIRECT
   4254 CA         56.2023   53.9213   48.6369 C.3     521 THR564      0.1400 BACKBONE|DICT|DIRECT
   4255 C          54.6879   53.9726   48.3447 C.2     521 THR564      0.5000 BACKBONE|DICT|DIRECT
   4256 O          53.9859   54.7112   49.0343 O.2     521 THR564     -0.5000 BACKBONE|DICT|DIRECT
   4257 CB         56.8972   54.9849   47.7449 C.3     521 THR564      0.2050 DICT
   4258 CG2        58.3799   55.1893   48.0854 C.3     521 THR564     -0.1800 DICT
   4259 OG1        56.7634   54.6988   46.3632 O.3     521 THR564     -0.6830 DICT
   4260 N          54.2101   53.1708   47.3771 N.am    522 ALA565     -0.5000 BACKBONE|DICT|DIRECT
   4261 CA         52.7931   53.0559   47.0364 C.3     522 ALA565      0.1400 BACKBONE|DICT|DIRECT
   4262 C          51.9911   52.2261   48.0520 C.2     522 ALA565      0.5000 BACKBONE|DICT|DIRECT
   4263 O          50.8436   52.5795   48.3244 O.2     522 ALA565     -0.5000 BACKBONE|DICT|DIRECT
   4264 CB         52.6651   52.4856   45.6217 C.3     522 ALA565     -0.1800 DICT
   4265 N          52.6068   51.1709   48.6190 N.am    523 MET566     -0.5000 BACKBONE|DICT|DIRECT
   4266 CA         52.0076   50.3609   49.6827 C.3     523 MET566      0.1400 BACKBONE|DICT|DIRECT
   4267 C          52.0028   51.0552   51.0566 C.2     523 MET566      0.5000 BACKBONE|DICT|DIRECT
   4268 O          51.0974   50.7817   51.8439 O.2     523 MET566     -0.5000 BACKBONE|DICT|DIRECT
   4269 CB         52.6773   48.9772   49.7778 C.3     523 MET566     -0.1200 DICT
   4270 CG         52.3018   48.0134   48.6448 C.3     523 MET566      0.0475 DICT
   4271 SD         52.8664   46.3163   48.9368 S.3     523 MET566     -0.3350 DICT
   4272 CE         54.5727   46.4790   48.3771 C.3     523 MET566     -0.0125 DICT
   4273 N          52.9753   51.9513   51.3091 N.am    524 LYS567     -0.5000 BACKBONE|DICT|DIRECT
   4274 CA         53.0509   52.7934   52.5083 C.3     524 LYS567      0.1400 BACKBONE|DICT|DIRECT
   4275 C          51.9220   53.8298   52.6259 C.2     524 LYS567      0.5000 BACKBONE|DICT|DIRECT
   4276 O          51.6048   54.2119   53.7526 O.2     524 LYS567     -0.5000 BACKBONE|DICT|DIRECT
   4277 CB         54.4293   53.4818   52.5938 C.3     524 LYS567     -0.1200 DICT
   4278 CG         55.5132   52.6062   53.2390 C.3     524 LYS567     -0.1200 DICT
   4279 CD         56.8852   53.2987   53.2456 C.3     524 LYS567     -0.1200 DICT
   4280 CE         57.9792   52.4967   53.9651 C.3     524 LYS567      0.1900 DICT
   4281 NZ         58.3689   51.2968   53.2078 N.4     524 LYS567     -0.3000 DICT
   4282 N          51.3155   54.2400   51.4940 N.am    525 LEU568     -0.5000 BACKBONE|DICT|DIRECT
   4283 CA         50.1105   55.0745   51.4897 C.3     525 LEU568      0.1400 BACKBONE|DICT|DIRECT
   4284 C          48.9061   54.3477   52.1021 C.2     525 LEU568      0.5000 BACKBONE|DICT|DIRECT
   4285 O          48.1035   54.9969   52.7671 O.2     525 LEU568     -0.5000 BACKBONE|DICT|DIRECT
   4286 CB         49.7162   55.5087   50.0584 C.3     525 LEU568     -0.1200 DICT
   4287 CG         50.7284   56.3822   49.2935 C.3     525 LEU568     -0.0600 DICT
   4288 CD1        50.1961   56.6699   47.8718 C.3     525 LEU568     -0.1800 DICT
   4289 CD2        51.0927   57.6740   50.0566 C.3     525 LEU568     -0.1800 DICT
   4290 N          48.7804   53.0335   51.8389 N.am    526 GLY569     -0.5000 BACKBONE|DICT|DIRECT
   4291 CA         47.5935   52.2421   52.1534 C.3     526 GLY569      0.0800 BACKBONE|DICT|DIRECT
   4292 C          46.3796   52.8589   51.4492 C.2     526 GLY569      0.5000 BACKBONE|DICT|DIRECT
   4293 O          46.4156   53.0738   50.2382 O.2     526 GLY569     -0.5000 BACKBONE|DICT|DIRECT
   4294 N          45.3361   53.1593   52.2340 N.am    527 PHE570     -0.5000 BACKBONE|DICT|DIRECT
   4295 CA         44.1257   53.8500   51.7949 C.3     527 PHE570      0.1400 BACKBONE|DICT|DIRECT
   4296 C          44.0490   55.2759   52.3845 C.2     527 PHE570      0.5000 BACKBONE|DICT|DIRECT
   4297 O          42.9571   55.8329   52.4534 O.2     527 PHE570     -0.5000 BACKBONE|DICT|DIRECT
   4298 CB         42.9173   52.9469   52.1355 C.3     527 PHE570     -0.0050 DICT
   4299 CG         41.5650   53.3475   51.5645 C.ar    527 PHE570     -0.1150 DICT
   4300 CD1        41.3313   53.2406   50.1779 C.ar    527 PHE570     -0.1150 DICT
   4301 CD2        40.5688   53.9230   52.3832 C.ar    527 PHE570     -0.1150 DICT
   4302 CE1        40.1201   53.6507   49.6380 C.ar    527 PHE570     -0.1150 DICT
   4303 CE2        39.3667   54.3370   51.8221 C.ar    527 PHE570     -0.1150 DICT
   4304 CZ         39.1402   54.1935   50.4586 C.ar    527 PHE570     -0.1150 DICT
   4305 N          45.1929   55.8757   52.7738 N.am    528 SER571     -0.5000 BACKBONE|DICT|DIRECT
   4306 CA         45.2696   57.2633   53.2593 C.3     528 SER571      0.1400 BACKBONE|DICT|DIRECT
   4307 C          45.0505   58.3295   52.1657 C.2     528 SER571      0.5000 BACKBONE|DICT|DIRECT
   4308 O          44.7572   59.4722   52.5148 O.2     528 SER571     -0.5000 BACKBONE|DICT|DIRECT
   4309 CB         46.5846   57.4948   54.0388 C.3     528 SER571      0.1450 DICT
   4310 OG         47.7023   57.7267   53.2023 O.3     528 SER571     -0.6830 DICT
   4311 N          45.1815   57.9397   50.8856 N.am    529 ARG572     -0.5000 BACKBONE|DICT|DIRECT
   4312 CA         44.9348   58.7750   49.7104 C.3     529 ARG572      0.1400 BACKBONE|DICT|DIRECT
   4313 C          44.1435   57.9736   48.6527 C.2     529 ARG572      0.5000 BACKBONE|DICT|DIRECT
   4314 O          44.2147   56.7419   48.6661 O.2     529 ARG572     -0.5000 BACKBONE|DICT|DIRECT
   4315 CB         46.2793   59.2565   49.1122 C.3     529 ARG572     -0.1200 DICT
   4316 CG         47.1949   60.0664   50.0546 C.3     529 ARG572     -0.0500 DICT
   4317 CD         46.6299   61.4243   50.5104 C.3     529 ARG572      0.1900 DICT
   4318 NE         46.4877   62.3669   49.3948 N.pl3   529 ARG572     -0.7000 DICT
   4319 CZ         45.8819   63.5645   49.4461 C.cat   529 ARG572      0.6399 DICT
   4320 NH1        45.3826   64.0497   50.5929 N.pl3   529 ARG572     -0.8000 DICT
   4321 NH2        45.7718   64.2798   48.3215 N.pl3   529 ARG572     -0.8000 DICT
   4322 N          43.4536   58.6742   47.7162 N.am    530 PRO573     -0.1400 BACKBONE|DICT|DIRECT
   4323 CA         42.9100   58.0686   46.4785 C.3     530 PRO573      0.0100 BACKBONE|DICT|DIRECT
   4324 C          43.9548   57.3160   45.6296 C.2     530 PRO573      0.5000 BACKBONE|DICT|DIRECT
   4325 O          45.1055   57.7527   45.5564 O.2     530 PRO573     -0.5000 BACKBONE|DICT|DIRECT
   4326 CB         42.3393   59.2741   45.7080 C.3     530 PRO573     -0.1200 DICT
   4327 CG         42.0082   60.2948   46.7776 C.3     530 PRO573     -0.1200 DICT
   4328 CD         43.1398   60.1056   47.7755 C.3     530 PRO573     -0.0500 DICT
   4329 N          43.5257   56.2108   44.9924 N.am    531 TRP574     -0.5000 BACKBONE|DICT|DIRECT
   4330 CA         44.3892   55.3265   44.1982 C.3     531 TRP574      0.1400 BACKBONE|DICT|DIRECT
   4331 C          45.1618   55.9150   42.9961 C.2     531 TRP574      0.5000 BACKBONE|DICT|DIRECT
   4332 O          46.2027   55.3331   42.6911 O.2     531 TRP574     -0.5000 BACKBONE|DICT|DIRECT
   4333 CB         43.6509   54.0425   43.7658 C.3     531 TRP574     -0.1200 DICT
   4334 CG         42.5921   54.2055   42.7186 C.ar    531 TRP574      0.0750 DICT
   4335 CD1        41.2824   54.4071   42.9732 C.ar    531 TRP574     -0.1150 DICT
   4336 CD2        42.7378   54.2926   41.2659 C.ar    531 TRP574     -0.0550 DICT
   4337 CE2        41.4569   54.5777   40.7022 C.ar    531 TRP574      0.1300 DICT
   4338 CE3        43.8258   54.1888   40.3651 C.ar    531 TRP574     -0.1150 DICT
   4339 NE1        40.6087   54.6167   41.7898 N.pl3   531 TRP574     -0.5700 DICT
   4340 CZ2        41.2699   54.7722   39.3224 C.ar    531 TRP574     -0.1150 DICT
   4341 CZ3        43.6539   54.3947   38.9821 C.ar    531 TRP574     -0.1150 DICT
   4342 CH2        42.3803   54.6957   38.4619 C.ar    531 TRP574     -0.1150 DICT
   4343 N          44.7296   57.0292   42.3481 N.am    532 PRO575     -0.1400 BACKBONE|DICT|DIRECT
   4344 CA         45.5385   57.6569   41.2865 C.3     532 PRO575      0.0100 BACKBONE|DICT|DIRECT
   4345 C          46.9147   58.1861   41.7265 C.2     532 PRO575      0.5000 BACKBONE|DICT|DIRECT
   4346 O          47.7996   58.2642   40.8804 O.2     532 PRO575     -0.5000 BACKBONE|DICT|DIRECT
   4347 CB         44.6367   58.7627   40.7184 C.3     532 PRO575     -0.1200 DICT
   4348 CG         43.2302   58.2768   41.0101 C.3     532 PRO575     -0.1200 DICT
   4349 CD         43.3953   57.6357   42.3780 C.3     532 PRO575     -0.0500 DICT
   4350 N          47.0890   58.4849   43.0273 N.am    533 GLU576     -0.5000 BACKBONE|DICT|DIRECT
   4351 CA         48.3738   58.8583   43.6250 C.3     533 GLU576      0.1400 BACKBONE|DICT|DIRECT
   4352 C          49.3100   57.6515   43.8181 C.2     533 GLU576      0.5000 BACKBONE|DICT|DIRECT
   4353 O          50.5136   57.7960   43.6127 O.2     533 GLU576     -0.5000 BACKBONE|DICT|DIRECT
   4354 CB         48.1458   59.5938   44.9592 C.3     533 GLU576     -0.1200 DICT
   4355 CG         47.3405   60.8999   44.7974 C.3     533 GLU576     -0.2200 DICT
   4356 CD         47.1478   61.6755   46.1016 C.2     533 GLU576      0.7000 DICT
   4357 OE1        47.9699   61.5056   47.0284 O.co2   533 GLU576     -0.8000 DICT
   4358 OE2        46.1689   62.4501   46.1580 O.co2   533 GLU576     -0.8000 DICT
   4359 N          48.7481   56.4803   44.1671 N.am    534 ALA577     -0.5000 BACKBONE|DICT|DIRECT
   4360 CA         49.4789   55.2129   44.2493 C.3     534 ALA577      0.1400 BACKBONE|DICT|DIRECT
   4361 C          49.8495   54.6547   42.8615 C.2     534 ALA577      0.5000 BACKBONE|DICT|DIRECT
   4362 O          50.9148   54.0528   42.7285 O.2     534 ALA577     -0.5000 BACKBONE|DICT|DIRECT
   4363 CB         48.6537   54.2025   45.0593 C.3     534 ALA577     -0.1800 DICT
   4364 N          48.9958   54.9107   41.8511 N.am    535 MET578     -0.5000 BACKBONE|DICT|DIRECT
   4365 CA         49.2518   54.6269   40.4369 C.3     535 MET578      0.1400 BACKBONE|DICT|DIRECT
   4366 C          50.3896   55.5032   39.8820 C.2     535 MET578      0.5000 BACKBONE|DICT|DIRECT
   4367 O          51.2450   54.9848   39.1680 O.2     535 MET578     -0.5000 BACKBONE|DICT|DIRECT
   4368 CB         47.9459   54.8102   39.6243 C.3     535 MET578     -0.1200 DICT
   4369 CG         47.9997   54.3212   38.1641 C.3     535 MET578      0.0475 DICT
   4370 SD         48.3121   52.5590   37.9019 S.3     535 MET578     -0.3350 DICT
   4371 CE         46.6547   51.9075   38.2068 C.3     535 MET578     -0.0125 DICT
   4372 N          50.3882   56.7981   40.2511 N.am    536 GLN579     -0.5000 BACKBONE|DICT|DIRECT
   4373 CA         51.3873   57.8041   39.8798 C.3     536 GLN579      0.1400 BACKBONE|DICT|DIRECT
   4374 C          52.7892   57.4881   40.4368 C.2     536 GLN579      0.5000 BACKBONE|DICT|DIRECT
   4375 O          53.7688   57.7091   39.7268 O.2     536 GLN579     -0.5000 BACKBONE|DICT|DIRECT
   4376 CB         50.8832   59.1913   40.3460 C.3     536 GLN579     -0.1200 DICT
   4377 CG         51.7069   60.4160   39.8943 C.3     536 GLN579     -0.1200 DICT
   4378 CD         51.4942   60.7774   38.4220 C.2     536 GLN579      0.5000 DICT
   4379 NE2        52.5720   61.1361   37.7244 N.am    536 GLN579     -0.7600 DICT
   4380 OE1        50.3696   60.7716   37.9266 O.2     536 GLN579     -0.5000 DICT
   4381 N          52.8608   56.9572   41.6721 N.am    537 LEU580     -0.5000 BACKBONE|DICT|DIRECT
   4382 CA         54.1077   56.5473   42.3278 C.3     537 LEU580      0.1400 BACKBONE|DICT|DIRECT
   4383 C          54.7771   55.3284   41.6708 C.2     537 LEU580      0.5000 BACKBONE|DICT|DIRECT
   4384 O          56.0075   55.2839   41.6377 O.2     537 LEU580     -0.5000 BACKBONE|DICT|DIRECT
   4385 CB         53.8534   56.2707   43.8287 C.3     537 LEU580     -0.1200 DICT
   4386 CG         53.7670   57.5404   44.7038 C.3     537 LEU580     -0.0600 DICT
   4387 CD1        53.2767   57.1971   46.1249 C.3     537 LEU580     -0.1800 DICT
   4388 CD2        55.0931   58.3312   44.7276 C.3     537 LEU580     -0.1800 DICT
   4389 N          53.9766   54.3741   41.1645 N.am    538 ILE581     -0.5000 BACKBONE|DICT|DIRECT
   4390 CA         54.4927   53.1618   40.5285 C.3     538 ILE581      0.1400 BACKBONE|DICT|DIRECT
   4391 C          54.7943   53.3928   39.0349 C.2     538 ILE581      0.5000 BACKBONE|DICT|DIRECT
   4392 O          55.8895   53.0454   38.5952 O.2     538 ILE581     -0.5000 BACKBONE|DICT|DIRECT
   4393 CB         53.5386   51.9361   40.6869 C.3     538 ILE581     -0.0600 DICT
   4394 CG1        53.3088   51.5924   42.1774 C.3     538 ILE581     -0.1200 DICT
   4395 CG2        54.0365   50.6744   39.9416 C.3     538 ILE581     -0.1800 DICT
   4396 CD1        52.0664   50.7269   42.4385 C.3     538 ILE581     -0.1800 DICT
   4397 N          53.8201   53.9476   38.2928 N.am    539 THR582     -0.5000 BACKBONE|DICT|DIRECT
   4398 CA         53.8035   53.9572   36.8259 C.3     539 THR582      0.1400 BACKBONE|DICT|DIRECT
   4399 C          54.1142   55.3233   36.1807 C.2     539 THR582      0.5000 BACKBONE|DICT|DIRECT
   4400 O          54.3674   55.3496   34.9761 O.2     539 THR582     -0.5000 BACKBONE|DICT|DIRECT
   4401 CB         52.4403   53.4458   36.2768 C.3     539 THR582      0.2050 DICT
   4402 CG2        51.9588   52.1346   36.9173 C.3     539 THR582     -0.1800 DICT
[truncated: 757,586 more chars]
