# Supplementary material for: Rare genetic variability in human drug target genes modulates drug response and can guide precision medicine
Source: Sci Adv. 2021 Sep 1;7(36):eabi6856. doi: 10.1126/sciadv.abi6856 (PMC8442892; doi:10.1126/sciadv.abi6856)
Supplement: Supplementary file 3 — Data file S1 [file sciadv.abi6856_data_file_s1.zip › Docking poses/tacrine-4BDS-wt.mol2]

@<TRIPOS>MOLECULE
4bds - preprocessed
8279   8400    524
PROTEIN
USER_CHARGES


@<TRIPOS>DICT
PROTEIN PROTEIN
@<TRIPOS>ATOM
      1 N         120.8310  136.8920   14.6500 N.am      1 ILE4       -0.3000 BACKBONE|DICT|DIRECT
      2 CA        121.9760  137.6790   15.1040 C.3       1 ILE4        0.2500 BACKBONE|DICT|DIRECT
      3 C         123.3120  137.0820   14.6420 C.2       1 ILE4        0.5000 BACKBONE|DICT|DIRECT
      4 O         123.6440  135.9330   14.9460 O.2       1 ILE4       -0.5000 BACKBONE|DICT|DIRECT
      5 CB        121.9570  137.8710   16.6350 C.3       1 ILE4       -0.0600 DICT
      6 CG1       123.2220  138.5950   17.1100 C.3       1 ILE4       -0.1200 DICT
      7 CG2       121.7640  136.5370   17.3410 C.3       1 ILE4       -0.1800 DICT
      8 CD1       123.2420  140.0740   16.7820 C.3       1 ILE4       -0.1800 DICT
      9 N         124.0720  137.8820   13.9020 N.am      2 ILE5       -0.5000 BACKBONE|DICT|DIRECT
     10 CA        125.2770  137.4140   13.2280 C.3       2 ILE5        0.1400 BACKBONE|DICT|DIRECT
     11 C         126.4510  138.3300   13.5570 C.2       2 ILE5        0.5000 BACKBONE|DICT|DIRECT
     12 O         126.3540  139.5520   13.4240 O.2       2 ILE5       -0.5000 BACKBONE|DICT|DIRECT
     13 CB        125.0480  137.3660   11.6990 C.3       2 ILE5       -0.0600 DICT
     14 CG1       123.9170  136.3870   11.3740 C.3       2 ILE5       -0.1200 DICT
     15 CG2       126.3160  136.9700   10.9680 C.3       2 ILE5       -0.1800 DICT
     16 CD1       123.2430  136.6330   10.0460 C.3       2 ILE5       -0.1800 DICT
     17 N         127.5570  137.7420   14.0000 N.am      3 ILE6       -0.5000 BACKBONE|DICT|DIRECT
     18 CA        128.7170  138.5290   14.4040 C.3       3 ILE6        0.1400 BACKBONE|DICT|DIRECT
     19 C         129.9270  138.1800   13.5490 C.2       3 ILE6        0.5000 BACKBONE|DICT|DIRECT
     20 O         130.2710  137.0090   13.4050 O.2       3 ILE6       -0.5000 BACKBONE|DICT|DIRECT
     21 CB        129.0690  138.2950   15.8930 C.3       3 ILE6       -0.0600 DICT
     22 CG1       127.9700  138.8440   16.8050 C.3       3 ILE6       -0.1200 DICT
     23 CG2       130.4060  138.9440   16.2400 C.3       3 ILE6       -0.1800 DICT
     24 CD1       127.8300  140.3590   16.7560 C.3       3 ILE6       -0.1800 DICT
     25 N         130.5680  139.2000   12.9840 N.am      4 ALA7       -0.5000 BACKBONE|DICT|DIRECT
     26 CA        131.7960  139.0080   12.2200 C.3       4 ALA7        0.1400 BACKBONE|DICT|DIRECT
     27 C         133.0020  138.8390   13.1490 C.2       4 ALA7        0.5000 BACKBONE|DICT|DIRECT
     28 O         133.2800  139.7120   13.9710 O.2       4 ALA7       -0.5000 BACKBONE|DICT|DIRECT
     29 CB        132.0130  140.1820   11.2730 C.3       4 ALA7       -0.1800 DICT
     30 N         133.7020  137.7100   13.0300 N.am      5 THR8       -0.5000 BACKBONE|DICT|DIRECT
     31 CA        134.9600  137.5030   13.7520 C.3       5 THR8        0.1400 BACKBONE|DICT|DIRECT
     32 C         136.1360  137.5130   12.7740 C.2       5 THR8        0.5000 BACKBONE|DICT|DIRECT
     33 O         135.9400  137.6140   11.5610 O.2       5 THR8       -0.5000 BACKBONE|DICT|DIRECT
     34 CB        134.9830  136.1670   14.5350 C.3       5 THR8        0.2050 DICT
     35 CG2       133.6880  135.9670   15.3170 C.3       5 THR8       -0.1800 DICT
     36 OG1       135.1810  135.0740   13.6250 O.3       5 THR8       -0.6830 DICT
     37 N         137.3530  137.3920   13.3040 N.am      6 LYS9       -0.5000 BACKBONE|DICT|DIRECT
     38 CA        138.5680  137.4050   12.4790 C.3       6 LYS9        0.1400 BACKBONE|DICT|DIRECT
     39 C         138.6220  136.2710   11.4480 C.2       6 LYS9        0.5000 BACKBONE|DICT|DIRECT
     40 O         139.1470  136.4510   10.3450 O.2       6 LYS9       -0.5000 BACKBONE|DICT|DIRECT
     41 CB        139.8220  137.3680   13.3640 C.3       6 LYS9       -0.1200 DICT
     42 CG        140.4190  138.7480   13.6880 C.3       6 LYS9       -0.1200 DICT
     43 CD        139.3460  139.7480   14.1000 C.3       6 LYS9       -0.1200 DICT
     44 CE        139.9140  141.1410   14.2850 C.3       6 LYS9        0.1900 DICT
     45 NZ        138.8650  142.1780   14.0710 N.4       6 LYS9       -0.3000 DICT
     46 N         138.0730  135.1130   11.8070 N.am      7 ASN10      -0.5000 BACKBONE|DICT|DIRECT
     47 CA        138.1330  133.9340   10.9450 C.3       7 ASN10       0.1400 BACKBONE|DICT|DIRECT
     48 C         136.8330  133.6580   10.1900 C.2       7 ASN10       0.5000 BACKBONE|DICT|DIRECT
     49 O         136.7450  132.7080    9.4050 O.2       7 ASN10      -0.5000 BACKBONE|DICT|DIRECT
     50 CB        138.5540  132.7160   11.7650 C.3       7 ASN10      -0.1200 DICT
     51 CG        139.8150  132.9710   12.5580 C.2       7 ASN10       0.5000 DICT
     52 ND2       140.9610  132.6360   11.9730 N.am      7 ASN10      -0.7600 DICT
     53 OD1       139.7650  133.4820   13.6810 O.2       7 ASN10      -0.5000 DICT
     54 N         135.8300  134.4980   10.4210 N.am      8 GLY11      -0.5000 BACKBONE|DICT|DIRECT
     55 CA        134.5810  134.3940    9.6920 C.3       8 GLY11       0.0800 BACKBONE|DICT|DIRECT
     56 C         133.3650  134.7540   10.5200 C.2       8 GLY11       0.5000 BACKBONE|DICT|DIRECT
     57 O         133.4750  135.0790   11.7100 O.2       8 GLY11      -0.5000 BACKBONE|DICT|DIRECT
     58 N         132.2000  134.6880    9.8800 N.am      9 LYS12      -0.5000 BACKBONE|DICT|DIRECT
     59 CA        130.9330  135.0020   10.5300 C.3       9 LYS12       0.1400 BACKBONE|DICT|DIRECT
     60 C         130.4020  133.8560   11.3890 C.2       9 LYS12       0.5000 BACKBONE|DICT|DIRECT
     61 O         130.5010  132.6800   11.0220 O.2       9 LYS12      -0.5000 BACKBONE|DICT|DIRECT
     62 CB        129.8790  135.3710    9.4840 C.3       9 LYS12      -0.1200 DICT
     63 CG        130.2790  136.5160    8.5900 C.3       9 LYS12      -0.1200 DICT
     64 CD        129.0680  137.0930    7.8800 C.3       9 LYS12      -0.1200 DICT
     65 CE        129.4370  138.3610    7.1300 C.3       9 LYS12       0.1900 DICT
     66 NZ        128.2280  139.1320    6.7210 N.4       9 LYS12      -0.3000 DICT
     67 N         129.8310  134.2090   12.5350 N.am     10 VAL13      -0.5000 BACKBONE|DICT|DIRECT
     68 CA        129.1430  133.2280   13.3640 C.3      10 VAL13       0.1400 BACKBONE|DICT|DIRECT
     69 C         127.7030  133.6750   13.6460 C.2      10 VAL13       0.5000 BACKBONE|DICT|DIRECT
     70 O         127.4430  134.8640   13.8500 O.2      10 VAL13      -0.5000 BACKBONE|DICT|DIRECT
     71 CB        129.9070  132.9590   14.6860 C.3      10 VAL13      -0.0600 DICT
     72 CG1       131.2990  132.4270   14.3870 C.3      10 VAL13      -0.1800 DICT
     73 CG2       129.9960  134.2190   15.5250 C.3      10 VAL13      -0.1800 DICT
     74 N         126.7720  132.7220   13.6260 N.am     11 ARG14      -0.5000 BACKBONE|DICT|DIRECT
     75 CA        125.3790  132.9830   14.0040 C.3      11 ARG14       0.1400 BACKBONE|DICT|DIRECT
     76 C         125.0520  132.3700   15.3700 C.2      11 ARG14       0.5000 BACKBONE|DICT|DIRECT
     77 O         125.3980  131.2120   15.6410 O.2      11 ARG14      -0.5000 BACKBONE|DICT|DIRECT
     78 CB        124.4210  132.4350   12.9420 C.3      11 ARG14      -0.1200 DICT
     79 CG        123.0190  132.1110   13.4520 C.3      11 ARG14      -0.0500 DICT
     80 CD        122.1480  131.4680   12.3660 C.3      11 ARG14       0.1900 DICT
     81 NE        121.7580  132.4270   11.3330 N.pl3    11 ARG14      -0.7000 DICT
     82 CZ        122.1120  132.3440   10.0510 C.cat    11 ARG14       0.6399 DICT
     83 NH1       122.8630  131.3330    9.6270 N.pl3    11 ARG14      -0.8000 DICT
     84 NH2       121.7090  133.2700    9.1880 N.pl3    11 ARG14      -0.8000 DICT
     85 N         124.3950  133.1500   16.2270 N.am     12 GLY15      -0.5000 BACKBONE|DICT|DIRECT
     86 CA        123.9880  132.6720   17.5370 C.3      12 GLY15       0.0800 BACKBONE|DICT|DIRECT
     87 C         122.4980  132.4050   17.6480 C.2      12 GLY15       0.5000 BACKBONE|DICT|DIRECT
     88 O         121.8070  132.2530   16.6320 O.2      12 GLY15      -0.5000 BACKBONE|DICT|DIRECT
     89 N         122.0050  132.3320   18.8830 N.am     13 MET16      -0.5000 BACKBONE|DICT|DIRECT
     90 CA        120.5880  132.0830   19.1330 C.3      13 MET16       0.1400 BACKBONE|DICT|DIRECT
     91 C         120.1050  132.8870   20.3390 C.2      13 MET16       0.5000 BACKBONE|DICT|DIRECT
     92 O         120.8730  133.1400   21.2780 O.2      13 MET16      -0.5000 BACKBONE|DICT|DIRECT
     93 CB        120.3430  130.5900   19.3730 C.3      13 MET16      -0.1200 DICT
     94 CG        120.9930  130.0600   20.6510 C.3      13 MET16       0.0475 DICT
     95 SD        120.8390  128.2710   20.8380 S.3      13 MET16      -0.3350 DICT
     96 CE        119.0840  128.0820   20.5220 C.3      13 MET16      -0.0125 DICT
     97 N         118.8310  133.2720   20.3180 N.am     14 GLN17      -0.5000 BACKBONE|DICT|DIRECT
     98 CA        118.2390  134.0480   21.4050 C.3      14 GLN17       0.1400 BACKBONE|DICT|DIRECT
     99 C         117.6610  133.1360   22.4820 C.2      14 GLN17       0.5000 BACKBONE|DICT|DIRECT
    100 O         117.0130  132.1410   22.1760 O.2      14 GLN17      -0.5000 BACKBONE|DICT|DIRECT
    101 CB        117.1430  134.9660   20.8660 C.3      14 GLN17      -0.1200 DICT
    102 CG        117.5730  135.8410   19.6960 C.3      14 GLN17      -0.1200 DICT
    103 CD        118.3520  137.0680   20.1290 C.2      14 GLN17       0.5000 DICT
    104 NE2       117.7910  138.2420   19.8640 N.am     14 GLN17      -0.7600 DICT
    105 OE1       119.4440  136.9650   20.6920 O.2      14 GLN17      -0.5000 DICT
    106 N         117.8990  133.4790   23.7410 N.am     15 LEU18      -0.5000 BACKBONE|DICT|DIRECT
    107 CA        117.3540  132.7210   24.8590 C.3      15 LEU18       0.1400 BACKBONE|DICT|DIRECT
    108 C         116.4760  133.6350   25.6940 C.2      15 LEU18       0.5000 BACKBONE|DICT|DIRECT
    109 O         116.7480  134.8340   25.8010 O.2      15 LEU18      -0.5000 BACKBONE|DICT|DIRECT
    110 CB        118.4840  132.1740   25.7330 C.3      15 LEU18      -0.1200 DICT
    111 CG        119.5070  131.2590   25.0590 C.3      15 LEU18      -0.0600 DICT
    112 CD1       120.6340  130.8940   26.0230 C.3      15 LEU18      -0.1800 DICT
    113 CD2       118.8110  130.0060   24.5300 C.3      15 LEU18      -0.1800 DICT
    114 N         115.4270  133.0750   26.2880 N.am     16 THR19      -0.5000 BACKBONE|DICT|DIRECT
    115 CA        114.5880  133.8320   27.2130 C.3      16 THR19       0.1400 BACKBONE|DICT|DIRECT
    116 C         115.0400  133.5470   28.6430 C.2      16 THR19       0.5000 BACKBONE|DICT|DIRECT
    117 O         115.1550  132.3870   29.0460 O.2      16 THR19      -0.5000 BACKBONE|DICT|DIRECT
    118 CB        113.0970  133.4860   27.0260 C.3      16 THR19       0.2050 DICT
    119 CG2       112.2520  134.1260   28.1110 C.3      16 THR19      -0.1800 DICT
    120 OG1       112.6600  133.9790   25.7550 O.3      16 THR19      -0.6830 DICT
    121 N         115.3450  134.6000   29.3960 N.am     17 VAL20      -0.5000 BACKBONE|DICT|DIRECT
    122 CA        115.8730  134.4440   30.7550 C.3      17 VAL20       0.1400 BACKBONE|DICT|DIRECT
    123 C         115.3230  135.5450   31.6490 C.2      17 VAL20       0.5000 BACKBONE|DICT|DIRECT
    124 O         115.6150  136.7300   31.4290 O.2      17 VAL20      -0.5000 BACKBONE|DICT|DIRECT
    125 CB        117.4220  134.5500   30.8020 C.3      17 VAL20      -0.0600 DICT
    126 CG1       117.9290  134.2490   32.2060 C.3      17 VAL20      -0.1800 DICT
    127 CG2       118.0740  133.6150   29.8020 C.3      17 VAL20      -0.1800 DICT
    128 N         114.5290  135.1550   32.6440 N.am     18 PHE21      -0.5000 BACKBONE|DICT|DIRECT
    129 CA        113.9580  136.1020   33.6100 C.3      18 PHE21       0.1400 BACKBONE|DICT|DIRECT
    130 C         113.2350  137.2790   32.9470 C.2      18 PHE21       0.5000 BACKBONE|DICT|DIRECT
    131 O         113.4640  138.4350   33.3010 O.2      18 PHE21      -0.5000 BACKBONE|DICT|DIRECT
    132 CB        115.0430  136.6200   34.5690 C.3      18 PHE21      -0.0050 DICT
    133 CG        115.7850  135.5250   35.3020 C.ar     18 PHE21      -0.1150 DICT
    134 CD1       115.1740  134.3120   35.5740 C.ar     18 PHE21      -0.1150 DICT
    135 CD2       117.0940  135.7170   35.7220 C.ar     18 PHE21      -0.1150 DICT
    136 CE1       115.8530  133.3020   36.2530 C.ar     18 PHE21      -0.1150 DICT
    137 CE2       117.7840  134.7170   36.4000 C.ar     18 PHE21      -0.1150 DICT
    138 CZ        117.1610  133.5090   36.6670 C.ar     18 PHE21      -0.1150 DICT
    139 N         112.3710  136.9840   31.9820 N.am     19 GLY22      -0.5000 BACKBONE|DICT|DIRECT
    140 CA        111.5910  138.0220   31.3240 C.3      19 GLY22       0.0800 BACKBONE|DICT|DIRECT
    141 C         112.4320  138.9530   30.4730 C.2      19 GLY22       0.5000 BACKBONE|DICT|DIRECT
    142 O         111.9990  140.0460   30.1130 O.2      19 GLY22      -0.5000 BACKBONE|DICT|DIRECT
    143 N         113.6470  138.5150   30.1620 N.am     20 GLY23      -0.5000 BACKBONE|DICT|DIRECT
    144 CA        114.5460  139.2690   29.3070 C.3      20 GLY23       0.0800 BACKBONE|DICT|DIRECT
    145 C         115.1640  138.3530   28.2670 C.2      20 GLY23       0.5000 BACKBONE|DICT|DIRECT
    146 O         114.6890  137.2340   28.0600 O.2      20 GLY23      -0.5000 BACKBONE|DICT|DIRECT
    147 N         116.2230  138.8180   27.6120 N.am     21 THR24      -0.5000 BACKBONE|DICT|DIRECT
    148 CA        116.8560  138.0370   26.5530 C.3      21 THR24       0.1400 BACKBONE|DICT|DIRECT
    149 C         118.3820  137.9740   26.6990 C.2      21 THR24       0.5000 BACKBONE|DICT|DIRECT
    150 O         119.0270  138.9760   26.9990 O.2      21 THR24      -0.5000 BACKBONE|DICT|DIRECT
    151 CB        116.5010  138.5980   25.1700 C.3      21 THR24       0.2050 DICT
    152 CG2       117.1750  137.7890   24.0800 C.3      21 THR24      -0.1800 DICT
    153 OG1       115.0790  138.5420   24.9810 O.3      21 THR24      -0.6830 DICT
    154 N         118.9400  136.7830   26.4910 N.am     22 VAL25      -0.5000 BACKBONE|DICT|DIRECT
    155 CA        120.3830  136.5830   26.3960 C.3      22 VAL25       0.1400 BACKBONE|DICT|DIRECT
    156 C         120.7090  135.9630   25.0340 C.2      22 VAL25       0.5000 BACKBONE|DICT|DIRECT
    157 O         119.9690  135.1040   24.5490 O.2      22 VAL25      -0.5000 BACKBONE|DICT|DIRECT
    158 CB        120.8890  135.6770   27.5340 C.3      22 VAL25      -0.0600 DICT
    159 CG1       122.3560  135.2770   27.3190 C.3      22 VAL25      -0.1800 DICT
    160 CG2       120.7190  136.3780   28.8890 C.3      22 VAL25      -0.1800 DICT
    161 N         121.7870  136.4240   24.4000 N.am     23 THR26      -0.5000 BACKBONE|DICT|DIRECT
    162 CA        122.2350  135.8510   23.1280 C.3      23 THR26       0.1400 BACKBONE|DICT|DIRECT
    163 C         123.3820  134.8710   23.3570 C.2      23 THR26       0.5000 BACKBONE|DICT|DIRECT
    164 O         124.4000  135.2230   23.9720 O.2      23 THR26      -0.5000 BACKBONE|DICT|DIRECT
    165 CB        122.6940  136.9340   22.1420 C.3      23 THR26       0.2050 DICT
    166 CG2       122.9550  136.3250   20.7710 C.3      23 THR26      -0.1800 DICT
    167 OG1       121.6720  137.9290   22.0230 O.3      23 THR26      -0.6830 DICT
    168 N         123.2140  133.6430   22.8720 N.am     24 ALA27      -0.5000 BACKBONE|DICT|DIRECT
    169 CA        124.1960  132.5930   23.1120 C.3      24 ALA27       0.1400 BACKBONE|DICT|DIRECT
    170 C         124.8270  132.1130   21.8160 C.2      24 ALA27       0.5000 BACKBONE|DICT|DIRECT
    171 O         124.1360  131.8610   20.8230 O.2      24 ALA27      -0.5000 BACKBONE|DICT|DIRECT
    172 CB        123.5660  131.4260   23.8550 C.3      24 ALA27      -0.1800 DICT
    173 N         126.1500  132.0040   21.8350 N.am     25 PHE28      -0.5000 BACKBONE|DICT|DIRECT
    174 CA        126.8930  131.4150   20.7340 C.3      25 PHE28       0.1400 BACKBONE|DICT|DIRECT
    175 C         127.5830  130.1810   21.3020 C.2      25 PHE28       0.5000 BACKBONE|DICT|DIRECT
    176 O         128.5990  130.2970   21.9940 O.2      25 PHE28      -0.5000 BACKBONE|DICT|DIRECT
    177 CB        127.9420  132.3940   20.1980 C.3      25 PHE28      -0.0050 DICT
    178 CG        127.3760  133.7050   19.7230 C.ar     25 PHE28      -0.1150 DICT
    179 CD1       127.0860  134.7230   20.6260 C.ar     25 PHE28      -0.1150 DICT
    180 CD2       127.1600  133.9290   18.3750 C.ar     25 PHE28      -0.1150 DICT
    181 CE1       126.5700  135.9370   20.1870 C.ar     25 PHE28      -0.1150 DICT
    182 CE2       126.6500  135.1380   17.9280 C.ar     25 PHE28      -0.1150 DICT
    183 CZ        126.3560  136.1460   18.8370 C.ar     25 PHE28      -0.1150 DICT
    184 N         127.0120  129.0120   21.0280 N.am     26 LEU29      -0.5000 BACKBONE|DICT|DIRECT
    185 CA        127.5140  127.7510   21.5650 C.3      26 LEU29       0.1400 BACKBONE|DICT|DIRECT
    186 C         128.3000  126.9910   20.4970 C.2      26 LEU29       0.5000 BACKBONE|DICT|DIRECT
    187 O         127.7840  126.7450   19.4080 O.2      26 LEU29      -0.5000 BACKBONE|DICT|DIRECT
    188 CB        126.3380  126.8890   22.0420 C.3      26 LEU29      -0.1200 DICT
    189 CG        125.3550  127.5570   23.0110 C.3      26 LEU29      -0.0600 DICT
    190 CD1       124.2540  126.5900   23.4360 C.3      26 LEU29      -0.1800 DICT
    191 CD2       126.0970  128.0920   24.2250 C.3      26 LEU29      -0.1800 DICT
    192 N         129.5460  126.6270   20.8030 N.am     27 GLY30      -0.5000 BACKBONE|DICT|DIRECT
    193 CA        130.3390  125.7980   19.9030 C.3      27 GLY30       0.0800 BACKBONE|DICT|DIRECT
    194 C         131.1240  126.5150   18.8110 C.2      27 GLY30       0.5000 BACKBONE|DICT|DIRECT
    195 O         131.1590  126.0510   17.6710 O.2      27 GLY30      -0.5000 BACKBONE|DICT|DIRECT
    196 N         131.7630  127.6380   19.1410 N.am     28 ILE31      -0.5000 BACKBONE|DICT|DIRECT
    197 CA        132.6420  128.2990   18.1820 C.3      28 ILE31       0.1400 BACKBONE|DICT|DIRECT
    198 C         134.0310  127.6340   18.2140 C.2      28 ILE31       0.5000 BACKBONE|DICT|DIRECT
    199 O         134.6490  127.5260   19.2830 O.2      28 ILE31      -0.5000 BACKBONE|DICT|DIRECT
    200 CB        132.7940  129.8070   18.5090 C.3      28 ILE31      -0.0600 DICT
    201 CG1       131.4260  130.4900   18.6400 C.3      28 ILE31      -0.1200 DICT
    202 CG2       133.6450  130.5060   17.4550 C.3      28 ILE31      -0.1800 DICT
    203 CD1       131.4980  131.9360   19.1730 C.3      28 ILE31      -0.1800 DICT
    204 N         134.5430  127.2010   17.0480 N.am     29 PRO32      -0.1400 BACKBONE|DICT|DIRECT
    205 CA        135.8830  126.5980   17.0510 C.3      29 PRO32       0.0100 BACKBONE|DICT|DIRECT
    206 C         136.9450  127.6650   17.2940 C.2      29 PRO32       0.5000 BACKBONE|DICT|DIRECT
    207 O         136.7520  128.8150   16.8800 O.2      29 PRO32      -0.5000 BACKBONE|DICT|DIRECT
    208 CB        136.0140  126.0230   15.6290 C.3      29 PRO32      -0.1200 DICT
    209 CG        135.1440  126.9280   14.7870 C.3      29 PRO32      -0.1200 DICT
    210 CD        133.9840  127.3200   15.6860 C.3      29 PRO32      -0.0500 DICT
    211 N         138.0340  127.3100   17.9720 N.am     30 TYR33      -0.5000 BACKBONE|DICT|DIRECT
    212 CA        139.1040  128.2820   18.2220 C.3      30 TYR33       0.1400 BACKBONE|DICT|DIRECT
    213 C         140.4770  127.7250   17.8420 C.2      30 TYR33       0.5000 BACKBONE|DICT|DIRECT
    214 O         141.5070  128.3800   18.0310 O.2      30 TYR33      -0.5000 BACKBONE|DICT|DIRECT
    215 CB        139.0910  128.7900   19.6790 C.3      30 TYR33      -0.0050 DICT
    216 CG        139.4660  127.7630   20.7370 C.ar     30 TYR33      -0.1150 DICT
    217 CD1       140.7900  127.5840   21.1220 C.ar     30 TYR33      -0.1150 DICT
    218 CD2       138.4880  126.9890   21.3630 C.ar     30 TYR33      -0.1150 DICT
    219 CE1       141.1350  126.6580   22.1020 C.ar     30 TYR33      -0.1150 DICT
    220 CE2       138.8210  126.0570   22.3290 C.ar     30 TYR33      -0.1150 DICT
    221 CZ        140.1450  125.8960   22.6960 C.ar     30 TYR33       0.1500 DICT
    222 OH        140.4920  124.9790   23.6620 O.3      30 TYR33      -0.5850 DICT
    223 N         140.4850  126.5090   17.3070 N.am     31 ALA34      -0.5000 BACKBONE|DICT|DIRECT
    224 CA        141.7290  125.8970   16.8640 C.3      31 ALA34       0.1400 BACKBONE|DICT|DIRECT
    225 C         141.4940  124.8010   15.8470 C.2      31 ALA34       0.5000 BACKBONE|DICT|DIRECT
    226 O         140.3760  124.2940   15.6810 O.2      31 ALA34      -0.5000 BACKBONE|DICT|DIRECT
    227 CB        142.5120  125.3440   18.0540 C.3      31 ALA34      -0.1800 DICT
    228 N         142.5690  124.4300   15.1690 N.am     32 GLN35      -0.5000 BACKBONE|DICT|DIRECT
    229 CA        142.5570  123.2820   14.2820 C.3      32 GLN35       0.1400 BACKBONE|DICT|DIRECT
    230 C         142.2500  122.0420   15.1130 C.2      32 GLN35       0.5000 BACKBONE|DICT|DIRECT
    231 O         142.8690  121.8410   16.1560 O.2      32 GLN35      -0.5000 BACKBONE|DICT|DIRECT
    232 CB        143.9420  123.1340   13.6720 C.3      32 GLN35      -0.1200 DICT
    233 CG        143.9750  122.5580   12.2870 C.3      32 GLN35      -0.1200 DICT
    234 CD        144.8640  123.3770   11.3810 C.2      32 GLN35       0.5000 DICT
    235 NE2       144.2590  124.3030   10.6450 N.am     32 GLN35      -0.7600 DICT
    236 OE1       146.0840  123.2000   11.3590 O.2      32 GLN35      -0.5000 DICT
    237 N         141.2870  121.2140   14.6670 N.am     33 PRO36      -0.1400 BACKBONE|DICT|DIRECT
    238 CA        141.0490  119.9360   15.3490 C.3      33 PRO36       0.0100 BACKBONE|DICT|DIRECT
    239 C         142.3640  119.1590   15.4470 C.2      33 PRO36       0.5000 BACKBONE|DICT|DIRECT
    240 O         143.0360  118.9760   14.4350 O.2      33 PRO36      -0.5000 BACKBONE|DICT|DIRECT
    241 CB        140.0640  119.2230   14.4140 C.3      33 PRO36      -0.1200 DICT
    242 CG        139.3520  120.3200   13.7110 C.3      33 PRO36      -0.1200 DICT
    243 CD        140.3730  121.4160   13.5300 C.3      33 PRO36      -0.0500 DICT
    244 N         142.7470  118.7390   16.6600 N.am     34 PRO37      -0.1400 BACKBONE|DICT|DIRECT
    245 CA        144.0690  118.1350   16.8750 C.3      34 PRO37       0.0100 BACKBONE|DICT|DIRECT
    246 C         144.0510  116.6340   16.6030 C.2      34 PRO37       0.5000 BACKBONE|DICT|DIRECT
    247 O         144.1780  115.8310   17.5350 O.2      34 PRO37      -0.5000 BACKBONE|DICT|DIRECT
    248 CB        144.3320  118.4170   18.3540 C.3      34 PRO37      -0.1200 DICT
    249 CG        142.9390  118.3860   18.9760 C.3      34 PRO37      -0.1200 DICT
    250 CD        141.9860  118.8900   17.9170 C.3      34 PRO37      -0.0500 DICT
    251 N         143.9020  116.2810   15.3250 N.am     35 LEU38      -0.5000 BACKBONE|DICT|DIRECT
    252 CA        143.7210  114.9030   14.8800 C.3      35 LEU38       0.1400 BACKBONE|DICT|DIRECT
    253 C         144.9140  114.4240   14.0550 C.2      35 LEU38       0.5000 BACKBONE|DICT|DIRECT
    254 O         145.6810  115.2380   13.5330 O.2      35 LEU38      -0.5000 BACKBONE|DICT|DIRECT
    255 CB        142.4760  114.8030   13.9960 C.3      35 LEU38      -0.1200 DICT
    256 CG        141.1690  115.4740   14.4150 C.3      35 LEU38      -0.0600 DICT
    257 CD1       140.2250  115.5530   13.2200 C.3      35 LEU38      -0.1800 DICT
    258 CD2       140.5160  114.7030   15.5410 C.3      35 LEU38      -0.1800 DICT
    259 N         145.0430  113.1050   13.9090 N.am     36 GLY39      -0.5000 BACKBONE|DICT|DIRECT
    260 CA        146.0990  112.5200   13.0920 C.3      36 GLY39       0.0800 BACKBONE|DICT|DIRECT
    261 C         147.4840  112.9230   13.5660 C.2      36 GLY39       0.5000 BACKBONE|DICT|DIRECT
    262 O         147.8550  112.6710   14.7150 O.2      36 GLY39      -0.5000 BACKBONE|DICT|DIRECT
    263 N         148.2430  113.5700   12.6880 N.am     37 ARG40      -0.5000 BACKBONE|DICT|DIRECT
    264 CA        149.5680  114.0720   13.0450 C.3      37 ARG40       0.1400 BACKBONE|DICT|DIRECT
    265 C         149.5310  115.1550   14.1280 C.2      37 ARG40       0.5000 BACKBONE|DICT|DIRECT
    266 O         150.5480  115.4150   14.7730 O.2      37 ARG40      -0.5000 BACKBONE|DICT|DIRECT
    267 CB        150.3080  114.5890   11.7990 C.3      37 ARG40      -0.1200 DICT
    268 CG        149.5300  115.6160   10.9730 C.3      37 ARG40      -0.0500 DICT
    269 CD        150.4080  116.2400    9.8960 C.3      37 ARG40       0.1900 DICT
    270 NE        151.6360  116.7800   10.4720 N.pl3    37 ARG40      -0.7000 DICT
    271 CZ        151.7610  118.0170   10.9500 C.cat    37 ARG40       0.6399 DICT
    272 NH1       150.7330  118.8550   10.9160 N.pl3    37 ARG40      -0.8000 DICT
    273 NH2       152.9170  118.4160   11.4640 N.pl3    37 ARG40      -0.8000 DICT
    274 N         148.3720  115.7840   14.3260 N.am     38 LEU41      -0.5000 BACKBONE|DICT|DIRECT
    275 CA        148.2460  116.8600   15.3160 C.3      38 LEU41       0.1400 BACKBONE|DICT|DIRECT
    276 C         147.9790  116.3750   16.7480 C.2      38 LEU41       0.5000 BACKBONE|DICT|DIRECT
    277 O         148.0480  117.1620   17.6980 O.2      38 LEU41      -0.5000 BACKBONE|DICT|DIRECT
    278 CB        147.1780  117.8760   14.8820 C.3      38 LEU41      -0.1200 DICT
    279 CG        147.4610  118.6670   13.5960 C.3      38 LEU41      -0.0600 DICT
    280 CD1       146.3300  119.6310   13.2670 C.3      38 LEU41      -0.1800 DICT
    281 CD2       148.7710  119.4150   13.7090 C.3      38 LEU41      -0.1800 DICT
    282 N         147.6760  115.0890   16.9110 N.am     39 ARG42      -0.5000 BACKBONE|DICT|DIRECT
    283 CA        147.4210  114.5450   18.2490 C.3      39 ARG42       0.1400 BACKBONE|DICT|DIRECT
    284 C         148.6730  114.6480   19.1180 C.2      39 ARG42       0.5000 BACKBONE|DICT|DIRECT
    285 O         149.7550  114.2970   18.6590 O.2      39 ARG42      -0.5000 BACKBONE|DICT|DIRECT
    286 CB        146.9710  113.0840   18.1590 C.3      39 ARG42      -0.1200 DICT
    287 CG        146.8030  112.4030   19.5160 C.3      39 ARG42      -0.0500 DICT
    288 CD        146.6310  110.8800   19.3800 C.3      39 ARG42       0.1900 DICT
    289 NE        145.3000  110.5050   18.9030 N.pl3    39 ARG42      -0.7000 DICT
    290 CZ        144.8900  109.2510   18.7020 C.cat    39 ARG42       0.6399 DICT
    291 NH1       145.7100  108.2290   18.9290 N.pl3    39 ARG42      -0.8000 DICT
    292 NH2       143.6580  109.0150   18.2690 N.pl3    39 ARG42      -0.8000 DICT
    293 N         148.5120  115.1270   20.3550 N.am     40 PHE43      -0.5000 BACKBONE|DICT|DIRECT
    294 CA        149.6180  115.3570   21.3150 C.3      40 PHE43       0.1400 BACKBONE|DICT|DIRECT
    295 C         150.4140  116.6530   21.0920 C.2      40 PHE43       0.5000 BACKBONE|DICT|DIRECT
    296 O         151.2620  117.0060   21.9160 O.2      40 PHE43      -0.5000 BACKBONE|DICT|DIRECT
    297 CB        150.6150  114.1830   21.3980 C.3      40 PHE43      -0.0050 DICT
    298 CG        149.9970  112.8540   21.7760 C.ar     40 PHE43      -0.1150 DICT
    299 CD1       149.3070  112.7000   22.9690 C.ar     40 PHE43      -0.1150 DICT
    300 CD2       150.1600  111.7440   20.9520 C.ar     40 PHE43      -0.1150 DICT
    301 CE1       148.7610  111.4650   23.3200 C.ar     40 PHE43      -0.1150 DICT
    302 CE2       149.6240  110.5110   21.2950 C.ar     40 PHE43      -0.1150 DICT
    303 CZ        148.9240  110.3690   22.4760 C.ar     40 PHE43      -0.1150 DICT
    304 N         150.1670  117.3530   19.9880 N.am     41 LYS44      -0.5000 BACKBONE|DICT|DIRECT
    305 CA        150.8630  118.6230   19.7530 C.3      41 LYS44       0.1400 BACKBONE|DICT|DIRECT
    306 C         150.1020  119.8130   20.3130 C.2      41 LYS44       0.5000 BACKBONE|DICT|DIRECT
    307 O         148.8960  119.7290   20.5590 O.2      41 LYS44      -0.5000 BACKBONE|DICT|DIRECT
    308 CB        151.0940  118.8530   18.2630 C.3      41 LYS44      -0.1200 DICT
    309 CG        152.0510  117.8510   17.6180 C.3      41 LYS44      -0.1200 DICT
    310 CD        152.4910  118.3480   16.2590 C.3      41 LYS44      -0.1200 DICT
    311 CE        153.7480  117.6390   15.7980 C.3      41 LYS44       0.1900 DICT
    312 NZ        153.5480  116.1620   15.7240 N.4      41 LYS44      -0.3000 DICT
    313 N         150.8170  120.9240   20.4960 N.am     42 LYS45      -0.5000 BACKBONE|DICT|DIRECT
    314 CA        150.1910  122.1930   20.8150 C.3      42 LYS45       0.1400 BACKBONE|DICT|DIRECT
    315 C         149.0950  122.4830   19.7920 C.2      42 LYS45       0.5000 BACKBONE|DICT|DIRECT
    316 O         149.1690  122.0220   18.6510 O.2      42 LYS45      -0.5000 BACKBONE|DICT|DIRECT
    317 CB        151.2360  123.3150   20.8450 C.3      42 LYS45      -0.1200 DICT
    318 CG        152.2190  123.1840   21.9990 C.3      42 LYS45      -0.1200 DICT
    319 CD        153.4010  124.1550   21.8990 C.3      42 LYS45      -0.1200 DICT
    320 CE        153.0020  125.5810   22.2450 C.3      42 LYS45       0.1900 DICT
    321 NZ        154.1720  126.5230   22.2800 N.4      42 LYS45      -0.3000 DICT
    322 N         148.0550  123.2210   20.2060 N.am     43 PRO46      -0.1400 BACKBONE|DICT|DIRECT
    323 CA        146.9650  123.5470   19.2810 C.3      43 PRO46       0.0100 BACKBONE|DICT|DIRECT
    324 C         147.4670  124.4550   18.1710 C.2      43 PRO46       0.5000 BACKBONE|DICT|DIRECT
    325 O         148.2310  125.3790   18.4400 O.2      43 PRO46      -0.5000 BACKBONE|DICT|DIRECT
    326 CB        145.9620  124.2960   20.1750 C.3      43 PRO46      -0.1200 DICT
    327 CG        146.7880  124.8490   21.2890 C.3      43 PRO46      -0.1200 DICT
    328 CD        147.8460  123.8060   21.5400 C.3      43 PRO46      -0.0500 DICT
    329 N         147.0620  124.1780   16.9400 N.am     44 GLN47      -0.5000 BACKBONE|DICT|DIRECT
    330 CA        147.4780  124.9750   15.7940 C.3      44 GLN47       0.1400 BACKBONE|DICT|DIRECT
    331 C         146.4130  126.0120   15.4780 C.2      44 GLN47       0.5000 BACKBONE|DICT|DIRECT
    332 O         145.2180  125.7720   15.6990 O.2      44 GLN47      -0.5000 BACKBONE|DICT|DIRECT
    333 CB        147.7040  124.0760   14.5770 C.3      44 GLN47      -0.1200 DICT
    334 CG        148.7560  122.9920   14.7870 C.3      44 GLN47      -0.1200 DICT
    335 CD        150.1080  123.5640   15.1680 C.2      44 GLN47       0.5000 DICT
    336 NE2       150.7030  123.0310   16.2390 N.am     44 GLN47      -0.7600 DICT
    337 OE1       150.6060  124.4870   14.5200 O.2      44 GLN47      -0.5000 DICT
    338 N         146.8440  127.1590   14.9580 N.am     45 SER48      -0.5000 BACKBONE|DICT|DIRECT
    339 CA        145.9270  128.2570   14.6600 C.3      45 SER48       0.1400 BACKBONE|DICT|DIRECT
    340 C         144.8830  127.8800   13.6210 C.2      45 SER48       0.5000 BACKBONE|DICT|DIRECT
    341 O         145.0780  126.9630   12.8260 O.2      45 SER48      -0.5000 BACKBONE|DICT|DIRECT
    342 CB        146.6870  129.5140   14.2200 C.3      45 SER48       0.1450 DICT
    343 OG        146.7800  130.4390   15.2930 O.3      45 SER48      -0.6830 DICT
    344 N         143.7700  128.6010   13.6370 N.am     46 LEU49      -0.5000 BACKBONE|DICT|DIRECT
    345 CA        142.6300  128.2470   12.8100 C.3      46 LEU49       0.1400 BACKBONE|DICT|DIRECT
    346 C         142.7460  128.7940   11.3950 C.2      46 LEU49       0.5000 BACKBONE|DICT|DIRECT
    347 O         143.4920  129.7380   11.1340 O.2      46 LEU49      -0.5000 BACKBONE|DICT|DIRECT
    348 CB        141.3350  128.7270   13.4650 C.3      46 LEU49      -0.1200 DICT
    349 CG        140.0510  127.9960   13.0860 C.3      46 LEU49      -0.0600 DICT
    350 CD1       140.2990  126.5030   13.0120 C.3      46 LEU49      -0.1800 DICT
    351 CD2       138.9690  128.3070   14.0990 C.3      46 LEU49      -0.1800 DICT
    352 N         141.9900  128.1760   10.4950 N.am     47 THR50      -0.5000 BACKBONE|DICT|DIRECT
    353 CA        141.9620  128.5280    9.0870 C.3      47 THR50       0.1400 BACKBONE|DICT|DIRECT
    354 C         141.4170  129.9360    8.8670 C.2      47 THR50       0.5000 BACKBONE|DICT|DIRECT
    355 O         142.0300  130.9300    9.2630 O.2      47 THR50      -0.5000 BACKBONE|DICT|DIRECT
    356 CB        141.0530  127.5450    8.3200 C.3      47 THR50       0.2050 DICT
    357 CG2       141.3560  126.1080    8.7270 C.3      47 THR50      -0.1800 DICT
    358 OG1       139.6800  127.8330    8.6190 O.3      47 THR50      -0.6830 DICT
    359 N         140.2700  129.9840    8.1950 N.am     48 LYS51      -0.5000 BACKBONE|DICT|DIRECT
    360 CA        139.4880  131.1850    7.9050 C.3      48 LYS51       0.1400 BACKBONE|DICT|DIRECT
    361 C         138.3520  130.7140    7.0020 C.2      48 LYS51       0.5000 BACKBONE|DICT|DIRECT
    362 O         138.6070  130.1360    5.9480 O.2      48 LYS51      -0.5000 BACKBONE|DICT|DIRECT
    363 CB        140.3170  132.2850    7.2170 C.3      48 LYS51      -0.1200 DICT
    364 CG        141.4240  131.7980    6.2750 C.3      48 LYS51      -0.1200 DICT
    365 CD        142.6910  132.6390    6.4450 C.3      48 LYS51      -0.1200 DICT
    366 CE        143.9530  131.8430    6.1220 C.3      48 LYS51       0.1900 DICT
    367 NZ        143.9970  131.3600    4.7090 N.4      48 LYS51      -0.3000 DICT
    368 N         137.1050  130.9180    7.4240 N.am     49 TRP52      -0.5000 BACKBONE|DICT|DIRECT
    369 CA        135.9610  130.4560    6.6290 C.3      49 TRP52       0.1400 BACKBONE|DICT|DIRECT
    370 C         135.1330  131.6040    6.0400 C.2      49 TRP52       0.5000 BACKBONE|DICT|DIRECT
    371 O         135.0640  132.6950    6.6100 O.2      49 TRP52      -0.5000 BACKBONE|DICT|DIRECT
    372 CB        135.0780  129.4840    7.4230 C.3      49 TRP52      -0.1200 DICT
    373 CG        134.4020  130.0920    8.6090 C.ar     49 TRP52       0.0750 DICT
    374 CD1       133.1760  130.6880    8.6370 C.ar     49 TRP52      -0.1150 DICT
    375 CD2       134.9120  130.1570    9.9460 C.ar     49 TRP52      -0.0550 DICT
    376 CE2       133.9400  130.8110   10.7320 C.ar     49 TRP52       0.1300 DICT
    377 CE3       136.0950  129.7300   10.5540 C.ar     49 TRP52      -0.1150 DICT
    378 NE1       132.8920  131.1270    9.9100 N.pl3    49 TRP52      -0.5700 DICT
    379 CZ2       134.1160  131.0470   12.0950 C.ar     49 TRP52      -0.1150 DICT
    380 CZ3       136.2680  129.9640   11.9120 C.ar     49 TRP52      -0.1150 DICT
    381 CH2       135.2840  130.6150   12.6660 C.ar     49 TRP52      -0.1150 DICT
    382 N         134.5030  131.3370    4.8970 N.am     50 SER53      -0.5000 BACKBONE|DICT|DIRECT
    383 CA        133.8570  132.3730    4.0940 C.3      50 SER53       0.1400 BACKBONE|DICT|DIRECT
    384 C         132.3500  132.4240    4.2970 C.2      50 SER53       0.5000 BACKBONE|DICT|DIRECT
    385 O         131.7050  133.4260    3.9810 O.2      50 SER53      -0.5000 BACKBONE|DICT|DIRECT
    386 CB        134.1370  132.1290    2.6150 C.3      50 SER53       0.1450 DICT
    387 OG        133.4260  130.9900    2.1610 O.3      50 SER53      -0.6830 DICT
    388 N         131.7880  131.3320    4.8020 N.am     51 ASP54      -0.5000 BACKBONE|DICT|DIRECT
    389 CA        130.3540  131.2610    5.0500 C.3      51 ASP54       0.1400 BACKBONE|DICT|DIRECT
    390 C         130.0270  131.6020    6.5040 C.2      51 ASP54       0.5000 BACKBONE|DICT|DIRECT
    391 O         130.8670  132.1450    7.2270 O.2      51 ASP54      -0.5000 BACKBONE|DICT|DIRECT
    392 CB        129.8140  129.8760    4.6760 C.3      51 ASP54      -0.2200 DICT
    393 CG        130.7760  128.7540    5.0350 C.2      51 ASP54       0.7000 DICT
    394 OD1       131.9900  129.0230    5.1770 O.co2    51 ASP54      -0.8000 DICT
    395 OD2       130.3190  127.5990    5.1650 O.co2    51 ASP54      -0.8000 DICT
    396 N         128.8020  131.2920    6.9200 N.am     52 ILE55      -0.5000 BACKBONE|DICT|DIRECT
    397 CA        128.3510  131.5700    8.2800 C.3      52 ILE55       0.1400 BACKBONE|DICT|DIRECT
    398 C         128.4130  130.3180    9.1430 C.2      52 ILE55       0.5000 BACKBONE|DICT|DIRECT
    399 O         127.8050  129.2990    8.8080 O.2      52 ILE55      -0.5000 BACKBONE|DICT|DIRECT
    400 CB        126.9050  132.1010    8.2920 C.3      52 ILE55      -0.0600 DICT
    401 CG1       126.8190  133.4330    7.5430 C.3      52 ILE55      -0.1200 DICT
    402 CG2       126.3940  132.2370    9.7250 C.3      52 ILE55      -0.1800 DICT
    403 CD1       125.4450  134.0530    7.5500 C.3      52 ILE55      -0.1800 DICT
    404 N         129.1480  130.3950   10.2510 N.am     53 TRP56      -0.5000 BACKBONE|DICT|DIRECT
    405 CA        129.2390  129.2770   11.1770 C.3      53 TRP56       0.1400 BACKBONE|DICT|DIRECT
    406 C         128.0670  129.2750   12.1400 C.2      53 TRP56       0.5000 BACKBONE|DICT|DIRECT
    407 O         127.8690  130.2380   12.8840 O.2      53 TRP56      -0.5000 BACKBONE|DICT|DIRECT
    408 CB        130.5330  129.3310   11.9850 C.3      53 TRP56      -0.1200 DICT
    409 CG        130.6370  128.1850   12.9330 C.ar     53 TRP56       0.0750 DICT
    410 CD1       130.0230  128.0570   14.1520 C.ar     53 TRP56      -0.1150 DICT
    411 CD2       131.3890  126.9870   12.7340 C.ar     53 TRP56      -0.0550 DICT
    412 CE2       131.1930  126.1750   13.8710 C.ar     53 TRP56       0.1300 DICT
    413 CE3       132.2140  126.5230   11.7070 C.ar     53 TRP56      -0.1150 DICT
    414 NE1       130.3530  126.8490   14.7210 N.pl3    53 TRP56      -0.5700 DICT
    415 CZ2       131.7950  124.9240   14.0050 C.ar     53 TRP56      -0.1150 DICT
    416 CZ3       132.8090  125.2810   11.8410 C.ar     53 TRP56      -0.1150 DICT
    417 CH2       132.5960  124.4960   12.9800 C.ar     53 TRP56      -0.1150 DICT
    418 N         127.3070  128.1850   12.1440 N.am     54 ASN57      -0.5000 BACKBONE|DICT|DIRECT
    419 CA        126.2060  128.0370   13.0870 C.3      54 ASN57       0.1400 BACKBONE|DICT|DIRECT
    420 C         126.6970  127.6550   14.4850 C.2      54 ASN57       0.5000 BACKBONE|DICT|DIRECT
    421 O         127.1930  126.5510   14.7040 O.2      54 ASN57      -0.5000 BACKBONE|DICT|DIRECT
    422 CB        125.1760  127.0310   12.5690 C.3      54 ASN57      -0.1200 DICT
    423 CG        124.3500  127.5890   11.4240 C.2      54 ASN57       0.5000 DICT
    424 ND2       123.5750  126.7270   10.7690 N.am     54 ASN57      -0.7600 DICT
    425 OD1       124.3970  128.7890   11.1410 O.2      54 ASN57      -0.5000 DICT
    426 N         126.5710  128.5890   15.4220 N.am     55 ALA58      -0.5000 BACKBONE|DICT|DIRECT
    427 CA        126.9520  128.3470   16.8090 C.3      55 ALA58       0.1400 BACKBONE|DICT|DIRECT
    428 C         125.7070  128.2790   17.6920 C.2      55 ALA58       0.5000 BACKBONE|DICT|DIRECT
    429 O         125.4930  129.1340   18.5630 O.2      55 ALA58      -0.5000 BACKBONE|DICT|DIRECT
    430 CB        127.8920  129.4450   17.2950 C.3      55 ALA58      -0.1800 DICT
    431 N         124.8980  127.2470   17.4740 N.am     56 THR59      -0.5000 BACKBONE|DICT|DIRECT
    432 CA        123.5760  127.1520   18.0840 C.3      56 THR59       0.1400 BACKBONE|DICT|DIRECT
    433 C         123.3920  125.8690   18.8990 C.2      56 THR59       0.5000 BACKBONE|DICT|DIRECT
    434 O         122.2610  125.4810   19.2120 O.2      56 THR59      -0.5000 BACKBONE|DICT|DIRECT
    435 CB        122.4830  127.1950   17.0020 C.3      56 THR59       0.2050 DICT
    436 CG2       122.4350  128.5630   16.3450 C.3      56 THR59      -0.1800 DICT
    437 OG1       122.7790  126.2130   15.9990 O.3      56 THR59      -0.6830 DICT
    438 N         124.5020  125.2130   19.2330 N.am     57 LYS60      -0.5000 BACKBONE|DICT|DIRECT
    439 CA        124.4730  124.0040   20.0580 C.3      57 LYS60       0.1400 BACKBONE|DICT|DIRECT
    440 C         125.8650  123.7160   20.6180 C.2      57 LYS60       0.5000 BACKBONE|DICT|DIRECT
    441 O         126.8780  124.0340   19.9850 O.2      57 LYS60      -0.5000 BACKBONE|DICT|DIRECT
    442 CB        123.9180  122.7910   19.2750 C.3      57 LYS60      -0.1200 DICT
    443 CG        124.9110  122.0520   18.3820 C.3      57 LYS60      -0.1200 DICT
    444 CD        124.2250  120.8450   17.7100 C.3      57 LYS60      -0.1200 DICT
    445 CE        125.2130  119.9030   17.0060 C.3      57 LYS60       0.1900 DICT
    446 NZ        125.9000  120.5120   15.8270 N.4      57 LYS60      -0.3000 DICT
    447 N         125.9130  123.1500   21.8220 N.am     58 TYR61      -0.5000 BACKBONE|DICT|DIRECT
    448 CA        127.1820  122.7670   22.4360 C.3      58 TYR61       0.1400 BACKBONE|DICT|DIRECT
    449 C         127.9350  121.8120   21.5020 C.2      58 TYR61       0.5000 BACKBONE|DICT|DIRECT
    450 O         127.3080  121.0180   20.8020 O.2      58 TYR61      -0.5000 BACKBONE|DICT|DIRECT
    451 CB        126.9190  122.0800   23.7740 C.3      58 TYR61      -0.0050 DICT
    452 CG        126.4770  122.9850   24.9110 C.ar     58 TYR61      -0.1150 DICT
    453 CD1       127.3180  123.9770   25.3990 C.ar     58 TYR61      -0.1150 DICT
    454 CD2       125.2420  122.8080   25.5330 C.ar     58 TYR61      -0.1150 DICT
    455 CE1       126.9400  124.7860   26.4660 C.ar     58 TYR61      -0.1150 DICT
    456 CE2       124.8560  123.6120   26.6020 C.ar     58 TYR61      -0.1150 DICT
    457 CZ        125.7080  124.5940   27.0620 C.ar     58 TYR61       0.1500 DICT
    458 OH        125.3350  125.3980   28.1270 O.3      58 TYR61      -0.5850 DICT
    459 N         129.2650  121.9050   21.4700 N.am     59 ALA62      -0.5000 BACKBONE|DICT|DIRECT
    460 CA        130.0750  121.0550   20.5860 C.3      59 ALA62       0.1400 BACKBONE|DICT|DIRECT
    461 C         130.4800  119.7800   21.3220 C.2      59 ALA62       0.5000 BACKBONE|DICT|DIRECT
    462 O         130.1780  119.6460   22.5030 O.2      59 ALA62      -0.5000 BACKBONE|DICT|DIRECT
    463 CB        131.3210  121.8180   20.0920 C.3      59 ALA62      -0.1800 DICT
    464 N         131.1590  118.8590   20.6330 N.am     60 ASN63      -0.5000 BACKBONE|DICT|DIRECT
    465 CA        131.7370  117.6600   21.2640 C.3      60 ASN63       0.1400 BACKBONE|DICT|DIRECT
    466 C         132.5920  117.9840   22.5090 C.2      60 ASN63       0.5000 BACKBONE|DICT|DIRECT
    467 O         133.2770  119.0030   22.5270 O.2      60 ASN63      -0.5000 BACKBONE|DICT|DIRECT
    468 CB        132.6220  116.8980   20.2680 C.3      60 ASN63      -0.1200 DICT
    469 CG        131.8790  116.4510   19.0150 C.2      60 ASN63       0.5000 DICT
    470 ND2       132.6160  116.3360   17.9170 N.am     60 ASN63      -0.7600 DICT
    471 OD1       130.6720  116.1930   19.0340 O.2      60 ASN63      -0.5000 DICT
    472 N         132.5660  117.1090   23.5230 N.am     61 SER64      -0.5000 BACKBONE|DICT|DIRECT
    473 CA        133.4450  117.2100   24.6980 C.3      61 SER64       0.1400 BACKBONE|DICT|DIRECT
    474 C         134.7100  116.4290   24.3720 C.2      61 SER64       0.5000 BACKBONE|DICT|DIRECT
    475 O         134.6410  115.5100   23.5570 O.2      61 SER64      -0.5000 BACKBONE|DICT|DIRECT
    476 CB        132.7890  116.5870   25.9370 C.3      61 SER64       0.1450 DICT
    477 OG        131.5410  117.1930   26.2560 O.3      61 SER64      -0.6830 DICT
    478 N         135.8510  116.7630   24.9860 N.am     62 CYS65      -0.5000 BACKBONE|DICT|DIRECT
    479 CA        137.0830  116.0250   24.6830 C.3      62 CYS65       0.1400 BACKBONE|DICT|DIRECT
    480 C         137.0560  114.5750   25.2210 C.2      62 CYS65       0.5000 BACKBONE|DICT|DIRECT
    481 O         136.3730  114.2780   26.2200 O.2      62 CYS65      -0.5000 BACKBONE|DICT|DIRECT
    482 CB        138.3270  116.7860   25.1660 C.3      62 CYS65       0.0975 DICT
    483 SG        138.4450  118.5170   24.5300 S.3      62 CYS65      -0.2175 DICT
    484 N         137.7720  113.6760   24.5410 N.am     63 CYS66      -0.5000 BACKBONE|DICT|DIRECT
    485 CA        137.8350  112.2680   24.9460 C.3      63 CYS66       0.1400 BACKBONE|DICT|DIRECT
    486 C         138.2220  112.1380   26.4150 C.2      63 CYS66       0.5000 BACKBONE|DICT|DIRECT
    487 O         139.1180  112.8380   26.8850 O.2      63 CYS66      -0.5000 BACKBONE|DICT|DIRECT
    488 CB        138.8560  111.4980   24.0980 C.3      63 CYS66       0.0600 DICT
    489 SG        138.4290  111.3560   22.3600 S.3      63 CYS66      -0.3350 DICT
    490 N         137.5500  111.2450   27.1330 N.am     64 GLN67      -0.5000 BACKBONE|DICT|DIRECT
    491 CA        137.8070  111.0730   28.5570 C.3      64 GLN67       0.1400 BACKBONE|DICT|DIRECT
    492 C         137.1240  109.8260   29.1140 C.2      64 GLN67       0.5000 BACKBONE|DICT|DIRECT
    493 O         136.1060  109.3760   28.5820 O.2      64 GLN67      -0.5000 BACKBONE|DICT|DIRECT
    494 CB        137.3040  112.2950   29.3230 C.3      64 GLN67      -0.1200 DICT
    495 CG        135.8230  112.5960   29.1120 C.3      64 GLN67      -0.1200 DICT
    496 CD        135.4320  113.9660   29.6750 C.2      64 GLN67       0.5000 DICT
    497 NE2       135.5800  115.0050   28.8620 N.am     64 GLN67      -0.7600 DICT
    498 OE1       135.0070  114.0810   30.8250 O.2      64 GLN67      -0.5000 DICT
    499 N         137.6790  109.2790   30.1940 N.am     65 ASN68      -0.5000 BACKBONE|DICT|DIRECT
    500 CA        136.9880  108.2290   30.9290 C.3      65 ASN68       0.1400 BACKBONE|DICT|DIRECT
    501 C         135.8130  108.8210   31.7080 C.2      65 ASN68       0.5000 BACKBONE|DICT|DIRECT
    502 O         135.8210  109.9920   32.0680 O.2      65 ASN68      -0.5000 BACKBONE|DICT|DIRECT
    503 CB        137.9510  107.4500   31.8350 C.3      65 ASN68      -0.1200 DICT
    504 CG        138.9810  106.6360   31.0320 C.2      65 ASN68       0.5000 DICT
    505 ND2       140.2570  106.9940   31.1490 N.am     65 ASN68      -0.7600 DICT
    506 OD1       138.6230  105.7070   30.3130 O.2      65 ASN68      -0.5000 DICT
    507 N         134.7920  108.0100   31.9360 N.am     66 ILE69      -0.5000 BACKBONE|DICT|DIRECT
    508 CA        133.5610  108.4700   32.5710 C.3      66 ILE69       0.1400 BACKBONE|DICT|DIRECT
    509 C         133.4420  107.8290   33.9630 C.2      66 ILE69       0.5000 BACKBONE|DICT|DIRECT
    510 O         133.9570  106.7330   34.1870 O.2      66 ILE69      -0.5000 BACKBONE|DICT|DIRECT
    511 CB        132.3400  108.1240   31.6620 C.3      66 ILE69      -0.0600 DICT
    512 CG1       132.1110  109.2330   30.6360 C.3      66 ILE69      -0.1200 DICT
    513 CG2       131.0650  107.8820   32.4570 C.3      66 ILE69      -0.1800 DICT
    514 CD1       133.0780  109.2010   29.4840 C.3      66 ILE69      -0.1800 DICT
    515 N         132.7981  108.5219   34.9190 N.am     67 ASP70      -0.5000 BACKBONE|DICT|DIRECT
    516 CA        132.5010  107.9931   36.2567 C.3      67 ASP70       0.1400 BACKBONE|DICT|DIRECT
    517 C         131.3504  106.9754   36.1346 C.2      67 ASP70       0.5000 BACKBONE|DICT|DIRECT
    518 O         130.2345  107.3940   35.8115 O.2      67 ASP70      -0.5000 BACKBONE|DICT|DIRECT
    519 CB        132.1610  109.1400   37.2500 C.3      67 ASP70      -0.2200 DICT
    520 CG        131.8562  108.7321   38.7002 C.2      67 ASP70       0.7000 DICT
    521 OD1       131.8519  107.5218   39.0108 O.co2    67 ASP70      -0.8000 DICT
    522 OD2       131.6239  109.6602   39.5040 O.co2    67 ASP70      -0.8000 DICT
    523 N         131.6330  105.6840   36.3880 N.am     68 GLN71      -0.5000 BACKBONE|DICT|DIRECT
    524 CA        130.6140  104.6220   36.3260 C.3      68 GLN71       0.1400 BACKBONE|DICT|DIRECT
    525 C         130.3450  104.0180   37.6980 C.2      68 GLN71       0.5000 BACKBONE|DICT|DIRECT
    526 O         129.7150  102.9660   37.8030 O.2      68 GLN71      -0.5000 BACKBONE|DICT|DIRECT
    527 CB        131.0480  103.4800   35.4060 C.3      68 GLN71      -0.1200 DICT
    528 CG        131.5450  103.8880   34.0280 C.3      68 GLN71      -0.1200 DICT
    529 CD        132.3330  102.7640   33.3520 C.2      68 GLN71       0.5000 DICT
    530 NE2       131.7910  101.5560   33.4040 N.am     68 GLN71      -0.7600 DICT
    531 OE1       133.4160  102.9830   32.7950 O.2      68 GLN71      -0.5000 DICT
    532 N         130.8150  104.6780   38.7490 N.am     69 SER72      -0.5000 BACKBONE|DICT|DIRECT
    533 CA        130.6960  104.1220   40.0940 C.3      69 SER72       0.1400 BACKBONE|DICT|DIRECT
    534 C         129.2600  104.0520   40.6290 C.2      69 SER72       0.5000 BACKBONE|DICT|DIRECT
    535 O         128.9440  103.1620   41.4190 O.2      69 SER72      -0.5000 BACKBONE|DICT|DIRECT
    536 CB        131.6050  104.8830   41.0640 C.3      69 SER72       0.1450 DICT
    537 OG        132.9330  104.8900   40.5690 O.3      69 SER72      -0.6830 DICT
    538 N         128.3967  104.9996   40.2356 N.am     70 PHE73      -0.5000 BACKBONE|DICT|DIRECT
    539 CA        126.9962  105.0208   40.6677 C.3      70 PHE73       0.1400 BACKBONE|DICT|DIRECT
    540 C         126.1082  105.2832   39.4316 C.2      70 PHE73       0.5000 BACKBONE|DICT|DIRECT
    541 O         125.6907  106.4249   39.2197 O.2      70 PHE73      -0.5000 BACKBONE|DICT|DIRECT
    542 CB        126.7672  106.0670   41.7926 C.3      70 PHE73      -0.0050 DICT
    543 CG        127.7194  106.0709   42.9789 C.ar     70 PHE73      -0.1150 DICT
    544 CD1       127.5660  105.1423   44.0289 C.ar     70 PHE73      -0.1150 DICT
    545 CD2       128.8468  106.9219   42.9778 C.ar     70 PHE73      -0.1150 DICT
    546 CE1       128.4853  105.1156   45.0703 C.ar     70 PHE73      -0.1150 DICT
    547 CE2       129.7548  106.8764   44.0267 C.ar     70 PHE73      -0.1150 DICT
    548 CZ        129.5732  105.9796   45.0703 C.ar     70 PHE73      -0.1150 DICT
    549 N         125.8460  104.2440   38.6010 N.am     71 PRO74      -0.1400 BACKBONE|DICT|DIRECT
    550 CA        124.9050  104.3880   37.4750 C.3      71 PRO74       0.0100 BACKBONE|DICT|DIRECT
    551 C         123.4950  104.7630   37.9430 C.2      71 PRO74       0.5000 BACKBONE|DICT|DIRECT
    552 O         123.0330  104.2190   38.9440 O.2      71 PRO74      -0.5000 BACKBONE|DICT|DIRECT
    553 CB        124.8640  102.9820   36.8540 C.3      71 PRO74      -0.1200 DICT
    554 CG        126.0910  102.2910   37.3290 C.3      71 PRO74      -0.1200 DICT
    555 CD        126.4570  102.9040   38.6610 C.3      71 PRO74      -0.0500 DICT
    556 N         122.8340  105.6780   37.2380 N.am     72 GLY75      -0.5000 BACKBONE|DICT|DIRECT
    557 CA        121.4860  106.0950   37.5970 C.3      72 GLY75       0.0800 BACKBONE|DICT|DIRECT
    558 C         121.3900  107.1460   38.6950 C.2      72 GLY75       0.5000 BACKBONE|DICT|DIRECT
    559 O         120.2880  107.6140   39.0050 O.2      72 GLY75      -0.5000 BACKBONE|DICT|DIRECT
    560 N         122.5360  107.5200   39.2710 N.am     73 PHE76      -0.5000 BACKBONE|DICT|DIRECT
    561 CA        122.5870  108.4600   40.4030 C.3      73 PHE76       0.1400 BACKBONE|DICT|DIRECT
    562 C         123.0220  109.8650   39.9690 C.2      73 PHE76       0.5000 BACKBONE|DICT|DIRECT
    563 O         124.1440  110.0600   39.4810 O.2      73 PHE76      -0.5000 BACKBONE|DICT|DIRECT
    564 CB        123.5290  107.9130   41.4960 C.3      73 PHE76      -0.0050 DICT
    565 CG        123.6980  108.8280   42.7000 C.ar     73 PHE76      -0.1150 DICT
    566 CD1       122.6040  109.2150   43.4710 C.ar     73 PHE76      -0.1150 DICT
    567 CD2       124.9610  109.2630   43.0770 C.ar     73 PHE76      -0.1150 DICT
    568 CE1       122.7690  110.0400   44.5800 C.ar     73 PHE76      -0.1150 DICT
    569 CE2       125.1420  110.0790   44.1910 C.ar     73 PHE76      -0.1150 DICT
    570 CZ        124.0490  110.4670   44.9410 C.ar     73 PHE76      -0.1150 DICT
    571 N         122.1490  110.8490   40.1780 N.am     74 HIS77      -0.5000 BACKBONE|DICT|DIRECT
    572 CA        122.4080  112.2190   39.7260 C.3      74 HIS77       0.1400 BACKBONE|DICT|DIRECT
    573 C         123.6500  112.8530   40.3510 C.2      74 HIS77       0.5000 BACKBONE|DICT|DIRECT
    574 O         124.2680  113.7420   39.7570 O.2      74 HIS77      -0.5000 BACKBONE|DICT|DIRECT
    575 CB        121.1930  113.1190   39.9850 C.3      74 HIS77      -0.0050 DICT
    576 CG        121.3390  114.5030   39.4280 C.2      74 HIS77       0.0150 DICT
    577 CD2       121.4280  115.7080   40.0400 C.2      74 HIS77      -0.0150 DICT
    578 ND1       121.4220  114.7550   38.0740 N.pl3    74 HIS77      -0.5700 DICT
    579 CE1       121.5520  116.0540   37.8760 C.2      74 HIS77       0.2950 DICT
    580 NE2       121.5610  116.6560   39.0530 N.2      74 HIS77      -0.4900 DICT
    581 N         124.0263  112.4409   41.5723 N.am     75 GLY78      -0.5000 BACKBONE|DICT|DIRECT
    582 CA        125.1161  113.0874   42.3114 C.3      75 GLY78       0.0800 BACKBONE|DICT|DIRECT
    583 C         126.4799  112.8680   41.6460 C.2      75 GLY78       0.5000 BACKBONE|DICT|DIRECT
    584 O         127.3411  113.7394   41.7342 O.2      75 GLY78      -0.5000 BACKBONE|DICT|DIRECT
    585 N         126.6724  111.7316   40.9700 N.am     76 SER79      -0.5000 BACKBONE|DICT|DIRECT
    586 CA        127.8696  111.4285   40.1975 C.3      76 SER79       0.1400 BACKBONE|DICT|DIRECT
    587 C         127.6542  111.7437   38.7099 C.2      76 SER79       0.5000 BACKBONE|DICT|DIRECT
    588 O         128.5434  112.3096   38.0724 O.2      76 SER79      -0.5000 BACKBONE|DICT|DIRECT
    589 CB        128.2209  109.9517   40.4397 C.3      76 SER79       0.1450 DICT
    590 OG        127.0903  109.1205   40.2289 O.3      76 SER79      -0.6830 DICT
    591 N         126.4740  111.3920   38.1710 N.am     77 GLU80      -0.5000 BACKBONE|DICT|DIRECT
    592 CA        126.2150  111.5220   36.7430 C.3      77 GLU80       0.1400 BACKBONE|DICT|DIRECT
    593 C         126.1280  112.9780   36.2480 C.2      77 GLU80       0.5000 BACKBONE|DICT|DIRECT
    594 O         126.4070  113.2470   35.0860 O.2      77 GLU80      -0.5000 BACKBONE|DICT|DIRECT
    595 CB        125.0040  110.6630   36.3080 C.3      77 GLU80      -0.1200 DICT
    596 CG        125.3350  109.1560   36.3020 C.3      77 GLU80      -0.2200 DICT
    597 CD        124.2130  108.2570   35.7450 C.2      77 GLU80       0.7000 DICT
    598 OE1       123.0720  108.7350   35.5330 O.co2    77 GLU80      -0.8000 DICT
    599 OE2       124.4830  107.0560   35.5190 O.co2    77 GLU80      -0.8000 DICT
    600 N         125.7970  113.9180   37.1290 N.am     78 MET81      -0.5000 BACKBONE|DICT|DIRECT
    601 CA        125.7400  115.3350   36.7350 C.3      78 MET81       0.1400 BACKBONE|DICT|DIRECT
    602 C         127.0970  115.8890   36.2560 C.2      78 MET81       0.5000 BACKBONE|DICT|DIRECT
    603 O         127.1430  116.9330   35.5870 O.2      78 MET81      -0.5000 BACKBONE|DICT|DIRECT
    604 CB        125.2200  116.1940   37.8940 C.3      78 MET81      -0.1200 DICT
    605 CG        126.1600  116.2030   39.1140 C.3      78 MET81       0.0475 DICT
    606 SD        125.4980  117.1490   40.5100 S.3      78 MET81      -0.3350 DICT
    607 CE        125.8790  118.8210   39.9550 C.3      78 MET81      -0.0125 DICT
    608 N         128.1966  115.2311   36.6605 N.am     79 TRP82      -0.5000 BACKBONE|DICT|DIRECT
    609 CA        129.5666  115.6182   36.3286 C.3      79 TRP82       0.1400 BACKBONE|DICT|DIRECT
    610 C         130.0477  114.9873   35.0094 C.2      79 TRP82       0.5000 BACKBONE|DICT|DIRECT
    611 O         130.9979  115.4976   34.4179 O.2      79 TRP82      -0.5000 BACKBONE|DICT|DIRECT
    612 CB        130.5024  115.2326   37.4918 C.3      79 TRP82      -0.1200 DICT
    613 CG        130.1460  115.8106   38.8298 C.ar     79 TRP82       0.0750 DICT
    614 CD1       129.4730  115.1707   39.8110 C.ar     79 TRP82      -0.1150 DICT
    615 CD2       130.3617  117.1669   39.3208 C.ar     79 TRP82      -0.0550 DICT
    616 CE2       129.7943  117.2744   40.6276 C.ar     79 TRP82       0.1300 DICT
    617 CE3       130.9786  118.3235   38.7910 C.ar     79 TRP82      -0.1150 DICT
    618 NE1       129.2627  116.0274   40.8704 N.pl3    79 TRP82      -0.5700 DICT
    619 CZ2       129.8474  118.4644   41.3709 C.ar     79 TRP82      -0.1150 DICT
    620 CZ3       131.0452  119.5195   39.5322 C.ar     79 TRP82      -0.1150 DICT
    621 CH2       130.4853  119.5878   40.8229 C.ar     79 TRP82      -0.1150 DICT
    622 N         129.4120  113.8870   34.5740 N.am     80 ASN83      -0.5000 BACKBONE|DICT|DIRECT
    623 CA        129.7410  113.2050   33.3260 C.3      80 ASN83       0.1400 BACKBONE|DICT|DIRECT
    624 C         129.3940  114.0600   32.0980 C.2      80 ASN83       0.5000 BACKBONE|DICT|DIRECT
    625 O         128.4430  114.8550   32.1320 O.2      80 ASN83      -0.5000 BACKBONE|DICT|DIRECT
    626 CB        129.0370  111.8250   33.2540 C.3      80 ASN83      -0.1200 DICT
    627 CG        129.6880  110.7910   34.1730 C.2      80 ASN83       0.5000 DICT
    628 ND2       128.9480  109.7350   34.5090 N.am     80 ASN83      -0.7600 DICT
    629 OD1       130.8520  110.9510   34.5830 O.2      80 ASN83      -0.5000 DICT
    630 N         130.1530  113.8880   31.0030 N.am     81 PRO84      -0.1400 BACKBONE|DICT|DIRECT
    631 CA        129.9250  114.6660   29.7750 C.3      81 PRO84       0.0100 BACKBONE|DICT|DIRECT
    632 C         128.4760  114.5530   29.2640 C.2      81 PRO84       0.5000 BACKBONE|DICT|DIRECT
    633 O         127.9000  113.4670   29.2870 O.2      81 PRO84      -0.5000 BACKBONE|DICT|DIRECT
    634 CB        130.8750  114.0150   28.7610 C.3      81 PRO84      -0.1200 DICT
    635 CG        131.9050  113.2810   29.5850 C.3      81 PRO84      -0.1200 DICT
    636 CD        131.2050  112.8610   30.8390 C.3      81 PRO84      -0.0500 DICT
    637 N         127.8940  115.6610   28.8110 N.am     82 ASN85      -0.5000 BACKBONE|DICT|DIRECT
    638 CA        126.5250  115.6350   28.2860 C.3      82 ASN85       0.1400 BACKBONE|DICT|DIRECT
    639 C         126.4820  115.8660   26.7820 C.2      82 ASN85       0.5000 BACKBONE|DICT|DIRECT
    640 O         125.4660  116.2870   26.2270 O.2      82 ASN85      -0.5000 BACKBONE|DICT|DIRECT
    641 CB        125.6330  116.6550   29.0080 C.3      82 ASN85      -0.1200 DICT
    642 CG        126.1680  118.0770   28.9190 C.2      82 ASN85       0.5000 DICT
    643 ND2       125.2780  119.0480   29.1150 N.am     82 ASN85      -0.7600 DICT
    644 OD1       127.3690  118.3050   28.6940 O.2      82 ASN85      -0.5000 DICT
    645 N         127.5820  115.5520   26.1190 N.am     83 THR86      -0.5000 BACKBONE|DICT|DIRECT
    646 CA        127.7160  115.8260   24.7040 C.3      83 THR86       0.1400 BACKBONE|DICT|DIRECT
    647 C         128.6740  114.7510   24.1520 C.2      83 THR86       0.5000 BACKBONE|DICT|DIRECT
    648 O         129.5280  114.2730   24.9100 O.2      83 THR86      -0.5000 BACKBONE|DICT|DIRECT
    649 CB        128.2950  117.2490   24.5750 C.3      83 THR86       0.2050 DICT
    650 CG2       129.5820  117.2150   23.8910 C.3      83 THR86      -0.1800 DICT
    651 OG1       127.3840  118.1130   23.8790 O.3      83 THR86      -0.6830 DICT
    652 N         128.5410  114.3550   22.8780 N.am     84 ASP87      -0.5000 BACKBONE|DICT|DIRECT
    653 CA        129.4510  113.3550   22.2710 C.3      84 ASP87       0.1400 BACKBONE|DICT|DIRECT
    654 C         130.9250  113.6180   22.5830 C.2      84 ASP87       0.5000 BACKBONE|DICT|DIRECT
    655 O         131.3620  114.7720   22.6120 O.2      84 ASP87      -0.5000 BACKBONE|DICT|DIRECT
    656 CB        129.3350  113.2990   20.7370 C.3      84 ASP87      -0.2200 DICT
    657 CG        127.9900  112.8110   20.2520 C.2      84 ASP87       0.7000 DICT
    658 OD1       127.8170  111.5860   20.0590 O.co2    84 ASP87      -0.8000 DICT
    659 OD2       127.1130  113.6630   20.0180 O.co2    84 ASP87      -0.8000 DICT
    660 N         131.6750  112.5390   22.8150 N.am     85 LEU88      -0.5000 BACKBONE|DICT|DIRECT
    661 CA        133.1220  112.6040   23.0130 C.3      85 LEU88       0.1400 BACKBONE|DICT|DIRECT
    662 C         133.8210  112.5510   21.6600 C.2      85 LEU88       0.5000 BACKBONE|DICT|DIRECT
    663 O         133.4080  111.7990   20.7840 O.2      85 LEU88      -0.5000 BACKBONE|DICT|DIRECT
    664 CB        133.5900  111.4120   23.8510 C.3      85 LEU88      -0.1200 DICT
    665 CG        132.9950  111.2870   25.2520 C.3      85 LEU88      -0.0600 DICT
    666 CD1       133.7110  110.2030   26.0500 C.3      85 LEU88      -0.1800 DICT
    667 CD2       133.0690  112.6300   25.9670 C.3      85 LEU88      -0.1800 DICT
    668 N         134.8890  113.3230   21.4880 N.am     86 SER89      -0.5000 BACKBONE|DICT|DIRECT
    669 CA        135.6120  113.3140   20.2150 C.3      86 SER89       0.1400 BACKBONE|DICT|DIRECT
    670 C         136.9540  114.0010   20.3820 C.2      86 SER89       0.5000 BACKBONE|DICT|DIRECT
    671 O         137.0880  114.8700   21.2380 O.2      86 SER89      -0.5000 BACKBONE|DICT|DIRECT
    672 CB        134.7920  114.0450   19.1470 C.3      86 SER89       0.1450 DICT
    673 OG        135.5390  114.2100   17.9590 O.3      86 SER89      -0.6830 DICT
    674 N         137.9530  113.6400   19.5780 N.am     87 GLU90      -0.5000 BACKBONE|DICT|DIRECT
    675 CA        139.2050  114.4040   19.6270 C.3      87 GLU90       0.1400 BACKBONE|DICT|DIRECT
    676 C         138.9730  115.7880   19.0220 C.2      87 GLU90       0.5000 BACKBONE|DICT|DIRECT
    677 O         139.7300  116.7310   19.2700 O.2      87 GLU90      -0.5000 BACKBONE|DICT|DIRECT
    678 CB        140.3450  113.6950   18.8880 C.3      87 GLU90      -0.1200 DICT
    679 CG        140.7460  112.3420   19.4490 C.3      87 GLU90      -0.2200 DICT
    680 CD        141.9650  111.7760   18.7420 C.2      87 GLU90       0.7000 DICT
    681 OE1       143.0930  112.2370   19.0320 O.co2    87 GLU90      -0.8000 DICT
    682 OE2       141.7940  110.8760   17.8910 O.co2    87 GLU90      -0.8000 DICT
    683 N         137.9230  115.8900   18.2120 N.am     88 ASP91      -0.5000 BACKBONE|DICT|DIRECT
    684 CA        137.5450  117.1480   17.5950 C.3      88 ASP91       0.1400 BACKBONE|DICT|DIRECT
    685 C         136.7220  117.9060   18.6290 C.2      88 ASP91       0.5000 BACKBONE|DICT|DIRECT
    686 O         135.4920  117.8940   18.5770 O.2      88 ASP91      -0.5000 BACKBONE|DICT|DIRECT
    687 CB        136.7240  116.8700   16.3240 C.3      88 ASP91      -0.2200 DICT
    688 CG        136.2810  118.1430   15.6110 C.2      88 ASP91       0.7000 DICT
    689 OD1       136.6390  119.2670   16.0460 O.co2    88 ASP91      -0.8000 DICT
    690 OD2       135.5650  118.0100   14.6000 O.co2    88 ASP91      -0.8000 DICT
    691 N         137.3970  118.5530   19.5790 N.am     89 CYS92      -0.5000 BACKBONE|DICT|DIRECT
    692 CA        136.6960  119.1440   20.7120 C.3      89 CYS92       0.1400 BACKBONE|DICT|DIRECT
    693 C         137.1700  120.5480   21.0980 C.2      89 CYS92       0.5000 BACKBONE|DICT|DIRECT
    694 O         136.7990  121.0560   22.1640 O.2      89 CYS92      -0.5000 BACKBONE|DICT|DIRECT
    695 CB        136.8250  118.2210   21.9280 C.3      89 CYS92       0.0975 DICT
    696 SG        138.5380  118.0490   22.5410 S.3      89 CYS92      -0.2175 DICT
    697 N         137.9810  121.1790   20.2530 N.am     90 LEU93      -0.5000 BACKBONE|DICT|DIRECT
    698 CA        138.5260  122.4970   20.6100 C.3      90 LEU93       0.1400 BACKBONE|DICT|DIRECT
    699 C         137.5370  123.6090   20.2200 C.2      90 LEU93       0.5000 BACKBONE|DICT|DIRECT
    700 O         137.6040  124.1780   19.1240 O.2      90 LEU93      -0.5000 BACKBONE|DICT|DIRECT
    701 CB        139.9310  122.7000   20.0150 C.3      90 LEU93      -0.1200 DICT
    702 CG        141.0030  121.7370   20.5500 C.3      90 LEU93      -0.0600 DICT
    703 CD1       142.4330  122.0910   20.0850 C.3      90 LEU93      -0.1800 DICT
    704 CD2       140.9460  121.6490   22.0810 C.3      90 LEU93      -0.1800 DICT
    705 N         136.5910  123.8740   21.1200 N.am     91 TYR94      -0.5000 BACKBONE|DICT|DIRECT
    706 CA        135.4950  124.8030   20.8620 C.3      91 TYR94       0.1400 BACKBONE|DICT|DIRECT
    707 C         135.2430  125.6040   22.1260 C.2      91 TYR94       0.5000 BACKBONE|DICT|DIRECT
    708 O         135.6290  125.1710   23.2200 O.2      91 TYR94      -0.5000 BACKBONE|DICT|DIRECT
    709 CB        134.2190  124.0520   20.4390 C.3      91 TYR94      -0.0050 DICT
    710 CG        134.3730  123.2620   19.1440 C.ar     91 TYR94      -0.1150 DICT
    711 CD1       134.8280  121.9460   19.1550 C.ar     91 TYR94      -0.1150 DICT
    712 CD2       134.0560  123.8320   17.9110 C.ar     91 TYR94      -0.1150 DICT
    713 CE1       134.9810  121.2210   17.9710 C.ar     91 TYR94      -0.1150 DICT
    714 CE2       134.2100  123.1060   16.7200 C.ar     91 TYR94      -0.1150 DICT
    715 CZ        134.6780  121.8080   16.7640 C.ar     91 TYR94       0.1500 DICT
    716 OH        134.8380  121.0850   15.5880 O.3      91 TYR94      -0.5850 DICT
    717 N         134.6350  126.7800   21.9660 N.am     92 LEU95      -0.5000 BACKBONE|DICT|DIRECT
    718 CA        134.2830  127.6360   23.0950 C.3      92 LEU95       0.1400 BACKBONE|DICT|DIRECT
    719 C         132.8540  128.1860   22.9450 C.2      92 LEU95       0.5000 BACKBONE|DICT|DIRECT
    720 O         132.2440  128.0970   21.8600 O.2      92 LEU95      -0.5000 BACKBONE|DICT|DIRECT
    721 CB        135.3050  128.7710   23.2730 C.3      92 LEU95      -0.1200 DICT
    722 CG        135.5950  129.7330   22.1120 C.3      92 LEU95      -0.0600 DICT
    723 CD1       134.4810  130.7790   21.9020 C.3      92 LEU95      -0.1800 DICT
    724 CD2       136.9360  130.4300   22.3200 C.3      92 LEU95      -0.1800 DICT
    725 N         132.3370  128.7440   24.0390 N.am     93 ASN96      -0.5000 BACKBONE|DICT|DIRECT
    726 CA        130.9680  129.2580   24.1160 C.3      93 ASN96       0.1400 BACKBONE|DICT|DIRECT
    727 C         130.9760  130.7060   24.5860 C.2      93 ASN96       0.5000 BACKBONE|DICT|DIRECT
    728 O         131.8350  131.0960   25.3820 O.2      93 ASN96      -0.5000 BACKBONE|DICT|DIRECT
    729 CB        130.1550  128.4490   25.1300 C.3      93 ASN96      -0.1200 DICT
    730 CG        130.2180  126.9580   24.8770 C.2      93 ASN96       0.5000 DICT
    731 ND2       130.6160  126.2110   25.8950 N.am     93 ASN96      -0.7600 DICT
    732 OD1       129.9180  126.4830   23.7790 O.2      93 ASN96      -0.5000 DICT
    733 N         130.0120  131.4970   24.1200 N.am     94 VAL97      -0.5000 BACKBONE|DICT|DIRECT
    734 CA        129.9210  132.9040   24.5220 C.3      94 VAL97       0.1400 BACKBONE|DICT|DIRECT
    735 C         128.4650  133.2810   24.8420 C.2      94 VAL97       0.5000 BACKBONE|DICT|DIRECT
    736 O         127.5560  133.0490   24.0230 O.2      94 VAL97      -0.5000 BACKBONE|DICT|DIRECT
    737 CB        130.4450  133.8630   23.4200 C.3      94 VAL97      -0.0600 DICT
    738 CG1       130.5200  135.2880   23.9510 C.3      94 VAL97      -0.1800 DICT
    739 CG2       131.8170  133.4320   22.9120 C.3      94 VAL97      -0.1800 DICT
    740 N         128.2370  133.8380   26.0310 N.am     95 TRP98      -0.5000 BACKBONE|DICT|DIRECT
    741 CA        126.9150  134.3680   26.3760 C.3      95 TRP98       0.1400 BACKBONE|DICT|DIRECT
    742 C         127.0220  135.8740   26.5060 C.2      95 TRP98       0.5000 BACKBONE|DICT|DIRECT
    743 O         127.9500  136.3930   27.1450 O.2      95 TRP98      -0.5000 BACKBONE|DICT|DIRECT
    744 CB        126.3960  133.8010   27.6940 C.3      95 TRP98      -0.1200 DICT
    745 CG        125.9890  132.3470   27.6590 C.ar     95 TRP98       0.0750 DICT
    746 CD1       124.7470  131.8470   27.3840 C.ar     95 TRP98      -0.1150 DICT
    747 CD2       126.8230  131.2190   27.9470 C.ar     95 TRP98      -0.0550 DICT
    748 CE2       126.0250  130.0630   27.8170 C.ar     95 TRP98       0.1300 DICT
    749 CE3       128.1730  131.0730   28.2840 C.ar     95 TRP98      -0.1150 DICT
    750 NE1       124.7610  130.4740   27.4750 N.pl3    95 TRP98      -0.5700 DICT
    751 CZ2       126.5330  128.7700   28.0220 C.ar     95 TRP98      -0.1150 DICT
    752 CZ3       128.6790  129.7900   28.4930 C.ar     95 TRP98      -0.1150 DICT
    753 CH2       127.8560  128.6550   28.3570 C.ar     95 TRP98      -0.1150 DICT
    754 N         126.0530  136.5660   25.9230 N.am     96 ILE99      -0.5000 BACKBONE|DICT|DIRECT
    755 CA        126.0700  138.0170   25.8370 C.3      96 ILE99       0.1400 BACKBONE|DICT|DIRECT
    756 C         124.7050  138.5920   26.2000 C.2      96 ILE99       0.5000 BACKBONE|DICT|DIRECT
    757 O         123.6680  138.0260   25.8290 O.2      96 ILE99      -0.5000 BACKBONE|DICT|DIRECT
    758 CB        126.4890  138.4320   24.4150 C.3      96 ILE99      -0.0600 DICT
    759 CG1       128.0050  138.4970   24.3440 C.3      96 ILE99      -0.1200 DICT
    760 CG2       125.8980  139.7470   23.9950 C.3      96 ILE99      -0.1800 DICT
    761 CD1       128.5140  137.9780   23.0740 C.3      96 ILE99      -0.1800 DICT
    762 N         124.7000  139.6990   26.9590 N.am     97 PRO100     -0.1400 BACKBONE|DICT|DIRECT
    763 CA        123.4520  140.3760   27.3300 C.3      97 PRO100      0.0100 BACKBONE|DICT|DIRECT
    764 C         122.7440  140.9040   26.0960 C.2      97 PRO100      0.5000 BACKBONE|DICT|DIRECT
    765 O         123.4180  141.2360   25.1180 O.2      97 PRO100     -0.5000 BACKBONE|DICT|DIRECT
    766 CB        123.9260  141.5610   28.1870 C.3      97 PRO100     -0.1200 DICT
    767 CG        125.3200  141.1840   28.6440 C.3      97 PRO100     -0.1200 DICT
    768 CD        125.8920  140.3500   27.5380 C.3      97 PRO100     -0.0500 DICT
    769 N         121.4110  140.9510   26.1380 N.am     98 ALA101     -0.5000 BACKBONE|DICT|DIRECT
    770 CA        120.6200  141.6810   25.1580 C.3      98 ALA101      0.1400 BACKBONE|DICT|DIRECT
    771 C         119.9040  142.7960   25.9110 C.2      98 ALA101      0.5000 BACKBONE|DICT|DIRECT
    772 O         119.3210  142.5580   26.9690 O.2      98 ALA101     -0.5000 BACKBONE|DICT|DIRECT
    773 CB        119.6170  140.7730   24.4650 C.3      98 ALA101     -0.1800 DICT
    774 N         119.9640  144.0280   25.3900 N.am     99 PRO102     -0.1400 BACKBONE|DICT|DIRECT
    775 CA        120.6390  144.4450   24.1560 C.3      99 PRO102      0.0100 BACKBONE|DICT|DIRECT
    776 C         122.1570  144.3340   24.2880 C.2      99 PRO102      0.5000 BACKBONE|DICT|DIRECT
    777 O         122.6820  144.3940   25.4050 O.2      99 PRO102     -0.5000 BACKBONE|DICT|DIRECT
    778 CB        120.2380  145.9230   24.0160 C.3      99 PRO102     -0.1200 DICT
    779 CG        119.1210  146.1420   25.0190 C.3      99 PRO102     -0.1200 DICT
    780 CD        119.3970  145.1750   26.1170 C.3      99 PRO102     -0.0500 DICT
    781 N         122.8230  144.1270   23.1540 N.am    100 LYS103     -0.5000 BACKBONE|DICT|DIRECT
    782 CA        124.2710  144.0290   23.0620 C.3     100 LYS103      0.1400 BACKBONE|DICT|DIRECT
    783 C         124.9300  145.1350   23.8780 C.2     100 LYS103      0.5000 BACKBONE|DICT|DIRECT
    784 O         124.5970  146.3000   23.7190 O.2     100 LYS103     -0.5000 BACKBONE|DICT|DIRECT
    785 CB        124.6680  144.1500   21.5900 C.3     100 LYS103     -0.1200 DICT
    786 CG        126.1390  143.9320   21.2620 C.3     100 LYS103     -0.1200 DICT
    787 CD        126.4270  144.5200   19.8710 C.3     100 LYS103     -0.1200 DICT
    788 CE        127.8690  144.3080   19.4240 C.3     100 LYS103      0.1900 DICT
    789 NZ        128.0290  143.0510   18.6460 N.4     100 LYS103     -0.3000 DICT
    790 N         125.8540  144.7640   24.7770 N.am    101 PRO104     -0.1400 BACKBONE|DICT|DIRECT
    791 CA        126.5130  145.7510   25.6390 C.3     101 PRO104      0.0100 BACKBONE|DICT|DIRECT
    792 C         127.5470  146.5270   24.8330 C.2     101 PRO104      0.5000 BACKBONE|DICT|DIRECT
    793 O         127.8040  146.1570   23.6860 O.2     101 PRO104     -0.5000 BACKBONE|DICT|DIRECT
    794 CB        127.2010  144.8860   26.6970 C.3     101 PRO104     -0.1200 DICT
    795 CG        127.5030  143.6030   25.9940 C.3     101 PRO104     -0.1200 DICT
    796 CD        126.4070  143.4090   24.9490 C.3     101 PRO104     -0.0500 DICT
    797 N         128.1240  147.5810   25.4040 N.am    102 LYS105     -0.5000 BACKBONE|DICT|DIRECT
    798 CA        129.1000  148.3700   24.6600 C.3     102 LYS105      0.1400 BACKBONE|DICT|DIRECT
    799 C         130.5580  148.0360   24.9930 C.2     102 LYS105      0.5000 BACKBONE|DICT|DIRECT
    800 O         131.4000  147.9740   24.0950 O.2     102 LYS105     -0.5000 BACKBONE|DICT|DIRECT
    801 CB        128.8160  149.8690   24.7990 C.3     102 LYS105     -0.1200 DICT
    802 CG        127.4740  150.2660   24.1840 C.3     102 LYS105     -0.1200 DICT
    803 CD        127.4490  151.6980   23.6950 C.3     102 LYS105     -0.1200 DICT
    804 CE        126.2650  151.9180   22.7500 C.3     102 LYS105      0.1900 DICT
    805 NZ        124.9840  151.4320   23.3470 N.4     102 LYS105     -0.3000 DICT
    806 N         130.8530  147.8060   26.2690 N.am    103 ASN106     -0.5000 BACKBONE|DICT|DIRECT
    807 CA        132.2260  147.5230   26.6850 C.3     103 ASN106      0.1400 BACKBONE|DICT|DIRECT
    808 C         132.2040  146.6670   27.9500 C.2     103 ASN106      0.5000 BACKBONE|DICT|DIRECT
    809 O         132.7970  147.0260   28.9610 O.2     103 ASN106     -0.5000 BACKBONE|DICT|DIRECT
    810 CB        132.9780  148.8400   26.9350 C.3     103 ASN106     -0.1200 DICT
    811 CG        134.4770  148.7370   26.6590 C.2     103 ASN106      0.5000 DICT
    812 ND2       135.2690  149.5450   27.3870 N.am    103 ASN106     -0.7600 DICT
    813 OD1       134.9200  147.9360   25.8260 O.2     103 ASN106     -0.5000 DICT
    814 N         131.5010  145.5370   27.8840 N.am    104 ALA107     -0.5000 BACKBONE|DICT|DIRECT
    815 CA        131.2450  144.7010   29.0540 C.3     104 ALA107      0.1400 BACKBONE|DICT|DIRECT
    816 C         132.4770  143.9350   29.5410 C.2     104 ALA107      0.5000 BACKBONE|DICT|DIRECT
    817 O         133.2520  143.4010   28.7420 O.2     104 ALA107     -0.5000 BACKBONE|DICT|DIRECT
    818 CB        130.1110  143.7150   28.7540 C.3     104 ALA107     -0.1800 DICT
    819 N         132.6290  143.8660   30.8600 N.am    105 THR108     -0.5000 BACKBONE|DICT|DIRECT
    820 CA        133.6170  143.0000   31.5020 C.3     105 THR108      0.1400 BACKBONE|DICT|DIRECT
    821 C         133.3620  141.5390   31.1240 C.2     105 THR108      0.5000 BACKBONE|DICT|DIRECT
    822 O         132.1990  141.1240   30.9800 O.2     105 THR108     -0.5000 BACKBONE|DICT|DIRECT
    823 CB        133.5500  143.1820   33.0290 C.3     105 THR108      0.2050 DICT
    824 CG2       134.2750  142.0490   33.7700 C.3     105 THR108     -0.1800 DICT
    825 OG1       134.1520  144.4360   33.3720 O.3     105 THR108     -0.6830 DICT
    826 N         134.4360  140.7640   30.9550 N.am    106 VAL109     -0.5000 BACKBONE|DICT|DIRECT
    827 CA        134.3200  139.3810   30.4980 C.3     106 VAL109      0.1400 BACKBONE|DICT|DIRECT
    828 C         134.7710  138.3780   31.5590 C.2     106 VAL109      0.5000 BACKBONE|DICT|DIRECT
    829 O         135.8370  138.5330   32.1650 O.2     106 VAL109     -0.5000 BACKBONE|DICT|DIRECT
    830 CB        135.1540  139.1440   29.2200 C.3     106 VAL109     -0.0600 DICT
    831 CG1       134.9630  137.7120   28.7130 C.3     106 VAL109     -0.1800 DICT
    832 CG2       134.7550  140.1470   28.1430 C.3     106 VAL109     -0.1800 DICT
    833 N         133.9490  137.3570   31.7820 N.am    107 LEU110     -0.5000 BACKBONE|DICT|DIRECT
    834 CA        134.2890  136.2750   32.7020 C.3     107 LEU110      0.1400 BACKBONE|DICT|DIRECT
    835 C         134.5790  134.9950   31.9140 C.2     107 LEU110      0.5000 BACKBONE|DICT|DIRECT
    836 O         133.7310  134.5180   31.1520 O.2     107 LEU110     -0.5000 BACKBONE|DICT|DIRECT
    837 CB        133.1420  136.0440   33.6920 C.3     107 LEU110     -0.1200 DICT
    838 CG        133.2280  136.8090   35.0130 C.3     107 LEU110     -0.0600 DICT
    839 CD1       131.8660  136.8970   35.6840 C.3     107 LEU110     -0.1800 DICT
    840 CD2       134.2330  136.1320   35.9390 C.3     107 LEU110     -0.1800 DICT
    841 N         135.7790  134.4430   32.0860 N.am    108 ILE111     -0.5000 BACKBONE|DICT|DIRECT
    842 CA        136.1550  133.2170   31.3780 C.3     108 ILE111      0.1400 BACKBONE|DICT|DIRECT
    843 C         136.2730  132.0100   32.3150 C.2     108 ILE111      0.5000 BACKBONE|DICT|DIRECT
    844 O         137.1730  131.9770   33.1660 O.2     108 ILE111     -0.5000 BACKBONE|DICT|DIRECT
    845 CB        137.4780  133.3900   30.6150 C.3     108 ILE111     -0.0600 DICT
    846 CG1       137.3930  134.5680   29.6340 C.3     108 ILE111     -0.1200 DICT
    847 CG2       137.8400  132.0880   29.8850 C.3     108 ILE111     -0.1800 DICT
    848 CD1       138.6820  134.7760   28.8320 C.3     108 ILE111     -0.1800 DICT
    849 N         135.3750  131.0320   32.1450 N.am    109 TRP112     -0.5000 BACKBONE|DICT|DIRECT
    850 CA        135.3120  129.8330   32.9980 C.3     109 TRP112      0.1400 BACKBONE|DICT|DIRECT
    851 C         136.2200  128.6970   32.5200 C.2     109 TRP112      0.5000 BACKBONE|DICT|DIRECT
    852 O         136.2170  128.3470   31.3310 O.2     109 TRP112     -0.5000 BACKBONE|DICT|DIRECT
    853 CB        133.8750  129.2900   33.0610 C.3     109 TRP112     -0.1200 DICT
    854 CG        133.7210  128.0150   33.8970 C.ar    109 TRP112      0.0750 DICT
    855 CD1       133.4920  126.7400   33.4450 C.ar    109 TRP112     -0.1150 DICT
    856 CD2       133.8060  127.9230   35.3280 C.ar    109 TRP112     -0.0550 DICT
    857 CE2       133.6030  126.5660   35.6790 C.ar    109 TRP112      0.1300 DICT
    858 CE3       134.0050  128.8640   36.3470 C.ar    109 TRP112     -0.1150 DICT
    859 NE1       133.4130  125.8590   34.5160 N.pl3   109 TRP112     -0.5700 DICT
    860 CZ2       133.6120  126.1320   37.0090 C.ar    109 TRP112     -0.1150 DICT
    861 CZ3       134.0110  128.4330   37.6670 C.ar    109 TRP112     -0.1150 DICT
    862 CH2       133.8150  127.0790   37.9870 C.ar    109 TRP112     -0.1150 DICT
    863 N         136.9680  128.1050   33.4490 N.am    110 ILE113     -0.5000 BACKBONE|DICT|DIRECT
    864 CA        137.7750  126.9180   33.1590 C.3     110 ILE113      0.1400 BACKBONE|DICT|DIRECT
    865 C         137.3570  125.7880   34.0990 C.2     110 ILE113      0.5000 BACKBONE|DICT|DIRECT
    866 O         137.6160  125.8680   35.3040 O.2     110 ILE113     -0.5000 BACKBONE|DICT|DIRECT
    867 CB        139.2930  127.2010   33.3710 C.3     110 ILE113     -0.0600 DICT
    868 CG1       139.7500  128.4300   32.5680 C.3     110 ILE113     -0.1200 DICT
    869 CG2       140.1250  125.9560   33.0100 C.3     110 ILE113     -0.1800 DICT
    870 CD1       141.2740  128.7880   32.7490 C.3     110 ILE113     -0.1800 DICT
    871 N         136.7190  124.7410   33.5630 N.am    111 TYR114     -0.5000 BACKBONE|DICT|DIRECT
    872 CA        136.1990  123.6420   34.3980 C.3     111 TYR114      0.1400 BACKBONE|DICT|DIRECT
    873 C         137.2950  122.7860   35.0390 C.2     111 TYR114      0.5000 BACKBONE|DICT|DIRECT
    874 O         138.4490  122.7320   34.5500 O.2     111 TYR114     -0.5000 BACKBONE|DICT|DIRECT
    875 CB        135.2390  122.7380   33.5940 C.3     111 TYR114     -0.0050 DICT
    876 CG        135.8500  122.1330   32.3310 C.ar    111 TYR114     -0.1150 DICT
    877 CD1       136.7260  121.0420   32.3950 C.ar    111 TYR114     -0.1150 DICT
    878 CD2       135.5180  122.6330   31.0730 C.ar    111 TYR114     -0.1150 DICT
    879 CE1       137.2720  120.4820   31.2280 C.ar    111 TYR114     -0.1150 DICT
    880 CE2       136.0590  122.0960   29.9170 C.ar    111 TYR114     -0.1150 DICT
    881 CZ        136.9270  121.0190   29.9970 C.ar    111 TYR114      0.1500 DICT
    882 OH        137.4570  120.4990   28.8320 O.3     111 TYR114     -0.5850 DICT
    883 N         136.9015  122.0930   36.1114 N.am    112 GLY115     -0.5000 BACKBONE|DICT|DIRECT
    884 CA        137.7324  121.1111   36.7747 C.3     112 GLY115      0.0800 BACKBONE|DICT|DIRECT
    885 C         137.3059  119.7027   36.3626 C.2     112 GLY115      0.5000 BACKBONE|DICT|DIRECT
    886 O         136.3233  119.4966   35.6504 O.2     112 GLY115     -0.5000 BACKBONE|DICT|DIRECT
    887 N         138.0433  118.7207   36.8843 N.am    113 GLY116     -0.5000 BACKBONE|DICT|DIRECT
    888 CA        137.8448  117.3063   36.5814 C.3     113 GLY116      0.0800 BACKBONE|DICT|DIRECT
    889 C         139.1865  116.5790   36.7215 C.2     113 GLY116      0.5000 BACKBONE|DICT|DIRECT
    890 O         139.4482  115.6270   35.9834 O.2     113 GLY116     -0.5000 BACKBONE|DICT|DIRECT
    891 N         140.0587  117.0461   37.6360 N.am    114 GLY117     -0.5000 BACKBONE|DICT|DIRECT
    892 CA        141.3791  116.4770   37.9335 C.3     114 GLY117      0.0800 BACKBONE|DICT|DIRECT
    893 C         142.3283  116.4449   36.7254 C.2     114 GLY117      0.5000 BACKBONE|DICT|DIRECT
    894 O         143.2192  115.6004   36.7018 O.2     114 GLY117     -0.5000 BACKBONE|DICT|DIRECT
    895 N         142.1070  117.2800   35.6900 N.am    115 PHE118     -0.5000 BACKBONE|DICT|DIRECT
    896 CA        142.8200  117.2450   34.4080 C.3     115 PHE118      0.1400 BACKBONE|DICT|DIRECT
    897 C         142.6110  115.9260   33.6450 C.2     115 PHE118      0.5000 BACKBONE|DICT|DIRECT
    898 O         143.3550  115.6480   32.7040 O.2     115 PHE118     -0.5000 BACKBONE|DICT|DIRECT
    899 CB        144.3390  117.4850   34.5700 C.3     115 PHE118     -0.0050 DICT
    900 CG        144.6950  118.8000   35.2000 C.ar    115 PHE118     -0.1150 DICT
    901 CD1       144.6000  119.9860   34.4730 C.ar    115 PHE118     -0.1150 DICT
    902 CD2       145.1530  118.8510   36.5070 C.ar    115 PHE118     -0.1150 DICT
    903 CE1       144.9330  121.2090   35.0490 C.ar    115 PHE118     -0.1150 DICT
    904 CE2       145.5000  120.0740   37.0940 C.ar    115 PHE118     -0.1150 DICT
    905 CZ        145.3880  121.2530   36.3600 C.ar    115 PHE118     -0.1150 DICT
    906 N         141.6340  115.1070   34.0490 N.am    116 GLN119     -0.5000 BACKBONE|DICT|DIRECT
    907 CA        141.3540  113.8660   33.3190 C.3     116 GLN119      0.1400 BACKBONE|DICT|DIRECT
    908 C         139.9460  113.8530   32.7120 C.2     116 GLN119      0.5000 BACKBONE|DICT|DIRECT
    909 O         139.6680  113.0580   31.8170 O.2     116 GLN119     -0.5000 BACKBONE|DICT|DIRECT
    910 CB        141.5320  112.6060   34.1940 C.3     116 GLN119     -0.1200 DICT
    911 CG        142.7520  112.5750   35.1210 C.3     116 GLN119     -0.1200 DICT
    912 CD        144.0670  112.8750   34.4070 C.2     116 GLN119      0.5000 DICT
    913 NE2       144.6590  114.0180   34.7260 N.am    116 GLN119     -0.7600 DICT
    914 OE1       144.5380  112.0930   33.5750 O.2     116 GLN119     -0.5000 DICT
    915 N         139.0356  114.6867   33.2113 N.am    117 THR120     -0.5000 BACKBONE|DICT|DIRECT
    916 CA        137.6314  114.6904   32.8072 C.3     117 THR120      0.1400 BACKBONE|DICT|DIRECT
    917 C         137.1413  116.1477   32.7463 C.2     117 THR120      0.5000 BACKBONE|DICT|DIRECT
    918 O         137.9137  117.0481   33.0915 O.2     117 THR120     -0.5000 BACKBONE|DICT|DIRECT
    919 CB        136.7902  113.8849   33.8432 C.3     117 THR120      0.2050 DICT
    920 CG2       137.1694  112.3998   33.9224 C.3     117 THR120     -0.1800 DICT
    921 OG1       136.8996  114.4214   35.1540 O.3     117 THR120     -0.6830 DICT
    922 N         135.8810  116.3470   32.3340 N.am    118 GLY121     -0.5000 BACKBONE|DICT|DIRECT
    923 CA        135.2470  117.6500   32.3690 C.3     118 GLY121      0.0800 BACKBONE|DICT|DIRECT
    924 C         134.8080  118.1470   31.0020 C.2     118 GLY121      0.5000 BACKBONE|DICT|DIRECT
    925 O         135.3050  117.6800   29.9670 O.2     118 GLY121     -0.5000 BACKBONE|DICT|DIRECT
    926 N         133.8610  119.0880   30.9940 N.am    119 THR122     -0.5000 BACKBONE|DICT|DIRECT
    927 CA        133.4160  119.7090   29.7460 C.3     119 THR122      0.1400 BACKBONE|DICT|DIRECT
    928 C         132.7070  121.0280   30.0650 C.2     119 THR122      0.5000 BACKBONE|DICT|DIRECT
    929 O         132.1600  121.1770   31.1530 O.2     119 THR122     -0.5000 BACKBONE|DICT|DIRECT
    930 CB        132.4990  118.7750   28.9440 C.3     119 THR122      0.2050 DICT
    931 CG2       131.2170  118.4620   29.7220 C.3     119 THR122     -0.1800 DICT
    932 OG1       132.1710  119.3850   27.6900 O.3     119 THR122     -0.6830 DICT
    933 N         132.7280  121.9910   29.1460 N.am    120 SER123     -0.5000 BACKBONE|DICT|DIRECT
    934 CA        132.1460  123.2950   29.4530 C.3     120 SER123      0.1400 BACKBONE|DICT|DIRECT
    935 C         130.6210  123.3200   29.2620 C.2     120 SER123      0.5000 BACKBONE|DICT|DIRECT
    936 O         129.9710  124.3320   29.5420 O.2     120 SER123     -0.5000 BACKBONE|DICT|DIRECT
    937 CB        132.8110  124.3990   28.6240 C.3     120 SER123      0.1450 DICT
    938 OG        132.5380  124.2020   27.2430 O.3     120 SER123     -0.6830 DICT
    939 N         130.0440  122.2120   28.8090 N.am    121 SER124     -0.5000 BACKBONE|DICT|DIRECT
    940 CA        128.6110  122.1940   28.4850 C.3     121 SER124      0.1400 BACKBONE|DICT|DIRECT
    941 C         127.7100  121.7190   29.6320 C.2     121 SER124      0.5000 BACKBONE|DICT|DIRECT
    942 O         126.5070  121.6230   29.4570 O.2     121 SER124     -0.5000 BACKBONE|DICT|DIRECT
    943 CB        128.3450  121.3420   27.2290 C.3     121 SER124      0.1450 DICT
    944 OG        129.0020  120.0860   27.3050 O.3     121 SER124     -0.6830 DICT
    945 N         128.2882  121.3986   30.8028 N.am    122 LEU125     -0.5000 BACKBONE|DICT|DIRECT
    946 CA        127.5303  120.9630   31.9800 C.3     122 LEU125      0.1400 BACKBONE|DICT|DIRECT
    947 C         126.5220  122.0418   32.4148 C.2     122 LEU125      0.5000 BACKBONE|DICT|DIRECT
    948 O         126.8604  123.2255   32.3923 O.2     122 LEU125     -0.5000 BACKBONE|DICT|DIRECT
    949 CB        128.4736  120.6258   33.1586 C.3     122 LEU125     -0.1200 DICT
    950 CG        129.4893  119.4937   32.8929 C.3     122 LEU125     -0.0600 DICT
    951 CD1       130.4206  119.2851   34.1056 C.3     122 LEU125     -0.1800 DICT
    952 CD2       128.8142  118.1758   32.4617 C.3     122 LEU125     -0.1800 DICT
    953 N         125.3240  121.6120   32.8480 N.am    123 HIS126     -0.5000 BACKBONE|DICT|DIRECT
    954 CA        124.2230  122.4570   33.2950 C.3     123 HIS126      0.1400 BACKBONE|DICT|DIRECT
    955 C         124.6860  123.4700   34.3560 C.2     123 HIS126      0.5000 BACKBONE|DICT|DIRECT
    956 O         124.2680  124.6340   34.3430 O.2     123 HIS126     -0.5000 BACKBONE|DICT|DIRECT
    957 CB        123.1100  121.5350   33.8390 C.3     123 HIS126     -0.0050 DICT
    958 CG        121.9110  122.2490   34.3800 C.2     123 HIS126      0.0150 DICT
    959 CD2       121.2040  122.0580   35.5200 C.2     123 HIS126     -0.0150 DICT
    960 ND1       121.2800  123.2730   33.7050 N.pl3   123 HIS126     -0.5700 DICT
    961 CE1       120.2480  123.6960   34.4170 C.2     123 HIS126      0.2950 DICT
    962 NE2       120.1780  122.9730   35.5210 N.2     123 HIS126     -0.4900 DICT
    963 N         125.5540  123.0280   35.2650 N.am    124 VAL127     -0.5000 BACKBONE|DICT|DIRECT
    964 CA        126.0420  123.8970   36.3430 C.3     124 VAL127      0.1400 BACKBONE|DICT|DIRECT
    965 C         127.0350  124.9780   35.8870 C.2     124 VAL127      0.5000 BACKBONE|DICT|DIRECT
    966 O         127.4110  125.8450   36.6860 O.2     124 VAL127     -0.5000 BACKBONE|DICT|DIRECT
    967 CB        126.6480  123.0820   37.5280 C.3     124 VAL127     -0.0600 DICT
    968 CG1       125.5540  122.2950   38.2250 C.3     124 VAL127     -0.1800 DICT
    969 CG2       127.7710  122.1560   37.0530 C.3     124 VAL127     -0.1800 DICT
    970 N         127.4728  124.9529   34.6202 N.am    125 TYR128     -0.5000 BACKBONE|DICT|DIRECT
    971 CA        128.3714  125.9581   34.0429 C.3     125 TYR128      0.1400 BACKBONE|DICT|DIRECT
    972 C         127.6355  126.8589   33.0311 C.2     125 TYR128      0.5000 BACKBONE|DICT|DIRECT
    973 O         128.3015  127.5513   32.2586 O.2     125 TYR128     -0.5000 BACKBONE|DICT|DIRECT
    974 CB        129.5762  125.2687   33.3626 C.3     125 TYR128     -0.0050 DICT
    975 CG        130.4307  124.3174   34.1908 C.ar    125 TYR128     -0.1150 DICT
    976 CD1       130.6265  124.4903   35.5804 C.ar    125 TYR128     -0.1150 DICT
    977 CD2       131.0906  123.2639   33.5292 C.ar    125 TYR128     -0.1150 DICT
    978 CE1       131.4776  123.6176   36.2904 C.ar    125 TYR128     -0.1150 DICT
    979 CE2       131.9350  122.3948   34.2396 C.ar    125 TYR128     -0.1150 DICT
    980 CZ        132.1459  122.5774   35.6162 C.ar    125 TYR128      0.1500 DICT
    981 OH        133.0210  121.7511   36.2575 O.3     125 TYR128     -0.5850 DICT
    982 N         126.2910  126.8380   33.0110 N.am    126 ASP129     -0.5000 BACKBONE|DICT|DIRECT
    983 CA        125.5080  127.6370   32.0580 C.3     126 ASP129      0.1400 BACKBONE|DICT|DIRECT
    984 C         125.6170  129.1470   32.3320 C.2     126 ASP129      0.5000 BACKBONE|DICT|DIRECT
    985 O         125.0330  129.6560   33.3000 O.2     126 ASP129     -0.5000 BACKBONE|DICT|DIRECT
    986 CB        124.0360  127.2170   32.1210 C.3     126 ASP129     -0.2200 DICT
    987 CG        123.2180  127.7430   30.9470 C.2     126 ASP129      0.7000 DICT
    988 OD1       123.5940  128.7700   30.3250 O.co2   126 ASP129     -0.8000 DICT
    989 OD2       122.1740  127.1270   30.6570 O.co2   126 ASP129     -0.8000 DICT
    990 N         126.3220  129.8730   31.4640 N.am    127 GLY130     -0.5000 BACKBONE|DICT|DIRECT
    991 CA        126.5910  131.2900   31.7120 C.3     127 GLY130      0.0800 BACKBONE|DICT|DIRECT
    992 C         125.4460  132.2670   31.4450 C.2     127 GLY130      0.5000 BACKBONE|DICT|DIRECT
    993 O         125.6040  133.4860   31.6260 O.2     127 GLY130     -0.5000 BACKBONE|DICT|DIRECT
    994 N         124.2880  131.7580   31.0320 N.am    128 LYS131     -0.5000 BACKBONE|DICT|DIRECT
    995 CA        123.1870  132.6440   30.6380 C.3     128 LYS131      0.1400 BACKBONE|DICT|DIRECT
    996 C         122.6300  133.4900   31.8000 C.2     128 LYS131      0.5000 BACKBONE|DICT|DIRECT
    997 O         122.1550  134.6160   31.5870 O.2     128 LYS131     -0.5000 BACKBONE|DICT|DIRECT
    998 CB        122.0660  131.8580   29.9400 C.3     128 LYS131     -0.1200 DICT
    999 CG        121.1410  131.0780   30.8790 C.3     128 LYS131     -0.1200 DICT
   1000 CD        120.1960  130.1510   30.0920 C.3     128 LYS131     -0.1200 DICT
   1001 CE        119.2130  129.4330   31.0180 C.3     128 LYS131      0.1900 DICT
   1002 NZ        118.3450  128.4630   30.2760 N.4     128 LYS131     -0.3000 DICT
   1003 N         122.6950  132.9690   33.0240 N.am    129 PHE132     -0.5000 BACKBONE|DICT|DIRECT
   1004 CA        122.1760  133.7230   34.1680 C.3     129 PHE132      0.1400 BACKBONE|DICT|DIRECT
   1005 C         123.0730  134.9100   34.5330 C.2     129 PHE132      0.5000 BACKBONE|DICT|DIRECT
   1006 O         122.5740  136.0070   34.8040 O.2     129 PHE132     -0.5000 BACKBONE|DICT|DIRECT
   1007 CB        121.9760  132.8100   35.3800 C.3     129 PHE132     -0.0050 DICT
   1008 CG        121.0720  131.6340   35.1150 C.ar    129 PHE132     -0.1150 DICT
   1009 CD1       119.7190  131.8250   34.8570 C.ar    129 PHE132     -0.1150 DICT
   1010 CD2       121.5760  130.3360   35.1380 C.ar    129 PHE132     -0.1150 DICT
   1011 CE1       118.8800  130.7390   34.6080 C.ar    129 PHE132     -0.1150 DICT
   1012 CE2       120.7490  129.2460   34.9030 C.ar    129 PHE132     -0.1150 DICT
   1013 CZ        119.3950  129.4450   34.6330 C.ar    129 PHE132     -0.1150 DICT
   1014 N         124.3900  134.6870   34.5530 N.am    130 LEU133     -0.5000 BACKBONE|DICT|DIRECT
   1015 CA        125.3530  135.7630   34.8140 C.3     130 LEU133      0.1400 BACKBONE|DICT|DIRECT
   1016 C         125.1990  136.8940   33.7950 C.2     130 LEU133      0.5000 BACKBONE|DICT|DIRECT
   1017 O         125.1820  138.0830   34.1490 O.2     130 LEU133     -0.5000 BACKBONE|DICT|DIRECT
   1018 CB        126.7880  135.2170   34.7730 C.3     130 LEU133     -0.1200 DICT
   1019 CG        127.2050  134.4350   36.0130 C.3     130 LEU133     -0.0600 DICT
   1020 CD1       128.4610  133.5750   35.7460 C.3     130 LEU133     -0.1800 DICT
   1021 CD2       127.4290  135.4040   37.1650 C.3     130 LEU133     -0.1800 DICT
   1022 N         125.0700  136.5160   32.5260 N.am    131 ALA134     -0.5000 BACKBONE|DICT|DIRECT
   1023 CA        124.9010  137.4880   31.4500 C.3     131 ALA134      0.1400 BACKBONE|DICT|DIRECT
   1024 C         123.6100  138.2920   31.6320 C.2     131 ALA134      0.5000 BACKBONE|DICT|DIRECT
   1025 O         123.5950  139.5210   31.4520 O.2     131 ALA134     -0.5000 BACKBONE|DICT|DIRECT
   1026 CB        124.9230  136.7830   30.0990 C.3     131 ALA134     -0.1800 DICT
   1027 N         122.5340  137.6010   32.0040 N.am    132 ARG135     -0.5000 BACKBONE|DICT|DIRECT
   1028 CA        121.2340  138.2500   32.1940 C.3     132 ARG135      0.1400 BACKBONE|DICT|DIRECT
   1029 C         121.2140  139.1820   33.4060 C.2     132 ARG135      0.5000 BACKBONE|DICT|DIRECT
   1030 O         120.7480  140.3180   33.3210 O.2     132 ARG135     -0.5000 BACKBONE|DICT|DIRECT
   1031 CB        120.1290  137.2000   32.3640 C.3     132 ARG135     -0.1200 DICT
   1032 CG        118.7560  137.7870   32.7700 C.3     132 ARG135     -0.0500 DICT
   1033 CD        118.1850  138.6960   31.6940 C.3     132 ARG135      0.1900 DICT
   1034 NE        116.8090  139.1120   31.9900 N.pl3   132 ARG135     -0.7000 DICT
   1035 CZ        116.4700  140.3310   32.4040 C.cat   132 ARG135      0.6399 DICT
   1036 NH1       117.4020  141.2630   32.5700 N.pl3   132 ARG135     -0.8000 DICT
   1037 NH2       115.2010  140.6230   32.6510 N.pl3   132 ARG135     -0.8000 DICT
   1038 N         121.7180  138.6890   34.5340 N.am    133 VAL136     -0.5000 BACKBONE|DICT|DIRECT
   1039 CA        121.5770  139.3910   35.8070 C.3     133 VAL136      0.1400 BACKBONE|DICT|DIRECT
   1040 C         122.6210  140.4980   36.0140 C.2     133 VAL136      0.5000 BACKBONE|DICT|DIRECT
   1041 O         122.2860  141.5780   36.4970 O.2     133 VAL136     -0.5000 BACKBONE|DICT|DIRECT
   1042 CB        121.6000  138.3840   36.9910 C.3     133 VAL136     -0.0600 DICT
   1043 CG1       121.5770  139.1110   38.3320 C.3     133 VAL136     -0.1800 DICT
   1044 CG2       120.4080  137.4280   36.8850 C.3     133 VAL136     -0.1800 DICT
   1045 N         123.8790  140.2340   35.6560 N.am    134 GLU137     -0.5000 BACKBONE|DICT|DIRECT
   1046 CA        124.9470  141.2130   35.8910 C.3     134 GLU137      0.1400 BACKBONE|DICT|DIRECT
   1047 C         125.4550  141.9300   34.6360 C.2     134 GLU137      0.5000 BACKBONE|DICT|DIRECT
   1048 O         126.3260  142.8070   34.7300 O.2     134 GLU137     -0.5000 BACKBONE|DICT|DIRECT
   1049 CB        126.1280  140.5570   36.6190 C.3     134 GLU137     -0.1200 DICT
   1050 CG        125.8220  140.1640   38.0530 C.3     134 GLU137     -0.2200 DICT
   1051 CD        125.5370  141.3520   38.9630 C.2     134 GLU137      0.7000 DICT
   1052 OE1       126.0640  142.4640   38.7130 O.co2   134 GLU137     -0.8000 DICT
   1053 OE2       124.7660  141.1710   39.9330 O.co2   134 GLU137     -0.8000 DICT
   1054 N         124.9170  141.5570   33.4760 N.am    135 ARG138     -0.5000 BACKBONE|DICT|DIRECT
   1055 CA        125.3370  142.1390   32.1960 C.3     135 ARG138      0.1400 BACKBONE|DICT|DIRECT
   1056 C         126.8400  142.0100   31.9470 C.2     135 ARG138      0.5000 BACKBONE|DICT|DIRECT
   1057 O         127.4770  142.9180   31.4120 O.2     135 ARG138     -0.5000 BACKBONE|DICT|DIRECT
   1058 CB        124.9120  143.6120   32.0710 C.3     135 ARG138     -0.1200 DICT
   1059 CG        123.3970  143.8330   32.0540 C.3     135 ARG138     -0.0500 DICT
   1060 CD        123.0410  145.1990   31.4550 C.3     135 ARG138      0.1900 DICT
   1061 NE        122.5710  145.0670   30.0770 N.pl3   135 ARG138     -0.7000 DICT
   1062 CZ        123.1530  145.6190   29.0150 C.cat   135 ARG138      0.6399 DICT
   1063 NH1       124.2420  146.3720   29.1540 N.pl3   135 ARG138     -0.8000 DICT
   1064 NH2       122.6360  145.4180   27.8080 N.pl3   135 ARG138     -0.8000 DICT
   1065 N         127.4140  140.8870   32.3470 N.am    136 VAL139     -0.5000 BACKBONE|DICT|DIRECT
   1066 CA        128.7810  140.5980   31.9510 C.3     136 VAL139      0.1400 BACKBONE|DICT|DIRECT
   1067 C         128.7030  139.6280   30.7820 C.2     136 VAL139      0.5000 BACKBONE|DICT|DIRECT
   1068 O         127.6480  139.0640   30.5190 O.2     136 VAL139     -0.5000 BACKBONE|DICT|DIRECT
   1069 CB        129.5830  139.9760   33.0970 C.3     136 VAL139     -0.0600 DICT
   1070 CG1       129.7790  140.9910   34.2130 C.3     136 VAL139     -0.1800 DICT
   1071 CG2       128.8900  138.7200   33.6160 C.3     136 VAL139     -0.1800 DICT
   1072 N         129.8060  139.4580   30.0680 N.am    137 ILE140     -0.5000 BACKBONE|DICT|DIRECT
   1073 CA        129.8960  138.4230   29.0470 C.3     137 ILE140      0.1400 BACKBONE|DICT|DIRECT
   1074 C         130.5800  137.1970   29.6630 C.2     137 ILE140      0.5000 BACKBONE|DICT|DIRECT
   1075 O         131.5580  137.3370   30.4050 O.2     137 ILE140     -0.5000 BACKBONE|DICT|DIRECT
   1076 CB        130.6710  138.9530   27.8310 C.3     137 ILE140     -0.0600 DICT
   1077 CG1       129.8270  140.0280   27.1320 C.3     137 ILE140     -0.1200 DICT
   1078 CG2       131.0730  137.8130   26.8980 C.3     137 ILE140     -0.1800 DICT
   1079 CD1       130.4480  140.6130   25.8870 C.3     137 ILE140     -0.1800 DICT
   1080 N         130.0410  136.0080   29.4040 N.am    138 VAL141     -0.5000 BACKBONE|DICT|DIRECT
   1081 CA        130.6190  134.7750   29.9440 C.3     138 VAL141      0.1400 BACKBONE|DICT|DIRECT
   1082 C         131.1760  133.9260   28.7940 C.2     138 VAL141      0.5000 BACKBONE|DICT|DIRECT
   1083 O         130.4940  133.7010   27.7810 O.2     138 VAL141     -0.5000 BACKBONE|DICT|DIRECT
   1084 CB        129.5780  133.9850   30.7780 C.3     138 VAL141     -0.0600 DICT
   1085 CG1       130.1790  132.6850   31.3690 C.3     138 VAL141     -0.1800 DICT
   1086 CG2       129.0210  134.8710   31.8780 C.3     138 VAL141     -0.1800 DICT
   1087 N         132.4270  133.4960   28.9300 N.am    139 VAL142     -0.5000 BACKBONE|DICT|DIRECT
   1088 CA        133.0580  132.6260   27.9400 C.3     139 VAL142      0.1400 BACKBONE|DICT|DIRECT
   1089 C         133.5030  131.3510   28.6490 C.2     139 VAL142      0.5000 BACKBONE|DICT|DIRECT
   1090 O         133.9690  131.4050   29.8050 O.2     139 VAL142     -0.5000 BACKBONE|DICT|DIRECT
   1091 CB        134.2900  133.3080   27.2990 C.3     139 VAL142     -0.0600 DICT
   1092 CG1       134.9800  132.3820   26.2810 C.3     139 VAL142     -0.1800 DICT
   1093 CG2       133.8840  134.6200   26.6380 C.3     139 VAL142     -0.1800 DICT
   1094 N         133.3230  130.2070   27.9880 N.am    140 SER143     -0.5000 BACKBONE|DICT|DIRECT
   1095 CA        133.8960  128.9530   28.4750 C.3     140 SER143      0.1400 BACKBONE|DICT|DIRECT
   1096 C         134.4250  128.1410   27.2910 C.2     140 SER143      0.5000 BACKBONE|DICT|DIRECT
   1097 O         133.9380  128.3020   26.1680 O.2     140 SER143     -0.5000 BACKBONE|DICT|DIRECT
   1098 CB        132.8890  128.1620   29.3130 C.3     140 SER143      0.1450 DICT
   1099 OG        131.7850  127.6820   28.5500 O.3     140 SER143     -0.6830 DICT
   1100 N         135.4360  127.3060   27.5310 N.am    141 MET144     -0.5000 BACKBONE|DICT|DIRECT
   1101 CA        136.0710  126.5340   26.4560 C.3     141 MET144      0.1400 BACKBONE|DICT|DIRECT
   1102 C         136.3000  125.0690   26.8430 C.2     141 MET144      0.5000 BACKBONE|DICT|DIRECT
   1103 O         136.4810  124.7570   28.0340 O.2     141 MET144     -0.5000 BACKBONE|DICT|DIRECT
   1104 CB        137.4100  127.1810   26.0540 C.3     141 MET144     -0.1200 DICT
   1105 CG        138.6480  126.6600   26.8100 C.3     141 MET144      0.0475 DICT
   1106 SD        138.7530  127.1100   28.5730 S.3     141 MET144     -0.3350 DICT
   1107 CE        139.1600  128.8580   28.4600 C.3     141 MET144     -0.0125 DICT
   1108 N         136.2750  124.1690   25.8520 N.am    142 ASN145     -0.5000 BACKBONE|DICT|DIRECT
   1109 CA        136.7620  122.8050   26.0770 C.3     142 ASN145      0.1400 BACKBONE|DICT|DIRECT
   1110 C         138.2730  122.7400   25.8300 C.2     142 ASN145      0.5000 BACKBONE|DICT|DIRECT
   1111 O         138.7690  123.3130   24.8460 O.2     142 ASN145     -0.5000 BACKBONE|DICT|DIRECT
   1112 CB        136.0150  121.7730   25.2080 C.3     142 ASN145     -0.1200 DICT
   1113 CG        134.5570  121.6310   25.5990 C.2     142 ASN145      0.5000 DICT
   1114 ND2       133.7600  120.9790   24.7430 N.am    142 ASN145     -0.7600 DICT
   1115 OD1       134.1470  122.1090   26.6630 O.2     142 ASN145     -0.5000 DICT
   1116 N         138.9960  122.0740   26.7390 N.am    143 TYR146     -0.5000 BACKBONE|DICT|DIRECT
   1117 CA        140.4280  121.8220   26.5660 C.3     143 TYR146      0.1400 BACKBONE|DICT|DIRECT
   1118 C         140.7130  120.3240   26.7130 C.2     143 TYR146      0.5000 BACKBONE|DICT|DIRECT
   1119 O         140.0060  119.6360   27.4480 O.2     143 TYR146     -0.5000 BACKBONE|DICT|DIRECT
   1120 CB        141.2540  122.6330   27.5810 C.3     143 TYR146     -0.0050 DICT
   1121 CG        140.9830  122.2980   29.0490 C.ar    143 TYR146     -0.1150 DICT
   1122 CD1       139.9690  122.9390   29.7610 C.ar    143 TYR146     -0.1150 DICT
   1123 CD2       141.7550  121.3580   29.7200 C.ar    143 TYR146     -0.1150 DICT
   1124 CE1       139.7360  122.6500   31.1050 C.ar    143 TYR146     -0.1150 DICT
   1125 CE2       141.5250  121.0550   31.0450 C.ar    143 TYR146     -0.1150 DICT
   1126 CZ        140.5170  121.7020   31.7350 C.ar    143 TYR146      0.1500 DICT
   1127 OH        140.3030  121.3920   33.0640 O.3     143 TYR146     -0.5850 DICT
   1128 N         141.7350  119.8210   26.0150 N.am    144 ARG147     -0.5000 BACKBONE|DICT|DIRECT
   1129 CA        142.1060  118.3990   26.0840 C.3     144 ARG147      0.1400 BACKBONE|DICT|DIRECT
   1130 C         142.5130  117.9560   27.4920 C.2     144 ARG147      0.5000 BACKBONE|DICT|DIRECT
   1131 O         143.1920  118.6860   28.2170 O.2     144 ARG147     -0.5000 BACKBONE|DICT|DIRECT
   1132 CB        143.2510  118.0900   25.1160 C.3     144 ARG147     -0.1200 DICT
   1133 CG        142.8450  118.0810   23.6440 C.3     144 ARG147     -0.0500 DICT
   1134 CD        144.0720  117.9490   22.7360 C.3     144 ARG147      0.1900 DICT
   1135 NE        144.7470  119.2390   22.5620 N.pl3   144 ARG147     -0.7000 DICT
   1136 CZ        145.8770  119.4120   21.8780 C.cat   144 ARG147      0.6399 DICT
   1137 NH1       146.4810  118.3660   21.3010 N.pl3   144 ARG147     -0.8000 DICT
   1138 NH2       146.4000  120.6350   21.7610 N.pl3   144 ARG147     -0.8000 DICT
   1139 N         142.1000  116.7500   27.8710 N.am    145 VAL148     -0.5000 BACKBONE|DICT|DIRECT
   1140 CA        142.3830  116.2170   29.1990 C.3     145 VAL148      0.1400 BACKBONE|DICT|DIRECT
   1141 C         142.9930  114.8090   29.0670 C.2     145 VAL148      0.5000 BACKBONE|DICT|DIRECT
   1142 O         143.0250  114.2370   27.9630 O.2     145 VAL148     -0.5000 BACKBONE|DICT|DIRECT
   1143 CB        141.0840  116.1990   30.0650 C.3     145 VAL148     -0.0600 DICT
   1144 CG1       140.6160  117.6230   30.3400 C.3     145 VAL148     -0.1800 DICT
   1145 CG2       139.9690  115.4160   29.3620 C.3     145 VAL148     -0.1800 DICT
   1146 N         143.4840  114.2510   30.1690 N.am    146 GLY149     -0.5000 BACKBONE|DICT|DIRECT
   1147 CA        144.0970  112.9270   30.1230 C.3     146 GLY149      0.0800 BACKBONE|DICT|DIRECT
   1148 C         145.4130  112.9430   29.3620 C.2     146 GLY149      0.5000 BACKBONE|DICT|DIRECT
   1149 O         146.0380  114.0070   29.1970 O.2     146 GLY149     -0.5000 BACKBONE|DICT|DIRECT
   1150 N         145.8450  111.7720   28.9050 N.am    147 ALA150     -0.5000 BACKBONE|DICT|DIRECT
   1151 CA        147.0710  111.6620   28.1320 C.3     147 ALA150      0.1400 BACKBONE|DICT|DIRECT
   1152 C         146.9970  112.5110   26.8700 C.2     147 ALA150      0.5000 BACKBONE|DICT|DIRECT
   1153 O         148.0050  113.0730   26.4420 O.2     147 ALA150     -0.5000 BACKBONE|DICT|DIRECT
   1154 CB        147.3720  110.1930   27.7760 C.3     147 ALA150     -0.1800 DICT
   1155 N         145.8080  112.6010   26.2710 N.am    148 LEU151     -0.5000 BACKBONE|DICT|DIRECT
   1156 CA        145.6560  113.3600   25.0320 C.3     148 LEU151      0.1400 BACKBONE|DICT|DIRECT
   1157 C         145.9740  114.8390   25.2440 C.2     148 LEU151      0.5000 BACKBONE|DICT|DIRECT
   1158 O         146.3400  115.5360   24.2960 O.2     148 LEU151     -0.5000 BACKBONE|DICT|DIRECT
   1159 CB        144.2450  113.1940   24.4410 C.3     148 LEU151     -0.1200 DICT
   1160 CG        143.8920  111.7970   23.8990 C.3     148 LEU151     -0.0600 DICT
   1161 CD1       142.4100  111.6780   23.5910 C.3     148 LEU151     -0.1800 DICT
   1162 CD2       144.7080  111.4590   22.6640 C.3     148 LEU151     -0.1800 DICT
   1163 N         145.8320  115.3120   26.4830 N.am    149 GLY152     -0.5000 BACKBONE|DICT|DIRECT
   1164 CA        146.0780  116.7120   26.7920 C.3     149 GLY152      0.0800 BACKBONE|DICT|DIRECT
   1165 C         147.3540  116.9720   27.5830 C.2     149 GLY152      0.5000 BACKBONE|DICT|DIRECT
   1166 O         147.8460  118.1120   27.6490 O.2     149 GLY152     -0.5000 BACKBONE|DICT|DIRECT
   1167 N         147.9020  115.9340   28.2030 N.am    150 PHE153     -0.5000 BACKBONE|DICT|DIRECT
   1168 CA        149.0310  116.1620   29.0980 C.3     150 PHE153      0.1400 BACKBONE|DICT|DIRECT
   1169 C         150.2170  115.1910   28.9880 C.2     150 PHE153      0.5000 BACKBONE|DICT|DIRECT
   1170 O         151.1840  115.3040   29.7570 O.2     150 PHE153     -0.5000 BACKBONE|DICT|DIRECT
   1171 CB        148.5250  116.3020   30.5290 C.3     150 PHE153     -0.0050 DICT
   1172 CG        147.6960  117.5500   30.7500 C.ar    150 PHE153     -0.1150 DICT
   1173 CD1       148.3110  118.7660   31.0360 C.ar    150 PHE153     -0.1150 DICT
   1174 CD2       146.3000  117.5060   30.6590 C.ar    150 PHE153     -0.1150 DICT
   1175 CE1       147.5500  119.9430   31.2470 C.ar    150 PHE153     -0.1150 DICT
   1176 CE2       145.5220  118.6620   30.8610 C.ar    150 PHE153     -0.1150 DICT
   1177 CZ        146.1440  119.8890   31.1540 C.ar    150 PHE153     -0.1150 DICT
   1178 N         150.1550  114.2670   28.0260 N.am    151 LEU154     -0.5000 BACKBONE|DICT|DIRECT
   1179 CA        151.3010  113.3980   27.7250 C.3     151 LEU154      0.1400 BACKBONE|DICT|DIRECT
   1180 C         152.5650  114.2260   27.5520 C.2     151 LEU154      0.5000 BACKBONE|DICT|DIRECT
   1181 O         152.5620  115.2110   26.8110 O.2     151 LEU154     -0.5000 BACKBONE|DICT|DIRECT
   1182 CB        151.0740  112.5920   26.4450 C.3     151 LEU154     -0.1200 DICT
   1183 CG        152.1150  111.5030   26.1460 C.3     151 LEU154     -0.0600 DICT
   1184 CD1       151.9160  110.3650   27.1210 C.3     151 LEU154     -0.1800 DICT
   1185 CD2       151.9990  110.9840   24.7090 C.3     151 LEU154     -0.1800 DICT
   1186 N         153.6410  113.8250   28.2280 N.am    152 ALA155     -0.5000 BACKBONE|DICT|DIRECT
   1187 CA        154.8700  114.6130   28.2190 C.3     152 ALA155      0.1400 BACKBONE|DICT|DIRECT
   1188 C         156.1150  113.8130   27.8500 C.2     152 ALA155      0.5000 BACKBONE|DICT|DIRECT
   1189 O         156.3780  112.7520   28.4140 O.2     152 ALA155     -0.5000 BACKBONE|DICT|DIRECT
   1190 CB        155.0730  115.3240   29.5760 C.3     152 ALA155     -0.1800 DICT
   1191 N         156.8470  114.3350   26.8710 N.am    153 LEU156     -0.5000 BACKBONE|DICT|DIRECT
   1192 CA        158.2390  113.9860   26.6280 C.3     153 LEU156      0.1400 BACKBONE|DICT|DIRECT
   1193 C         158.9860  115.3170   26.5520 C.2     153 LEU156      0.5000 BACKBONE|DICT|DIRECT
   1194 O         159.0680  115.9190   25.4800 O.2     153 LEU156     -0.5000 BACKBONE|DICT|DIRECT
   1195 CB        158.3920  113.2380   25.3080 C.3     153 LEU156     -0.1200 DICT
   1196 CG        158.0340  111.7540   25.2920 C.3     153 LEU156     -0.0600 DICT
   1197 CD1       158.3860  111.1410   23.9480 C.3     153 LEU156     -0.1800 DICT
   1198 CD2       158.7530  111.0360   26.4150 C.3     153 LEU156     -0.1800 DICT
   1199 N         159.5160  115.7870   27.6950 N.am    154 PRO157     -0.1400 BACKBONE|DICT|DIRECT
   1200 CA        160.0630  117.1470   27.8370 C.3     154 PRO157      0.0100 BACKBONE|DICT|DIRECT
   1201 C         161.0430  117.5300   26.7260 C.2     154 PRO157      0.5000 BACKBONE|DICT|DIRECT
   1202 O         162.0320  116.8290   26.5200 O.2     154 PRO157     -0.5000 BACKBONE|DICT|DIRECT
   1203 CB        160.7860  117.0900   29.1860 C.3     154 PRO157     -0.1200 DICT
   1204 CG        160.0680  116.0240   29.9520 C.3     154 PRO157     -0.1200 DICT
   1205 CD        159.6700  114.9960   28.9300 C.3     154 PRO157     -0.0500 DICT
   1206 N         160.7490  118.6180   26.0140 N.am    155 GLY158     -0.5000 BACKBONE|DICT|DIRECT
   1207 CA        161.6200  119.1180   24.9620 C.3     155 GLY158      0.0800 BACKBONE|DICT|DIRECT
   1208 C         161.2440  118.6950   23.5540 C.2     155 GLY158      0.5000 BACKBONE|DICT|DIRECT
   1209 O         161.7090  119.2770   22.5730 O.2     155 GLY158     -0.5000 BACKBONE|DICT|DIRECT
   1210 N         160.3930  117.6800   23.4600 N.am    156 ASN159     -0.5000 BACKBONE|DICT|DIRECT
   1211 CA        159.9830  117.1090   22.1850 C.3     156 ASN159      0.1400 BACKBONE|DICT|DIRECT
   1212 C         158.6370  117.6760   21.7320 C.2     156 ASN159      0.5000 BACKBONE|DICT|DIRECT
   1213 O         157.5980  117.3790   22.3340 O.2     156 ASN159     -0.5000 BACKBONE|DICT|DIRECT
   1214 CB        159.8920  115.5910   22.3370 C.3     156 ASN159     -0.1200 DICT
   1215 CG        159.5690  114.8850   21.0410 C.2     156 ASN159      0.5000 DICT
   1216 ND2       159.8970  113.5990   20.9780 N.am    156 ASN159     -0.7600 DICT
   1217 OD1       159.0230  115.4750   20.1110 O.2     156 ASN159     -0.5000 DICT
   1218 N         158.6400  118.4670   20.6440 N.am    157 PRO160     -0.1400 BACKBONE|DICT|DIRECT
   1219 CA        157.3970  119.1320   20.2220 C.3     157 PRO160      0.0100 BACKBONE|DICT|DIRECT
   1220 C         156.3310  118.1770   19.6740 C.2     157 PRO160      0.5000 BACKBONE|DICT|DIRECT
   1221 O         155.2180  118.6260   19.3740 O.2     157 PRO160     -0.5000 BACKBONE|DICT|DIRECT
   1222 CB        157.8670  120.1260   19.1490 C.3     157 PRO160     -0.1200 DICT
   1223 CG        159.1760  119.5740   18.6500 C.3     157 PRO160     -0.1200 DICT
   1224 CD        159.7960  118.8200   19.7960 C.3     157 PRO160     -0.0500 DICT
   1225 N         156.6560  116.8880   19.5580 N.am    158 GLU161     -0.5000 BACKBONE|DICT|DIRECT
   1226 CA        155.6600  115.8810   19.1840 C.3     158 GLU161      0.1400 BACKBONE|DICT|DIRECT
   1227 C         154.7790  115.5160   20.3820 C.2     158 GLU161      0.5000 BACKBONE|DICT|DIRECT
   1228 O         153.6740  114.9840   20.2130 O.2     158 GLU161     -0.5000 BACKBONE|DICT|DIRECT
   1229 CB        156.3290  114.6170   18.6200 C.3     158 GLU161     -0.1200 DICT
   1230 CG        157.2790  114.8690   17.4540 C.3     158 GLU161     -0.2200 DICT
   1231 CD        156.5810  115.4820   16.2560 C.2     158 GLU161      0.7000 DICT
   1232 OE1       155.5470  114.9310   15.8270 O.co2   158 GLU161     -0.8000 DICT
   1233 OE2       157.0610  116.5160   15.7470 O.co2   158 GLU161     -0.8000 DICT
   1234 N         155.2800  115.7960   21.5840 N.am    159 ALA162     -0.5000 BACKBONE|DICT|DIRECT
   1235 CA        154.5240  115.5750   22.8190 C.3     159 ALA162      0.1400 BACKBONE|DICT|DIRECT
   1236 C         155.2060  116.2920   23.9820 C.2     159 ALA162      0.5000 BACKBONE|DICT|DIRECT
   1237 O         155.7830  115.6490   24.8630 O.2     159 ALA162     -0.5000 BACKBONE|DICT|DIRECT
   1238 CB        154.4050  114.0820   23.1140 C.3     159 ALA162     -0.1800 DICT
   1239 N         155.1320  117.6330   23.9930 N.am    160 PRO163     -0.1400 BACKBONE|DICT|DIRECT
   1240 CA        155.9530  118.4300   24.9070 C.3     160 PRO163      0.0100 BACKBONE|DICT|DIRECT
   1241 C         155.3470  118.5560   26.2990 C.2     160 PRO163      0.5000 BACKBONE|DICT|DIRECT
   1242 O         156.0180  119.0710   27.2040 O.2     160 PRO163     -0.5000 BACKBONE|DICT|DIRECT
   1243 CB        155.9740  119.8010   24.2280 C.3     160 PRO163     -0.1200 DICT
   1244 CG        154.6200  119.9020   23.5960 C.3     160 PRO163     -0.1200 DICT
   1245 CD        154.2900  118.4840   23.1270 C.3     160 PRO163     -0.0500 DICT
   1246 N         154.1110  118.0910   26.4680 N.am    161 GLY164     -0.5000 BACKBONE|DICT|DIRECT
   1247 CA        153.3920  118.2910   27.7110 C.3     161 GLY164      0.0800 BACKBONE|DICT|DIRECT
   1248 C         152.5680  119.5690   27.7260 C.2     161 GLY164      0.5000 BACKBONE|DICT|DIRECT
   1249 O         152.7400  120.4360   26.8660 O.2     161 GLY164     -0.5000 BACKBONE|DICT|DIRECT
   1250 N         151.6550  119.6730   28.6920 N.am    162 ASN165     -0.5000 BACKBONE|DICT|DIRECT
   1251 CA        150.8790  120.9010   28.9090 C.3     162 ASN165      0.1400 BACKBONE|DICT|DIRECT
   1252 C         149.9500  121.3300   27.7620 C.2     162 ASN165      0.5000 BACKBONE|DICT|DIRECT
   1253 O         149.5060  122.4840   27.7210 O.2     162 ASN165     -0.5000 BACKBONE|DICT|DIRECT
   1254 CB        151.8010  122.0750   29.3110 C.3     162 ASN165     -0.1200 DICT
   1255 CG        152.3590  121.9190   30.7110 C.2     162 ASN165      0.5000 DICT
   1256 ND2       153.2770  122.8100   31.0910 N.am    162 ASN165     -0.7600 DICT
   1257 OD1       151.9710  121.0020   31.4480 O.2     162 ASN165     -0.5000 DICT
   1258 N         149.6570  120.4230   26.8340 N.am    163 MET166     -0.5000 BACKBONE|DICT|DIRECT
   1259 CA        148.8120  120.7780   25.6950 C.3     163 MET166      0.1400 BACKBONE|DICT|DIRECT
   1260 C         147.4310  121.3320   26.1050 C.2     163 MET166      0.5000 BACKBONE|DICT|DIRECT
   1261 O         146.9530  122.3300   25.5340 O.2     163 MET166     -0.5000 BACKBONE|DICT|DIRECT
   1262 CB        148.6590  119.5870   24.7360 C.3     163 MET166     -0.1200 DICT
   1263 CG        149.9740  119.0850   24.1620 C.3     163 MET166      0.0475 DICT
   1264 SD        150.8920  117.9760   25.2710 S.3     163 MET166     -0.3350 DICT
   1265 CE        149.9690  116.4400   25.0280 C.3     163 MET166     -0.0125 DICT
   1266 N         146.7880  120.7020   27.0850 N.am    164 GLY167     -0.5000 BACKBONE|DICT|DIRECT
   1267 CA        145.4920  121.1870   27.5580 C.3     164 GLY167      0.0800 BACKBONE|DICT|DIRECT
   1268 C         145.5760  122.6140   28.0960 C.2     164 GLY167      0.5000 BACKBONE|DICT|DIRECT
   1269 O         144.6160  123.3990   27.9910 O.2     164 GLY167     -0.5000 BACKBONE|DICT|DIRECT
   1270 N         146.7190  122.9570   28.6860 N.am    165 LEU168     -0.5000 BACKBONE|DICT|DIRECT
   1271 CA        146.9200  124.3230   29.1740 C.3     165 LEU168      0.1400 BACKBONE|DICT|DIRECT
   1272 C         147.1270  125.2810   27.9920 C.2     165 LEU168      0.5000 BACKBONE|DICT|DIRECT
   1273 O         146.6510  126.4230   28.0120 O.2     165 LEU168     -0.5000 BACKBONE|DICT|DIRECT
   1274 CB        148.0970  124.3950   30.1570 C.3     165 LEU168     -0.1200 DICT
   1275 CG        147.8490  123.8120   31.5550 C.3     165 LEU168     -0.0600 DICT
   1276 CD1       149.1710  123.6670   32.3330 C.3     165 LEU168     -0.1800 DICT
   1277 CD2       146.8580  124.6700   32.3390 C.3     165 LEU168     -0.1800 DICT
   1278 N         147.8240  124.8170   26.9550 N.am    166 PHE169     -0.5000 BACKBONE|DICT|DIRECT
   1279 CA        147.9710  125.6350   25.7510 C.3     166 PHE169      0.1400 BACKBONE|DICT|DIRECT
   1280 C         146.6310  125.8120   25.0050 C.2     166 PHE169      0.5000 BACKBONE|DICT|DIRECT
   1281 O         146.4000  126.8560   24.3760 O.2     166 PHE169     -0.5000 BACKBONE|DICT|DIRECT
   1282 CB        149.0780  125.0890   24.8420 C.3     166 PHE169     -0.0050 DICT
   1283 CG        150.4630  125.5600   25.2300 C.ar    166 PHE169     -0.1150 DICT
   1284 CD1       150.7980  126.9080   25.1420 C.ar    166 PHE169     -0.1150 DICT
   1285 CD2       151.4250  124.6600   25.6780 C.ar    166 PHE169     -0.1150 DICT
   1286 CE1       152.0780  127.3610   25.4930 C.ar    166 PHE169     -0.1150 DICT
   1287 CE2       152.7070  125.1040   26.0340 C.ar    166 PHE169     -0.1150 DICT
   1288 CZ        153.0320  126.4510   25.9380 C.ar    166 PHE169     -0.1150 DICT
   1289 N         145.7510  124.8140   25.0950 N.am    167 ASP170     -0.5000 BACKBONE|DICT|DIRECT
   1290 CA        144.3900  124.9410   24.5600 C.3     167 ASP170      0.1400 BACKBONE|DICT|DIRECT
   1291 C         143.6810  126.1180   25.2470 C.2     167 ASP170      0.5000 BACKBONE|DICT|DIRECT
   1292 O         143.1530  127.0150   24.5800 O.2     167 ASP170     -0.5000 BACKBONE|DICT|DIRECT
   1293 CB        143.5750  123.6530   24.7780 C.3     167 ASP170     -0.2200 DICT
   1294 CG        144.0880  122.4590   23.9510 C.2     167 ASP170      0.7000 DICT
   1295 OD1       144.8820  122.6520   23.0100 O.co2   167 ASP170     -0.8000 DICT
   1296 OD2       143.6770  121.3080   24.2380 O.co2   167 ASP170     -0.8000 DICT
   1297 N         143.6700  126.1010   26.5820 N.am    168 GLN171     -0.5000 BACKBONE|DICT|DIRECT
   1298 CA        143.1510  127.2110   27.3680 C.3     168 GLN171      0.1400 BACKBONE|DICT|DIRECT
   1299 C         143.7480  128.5540   26.9330 C.2     168 GLN171      0.5000 BACKBONE|DICT|DIRECT
   1300 O         143.0240  129.5400   26.8050 O.2     168 GLN171     -0.5000 BACKBONE|DICT|DIRECT
   1301 CB        143.4300  126.9930   28.8660 C.3     168 GLN171     -0.1200 DICT
   1302 CG        142.6780  125.8150   29.5020 C.3     168 GLN171     -0.1200 DICT
   1303 CD        143.1540  125.5430   30.9160 C.2     168 GLN171      0.5000 DICT
   1304 NE2       142.8940  124.3260   31.4140 N.am    168 GLN171     -0.7600 DICT
   1305 OE1       143.7530  126.4190   31.5600 O.2     168 GLN171     -0.5000 DICT
   1306 N         145.0590  128.6040   26.7070 N.am    169 GLN172     -0.5000 BACKBONE|DICT|DIRECT
   1307 CA        145.7020  129.8810   26.4060 C.3     169 GLN172      0.1400 BACKBONE|DICT|DIRECT
   1308 C         145.2430  130.3870   25.0420 C.2     169 GLN172      0.5000 BACKBONE|DICT|DIRECT
   1309 O         145.0170  131.5900   24.8480 O.2     169 GLN172     -0.5000 BACKBONE|DICT|DIRECT
   1310 CB        147.2230  129.7420   26.4270 C.3     169 GLN172     -0.1200 DICT
   1311 CG        147.9980  131.0600   26.4370 C.3     169 GLN172     -0.1200 DICT
   1312 CD        149.5050  130.8100   26.4480 C.2     169 GLN172      0.5000 DICT
   1313 NE2       150.1450  131.0140   27.6010 N.am    169 GLN172     -0.7600 DICT
   1314 OE1       150.0720  130.4000   25.4420 O.2     169 GLN172     -0.5000 DICT
   1315 N         145.0970  129.4660   24.0960 N.am    170 LEU173     -0.5000 BACKBONE|DICT|DIRECT
   1316 CA        144.7010  129.8680   22.7550 C.3     170 LEU173      0.1400 BACKBONE|DICT|DIRECT
   1317 C         143.2870  130.4610   22.7830 C.2     170 LEU173      0.5000 BACKBONE|DICT|DIRECT
   1318 O         142.9970  131.4210   22.0670 O.2     170 LEU173     -0.5000 BACKBONE|DICT|DIRECT
   1319 CB        144.8070  128.6890   21.7810 C.3     170 LEU173     -0.1200 DICT
   1320 CG        144.6300  129.0370   20.2980 C.3     170 LEU173     -0.0600 DICT
   1321 CD1       145.6260  130.1120   19.8390 C.3     170 LEU173     -0.1800 DICT
   1322 CD2       144.7450  127.7840   19.4410 C.3     170 LEU173     -0.1800 DICT
   1323 N         142.4210  129.9100   23.6360 N.am    171 ALA174     -0.5000 BACKBONE|DICT|DIRECT
   1324 CA        141.0790  130.4740   23.8060 C.3     171 ALA174      0.1400 BACKBONE|DICT|DIRECT
   1325 C         141.1120  131.8850   24.4100 C.2     171 ALA174      0.5000 BACKBONE|DICT|DIRECT
   1326 O         140.3370  132.7530   23.9910 O.2     171 ALA174     -0.5000 BACKBONE|DICT|DIRECT
   1327 CB        140.1820  129.5430   24.6400 C.3     171 ALA174     -0.1800 DICT
   1328 N         141.9990  132.1200   25.3830 N.am    172 LEU175     -0.5000 BACKBONE|DICT|DIRECT
   1329 CA        142.1600  133.4700   25.9540 C.3     172 LEU175      0.1400 BACKBONE|DICT|DIRECT
   1330 C         142.5890  134.4580   24.8720 C.2     172 LEU175      0.5000 BACKBONE|DICT|DIRECT
   1331 O         142.1700  135.6200   24.8680 O.2     172 LEU175     -0.5000 BACKBONE|DICT|DIRECT
   1332 CB        143.1800  133.4880   27.0980 C.3     172 LEU175     -0.1200 DICT
   1333 CG        143.0420  132.4630   28.2280 C.3     172 LEU175     -0.0600 DICT
   1334 CD1       143.9870  132.7900   29.3770 C.3     172 LEU175     -0.1800 DICT
   1335 CD2       141.6040  132.3390   28.7220 C.3     172 LEU175     -0.1800 DICT
   1336 N         143.4160  133.9800   23.9480 N.am    173 GLN176     -0.5000 BACKBONE|DICT|DIRECT
   1337 CA        143.8720  134.7890   22.8280 C.3     173 GLN176      0.1400 BACKBONE|DICT|DIRECT
   1338 C         142.7020  135.0760   21.8860 C.2     173 GLN176      0.5000 BACKBONE|DICT|DIRECT
   1339 O         142.6000  136.1760   21.3250 O.2     173 GLN176     -0.5000 BACKBONE|DICT|DIRECT
   1340 CB        144.9980  134.0590   22.0920 C.3     173 GLN176     -0.1200 DICT
   1341 CG        145.6280  134.8390   20.9710 C.3     173 GLN176     -0.1200 DICT
   1342 CD        146.2470  136.1320   21.4610 C.2     173 GLN176      0.5000 DICT
   1343 NE2       147.4440  136.0380   22.0340 N.am    173 GLN176     -0.7600 DICT
   1344 OE1       145.6530  137.2020   21.3330 O.2     173 GLN176     -0.5000 DICT
   1345 N         141.8170  134.0910   21.7230 N.am    174 TRP177     -0.5000 BACKBONE|DICT|DIRECT
   1346 CA        140.6300  134.2650   20.8790 C.3     174 TRP177      0.1400 BACKBONE|DICT|DIRECT
   1347 C         139.7760  135.4210   21.4160 C.2     174 TRP177      0.5000 BACKBONE|DICT|DIRECT
   1348 O         139.3540  136.3060   20.6640 O.2     174 TRP177     -0.5000 BACKBONE|DICT|DIRECT
   1349 CB        139.8050  132.9680   20.7860 C.3     174 TRP177     -0.1200 DICT
   1350 CG        138.6200  133.0970   19.8520 C.ar    174 TRP177      0.0750 DICT
   1351 CD1       138.5730  132.7630   18.5180 C.ar    174 TRP177     -0.1150 DICT
   1352 CD2       137.3260  133.6280   20.1760 C.ar    174 TRP177     -0.0550 DICT
   1353 CE2       136.5430  133.5790   18.9970 C.ar    174 TRP177      0.1300 DICT
   1354 CE3       136.7520  134.1350   21.3490 C.ar    174 TRP177     -0.1150 DICT
   1355 NE1       137.3250  133.0480   18.0020 N.pl3   174 TRP177     -0.5700 DICT
   1356 CZ2       135.2150  134.0230   18.9610 C.ar    174 TRP177     -0.1150 DICT
   1357 CZ3       135.4330  134.5690   21.3140 C.ar    174 TRP177     -0.1150 DICT
   1358 CH2       134.6810  134.5130   20.1260 C.ar    174 TRP177     -0.1150 DICT
   1359 N         139.5460  135.4210   22.7250 N.am    175 VAL178     -0.5000 BACKBONE|DICT|DIRECT
   1360 CA        138.8460  136.5200   23.3800 C.3     175 VAL178      0.1400 BACKBONE|DICT|DIRECT
   1361 C         139.5590  137.8770   23.2020 C.2     175 VAL178      0.5000 BACKBONE|DICT|DIRECT
   1362 O         138.9020  138.8860   22.9170 O.2     175 VAL178     -0.5000 BACKBONE|DICT|DIRECT
   1363 CB        138.6210  136.2260   24.8820 C.3     175 VAL178     -0.0600 DICT
   1364 CG1       138.0510  137.4410   25.5840 C.3     175 VAL178     -0.1800 DICT
   1365 CG2       137.6910  135.0320   25.0540 C.3     175 VAL178     -0.1800 DICT
   1366 N         140.8870  137.9140   23.3550 N.am    176 GLN179     -0.5000 BACKBONE|DICT|DIRECT
   1367 CA        141.6110  139.1740   23.1550 C.3     176 GLN179      0.1400 BACKBONE|DICT|DIRECT
   1368 C         141.3690  139.7150   21.7440 C.2     176 GLN179      0.5000 BACKBONE|DICT|DIRECT
   1369 O         141.1670  140.9160   21.5590 O.2     176 GLN179     -0.5000 BACKBONE|DICT|DIRECT
   1370 CB        143.1240  139.0280   23.4160 C.3     176 GLN179     -0.1200 DICT
   1371 CG        143.5330  138.9680   24.8920 C.3     176 GLN179     -0.1200 DICT
   1372 CD        143.0220  140.1590   25.6950 C.2     176 GLN179      0.5000 DICT
   1373 NE2       142.1150  139.9030   26.6290 N.am    176 GLN179     -0.7600 DICT
   1374 OE1       143.4280  141.2920   25.4630 O.2     176 GLN179     -0.5000 DICT
   1375 N         141.3630  138.8240   20.7530 N.am    177 LYS180     -0.5000 BACKBONE|DICT|DIRECT
   1376 CA        141.2290  139.2530   19.3580 C.3     177 LYS180      0.1400 BACKBONE|DICT|DIRECT
   1377 C         139.7910  139.5070   18.8780 C.2     177 LYS180      0.5000 BACKBONE|DICT|DIRECT
   1378 O         139.5650  140.3260   17.9850 O.2     177 LYS180     -0.5000 BACKBONE|DICT|DIRECT
   1379 CB        141.9570  138.2710   18.4300 C.3     177 LYS180     -0.1200 DICT
   1380 CG        143.4670  138.5040   18.4190 C.3     177 LYS180     -0.1200 DICT
   1381 CD        144.2740  137.2120   18.4020 C.3     177 LYS180     -0.1200 DICT
   1382 CE        144.3230  136.5930   17.0150 C.3     177 LYS180      0.1900 DICT
   1383 NZ        145.3370  135.5090   16.9460 N.4     177 LYS180     -0.3000 DICT
   1384 N         138.8220  138.8370   19.4900 N.am    178 ASN181     -0.5000 BACKBONE|DICT|DIRECT
   1385 CA        137.4690  138.8110   18.9380 C.3     178 ASN181      0.1400 BACKBONE|DICT|DIRECT
   1386 C         136.3570  139.3890   19.8150 C.2     178 ASN181      0.5000 BACKBONE|DICT|DIRECT
   1387 O         135.2860  139.7040   19.3050 O.2     178 ASN181     -0.5000 BACKBONE|DICT|DIRECT
   1388 CB        137.0810  137.3690   18.5610 C.3     178 ASN181     -0.1200 DICT
   1389 CG        137.9150  136.8160   17.4180 C.2     178 ASN181      0.5000 DICT
   1390 ND2       138.7330  135.8110   17.7150 N.am    178 ASN181     -0.7600 DICT
   1391 OD1       137.8080  137.2700   16.2780 O.2     178 ASN181     -0.5000 DICT
   1392 N         136.5810  139.4980   21.1230 N.am    179 ILE182     -0.5000 BACKBONE|DICT|DIRECT
   1393 CA        135.4710  139.7970   22.0310 C.3     179 ILE182      0.1400 BACKBONE|DICT|DIRECT
   1394 C         134.8660  141.2130   21.8840 C.2     179 ILE182      0.5000 BACKBONE|DICT|DIRECT
   1395 O         133.6850  141.4180   22.1930 O.2     179 ILE182     -0.5000 BACKBONE|DICT|DIRECT
   1396 CB        135.8250  139.4880   23.5090 C.3     179 ILE182     -0.0600 DICT
   1397 CG1       134.5660  139.1100   24.2900 C.3     179 ILE182     -0.1200 DICT
   1398 CG2       136.5490  140.6660   24.1650 C.3     179 ILE182     -0.1800 DICT
   1399 CD1       134.0110  137.7260   23.9530 C.3     179 ILE182     -0.1800 DICT
   1400 N         135.6450  142.1780   21.3920 N.am    180 ALA183     -0.5000 BACKBONE|DICT|DIRECT
   1401 CA        135.1010  143.5200   21.1640 C.3     180 ALA183      0.1400 BACKBONE|DICT|DIRECT
   1402 C         133.9730  143.4530   20.1480 C.2     180 ALA183      0.5000 BACKBONE|DICT|DIRECT
   1403 O         133.0170  144.2210   20.2210 O.2     180 ALA183     -0.5000 BACKBONE|DICT|DIRECT
   1404 CB        136.1830  144.4800   20.6890 C.3     180 ALA183     -0.1800 DICT
   1405 N         134.0800  142.5220   19.2060 N.am    181 ALA184     -0.5000 BACKBONE|DICT|DIRECT
   1406 CA        133.0800  142.4100   18.1460 C.3     181 ALA184      0.1400 BACKBONE|DICT|DIRECT
   1407 C         131.7260  142.0120   18.7310 C.2     181 ALA184      0.5000 BACKBONE|DICT|DIRECT
   1408 O         130.6730  142.2780   18.1420 O.2     181 ALA184     -0.5000 BACKBONE|DICT|DIRECT
   1409 CB        133.5300  141.4090   17.0980 C.3     181 ALA184     -0.1800 DICT
   1410 N         131.7810  141.3820   19.9020 N.am    182 PHE185     -0.5000 BACKBONE|DICT|DIRECT
   1411 CA        130.6130  140.9090   20.6310 C.3     182 PHE185      0.1400 BACKBONE|DICT|DIRECT
   1412 C         130.2020  141.9200   21.7090 C.2     182 PHE185      0.5000 BACKBONE|DICT|DIRECT
   1413 O         129.2890  141.6580   22.5000 O.2     182 PHE185     -0.5000 BACKBONE|DICT|DIRECT
   1414 CB        130.9520  139.5850   21.3220 C.3     182 PHE185     -0.0050 DICT
   1415 CG        131.1300  138.4170   20.3810 C.ar    182 PHE185     -0.1150 DICT
   1416 CD1       132.3600  138.1680   19.7790 C.ar    182 PHE185     -0.1150 DICT
   1417 CD2       130.0730  137.5450   20.1300 C.ar    182 PHE185     -0.1150 DICT
   1418 CE1       132.5270  137.0820   18.9230 C.ar    182 PHE185     -0.1150 DICT
   1419 CE2       130.2280  136.4510   19.2800 C.ar    182 PHE185     -0.1150 DICT
   1420 CZ        131.4570  136.2210   18.6750 C.ar    182 PHE185     -0.1150 DICT
   1421 N         130.8960  143.0560   21.7570 N.am    183 GLY186     -0.5000 BACKBONE|DICT|DIRECT
   1422 CA        130.6170  144.0840   22.7440 C.3     183 GLY186      0.0800 BACKBONE|DICT|DIRECT
   1423 C         131.3590  143.9250   24.0640 C.2     183 GLY186      0.5000 BACKBONE|DICT|DIRECT
   1424 O         130.9730  144.5300   25.0690 O.2     183 GLY186     -0.5000 BACKBONE|DICT|DIRECT
   1425 N         132.4250  143.1250   24.0710 N.am    184 GLY187     -0.5000 BACKBONE|DICT|DIRECT
   1426 CA        133.1950  142.9110   25.2850 C.3     184 GLY187      0.0800 BACKBONE|DICT|DIRECT
   1427 C         134.4310  143.7910   25.3790 C.2     184 GLY187      0.5000 BACKBONE|DICT|DIRECT
   1428 O         134.8950  144.3390   24.3760 O.2     184 GLY187     -0.5000 BACKBONE|DICT|DIRECT
   1429 N         134.9600  143.9300   26.5920 N.am    185 ASN188     -0.5000 BACKBONE|DICT|DIRECT
   1430 CA        136.1930  144.6820   26.8410 C.3     185 ASN188      0.1400 BACKBONE|DICT|DIRECT
   1431 C         137.3910  143.7410   27.0530 C.2     185 ASN188      0.5000 BACKBONE|DICT|DIRECT
   1432 O         137.5120  143.1180   28.1080 O.2     185 ASN188     -0.5000 BACKBONE|DICT|DIRECT
   1433 CB        136.0070  145.5820   28.0700 C.3     185 ASN188     -0.1200 DICT
   1434 CG        137.1800  146.5400   28.2930 C.2     185 ASN188      0.5000 DICT
   1435 ND2       137.0750  147.3610   29.3260 N.am    185 ASN188     -0.7600 DICT
   1436 OD1       138.1580  146.5460   27.5390 O.2     185 ASN188     -0.5000 DICT
   1437 N         138.2820  143.6360   26.0510 N.am    186 PRO189     -0.1400 BACKBONE|DICT|DIRECT
   1438 CA        139.4630  142.7680   26.1780 C.3     186 PRO189      0.0100 BACKBONE|DICT|DIRECT
   1439 C         140.3990  143.2130   27.3130 C.2     186 PRO189      0.5000 BACKBONE|DICT|DIRECT
   1440 O         141.2440  142.4260   27.7540 O.2     186 PRO189     -0.5000 BACKBONE|DICT|DIRECT
   1441 CB        140.1610  142.9310   24.8240 C.3     186 PRO189     -0.1200 DICT
   1442 CG        139.7180  144.2840   24.3230 C.3     186 PRO189     -0.1200 DICT
   1443 CD        138.3010  144.4320   24.8080 C.3     186 PRO189     -0.0500 DICT
   1444 N         140.2490  144.4550   27.7740 N.am    187 LYS190     -0.5000 BACKBONE|DICT|DIRECT
   1445 CA        141.0700  144.9680   28.8740 C.3     187 LYS190      0.1400 BACKBONE|DICT|DIRECT
   1446 C         140.4510  144.7040   30.2450 C.2     187 LYS190      0.5000 BACKBONE|DICT|DIRECT
   1447 O         140.9860  145.1480   31.2620 O.2     187 LYS190     -0.5000 BACKBONE|DICT|DIRECT
   1448 CB        141.3130  146.4710   28.7180 C.3     187 LYS190     -0.1200 DICT
   1449 CG        142.1620  146.8360   27.5190 C.3     187 LYS190     -0.1200 DICT
   1450 CD        142.3060  148.3460   27.3860 C.3     187 LYS190     -0.1200 DICT
   1451 CE        143.1700  148.6870   26.1890 C.3     187 LYS190      0.1900 DICT
   1452 NZ        144.4170  147.8580   26.2130 N.4     187 LYS190     -0.3000 DICT
   1453 N         139.3190  144.0010   30.2770 N.am    188 SER191     -0.5000 BACKBONE|DICT|DIRECT
   1454 CA        138.6770  143.6880   31.5560 C.3     188 SER191      0.1400 BACKBONE|DICT|DIRECT
   1455 C         138.1680  142.2590   31.5530 C.2     188 SER191      0.5000 BACKBONE|DICT|DIRECT
   1456 O         136.9570  142.0040   31.5010 O.2     188 SER191     -0.5000 BACKBONE|DICT|DIRECT
   1457 CB        137.5370  144.6650   31.8680 C.3     188 SER191      0.1450 DICT
   1458 OG        136.9320  144.3550   33.1120 O.3     188 SER191     -0.6830 DICT
   1459 N         139.1190  141.3330   31.6240 N.am    189 VAL192     -0.5000 BACKBONE|DICT|DIRECT
   1460 CA        138.8430  139.9030   31.5810 C.3     189 VAL192      0.1400 BACKBONE|DICT|DIRECT
   1461 C         139.2590  139.2610   32.9070 C.2     189 VAL192      0.5000 BACKBONE|DICT|DIRECT
   1462 O         140.4080  139.4170   33.3460 O.2     189 VAL192     -0.5000 BACKBONE|DICT|DIRECT
   1463 CB        139.6400  139.2540   30.4360 C.3     189 VAL192     -0.0600 DICT
   1464 CG1       139.4860  137.7360   30.4560 C.3     189 VAL192     -0.1800 DICT
   1465 CG2       139.2180  139.8380   29.0890 C.3     189 VAL192     -0.1800 DICT
   1466 N         138.3340  138.5450   33.5430 N.am    190 THR193     -0.5000 BACKBONE|DICT|DIRECT
   1467 CA        138.6350  137.8130   34.7710 C.3     190 THR193      0.1400 BACKBONE|DICT|DIRECT
   1468 C         138.5090  136.3080   34.5110 C.2     190 THR193      0.5000 BACKBONE|DICT|DIRECT
   1469 O         137.4700  135.8530   34.0280 O.2     190 THR193     -0.5000 BACKBONE|DICT|DIRECT
   1470 CB        137.6730  138.2280   35.9010 C.3     190 THR193      0.2050 DICT
   1471 CG2       137.8770  137.3740   37.1570 C.3     190 THR193     -0.1800 DICT
   1472 OG1       137.9180  139.5960   36.2440 O.3     190 THR193     -0.6830 DICT
   1473 N         139.5650  135.5410   34.7930 N.am    191 LEU194     -0.5000 BACKBONE|DICT|DIRECT
   1474 CA        139.4860  134.0810   34.6610 C.3     191 LEU194      0.1400 BACKBONE|DICT|DIRECT
   1475 C         138.8490  133.5560   35.9340 C.2     191 LEU194      0.5000 BACKBONE|DICT|DIRECT
   1476 O         139.1560  134.0560   37.0260 O.2     191 LEU194     -0.5000 BACKBONE|DICT|DIRECT
   1477 CB        140.8860  133.4550   34.5050 C.3     191 LEU194     -0.1200 DICT
   1478 CG        141.8430  134.0710   33.4710 C.3     191 LEU194     -0.0600 DICT
   1479 CD1       143.2160  133.3660   33.4510 C.3     191 LEU194     -0.1800 DICT
   1480 CD2       141.2070  134.0630   32.0700 C.3     191 LEU194     -0.1800 DICT
   1481 N         137.9490  132.5800   35.8120 N.am    192 PHE195     -0.5000 BACKBONE|DICT|DIRECT
   1482 CA        137.5240  131.8410   36.9940 C.3     192 PHE195      0.1400 BACKBONE|DICT|DIRECT
   1483 C         137.3930  130.3450   36.7220 C.2     192 PHE195      0.5000 BACKBONE|DICT|DIRECT
   1484 O         137.1690  129.9400   35.5810 O.2     192 PHE195     -0.5000 BACKBONE|DICT|DIRECT
   1485 CB        136.2950  132.4760   37.7050 C.3     192 PHE195     -0.0050 DICT
   1486 CG        134.9620  132.3310   36.9800 C.ar    192 PHE195     -0.1150 DICT
   1487 CD1       134.8410  132.5470   35.6200 C.ar    192 PHE195     -0.1150 DICT
   1488 CD2       133.8070  132.0300   37.7090 C.ar    192 PHE195     -0.1150 DICT
   1489 CE1       133.5820  132.4210   34.9820 C.ar    192 PHE195     -0.1150 DICT
   1490 CE2       132.5570  131.9020   37.0880 C.ar    192 PHE195     -0.1150 DICT
   1491 CZ        132.4500  132.1000   35.7170 C.ar    192 PHE195     -0.1150 DICT
   1492 N         137.5800  129.5310   37.7670 N.am    193 GLY196     -0.5000 BACKBONE|DICT|DIRECT
   1493 CA        137.5920  128.0800   37.6330 C.3     193 GLY196      0.0800 BACKBONE|DICT|DIRECT
   1494 C         137.5370  127.3800   38.9780 C.2     193 GLY196      0.5000 BACKBONE|DICT|DIRECT
   1495 O         137.7340  128.0150   40.0300 O.2     193 GLY196     -0.5000 BACKBONE|DICT|DIRECT
   1496 N         137.2217  126.0809   38.9375 N.am    194 GLU197     -0.5000 BACKBONE|DICT|DIRECT
   1497 CA        137.0535  125.2507   40.1208 C.3     194 GLU197      0.1400 BACKBONE|DICT|DIRECT
   1498 C         137.8974  123.9876   40.0148 C.2     194 GLU197      0.5000 BACKBONE|DICT|DIRECT
   1499 O         138.0705  123.4787   38.9073 O.2     194 GLU197     -0.5000 BACKBONE|DICT|DIRECT
   1500 CB        135.5649  124.9550   40.3816 C.3     194 GLU197     -0.1200 DICT
   1501 CG        134.8582  124.1019   39.3008 C.3     194 GLU197     -0.2200 DICT
   1502 CD        134.8228  122.5952   39.5343 C.2     194 GLU197      0.7000 DICT
   1503 OE1       134.8746  122.1739   40.7087 O.co2   194 GLU197     -0.8000 DICT
   1504 OE2       134.7099  121.8829   38.5134 O.co2   194 GLU197     -0.8000 DICT
   1505 N         138.3895  123.4855   41.1560 N.am    195 SER198     -0.5000 BACKBONE|DICT|DIRECT
   1506 CA        139.1383  122.2297   41.2572 C.3     195 SER198      0.1400 BACKBONE|DICT|DIRECT
   1507 C         140.4189  122.3314   40.3972 C.2     195 SER198      0.5000 BACKBONE|DICT|DIRECT
   1508 O         141.1932  123.2761   40.5749 O.2     195 SER198     -0.5000 BACKBONE|DICT|DIRECT
   1509 CB        138.1701  121.0475   40.9545 C.3     195 SER198      0.1450 DICT
   1510 OG        138.7534  119.7560   41.0216 O.3     195 SER198     -0.6830 DICT
   1511 N         140.5980  121.4168   39.4361 N.am    196 ALA199     -0.5000 BACKBONE|DICT|DIRECT
   1512 CA        141.6431  121.5014   38.4120 C.3     196 ALA199      0.1400 BACKBONE|DICT|DIRECT
   1513 C         141.5887  122.7852   37.5619 C.2     196 ALA199      0.5000 BACKBONE|DICT|DIRECT
   1514 O         142.6465  123.2679   37.1789 O.2     196 ALA199     -0.5000 BACKBONE|DICT|DIRECT
   1515 CB        141.6382  120.2458   37.5314 C.3     196 ALA199     -0.1800 DICT
   1516 N         140.3960  123.3620   37.3500 N.am    197 GLY200     -0.5000 BACKBONE|DICT|DIRECT
   1517 CA        140.2440  124.6150   36.6280 C.3     197 GLY200      0.0800 BACKBONE|DICT|DIRECT
   1518 C         140.8520  125.7680   37.4110 C.2     197 GLY200      0.5000 BACKBONE|DICT|DIRECT
   1519 O         141.4750  126.6790   36.8440 O.2     197 GLY200     -0.5000 BACKBONE|DICT|DIRECT
   1520 N         140.6810  125.7430   38.7300 N.am    198 ALA201     -0.5000 BACKBONE|DICT|DIRECT
   1521 CA        141.3160  126.7630   39.5730 C.3     198 ALA201      0.1400 BACKBONE|DICT|DIRECT
   1522 C         142.8360  126.5950   39.6060 C.2     198 ALA201      0.5000 BACKBONE|DICT|DIRECT
   1523 O         143.5740  127.5870   39.6400 O.2     198 ALA201     -0.5000 BACKBONE|DICT|DIRECT
   1524 CB        140.7320  126.7450   40.9800 C.3     198 ALA201     -0.1800 DICT
   1525 N         143.3080  125.3450   39.6210 N.am    199 ALA202     -0.5000 BACKBONE|DICT|DIRECT
   1526 CA        144.7480  125.0930   39.4990 C.3     199 ALA202      0.1400 BACKBONE|DICT|DIRECT
   1527 C         145.2640  125.6920   38.1860 C.2     199 ALA202      0.5000 BACKBONE|DICT|DIRECT
   1528 O         146.3080  126.3560   38.1650 O.2     199 ALA202     -0.5000 BACKBONE|DICT|DIRECT
   1529 CB        145.0480  123.5900   39.5710 C.3     199 ALA202     -0.1800 DICT
   1530 N         144.5090  125.4810   37.1040 N.am    200 SER203     -0.5000 BACKBONE|DICT|DIRECT
   1531 CA        144.8270  126.0730   35.8050 C.3     200 SER203      0.1400 BACKBONE|DICT|DIRECT
   1532 C         144.8870  127.6020   35.9060 C.2     200 SER203      0.5000 BACKBONE|DICT|DIRECT
   1533 O         145.8380  128.2300   35.4240 O.2     200 SER203     -0.5000 BACKBONE|DICT|DIRECT
   1534 CB        143.7800  125.6680   34.7670 C.3     200 SER203      0.1450 DICT
   1535 OG        143.7320  124.2640   34.5980 O.3     200 SER203     -0.6830 DICT
   1536 N         143.8850  128.2020   36.5470 N.am    201 VAL204     -0.5000 BACKBONE|DICT|DIRECT
   1537 CA        143.8850  129.6570   36.7220 C.3     201 VAL204      0.1400 BACKBONE|DICT|DIRECT
   1538 C         145.1790  130.1190   37.4160 C.2     201 VAL204      0.5000 BACKBONE|DICT|DIRECT
   1539 O         145.8320  131.0650   36.9650 O.2     201 VAL204     -0.5000 BACKBONE|DICT|DIRECT
   1540 CB        142.6500  130.1520   37.5120 C.3     201 VAL204     -0.0600 DICT
   1541 CG1       142.8030  131.6320   37.8900 C.3     201 VAL204     -0.1800 DICT
   1542 CG2       141.3820  129.9730   36.7010 C.3     201 VAL204     -0.1800 DICT
   1543 N         145.5750  129.4310   38.4800 N.am    202 SER205     -0.5000 BACKBONE|DICT|DIRECT
   1544 CA        146.7900  129.8310   39.2020 C.3     202 SER205      0.1400 BACKBONE|DICT|DIRECT
   1545 C         148.0380  129.7100   38.3260 C.2     202 SER205      0.5000 BACKBONE|DICT|DIRECT
   1546 O         148.9740  130.5030   38.4660 O.2     202 SER205     -0.5000 BACKBONE|DICT|DIRECT
   1547 CB        146.9600  129.0460   40.5140 C.3     202 SER205      0.1450 DICT
   1548 OG        147.2430  127.6680   40.3010 O.3     202 SER205     -0.6830 DICT
   1549 N         148.0320  128.7450   37.4090 N.am    203 LEU206     -0.5000 BACKBONE|DICT|DIRECT
   1550 CA        149.1800  128.5210   36.5230 C.3     203 LEU206      0.1400 BACKBONE|DICT|DIRECT
   1551 C         149.2510  129.5920   35.4300 C.2     203 LEU206      0.5000 BACKBONE|DICT|DIRECT
   1552 O         150.3410  129.9780   35.0020 O.2     203 LEU206     -0.5000 BACKBONE|DICT|DIRECT
   1553 CB        149.1350  127.1020   35.9130 C.3     203 LEU206     -0.1200 DICT
   1554 CG        149.5880  125.9650   36.8410 C.3     203 LEU206     -0.0600 DICT
   1555 CD1       149.4730  124.5720   36.1840 C.3     203 LEU206     -0.1800 DICT
   1556 CD2       151.0280  126.2130   37.3430 C.3     203 LEU206     -0.1800 DICT
   1557 N         148.0910  130.0680   34.9730 N.am    204 HIS207     -0.5000 BACKBONE|DICT|DIRECT
   1558 CA        148.0580  131.2240   34.0710 C.3     204 HIS207      0.1400 BACKBONE|DICT|DIRECT
   1559 C         148.6300  132.4800   34.7560 C.2     204 HIS207      0.5000 BACKBONE|DICT|DIRECT
   1560 O         149.2020  133.3450   34.0900 O.2     204 HIS207     -0.5000 BACKBONE|DICT|DIRECT
   1561 CB        146.6290  131.4750   33.5400 C.3     204 HIS207     -0.0050 DICT
   1562 CG        146.1750  130.4720   32.5130 C.2     204 HIS207      0.0150 DICT
   1563 CD2       145.2610  129.4690   32.5820 C.2     204 HIS207     -0.0150 DICT
   1564 ND1       146.6920  130.4290   31.2330 N.pl3   204 HIS207     -0.5700 DICT
   1565 CE1       146.1240  129.4370   30.5610 C.2     204 HIS207      0.2950 DICT
   1566 NE2       145.2480  128.8410   31.3550 N.2     204 HIS207     -0.4900 DICT
   1567 N         148.4820  132.5860   36.0830 N.am    205 LEU208     -0.5000 BACKBONE|DICT|DIRECT
   1568 CA        149.1160  133.6730   36.8220 C.3     205 LEU208      0.1400 BACKBONE|DICT|DIRECT
   1569 C         150.6380  133.5570   36.7710 C.2     205 LEU208      0.5000 BACKBONE|DICT|DIRECT
   1570 O         151.3440  134.5610   36.9190 O.2     205 LEU208     -0.5000 BACKBONE|DICT|DIRECT
   1571 CB        148.6500  133.7030   38.2900 C.3     205 LEU208     -0.1200 DICT
   1572 CG        147.2680  134.3190   38.5950 C.3     205 LEU208     -0.0600 DICT
   1573 CD1       146.8440  134.0060   40.0230 C.3     205 LEU208     -0.1800 DICT
   1574 CD2       147.2390  135.8350   38.3680 C.3     205 LEU208     -0.1800 DICT
   1575 N         151.1500  132.3380   36.5740 N.am    206 LEU209     -0.5000 BACKBONE|DICT|DIRECT
   1576 CA        152.6020  132.1380   36.5210 C.3     206 LEU209      0.1400 BACKBONE|DICT|DIRECT
   1577 C         153.1770  132.1220   35.0970 C.2     206 LEU209      0.5000 BACKBONE|DICT|DIRECT
   1578 O         154.3780  132.3110   34.9170 O.2     206 LEU209     -0.5000 BACKBONE|DICT|DIRECT
   1579 CB        153.0080  130.8340   37.2230 C.3     206 LEU209     -0.1200 DICT
   1580 CG        152.6290  130.5440   38.6760 C.3     206 LEU209     -0.0600 DICT
   1581 CD1       153.3840  129.3390   39.1980 C.3     206 LEU209     -0.1800 DICT
   1582 CD2       152.8880  131.7170   39.5670 C.3     206 LEU209     -0.1800 DICT
   1583 N         152.3430  131.8740   34.0870 N.am    207 SER210     -0.5000 BACKBONE|DICT|DIRECT
   1584 CA        152.8760  131.7170   32.7240 C.3     207 SER210      0.1400 BACKBONE|DICT|DIRECT
   1585 C         153.0410  133.0590   32.0120 C.2     207 SER210      0.5000 BACKBONE|DICT|DIRECT
   1586 O         152.0620  133.7690   31.7960 O.2     207 SER210     -0.5000 BACKBONE|DICT|DIRECT
   1587 CB        151.9660  130.8060   31.8960 C.3     207 SER210      0.1450 DICT
   1588 OG        152.5670  130.4950   30.6530 O.3     207 SER210     -0.6830 DICT
   1589 N         154.2760  133.4060   31.6270 N.am    208 PRO211     -0.1400 BACKBONE|DICT|DIRECT
   1590 CA        154.4800  134.7220   31.0030 C.3     208 PRO211      0.0100 BACKBONE|DICT|DIRECT
   1591 C         153.6720  134.8760   29.7150 C.2     208 PRO211      0.5000 BACKBONE|DICT|DIRECT
   1592 O         153.2600  135.9930   29.4000 O.2     208 PRO211     -0.5000 BACKBONE|DICT|DIRECT
   1593 CB        155.9960  134.7540   30.7220 C.3     208 PRO211     -0.1200 DICT
   1594 CG        156.5810  133.8190   31.7460 C.3     208 PRO211     -0.1200 DICT
   1595 CD        155.5470  132.6990   31.8670 C.3     208 PRO211     -0.0500 DICT
   1596 N         153.4300  133.7740   29.0070 N.am    209 GLY212     -0.5000 BACKBONE|DICT|DIRECT
   1597 CA        152.6050  133.7930   27.8080 C.3     209 GLY212      0.0800 BACKBONE|DICT|DIRECT
   1598 C         151.1360  134.1270   28.0530 C.2     209 GLY212      0.5000 BACKBONE|DICT|DIRECT
   1599 O         150.4300  134.5270   27.1280 O.2     209 GLY212     -0.5000 BACKBONE|DICT|DIRECT
   1600 N         150.6570  133.9540   29.2840 N.am    210 SER213     -0.5000 BACKBONE|DICT|DIRECT
   1601 CA        149.2700  134.3120   29.5900 C.3     210 SER213      0.1400 BACKBONE|DICT|DIRECT
   1602 C         149.1060  135.7130   30.2140 C.2     210 SER213      0.5000 BACKBONE|DICT|DIRECT
   1603 O         147.9780  136.1790   30.3840 O.2     210 SER213     -0.5000 BACKBONE|DICT|DIRECT
   1604 CB        148.6280  133.2640   30.5070 C.3     210 SER213      0.1450 DICT
   1605 OG        148.6150  131.9680   29.9050 O.3     210 SER213     -0.6830 DICT
   1606 N         150.2110  136.3810   30.5460 N.am    211 HIS214     -0.5000 BACKBONE|DICT|DIRECT
   1607 CA        150.1090  137.5970   31.3420 C.3     211 HIS214      0.1400 BACKBONE|DICT|DIRECT
   1608 C         149.3060  138.7230   30.6880 C.2     211 HIS214      0.5000 BACKBONE|DICT|DIRECT
   1609 O         148.5100  139.3710   31.3680 O.2     211 HIS214     -0.5000 BACKBONE|DICT|DIRECT
   1610 CB        151.4850  138.0630   31.8380 C.3     211 HIS214     -0.0050 DICT
   1611 CG        152.0230  137.2300   32.9630 C.2     211 HIS214      0.0150 DICT
   1612 CD2       151.5550  136.0890   33.5290 C.2     211 HIS214     -0.0150 DICT
   1613 ND1       153.1780  137.5510   33.6460 N.pl3   211 HIS214     -0.5700 DICT
   1614 CE1       153.4000  136.6460   34.5820 C.2     211 HIS214      0.2950 DICT
   1615 NE2       152.4310  135.7470   34.5310 N.2     211 HIS214     -0.4900 DICT
   1616 N         149.4650  138.9330   29.3850 N.am    212 SER215     -0.5000 BACKBONE|DICT|DIRECT
   1617 CA        148.7170  140.0000   28.7130 C.3     212 SER215      0.1400 BACKBONE|DICT|DIRECT
   1618 C         147.2860  139.5750   28.3560 C.2     212 SER215      0.5000 BACKBONE|DICT|DIRECT
   1619 O         146.5280  140.3620   27.7910 O.2     212 SER215     -0.5000 BACKBONE|DICT|DIRECT
   1620 CB        149.4440  140.4350   27.4390 C.3     212 SER215      0.1450 DICT
   1621 OG        149.3810  139.4010   26.4660 O.3     212 SER215     -0.6830 DICT
   1622 N         146.9200  138.3350   28.6820 N.am    213 LEU216     -0.5000 BACKBONE|DICT|DIRECT
   1623 CA        145.6590  137.7710   28.2040 C.3     213 LEU216      0.1400 BACKBONE|DICT|DIRECT
   1624 C         144.4940  137.8980   29.1910 C.2     213 LEU216      0.5000 BACKBONE|DICT|DIRECT
   1625 O         143.3630  137.4800   28.8840 O.2     213 LEU216     -0.5000 BACKBONE|DICT|DIRECT
   1626 CB        145.8420  136.2940   27.8230 C.3     213 LEU216     -0.1200 DICT
   1627 CG        146.9610  135.9450   26.8340 C.3     213 LEU216     -0.0600 DICT
   1628 CD1       146.8830  134.4680   26.4220 C.3     213 LEU216     -0.1800 DICT
   1629 CD2       146.9070  136.8460   25.6220 C.3     213 LEU216     -0.1800 DICT
   1630 N         144.7560  138.4430   30.3770 N.am    214 PHE217     -0.5000 BACKBONE|DICT|DIRECT
   1631 CA        143.6830  138.6040   31.3660 C.3     214 PHE217      0.1400 BACKBONE|DICT|DIRECT
   1632 C         144.0220  139.6500   32.4070 C.2     214 PHE217      0.5000 BACKBONE|DICT|DIRECT
   1633 O         145.1670  140.1100   32.4800 O.2     214 PHE217     -0.5000 BACKBONE|DICT|DIRECT
   1634 CB        143.3060  137.2590   32.0230 C.3     214 PHE217     -0.0050 DICT
   1635 CG        144.3560  136.6960   32.9510 C.ar    214 PHE217     -0.1150 DICT
   1636 CD1       145.4800  136.0450   32.4470 C.ar    214 PHE217     -0.1150 DICT
   1637 CD2       144.1900  136.7690   34.3360 C.ar    214 PHE217     -0.1150 DICT
   1638 CE1       146.4460  135.5000   33.3050 C.ar    214 PHE217     -0.1150 DICT
   1639 CE2       145.1520  136.2370   35.2080 C.ar    214 PHE217     -0.1150 DICT
   1640 CZ        146.2790  135.5950   34.6960 C.ar    214 PHE217     -0.1150 DICT
   1641 N         143.0270  140.0380   33.2000 N.am    215 THR218     -0.5000 BACKBONE|DICT|DIRECT
   1642 CA        143.1920  141.1400   34.1530 C.3     215 THR218      0.1400 BACKBONE|DICT|DIRECT
   1643 C         143.2960  140.6360   35.5970 C.2     215 THR218      0.5000 BACKBONE|DICT|DIRECT
   1644 O         144.1960  141.0400   36.3390 O.2     215 THR218     -0.5000 BACKBONE|DICT|DIRECT
   1645 CB        141.9790  142.0900   34.0930 C.3     215 THR218      0.2050 DICT
   1646 CG2       142.2480  143.3840   34.8760 C.3     215 THR218     -0.1800 DICT
   1647 OG1       141.6620  142.3900   32.7240 O.3     215 THR218     -0.6830 DICT
   1648 N         142.3560  139.7670   35.9930 N.am    216 ARG219     -0.5000 BACKBONE|DICT|DIRECT
   1649 CA        142.2290  139.3430   37.3930 C.3     216 ARG219      0.1400 BACKBONE|DICT|DIRECT
   1650 C         141.8650  137.8600   37.4440 C.2     216 ARG219      0.5000 BACKBONE|DICT|DIRECT
   1651 O         141.5440  137.2660   36.4100 O.2     216 ARG219     -0.5000 BACKBONE|DICT|DIRECT
   1652 CB        141.1240  140.1560   38.0950 C.3     216 ARG219     -0.1200 DICT
   1653 CG        141.6060  141.3860   38.8020 C.3     216 ARG219     -0.0500 DICT
   1654 CD        140.4700  142.0770   39.5560 C.3     216 ARG219      0.1900 DICT
   1655 NE        139.5710  142.7520   38.6400 N.pl3   216 ARG219     -0.7000 DICT
   1656 CZ        139.7850  143.9660   38.1520 C.cat   216 ARG219      0.6399 DICT
   1657 NH1       140.8780  144.6430   38.4940 N.pl3   216 ARG219     -0.8000 DICT
   1658 NH2       138.9080  144.5000   37.3130 N.pl3   216 ARG219     -0.8000 DICT
   1659 N         141.8880  137.2610   38.6370 N.am    217 ALA220     -0.5000 BACKBONE|DICT|DIRECT
   1660 CA        141.6540  135.8180   38.7340 C.3     217 ALA220      0.1400 BACKBONE|DICT|DIRECT
   1661 C         140.8500  135.3890   39.9630 C.2     217 ALA220      0.5000 BACKBONE|DICT|DIRECT
   1662 O         140.9840  135.9720   41.0590 O.2     217 ALA220     -0.5000 BACKBONE|DICT|DIRECT
   1663 CB        142.9950  135.0440   38.6680 C.3     217 ALA220     -0.1800 DICT
   1664 N         140.0510  134.3370   39.7800 N.am    218 ILE221     -0.5000 BACKBONE|DICT|DIRECT
   1665 CA        139.2380  133.7620   40.8570 C.3     218 ILE221      0.1400 BACKBONE|DICT|DIRECT
   1666 C         139.5250  132.2620   40.9700 C.2     218 ILE221      0.5000 BACKBONE|DICT|DIRECT
   1667 O         139.4350  131.5360   39.9620 O.2     218 ILE221     -0.5000 BACKBONE|DICT|DIRECT
   1668 CB        137.7280  133.9420   40.5400 C.3     218 ILE221     -0.0600 DICT
   1669 CG1       137.3290  135.4250   40.5160 C.3     218 ILE221     -0.1200 DICT
   1670 CG2       136.8330  133.1310   41.5060 C.3     218 ILE221     -0.1800 DICT
   1671 CD1       135.7950  135.6330   40.3160 C.3     218 ILE221     -0.1800 DICT
   1672 N         139.8370  131.7840   42.1760 N.am    219 LEU222     -0.5000 BACKBONE|DICT|DIRECT
   1673 CA        140.2430  130.3690   42.3650 C.3     219 LEU222      0.1400 BACKBONE|DICT|DIRECT
   1674 C         139.3160  129.6180   43.3490 C.2     219 LEU222      0.5000 BACKBONE|DICT|DIRECT
   1675 O         139.4190  129.7910   44.5830 O.2     219 LEU222     -0.5000 BACKBONE|DICT|DIRECT
   1676 CB        141.7090  130.2850   42.8610 C.3     219 LEU222     -0.1200 DICT
   1677 CG        142.8870  130.6250   41.9390 C.3     219 LEU222     -0.0600 DICT
   1678 CD1       142.8940  132.1100   41.5790 C.3     219 LEU222     -0.1800 DICT
   1679 CD2       144.2170  130.2620   42.5950 C.3     219 LEU222     -0.1800 DICT
   1680 N         138.3970  128.8100   42.8200 N.am    220 GLN223     -0.5000 BACKBONE|DICT|DIRECT
   1681 CA        137.4580  128.0640   43.6690 C.3     220 GLN223      0.1400 BACKBONE|DICT|DIRECT
   1682 C         137.9530  126.6360   43.9620 C.2     220 GLN223      0.5000 BACKBONE|DICT|DIRECT
   1683 O         138.0520  125.8180   43.0430 O.2     220 GLN223     -0.5000 BACKBONE|DICT|DIRECT
   1684 CB        136.0700  128.0300   42.9970 C.3     220 GLN223     -0.1200 DICT
   1685 CG        135.4620  129.4390   42.7930 C.3     220 GLN223     -0.1200 DICT
   1686 CD        134.2420  129.4660   41.8730 C.2     220 GLN223      0.5000 DICT
   1687 NE2       133.4780  128.3740   41.8460 N.am    220 GLN223     -0.7600 DICT
   1688 OE1       133.9890  130.4690   41.2040 O.2     220 GLN223     -0.5000 DICT
   1689 N         138.2770  126.3350   45.2260 N.am    221 SER224     -0.5000 BACKBONE|DICT|DIRECT
   1690 CA        138.7110  124.9700   45.6110 C.3     221 SER224      0.1400 BACKBONE|DICT|DIRECT
   1691 C         139.8840  124.3900   44.7890 C.2     221 SER224      0.5000 BACKBONE|DICT|DIRECT
   1692 O         139.8410  123.2180   44.3700 O.2     221 SER224     -0.5000 BACKBONE|DICT|DIRECT
   1693 CB        137.5440  123.9560   45.5650 C.3     221 SER224      0.1450 DICT
   1694 OG        136.4310  124.3620   46.3720 O.3     221 SER224     -0.6830 DICT
   1695 N         140.9330  125.1730   44.5610 N.am    222 GLY225     -0.5000 BACKBONE|DICT|DIRECT
   1696 CA        142.1000  124.6160   43.8820 C.3     222 GLY225      0.0800 BACKBONE|DICT|DIRECT
   1697 C         143.2290  125.6110   43.6900 C.2     222 GLY225      0.5000 BACKBONE|DICT|DIRECT
   1698 O         142.9930  126.8210   43.6230 O.2     222 GLY225     -0.5000 BACKBONE|DICT|DIRECT
   1699 N         144.4570  125.1050   43.6050 N.am    223 SER226     -0.5000 BACKBONE|DICT|DIRECT
   1700 CA        145.6190  125.9450   43.3060 C.3     223 SER226      0.1400 BACKBONE|DICT|DIRECT
   1701 C         146.7600  125.0110   42.8940 C.2     223 SER226      0.5000 BACKBONE|DICT|DIRECT
   1702 O         146.7270  123.8260   43.2380 O.2     223 SER226     -0.5000 BACKBONE|DICT|DIRECT
   1703 CB        145.9890  126.8250   44.5240 C.3     223 SER226      0.1450 DICT
   1704 OG        146.1880  126.0350   45.7050 O.3     223 SER226     -0.6830 DICT
   1705 N         147.7570  125.5070   42.1570 N.am    224 PHE227     -0.5000 BACKBONE|DICT|DIRECT
   1706 CA        148.7810  124.5930   41.6210 C.3     224 PHE227      0.1400 BACKBONE|DICT|DIRECT
   1707 C         149.6090  123.9020   42.7060 C.2     224 PHE227      0.5000 BACKBONE|DICT|DIRECT
   1708 O         150.1980  122.8530   42.4620 O.2     224 PHE227     -0.5000 BACKBONE|DICT|DIRECT
   1709 CB        149.7380  125.3160   40.6650 C.3     224 PHE227     -0.0050 DICT
   1710 CG        150.6940  126.2240   41.3550 C.ar    224 PHE227     -0.1150 DICT
   1711 CD1       151.8450  125.7260   41.9610 C.ar    224 PHE227     -0.1150 DICT
   1712 CD2       150.4550  127.5820   41.3990 C.ar    224 PHE227     -0.1150 DICT
   1713 CE1       152.7060  126.5670   42.6170 C.ar    224 PHE227     -0.1150 DICT
   1714 CE2       151.3250  128.4230   42.0360 C.ar    224 PHE227     -0.1150 DICT
   1715 CZ        152.4520  127.9170   42.6470 C.ar    224 PHE227     -0.1150 DICT
   1716 N         149.7000  124.5100   43.8870 N.am    225 ASN228     -0.5000 BACKBONE|DICT|DIRECT
   1717 CA        150.5120  123.9280   44.9570 C.3     225 ASN228      0.1400 BACKBONE|DICT|DIRECT
   1718 C         149.8000  122.7640   45.6610 C.2     225 ASN228      0.5000 BACKBONE|DICT|DIRECT
   1719 O         150.3290  122.1870   46.6020 O.2     225 ASN228     -0.5000 BACKBONE|DICT|DIRECT
   1720 CB        150.9490  125.0100   45.9620 C.3     225 ASN228     -0.1200 DICT
   1721 CG        149.7620  125.7590   46.5740 C.2     225 ASN228      0.5000 DICT
   1722 ND2       149.8460  126.0330   47.8690 N.am    225 ASN228     -0.7600 DICT
   1723 OD1       148.7820  126.0790   45.8890 O.2     225 ASN228     -0.5000 DICT
   1724 N         148.6000  122.4130   45.2060 N.am    226 ALA229     -0.5000 BACKBONE|DICT|DIRECT
   1725 CA        147.9260  121.2350   45.7390 C.3     226 ALA229      0.1400 BACKBONE|DICT|DIRECT
   1726 C         148.7390  120.0020   45.3340 C.2     226 ALA229      0.5000 BACKBONE|DICT|DIRECT
   1727 O         149.3140  119.9780   44.2430 O.2     226 ALA229     -0.5000 BACKBONE|DICT|DIRECT
   1728 CB        146.4990  121.1530   45.1900 C.3     226 ALA229     -0.1800 DICT
   1729 N         148.7910  118.9740   46.2040 N.am    227 PRO230     -0.1400 BACKBONE|DICT|DIRECT
   1730 CA        149.6720  117.8330   45.9040 C.3     227 PRO230      0.0100 BACKBONE|DICT|DIRECT
   1731 C         149.3070  117.0540   44.6280 C.2     227 PRO230      0.5000 BACKBONE|DICT|DIRECT
   1732 O         150.1890  116.3670   44.0970 O.2     227 PRO230     -0.5000 BACKBONE|DICT|DIRECT
   1733 CB        149.5390  116.9320   47.1490 C.3     227 PRO230     -0.1200 DICT
   1734 CG        148.2150  117.2980   47.7650 C.3     227 PRO230     -0.1200 DICT
   1735 CD        148.0160  118.7780   47.4470 C.3     227 PRO230     -0.0500 DICT
   1736 N         148.0630  117.1580   44.1450 N.am    228 TRP231     -0.5000 BACKBONE|DICT|DIRECT
   1737 CA        147.6380  116.4400   42.9230 C.3     228 TRP231      0.1400 BACKBONE|DICT|DIRECT
   1738 C         147.8520  117.2380   41.6280 C.2     228 TRP231      0.5000 BACKBONE|DICT|DIRECT
   1739 O         147.6560  116.7010   40.5310 O.2     228 TRP231     -0.5000 BACKBONE|DICT|DIRECT
   1740 CB        146.1450  116.0580   43.0030 C.3     228 TRP231     -0.1200 DICT
   1741 CG        145.2830  117.2430   43.4590 C.ar    228 TRP231      0.0750 DICT
   1742 CD1       144.8910  117.5230   44.7420 C.ar    228 TRP231     -0.1150 DICT
   1743 CD2       144.7430  118.2950   42.6380 C.ar    228 TRP231     -0.0550 DICT
   1744 CE2       144.0220  119.1700   43.4930 C.ar    228 TRP231      0.1300 DICT
   1745 CE3       144.7830  118.5750   41.2690 C.ar    228 TRP231     -0.1150 DICT
   1746 NE1       144.1280  118.6810   44.7690 N.pl3   228 TRP231     -0.5700 DICT
   1747 CZ2       143.3650  120.3220   43.0190 C.ar    228 TRP231     -0.1150 DICT
   1748 CZ3       144.1140  119.7250   40.7960 C.ar    228 TRP231     -0.1150 DICT
   1749 CH2       143.4240  120.5780   41.6730 C.ar    228 TRP231     -0.1150 DICT
   1750 N         148.2450  118.5070   41.7430 N.am    229 ALA232     -0.5000 BACKBONE|DICT|DIRECT
   1751 CA        148.1590  119.4450   40.6090 C.3     229 ALA232      0.1400 BACKBONE|DICT|DIRECT
   1752 C         149.3180  119.4630   39.5860 C.2     229 ALA232      0.5000 BACKBONE|DICT|DIRECT
   1753 O         149.1040  119.7660   38.4060 O.2     229 ALA232     -0.5000 BACKBONE|DICT|DIRECT
   1754 CB        147.9070  120.8700   41.1310 C.3     229 ALA232     -0.1800 DICT
   1755 N         150.5400  119.1880   40.0260 N.am    230 VAL233     -0.5000 BACKBONE|DICT|DIRECT
   1756 CA        151.6760  119.2100   39.1080 C.3     230 VAL233      0.1400 BACKBONE|DICT|DIRECT
   1757 C         152.4330  117.8830   39.1540 C.2     230 VAL233      0.5000 BACKBONE|DICT|DIRECT
   1758 O         152.7760  117.4050   40.2320 O.2     230 VAL233     -0.5000 BACKBONE|DICT|DIRECT
   1759 CB        152.6640  120.3530   39.4530 C.3     230 VAL233     -0.0600 DICT
   1760 CG1       153.8530  120.3300   38.5080 C.3     230 VAL233     -0.1800 DICT
   1761 CG2       151.9490  121.7150   39.4170 C.3     230 VAL233     -0.1800 DICT
   1762 N         152.6800  117.2990   37.9840 N.am    231 THR234     -0.5000 BACKBONE|DICT|DIRECT
   1763 CA        153.4180  116.0380   37.8660 C.3     231 THR234      0.1400 BACKBONE|DICT|DIRECT
   1764 C         154.9080  116.3260   37.6550 C.2     231 THR234      0.5000 BACKBONE|DICT|DIRECT
   1765 O         155.2610  117.1950   36.8550 O.2     231 THR234     -0.5000 BACKBONE|DICT|DIRECT
   1766 CB        152.9050  115.2180   36.6670 C.3     231 THR234      0.2050 DICT
   1767 CG2       153.5690  113.8460   36.6190 C.3     231 THR234     -0.1800 DICT
   1768 OG1       151.4810  115.0600   36.7580 O.3     231 THR234     -0.6830 DICT
   1769 N         155.7800  115.6210   38.3740 N.am    232 SER235     -0.5000 BACKBONE|DICT|DIRECT
   1770 CA        157.2290  115.8150   38.2200 C.3     232 SER235      0.1400 BACKBONE|DICT|DIRECT
   1771 C         157.7560  115.2290   36.9030 C.2     232 SER235      0.5000 BACKBONE|DICT|DIRECT
   1772 O         157.1210  114.3600   36.3070 O.2     232 SER235     -0.5000 BACKBONE|DICT|DIRECT
   1773 CB        157.9840  115.1740   39.3840 C.3     232 SER235      0.1450 DICT
   1774 OG        157.9680  113.7620   39.2700 O.3     232 SER235     -0.6830 DICT
   1775 N         158.9150  115.7020   36.4530 N.am    233 LEU236     -0.5000 BACKBONE|DICT|DIRECT
   1776 CA        159.5100  115.1910   35.2150 C.3     233 LEU236      0.1400 BACKBONE|DICT|DIRECT
   1777 C         159.7740  113.6890   35.2880 C.2     233 LEU236      0.5000 BACKBONE|DICT|DIRECT
   1778 O         159.5510  112.9670   34.3180 O.2     233 LEU236     -0.5000 BACKBONE|DICT|DIRECT
   1779 CB        160.7960  115.9480   34.8670 C.3     233 LEU236     -0.1200 DICT
   1780 CG        160.6830  116.9020   33.6720 C.3     233 LEU236     -0.0600 DICT
   1781 CD1       159.2800  117.5260   33.5740 C.3     233 LEU236     -0.1800 DICT
   1782 CD2       161.7470  117.9900   33.7640 C.3     233 LEU236     -0.1800 DICT
   1783 N         160.2340  113.2390   36.4510 N.am    234 TYR237     -0.5000 BACKBONE|DICT|DIRECT
   1784 CA        160.4470  111.8230   36.7270 C.3     234 TYR237      0.1400 BACKBONE|DICT|DIRECT
   1785 C         159.1550  111.0090   36.5710 C.2     234 TYR237      0.5000 BACKBONE|DICT|DIRECT
   1786 O         159.1240  110.0210   35.8320 O.2     234 TYR237     -0.5000 BACKBONE|DICT|DIRECT
   1787 CB        161.0460  111.6600   38.1310 C.3     234 TYR237     -0.0050 DICT
   1788 CG        161.0350  110.2490   38.6840 C.ar    234 TYR237     -0.1150 DICT
   1789 CD1       161.8880  109.2710   38.1790 C.ar    234 TYR237     -0.1150 DICT
   1790 CD2       160.1860  109.9000   39.7290 C.ar    234 TYR237     -0.1150 DICT
   1791 CE1       161.8820  107.9800   38.6910 C.ar    234 TYR237     -0.1150 DICT
   1792 CE2       160.1740  108.6130   40.2470 C.ar    234 TYR237     -0.1150 DICT
   1793 CZ        161.0230  107.6580   39.7240 C.ar    234 TYR237      0.1500 DICT
   1794 OH        161.0140  106.3800   40.2350 O.3     234 TYR237     -0.5850 DICT
   1795 N         158.0920  111.4280   37.2520 N.am    235 GLU238     -0.5000 BACKBONE|DICT|DIRECT
   1796 CA        156.8190  110.7260   37.1580 C.3     235 GLU238      0.1400 BACKBONE|DICT|DIRECT
   1797 C         156.3070  110.7110   35.7190 C.2     235 GLU238      0.5000 BACKBONE|DICT|DIRECT
   1798 O         155.8700  109.6740   35.2190 O.2     235 GLU238     -0.5000 BACKBONE|DICT|DIRECT
   1799 CB        155.7670  111.3760   38.0600 C.3     235 GLU238     -0.1200 DICT
   1800 CG        156.0100  111.2300   39.5520 C.3     235 GLU238     -0.2200 DICT
   1801 CD        155.1310  112.1700   40.3730 C.2     235 GLU238      0.7000 DICT
   1802 OE1       154.8440  113.2920   39.8950 O.co2   235 GLU238     -0.8000 DICT
   1803 OE2       154.7250  111.7870   41.4940 O.co2   235 GLU238     -0.8000 DICT
   1804 N         156.3540  111.8660   35.0580 N.am    236 ALA239     -0.5000 BACKBONE|DICT|DIRECT
   1805 CA        155.8230  111.9870   33.6980 C.3     236 ALA239      0.1400 BACKBONE|DICT|DIRECT
   1806 C         156.5110  111.0450   32.7070 C.2     236 ALA239      0.5000 BACKBONE|DICT|DIRECT
   1807 O         155.8490  110.4240   31.8710 O.2     236 ALA239     -0.5000 BACKBONE|DICT|DIRECT
   1808 CB        155.9090  113.4300   33.2140 C.3     236 ALA239     -0.1800 DICT
   1809 N         157.8360  110.9440   32.7950 N.am    237 ARG240     -0.5000 BACKBONE|DICT|DIRECT
   1810 CA        158.5790  110.0080   31.9420 C.3     237 ARG240      0.1400 BACKBONE|DICT|DIRECT
   1811 C         158.1800  108.5460   32.1790 C.2     237 ARG240      0.5000 BACKBONE|DICT|DIRECT
   1812 O         157.8660  107.8330   31.2260 O.2     237 ARG240     -0.5000 BACKBONE|DICT|DIRECT
   1813 CB        160.0940  110.1640   32.1200 C.3     237 ARG240     -0.1200 DICT
   1814 CG        160.8980  109.1860   31.2570 C.3     237 ARG240     -0.0500 DICT
   1815 CD        162.3980  109.4270   31.3600 C.3     237 ARG240      0.1900 DICT
   1816 NE        163.1560  108.6110   30.4100 N.pl3   237 ARG240     -0.7000 DICT
   1817 CZ        163.3090  108.9170   29.1240 C.cat   237 ARG240      0.6399 DICT
   1818 NH1       162.7490  110.0160   28.6300 N.pl3   237 ARG240     -0.8000 DICT
   1819 NH2       164.0190  108.1230   28.3310 N.pl3   237 ARG240     -0.8000 DICT
   1820 N         158.1940  108.1070   33.4410 N.am    238 ASN241     -0.5000 BACKBONE|DICT|DIRECT
   1821 CA        157.7980  106.7390   33.7990 C.3     238 ASN241      0.1400 BACKBONE|DICT|DIRECT
   1822 C         156.3790  106.4210   33.3190 C.2     238 ASN241      0.5000 BACKBONE|DICT|DIRECT
   1823 O         156.0990  105.2960   32.8960 O.2     238 ASN241     -0.5000 BACKBONE|DICT|DIRECT
   1824 CB        157.9220  106.5100   35.3180 C.3     238 ASN241     -0.1200 DICT
   1825 CG        158.1670  105.0330   35.6910 C.2     238 ASN241      0.5000 DICT
   1826 ND2       157.2930  104.4770   36.5410 N.am    238 ASN241     -0.7600 DICT
   1827 OD1       159.1440  104.4220   35.2490 O.2     238 ASN241     -0.5000 DICT
   1828 N         155.4940  107.4190   33.3620 N.am    239 ARG242     -0.5000 BACKBONE|DICT|DIRECT
   1829 CA        154.0990  107.2230   32.9530 C.3     239 ARG242      0.1400 BACKBONE|DICT|DIRECT
   1830 C         153.9200  107.1600   31.4290 C.2     239 ARG242      0.5000 BACKBONE|DICT|DIRECT
   1831 O         153.1610  106.3280   30.9170 O.2     239 ARG242     -0.5000 BACKBONE|DICT|DIRECT
   1832 CB        153.1940  108.2910   33.5850 C.3     239 ARG242     -0.1200 DICT
   1833 CG        153.1550  108.1960   35.1030 C.3     239 ARG242     -0.0500 DICT
   1834 CD        152.4980  109.3940   35.7440 C.3     239 ARG242      0.1900 DICT
   1835 NE        152.7430  109.4190   37.1820 N.pl3   239 ARG242     -0.7000 DICT
   1836 CZ        152.1290  110.2380   38.0300 C.cat   239 ARG242      0.6399 DICT
   1837 NH1       151.2170  111.0980   37.5870 N.pl3   239 ARG242     -0.8000 DICT
   1838 NH2       152.4200  110.1950   39.3250 N.pl3   239 ARG242     -0.8000 DICT
   1839 N         154.6250  108.0320   30.7140 N.am    240 THR243     -0.5000 BACKBONE|DICT|DIRECT
   1840 CA        154.6540  107.9920   29.2530 C.3     240 THR243      0.1400 BACKBONE|DICT|DIRECT
   1841 C         155.1950  106.6480   28.7480 C.2     240 THR243      0.5000 BACKBONE|DICT|DIRECT
   1842 O         154.6190  106.0320   27.8520 O.2     240 THR243     -0.5000 BACKBONE|DICT|DIRECT
   1843 CB        155.5020  109.1450   28.6810 C.3     240 THR243      0.2050 DICT
   1844 CG2       155.8050  108.9250   27.2060 C.3     240 THR243     -0.1800 DICT
   1845 OG1       154.7920  110.3800   28.8320 O.3     240 THR243     -0.6830 DICT
   1846 N         156.2950  106.1910   29.3340 N.am    241 LEU244     -0.5000 BACKBONE|DICT|DIRECT
   1847 CA        156.8900  104.9190   28.9390 C.3     241 LEU244      0.1400 BACKBONE|DICT|DIRECT
   1848 C         156.0020  103.7360   29.3050 C.2     241 LEU244      0.5000 BACKBONE|DICT|DIRECT
   1849 O         155.9170  102.7580   28.5610 O.2     241 LEU244     -0.5000 BACKBONE|DICT|DIRECT
   1850 CB        158.2670  104.7530   29.5770 C.3     241 LEU244     -0.1200 DICT
   1851 CG        159.3110  105.7580   29.1060 C.3     241 LEU244     -0.0600 DICT
   1852 CD1       160.6440  105.5150   29.8040 C.3     241 LEU244     -0.1800 DICT
   1853 CD2       159.4490  105.6700   27.5940 C.3     241 LEU244     -0.1800 DICT
   1854 N         155.3500  103.8280   30.4600 N.am    242 ASN245     -0.5000 BACKBONE|DICT|DIRECT
   1855 CA        154.4080  102.7960   30.8800 C.3     242 ASN245      0.1400 BACKBONE|DICT|DIRECT
   1856 C         153.2260  102.7030   29.9180 C.2     242 ASN245      0.5000 BACKBONE|DICT|DIRECT
   1857 O         152.8180  101.6020   29.5380 O.2     242 ASN245     -0.5000 BACKBONE|DICT|DIRECT
   1858 CB        153.9360  103.0390   32.3190 C.3     242 ASN245     -0.1200 DICT
   1859 CG        154.9630  102.5940   33.3530 C.2     242 ASN245      0.5000 DICT
   1860 ND2       154.6580  102.8210   34.6300 N.am    242 ASN245     -0.7600 DICT
   1861 OD1       156.0210  102.0650   33.0060 O.2     242 ASN245     -0.5000 DICT
   1862 N         152.6940  103.8590   29.5190 N.am    243 LEU246     -0.5000 BACKBONE|DICT|DIRECT
   1863 CA        151.6390  103.9120   28.5110 C.3     243 LEU246      0.1400 BACKBONE|DICT|DIRECT
   1864 C         152.0680  103.2490   27.1950 C.2     243 LEU246      0.5000 BACKBONE|DICT|DIRECT
   1865 O         151.3150  102.4590   26.6180 O.2     243 LEU246     -0.5000 BACKBONE|DICT|DIRECT
   1866 CB        151.2090  105.3560   28.2510 C.3     243 LEU246     -0.1200 DICT
   1867 CG        150.0090  105.4820   27.3130 C.3     243 LEU246     -0.0600 DICT
   1868 CD1       148.8150  104.7360   27.9010 C.3     243 LEU246     -0.1800 DICT
   1869 CD2       149.6630  106.9490   27.0420 C.3     243 LEU246     -0.1800 DICT
   1870 N         153.2760  103.5710   26.7320 N.am    244 ALA247     -0.5000 BACKBONE|DICT|DIRECT
   1871 CA        153.8250  102.9750   25.5150 C.3     244 ALA247      0.1400 BACKBONE|DICT|DIRECT
   1872 C         153.8840  101.4580   25.6140 C.2     244 ALA247      0.5000 BACKBONE|DICT|DIRECT
   1873 O         153.5610  100.7510   24.6550 O.2     244 ALA247     -0.5000 BACKBONE|DICT|DIRECT
   1874 CB        155.2100  103.5260   25.2360 C.3     244 ALA247     -0.1800 DICT
   1875 N         154.3110  100.9580   26.7680 N.am    245 LYS248     -0.5000 BACKBONE|DICT|DIRECT
   1876 CA        154.4310   99.5160   26.9540 C.3     245 LYS248      0.1400 BACKBONE|DICT|DIRECT
   1877 C         153.0600   98.8520   26.8770 C.2     245 LYS248      0.5000 BACKBONE|DICT|DIRECT
   1878 O         152.8650   97.9000   26.1250 O.2     245 LYS248     -0.5000 BACKBONE|DICT|DIRECT
   1879 CB        155.1190   99.1930   28.2840 C.3     245 LYS248     -0.1200 DICT
   1880 CG        155.3680   97.7120   28.4960 C.3     245 LYS248     -0.1200 DICT
   1881 CD        156.1810   97.4390   29.7530 C.3     245 LYS248     -0.1200 DICT
   1882 CE        156.7670   96.0270   29.7160 C.3     245 LYS248      0.1900 DICT
   1883 NZ        155.7040   95.0120   29.4880 N.4     245 LYS248     -0.3000 DICT
   1884 N         152.1070   99.3910   27.6330 N.am    246 LEU249     -0.5000 BACKBONE|DICT|DIRECT
   1885 CA        150.7540   98.8400   27.6890 C.3     246 LEU249      0.1400 BACKBONE|DICT|DIRECT
   1886 C         150.0540   98.8000   26.3310 C.2     246 LEU249      0.5000 BACKBONE|DICT|DIRECT
   1887 O         149.1700   97.9720   26.1090 O.2     246 LEU249     -0.5000 BACKBONE|DICT|DIRECT
   1888 CB        149.9100   99.6300   28.6870 C.3     246 LEU249     -0.1200 DICT
   1889 CG        150.3800   99.5480   30.1390 C.3     246 LEU249     -0.0600 DICT
   1890 CD1       149.6500  100.5610   31.0070 C.3     246 LEU249     -0.1800 DICT
   1891 CD2       150.1840   98.1470   30.6800 C.3     246 LEU249     -0.1800 DICT
   1892 N         150.4580   99.6880   25.4270 N.am    247 THR250     -0.5000 BACKBONE|DICT|DIRECT
   1893 CA        149.8340   99.7870   24.1120 C.3     247 THR250      0.1400 BACKBONE|DICT|DIRECT
   1894 C         150.6910   99.1580   23.0120 C.2     247 THR250      0.5000 BACKBONE|DICT|DIRECT
   1895 O         150.3310   99.2000   21.8340 O.2     247 THR250     -0.5000 BACKBONE|DICT|DIRECT
   1896 CB        149.5370  101.2550   23.7510 C.3     247 THR250      0.2050 DICT
   1897 CG2       148.5190  101.8420   24.7120 C.3     247 THR250     -0.1800 DICT
   1898 OG1       150.7470  102.0190   23.8290 O.3     247 THR250     -0.6830 DICT
   1899 N         151.8230   98.5750   23.3950 N.am    248 GLY251     -0.5000 BACKBONE|DICT|DIRECT
   1900 CA        152.7180   97.9480   22.4340 C.3     248 GLY251      0.0800 BACKBONE|DICT|DIRECT
   1901 C         153.5030   98.9460   21.5980 C.2     248 GLY251      0.5000 BACKBONE|DICT|DIRECT
   1902 O         153.8610   98.6600   20.4530 O.2     248 GLY251     -0.5000 BACKBONE|DICT|DIRECT
   1903 N         153.7820  100.1090   22.1810 N.am    249 CYS252     -0.5000 BACKBONE|DICT|DIRECT
   1904 CA        154.4580  101.1950   21.4770 C.3     249 CYS252      0.1400 BACKBONE|DICT|DIRECT
   1905 C         155.8520  101.4910   22.0140 C.2     249 CYS252      0.5000 BACKBONE|DICT|DIRECT
   1906 O         156.4540  102.5100   21.6650 O.2     249 CYS252     -0.5000 BACKBONE|DICT|DIRECT
   1907 CB        153.6220  102.4730   21.5460 C.3     249 CYS252      0.0975 DICT
   1908 SG        152.2090  102.4560   20.4470 S.3     249 CYS252     -0.2175 DICT
   1909 N         156.3590  100.6160   22.8750 N.am    250 SER253     -0.5000 BACKBONE|DICT|DIRECT
   1910 CA        157.7220  100.7630   23.3750 C.3     250 SER253      0.1400 BACKBONE|DICT|DIRECT
   1911 C         158.7170  100.7320   22.2180 C.2     250 SER253      0.5000 BACKBONE|DICT|DIRECT
   1912 O         158.8090   99.7440   21.4980 O.2     250 SER253     -0.5000 BACKBONE|DICT|DIRECT
   1913 CB        158.0480   99.6690   24.3940 C.3     250 SER253      0.1450 DICT
   1914 OG        157.2160   99.7860   25.5390 O.3     250 SER253     -0.6830 DICT
   1915 N         159.4300  101.8360   22.0250 N.am    251 ARG254     -0.5000 BACKBONE|DICT|DIRECT
   1916 CA        160.4540  101.9230   20.9870 C.3     251 ARG254      0.1400 BACKBONE|DICT|DIRECT
   1917 C         161.7150  102.5330   21.5960 C.2     251 ARG254      0.5000 BACKBONE|DICT|DIRECT
   1918 O         161.7650  102.7930   22.7980 O.2     251 ARG254     -0.5000 BACKBONE|DICT|DIRECT
   1919 CB        159.9700  102.7830   19.8120 C.3     251 ARG254     -0.1200 DICT
   1920 CG        158.6370  102.3570   19.1950 C.3     251 ARG254     -0.0500 DICT
   1921 CD        158.7750  101.1200   18.3020 C.3     251 ARG254      0.1900 DICT
   1922 NE        157.5170  100.8180   17.6200 N.pl3   251 ARG254     -0.7000 DICT
   1923 CZ        156.5590  100.0400   18.1190 C.cat   251 ARG254      0.6399 DICT
   1924 NH1       156.7130   99.4700   19.3070 N.pl3   251 ARG254     -0.8000 DICT
   1925 NH2       155.4460   99.8300   17.4310 N.pl3   251 ARG254     -0.8000 DICT
   1926 N         162.7290  102.7630   20.7660 N.am    252 GLU255     -0.5000 BACKBONE|DICT|DIRECT
   1927 CA        163.9750  103.3830   21.2200 C.3     252 GLU255      0.1400 BACKBONE|DICT|DIRECT
   1928 C         164.1000  104.8470   20.7710 C.2     252 GLU255      0.5000 BACKBONE|DICT|DIRECT
   1929 O         164.6650  105.6740   21.4890 O.2     252 GLU255     -0.5000 BACKBONE|DICT|DIRECT
   1930 CB        165.1980  102.5590   20.7950 C.3     252 GLU255     -0.1200 DICT
   1931 CG        165.4730  102.5250   19.2930 C.3     252 GLU255     -0.2200 DICT
   1932 CD        164.2820  102.0420   18.4800 C.2     252 GLU255      0.7000 DICT
   1933 OE1       163.9270  100.8480   18.5850 O.co2   252 GLU255     -0.8000 DICT
   1934 OE2       163.6860  102.8670   17.7540 O.co2   252 GLU255     -0.8000 DICT
   1935 N         163.5790  105.1630   19.5870 N.am    253 ASN256     -0.5000 BACKBONE|DICT|DIRECT
   1936 CA        163.4220  106.5540   19.1720 C.3     253 ASN256      0.1400 BACKBONE|DICT|DIRECT
   1937 C         162.1510  107.0720   19.8390 C.2     253 ASN256      0.5000 BACKBONE|DICT|DIRECT
   1938 O         161.0520  106.6020   19.5340 O.2     253 ASN256     -0.5000 BACKBONE|DICT|DIRECT
   1939 CB        163.3300  106.6580   17.6400 C.3     253 ASN256     -0.1200 DICT
   1940 CG        163.4790  108.0920   17.1220 C.2     253 ASN256      0.5000 DICT
   1941 ND2       164.2670  108.2560   16.0530 N.am    253 ASN256     -0.7600 DICT
   1942 OD1       162.8940  109.0310   17.6670 O.2     253 ASN256     -0.5000 DICT
   1943 N         162.3000  108.0130   20.7710 N.am    254 GLU257     -0.5000 BACKBONE|DICT|DIRECT
   1944 CA        161.1530  108.5140   21.5240 C.3     254 GLU257      0.1400 BACKBONE|DICT|DIRECT
   1945 C         160.1000  109.0930   20.5950 C.2     254 GLU257      0.5000 BACKBONE|DICT|DIRECT
   1946 O         158.9030  108.9880   20.8610 O.2     254 GLU257     -0.5000 BACKBONE|DICT|DIRECT
   1947 CB        161.5740  109.5630   22.5560 C.3     254 GLU257     -0.1200 DICT
   1948 CG        162.3890  109.0070   23.7160 C.3     254 GLU257     -0.2200 DICT
   1949 CD        162.6690  110.0530   24.7780 C.2     254 GLU257      0.7000 DICT
   1950 OE1       162.5460  111.2600   24.4740 O.co2   254 GLU257     -0.8000 DICT
   1951 OE2       163.0050  109.6650   25.9180 O.co2   254 GLU257     -0.8000 DICT
   1952 N         160.5500  109.6940   19.4990 N.am    255 THR258     -0.5000 BACKBONE|DICT|DIRECT
   1953 CA        159.6290  110.2280   18.5050 C.3     255 THR258      0.1400 BACKBONE|DICT|DIRECT
   1954 C         158.8430  109.0900   17.8490 C.2     255 THR258      0.5000 BACKBONE|DICT|DIRECT
   1955 O         157.6740  109.2590   17.4980 O.2     255 THR258     -0.5000 BACKBONE|DICT|DIRECT
   1956 CB        160.3630  111.0760   17.4500 C.3     255 THR258      0.2050 DICT
   1957 CG2       159.3670  111.8790   16.6210 C.3     255 THR258     -0.1800 DICT
   1958 OG1       161.2590  111.9790   18.1110 O.3     255 THR258     -0.6830 DICT
   1959 N         159.4800  107.9260   17.7090 N.am    256 GLU259     -0.5000 BACKBONE|DICT|DIRECT
   1960 CA        158.8000  106.7380   17.1840 C.3     256 GLU259      0.1400 BACKBONE|DICT|DIRECT
   1961 C         157.7320  106.2020   18.1360 C.2     256 GLU259      0.5000 BACKBONE|DICT|DIRECT
   1962 O         156.7080  105.6860   17.6900 O.2     256 GLU259     -0.5000 BACKBONE|DICT|DIRECT
   1963 CB        159.7930  105.6210   16.8660 C.3     256 GLU259     -0.1200 DICT
   1964 CG        160.5130  105.7680   15.5500 C.3     256 GLU259     -0.2200 DICT
   1965 CD        161.3360  104.5390   15.2280 C.2     256 GLU259      0.7000 DICT
   1966 OE1       160.9500  103.4390   15.6800 O.co2   256 GLU259     -0.8000 DICT
   1967 OE2       162.3650  104.6680   14.5300 O.co2   256 GLU259     -0.8000 DICT
   1968 N         157.9800  106.2950   19.4390 N.am    257 ILE260     -0.5000 BACKBONE|DICT|DIRECT
   1969 CA        156.9420  105.9980   20.4220 C.3     257 ILE260      0.1400 BACKBONE|DICT|DIRECT
   1970 C         155.6960  106.8390   20.1330 C.2     257 ILE260      0.5000 BACKBONE|DICT|DIRECT
   1971 O         154.5890  106.3080   20.0280 O.2     257 ILE260     -0.5000 BACKBONE|DICT|DIRECT
   1972 CB        157.4140  106.2740   21.8680 C.3     257 ILE260     -0.0600 DICT
   1973 CG1       158.5770  105.3530   22.2450 C.3     257 ILE260     -0.1200 DICT
   1974 CG2       156.2640  106.1030   22.8490 C.3     257 ILE260     -0.1800 DICT
   1975 CD1       159.1270  105.6080   23.6370 C.3     257 ILE260     -0.1800 DICT
   1976 N         155.8910  108.1490   19.9900 N.am    258 ILE261     -0.5000 BACKBONE|DICT|DIRECT
   1977 CA        154.7900  109.0740   19.7310 C.3     258 ILE261      0.1400 BACKBONE|DICT|DIRECT
   1978 C         154.0400  108.7190   18.4510 C.2     258 ILE261      0.5000 BACKBONE|DICT|DIRECT
   1979 O         152.8080  108.7570   18.4160 O.2     258 ILE261     -0.5000 BACKBONE|DICT|DIRECT
   1980 CB        155.2720  110.5350   19.6230 C.3     258 ILE261     -0.0600 DICT
   1981 CG1       156.0250  110.9500   20.8870 C.3     258 ILE261     -0.1200 DICT
   1982 CG2       154.0850  111.4600   19.3710 C.3     258 ILE261     -0.1800 DICT
   1983 CD1       155.2180  110.7560   22.1460 C.3     258 ILE261     -0.1800 DICT
   1984 N         154.7830  108.3810   17.4010 N.am    259 LYS262     -0.5000 BACKBONE|DICT|DIRECT
   1985 CA        154.1660  107.9780   16.1400 C.3     259 LYS262      0.1400 BACKBONE|DICT|DIRECT
   1986 C         153.2570  106.7650   16.3490 C.2     259 LYS262      0.5000 BACKBONE|DICT|DIRECT
   1987 O         152.1160  106.7420   15.8730 O.2     259 LYS262     -0.5000 BACKBONE|DICT|DIRECT
   1988 CB        155.2290  107.6850   15.0760 C.3     259 LYS262     -0.1200 DICT
   1989 CG        154.8210  108.1090   13.6570 C.3     259 LYS262     -0.1200 DICT
   1990 CD        155.7510  107.5270   12.5880 C.3     259 LYS262     -0.1200 DICT
   1991 CE        155.5330  108.1690   11.2140 C.3     259 LYS262      0.1900 DICT
   1992 NZ        156.0780  109.5610   11.1320 N.4     259 LYS262     -0.3000 DICT
   1993 N         153.7610  105.7710   17.0780 N.am    260 CYS263     -0.5000 BACKBONE|DICT|DIRECT
   1994 CA        152.9950  104.5630   17.3770 C.3     260 CYS263      0.1400 BACKBONE|DICT|DIRECT
   1995 C         151.7130  104.8920   18.1520 C.2     260 CYS263      0.5000 BACKBONE|DICT|DIRECT
   1996 O         150.6420  104.3470   17.8700 O.2     260 CYS263     -0.5000 BACKBONE|DICT|DIRECT
   1997 CB        153.8630  103.5730   18.1630 C.3     260 CYS263      0.0975 DICT
   1998 SG        153.0480  102.0140   18.6360 S.3     260 CYS263     -0.2175 DICT
   1999 N         151.8280  105.7900   19.1280 N.am    261 LEU264     -0.5000 BACKBONE|DICT|DIRECT
   2000 CA        150.6760  106.1890   19.9370 C.3     261 LEU264      0.1400 BACKBONE|DICT|DIRECT
   2001 C         149.6230  106.9350   19.1190 C.2     261 LEU264      0.5000 BACKBONE|DICT|DIRECT
   2002 O         148.4310  106.8750   19.4270 O.2     261 LEU264     -0.5000 BACKBONE|DICT|DIRECT
   2003 CB        151.1190  107.0200   21.1410 C.3     261 LEU264     -0.1200 DICT
   2004 CG        151.7030  106.1750   22.2750 C.3     261 LEU264     -0.0600 DICT
   2005 CD1       152.4850  107.0330   23.2460 C.3     261 LEU264     -0.1800 DICT
   2006 CD2       150.6020  105.4170   23.0030 C.3     261 LEU264     -0.1800 DICT
   2007 N         150.0680  107.6170   18.0670 N.am    262 ARG265     -0.5000 BACKBONE|DICT|DIRECT
   2008 CA        149.1640  108.3260   17.1720 C.3     262 ARG265      0.1400 BACKBONE|DICT|DIRECT
   2009 C         148.3190  107.3920   16.2960 C.2     262 ARG265      0.5000 BACKBONE|DICT|DIRECT
   2010 O         147.2940  107.8040   15.7510 O.2     262 ARG265     -0.5000 BACKBONE|DICT|DIRECT
   2011 CB        149.9430  109.3100   16.2980 C.3     262 ARG265     -0.1200 DICT
   2012 CG        150.4540  110.5390   17.0500 C.3     262 ARG265     -0.0500 DICT
   2013 CD        150.6220  111.7250   16.1120 C.3     262 ARG265      0.1900 DICT
   2014 NE        151.9010  112.3910   16.3150 N.pl3   262 ARG265     -0.7000 DICT
   2015 CZ        153.0200  112.0700   15.6710 C.cat   262 ARG265      0.6399 DICT
   2016 NH1       153.0220  111.0920   14.7690 N.pl3   262 ARG265     -0.8000 DICT
   2017 NH2       154.1380  112.7310   15.9300 N.pl3   262 ARG265     -0.8000 DICT
   2018 N         148.7390  106.1390   16.1620 N.am    263 ASN266     -0.5000 BACKBONE|DICT|DIRECT
   2019 CA        147.9870  105.1880   15.3520 C.3     263 ASN266      0.1400 BACKBONE|DICT|DIRECT
   2020 C         147.0150  104.3610   16.1740 C.2     263 ASN266      0.5000 BACKBONE|DICT|DIRECT
   2021 O         146.3040  103.5100   15.6400 O.2     263 ASN266     -0.5000 BACKBONE|DICT|DIRECT
   2022 CB        148.9340  104.2790   14.5660 C.3     263 ASN266     -0.1200 DICT
   2023 CG        149.5280  104.9740   13.3590 C.2     263 ASN266      0.5000 DICT
   2024 ND2       150.8150  104.7530   13.1190 N.am    263 ASN266     -0.7600 DICT
   2025 OD1       148.8380  105.7110   12.6550 O.2     263 ASN266     -0.5000 DICT
   2026 N         146.9840  104.6170   17.4750 N.am    264 LYS267     -0.5000 BACKBONE|DICT|DIRECT
   2027 CA        146.0580  103.9210   18.3590 C.3     264 LYS267      0.1400 BACKBONE|DICT|DIRECT
   2028 C         144.7400  104.6790   18.4260 C.2     264 LYS267      0.5000 BACKBONE|DICT|DIRECT
   2029 O         144.7190  105.9150   18.4450 O.2     264 LYS267     -0.5000 BACKBONE|DICT|DIRECT
   2030 CB        146.6480  103.7820   19.7680 C.3     264 LYS267     -0.1200 DICT
   2031 CG        148.0960  103.2970   19.8100 C.3     264 LYS267     -0.1200 DICT
   2032 CD        148.3070  102.0480   18.9570 C.3     264 LYS267     -0.1200 DICT
   2033 CE        147.7620  100.8020   19.6220 C.3     264 LYS267      0.1900 DICT
   2034 NZ        148.1360   99.5570   18.8620 N.4     264 LYS267     -0.3000 DICT
   2035 N         143.6370  103.9430   18.4520 N.am    265 ASP268     -0.5000 BACKBONE|DICT|DIRECT
   2036 CA        142.3330  104.5680   18.6170 C.3     265 ASP268      0.1400 BACKBONE|DICT|DIRECT
   2037 C         142.2390  105.1390   20.0340 C.2     265 ASP268      0.5000 BACKBONE|DICT|DIRECT
   2038 O         142.8070  104.5720   20.9710 O.2     265 ASP268     -0.5000 BACKBONE|DICT|DIRECT
   2039 CB        141.2120  103.5670   18.3050 C.3     265 ASP268     -0.2200 DICT
   2040 CG        140.0820  103.6170   19.3100 C.2     265 ASP268      0.7000 DICT
   2041 OD1       139.1760  104.4700   19.1700 O.co2   265 ASP268     -0.8000 DICT
   2042 OD2       140.0990  102.7870   20.2410 O.co2   265 ASP268     -0.8000 DICT
   2043 N         141.5610  106.2860   20.1840 N.am    266 PRO269     -0.1400 BACKBONE|DICT|DIRECT
   2044 CA        141.4720  106.9720   21.4800 C.3     266 PRO269      0.0100 BACKBONE|DICT|DIRECT
   2045 C         141.0570  106.0410   22.6280 C.2     266 PRO269      0.5000 BACKBONE|DICT|DIRECT
   2046 O         141.5420  106.2110   23.7470 O.2     266 PRO269     -0.5000 BACKBONE|DICT|DIRECT
   2047 CB        140.4190  108.0690   21.2390 C.3     266 PRO269     -0.1200 DICT
   2048 CG        140.0740  108.0170   19.7490 C.3     266 PRO269     -0.1200 DICT
   2049 CD        141.0720  107.1290   19.0800 C.3     266 PRO269     -0.0500 DICT
   2050 N         140.2110  105.0500   22.3480 N.am    267 GLN270     -0.5000 BACKBONE|DICT|DIRECT
   2051 CA        139.7530  104.1260   23.3860 C.3     267 GLN270      0.1400 BACKBONE|DICT|DIRECT
   2052 C         140.8680  103.2610   24.0110 C.2     267 GLN270      0.5000 BACKBONE|DICT|DIRECT
   2053 O         140.8190  102.9510   25.2040 O.2     267 GLN270     -0.5000 BACKBONE|DICT|DIRECT
   2054 CB        138.5970  103.2540   22.8700 C.3     267 GLN270     -0.1200 DICT
   2055 CG        137.8570  102.4870   23.9600 C.3     267 GLN270     -0.1200 DICT
   2056 CD        137.4720  103.3750   25.1340 C.2     267 GLN270      0.5000 DICT
   2057 NE2       136.8480  104.5170   24.8410 N.am    267 GLN270     -0.7600 DICT
   2058 OE1       137.7400  103.0410   26.2900 O.2     267 GLN270     -0.5000 DICT
   2059 N         141.8730  102.8770   23.2290 N.am    268 GLU271     -0.5000 BACKBONE|DICT|DIRECT
   2060 CA        142.9660  102.0810   23.7950 C.3     268 GLU271      0.1400 BACKBONE|DICT|DIRECT
   2061 C         143.8730  102.9150   24.6940 C.2     268 GLU271      0.5000 BACKBONE|DICT|DIRECT
   2062 O         144.4030  102.4230   25.6930 O.2     268 GLU271     -0.5000 BACKBONE|DICT|DIRECT
   2063 CB        143.7970  101.3910   22.7100 C.3     268 GLU271     -0.1200 DICT
   2064 CG        144.8600  100.4530   23.2890 C.3     268 GLU271     -0.2200 DICT
   2065 CD        145.5420   99.5870   22.2410 C.2     268 GLU271      0.7000 DICT
   2066 OE1       145.1840   99.6970   21.0460 O.co2   268 GLU271     -0.8000 DICT
   2067 OE2       146.4360   98.7930   22.6190 O.co2   268 GLU271     -0.8000 DICT
   2068 N         144.0580  104.1790   24.3330 N.am    269 ILE272     -0.5000 BACKBONE|DICT|DIRECT
   2069 CA        144.8110  105.0910   25.1770 C.3     269 ILE272      0.1400 BACKBONE|DICT|DIRECT
   2070 C         144.0600  105.3280   26.4840 C.2     269 ILE272      0.5000 BACKBONE|DICT|DIRECT
   2071 O         144.6400  105.2080   27.5680 O.2     269 ILE272     -0.5000 BACKBONE|DICT|DIRECT
   2072 CB        145.0630  106.4260   24.4680 C.3     269 ILE272     -0.0600 DICT
   2073 CG1       146.0560  106.2240   23.3250 C.3     269 ILE272     -0.1200 DICT
   2074 CG2       145.5930  107.4670   25.4550 C.3     269 ILE272     -0.1800 DICT
   2075 CD1       145.8920  107.2110   22.1950 C.3     269 ILE272     -0.1800 DICT
   2076 N         142.7700  105.6460   26.3750 N.am    270 LEU273     -0.5000 BACKBONE|DICT|DIRECT
   2077 CA        141.9360  105.9040   27.5480 C.3     270 LEU273      0.1400 BACKBONE|DICT|DIRECT
   2078 C         141.8900  104.6980   28.4720 C.2     270 LEU273      0.5000 BACKBONE|DICT|DIRECT
   2079 O         141.8940  104.8430   29.7010 O.2     270 LEU273     -0.5000 BACKBONE|DICT|DIRECT
   2080 CB        140.5120  106.2820   27.1360 C.3     270 LEU273     -0.1200 DICT
   2081 CG        140.3180  107.6890   26.5780 C.3     270 LEU273     -0.0600 DICT
   2082 CD1       138.9280  107.8190   25.9640 C.3     270 LEU273     -0.1800 DICT
   2083 CD2       140.5280  108.7440   27.6670 C.3     270 LEU273     -0.1800 DICT
   2084 N         141.8550  103.5090   27.8790 N.am    271 LEU274     -0.5000 BACKBONE|DICT|DIRECT
   2085 CA        141.7520  102.2840   28.6570 C.3     271 LEU274      0.1400 BACKBONE|DICT|DIRECT
   2086 C         142.9690  102.0580   29.5470 C.2     271 LEU274      0.5000 BACKBONE|DICT|DIRECT
   2087 O         142.8400  101.5560   30.6650 O.2     271 LEU274     -0.5000 BACKBONE|DICT|DIRECT
   2088 CB        141.5440  101.0800   27.7430 C.3     271 LEU274     -0.1200 DICT
   2089 CG        140.2090  100.3780   27.9820 C.3     271 LEU274     -0.0600 DICT
   2090 CD1       139.3650  100.3540   26.7130 C.3     271 LEU274     -0.1800 DICT
   2091 CD2       140.4130   98.9680   28.5330 C.3     271 LEU274     -0.1800 DICT
   2092 N         144.1450  102.4400   29.0580 N.am    272 ASN275     -0.5000 BACKBONE|DICT|DIRECT
   2093 CA        145.3870  102.1620   29.7740 C.3     272 ASN275      0.1400 BACKBONE|DICT|DIRECT
   2094 C         145.9210  103.2870   30.6670 C.2     272 ASN275      0.5000 BACKBONE|DICT|DIRECT
   2095 O         146.9190  103.0960   31.3670 O.2     272 ASN275     -0.5000 BACKBONE|DICT|DIRECT
   2096 CB        146.4610  101.6730   28.8000 C.3     272 ASN275     -0.1200 DICT
   2097 CG        146.2200  100.2440   28.3510 C.2     272 ASN275      0.5000 DICT
   2098 ND2       145.4150  100.0720   27.3130 N.am    272 ASN275     -0.7600 DICT
   2099 OD1       146.7370   99.3080   28.9470 O.2     272 ASN275     -0.5000 DICT
   2100 N         145.2560  104.4420   30.6500 N.am    273 GLU276     -0.5000 BACKBONE|DICT|DIRECT
   2101 CA        145.6580  105.5810   31.4790 C.3     273 GLU276      0.1400 BACKBONE|DICT|DIRECT
   2102 C         145.6930  105.2390   32.9800 C.2     273 GLU276      0.5000 BACKBONE|DICT|DIRECT
   2103 O         146.5990  105.6660   33.7060 O.2     273 GLU276     -0.5000 BACKBONE|DICT|DIRECT
   2104 CB        144.7410  106.8000   31.2340 C.3     273 GLU276     -0.1200 DICT
   2105 CG        144.9570  107.5330   29.9030 C.3     273 GLU276     -0.2200 DICT
   2106 CD        144.0880  108.7890   29.7670 C.2     273 GLU276      0.7000 DICT
   2107 OE1       143.1640  108.9800   30.5920 O.co2   273 GLU276     -0.8000 DICT
   2108 OE2       144.3300  109.5870   28.8320 O.co2   273 GLU276     -0.8000 DICT
   2109 N         144.7120  104.4700   33.4420 N.am    274 ALA277     -0.5000 BACKBONE|DICT|DIRECT
   2110 CA        144.6050  104.1370   34.8640 C.3     274 ALA277      0.1400 BACKBONE|DICT|DIRECT
   2111 C         145.7900  103.3210   35.4070 C.2     274 ALA277      0.5000 BACKBONE|DICT|DIRECT
   2112 O         146.0800  103.3510   36.6080 O.2     274 ALA277     -0.5000 BACKBONE|DICT|DIRECT
   2113 CB        143.2930  103.4080   35.1370 C.3     274 ALA277     -0.1800 DICT
   2114 N         146.4820  102.6060   34.5270 N.am    275 PHE278     -0.5000 BACKBONE|DICT|DIRECT
   2115 CA        147.5230  101.6870   34.9740 C.3     275 PHE278      0.1400 BACKBONE|DICT|DIRECT
   2116 C         148.9590  102.1890   34.8290 C.2     275 PHE278      0.5000 BACKBONE|DICT|DIRECT
   2117 O         149.8910  101.4300   35.0750 O.2     275 PHE278     -0.5000 BACKBONE|DICT|DIRECT
   2118 CB        147.3860  100.3420   34.2580 C.3     275 PHE278     -0.0050 DICT
   2119 CG        145.9870   99.8230   34.2260 C.ar    275 PHE278     -0.1150 DICT
   2120 CD1       145.4540   99.1630   35.3210 C.ar    275 PHE278     -0.1150 DICT
   2121 CD2       145.1990  100.0010   33.1040 C.ar    275 PHE278     -0.1150 DICT
   2122 CE1       144.1600   98.6860   35.2930 C.ar    275 PHE278     -0.1150 DICT
   2123 CE2       143.9050   99.5290   33.0690 C.ar    275 PHE278     -0.1150 DICT
   2124 CZ        143.3840   98.8700   34.1640 C.ar    275 PHE278     -0.1150 DICT
   2125 N         149.1650  103.4470   34.4460 N.am    276 VAL279     -0.5000 BACKBONE|DICT|DIRECT
   2126 CA        150.5490  103.9160   34.3150 C.3     276 VAL279      0.1400 BACKBONE|DICT|DIRECT
   2127 C         151.2470  104.1010   35.6760 C.2     276 VAL279      0.5000 BACKBONE|DICT|DIRECT
   2128 O         152.4480  104.3720   35.7410 O.2     276 VAL279     -0.5000 BACKBONE|DICT|DIRECT
   2129 CB        150.6770  105.1640   33.4060 C.3     276 VAL279     -0.0600 DICT
   2130 CG1       150.2300  104.8210   31.9860 C.3     276 VAL279     -0.1800 DICT
   2131 CG2       149.8700  106.3310   33.9590 C.3     276 VAL279     -0.1800 DICT
   2132 N         150.4860  103.9260   36.7540 N.am    277 VAL280     -0.5000 BACKBONE|DICT|DIRECT
   2133 CA        151.0130  103.9780   38.1140 C.3     277 VAL280      0.1400 BACKBONE|DICT|DIRECT
   2134 C         150.6840  102.6680   38.8440 C.2     277 VAL280      0.5000 BACKBONE|DICT|DIRECT
   2135 O         149.6360  102.0680   38.5980 O.2     277 VAL280     -0.5000 BACKBONE|DICT|DIRECT
   2136 CB        150.4290  105.1840   38.8960 C.3     277 VAL280     -0.0600 DICT
   2137 CG1       150.8680  106.5020   38.2600 C.3     277 VAL280     -0.1800 DICT
   2138 CG2       148.9130  105.1100   38.9520 C.3     277 VAL280     -0.1800 DICT
   2139 N         151.5800  102.2160   39.7400 N.am    278 PRO281     -0.1400 BACKBONE|DICT|DIRECT
   2140 CA        151.3900  100.9410   40.4470 C.3     278 PRO281      0.0100 BACKBONE|DICT|DIRECT
   2141 C         150.1540  100.9680   41.3380 C.2     278 PRO281      0.5000 BACKBONE|DICT|DIRECT
   2142 O         149.3420  100.0400   41.3100 O.2     278 PRO281     -0.5000 BACKBONE|DICT|DIRECT
   2143 CB        152.6570  100.8150   41.3010 C.3     278 PRO281     -0.1200 DICT
   2144 CG        153.1680  102.2030   41.4470 C.3     278 PRO281     -0.1200 DICT
   2145 CD        152.8010  102.9150   40.1770 C.3     278 PRO281     -0.0500 DICT
   2146 N         150.0210  102.0280   42.1240 N.am    279 TYR282     -0.5000 BACKBONE|DICT|DIRECT
   2147 CA        148.8260  102.2250   42.9250 C.3     279 TYR282      0.1400 BACKBONE|DICT|DIRECT
   2148 C         148.2720  103.6180   42.6900 C.2     279 TYR282      0.5000 BACKBONE|DICT|DIRECT
   2149 O         149.0190  104.5910   42.5950 O.2     279 TYR282     -0.5000 BACKBONE|DICT|DIRECT
   2150 CB        149.1030  101.9900   44.4150 C.3     279 TYR282     -0.0050 DICT
   2151 CG        150.4470  102.4930   44.8970 C.ar    279 TYR282     -0.1150 DICT
   2152 CD1       150.7020  103.8540   45.0140 C.ar    279 TYR282     -0.1150 DICT
   2153 CD2       151.4570  101.6030   45.2480 C.ar    279 TYR282     -0.1150 DICT
   2154 CE1       151.9260  104.3190   45.4610 C.ar    279 TYR282     -0.1150 DICT
   2155 CE2       152.6870  102.0580   45.6950 C.ar    279 TYR282     -0.1150 DICT
   2156 CZ        152.9140  103.4180   45.7990 C.ar    279 TYR282      0.1500 DICT
   2157 OH        154.1330  103.8820   46.2410 O.3     279 TYR282     -0.5850 DICT
   2158 N         146.9560  103.7020   42.5690 N.am    280 GLY283     -0.5000 BACKBONE|DICT|DIRECT
   2159 CA        146.2980  104.9810   42.4440 C.3     280 GLY283      0.0800 BACKBONE|DICT|DIRECT
   2160 C         145.4870  105.2470   43.6910 C.2     280 GLY283      0.5000 BACKBONE|DICT|DIRECT
   2161 O         145.4160  104.4050   44.5900 O.2     280 GLY283     -0.5000 BACKBONE|DICT|DIRECT
   2162 N         144.8960  106.4330   43.7490 N.am    281 THR284     -0.5000 BACKBONE|DICT|DIRECT
   2163 CA        143.9940  106.8100   44.8210 C.3     281 THR284      0.1400 BACKBONE|DICT|DIRECT
   2164 C         142.8060  107.4700   44.1280 C.2     281 THR284      0.5000 BACKBONE|DICT|DIRECT
   2165 O         142.8690  107.7280   42.9280 O.2     281 THR284     -0.5000 BACKBONE|DICT|DIRECT
   2166 CB        144.6630  107.8360   45.7720 C.3     281 THR284      0.2050 DICT
   2167 CG2       146.0690  107.3800   46.1750 C.3     281 THR284     -0.1800 DICT
   2168 OG1       144.7370  109.1060   45.1190 O.3     281 THR284     -0.6830 DICT
   2169 N         141.7150  107.7450   44.8680 N.am    282 PRO285     -0.1400 BACKBONE|DICT|DIRECT
   2170 CA        140.6090  108.4850   44.2480 C.3     282 PRO285      0.0100 BACKBONE|DICT|DIRECT
   2171 C         140.9910  109.8780   43.7520 C.2     282 PRO285      0.5000 BACKBONE|DICT|DIRECT
   2172 O         140.2240  110.4710   42.9890 O.2     282 PRO285     -0.5000 BACKBONE|DICT|DIRECT
   2173 CB        139.5990  108.5980   45.3890 C.3     282 PRO285     -0.1200 DICT
   2174 CG        139.7940  107.3170   46.1520 C.3     282 PRO285     -0.1200 DICT
   2175 CD        141.3000  107.1090   46.1340 C.3     282 PRO285     -0.0500 DICT
   2176 N         142.1410  110.3950   44.1790 N.am    283 LEU286     -0.5000 BACKBONE|DICT|DIRECT
   2177 CA        142.5900  111.7180   43.7400 C.3     283 LEU286      0.1400 BACKBONE|DICT|DIRECT
   2178 C         143.7230  111.6670   42.7190 C.2     283 LEU286      0.5000 BACKBONE|DICT|DIRECT
   2179 O         144.3140  112.7000   42.4020 O.2     283 LEU286     -0.5000 BACKBONE|DICT|DIRECT
   2180 CB        143.0130  112.5660   44.9380 C.3     283 LEU286     -0.1200 DICT
   2181 CG        141.8240  112.9520   45.8170 C.3     283 LEU286     -0.0600 DICT
   2182 CD1       141.8120  112.1720   47.1090 C.3     283 LEU286     -0.1800 DICT
   2183 CD2       141.8230  114.4400   46.0790 C.3     283 LEU286     -0.1800 DICT
   2184 N         144.0160  110.4760   42.1980 N.am    284 SER287     -0.5000 BACKBONE|DICT|DIRECT
   2185 CA        145.0920  110.3250   41.2170 C.3     284 SER287      0.1400 BACKBONE|DICT|DIRECT
   2186 C         144.9260  111.2310   39.9960 C.2     284 SER287      0.5000 BACKBONE|DICT|DIRECT
   2187 O         143.8320  111.3680   39.4550 O.2     284 SER287     -0.5000 BACKBONE|DICT|DIRECT
   2188 CB        145.2290  108.8660   40.7710 C.3     284 SER287      0.1450 DICT
   2189 OG        145.8700  108.0930   41.7640 O.3     284 SER287     -0.6830 DICT
   2190 N         146.0280  111.8500   39.5890 N.am    285 VAL288     -0.5000 BACKBONE|DICT|DIRECT
   2191 CA        146.0900  112.6640   38.3860 C.3     285 VAL288      0.1400 BACKBONE|DICT|DIRECT
   2192 C         147.2580  112.1180   37.5720 C.2     285 VAL288      0.5000 BACKBONE|DICT|DIRECT
   2193 O         148.4000  112.5760   37.7010 O.2     285 VAL288     -0.5000 BACKBONE|DICT|DIRECT
   2194 CB        146.3150  114.1650   38.7390 C.3     285 VAL288     -0.0600 DICT
   2195 CG1       146.5890  114.9990   37.4890 C.3     285 VAL288     -0.1800 DICT
   2196 CG2       145.0940  114.7210   39.4970 C.3     285 VAL288     -0.1800 DICT
   2197 N         146.9870  111.1120   36.7530 N.am    286 ASN289     -0.5000 BACKBONE|DICT|DIRECT
   2198 CA        148.0680  110.4130   36.0610 C.3     286 ASN289      0.1400 BACKBONE|DICT|DIRECT
   2199 C         148.7660  111.2440   34.9900 C.2     286 ASN289      0.5000 BACKBONE|DICT|DIRECT
   2200 O         149.9800  111.1260   34.7970 O.2     286 ASN289     -0.5000 BACKBONE|DICT|DIRECT
   2201 CB        147.5630  109.0950   35.4790 C.3     286 ASN289     -0.1200 DICT
   2202 CG        147.1910  108.0980   36.5550 C.2     286 ASN289      0.5000 DICT
   2203 ND2       146.1300  107.3430   36.3190 N.am    286 ASN289     -0.7600 DICT
   2204 OD1       147.8460  108.0190   37.5960 O.2     286 ASN289     -0.5000 DICT
   2205 N         147.9860  112.0710   34.2940 N.am    287 PHE290     -0.5000 BACKBONE|DICT|DIRECT
   2206 CA        148.5080  112.9660   33.2730 C.3     287 PHE290      0.1400 BACKBONE|DICT|DIRECT
   2207 C         148.0650  114.3950   33.5650 C.2     287 PHE290      0.5000 BACKBONE|DICT|DIRECT
   2208 O         146.9240  114.7700   33.2790 O.2     287 PHE290     -0.5000 BACKBONE|DICT|DIRECT
   2209 CB        148.0480  112.5110   31.8820 C.3     287 PHE290     -0.0050 DICT
   2210 CG        148.6420  111.1850   31.4570 C.ar    287 PHE290     -0.1150 DICT
   2211 CD1       149.9350  111.1230   30.9490 C.ar    287 PHE290     -0.1150 DICT
   2212 CD2       147.9240  109.9990   31.6010 C.ar    287 PHE290     -0.1150 DICT
   2213 CE1       150.5010  109.9020   30.5710 C.ar    287 PHE290     -0.1150 DICT
   2214 CE2       148.4820  108.7720   31.2230 C.ar    287 PHE290     -0.1150 DICT
   2215 CZ        149.7680  108.7250   30.7060 C.ar    287 PHE290     -0.1150 DICT
   2216 N         148.9610  115.1900   34.1430 N.am    288 GLY291     -0.5000 BACKBONE|DICT|DIRECT
   2217 CA        148.6400  116.5740   34.4780 C.3     288 GLY291      0.0800 BACKBONE|DICT|DIRECT
   2218 C         149.7370  117.5490   34.0770 C.2     288 GLY291      0.5000 BACKBONE|DICT|DIRECT
   2219 O         150.6700  117.1680   33.3740 O.2     288 GLY291     -0.5000 BACKBONE|DICT|DIRECT
   2220 N         149.6200  118.8180   34.4970 N.am    289 PRO292     -0.1400 BACKBONE|DICT|DIRECT
   2221 CA        150.6470  119.8280   34.1900 C.3     289 PRO292      0.0100 BACKBONE|DICT|DIRECT
   2222 C         152.0640  119.3570   34.5620 C.2     289 PRO292      0.5000 BACKBONE|DICT|DIRECT
   2223 O         152.2370  118.6330   35.5490 O.2     289 PRO292     -0.5000 BACKBONE|DICT|DIRECT
   2224 CB        150.2370  121.0220   35.0610 C.3     289 PRO292     -0.1200 DICT
   2225 CG        148.7250  120.8900   35.2040 C.3     289 PRO292     -0.1200 DICT
   2226 CD        148.4760  119.3820   35.2380 C.3     289 PRO292     -0.0500 DICT
   2227 N         153.0560  119.7350   33.7590 N.am    290 THR293     -0.5000 BACKBONE|DICT|DIRECT
   2228 CA        154.4560  119.4560   34.0690 C.3     290 THR293      0.1400 BACKBONE|DICT|DIRECT
   2229 C         155.2780  120.7260   33.8730 C.2     290 THR293      0.5000 BACKBONE|DICT|DIRECT
   2230 O         154.7870  121.7140   33.3080 O.2     290 THR293     -0.5000 BACKBONE|DICT|DIRECT
   2231 CB        155.0570  118.3920   33.1310 C.3     290 THR293      0.2050 DICT
   2232 CG2       154.5420  117.0100   33.4670 C.3     290 THR293     -0.1800 DICT
   2233 OG1       154.7070  118.7150   31.7810 O.3     290 THR293     -0.6830 DICT
   2234 N         156.5280  120.6960   34.3300 N.am    291 VAL294     -0.5000 BACKBONE|DICT|DIRECT
   2235 CA        157.4740  121.7800   34.0530 C.3     291 VAL294      0.1400 BACKBONE|DICT|DIRECT
   2236 C         158.0690  121.5380   32.6650 C.2     291 VAL294      0.5000 BACKBONE|DICT|DIRECT
   2237 O         159.0390  120.8090   32.5230 O.2     291 VAL294     -0.5000 BACKBONE|DICT|DIRECT
   2238 CB        158.5890  121.8480   35.1300 C.3     291 VAL294     -0.0600 DICT
   2239 CG1       159.6260  122.9360   34.7860 C.3     291 VAL294     -0.1800 DICT
   2240 CG2       157.9690  122.1180   36.5050 C.3     291 VAL294     -0.1800 DICT
   2241 N         157.4680  122.1370   31.6420 N.am    292 ASP295     -0.5000 BACKBONE|DICT|DIRECT
   2242 CA        157.8140  121.8270   30.2480 C.3     292 ASP295      0.1400 BACKBONE|DICT|DIRECT
   2243 C         158.8710  122.7670   29.6320 C.2     292 ASP295      0.5000 BACKBONE|DICT|DIRECT
   2244 O         159.3380  122.5360   28.5130 O.2     292 ASP295     -0.5000 BACKBONE|DICT|DIRECT
   2245 CB        156.5460  121.9090   29.4020 C.3     292 ASP295     -0.2200 DICT
   2246 CG        155.9250  123.3070   29.4400 C.2     292 ASP295      0.7000 DICT
   2247 OD1       156.2340  124.0680   30.3940 O.co2   292 ASP295     -0.8000 DICT
   2248 OD2       155.1410  123.6510   28.5280 O.co2   292 ASP295     -0.8000 DICT
   2249 N         159.2170  123.8420   30.3350 N.am    293 GLY296     -0.5000 BACKBONE|DICT|DIRECT
   2250 CA        160.1630  124.8170   29.8060 C.3     293 GLY296      0.0800 BACKBONE|DICT|DIRECT
   2251 C         159.5490  125.7490   28.7670 C.2     293 GLY296      0.5000 BACKBONE|DICT|DIRECT
   2252 O         160.2610  126.4490   28.0400 O.2     293 GLY296     -0.5000 BACKBONE|DICT|DIRECT
   2253 N         158.2190  125.7510   28.6910 N.am    294 ASP297     -0.5000 BACKBONE|DICT|DIRECT
   2254 CA        157.5060  126.5730   27.7230 C.3     294 ASP297      0.1400 BACKBONE|DICT|DIRECT
   2255 C         156.3680  127.3200   28.4160 C.2     294 ASP297      0.5000 BACKBONE|DICT|DIRECT
   2256 O         156.4700  128.5240   28.6620 O.2     294 ASP297     -0.5000 BACKBONE|DICT|DIRECT
   2257 CB        156.9870  125.7050   26.5710 C.3     294 ASP297     -0.2200 DICT
   2258 CG        156.4850  126.5300   25.4000 C.2     294 ASP297      0.7000 DICT
   2259 OD1       156.3560  127.7670   25.5490 O.co2   294 ASP297     -0.8000 DICT
   2260 OD2       156.2060  125.9400   24.3340 O.co2   294 ASP297     -0.8000 DICT
   2261 N         155.2810  126.6180   28.7330 N.am    295 PHE298     -0.5000 BACKBONE|DICT|DIRECT
   2262 CA        154.2000  127.2240   29.5070 C.3     295 PHE298      0.1400 BACKBONE|DICT|DIRECT
   2263 C         154.6510  127.4880   30.9510 C.2     295 PHE298      0.5000 BACKBONE|DICT|DIRECT
   2264 O         154.2690  128.4970   31.5570 O.2     295 PHE298     -0.5000 BACKBONE|DICT|DIRECT
   2265 CB        152.9600  126.3180   29.5040 C.3     295 PHE298     -0.0050 DICT
   2266 CG        151.7370  126.9520   30.1290 C.ar    295 PHE298     -0.1150 DICT
   2267 CD1       151.4960  126.8430   31.4920 C.ar    295 PHE298     -0.1150 DICT
   2268 CD2       150.8280  127.6470   29.3490 C.ar    295 PHE298     -0.1150 DICT
   2269 CE1       150.3600  127.4180   32.0700 C.ar    295 PHE298     -0.1150 DICT
   2270 CE2       149.6980  128.2300   29.9140 C.ar    295 PHE298     -0.1150 DICT
   2271 CZ        149.4620  128.1170   31.2760 C.ar    295 PHE298     -0.1150 DICT
   2272 N         155.4680  126.5790   31.4870 N.am    296 LEU299     -0.5000 BACKBONE|DICT|DIRECT
   2273 CA        155.9330  126.6380   32.8750 C.3     296 LEU299      0.1400 BACKBONE|DICT|DIRECT
   2274 C         157.4610  126.5360   32.8880 C.2     296 LEU299      0.5000 BACKBONE|DICT|DIRECT
   2275 O         158.0130  125.4730   32.5770 O.2     296 LEU299     -0.5000 BACKBONE|DICT|DIRECT
   2276 CB        155.3610  125.4530   33.6500 C.3     296 LEU299     -0.1200 DICT
   2277 CG        154.5410  125.6730   34.9190 C.3     296 LEU299     -0.0600 DICT
   2278 CD1       154.2360  124.3320   35.5960 C.3     296 LEU299     -0.1800 DICT
   2279 CD2       155.2560  126.6080   35.8820 C.3     296 LEU299     -0.1800 DICT
   2280 N         158.1440  127.6200   33.2630 N.am    297 THR300     -0.5000 BACKBONE|DICT|DIRECT
   2281 CA        159.6030  127.7020   33.0960 C.3     297 THR300      0.1400 BACKBONE|DICT|DIRECT
   2282 C         160.4420  127.1140   34.2290 C.2     297 THR300      0.5000 BACKBONE|DICT|DIRECT
   2283 O         161.6440  126.9390   34.0710 O.2     297 THR300     -0.5000 BACKBONE|DICT|DIRECT
   2284 CB        160.0650  129.1570   32.8860 C.3     297 THR300      0.2050 DICT
   2285 CG2       159.4250  129.7260   31.6350 C.3     297 THR300     -0.1800 DICT
   2286 OG1       159.6770  129.9520   34.0200 O.3     297 THR300     -0.6830 DICT
   2287 N         159.8210  126.8200   35.3660 N.am    298 ASP301     -0.5000 BACKBONE|DICT|DIRECT
   2288 CA        160.5550  126.3200   36.5320 C.3     298 ASP301      0.1400 BACKBONE|DICT|DIRECT
   2289 C         159.5300  125.7180   37.4810 C.2     298 ASP301      0.5000 BACKBONE|DICT|DIRECT
   2290 O         158.3330  125.8710   37.2720 O.2     298 ASP301     -0.5000 BACKBONE|DICT|DIRECT
   2291 CB        161.3020  127.4790   37.2190 C.3     298 ASP301     -0.2200 DICT
   2292 CG        162.3790  127.0080   38.2140 C.2     298 ASP301      0.7000 DICT
   2293 OD1       162.5900  125.7820   38.3830 O.co2   298 ASP301     -0.8000 DICT
   2294 OD2       163.0340  127.8870   38.8210 O.co2   298 ASP301     -0.8000 DICT
   2295 N         159.9810  125.0390   38.5260 N.am    299 MET302     -0.5000 BACKBONE|DICT|DIRECT
   2296 CA        159.0380  124.5100   39.5070 C.3     299 MET302      0.1400 BACKBONE|DICT|DIRECT
   2297 C         158.2020  125.6430   40.1000 C.2     299 MET302      0.5000 BACKBONE|DICT|DIRECT
   2298 O         158.7330  126.6510   40.5600 O.2     299 MET302     -0.5000 BACKBONE|DICT|DIRECT
   2299 CB        159.7870  123.7320   40.5770 C.3     299 MET302     -0.1200 DICT
   2300 CG        160.7580  122.7180   39.9530 C.3     299 MET302      0.0475 DICT
   2301 SD        161.5860  121.6930   41.1800 S.3     299 MET302     -0.3350 DICT
   2302 CE        160.1490  120.9080   41.9190 C.3     299 MET302     -0.0125 DICT
   2303 N         156.8780  125.4960   40.0450 N.am    300 PRO303     -0.1400 BACKBONE|DICT|DIRECT
   2304 CA        155.9800  126.6010   40.4000 C.3     300 PRO303      0.0100 BACKBONE|DICT|DIRECT
   2305 C         156.0450  127.0280   41.8740 C.2     300 PRO303      0.5000 BACKBONE|DICT|DIRECT
   2306 O         155.7610  128.2000   42.1690 O.2     300 PRO303     -0.5000 BACKBONE|DICT|DIRECT
   2307 CB        154.5840  126.0700   40.0040 C.3     300 PRO303     -0.1200 DICT
   2308 CG        154.7470  124.5790   39.8360 C.3     300 PRO303     -0.1200 DICT
   2309 CD        156.1700  124.3840   39.3850 C.3     300 PRO303     -0.0500 DICT
   2310 N         156.4180  126.1220   42.7750 N.am    301 ASP304     -0.5000 BACKBONE|DICT|DIRECT
   2311 CA        156.6240  126.4940   44.1740 C.3     301 ASP304      0.1400 BACKBONE|DICT|DIRECT
   2312 C         157.7400  127.5400   44.3060 C.2     301 ASP304      0.5000 BACKBONE|DICT|DIRECT
   2313 O         157.6850  128.4310   45.1660 O.2     301 ASP304     -0.5000 BACKBONE|DICT|DIRECT
   2314 CB        156.9700  125.2640   45.0240 C.3     301 ASP304     -0.2200 DICT
   2315 CG        158.0020  124.3620   44.3610 C.2     301 ASP304      0.7000 DICT
   2316 OD1       157.8010  124.0010   43.1780 O.co2   301 ASP304     -0.8000 DICT
   2317 OD2       159.0100  124.0070   45.0200 O.co2   301 ASP304     -0.8000 DICT
   2318 N         158.7540  127.4130   43.4550 N.am    302 ILE305     -0.5000 BACKBONE|DICT|DIRECT
   2319 CA        159.8770  128.3460   43.4490 C.3     302 ILE305      0.1400 BACKBONE|DICT|DIRECT
   2320 C         159.4210  129.7180   42.9460 C.2     302 ILE305      0.5000 BACKBONE|DICT|DIRECT
   2321 O         159.7150  130.7290   43.5770 O.2     302 ILE305     -0.5000 BACKBONE|DICT|DIRECT
   2322 CB        161.0520  127.8210   42.5940 C.3     302 ILE305     -0.0600 DICT
   2323 CG1       161.4060  126.3830   42.9980 C.3     302 ILE305     -0.1200 DICT
   2324 CG2       162.2690  128.7380   42.7370 C.3     302 ILE305     -0.1800 DICT
   2325 CD1       162.7600  125.8630   42.4390 C.3     302 ILE305     -0.1800 DICT
   2326 N         158.6930  129.7340   41.8250 N.am    303 LEU306     -0.5000 BACKBONE|DICT|DIRECT
   2327 CA        158.1630  130.9660   41.2340 C.3     303 LEU306      0.1400 BACKBONE|DICT|DIRECT
   2328 C         157.2640  131.7090   42.2260 C.2     303 LEU306      0.5000 BACKBONE|DICT|DIRECT
   2329 O         157.3680  132.9390   42.3780 O.2     303 LEU306     -0.5000 BACKBONE|DICT|DIRECT
   2330 CB        157.3870  130.6590   39.9400 C.3     303 LEU306     -0.1200 DICT
   2331 CG        158.2010  130.0000   38.8090 C.3     303 LEU306     -0.0600 DICT
   2332 CD1       157.2980  129.5840   37.6350 C.3     303 LEU306     -0.1800 DICT
   2333 CD2       159.3240  130.9000   38.3070 C.3     303 LEU306     -0.1800 DICT
   2334 N         156.3900  130.9580   42.8980 N.am    304 LEU307     -0.5000 BACKBONE|DICT|DIRECT
   2335 CA        155.4970  131.5200   43.9170 C.3     304 LEU307      0.1400 BACKBONE|DICT|DIRECT
   2336 C         156.2850  132.1120   45.0870 C.2     304 LEU307      0.5000 BACKBONE|DICT|DIRECT
   2337 O         156.0630  133.2710   45.4860 O.2     304 LEU307     -0.5000 BACKBONE|DICT|DIRECT
   2338 CB        154.5190  130.4570   44.4370 C.3     304 LEU307     -0.1200 DICT
   2339 CG        153.5060  130.9710   45.4700 C.3     304 LEU307     -0.0600 DICT
   2340 CD1       152.6420  132.0770   44.8670 C.3     304 LEU307     -0.1800 DICT
   2341 CD2       152.6240  129.8500   45.9950 C.3     304 LEU307     -0.1800 DICT
   2342 N         157.2070  131.3180   45.6300 N.am    305 GLU308     -0.5000 BACKBONE|DICT|DIRECT
   2343 CA        158.0100  131.7620   46.7590 C.3     305 GLU308      0.1400 BACKBONE|DICT|DIRECT
   2344 C         158.7770  133.0420   46.4240 C.2     305 GLU308      0.5000 BACKBONE|DICT|DIRECT
   2345 O         158.8690  133.9460   47.2600 O.2     305 GLU308     -0.5000 BACKBONE|DICT|DIRECT
   2346 CB        158.9650  130.6510   47.2100 C.3     305 GLU308     -0.1200 DICT
   2347 CG        159.9190  131.0490   48.3310 C.3     305 GLU308     -0.2200 DICT
   2348 CD        159.2140  131.2880   49.6620 C.2     305 GLU308      0.7000 DICT
   2349 OE1       158.0340  130.9070   49.7980 O.co2   305 GLU308     -0.8000 DICT
   2350 OE2       159.8460  131.8430   50.5810 O.co2   305 GLU308     -0.8000 DICT
   2351 N         159.2820  133.1370   45.1940 N.am    306 LEU309     -0.5000 BACKBONE|DICT|DIRECT
   2352 CA        160.1570  134.2590   44.8170 C.3     306 LEU309      0.1400 BACKBONE|DICT|DIRECT
   2353 C         159.4300  135.3880   44.0890 C.2     306 LEU309      0.5000 BACKBONE|DICT|DIRECT
   2354 O         160.0720  136.2690   43.5150 O.2     306 LEU309     -0.5000 BACKBONE|DICT|DIRECT
   2355 CB        161.3600  133.7710   43.9940 C.3     306 LEU309     -0.1200 DICT
   2356 CG        162.2200  132.7420   44.7240 C.3     306 LEU309     -0.0600 DICT
   2357 CD1       163.4280  132.3150   43.8900 C.3     306 LEU309     -0.1800 DICT
   2358 CD2       162.6540  133.2990   46.0810 C.3     306 LEU309     -0.1800 DICT
   2359 N         158.0960  135.3620   44.1210 N.am    307 GLY310     -0.5000 BACKBONE|DICT|DIRECT
   2360 CA        157.2910  136.4590   43.5970 C.3     307 GLY310      0.0800 BACKBONE|DICT|DIRECT
   2361 C         157.2870  136.6410   42.0880 C.2     307 GLY310      0.5000 BACKBONE|DICT|DIRECT
   2362 O         157.1430  137.7650   41.5970 O.2     307 GLY310     -0.5000 BACKBONE|DICT|DIRECT
   2363 N         157.4390  135.5460   41.3490 N.am    308 GLN311     -0.5000 BACKBONE|DICT|DIRECT
   2364 CA        157.4690  135.6170   39.8890 C.3     308 GLN311      0.1400 BACKBONE|DICT|DIRECT
   2365 C         156.1190  135.2350   39.2940 C.2     308 GLN311      0.5000 BACKBONE|DICT|DIRECT
   2366 O         155.9370  134.1090   38.8090 O.2     308 GLN311     -0.5000 BACKBONE|DICT|DIRECT
   2367 CB        158.5640  134.6990   39.3390 C.3     308 GLN311     -0.1200 DICT
   2368 CG        159.9030  134.9820   39.9690 C.3     308 GLN311     -0.1200 DICT
   2369 CD        160.3990  136.3800   39.6380 C.2     308 GLN311      0.5000 DICT
   2370 NE2       160.5280  136.6650   38.3420 N.am    308 GLN311     -0.7600 DICT
   2371 OE1       160.6640  137.1940   40.5320 O.2     308 GLN311     -0.5000 DICT
   2372 N         155.1760  136.1740   39.3420 N.am    309 PHE312     -0.5000 BACKBONE|DICT|DIRECT
   2373 CA        153.8280  135.9640   38.8100 C.3     309 PHE312      0.1400 BACKBONE|DICT|DIRECT
   2374 C         153.1550  137.3150   38.5180 C.2     309 PHE312      0.5000 BACKBONE|DICT|DIRECT
   2375 O         153.6210  138.3700   38.9720 O.2     309 PHE312     -0.5000 BACKBONE|DICT|DIRECT
   2376 CB        152.9730  135.1580   39.7970 C.3     309 PHE312     -0.0050 DICT
   2377 CG        153.0720  135.6420   41.2180 C.ar    309 PHE312     -0.1150 DICT
   2378 CD1       152.3390  136.7440   41.6490 C.ar    309 PHE312     -0.1150 DICT
   2379 CD2       153.9090  135.0040   42.1210 C.ar    309 PHE312     -0.1150 DICT
   2380 CE1       152.4380  137.1980   42.9670 C.ar    309 PHE312     -0.1150 DICT
   2381 CE2       154.0170  135.4440   43.4350 C.ar    309 PHE312     -0.1150 DICT
   2382 CZ        153.2800  136.5500   43.8600 C.ar    309 PHE312     -0.1150 DICT
   2383 N         152.0640  137.2710   37.7600 N.am    310 LYS313     -0.5000 BACKBONE|DICT|DIRECT
   2384 CA        151.2880  138.4600   37.4170 C.3     310 LYS313      0.1400 BACKBONE|DICT|DIRECT
   2385 C         150.8280  139.1730   38.6890 C.2     310 LYS313      0.5000 BACKBONE|DICT|DIRECT
   2386 O         150.2530  138.5430   39.5840 O.2     310 LYS313     -0.5000 BACKBONE|DICT|DIRECT
   2387 CB        150.0560  138.0500   36.5830 C.3     310 LYS313     -0.1200 DICT
   2388 CG        149.1690  139.2190   36.1320 C.3     310 LYS313     -0.1200 DICT
   2389 CD        147.9770  138.7270   35.3120 C.3     310 LYS313     -0.1200 DICT
   2390 CE        147.0830  139.8850   34.8600 C.3     310 LYS313      0.1900 DICT
   2391 NZ        147.6700  140.7030   33.7520 N.4     310 LYS313     -0.3000 DICT
   2392 N         151.0860  140.4730   38.7720 N.am    311 LYS314     -0.5000 BACKBONE|DICT|DIRECT
   2393 CA        150.6860  141.2590   39.9340 C.3     311 LYS314      0.1400 BACKBONE|DICT|DIRECT
   2394 C         149.2780  141.8010   39.6940 C.2     311 LYS314      0.5000 BACKBONE|DICT|DIRECT
   2395 O         149.0860  142.7000   38.8710 O.2     311 LYS314     -0.5000 BACKBONE|DICT|DIRECT
   2396 CB        151.6780  142.4090   40.1870 C.3     311 LYS314     -0.1200 DICT
   2397 CG        153.1180  141.9430   40.4880 C.3     311 LYS314     -0.1200 DICT
   2398 CD        153.1280  140.7990   41.5130 C.3     311 LYS314     -0.1200 DICT
   2399 CE        154.5470  140.3940   41.9220 C.3     311 LYS314      0.1900 DICT
   2400 NZ        155.3620  139.8960   40.7850 N.4     311 LYS314     -0.3000 DICT
   2401 N         148.2930  141.2250   40.3800 N.am    312 THR315     -0.5000 BACKBONE|DICT|DIRECT
   2402 CA        146.8940  141.6140   40.2070 C.3     312 THR315      0.1400 BACKBONE|DICT|DIRECT
   2403 C         146.0890  141.1400   41.4260 C.2     312 THR315      0.5000 BACKBONE|DICT|DIRECT
   2404 O         146.6590  140.5540   42.3560 O.2     312 THR315     -0.5000 BACKBONE|DICT|DIRECT
   2405 CB        146.3120  141.0220   38.9130 C.3     312 THR315      0.2050 DICT
   2406 CG2       146.1520  139.4860   39.0240 C.3     312 THR315     -0.1800 DICT
   2407 OG1       145.0380  141.6180   38.6420 O.3     312 THR315     -0.6830 DICT
   2408 N         144.7800  141.3810   41.4330 N.am    313 GLN316     -0.5000 BACKBONE|DICT|DIRECT
   2409 CA        143.9440  140.9780   42.5680 C.3     313 GLN316      0.1400 BACKBONE|DICT|DIRECT
   2410 C         143.5110  139.5310   42.3750 C.2     313 GLN316      0.5000 BACKBONE|DICT|DIRECT
   2411 O         143.3290  139.0870   41.2400 O.2     313 GLN316     -0.5000 BACKBONE|DICT|DIRECT
   2412 CB        142.6930  141.8740   42.6920 C.3     313 GLN316     -0.1200 DICT
   2413 CG        142.9800  143.3780   42.9240 C.3     313 GLN316     -0.1200 DICT
   2414 CD        143.4260  144.0870   41.6540 C.2     313 GLN316      0.5000 DICT
   2415 NE2       144.3840  144.9860   41.7950 N.am    313 GLN316     -0.7600 DICT
   2416 OE1       142.9300  143.8080   40.5580 O.2     313 GLN316     -0.5000 DICT
   2417 N         143.3480  138.7910   43.4700 N.am    314 ILE317     -0.5000 BACKBONE|DICT|DIRECT
   2418 CA        142.7770  137.4440   43.3860 C.3     314 ILE317      0.1400 BACKBONE|DICT|DIRECT
   2419 C         141.6690  137.2380   44.4180 C.2     314 ILE317      0.5000 BACKBONE|DICT|DIRECT
   2420 O         141.6800  137.8640   45.4830 O.2     314 ILE317     -0.5000 BACKBONE|DICT|DIRECT
   2421 CB        143.8350  136.3250   43.6180 C.3     314 ILE317     -0.0600 DICT
   2422 CG1       144.5220  136.5140   44.9720 C.3     314 ILE317     -0.1200 DICT
   2423 CG2       144.8690  136.2940   42.4980 C.3     314 ILE317     -0.1800 DICT
   2424 CD1       145.5110  135.3690   45.3080 C.3     314 ILE317     -0.1800 DICT
   2425 N         140.7290  136.3490   44.0890 N.am    315 LEU318     -0.5000 BACKBONE|DICT|DIRECT
   2426 CA        139.6630  135.9240   44.9940 C.3     315 LEU318      0.1400 BACKBONE|DICT|DIRECT
   2427 C         139.8150  134.4110   45.1030 C.2     315 LEU318      0.5000 BACKBONE|DICT|DIRECT
   2428 O         139.7900  133.7010   44.0780 O.2     315 LEU318     -0.5000 BACKBONE|DICT|DIRECT
   2429 CB        138.2840  136.2890   44.4100 C.3     315 LEU318     -0.1200 DICT
   2430 CG        137.0190  136.1780   45.2700 C.3     315 LEU318     -0.0600 DICT
   2431 CD1       135.8470  136.8850   44.5970 C.3     315 LEU318     -0.1800 DICT
   2432 CD2       136.6620  134.7190   45.5360 C.3     315 LEU318     -0.1800 DICT
   2433 N         139.9910  133.9150   46.3280 N.am    316 VAL319     -0.5000 BACKBONE|DICT|DIRECT
   2434 CA        140.2410  132.4800   46.5590 C.3     316 VAL319      0.1400 BACKBONE|DICT|DIRECT
   2435 C         139.3120  131.9530   47.6490 C.2     316 VAL319      0.5000 BACKBONE|DICT|DIRECT
   2436 O         138.9910  132.6890   48.5900 O.2     316 VAL319     -0.5000 BACKBONE|DICT|DIRECT
   2437 CB        141.6870  132.2450   47.0650 C.3     316 VAL319     -0.0600 DICT
   2438 CG1       142.0350  130.7450   47.0520 C.3     316 VAL319     -0.1800 DICT
   2439 CG2       142.7030  133.0340   46.2260 C.3     316 VAL319     -0.1800 DICT
   2440 N         138.9000  130.6880   47.5590 N.am    317 GLY320     -0.5000 BACKBONE|DICT|DIRECT
   2441 CA        138.0960  130.0960   48.6180 C.3     317 GLY320      0.0800 BACKBONE|DICT|DIRECT
   2442 C         137.9710  128.5810   48.5560 C.2     317 GLY320      0.5000 BACKBONE|DICT|DIRECT
   2443 O         138.4540  127.9510   47.6030 O.2     317 GLY320     -0.5000 BACKBONE|DICT|DIRECT
   2444 N         137.3190  128.0020   49.5740 N.am    318 VAL321     -0.5000 BACKBONE|DICT|DIRECT
   2445 CA        137.1650  126.5510   49.7030 C.3     318 VAL321      0.1400 BACKBONE|DICT|DIRECT
   2446 C         135.8280  126.2650   50.3630 C.2     318 VAL321      0.5000 BACKBONE|DICT|DIRECT
   2447 O         135.1890  127.1780   50.9000 O.2     318 VAL321     -0.5000 BACKBONE|DICT|DIRECT
   2448 CB        138.2660  125.9320   50.5810 C.3     318 VAL321     -0.0600 DICT
   2449 CG1       139.6580  126.1160   49.9330 C.3     318 VAL321     -0.1800 DICT
   2450 CG2       138.2250  126.5610   51.9850 C.3     318 VAL321     -0.1800 DICT
   2451 N         135.4150  125.0000   50.3200 N.am    319 ASN322     -0.5000 BACKBONE|DICT|DIRECT
   2452 CA        134.1530  124.5690   50.9010 C.3     319 ASN322      0.1400 BACKBONE|DICT|DIRECT
   2453 C         134.3960  123.8560   52.2290 C.2     319 ASN322      0.5000 BACKBONE|DICT|DIRECT
   2454 O         135.4840  123.3320   52.4690 O.2     319 ASN322     -0.5000 BACKBONE|DICT|DIRECT
   2455 CB        133.4100  123.6400   49.9270 C.3     319 ASN322     -0.1200 DICT
   2456 CG        133.0130  124.3410   48.6200 C.2     319 ASN322      0.5000 DICT
   2457 ND2       132.5100  123.5680   47.6510 N.am    319 ASN322     -0.7600 DICT
   2458 OD1       133.1420  125.5620   48.4940 O.2     319 ASN322     -0.5000 DICT
   2459 N         133.3840  123.8230   53.0900 N.am    320 LYS323     -0.5000 BACKBONE|DICT|DIRECT
   2460 CA        133.5370  123.2190   54.4150 C.3     320 LYS323      0.1400 BACKBONE|DICT|DIRECT
   2461 C         133.9150  121.7250   54.4090 C.2     320 LYS323      0.5000 BACKBONE|DICT|DIRECT
   2462 O         134.6540  121.2710   55.2920 O.2     320 LYS323     -0.5000 BACKBONE|DICT|DIRECT
   2463 CB        132.2530  123.4280   55.2270 C.3     320 LYS323     -0.1200 DICT
   2464 CG        132.2680  122.8180   56.6150 C.3     320 LYS323     -0.1200 DICT
   2465 CD        130.9960  123.2030   57.3540 C.3     320 LYS323     -0.1200 DICT
   2466 CE        130.8670  122.4710   58.6740 C.3     320 LYS323      0.1900 DICT
   2467 NZ        129.6360  122.8890   59.3920 N.4     320 LYS323     -0.3000 DICT
   2468 N         133.4050  120.9540   53.4460 N.am    321 ASP324     -0.5000 BACKBONE|DICT|DIRECT
   2469 CA        133.6940  119.5200   53.4270 C.3     321 ASP324      0.1400 BACKBONE|DICT|DIRECT
   2470 C         134.3000  119.0400   52.0950 C.2     321 ASP324      0.5000 BACKBONE|DICT|DIRECT
   2471 O         133.7960  118.0890   51.4870 O.2     321 ASP324     -0.5000 BACKBONE|DICT|DIRECT
   2472 CB        132.4210  118.7090   53.7800 C.3     321 ASP324     -0.2200 DICT
   2473 CG        131.8510  119.0710   55.1640 C.2     321 ASP324      0.7000 DICT
   2474 OD1       132.4400  118.6550   56.1840 O.co2   321 ASP324     -0.8000 DICT
   2475 OD2       130.8100  119.7660   55.2350 O.co2   321 ASP324     -0.8000 DICT
   2476 N         135.3800  119.6870   51.6580 N.am    322 GLU325     -0.5000 BACKBONE|DICT|DIRECT
   2477 CA        136.0690  119.3160   50.4130 C.3     322 GLU325      0.1400 BACKBONE|DICT|DIRECT
   2478 C         136.3660  117.8120   50.3010 C.2     322 GLU325      0.5000 BACKBONE|DICT|DIRECT
   2479 O         136.2690  117.2330   49.2240 O.2     322 GLU325     -0.5000 BACKBONE|DICT|DIRECT
   2480 CB        137.4090  120.0690   50.2820 C.3     322 GLU325     -0.1200 DICT
   2481 CG        137.3130  121.6110   50.2140 C.3     322 GLU325     -0.2200 DICT
   2482 CD        136.8090  122.1050   48.8710 C.2     322 GLU325      0.7000 DICT
   2483 OE1       136.4790  121.2730   47.9950 O.co2   322 GLU325     -0.8000 DICT
   2484 OE2       136.7240  123.3370   48.6870 O.co2   322 GLU325     -0.8000 DICT
   2485 N         136.7340  117.1860   51.4120 N.am    323 GLY326     -0.5000 BACKBONE|DICT|DIRECT
   2486 CA        137.2590  115.8300   51.3650 C.3     323 GLY326      0.0800 BACKBONE|DICT|DIRECT
   2487 C         136.2620  114.6830   51.2650 C.2     323 GLY326      0.5000 BACKBONE|DICT|DIRECT
   2488 O         136.6300  113.5910   50.8280 O.2     323 GLY326     -0.5000 BACKBONE|DICT|DIRECT
   2489 N         135.0100  114.9030   51.6510 N.am    324 THR327     -0.5000 BACKBONE|DICT|DIRECT
   2490 CA        134.0750  113.7730   51.7850 C.3     324 THR327      0.1400 BACKBONE|DICT|DIRECT
   2491 C         133.7180  113.0250   50.4950 C.2     324 THR327      0.5000 BACKBONE|DICT|DIRECT
   2492 O         133.5470  111.8090   50.5200 O.2     324 THR327     -0.5000 BACKBONE|DICT|DIRECT
   2493 CB        132.7690  114.1660   52.4890 C.3     324 THR327      0.2050 DICT
   2494 CG2       133.0370  114.5790   53.9400 C.3     324 THR327     -0.1800 DICT
   2495 OG1       132.1690  115.2570   51.7920 O.3     324 THR327     -0.6830 DICT
   2496 N         133.6587  113.7759   49.3856 N.am    325 ALA328     -0.5000 BACKBONE|DICT|DIRECT
   2497 CA        133.3567  113.3037   48.0337 C.3     325 ALA328      0.1400 BACKBONE|DICT|DIRECT
   2498 C         134.1446  112.0523   47.6255 C.2     325 ALA328      0.5000 BACKBONE|DICT|DIRECT
   2499 O         133.6139  111.2032   46.9182 O.2     325 ALA328     -0.5000 BACKBONE|DICT|DIRECT
   2500 CB        133.6224  114.4469   47.0405 C.3     325 ALA328     -0.1800 DICT
   2501 N         135.3800  111.9630   48.1220 N.am    326 PHE329     -0.5000 BACKBONE|DICT|DIRECT
   2502 CA        136.3640  110.9710   47.7000 C.3     326 PHE329      0.1400 BACKBONE|DICT|DIRECT
   2503 C         136.3130  109.6890   48.5190 C.2     326 PHE329      0.5000 BACKBONE|DICT|DIRECT
   2504 O         136.7610  108.6350   48.0590 O.2     326 PHE329     -0.5000 BACKBONE|DICT|DIRECT
   2505 CB        137.7740  111.5950   47.7150 C.3     326 PHE329     -0.0050 DICT
   2506 CG        137.8910  112.7990   46.8210 C.ar    326 PHE329     -0.1150 DICT
   2507 CD1       138.1580  112.6410   45.4680 C.ar    326 PHE329     -0.1150 DICT
   2508 CD2       137.6800  114.0850   47.3210 C.ar    326 PHE329     -0.1150 DICT
   2509 CE1       138.2300  113.7390   44.6260 C.ar    326 PHE329     -0.1150 DICT
   2510 CE2       137.7570  115.1990   46.4860 C.ar    326 PHE329     -0.1150 DICT
   2511 CZ        138.0300  115.0190   45.1320 C.ar    326 PHE329     -0.1150 DICT
   2512 N         135.7610  109.7770   49.7250 N.am    327 LEU330     -0.5000 BACKBONE|DICT|DIRECT
   2513 CA        135.7220  108.6290   50.6380 C.3     327 LEU330      0.1400 BACKBONE|DICT|DIRECT
   2514 C         134.8970  107.4540   50.1010 C.2     327 LEU330      0.5000 BACKBONE|DICT|DIRECT
   2515 O         135.1960  106.2940   50.3910 O.2     327 LEU330     -0.5000 BACKBONE|DICT|DIRECT
   2516 CB        135.2150  109.0630   52.0190 C.3     327 LEU330     -0.1200 DICT
   2517 CG        135.9690  110.2500   52.6360 C.3     327 LEU330     -0.0600 DICT
   2518 CD1       135.4190  110.6020   54.0090 C.3     327 LEU330     -0.1800 DICT
   2519 CD2       137.4670  109.9690   52.7170 C.3     327 LEU330     -0.1800 DICT
   2520 N         133.8680  107.7410   49.3120 N.am    328 VAL331     -0.5000 BACKBONE|DICT|DIRECT
   2521 CA        133.0230  106.6600   48.8030 C.3     328 VAL331      0.1400 BACKBONE|DICT|DIRECT
   2522 C         133.5520  106.0320   47.5100 C.2     328 VAL331      0.5000 BACKBONE|DICT|DIRECT
   2523 O         132.8830  105.2010   46.9010 O.2     328 VAL331     -0.5000 BACKBONE|DICT|DIRECT
   2524 CB        131.5520  107.1020   48.6350 C.3     328 VAL331     -0.0600 DICT
   2525 CG1       131.0030  107.5900   49.9720 C.3     328 VAL331     -0.1800 DICT
   2526 CG2       131.4090  108.1900   47.5510 C.3     328 VAL331     -0.1800 DICT
   2527 N         134.7487  106.4354   47.0749 N.am    329 TYR332     -0.5000 BACKBONE|DICT|DIRECT
   2528 CA        135.3955  105.9137   45.8759 C.3     329 TYR332      0.1400 BACKBONE|DICT|DIRECT
   2529 C         136.5270  104.9384   46.2492 C.2     329 TYR332      0.5000 BACKBONE|DICT|DIRECT
   2530 O         137.4221  104.7371   45.4297 O.2     329 TYR332     -0.5000 BACKBONE|DICT|DIRECT
   2531 CB        135.8416  107.0918   44.9772 C.3     329 TYR332     -0.0050 DICT
   2532 CG        134.6962  107.7964   44.2588 C.ar    329 TYR332     -0.1150 DICT
   2533 CD1       133.8989  108.7435   44.9330 C.ar    329 TYR332     -0.1150 DICT
   2534 CD2       134.4179  107.5028   42.9069 C.ar    329 TYR332     -0.1150 DICT
   2535 CE1       132.8354  109.3888   44.2697 C.ar    329 TYR332     -0.1150 DICT
   2536 CE2       133.3604  108.1528   42.2397 C.ar    329 TYR332     -0.1150 DICT
   2537 CZ        132.5685  109.1000   42.9179 C.ar    329 TYR332      0.1500 DICT
   2538 OH        131.5502  109.7364   42.2688 O.3     329 TYR332     -0.5850 DICT
   2539 N         136.4750  104.3170   47.4440 N.am    330 GLY333     -0.5000 BACKBONE|DICT|DIRECT
   2540 CA        137.5020  103.3610   47.8380 C.3     330 GLY333      0.0800 BACKBONE|DICT|DIRECT
   2541 C         137.7920  103.1160   49.3150 C.2     330 GLY333      0.5000 BACKBONE|DICT|DIRECT
   2542 O         138.2800  102.0440   49.6640 O.2     330 GLY333     -0.5000 BACKBONE|DICT|DIRECT
   2543 N         137.5260  104.0870   50.1900 N.am    331 ALA334     -0.5000 BACKBONE|DICT|DIRECT
   2544 CA        137.8080  103.8910   51.6160 C.3     331 ALA334      0.1400 BACKBONE|DICT|DIRECT
   2545 C         136.8460  102.8680   52.2510 C.2     331 ALA334      0.5000 BACKBONE|DICT|DIRECT
   2546 O         135.6230  102.9340   52.0480 O.2     331 ALA334     -0.5000 BACKBONE|DICT|DIRECT
   2547 CB        137.7790  105.2220   52.3640 C.3     331 ALA334     -0.1800 DICT
   2548 N         137.3980  101.8980   53.0050 N.am    332 PRO335     -0.1400 BACKBONE|DICT|DIRECT
   2549 CA        136.5610  100.8140   53.5460 C.3     332 PRO335      0.0100 BACKBONE|DICT|DIRECT
   2550 C         135.6120  101.3280   54.6280 C.2     332 PRO335      0.5000 BACKBONE|DICT|DIRECT
   2551 O         135.9700  102.2480   55.3780 O.2     332 PRO335     -0.5000 BACKBONE|DICT|DIRECT
   2552 CB        137.5830   99.8400   54.1520 C.3     332 PRO335     -0.1200 DICT
   2553 CG        138.9080  100.2320   53.5800 C.3     332 PRO335     -0.1200 DICT
   2554 CD        138.8240  101.7070   53.3190 C.3     332 PRO335     -0.0500 DICT
   2555 N         134.4150  100.7530   54.6940 N.am    333 GLY336     -0.5000 BACKBONE|DICT|DIRECT
   2556 CA        133.4050  101.1850   55.6420 C.3     333 GLY336      0.0800 BACKBONE|DICT|DIRECT
   2557 C         132.4970  102.2930   55.1250 C.2     333 GLY336      0.5000 BACKBONE|DICT|DIRECT
   2558 O         131.4420  102.5590   55.7080 O.2     333 GLY336     -0.5000 BACKBONE|DICT|DIRECT
   2559 N         132.8910  102.9420   54.0330 N.am    334 PHE337     -0.5000 BACKBONE|DICT|DIRECT
   2560 CA        132.1360  104.0920   53.5430 C.3     334 PHE337      0.1400 BACKBONE|DICT|DIRECT
   2561 C         131.0760  103.7220   52.4970 C.2     334 PHE337      0.5000 BACKBONE|DICT|DIRECT
   2562 O         131.2270  102.7580   51.7400 O.2     334 PHE337     -0.5000 BACKBONE|DICT|DIRECT
   2563 CB        133.0740  105.1850   53.0140 C.3     334 PHE337     -0.0050 DICT
   2564 CG        133.8050  105.9380   54.0920 C.ar    334 PHE337     -0.1150 DICT
   2565 CD1       134.9980  105.4500   54.6140 C.ar    334 PHE337     -0.1150 DICT
   2566 CD2       133.3140  107.1520   54.5710 C.ar    334 PHE337     -0.1150 DICT
   2567 CE1       135.6880  106.1560   55.6080 C.ar    334 PHE337     -0.1150 DICT
   2568 CE2       133.9950  107.8550   55.5640 C.ar    334 PHE337     -0.1150 DICT
   2569 CZ        135.1850  107.3580   56.0830 C.ar    334 PHE337     -0.1150 DICT
   2570 N         129.9980  104.4990   52.4820 N.am    335 SER338     -0.5000 BACKBONE|DICT|DIRECT
   2571 CA        128.8850  104.2910   51.5570 C.3     335 SER338      0.1400 BACKBONE|DICT|DIRECT
   2572 C         128.0150  105.5330   51.5460 C.2     335 SER338      0.5000 BACKBONE|DICT|DIRECT
   2573 O         127.6920  106.0760   52.6000 O.2     335 SER338     -0.5000 BACKBONE|DICT|DIRECT
   2574 CB        128.0280  103.0930   51.9800 C.3     335 SER338      0.1450 DICT
   2575 OG        126.7860  103.0940   51.2750 O.3     335 SER338     -0.6830 DICT
   2576 N         127.6120  105.9780   50.3630 N.am    336 LYS339     -0.5000 BACKBONE|DICT|DIRECT
   2577 CA        126.6890  107.0980   50.2820 C.3     336 LYS339      0.1400 BACKBONE|DICT|DIRECT
   2578 C         125.3090  106.6690   50.7880 C.2     336 LYS339      0.5000 BACKBONE|DICT|DIRECT
   2579 O         124.4370  107.5170   50.9940 O.2     336 LYS339     -0.5000 BACKBONE|DICT|DIRECT
   2580 CB        126.5710  107.6030   48.8420 C.3     336 LYS339     -0.1200 DICT
   2581 CG        125.6330  106.7320   47.9690 C.3     336 LYS339     -0.1200 DICT
   2582 CD        125.5080  107.2670   46.5500 C.3     336 LYS339     -0.1200 DICT
   2583 CE        124.4390  106.5020   45.7420 C.3     336 LYS339      0.1900 DICT
   2584 NZ        123.0510  106.7180   46.2610 N.4     336 LYS339     -0.3000 DICT
   2585 N         125.1100  105.3610   50.9750 N.am    337 ASP340     -0.5000 BACKBONE|DICT|DIRECT
   2586 CA        123.7910  104.8290   51.3260 C.3     337 ASP340      0.1400 BACKBONE|DICT|DIRECT
   2587 C         123.6210  104.4360   52.8010 C.2     337 ASP340      0.5000 BACKBONE|DICT|DIRECT
   2588 O         122.5980  103.8570   53.1730 O.2     337 ASP340     -0.5000 BACKBONE|DICT|DIRECT
   2589 CB        123.4150  103.6380   50.4260 C.3     337 ASP340     -0.2200 DICT
   2590 CG        123.2590  104.0330   48.9580 C.2     337 ASP340      0.7000 DICT
   2591 OD1       122.6080  105.0620   48.6600 O.co2   337 ASP340     -0.8000 DICT
   2592 OD2       123.8010  103.3100   48.0990 O.co2   337 ASP340     -0.8000 DICT
   2593 N         124.6230  104.7220   53.6300 N.am    338 ASN341     -0.5000 BACKBONE|DICT|DIRECT
   2594 CA        124.4420  104.6640   55.0870 C.3     338 ASN341      0.1400 BACKBONE|DICT|DIRECT
   2595 C         125.2870  105.7330   55.7710 C.2     338 ASN341      0.5000 BACKBONE|DICT|DIRECT
   2596 O         125.9550  106.5100   55.0940 O.2     338 ASN341     -0.5000 BACKBONE|DICT|DIRECT
   2597 CB        124.6830  103.2580   55.6740 C.3     338 ASN341     -0.1200 DICT
   2598 CG        126.0900  102.7330   55.4220 C.2     338 ASN341      0.5000 DICT
   2599 ND2       126.1980  101.4150   55.2840 N.am    338 ASN341     -0.7600 DICT
   2600 OD1       127.0650  103.4970   55.3520 O.2     338 ASN341     -0.5000 DICT
   2601 N         125.2550  105.7920   57.0970 N.am    339 ASN342     -0.5000 BACKBONE|DICT|DIRECT
   2602 CA        125.9240  106.8870   57.7960 C.3     339 ASN342      0.1400 BACKBONE|DICT|DIRECT
   2603 C         127.4520  106.7500   57.9090 C.2     339 ASN342      0.5000 BACKBONE|DICT|DIRECT
   2604 O         128.1030  107.6190   58.4740 O.2     339 ASN342     -0.5000 BACKBONE|DICT|DIRECT
   2605 CB        125.2930  107.1220   59.1700 C.3     339 ASN342     -0.1200 DICT
   2606 CG        125.4010  105.9150   60.0700 C.2     339 ASN342      0.5000 DICT
   2607 ND2       124.7080  105.9580   61.2030 N.am    339 ASN342     -0.7600 DICT
   2608 OD1       126.0970  104.9510   59.7530 O.2     339 ASN342     -0.5000 DICT
   2609 N         128.0030  105.6530   57.3890 N.am    340 SER343     -0.5000 BACKBONE|DICT|DIRECT
   2610 CA        129.4600  105.4400   57.3230 C.3     340 SER343      0.1400 BACKBONE|DICT|DIRECT
   2611 C         130.2230  105.5960   58.6480 C.2     340 SER343      0.5000 BACKBONE|DICT|DIRECT
   2612 O         131.3180  106.1610   58.6710 O.2     340 SER343     -0.5000 BACKBONE|DICT|DIRECT
   2613 CB        130.0920  106.3360   56.2460 C.3     340 SER343      0.1450 DICT
   2614 OG        129.5070  106.1130   54.9700 O.3     340 SER343     -0.6830 DICT
   2615 N         129.6580  105.0930   59.7440 N.am    341 ILE344     -0.5000 BACKBONE|DICT|DIRECT
   2616 CA        130.3730  105.0870   61.0180 C.3     341 ILE344      0.1400 BACKBONE|DICT|DIRECT
   2617 C         131.5130  104.0730   60.9470 C.2     341 ILE344      0.5000 BACKBONE|DICT|DIRECT
   2618 O         131.2830  102.8720   60.9900 O.2     341 ILE344     -0.5000 BACKBONE|DICT|DIRECT
   2619 CB        129.4500  104.7060   62.2020 C.3     341 ILE344     -0.0600 DICT
   2620 CG1       128.2750  105.6820   62.3260 C.3     341 ILE344     -0.1200 DICT
   2621 CG2       130.2430  104.6600   63.5060 C.3     341 ILE344     -0.1800 DICT
   2622 CD1       128.6800  107.0830   62.7610 C.3     341 ILE344     -0.1800 DICT
   2623 N         132.7440  104.5480   60.8280 N.am    342 ILE345     -0.5000 BACKBONE|DICT|DIRECT
   2624 CA        133.8750  103.6370   60.7110 C.3     342 ILE345      0.1400 BACKBONE|DICT|DIRECT
   2625 C         134.6370  103.4700   62.0230 C.2     342 ILE345      0.5000 BACKBONE|DICT|DIRECT
   2626 O         134.5020  104.2810   62.9410 O.2     342 ILE345     -0.5000 BACKBONE|DICT|DIRECT
   2627 CB        134.8550  104.0950   59.6220 C.3     342 ILE345     -0.0600 DICT
   2628 CG1       135.2350  105.5680   59.8320 C.3     342 ILE345     -0.1200 DICT
   2629 CG2       134.2480  103.8680   58.2380 C.3     342 ILE345     -0.1800 DICT
   2630 CD1       136.5360  105.9540   59.1470 C.3     342 ILE345     -0.1800 DICT
   2631 N         135.4440  102.4140   62.1020 N.am    343 THR346     -0.5000 BACKBONE|DICT|DIRECT
   2632 CA        136.2680  102.1620   63.2820 C.3     343 THR346      0.1400 BACKBONE|DICT|DIRECT
   2633 C         137.6820  102.7330   63.1430 C.2     343 THR346      0.5000 BACKBONE|DICT|DIRECT
   2634 O         138.1040  103.1210   62.0500 O.2     343 THR346     -0.5000 BACKBONE|DICT|DIRECT
   2635 CB        136.3850  100.6640   63.5600 C.3     343 THR346      0.2050 DICT
   2636 CG2       135.0380  100.0990   63.9510 C.3     343 THR346     -0.1800 DICT
   2637 OG1       136.8520  100.0020   62.3770 O.3     343 THR346     -0.6830 DICT
   2638 N         138.4070  102.7790   64.2580 N.am    344 ARG347     -0.5000 BACKBONE|DICT|DIRECT
   2639 CA        139.8050  103.1920   64.2530 C.3     344 ARG347      0.1400 BACKBONE|DICT|DIRECT
   2640 C         140.5590  102.4100   63.1870 C.2     344 ARG347      0.5000 BACKBONE|DICT|DIRECT
   2641 O         141.2700  102.9810   62.3530 O.2     344 ARG347     -0.5000 BACKBONE|DICT|DIRECT
   2642 CB        140.4350  102.9340   65.6210 C.3     344 ARG347     -0.1200 DICT
   2643 CG        141.9350  103.1980   65.6770 C.3     344 ARG347     -0.0500 DICT
   2644 CD        142.4550  103.0580   67.1020 C.3     344 ARG347      0.1900 DICT
   2645 NE        143.8430  103.4940   67.2250 N.pl3   344 ARG347     -0.7000 DICT
   2646 CZ        144.2190  104.7610   67.3800 C.cat   344 ARG347      0.6399 DICT
   2647 NH1       143.3120  105.7310   67.4300 N.pl3   344 ARG347     -0.8000 DICT
   2648 NH2       145.5060  105.0620   67.4870 N.pl3   344 ARG347     -0.8000 DICT
   2649 N         140.3580  101.0990   63.2070 N.am    345 LYS348     -0.5000 BACKBONE|DICT|DIRECT
   2650 CA        140.9860  100.1970   62.2580 C.3     345 LYS348      0.1400 BACKBONE|DICT|DIRECT
   2651 C         140.6750  100.5790   60.8110 C.2     345 LYS348      0.5000 BACKBONE|DICT|DIRECT
   2652 O         141.5700  100.5760   59.9600 O.2     345 LYS348     -0.5000 BACKBONE|DICT|DIRECT
   2653 CB        140.5450   98.7600   62.5390 C.3     345 LYS348     -0.1200 DICT
   2654 CG        141.3060   97.7340   61.7340 C.3     345 LYS348     -0.1200 DICT
   2655 CD        142.1750   96.8730   62.6220 C.3     345 LYS348     -0.1200 DICT
   2656 CE        141.5600   95.4960   62.8070 C.3     345 LYS348      0.1900 DICT
   2657 NZ        142.5390   94.5120   63.3500 N.4     345 LYS348     -0.3000 DICT
   2658 N         139.4170  100.9230   60.5370 N.am    346 GLU349     -0.5000 BACKBONE|DICT|DIRECT
   2659 CA        139.0120  101.3340   59.1930 C.3     346 GLU349      0.1400 BACKBONE|DICT|DIRECT
   2660 C         139.6380  102.6770   58.7810 C.2     346 GLU349      0.5000 BACKBONE|DICT|DIRECT
   2661 O         140.0140  102.8770   57.6160 O.2     346 GLU349     -0.5000 BACKBONE|DICT|DIRECT
   2662 CB        137.4770  101.3680   59.0750 C.3     346 GLU349     -0.1200 DICT
   2663 CG        136.8450   99.9570   58.9940 C.3     346 GLU349     -0.2200 DICT
   2664 CD        135.3310   99.9560   59.1500 C.2     346 GLU349      0.7000 DICT
   2665 OE1       134.8070  100.7780   59.9290 O.co2   346 GLU349     -0.8000 DICT
   2666 OE2       134.6660   99.1140   58.5090 O.co2   346 GLU349     -0.8000 DICT
   2667 N         139.7290  103.5990   59.7350 N.am    347 PHE350     -0.5000 BACKBONE|DICT|DIRECT
   2668 CA        140.4360  104.8580   59.5160 C.3     347 PHE350      0.1400 BACKBONE|DICT|DIRECT
   2669 C         141.8600  104.5350   59.0570 C.2     347 PHE350      0.5000 BACKBONE|DICT|DIRECT
   2670 O         142.3360  105.0700   58.0520 O.2     347 PHE350     -0.5000 BACKBONE|DICT|DIRECT
   2671 CB        140.4350  105.6860   60.8060 C.3     347 PHE350     -0.0050 DICT
   2672 CG        141.1300  107.0240   60.6910 C.ar    347 PHE350     -0.1150 DICT
   2673 CD1       140.4220  108.1610   60.3100 C.ar    347 PHE350     -0.1150 DICT
   2674 CD2       142.4860  107.1510   60.9990 C.ar    347 PHE350     -0.1150 DICT
   2675 CE1       141.0560  109.4030   60.2170 C.ar    347 PHE350     -0.1150 DICT
   2676 CE2       143.1320  108.3880   60.9060 C.ar    347 PHE350     -0.1150 DICT
   2677 CZ        142.4160  109.5170   60.5190 C.ar    347 PHE350     -0.1150 DICT
   2678 N         142.5220  103.6240   59.7680 N.am    348 GLN351     -0.5000 BACKBONE|DICT|DIRECT
   2679 CA        143.8860  103.2400   59.4100 C.3     348 GLN351      0.1400 BACKBONE|DICT|DIRECT
   2680 C         144.0080  102.6890   57.9800 C.2     348 GLN351      0.5000 BACKBONE|DICT|DIRECT
   2681 O         144.8810  103.1230   57.2140 O.2     348 GLN351     -0.5000 BACKBONE|DICT|DIRECT
   2682 CB        144.4580  102.2710   60.4400 C.3     348 GLN351     -0.1200 DICT
   2683 CG        144.8190  102.9600   61.7630 C.3     348 GLN351     -0.1200 DICT
   2684 CD        145.1880  101.9680   62.8430 C.2     348 GLN351      0.5000 DICT
   2685 NE2       146.3140  102.2010   63.5040 N.am    348 GLN351     -0.7600 DICT
   2686 OE1       144.4720  100.9970   63.0740 O.2     348 GLN351     -0.5000 DICT
   2687 N         143.1220  101.7630   57.6170 N.am    349 GLU352     -0.5000 BACKBONE|DICT|DIRECT
   2688 CA        143.0710  101.2430   56.2510 C.3     349 GLU352      0.1400 BACKBONE|DICT|DIRECT
   2689 C         142.7600  102.3480   55.2450 C.2     349 GLU352      0.5000 BACKBONE|DICT|DIRECT
   2690 O         143.2350  102.3160   54.1080 O.2     349 GLU352     -0.5000 BACKBONE|DICT|DIRECT
   2691 CB        142.0280  100.1260   56.1360 C.3     349 GLU352     -0.1200 DICT
   2692 CG        142.3360   98.9130   57.0050 C.3     349 GLU352     -0.2200 DICT
   2693 CD        143.6280   98.2280   56.6050 C.2     349 GLU352      0.7000 DICT
   2694 OE1       143.9160   98.1620   55.3910 O.co2   349 GLU352     -0.8000 DICT
   2695 OE2       144.3600   97.7620   57.5020 O.co2   349 GLU352     -0.8000 DICT
   2696 N         141.9480  103.3140   55.6660 N.am    350 GLY353     -0.5000 BACKBONE|DICT|DIRECT
   2697 CA        141.6350  104.4710   54.8370 C.3     350 GLY353      0.0800 BACKBONE|DICT|DIRECT
   2698 C         142.8570  105.3120   54.4870 C.2     350 GLY353      0.5000 BACKBONE|DICT|DIRECT
   2699 O         142.9900  105.7750   53.3510 O.2     350 GLY353     -0.5000 BACKBONE|DICT|DIRECT
   2700 N         143.7500  105.5180   55.4550 N.am    351 LEU354     -0.5000 BACKBONE|DICT|DIRECT
   2701 CA        144.9680  106.2950   55.2050 C.3     351 LEU354      0.1400 BACKBONE|DICT|DIRECT
   2702 C         145.8550  105.5780   54.1940 C.2     351 LEU354      0.5000 BACKBONE|DICT|DIRECT
   2703 O         146.5370  106.2260   53.3970 O.2     351 LEU354     -0.5000 BACKBONE|DICT|DIRECT
   2704 CB        145.7570  106.5540   56.4960 C.3     351 LEU354     -0.1200 DICT
   2705 CG        145.1160  107.4720   57.5390 C.3     351 LEU354     -0.0600 DICT
   2706 CD1       146.0510  107.6940   58.7300 C.3     351 LEU354     -0.1800 DICT
   2707 CD2       144.7150  108.8070   56.9150 C.3     351 LEU354     -0.1800 DICT
   2708 N         145.8410  104.2440   54.2260 N.am    352 LYS355     -0.5000 BACKBONE|DICT|DIRECT
   2709 CA        146.6340  103.4740   53.2710 C.3     352 LYS355      0.1400 BACKBONE|DICT|DIRECT
   2710 C         146.1260  103.6870   51.8390 C.2     352 LYS355      0.5000 BACKBONE|DICT|DIRECT
   2711 O         146.9200  103.7800   50.9000 O.2     352 LYS355     -0.5000 BACKBONE|DICT|DIRECT
   2712 CB        146.6470  101.9860   53.6410 C.3     352 LYS355     -0.1200 DICT
   2713 CG        147.5120  101.6630   54.8540 C.3     352 LYS355     -0.1200 DICT
   2714 CD        147.3270  100.2190   55.3170 C.3     352 LYS355     -0.1200 DICT
   2715 CE        147.3940   99.2440   54.1510 C.3     352 LYS355      0.1900 DICT
   2716 NZ        148.6180   99.4460   53.3280 N.4     352 LYS355     -0.3000 DICT
   2717 N         144.8030  103.7720   51.6960 N.am    353 ILE356     -0.5000 BACKBONE|DICT|DIRECT
   2718 CA        144.1530  104.1030   50.4290 C.3     353 ILE356      0.1400 BACKBONE|DICT|DIRECT
   2719 C         144.5520  105.4940   49.8960 C.2     353 ILE356      0.5000 BACKBONE|DICT|DIRECT
   2720 O         144.8620  105.6410   48.7150 O.2     353 ILE356     -0.5000 BACKBONE|DICT|DIRECT
   2721 CB        142.6120  104.0670   50.5650 C.3     353 ILE356     -0.0600 DICT
   2722 CG1       142.1050  102.6550   50.8950 C.3     353 ILE356     -0.1200 DICT
   2723 CG2       141.9420  104.6020   49.3040 C.3     353 ILE356     -0.1800 DICT
   2724 CD1       142.3610  101.6300   49.8180 C.3     353 ILE356     -0.1800 DICT
   2725 N         144.5420  106.5130   50.7530 N.am    354 PHE357     -0.5000 BACKBONE|DICT|DIRECT
   2726 CA        144.8430  107.8760   50.2960 C.3     354 PHE357      0.1400 BACKBONE|DICT|DIRECT
   2727 C         146.3310  108.2620   50.3550 C.2     354 PHE357      0.5000 BACKBONE|DICT|DIRECT
   2728 O         146.7250  109.3000   49.8080 O.2     354 PHE357     -0.5000 BACKBONE|DICT|DIRECT
   2729 CB        144.0060  108.9090   51.0720 C.3     354 PHE357     -0.0050 DICT
   2730 CG        142.5450  108.9120   50.6920 C.ar    354 PHE357     -0.1150 DICT
   2731 CD1       142.0990  109.6480   49.5990 C.ar    354 PHE357     -0.1150 DICT
   2732 CD2       141.6210  108.1770   51.4250 C.ar    354 PHE357     -0.1150 DICT
   2733 CE1       140.7380  109.6430   49.2310 C.ar    354 PHE357     -0.1150 DICT
   2734 CE2       140.2620  108.1580   51.0700 C.ar    354 PHE357     -0.1150 DICT
   2735 CZ        139.8210  108.8960   49.9700 C.ar    354 PHE357     -0.1150 DICT
   2736 N         147.1450  107.4560   51.0370 N.am    355 PHE358     -0.5000 BACKBONE|DICT|DIRECT
   2737 CA        148.5860  107.7430   51.1490 C.3     355 PHE358      0.1400 BACKBONE|DICT|DIRECT
   2738 C         149.4280  106.4790   50.9200 C.2     355 PHE358      0.5000 BACKBONE|DICT|DIRECT
   2739 O         150.2090  106.0770   51.7900 O.2     355 PHE358     -0.5000 BACKBONE|DICT|DIRECT
   2740 CB        148.9000  108.3690   52.5130 C.3     355 PHE358     -0.0050 DICT
   2741 CG        148.1590  109.6600   52.7740 C.ar    355 PHE358     -0.1150 DICT
   2742 CD1       146.8900  109.6530   53.3480 C.ar    355 PHE358     -0.1150 DICT
   2743 CD2       148.7290  110.8820   52.4360 C.ar    355 PHE358     -0.1150 DICT
   2744 CE1       146.2020  110.8500   53.5780 C.ar    355 PHE358     -0.1150 DICT
   2745 CE2       148.0570  112.0840   52.6650 C.ar    355 PHE358     -0.1150 DICT
   2746 CZ        146.7960  112.0730   53.2410 C.ar    355 PHE358     -0.1150 DICT
   2747 N         149.2820  105.8590   49.7330 N.am    356 PRO359     -0.1400 BACKBONE|DICT|DIRECT
   2748 CA        149.8610  104.5390   49.4670 C.3     356 PRO359      0.0100 BACKBONE|DICT|DIRECT
   2749 C         151.3850  104.5110   49.4250 C.2     356 PRO359      0.5000 BACKBONE|DICT|DIRECT
   2750 O         151.9690  103.4910   49.7900 O.2     356 PRO359     -0.5000 BACKBONE|DICT|DIRECT
   2751 CB        149.2770  104.1740   48.0970 C.3     356 PRO359     -0.1200 DICT
   2752 CG        148.9480  105.4750   47.4580 C.3     356 PRO359     -0.1200 DICT
   2753 CD        148.5470  106.3820   48.5660 C.3     356 PRO359     -0.0500 DICT
   2754 N         152.0240  105.5910   48.9940 N.am    357 GLY360     -0.5000 BACKBONE|DICT|DIRECT
   2755 CA        153.4780  105.6020   48.9250 C.3     357 GLY360      0.0800 BACKBONE|DICT|DIRECT
   2756 C         154.1670  106.2050   50.1420 C.2     357 GLY360      0.5000 BACKBONE|DICT|DIRECT
   2757 O         155.3850  106.3780   50.1500 O.2     357 GLY360     -0.5000 BACKBONE|DICT|DIRECT
   2758 N         153.3860  106.5210   51.1720 N.am    358 VAL361     -0.5000 BACKBONE|DICT|DIRECT
   2759 CA        153.8950  107.1940   52.3640 C.3     358 VAL361      0.1400 BACKBONE|DICT|DIRECT
   2760 C         154.3800  106.1830   53.4060 C.2     358 VAL361      0.5000 BACKBONE|DICT|DIRECT
   2761 O         153.7700  105.1210   53.5800 O.2     358 VAL361     -0.5000 BACKBONE|DICT|DIRECT
   2762 CB        152.8040  108.1210   52.9810 C.3     358 VAL361     -0.0600 DICT
   2763 CG1       153.1980  108.5920   54.3750 C.3     358 VAL361     -0.1800 DICT
   2764 CG2       152.5290  109.3140   52.0690 C.3     358 VAL361     -0.1800 DICT
   2765 N         155.4790  106.5050   54.0900 N.am    359 SER362     -0.5000 BACKBONE|DICT|DIRECT
   2766 CA        156.0130  105.6330   55.1400 C.3     359 SER362      0.1400 BACKBONE|DICT|DIRECT
   2767 C         155.0000  105.3920   56.2620 C.2     359 SER362      0.5000 BACKBONE|DICT|DIRECT
   2768 O         154.0470  106.1750   56.4540 O.2     359 SER362     -0.5000 BACKBONE|DICT|DIRECT
   2769 CB        157.2780  106.2460   55.7430 C.3     359 SER362      0.1450 DICT
   2770 OG        156.9410  107.3640   56.5480 O.3     359 SER362     -0.6830 DICT
   2771 N         155.2240  104.3180   57.0110 N.am    360 GLU363     -0.5000 BACKBONE|DICT|DIRECT
   2772 CA        154.4130  104.0010   58.1800 C.3     360 GLU363      0.1400 BACKBONE|DICT|DIRECT
   2773 C         154.4440  105.1270   59.2130 C.2     360 GLU363      0.5000 BACKBONE|DICT|DIRECT
   2774 O         153.4230  105.4310   59.8360 O.2     360 GLU363     -0.5000 BACKBONE|DICT|DIRECT
   2775 CB        154.8780  102.6820   58.8190 C.3     360 GLU363     -0.1200 DICT
   2776 CG        153.7510  101.6820   59.0380 C.3     360 GLU363     -0.2200 DICT
   2777 CD        153.0150  101.3190   57.7480 C.2     360 GLU363      0.7000 DICT
   2778 OE1       153.6140  101.4270   56.6550 O.co2   360 GLU363     -0.8000 DICT
   2779 OE2       151.8350  100.9150   57.8260 O.co2   360 GLU363     -0.8000 DICT
   2780 N         155.6060  105.7480   59.3860 N.am    361 PHE364     -0.5000 BACKBONE|DICT|DIRECT
   2781 CA        155.7220  106.8850   60.2960 C.3     361 PHE364      0.1400 BACKBONE|DICT|DIRECT
   2782 C         154.8430  108.0440   59.8280 C.2     361 PHE364      0.5000 BACKBONE|DICT|DIRECT
   2783 O         154.1930  108.7080   60.6360 O.2     361 PHE364     -0.5000 BACKBONE|DICT|DIRECT
   2784 CB        157.1780  107.3440   60.4320 C.3     361 PHE364     -0.0050 DICT
   2785 CG        157.3380  108.6230   61.2090 C.ar    361 PHE364     -0.1150 DICT
   2786 CD1       157.1470  108.6430   62.5830 C.ar    361 PHE364     -0.1150 DICT
   2787 CD2       157.6820  109.8040   60.5650 C.ar    361 PHE364     -0.1150 DICT
   2788 CE1       157.2920  109.8210   63.3020 C.ar    361 PHE364     -0.1150 DICT
   2789 CE2       157.8290  110.9950   61.2780 C.ar    361 PHE364     -0.1150 DICT
   2790 CZ        157.6300  111.0020   62.6440 C.ar    361 PHE364     -0.1150 DICT
   2791 N         154.8210  108.2740   58.5190 N.am    362 GLY365     -0.5000 BACKBONE|DICT|DIRECT
   2792 CA        154.0030  109.3240   57.9350 C.3     362 GLY365      0.0800 BACKBONE|DICT|DIRECT
   2793 C         152.5220  109.1230   58.1990 C.2     362 GLY365      0.5000 BACKBONE|DICT|DIRECT
   2794 O         151.8130  110.0800   58.5360 O.2     362 GLY365     -0.5000 BACKBONE|DICT|DIRECT
   2795 N         152.0510  107.8830   58.0710 N.am    363 LYS366     -0.5000 BACKBONE|DICT|DIRECT
   2796 CA        150.6320  107.6090   58.2740 C.3     363 LYS366      0.1400 BACKBONE|DICT|DIRECT
   2797 C         150.2460  107.7540   59.7450 C.2     363 LYS366      0.5000 BACKBONE|DICT|DIRECT
   2798 O         149.1680  108.2990   60.0540 O.2     363 LYS366     -0.5000 BACKBONE|DICT|DIRECT
   2799 CB        150.2270  106.2240   57.7280 C.3     363 LYS366     -0.1200 DICT
   2800 CG        150.2900  106.1150   56.2070 C.3     363 LYS366     -0.1200 DICT
   2801 CD        149.7080  104.7990   55.6900 C.3     363 LYS366     -0.1200 DICT
   2802 CE        150.7670  103.6960   55.6300 C.3     363 LYS366      0.1900 DICT
   2803 NZ        151.9450  104.1250   54.8230 N.4     363 LYS366     -0.3000 DICT
   2804 N         151.1200  107.2660   60.6320 N.am    364 GLU367     -0.5000 BACKBONE|DICT|DIRECT
   2805 CA        150.9280  107.3990   62.0770 C.3     364 GLU367      0.1400 BACKBONE|DICT|DIRECT
   2806 C         150.8300  108.8680   62.4890 C.2     364 GLU367      0.5000 BACKBONE|DICT|DIRECT
   2807 O         149.9840  109.2350   63.3010 O.2     364 GLU367     -0.5000 BACKBONE|DICT|DIRECT
   2808 CB        152.0750  106.7380   62.8670 C.3     364 GLU367     -0.1200 DICT
   2809 CG        152.0610  105.2140   62.8990 C.3     364 GLU367     -0.2200 DICT
   2810 CD        153.0460  104.6320   63.9160 C.2     364 GLU367      0.7000 DICT
   2811 OE1       154.2770  104.7440   63.7100 O.co2   364 GLU367     -0.8000 DICT
   2812 OE2       152.5870  104.0570   64.9260 O.co2   364 GLU367     -0.8000 DICT
   2813 N         151.7000  109.7040   61.9340 N.am    365 SER368     -0.5000 BACKBONE|DICT|DIRECT
   2814 CA        151.6890  111.1250   62.2800 C.3     365 SER368      0.1400 BACKBONE|DICT|DIRECT
   2815 C         150.3700  111.8090   61.8540 C.2     365 SER368      0.5000 BACKBONE|DICT|DIRECT
   2816 O         149.8840  112.7150   62.5360 O.2     365 SER368     -0.5000 BACKBONE|DICT|DIRECT
   2817 CB        152.9180  111.8450   61.7030 C.3     365 SER368      0.1450 DICT
   2818 OG        152.6740  112.2700   60.3690 O.3     365 SER368     -0.6830 DICT
   2819 N         149.7740  111.3520   60.7530 N.am    366 ILE369     -0.5000 BACKBONE|DICT|DIRECT
   2820 CA        148.4470  111.8430   60.3640 C.3     366 ILE369      0.1400 BACKBONE|DICT|DIRECT
   2821 C         147.4200  111.4500   61.4340 C.2     366 ILE369      0.5000 BACKBONE|DICT|DIRECT
   2822 O         146.6090  112.2680   61.8780 O.2     366 ILE369     -0.5000 BACKBONE|DICT|DIRECT
   2823 CB        147.9990  111.3000   58.9770 C.3     366 ILE369     -0.0600 DICT
   2824 CG1       148.9620  111.7640   57.8760 C.3     366 ILE369     -0.1200 DICT
   2825 CG2       146.5710  111.7620   58.6420 C.3     366 ILE369     -0.1800 DICT
   2826 CD1       148.6630  111.1820   56.5040 C.3     366 ILE369     -0.1800 DICT
   2827 N         147.4860  110.1980   61.8710 N.am    367 LEU370     -0.5000 BACKBONE|DICT|DIRECT
   2828 CA        146.5520  109.7000   62.8580 C.3     367 LEU370      0.1400 BACKBONE|DICT|DIRECT
   2829 C         146.7100  110.4320   64.1840 C.2     367 LEU370      0.5000 BACKBONE|DICT|DIRECT
   2830 O         145.7160  110.7770   64.8210 O.2     367 LEU370     -0.5000 BACKBONE|DICT|DIRECT
   2831 CB        146.7280  108.1920   63.0540 C.3     367 LEU370     -0.1200 DICT
   2832 CG        145.8100  107.5680   64.1060 C.3     367 LEU370     -0.0600 DICT
   2833 CD1       145.2950  106.2250   63.6280 C.3     367 LEU370     -0.1800 DICT
   2834 CD2       146.5490  107.4050   65.4210 C.3     367 LEU370     -0.1800 DICT
   2835 N         147.9530  110.6540   64.6020 N.am    368 PHE371     -0.5000 BACKBONE|DICT|DIRECT
   2836 CA        148.2160  111.3850   65.8380 C.3     368 PHE371      0.1400 BACKBONE|DICT|DIRECT
   2837 C         147.5760  112.7690   65.8100 C.2     368 PHE371      0.5000 BACKBONE|DICT|DIRECT
   2838 O         147.0040  113.2160   66.8010 O.2     368 PHE371     -0.5000 BACKBONE|DICT|DIRECT
   2839 CB        149.7160  111.5490   66.0670 C.3     368 PHE371     -0.0050 DICT
   2840 CG        150.0590  112.2120   67.3700 C.ar    368 PHE371     -0.1150 DICT
   2841 CD1       150.0620  111.4800   68.5550 C.ar    368 PHE371     -0.1150 DICT
   2842 CD2       150.3980  113.5630   67.4140 C.ar    368 PHE371     -0.1150 DICT
   2843 CE1       150.3850  112.0850   69.7670 C.ar    368 PHE371     -0.1150 DICT
   2844 CE2       150.7240  114.1760   68.6230 C.ar    368 PHE371     -0.1150 DICT
   2845 CZ        150.7180  113.4350   69.8030 C.ar    368 PHE371     -0.1150 DICT
   2846 N         147.6820  113.4470   64.6740 N.am    369 HIS372     -0.5000 BACKBONE|DICT|DIRECT
   2847 CA        147.2320  114.8360   64.6000 C.3     369 HIS372      0.1400 BACKBONE|DICT|DIRECT
   2848 C         145.7070  114.9550   64.5230 C.2     369 HIS372      0.5000 BACKBONE|DICT|DIRECT
   2849 O         145.1300  115.9090   65.0480 O.2     369 HIS372     -0.5000 BACKBONE|DICT|DIRECT
   2850 CB        147.8870  115.5610   63.4220 C.3     369 HIS372     -0.0050 DICT
   2851 CG        147.7130  117.0500   63.4580 C.2     369 HIS372      0.0150 DICT
   2852 CD2       146.7660  117.8510   62.9130 C.2     369 HIS372     -0.0150 DICT
   2853 ND1       148.5810  117.8850   64.1320 N.pl3   369 HIS372     -0.5700 DICT
   2854 CE1       148.1770  119.1370   63.9960 C.2     369 HIS372      0.2950 DICT
   2855 NE2       147.0770  119.1430   63.2650 N.2     369 HIS372     -0.4900 DICT
   2856 N         145.0540  113.9870   63.8860 N.am    370 TYR373     -0.5000 BACKBONE|DICT|DIRECT
   2857 CA        143.6110  114.0800   63.6570 C.3     370 TYR373      0.1400 BACKBONE|DICT|DIRECT
   2858 C         142.7460  113.2500   64.6060 C.2     370 TYR373      0.5000 BACKBONE|DICT|DIRECT
   2859 O         141.5180  113.2760   64.4980 O.2     370 TYR373     -0.5000 BACKBONE|DICT|DIRECT
   2860 CB        143.2740  113.7120   62.2040 C.3     370 TYR373     -0.0050 DICT
   2861 CG        143.4630  114.8660   61.2440 C.ar    370 TYR373     -0.1150 DICT
   2862 CD1       144.7210  115.1620   60.7240 C.ar    370 TYR373     -0.1150 DICT
   2863 CD2       142.3840  115.6720   60.8680 C.ar    370 TYR373     -0.1150 DICT
   2864 CE1       144.9020  116.2220   59.8500 C.ar    370 TYR373     -0.1150 DICT
   2865 CE2       142.5540  116.7390   59.9910 C.ar    370 TYR373     -0.1150 DICT
   2866 CZ        143.8180  117.0080   59.4870 C.ar    370 TYR373      0.1500 DICT
   2867 OH        144.0170  118.0670   58.6240 O.3     370 TYR373     -0.5850 DICT
   2868 N         143.3650  112.5130   65.5280 N.am    371 THR374     -0.5000 BACKBONE|DICT|DIRECT
   2869 CA        142.5850  111.6040   66.3760 C.3     371 THR374      0.1400 BACKBONE|DICT|DIRECT
   2870 C         142.7440  111.8120   67.8740 C.2     371 THR374      0.5000 BACKBONE|DICT|DIRECT
   2871 O         142.4060  110.9280   68.6560 O.2     371 THR374     -0.5000 BACKBONE|DICT|DIRECT
   2872 CB        142.8470  110.1000   66.0650 C.3     371 THR374      0.2050 DICT
   2873 CG2       142.4580  109.7720   64.6360 C.3     371 THR374     -0.1800 DICT
   2874 OG1       144.2330  109.7960   66.2690 O.3     371 THR374     -0.6830 DICT
   2875 N         143.2530  112.9620   68.2930 N.am    372 ASP375     -0.5000 BACKBONE|DICT|DIRECT
   2876 CA        143.1160  113.2860   69.7020 C.3     372 ASP375      0.1400 BACKBONE|DICT|DIRECT
   2877 C         141.7330  113.8770   69.9330 C.2     372 ASP375      0.5000 BACKBONE|DICT|DIRECT
   2878 O         141.5350  115.0880   69.7920 O.2     372 ASP375     -0.5000 BACKBONE|DICT|DIRECT
   2879 CB        144.1780  114.2570   70.1900 C.3     372 ASP375     -0.2200 DICT
   2880 CG        144.0450  114.5430   71.6690 C.2     372 ASP375      0.7000 DICT
   2881 OD1       143.3060  115.4860   72.0250 O.co2   372 ASP375     -0.8000 DICT
   2882 OD2       144.6550  113.8070   72.4760 O.co2   372 ASP375     -0.8000 DICT
   2883 N         140.7750  113.0170   70.2680 N.am    373 TRP376     -0.5000 BACKBONE|DICT|DIRECT
   2884 CA        139.4320  113.4800   70.5780 C.3     373 TRP376      0.1400 BACKBONE|DICT|DIRECT
   2885 C         139.4010  114.0860   71.9690 C.2     373 TRP376      0.5000 BACKBONE|DICT|DIRECT
   2886 O         140.2830  113.8380   72.8000 O.2     373 TRP376     -0.5000 BACKBONE|DICT|DIRECT
   2887 CB        138.4120  112.3430   70.5260 C.3     373 TRP376     -0.1200 DICT
   2888 CG        138.7630  111.2290   69.6140 C.ar    373 TRP376      0.0750 DICT
   2889 CD1       139.1170  109.9580   69.9700 C.ar    373 TRP376     -0.1150 DICT
   2890 CD2       138.7860  111.2700   68.1850 C.ar    373 TRP376     -0.0550 DICT
   2891 CE2       139.1650  109.9890   67.7380 C.ar    373 TRP376      0.1300 DICT
   2892 CE3       138.5260  112.2660   67.2400 C.ar    373 TRP376     -0.1150 DICT
   2893 NE1       139.3620  109.2060   68.8460 N.pl3   373 TRP376     -0.5700 DICT
   2894 CZ2       139.2890  109.6800   66.3850 C.ar    373 TRP376     -0.1150 DICT
   2895 CZ3       138.6530  111.9580   65.8980 C.ar    373 TRP376     -0.1150 DICT
   2896 CH2       139.0300  110.6770   65.4830 C.ar    373 TRP376     -0.1150 DICT
   2897 N         138.3640  114.8780   72.2100 N.am    374 VAL377     -0.5000 BACKBONE|DICT|DIRECT
   2898 CA        138.1110  115.4610   73.5150 C.3     374 VAL377      0.2536 BACKBONE|DICT|DIRECT
   2899 C         137.6330  114.3880   74.4900 C.2     374 VAL377      0.3364 BACKBONE|DICT|DIRECT
   2900 O         138.4200  113.5620   74.9560 O.2     374 VAL377     -0.4500 BACKBONE|DICT|DIRECT
   2901 CB        137.0520  116.5680   73.4060 C.3     374 VAL377     -0.0600 DICT
   2902 CG1       137.6540  117.8110   72.7750 C.3     374 VAL377     -0.1800 DICT
   2903 CG2       135.8670  116.0770   72.5870 C.3     374 VAL377     -0.1800 DICT
   2904 N         134.7840  108.2850   72.2300 N.am    375 GLN380     -0.9439 BACKBONE|DICT|DIRECT
   2905 CA        133.6190  109.0990   72.5670 C.3     375 GLN380      0.1639 BACKBONE|DICT|DIRECT
   2906 C         132.5460  109.0180   71.4760 C.2     375 GLN380      0.5000 BACKBONE|DICT|DIRECT
   2907 O         131.7850  108.0500   71.4120 O.2     375 GLN380     -0.5000 BACKBONE|DICT|DIRECT
   2908 CB        134.0380  110.5550   72.7860 C.3     375 GLN380     -0.1200 DICT
   2909 CG        133.0090  111.4100   73.5070 C.3     375 GLN380     -0.1200 DICT
   2910 CD        133.3310  112.8860   73.4130 C.2     375 GLN380      0.5000 DICT
   2911 NE2       132.3030  113.7050   73.2420 N.am    375 GLN380     -0.7600 DICT
   2912 OE1       134.4950  113.2840   73.4780 O.2     375 GLN380     -0.5000 DICT
   2913 N         132.5000  110.0390   70.6220 N.am    376 ARG381     -0.5000 BACKBONE|DICT|DIRECT
   2914 CA        131.5160  110.1270   69.5400 C.3     376 ARG381      0.1400 BACKBONE|DICT|DIRECT
   2915 C         131.7900  109.1160   68.4220 C.2     376 ARG381      0.5000 BACKBONE|DICT|DIRECT
   2916 O         132.9300  108.9690   67.9790 O.2     376 ARG381     -0.5000 BACKBONE|DICT|DIRECT
   2917 CB        131.5000  111.5450   68.9640 C.3     376 ARG381     -0.1200 DICT
   2918 CG        131.1200  112.6240   69.9670 C.3     376 ARG381     -0.0500 DICT
   2919 CD        131.4260  114.0260   69.4360 C.3     376 ARG381      0.1900 DICT
   2920 NE        130.6750  114.3680   68.2250 N.pl3   376 ARG381     -0.7000 DICT
   2921 CZ        131.2200  114.5340   67.0210 C.cat   376 ARG381      0.6399 DICT
   2922 NH1       132.5290  114.3890   66.8500 N.pl3   376 ARG381     -0.8000 DICT
   2923 NH2       130.4560  114.8480   65.9820 N.pl3   376 ARG381     -0.8000 DICT
   2924 N         130.7350  108.4270   67.9540 N.am    377 PRO382     -0.1400 BACKBONE|DICT|DIRECT
   2925 CA        130.8370  107.3420   66.9660 C.3     377 PRO382      0.0100 BACKBONE|DICT|DIRECT
   2926 C         131.2920  107.8150   65.5850 C.2     377 PRO382      0.5000 BACKBONE|DICT|DIRECT
   2927 O         131.9010  107.0380   64.8530 O.2     377 PRO382     -0.5000 BACKBONE|DICT|DIRECT
   2928 CB        129.4000  106.8060   66.8800 C.3     377 PRO382     -0.1200 DICT
   2929 CG        128.6890  107.3570   68.0800 C.3     377 PRO382     -0.1200 DICT
   2930 CD        129.3400  108.6700   68.3540 C.3     377 PRO382     -0.0500 DICT
   2931 N         130.9950  109.0610   65.2300 N.am    378 GLU383     -0.5000 BACKBONE|DICT|DIRECT
   2932 CA        131.3850  109.5820   63.9210 C.3     378 GLU383      0.1400 BACKBONE|DICT|DIRECT
   2933 C         132.7520  110.2760   63.9350 C.2     378 GLU383      0.5000 BACKBONE|DICT|DIRECT
   2934 O         133.1340  110.9380   62.9570 O.2     378 GLU383     -0.5000 BACKBONE|DICT|DIRECT
   2935 CB        130.3080  110.5150   63.3540 C.3     378 GLU383     -0.1200 DICT
   2936 CG        130.0850  111.7870   64.1500 C.3     378 GLU383     -0.2200 DICT
   2937 CD        129.0770  111.6120   65.2700 C.2     378 GLU383      0.7000 DICT
   2938 OE1       128.2030  110.7250   65.1610 O.co2   378 GLU383     -0.8000 DICT
   2939 OE2       129.1500  112.3750   66.2550 O.co2   378 GLU383     -0.8000 DICT
   2940 N         133.4820  110.1180   65.0400 N.am    379 ASN384     -0.5000 BACKBONE|DICT|DIRECT
   2941 CA        134.8200  110.6990   65.1750 C.3     379 ASN384      0.1400 BACKBONE|DICT|DIRECT
   2942 C         135.7340  110.3360   64.0110 C.2     379 ASN384      0.5000 BACKBONE|DICT|DIRECT
   2943 O         136.2850  111.2210   63.3540 O.2     379 ASN384     -0.5000 BACKBONE|DICT|DIRECT
   2944 CB        135.4830  110.2620   66.4880 C.3     379 ASN384     -0.1200 DICT
   2945 CG        135.0520  111.1030   67.6780 C.2     379 ASN384      0.5000 DICT
   2946 ND2       135.1320  110.5150   68.8730 N.am    379 ASN384     -0.7600 DICT
   2947 OD1       134.6620  112.2660   67.5320 O.2     379 ASN384     -0.5000 DICT
   2948 N         135.8860  109.0390   63.7520 N.am    380 TYR385     -0.5000 BACKBONE|DICT|DIRECT
   2949 CA        136.7970  108.5810   62.7030 C.3     380 TYR385      0.1400 BACKBONE|DICT|DIRECT
   2950 C         136.3020  108.9130   61.2910 C.2     380 TYR385      0.5000 BACKBONE|DICT|DIRECT
   2951 O         137.0950  109.3290   60.4320 O.2     380 TYR385     -0.5000 BACKBONE|DICT|DIRECT
   2952 CB        137.1140  107.0870   62.8520 C.3     380 TYR385     -0.0050 DICT
   2953 CG        138.0080  106.7770   64.0370 C.ar    380 TYR385     -0.1150 DICT
   2954 CD1       139.3770  107.0390   63.9890 C.ar    380 TYR385     -0.1150 DICT
   2955 CD2       137.4880  106.2200   65.2010 C.ar    380 TYR385     -0.1150 DICT
   2956 CE1       140.1960  106.7610   65.0660 C.ar    380 TYR385     -0.1150 DICT
   2957 CE2       138.3010  105.9360   66.2820 C.ar    380 TYR385     -0.1150 DICT
   2958 CZ        139.6520  106.2090   66.2060 C.ar    380 TYR385      0.1500 DICT
   2959 OH        140.4630  105.9320   67.2730 O.3     380 TYR385     -0.5850 DICT
   2960 N         135.0000  108.7530   61.0610 N.am    381 ARG386     -0.5000 BACKBONE|DICT|DIRECT
   2961 CA        134.3870  109.1480   59.7880 C.3     381 ARG386      0.1400 BACKBONE|DICT|DIRECT
   2962 C         134.7150  110.6120   59.4310 C.2     381 ARG386      0.5000 BACKBONE|DICT|DIRECT
   2963 O         135.1400  110.9100   58.3150 O.2     381 ARG386     -0.5000 BACKBONE|DICT|DIRECT
   2964 CB        132.8650  108.9480   59.8470 C.3     381 ARG386     -0.1200 DICT
   2965 CG        132.1250  109.3920   58.5900 C.3     381 ARG386     -0.0500 DICT
   2966 CD        130.6100  109.4260   58.8030 C.3     381 ARG386      0.1900 DICT
   2967 NE        130.1750  110.6810   59.4180 N.pl3   381 ARG386     -0.7000 DICT
   2968 CZ        128.9930  110.8530   60.0070 C.cat   381 ARG386      0.6399 DICT
   2969 NH1       128.1240  109.8550   60.0660 N.pl3   381 ARG386     -0.8000 DICT
   2970 NH2       128.6740  112.0220   60.5420 N.pl3   381 ARG386     -0.8000 DICT
   2971 N         134.5350  111.5150   60.3910 N.am    382 GLU387     -0.5000 BACKBONE|DICT|DIRECT
   2972 CA        134.7630  112.9430   60.1440 C.3     382 GLU387      0.1400 BACKBONE|DICT|DIRECT
   2973 C         136.2340  113.2870   60.0200 C.2     382 GLU387      0.5000 BACKBONE|DICT|DIRECT
   2974 O         136.6130  114.1810   59.2430 O.2     382 GLU387     -0.5000 BACKBONE|DICT|DIRECT
   2975 CB        134.1260  113.7910   61.2470 C.3     382 GLU387     -0.1200 DICT
   2976 CG        132.6420  113.5350   61.3820 C.3     382 GLU387     -0.2200 DICT
   2977 CD        131.8870  114.7090   61.9520 C.2     382 GLU387      0.7000 DICT
   2978 OE1       132.4360  115.4060   62.8320 O.co2   382 GLU387     -0.8000 DICT
   2979 OE2       130.7340  114.9230   61.5220 O.co2   382 GLU387     -0.8000 DICT
   2980 N         137.0600  112.5870   60.7970 N.am    383 ALA388     -0.5000 BACKBONE|DICT|DIRECT
   2981 CA        138.5050  112.8030   60.7520 C.3     383 ALA388      0.1400 BACKBONE|DICT|DIRECT
   2982 C         139.0560  112.4990   59.3610 C.2     383 ALA388      0.5000 BACKBONE|DICT|DIRECT
   2983 O         139.8660  113.2630   58.8290 O.2     383 ALA388     -0.5000 BACKBONE|DICT|DIRECT
   2984 CB        139.2180  111.9530   61.8090 C.3     383 ALA388     -0.1800 DICT
   2985 N         138.6180  111.3920   58.7640 N.am    384 LEU389     -0.5000 BACKBONE|DICT|DIRECT
   2986 CA        139.1340  111.0150   57.4480 C.3     384 LEU389      0.1400 BACKBONE|DICT|DIRECT
   2987 C         138.7530  112.0230   56.3580 C.2     384 LEU389      0.5000 BACKBONE|DICT|DIRECT
   2988 O         139.5960  112.3940   55.5310 O.2     384 LEU389     -0.5000 BACKBONE|DICT|DIRECT
   2989 CB        138.7110  109.5900   57.0620 C.3     384 LEU389     -0.1200 DICT
   2990 CG        139.4820  108.9590   55.9010 C.3     384 LEU389     -0.0600 DICT
   2991 CD1       140.9650  108.8960   56.2210 C.3     384 LEU389     -0.1800 DICT
   2992 CD2       138.9450  107.5520   55.5680 C.3     384 LEU389     -0.1800 DICT
   2993 N         137.4980  112.4720   56.3550 N.am    385 GLY390     -0.5000 BACKBONE|DICT|DIRECT
   2994 CA        137.0890  113.5260   55.4380 C.3     385 GLY390      0.0800 BACKBONE|DICT|DIRECT
   2995 C         137.9580  114.7700   55.5940 C.2     385 GLY390      0.5000 BACKBONE|DICT|DIRECT
   2996 O         138.4140  115.3530   54.6040 O.2     385 GLY390     -0.5000 BACKBONE|DICT|DIRECT
   2997 N         138.1990  115.1780   56.8360 N.am    386 ASP391     -0.5000 BACKBONE|DICT|DIRECT
   2998 CA        138.9920  116.3840   57.0810 C.3     386 ASP391      0.1400 BACKBONE|DICT|DIRECT
   2999 C         140.4500  116.2090   56.6610 C.2     386 ASP391      0.5000 BACKBONE|DICT|DIRECT
   3000 O         141.0500  117.1240   56.0730 O.2     386 ASP391     -0.5000 BACKBONE|DICT|DIRECT
   3001 CB        138.8960  116.8040   58.5460 C.3     386 ASP391     -0.2200 DICT
   3002 CG        137.5720  117.4630   58.8610 C.2     386 ASP391      0.7000 DICT
   3003 OD1       137.0520  118.1850   57.9770 O.co2   386 ASP391     -0.8000 DICT
   3004 OD2       137.0530  117.2680   59.9800 O.co2   386 ASP391     -0.8000 DICT
   3005 N         141.0150  115.0400   56.9580 N.am    387 VAL392     -0.5000 BACKBONE|DICT|DIRECT
   3006 CA        142.3380  114.6890   56.4510 C.3     387 VAL392      0.1400 BACKBONE|DICT|DIRECT
   3007 C         142.4250  114.9010   54.9300 C.2     387 VAL392      0.5000 BACKBONE|DICT|DIRECT
   3008 O         143.3110  115.6080   54.4420 O.2     387 VAL392     -0.5000 BACKBONE|DICT|DIRECT
   3009 CB        142.7070  113.2240   56.7950 C.3     387 VAL392     -0.0600 DICT
   3010 CG1       143.8120  112.7190   55.8730 C.3     387 VAL392     -0.1800 DICT
   3011 CG2       143.1430  113.1170   58.2540 C.3     387 VAL392     -0.1800 DICT
   3012 N         141.4920  114.3140   54.1860 N.am    388 VAL393     -0.5000 BACKBONE|DICT|DIRECT
   3013 CA        141.5440  114.3870   52.7240 C.3     388 VAL393      0.1400 BACKBONE|DICT|DIRECT
   3014 C         141.3340  115.8240   52.2060 C.2     388 VAL393      0.5000 BACKBONE|DICT|DIRECT
   3015 O         142.0080  116.2630   51.2630 O.2     388 VAL393     -0.5000 BACKBONE|DICT|DIRECT
   3016 CB        140.5340  113.3980   52.0830 C.3     388 VAL393     -0.0600 DICT
   3017 CG1       140.3860  113.6440   50.5940 C.3     388 VAL393     -0.1800 DICT
   3018 CG2       140.9810  111.9450   52.3440 C.3     388 VAL393     -0.1800 DICT
   3019 N         140.4130  116.5570   52.8340 N.am    389 GLY394     -0.5000 BACKBONE|DICT|DIRECT
   3020 CA        140.0740  117.8950   52.3830 C.3     389 GLY394      0.0800 BACKBONE|DICT|DIRECT
   3021 C         141.1680  118.9030   52.7370 C.2     389 GLY394      0.5000 BACKBONE|DICT|DIRECT
   3022 O         141.4550  119.8260   51.9600 O.2     389 GLY394     -0.5000 BACKBONE|DICT|DIRECT
   3023 N         141.7790  118.7390   53.9080 N.am    390 ASP395     -0.5000 BACKBONE|DICT|DIRECT
   3024 CA        142.7990  119.6960   54.3590 C.3     390 ASP395      0.1400 BACKBONE|DICT|DIRECT
   3025 C         144.0920  119.5410   53.5540 C.2     390 ASP395      0.5000 BACKBONE|DICT|DIRECT
   3026 O         144.6920  120.5300   53.1460 O.2     390 ASP395     -0.5000 BACKBONE|DICT|DIRECT
   3027 CB        143.1200  119.5320   55.8520 C.3     390 ASP395     -0.2200 DICT
   3028 CG        141.9500  119.9080   56.7620 C.2     390 ASP395      0.7000 DICT
   3029 OD1       141.0290  120.6340   56.3130 O.co2   390 ASP395     -0.8000 DICT
   3030 OD2       141.9660  119.4820   57.9430 O.co2   390 ASP395     -0.8000 DICT
   3031 N         144.5060  118.2910   53.3410 N.am    391 TYR396     -0.5000 BACKBONE|DICT|DIRECT
   3032 CA        145.7390  117.9850   52.6060 C.3     391 TYR396      0.1400 BACKBONE|DICT|DIRECT
   3033 C         145.6190  118.3930   51.1400 C.2     391 TYR396      0.5000 BACKBONE|DICT|DIRECT
   3034 O         146.5080  119.0480   50.6030 O.2     391 TYR396     -0.5000 BACKBONE|DICT|DIRECT
   3035 CB        146.0690  116.4850   52.7160 C.3     391 TYR396     -0.0050 DICT
   3036 CG        147.2260  116.0030   51.8590 C.ar    391 TYR396     -0.1150 DICT
   3037 CD1       148.4910  116.5900   51.9510 C.ar    391 TYR396     -0.1150 DICT
   3038 CD2       147.0610  114.9340   50.9780 C.ar    391 TYR396     -0.1150 DICT
   3039 CE1       149.5640  116.1280   51.1680 C.ar    391 TYR396     -0.1150 DICT
   3040 CE2       148.1240  114.4610   50.2020 C.ar    391 TYR396     -0.1150 DICT
   3041 CZ        149.3670  115.0650   50.3050 C.ar    391 TYR396      0.1500 DICT
   3042 OH        150.4080  114.6040   49.5320 O.3     391 TYR396     -0.5850 DICT
   3043 N         144.5090  118.0250   50.5070 N.am    392 ASN397     -0.5000 BACKBONE|DICT|DIRECT
   3044 CA        144.3520  118.2110   49.0620 C.3     392 ASN397      0.1400 BACKBONE|DICT|DIRECT
   3045 C         143.8350  119.5770   48.5920 C.2     392 ASN397      0.5000 BACKBONE|DICT|DIRECT
   3046 O         144.1290  119.9850   47.4600 O.2     392 ASN397     -0.5000 BACKBONE|DICT|DIRECT
   3047 CB        143.4720  117.0970   48.4710 C.3     392 ASN397     -0.1200 DICT
   3048 CG        144.1800  115.7500   48.4500 C.2     392 ASN397      0.5000 DICT
   3049 ND2       143.7770  114.8460   49.3470 N.am    392 ASN397     -0.7600 DICT
   3050 OD1       145.0950  115.5320   47.6420 O.2     392 ASN397     -0.5000 DICT
   3051 N         143.0790  120.2880   49.4300 N.am    393 PHE398     -0.5000 BACKBONE|DICT|DIRECT
   3052 CA        142.4430  121.5290   48.9650 C.3     393 PHE398      0.1400 BACKBONE|DICT|DIRECT
   3053 C         142.6270  122.7670   49.8470 C.2     393 PHE398      0.5000 BACKBONE|DICT|DIRECT
   3054 O         143.0720  123.8170   49.3710 O.2     393 PHE398     -0.5000 BACKBONE|DICT|DIRECT
   3055 CB        140.9500  121.2840   48.7000 C.3     393 PHE398     -0.0050 DICT
   3056 CG        140.7000  120.1710   47.7120 C.ar    393 PHE398     -0.1150 DICT
   3057 CD1       140.8040  120.4030   46.3510 C.ar    393 PHE398     -0.1150 DICT
   3058 CD2       140.3980  118.8880   48.1510 C.ar    393 PHE398     -0.1150 DICT
   3059 CE1       140.5840  119.3690   45.4310 C.ar    393 PHE398     -0.1150 DICT
   3060 CE2       140.1770  117.8440   47.2440 C.ar    393 PHE398     -0.1150 DICT
   3061 CZ        140.2730  118.0810   45.8900 C.ar    393 PHE398     -0.1150 DICT
   3062 N         142.2770  122.6510   51.1220 N.am    394 ILE399     -0.5000 BACKBONE|DICT|DIRECT
   3063 CA        142.2010  123.8240   51.9850 C.3     394 ILE399      0.1400 BACKBONE|DICT|DIRECT
   3064 C         143.5760  124.3960   52.3370 C.2     394 ILE399      0.5000 BACKBONE|DICT|DIRECT
   3065 O         143.8430  125.5600   52.0670 O.2     394 ILE399     -0.5000 BACKBONE|DICT|DIRECT
   3066 CB        141.3710  123.5390   53.2560 C.3     394 ILE399     -0.0600 DICT
   3067 CG1       139.9190  123.2030   52.8650 C.3     394 ILE399     -0.1200 DICT
   3068 CG2       141.4090  124.7160   54.2020 C.3     394 ILE399     -0.1800 DICT
   3069 CD1       139.0040  123.0230   54.0600 C.3     394 ILE399     -0.1800 DICT
   3070 N         144.4450  123.5850   52.9310 N.am    395 CYS400     -0.5000 BACKBONE|DICT|DIRECT
   3071 CA        145.7880  124.0530   53.2520 C.3     395 CYS400      0.1400 BACKBONE|DICT|DIRECT
   3072 C         146.6030  124.5880   52.0430 C.2     395 CYS400      0.5000 BACKBONE|DICT|DIRECT
   3073 O         147.2540  125.6200   52.1700 O.2     395 CYS400     -0.5000 BACKBONE|DICT|DIRECT
   3074 CB        146.5460  122.9960   54.0650 C.3     395 CYS400      0.0975 DICT
   3075 SG        145.6890  122.6310   55.6380 S.3     395 CYS400     -0.2175 DICT
   3076 N         146.5540  123.9180   50.8710 N.am    396 PRO401     -0.1400 BACKBONE|DICT|DIRECT
   3077 CA        147.2390  124.5220   49.7160 C.3     396 PRO401      0.0100 BACKBONE|DICT|DIRECT
   3078 C         146.6110  125.8570   49.2850 C.2     396 PRO401      0.5000 BACKBONE|DICT|DIRECT
   3079 O         147.3550  126.7880   48.9170 O.2     396 PRO401     -0.5000 BACKBONE|DICT|DIRECT
   3080 CB        147.0450  123.4730   48.6040 C.3     396 PRO401     -0.1200 DICT
   3081 CG        146.9500  122.1510   49.3610 C.3     396 PRO401     -0.1200 DICT
   3082 CD        146.1290  122.5310   50.5870 C.3     396 PRO401     -0.0500 DICT
   3083 N         145.2810  125.9600   49.3210 N.am    397 ALA402     -0.5000 BACKBONE|DICT|DIRECT
   3084 CA        144.6200  127.2210   48.9290 C.3     397 ALA402      0.1400 BACKBONE|DICT|DIRECT
   3085 C         145.0330  128.3490   49.8610 C.2     397 ALA402      0.5000 BACKBONE|DICT|DIRECT
   3086 O         145.3380  129.4630   49.4090 O.2     397 ALA402     -0.5000 BACKBONE|DICT|DIRECT
   3087 CB        143.0800  127.0790   48.8910 C.3     397 ALA402     -0.1800 DICT
   3088 N         145.0520  128.0670   51.1620 N.am    398 LEU403     -0.5000 BACKBONE|DICT|DIRECT
   3089 CA        145.4840  129.0710   52.1360 C.3     398 LEU403      0.1400 BACKBONE|DICT|DIRECT
   3090 C         146.9580  129.4570   51.9680 C.2     398 LEU403      0.5000 BACKBONE|DICT|DIRECT
   3091 O         147.3020  130.6410   52.1000 O.2     398 LEU403     -0.5000 BACKBONE|DICT|DIRECT
   3092 CB        145.2160  128.6040   53.5710 C.3     398 LEU403     -0.1200 DICT
   3093 CG        143.7390  128.6410   53.9810 C.3     398 LEU403     -0.0600 DICT
   3094 CD1       143.4830  127.6960   55.1430 C.3     398 LEU403     -0.1800 DICT
   3095 CD2       143.3290  130.0740   54.3550 C.3     398 LEU403     -0.1800 DICT
   3096 N         147.8240  128.4860   51.6890 N.am    399 GLU404     -0.5000 BACKBONE|DICT|DIRECT
   3097 CA        149.2420  128.8130   51.5290 C.3     399 GLU404      0.1400 BACKBONE|DICT|DIRECT
   3098 C         149.4670  129.6320   50.2540 C.2     399 GLU404      0.5000 BACKBONE|DICT|DIRECT
   3099 O         150.2830  130.5530   50.2410 O.2     399 GLU404     -0.5000 BACKBONE|DICT|DIRECT
   3100 CB        150.1090  127.5530   51.5400 C.3     399 GLU404     -0.1200 DICT
   3101 CG        151.5850  127.8180   51.2810 C.3     399 GLU404     -0.2200 DICT
   3102 CD        152.3350  128.3330   52.5000 C.2     399 GLU404      0.7000 DICT
   3103 OE1       151.6920  128.7510   53.4910 O.co2   399 GLU404     -0.8000 DICT
   3104 OE2       153.5820  128.3040   52.4650 O.co2   399 GLU404     -0.8000 DICT
   3105 N         148.7280  129.3010   49.1940 N.am    400 PHE405     -0.5000 BACKBONE|DICT|DIRECT
   3106 CA        148.7930  130.0610   47.9580 C.3     400 PHE405      0.1400 BACKBONE|DICT|DIRECT
   3107 C         148.3970  131.5160   48.2180 C.2     400 PHE405      0.5000 BACKBONE|DICT|DIRECT
   3108 O         149.0720  132.4480   47.7680 O.2     400 PHE405     -0.5000 BACKBONE|DICT|DIRECT
   3109 CB        147.8670  129.4790   46.8750 C.3     400 PHE405     -0.0050 DICT
   3110 CG        147.8950  130.2790   45.5980 C.ar    400 PHE405     -0.1150 DICT
   3111 CD1       147.0350  131.3650   45.4110 C.ar    400 PHE405     -0.1150 DICT
   3112 CD2       148.8310  129.9870   44.6060 C.ar    400 PHE405     -0.1150 DICT
   3113 CE1       147.0930  132.1300   44.2550 C.ar    400 PHE405     -0.1150 DICT
   3114 CE2       148.8890  130.7450   43.4380 C.ar    400 PHE405     -0.1150 DICT
   3115 CZ        148.0250  131.8070   43.2610 C.ar    400 PHE405     -0.1150 DICT
   3116 N         147.2960  131.7080   48.9440 N.am    401 THR406     -0.5000 BACKBONE|DICT|DIRECT
   3117 CA        146.8090  133.0540   49.2040 C.3     401 THR406      0.1400 BACKBONE|DICT|DIRECT
   3118 C         147.8010  133.8900   50.0290 C.2     401 THR406      0.5000 BACKBONE|DICT|DIRECT
   3119 O         148.0060  135.0720   49.7420 O.2     401 THR406     -0.5000 BACKBONE|DICT|DIRECT
   3120 CB        145.4240  133.0360   49.8590 C.3     401 THR406      0.2050 DICT
   3121 CG2       144.8630  134.4600   49.9260 C.3     401 THR406     -0.1800 DICT
   3122 OG1       144.5370  132.2080   49.0800 O.3     401 THR406     -0.6830 DICT
   3123 N         148.4190  133.2890   51.0430 N.am    402 LYS407     -0.5000 BACKBONE|DICT|DIRECT
   3124 CA        149.4150  134.0060   51.8470 C.3     402 LYS407      0.1400 BACKBONE|DICT|DIRECT
   3125 C         150.6140  134.4300   51.0080 C.2     402 LYS407      0.5000 BACKBONE|DICT|DIRECT
   3126 O         151.0110  135.6110   51.0150 O.2     402 LYS407     -0.5000 BACKBONE|DICT|DIRECT
   3127 CB        149.9270  133.1340   52.9900 C.3     402 LYS407     -0.1200 DICT
   3128 CG        148.8660  132.6300   53.9390 C.3     402 LYS407     -0.1200 DICT
   3129 CD        149.4730  131.6620   54.9560 C.3     402 LYS407     -0.1200 DICT
   3130 CE        148.4210  131.1520   55.9430 C.3     402 LYS407      0.1900 DICT
   3131 NZ        149.0120  130.2880   57.0150 N.4     402 LYS407     -0.3000 DICT
   3132 N         151.1990  133.4600   50.3050 N.am    403 LYS408     -0.5000 BACKBONE|DICT|DIRECT
   3133 CA        152.4070  133.7200   49.5140 C.3     403 LYS408      0.1400 BACKBONE|DICT|DIRECT
   3134 C         152.1260  134.7590   48.4380 C.2     403 LYS408      0.5000 BACKBONE|DICT|DIRECT
   3135 O         152.9550  135.6260   48.1690 O.2     403 LYS408     -0.5000 BACKBONE|DICT|DIRECT
   3136 CB        152.9270  132.4360   48.8540 C.3     403 LYS408     -0.1200 DICT
   3137 CG        153.4530  131.3740   49.8110 C.3     403 LYS408     -0.1200 DICT
   3138 CD        154.6840  131.8580   50.5420 C.3     403 LYS408     -0.1200 DICT
   3139 CE        155.3060  130.7500   51.3830 C.3     403 LYS408      0.1900 DICT
   3140 NZ        156.4460  131.2900   52.1790 N.4     403 LYS408     -0.3000 DICT
   3141 N         150.9600  134.6610   47.8090 N.am    404 PHE409     -0.5000 BACKBONE|DICT|DIRECT
   3142 CA        150.6070  135.6090   46.7600 C.3     404 PHE409      0.1400 BACKBONE|DICT|DIRECT
   3143 C         150.4740  137.0290   47.3210 C.2     404 PHE409      0.5000 BACKBONE|DICT|DIRECT
   3144 O         150.9950  137.9840   46.7420 O.2     404 PHE409     -0.5000 BACKBONE|DICT|DIRECT
   3145 CB        149.3080  135.1950   46.0620 C.3     404 PHE409     -0.0050 DICT
   3146 CG        149.0560  135.9390   44.7870 C.ar    404 PHE409     -0.1150 DICT
   3147 CD1       148.4910  137.2060   44.8060 C.ar    404 PHE409     -0.1150 DICT
   3148 CD2       149.4060  135.3820   43.5680 C.ar    404 PHE409     -0.1150 DICT
   3149 CE1       148.2610  137.8970   43.6240 C.ar    404 PHE409     -0.1150 DICT
   3150 CE2       149.1810  136.0690   42.3900 C.ar    404 PHE409     -0.1150 DICT
   3151 CZ        148.6180  137.3320   42.4210 C.ar    404 PHE409     -0.1150 DICT
   3152 N         149.7820  137.1670   48.4500 N.am    405 SER410     -0.5000 BACKBONE|DICT|DIRECT
   3153 CA        149.5170  138.4880   49.0270 C.3     405 SER410      0.1400 BACKBONE|DICT|DIRECT
   3154 C         150.7630  139.1610   49.6110 C.2     405 SER410      0.5000 BACKBONE|DICT|DIRECT
   3155 O         150.7880  140.3860   49.8230 O.2     405 SER410     -0.5000 BACKBONE|DICT|DIRECT
   3156 CB        148.4230  138.3810   50.0980 C.3     405 SER410      0.1450 DICT
   3157 OG        148.9350  137.7760   51.2710 O.3     405 SER410     -0.6830 DICT
   3158 N         151.8040  138.3780   49.8750 N.am    406 GLU411     -0.5000 BACKBONE|DICT|DIRECT
   3159 CA        153.0260  138.9500   50.4420 C.3     406 GLU411      0.1400 BACKBONE|DICT|DIRECT
   3160 C         153.7520  139.8740   49.4670 C.2     406 GLU411      0.5000 BACKBONE|DICT|DIRECT
   3161 O         154.6280  140.6320   49.8660 O.2     406 GLU411     -0.5000 BACKBONE|DICT|DIRECT
   3162 CB        153.9690  137.8560   50.9440 C.3     406 GLU411     -0.1200 DICT
   3163 CG        153.6580  137.4040   52.3680 C.3     406 GLU411     -0.2200 DICT
   3164 CD        154.2920  136.0670   52.7100 C.2     406 GLU411      0.7000 DICT
   3165 OE1       155.1110  135.5640   51.9070 O.co2   406 GLU411     -0.8000 DICT
   3166 OE2       153.9650  135.5180   53.7850 O.co2   406 GLU411     -0.8000 DICT
   3167 N         153.3830  139.8210   48.1930 N.am    407 TRP412     -0.5000 BACKBONE|DICT|DIRECT
   3168 CA        154.0270  140.6700   47.1980 C.3     407 TRP412      0.1400 BACKBONE|DICT|DIRECT
   3169 C         153.1880  141.9150   46.9040 C.2     407 TRP412      0.5000 BACKBONE|DICT|DIRECT
   3170 O         153.3950  142.6080   45.9060 O.2     407 TRP412     -0.5000 BACKBONE|DICT|DIRECT
   3171 CB        154.3650  139.8520   45.9410 C.3     407 TRP412     -0.1200 DICT
   3172 CG        155.4720  138.8690   46.2410 C.ar    407 TRP412      0.0750 DICT
   3173 CD1       155.3330  137.5830   46.7010 C.ar    407 TRP412     -0.1150 DICT
   3174 CD2       156.8890  139.1140   46.1570 C.ar    407 TRP412     -0.0550 DICT
   3175 CE2       157.5440  137.9300   46.5680 C.ar    407 TRP412      0.1300 DICT
   3176 CE3       157.6630  140.2130   45.7610 C.ar    407 TRP412     -0.1150 DICT
   3177 NE1       156.5750  137.0150   46.8940 N.pl3   407 TRP412     -0.5700 DICT
   3178 CZ2       158.9400  137.8130   46.5830 C.ar    407 TRP412     -0.1150 DICT
   3179 CZ3       159.0590  140.1010   45.7860 C.ar    407 TRP412     -0.1150 DICT
   3180 CH2       159.6800  138.9100   46.1960 C.ar    407 TRP412     -0.1150 DICT
   3181 N         152.2350  142.1980   47.7860 N.am    408 GLY413     -0.5000 BACKBONE|DICT|DIRECT
   3182 CA        151.6390  143.5230   47.8280 C.3     408 GLY413      0.0800 BACKBONE|DICT|DIRECT
   3183 C         150.2530  143.6520   47.2240 C.2     408 GLY413      0.5000 BACKBONE|DICT|DIRECT
   3184 O         149.6680  144.7330   47.2650 O.2     408 GLY413     -0.5000 BACKBONE|DICT|DIRECT
   3185 N         149.7150  142.5700   46.6650 N.am    409 ASN414     -0.5000 BACKBONE|DICT|DIRECT
   3186 CA        148.3940  142.6510   46.0400 C.3     409 ASN414      0.1400 BACKBONE|DICT|DIRECT
   3187 C         147.2350  142.3380   46.9740 C.2     409 ASN414      0.5000 BACKBONE|DICT|DIRECT
   3188 O         147.3720  141.5520   47.9200 O.2     409 ASN414     -0.5000 BACKBONE|DICT|DIRECT
   3189 CB        148.3090  141.7360   44.8160 C.3     409 ASN414     -0.1200 DICT
   3190 CG        149.1180  142.2600   43.6500 C.2     409 ASN414      0.5000 DICT
   3191 ND2       148.7490  143.4540   43.1440 N.am    409 ASN414     -0.7600 DICT
   3192 OD1       150.0710  141.6160   43.2160 O.2     409 ASN414     -0.5000 DICT
   3193 N         146.0920  142.9580   46.6960 N.am    410 ASN415     -0.5000 BACKBONE|DICT|DIRECT
   3194 CA        144.8490  142.6140   47.3710 C.3     410 ASN415      0.1400 BACKBONE|DICT|DIRECT
   3195 C         144.3880  141.1840   47.0730 C.2     410 ASN415      0.5000 BACKBONE|DICT|DIRECT
   3196 O         144.2990  140.7630   45.9110 O.2     410 ASN415     -0.5000 BACKBONE|DICT|DIRECT
   3197 CB        143.7430  143.6190   47.0020 C.3     410 ASN415     -0.1200 DICT
   3198 CG        143.8650  144.9260   47.7820 C.2     410 ASN415      0.5000 DICT
   3199 ND2       142.9880  145.8880   47.4910 N.am    410 ASN415     -0.7600 DICT
   3200 OD1       144.7380  145.0590   48.6400 O.2     410 ASN415     -0.5000 DICT
   3201 N         144.0890  140.4440   48.1340 N.am    411 ALA416     -0.5000 BACKBONE|DICT|DIRECT
   3202 CA        143.5320  139.1070   48.0120 C.3     411 ALA416      0.1400 BACKBONE|DICT|DIRECT
   3203 C         142.3370  139.0220   48.9470 C.2     411 ALA416      0.5000 BACKBONE|DICT|DIRECT
   3204 O         142.3300  139.6550   50.0180 O.2     411 ALA416     -0.5000 BACKBONE|DICT|DIRECT
   3205 CB        144.5740  138.0510   48.3830 C.3     411 ALA416     -0.1800 DICT
   3206 N         141.3380  138.2440   48.5380 N.am    412 PHE417     -0.5000 BACKBONE|DICT|DIRECT
   3207 CA        140.1240  138.0370   49.3210 C.3     412 PHE417      0.1400 BACKBONE|DICT|DIRECT
   3208 C         139.8750  136.5250   49.4490 C.2     412 PHE417      0.5000 BACKBONE|DICT|DIRECT
   3209 O         139.9180  135.8000   48.4420 O.2     412 PHE417     -0.5000 BACKBONE|DICT|DIRECT
   3210 CB        138.9380  138.7430   48.6350 C.3     412 PHE417     -0.0050 DICT
   3211 CG        139.1870  140.2180   48.3620 C.ar    412 PHE417     -0.1150 DICT
   3212 CD1       138.8820  141.1780   49.3180 C.ar    412 PHE417     -0.1150 DICT
   3213 CD2       139.7640  140.6340   47.1660 C.ar    412 PHE417     -0.1150 DICT
   3214 CE1       139.1230  142.5380   49.0830 C.ar    412 PHE417     -0.1150 DICT
   3215 CE2       140.0150  141.9970   46.9240 C.ar    412 PHE417     -0.1150 DICT
   3216 CZ        139.6910  142.9430   47.8880 C.ar    412 PHE417     -0.1150 DICT
   3217 N         139.6280  136.0410   50.6690 N.am    413 PHE418     -0.5000 BACKBONE|DICT|DIRECT
   3218 CA        139.4130  134.5950   50.8880 C.3     413 PHE418      0.1400 BACKBONE|DICT|DIRECT
   3219 C         138.0170  134.3030   51.4650 C.2     413 PHE418      0.5000 BACKBONE|DICT|DIRECT
   3220 O         137.5510  135.0310   52.3720 O.2     413 PHE418     -0.5000 BACKBONE|DICT|DIRECT
   3221 CB        140.5010  134.0220   51.8120 C.3     413 PHE418     -0.0050 DICT
   3222 CG        140.6340  132.5160   51.7530 C.ar    413 PHE418     -0.1150 DICT
   3223 CD1       139.7870  131.6960   52.4980 C.ar    413 PHE418     -0.1150 DICT
   3224 CD2       141.6260  131.9150   50.9630 C.ar    413 PHE418     -0.1150 DICT
   3225 CE1       139.9100  130.2840   52.4420 C.ar    413 PHE418     -0.1150 DICT
   3226 CE2       141.7560  130.5060   50.9080 C.ar    413 PHE418     -0.1150 DICT
   3227 CZ        140.8980  129.6990   51.6550 C.ar    413 PHE418     -0.1150 DICT
   3228 N         137.3550  133.2520   50.9540 N.am    414 TYR419     -0.5000 BACKBONE|DICT|DIRECT
   3229 CA        136.0290  132.8400   51.4660 C.3     414 TYR419      0.1400 BACKBONE|DICT|DIRECT
   3230 C         136.0050  131.3850   51.9610 C.2     414 TYR419      0.5000 BACKBONE|DICT|DIRECT
   3231 O         136.7680  130.5270   51.4930 O.2     414 TYR419     -0.5000 BACKBONE|DICT|DIRECT
   3232 CB        134.8990  133.0360   50.4200 C.3     414 TYR419     -0.0050 DICT
   3233 CG        134.9620  132.0620   49.2650 C.ar    414 TYR419     -0.1150 DICT
   3234 CD1       134.4510  130.7650   49.3840 C.ar    414 TYR419     -0.1150 DICT
   3235 CD2       135.5340  132.4280   48.0560 C.ar    414 TYR419     -0.1150 DICT
   3236 CE1       134.5160  129.8660   48.3270 C.ar    414 TYR419     -0.1150 DICT
   3237 CE2       135.6040  131.5280   46.9800 C.ar    414 TYR419     -0.1150 DICT
   3238 CZ        135.1030  130.2480   47.1320 C.ar    414 TYR419      0.1500 DICT
   3239 OH        135.1970  129.3390   46.0920 O.3     414 TYR419     -0.5850 DICT
   3240 N         135.0860  131.1070   52.8790 N.am    415 TYR420     -0.5000 BACKBONE|DICT|DIRECT
   3241 CA        134.8440  129.7520   53.3490 C.3     415 TYR420      0.1400 BACKBONE|DICT|DIRECT
   3242 C         133.3560  129.4770   53.1130 C.2     415 TYR420      0.5000 BACKBONE|DICT|DIRECT
   3243 O         132.5060  130.0500   53.7990 O.2     415 TYR420     -0.5000 BACKBONE|DICT|DIRECT
   3244 CB        135.1600  129.6690   54.8340 C.3     415 TYR420     -0.0050 DICT
   3245 CG        135.1390  128.2810   55.4540 C.ar    415 TYR420     -0.1150 DICT
   3246 CD1       135.9880  127.2790   55.0020 C.ar    415 TYR420     -0.1150 DICT
   3247 CD2       134.3060  127.9980   56.5370 C.ar    415 TYR420     -0.1150 DICT
   3248 CE1       136.0010  126.0110   55.6010 C.ar    415 TYR420     -0.1150 DICT
   3249 CE2       134.3040  126.7470   57.1390 C.ar    415 TYR420     -0.1150 DICT
   3250 CZ        135.1570  125.7560   56.6700 C.ar    415 TYR420      0.1500 DICT
   3251 OH        135.1500  124.5140   57.2750 O.3     415 TYR420     -0.5850 DICT
   3252 N         133.0480  128.6140   52.1460 N.am    416 PHE421     -0.5000 BACKBONE|DICT|DIRECT
   3253 CA        131.6550  128.3220   51.7700 C.3     416 PHE421      0.1400 BACKBONE|DICT|DIRECT
   3254 C         131.0970  127.1620   52.6040 C.2     416 PHE421      0.5000 BACKBONE|DICT|DIRECT
   3255 O         131.6280  126.0350   52.5780 O.2     416 PHE421     -0.5000 BACKBONE|DICT|DIRECT
   3256 CB        131.5870  128.0340   50.2660 C.3     416 PHE421     -0.0050 DICT
   3257 CG        130.1960  127.7610   49.7330 C.ar    416 PHE421     -0.1150 DICT
   3258 CD1       129.3740  128.8030   49.3070 C.ar    416 PHE421     -0.1150 DICT
   3259 CD2       129.7380  126.4560   49.6040 C.ar    416 PHE421     -0.1150 DICT
   3260 CE1       128.1030  128.5460   48.7920 C.ar    416 PHE421     -0.1150 DICT
   3261 CE2       128.4800  126.1870   49.0870 C.ar    416 PHE421     -0.1150 DICT
   3262 CZ        127.6550  127.2280   48.6850 C.ar    416 PHE421     -0.1150 DICT
   3263 N         130.0380  127.4350   53.3620 N.am    417 GLU422     -0.5000 BACKBONE|DICT|DIRECT
   3264 CA        129.5300  126.4250   54.2900 C.3     417 GLU422      0.1400 BACKBONE|DICT|DIRECT
   3265 C         128.0270  126.1690   54.1780 C.2     417 GLU422      0.5000 BACKBONE|DICT|DIRECT
   3266 O         127.3980  125.7230   55.1370 O.2     417 GLU422     -0.5000 BACKBONE|DICT|DIRECT
   3267 CB        129.9480  126.7520   55.7410 C.3     417 GLU422     -0.1200 DICT
   3268 CG        129.3960  128.0630   56.2900 C.3     417 GLU422     -0.2200 DICT
   3269 CD        130.1080  128.5480   57.5620 C.2     417 GLU422      0.7000 DICT
   3270 OE1       131.0990  127.9260   57.9890 O.co2   417 GLU422     -0.8000 DICT
   3271 OE2       129.6670  129.5660   58.1380 O.co2   417 GLU422     -0.8000 DICT
   3272 N         127.4420  126.4330   53.0120 N.am    418 HIS423     -0.5000 BACKBONE|DICT|DIRECT
   3273 CA        126.0360  126.0840   52.8200 C.3     418 HIS423      0.1400 BACKBONE|DICT|DIRECT
   3274 C         125.8360  124.7800   52.0330 C.2     418 HIS423      0.5000 BACKBONE|DICT|DIRECT
   3275 O         126.3020  124.6450   50.8980 O.2     418 HIS423     -0.5000 BACKBONE|DICT|DIRECT
   3276 CB        125.2570  127.2030   52.1350 C.3     418 HIS423     -0.0050 DICT
   3277 CG        123.8370  126.8290   51.8410 C.2     418 HIS423      0.0150 DICT
   3278 CD2       123.2090  126.5510   50.6740 C.2     418 HIS423     -0.0150 DICT
   3279 ND1       122.8970  126.6420   52.8330 N.pl3   418 HIS423     -0.5700 DICT
   3280 CE1       121.7460  126.2880   52.2880 C.2     418 HIS423      0.2950 DICT
   3281 NE2       121.9070  126.2280   50.9780 N.2     418 HIS423     -0.4900 DICT
   3282 N         125.1210  123.8340   52.6330 N.am    419 ARG424     -0.5000 BACKBONE|DICT|DIRECT
   3283 CA        124.7610  122.6000   51.9440 C.3     419 ARG424      0.1400 BACKBONE|DICT|DIRECT
   3284 C         123.4390  122.7410   51.1740 C.2     419 ARG424      0.5000 BACKBONE|DICT|DIRECT
   3285 O         122.3920  123.0010   51.7700 O.2     419 ARG424     -0.5000 BACKBONE|DICT|DIRECT
   3286 CB        124.6470  121.4540   52.9440 C.3     419 ARG424     -0.1200 DICT
   3287 CG        124.0340  120.2010   52.3410 C.3     419 ARG424     -0.0500 DICT
   3288 CD        123.9500  119.0910   53.3560 C.3     419 ARG424      0.1900 DICT
   3289 NE        123.0710  118.0200   52.8980 N.pl3   419 ARG424     -0.7000 DICT
   3290 CZ        123.4990  116.9100   52.3070 C.cat   419 ARG424      0.6399 DICT
   3291 NH1       124.8080  116.7230   52.1160 N.pl3   419 ARG424     -0.8000 DICT
   3292 NH2       122.6230  115.9810   51.9180 N.pl3   419 ARG424     -0.8000 DICT
   3293 N         123.5070  122.5720   49.8540 N.am    420 SER425     -0.5000 BACKBONE|DICT|DIRECT
   3294 CA        122.3510  122.6930   48.9650 C.3     420 SER425      0.1400 BACKBONE|DICT|DIRECT
   3295 C         121.1700  121.8570   49.4500 C.2     420 SER425      0.5000 BACKBONE|DICT|DIRECT
   3296 O         121.3450  120.7160   49.8710 O.2     420 SER425     -0.5000 BACKBONE|DICT|DIRECT
   3297 CB        122.7580  122.2680   47.5510 C.3     420 SER425      0.1450 DICT
   3298 OG        121.6700  122.2990   46.6470 O.3     420 SER425     -0.6830 DICT
   3299 N         119.9670  122.4210   49.4050 N.am    421 SER426     -0.5000 BACKBONE|DICT|DIRECT
   3300 CA        118.7870  121.6710   49.8140 C.3     421 SER426      0.1400 BACKBONE|DICT|DIRECT
   3301 C         118.4560  120.5720   48.7980 C.2     421 SER426      0.5000 BACKBONE|DICT|DIRECT
   3302 O         117.7110  119.6490   49.0970 O.2     421 SER426     -0.5000 BACKBONE|DICT|DIRECT
   3303 CB        117.5860  122.6060   50.0100 C.3     421 SER426      0.1450 DICT
   3304 OG        117.2740  123.3050   48.8150 O.3     421 SER426     -0.6830 DICT
   3305 N         119.0150  120.6690   47.5970 N.am    422 LYS427     -0.5000 BACKBONE|DICT|DIRECT
   3306 CA        118.7360  119.6780   46.5570 C.3     422 LYS427      0.1400 BACKBONE|DICT|DIRECT
   3307 C         119.8300  118.6030   46.4520 C.2     422 LYS427      0.5000 BACKBONE|DICT|DIRECT
   3308 O         119.7420  117.7120   45.6050 O.2     422 LYS427     -0.5000 BACKBONE|DICT|DIRECT
   3309 CB        118.5520  120.3670   45.1990 C.3     422 LYS427     -0.1200 DICT
   3310 CG        117.4160  121.3810   45.1560 C.3     422 LYS427     -0.1200 DICT
   3311 CD        117.3570  122.1060   43.8120 C.3     422 LYS427     -0.1200 DICT
   3312 CE        117.1030  121.1400   42.6610 C.3     422 LYS427      0.1900 DICT
   3313 NZ        116.9410  121.8450   41.3550 N.4     422 LYS427     -0.3000 DICT
   3314 N         120.8540  118.6980   47.3020 N.am    423 LEU428     -0.5000 BACKBONE|DICT|DIRECT
   3315 CA        121.9810  117.7540   47.2960 C.3     423 LEU428      0.1400 BACKBONE|DICT|DIRECT
   3316 C         121.5130  116.2960   47.3670 C.2     423 LEU428      0.5000 BACKBONE|DICT|DIRECT
   3317 O         120.8390  115.8930   48.3180 O.2     423 LEU428     -0.5000 BACKBONE|DICT|DIRECT
   3318 CB        122.9170  118.0590   48.4700 C.3     423 LEU428     -0.1200 DICT
   3319 CG        124.4450  118.0990   48.2910 C.3     423 LEU428     -0.0600 DICT
   3320 CD1       125.1230  116.8910   48.9110 C.3     423 LEU428     -0.1800 DICT
   3321 CD2       124.8440  118.2200   46.8430 C.3     423 LEU428     -0.1800 DICT
   3322 N         121.8450  115.5020   46.3400 N.am    424 PRO429     -0.1400 BACKBONE|DICT|DIRECT
   3323 CA        121.4080  114.0980   46.2850 C.3     424 PRO429      0.0100 BACKBONE|DICT|DIRECT
   3324 C         122.2950  113.1620   47.1250 C.2     424 PRO429      0.5000 BACKBONE|DICT|DIRECT
   3325 O         121.8570  112.0640   47.4920 O.2     424 PRO429     -0.5000 BACKBONE|DICT|DIRECT
   3326 CB        121.4840  113.7630   44.7920 C.3     424 PRO429     -0.1200 DICT
   3327 CG        122.4790  114.7140   44.2260 C.3     424 PRO429     -0.1200 DICT
   3328 CD        122.5590  115.9260   45.1240 C.3     424 PRO429     -0.0500 DICT
   3329 N         123.5469  113.5626   47.4054 N.am    425 TRP430     -0.5000 BACKBONE|DICT|DIRECT
   3330 CA        124.4368  112.8585   48.3373 C.3     425 TRP430      0.1400 BACKBONE|DICT|DIRECT
   3331 C         123.9290  113.0394   49.7937 C.2     425 TRP430      0.5000 BACKBONE|DICT|DIRECT
   3332 O         123.3179  114.0684   50.0801 O.2     425 TRP430     -0.5000 BACKBONE|DICT|DIRECT
   3333 CB        125.8875  113.3740   48.1786 C.3     425 TRP430     -0.1200 DICT
   3334 CG        126.5266  113.2951   46.8297 C.ar    425 TRP430      0.0750 DICT
   3335 CD1       126.5383  114.2813   45.9054 C.ar    425 TRP430     -0.1150 DICT
   3336 CD2       127.2728  112.1841   46.2457 C.ar    425 TRP430     -0.0550 DICT
   3337 CE2       127.7409  112.5849   44.9583 C.ar    425 TRP430      0.1300 DICT
   3338 CE3       127.6251  110.8830   46.6807 C.ar    425 TRP430     -0.1150 DICT
   3339 NE1       127.2671  113.8720   44.8091 N.pl3   425 TRP430     -0.5700 DICT
   3340 CZ2       128.5101  111.7354   44.1449 C.ar    425 TRP430     -0.1150 DICT
   3341 CZ3       128.3950  110.0226   45.8699 C.ar    425 TRP430     -0.1150 DICT
   3342 CH2       128.8446  110.4500   44.6061 C.ar    425 TRP430     -0.1150 DICT
   3343 N         124.1720  112.0500   50.6820 N.am    426 PRO431     -0.1400 BACKBONE|DICT|DIRECT
   3344 CA        123.6890  112.0370   52.0750 C.3     426 PRO431      0.0100 BACKBONE|DICT|DIRECT
   3345 C         124.2480  113.1880   52.9300 C.2     426 PRO431      0.5000 BACKBONE|DICT|DIRECT
   3346 O         125.3030  113.7550   52.6080 O.2     426 PRO431     -0.5000 BACKBONE|DICT|DIRECT
   3347 CB        124.2040  110.6940   52.6040 C.3     426 PRO431     -0.1200 DICT
   3348 CG        125.4330  110.4170   51.7610 C.3     426 PRO431     -0.1200 DICT
   3349 CD        125.0290  110.8850   50.3910 C.3     426 PRO431     -0.0500 DICT
   3350 N         123.5540  113.5210   54.0150 N.am    427 GLU432     -0.5000 BACKBONE|DICT|DIRECT
   3351 CA        123.9140  114.7010   54.8060 C.3     427 GLU432      0.1400 BACKBONE|DICT|DIRECT
   3352 C         125.2500  114.5920   55.5570 C.2     427 GLU432      0.5000 BACKBONE|DICT|DIRECT
   3353 O         125.8750  115.6160   55.8580 O.2     427 GLU432     -0.5000 BACKBONE|DICT|DIRECT
   3354 CB        122.7720  115.1260   55.7460 C.3     427 GLU432     -0.1200 DICT
   3355 CG        122.7400  114.4160   57.0850 C.3     427 GLU432     -0.2200 DICT
   3356 CD        121.4750  114.7280   57.8730 C.2     427 GLU432      0.7000 DICT
   3357 OE1       120.5450  115.3290   57.2900 O.co2   427 GLU432     -0.8000 DICT
   3358 OE2       121.4110  114.3720   59.0720 O.co2   427 GLU432     -0.8000 DICT
   3359 N         125.7030  113.3730   55.8410 N.am    428 TRP433     -0.5000 BACKBONE|DICT|DIRECT
   3360 CA        127.0180  113.2180   56.4740 C.3     428 TRP433      0.1400 BACKBONE|DICT|DIRECT
   3361 C         128.1490  113.7420   55.5950 C.2     428 TRP433      0.5000 BACKBONE|DICT|DIRECT
   3362 O         129.2170  114.0730   56.1060 O.2     428 TRP433     -0.5000 BACKBONE|DICT|DIRECT
   3363 CB        127.2990  111.7730   56.9280 C.3     428 TRP433     -0.1200 DICT
   3364 CG        127.6340  110.7660   55.8400 C.ar    428 TRP433      0.0750 DICT
   3365 CD1       126.8000  109.8120   55.3300 C.ar    428 TRP433     -0.1150 DICT
   3366 CD2       128.9030  110.5800   55.1810 C.ar    428 TRP433     -0.0550 DICT
   3367 CE2       128.7470  109.5140   54.2680 C.ar    428 TRP433      0.1300 DICT
   3368 CE3       130.1490  111.2230   55.2640 C.ar    428 TRP433     -0.1150 DICT
   3369 NE1       127.4600  109.0590   54.3840 N.pl3   428 TRP433     -0.5700 DICT
   3370 CZ2       129.7900  109.0700   53.4470 C.ar    428 TRP433     -0.1150 DICT
   3371 CZ3       131.1900  110.7830   54.4390 C.ar    428 TRP433     -0.1150 DICT
   3372 CH2       131.0030  109.7170   53.5460 C.ar    428 TRP433     -0.1150 DICT
   3373 N         127.9451  113.7799   54.2676 N.am    429 MET434     -0.5000 BACKBONE|DICT|DIRECT
   3374 CA        128.9406  114.3024   53.3384 C.3     429 MET434      0.1400 BACKBONE|DICT|DIRECT
   3375 C         129.0219  115.8407   53.3673 C.2     429 MET434      0.5000 BACKBONE|DICT|DIRECT
   3376 O         130.0221  116.3675   52.8934 O.2     429 MET434     -0.5000 BACKBONE|DICT|DIRECT
   3377 CB        128.7412  113.7192   51.9253 C.3     429 MET434     -0.1200 DICT
   3378 CG        128.9439  112.1961   51.8789 C.3     429 MET434      0.0475 DICT
   3379 SD        128.6911  111.3953   50.2708 S.3     429 MET434     -0.3350 DICT
   3380 CE        130.3015  111.6884   49.5029 C.3     429 MET434     -0.0125 DICT
   3381 N         128.0380  116.5290   53.9670 N.am    430 GLY435     -0.5000 BACKBONE|DICT|DIRECT
   3382 CA        128.1070  117.9660   54.2160 C.3     430 GLY435      0.0800 BACKBONE|DICT|DIRECT
   3383 C         128.2070  118.8480   52.9800 C.2     430 GLY435      0.5000 BACKBONE|DICT|DIRECT
   3384 O         127.5230  118.5980   51.9800 O.2     430 GLY435     -0.5000 BACKBONE|DICT|DIRECT
   3385 N         129.0620  119.8710   53.0550 N.am    431 VAL436     -0.5000 BACKBONE|DICT|DIRECT
   3386 CA        129.1900  120.9000   52.0170 C.3     431 VAL436      0.1400 BACKBONE|DICT|DIRECT
   3387 C         130.3020  120.4760   51.0480 C.2     431 VAL436      0.5000 BACKBONE|DICT|DIRECT
   3388 O         131.4890  120.7820   51.2610 O.2     431 VAL436     -0.5000 BACKBONE|DICT|DIRECT
   3389 CB        129.5260  122.2750   52.6700 C.3     431 VAL436     -0.0600 DICT
   3390 CG1       129.6960  123.3730   51.6200 C.3     431 VAL436     -0.1800 DICT
   3391 CG2       128.4540  122.6680   53.6950 C.3     431 VAL436     -0.1800 DICT
   3392 N         129.9444  119.6469   50.0664 N.am    432 MET437     -0.5000 BACKBONE|DICT|DIRECT
   3393 CA        130.8979  118.8797   49.2594 C.3     432 MET437      0.1400 BACKBONE|DICT|DIRECT
   3394 C         131.7144  119.6885   48.2243 C.2     432 MET437      0.5000 BACKBONE|DICT|DIRECT
   3395 O         131.3354  120.7974   47.8335 O.2     432 MET437     -0.5000 BACKBONE|DICT|DIRECT
   3396 CB        130.1202  117.7410   48.5778 C.3     432 MET437     -0.1200 DICT
   3397 CG        129.6680  116.6661   49.5713 C.3     432 MET437      0.0475 DICT
   3398 SD        128.6034  115.3924   48.8628 S.3     432 MET437     -0.3350 DICT
   3399 CE        129.6837  114.7404   47.5729 C.3     432 MET437     -0.0125 DICT
   3400 N         132.8114  119.0666   47.7590 N.am    433 HIS438     -0.5000 BACKBONE|DICT|DIRECT
   3401 CA        133.7084  119.5418   46.6965 C.3     433 HIS438      0.1400 BACKBONE|DICT|DIRECT
   3402 C         132.9627  119.9075   45.4032 C.2     433 HIS438      0.5000 BACKBONE|DICT|DIRECT
   3403 O         132.3707  119.0294   44.7711 O.2     433 HIS438     -0.5000 BACKBONE|DICT|DIRECT
   3404 CB        134.7909  118.4767   46.3974 C.3     433 HIS438     -0.0050 DICT
   3405 CG        135.8515  118.8664   45.3889 C.2     433 HIS438      0.0150 DICT
   3406 CD2       136.2262  118.3172   44.1814 C.2     433 HIS438     -0.0150 DICT
   3407 ND1       136.6955  119.9458   45.5727 N.pl3   433 HIS438     -0.5700 DICT
   3408 CE1       137.4998  120.0218   44.5124 C.2     433 HIS438      0.2950 DICT
   3409 NE2       137.2621  119.0691   43.6144 N.2     433 HIS438     -0.4900 DICT
   3410 N         133.0306  121.1907   45.0379 N.am    434 GLY439     -0.5000 BACKBONE|DICT|DIRECT
   3411 CA        132.5010  121.7157   43.7855 C.3     434 GLY439      0.0800 BACKBONE|DICT|DIRECT
   3412 C         131.0329  122.1434   43.8990 C.2     434 GLY439      0.5000 BACKBONE|DICT|DIRECT
   3413 O         130.5187  122.6914   42.9374 O.2     434 GLY439     -0.5000 BACKBONE|DICT|DIRECT
   3414 N         130.3349  121.9571   45.0284 N.am    435 TYR440     -0.5000 BACKBONE|DICT|DIRECT
   3415 CA        128.8989  122.2743   45.1214 C.3     435 TYR440      0.1400 BACKBONE|DICT|DIRECT
   3416 C         128.5647  123.7554   45.4396 C.2     435 TYR440      0.5000 BACKBONE|DICT|DIRECT
   3417 O         127.3864  124.0812   45.5717 O.2     435 TYR440     -0.5000 BACKBONE|DICT|DIRECT
   3418 CB        128.1881  121.2284   46.0082 C.3     435 TYR440     -0.0050 DICT
   3419 CG        127.9499  119.9007   45.2902 C.ar    435 TYR440     -0.1150 DICT
   3420 CD1       128.8651  118.8309   45.3958 C.ar    435 TYR440     -0.1150 DICT
   3421 CD2       126.8085  119.7475   44.4739 C.ar    435 TYR440     -0.1150 DICT
   3422 CE1       128.6228  117.6163   44.7196 C.ar    435 TYR440     -0.1150 DICT
   3423 CE2       126.5810  118.5452   43.7765 C.ar    435 TYR440     -0.1150 DICT
   3424 CZ        127.4898  117.4769   43.8949 C.ar    435 TYR440      0.1500 DICT
   3425 OH        127.2988  116.3290   43.1803 O.3     435 TYR440     -0.5850 DICT
   3426 N         129.5690  124.6490   45.4740 N.am    436 GLU441     -0.5000 BACKBONE|DICT|DIRECT
   3427 CA        129.3650  126.1070   45.4690 C.3     436 GLU441      0.1400 BACKBONE|DICT|DIRECT
   3428 C         129.1050  126.5880   44.0410 C.2     436 GLU441      0.5000 BACKBONE|DICT|DIRECT
   3429 O         128.5750  127.6900   43.8200 O.2     436 GLU441     -0.5000 BACKBONE|DICT|DIRECT
   3430 CB        130.5860  126.8340   46.0510 C.3     436 GLU441     -0.1200 DICT
   3431 CG        131.7080  127.1650   45.0540 C.3     436 GLU441     -0.2200 DICT
   3432 CD        132.4420  125.9300   44.5170 C.2     436 GLU441      0.7000 DICT
   3433 OE1       132.2090  124.7990   45.0150 O.co2   436 GLU441     -0.8000 DICT
   3434 OE2       133.2610  126.0950   43.5810 O.co2   436 GLU441     -0.8000 DICT
   3435 N         129.4977  125.8061   43.0116 N.am    437 ILE442     -0.5000 BACKBONE|DICT|DIRECT
   3436 CA        129.5110  126.2647   41.6135 C.3     437 ILE442      0.1400 BACKBONE|DICT|DIRECT
   3437 C         128.1233  126.6589   41.0936 C.2     437 ILE442      0.5000 BACKBONE|DICT|DIRECT
   3438 O         128.0045  127.7009   40.4498 O.2     437 ILE442     -0.5000 BACKBONE|DICT|DIRECT
   3439 CB        130.1175  125.2384   40.6183 C.3     437 ILE442     -0.0600 DICT
   3440 CG1       129.2675  123.9476   40.4637 C.3     437 ILE442     -0.1200 DICT
   3441 CG2       131.5954  124.9977   40.9639 C.3     437 ILE442     -0.1800 DICT
   3442 CD1       129.9308  122.7733   39.7433 C.3     437 ILE442     -0.1800 DICT
   3443 N         127.0800  125.8900   41.4530 N.am    438 GLU443     -0.5000 BACKBONE|DICT|DIRECT
   3444 CA        125.7340  126.2640   41.0520 C.3     438 GLU443      0.1400 BACKBONE|DICT|DIRECT
   3445 C         125.2640  127.5890   41.6770 C.2     438 GLU443      0.5000 BACKBONE|DICT|DIRECT
   3446 O         124.3850  128.2630   41.1320 O.2     438 GLU443     -0.5000 BACKBONE|DICT|DIRECT
   3447 CB        124.7540  125.1310   41.3600 C.3     438 GLU443     -0.1200 DICT
   3448 CG        124.6430  124.7310   42.8230 C.3     438 GLU443     -0.2200 DICT
   3449 CD        124.0560  123.3240   42.9890 C.2     438 GLU443      0.7000 DICT
   3450 OE1       124.8440  122.3500   42.9390 O.co2   438 GLU443     -0.8000 DICT
   3451 OE2       122.8150  123.1950   43.1510 O.co2   438 GLU443     -0.8000 DICT
   3452 N         125.8370  127.9640   42.8170 N.am    439 PHE444     -0.5000 BACKBONE|DICT|DIRECT
   3453 CA        125.4980  129.2600   43.4070 C.3     439 PHE444      0.1400 BACKBONE|DICT|DIRECT
   3454 C         126.1630  130.4270   42.6660 C.2     439 PHE444      0.5000 BACKBONE|DICT|DIRECT
   3455 O         125.5360  131.4670   42.4220 O.2     439 PHE444     -0.5000 BACKBONE|DICT|DIRECT
   3456 CB        125.7950  129.2630   44.9130 C.3     439 PHE444     -0.0050 DICT
   3457 CG        124.7880  128.4610   45.7090 C.ar    439 PHE444     -0.1150 DICT
   3458 CD1       124.8970  127.0750   45.8040 C.ar    439 PHE444     -0.1150 DICT
   3459 CD2       123.7080  129.0850   46.3150 C.ar    439 PHE444     -0.1150 DICT
   3460 CE1       123.9560  126.3340   46.5040 C.ar    439 PHE444     -0.1150 DICT
   3461 CE2       122.7580  128.3460   47.0210 C.ar    439 PHE444     -0.1150 DICT
   3462 CZ        122.8830  126.9750   47.1180 C.ar    439 PHE444     -0.1150 DICT
   3463 N         127.4180  130.2250   42.2860 N.am    440 VAL445     -0.5000 BACKBONE|DICT|DIRECT
   3464 CA        128.1920  131.1960   41.5030 C.3     440 VAL445      0.1400 BACKBONE|DICT|DIRECT
   3465 C         127.5450  131.4860   40.1490 C.2     440 VAL445      0.5000 BACKBONE|DICT|DIRECT
   3466 O         127.4640  132.6460   39.7330 O.2     440 VAL445     -0.5000 BACKBONE|DICT|DIRECT
   3467 CB        129.6270  130.6730   41.2770 C.3     440 VAL445     -0.0600 DICT
   3468 CG1       130.4270  131.6250   40.3660 C.3     440 VAL445     -0.1800 DICT
   3469 CG2       130.3290  130.5000   42.6210 C.3     440 VAL445     -0.1800 DICT
   3470 N         127.0650  130.4360   39.4730 N.am    441 PHE446     -0.5000 BACKBONE|DICT|DIRECT
   3471 CA        126.4490  130.5970   38.1540 C.3     441 PHE446      0.1400 BACKBONE|DICT|DIRECT
   3472 C         124.9730  130.9910   38.2830 C.2     441 PHE446      0.5000 BACKBONE|DICT|DIRECT
   3473 O         124.2740  131.1810   37.2760 O.2     441 PHE446     -0.5000 BACKBONE|DICT|DIRECT
   3474 CB        126.6210  129.3200   37.3050 C.3     441 PHE446     -0.0050 DICT
   3475 CG        127.9780  129.1970   36.6510 C.ar    441 PHE446     -0.1150 DICT
   3476 CD1       129.0530  128.6410   37.3440 C.ar    441 PHE446     -0.1150 DICT
   3477 CD2       128.1810  129.6420   35.3440 C.ar    441 PHE446     -0.1150 DICT
   3478 CE1       130.3170  128.5310   36.7500 C.ar    441 PHE446     -0.1150 DICT
   3479 CE2       129.4370  129.5360   34.7390 C.ar    441 PHE446     -0.1150 DICT
   3480 CZ        130.5110  128.9800   35.4420 C.ar    441 PHE446     -0.1150 DICT
   3481 N         124.4920  131.1230   39.5190 N.am    442 GLY447     -0.5000 BACKBONE|DICT|DIRECT
   3482 CA        123.1710  131.7120   39.7390 C.3     442 GLY447      0.0800 BACKBONE|DICT|DIRECT
   3483 C         121.9880  130.8130   39.4260 C.2     442 GLY447      0.5000 BACKBONE|DICT|DIRECT
   3484 O         120.8890  131.3010   39.1220 O.2     442 GLY447     -0.5000 BACKBONE|DICT|DIRECT
   3485 N         122.1960  129.4980   39.4970 N.am    443 LEU448     -0.5000 BACKBONE|DICT|DIRECT
   3486 CA        121.0920  128.5580   39.2820 C.3     443 LEU448      0.1400 BACKBONE|DICT|DIRECT
   3487 C         119.8920  128.7730   40.2250 C.2     443 LEU448      0.5000 BACKBONE|DICT|DIRECT
   3488 O         118.7380  128.7330   39.7780 O.2     443 LEU448     -0.5000 BACKBONE|DICT|DIRECT
   3489 CB        121.5700  127.0950   39.3030 C.3     443 LEU448     -0.1200 DICT
   3490 CG        121.9460  126.5200   37.9290 C.3     443 LEU448     -0.0600 DICT
   3491 CD1       123.2090  127.1950   37.3930 C.3     443 LEU448     -0.1800 DICT
   3492 CD2       122.1330  124.9980   37.9720 C.3     443 LEU448     -0.1800 DICT
   3493 N         120.1520  129.0140   41.5270 N.am    444 PRO449     -0.1400 BACKBONE|DICT|DIRECT
   3494 CA        118.9960  129.1970   42.4150 C.3     444 PRO449      0.0100 BACKBONE|DICT|DIRECT
   3495 C         118.1930  130.4880   42.1720 C.2     444 PRO449      0.5000 BACKBONE|DICT|DIRECT
   3496 O         117.1490  130.6490   42.8030 O.2     444 PRO449     -0.5000 BACKBONE|DICT|DIRECT
   3497 CB        119.6250  129.2110   43.8150 C.3     444 PRO449     -0.1200 DICT
   3498 CG        120.9360  128.4860   43.6520 C.3     444 PRO449     -0.1200 DICT
   3499 CD        121.4130  128.8790   42.2910 C.3     444 PRO449     -0.0500 DICT
   3500 N         118.6490  131.3790   41.2940 N.am    445 LEU450     -0.5000 BACKBONE|DICT|DIRECT
   3501 CA        117.8340  132.5490   40.9320 C.3     445 LEU450      0.1400 BACKBONE|DICT|DIRECT
   3502 C         116.5750  132.1280   40.1810 C.2     445 LEU450      0.5000 BACKBONE|DICT|DIRECT
   3503 O         115.5680  132.8430   40.1940 O.2     445 LEU450     -0.5000 BACKBONE|DICT|DIRECT
   3504 CB        118.6330  133.5600   40.1080 C.3     445 LEU450     -0.1200 DICT
   3505 CG        119.9510  134.0090   40.7490 C.3     445 LEU450     -0.0600 DICT
   3506 CD1       120.6810  135.0030   39.8670 C.3     445 LEU450     -0.1800 DICT
   3507 CD2       119.6870  134.6090   42.1260 C.3     445 LEU450     -0.1800 DICT
   3508 N         116.6270  130.9690   39.5270 N.am    446 GLU451     -0.5000 BACKBONE|DICT|DIRECT
   3509 CA        115.4440  130.4410   38.8490 C.3     446 GLU451      0.1400 BACKBONE|DICT|DIRECT
   3510 C         114.4940  129.8230   39.8770 C.2     446 GLU451      0.5000 BACKBONE|DICT|DIRECT
   3511 O         114.7440  128.7340   40.4080 O.2     446 GLU451     -0.5000 BACKBONE|DICT|DIRECT
   3512 CB        115.8300  129.4270   37.7670 C.3     446 GLU451     -0.1200 DICT
   3513 CG        114.6460  128.8090   37.0300 C.3     446 GLU451     -0.2200 DICT
   3514 CD        113.9990  129.7500   36.0160 C.2     446 GLU451      0.7000 DICT
   3515 OE1       113.0850  130.5160   36.4020 O.co2   446 GLU451     -0.8000 DICT
   3516 OE2       114.3940  129.7100   34.8270 O.co2   446 GLU451     -0.8000 DICT
   3517 N         113.4070  130.5380   40.1530 N.am    447 ARG452     -0.5000 BACKBONE|DICT|DIRECT
   3518 CA        112.4560  130.1600   41.1940 C.3     447 ARG452      0.1400 BACKBONE|DICT|DIRECT
   3519 C         111.7250  128.8580   40.8780 C.2     447 ARG452      0.5000 BACKBONE|DICT|DIRECT
   3520 O         111.0900  128.2710   41.7540 O.2     447 ARG452     -0.5000 BACKBONE|DICT|DIRECT
   3521 CB        111.4260  131.2760   41.4020 C.3     447 ARG452     -0.1200 DICT
   3522 CG        111.9520  132.6770   41.1270 C.3     447 ARG452     -0.0500 DICT
   3523 CD        111.0560  133.4060   40.1280 C.3     447 ARG452      0.1900 DICT
   3524 NE        111.7550  133.7220   38.8830 N.pl3   447 ARG452     -0.7000 DICT
   3525 CZ        112.0570  134.9550   38.4850 C.cat   447 ARG452      0.6399 DICT
   3526 NH1       111.7170  136.0020   39.2260 N.pl3   447 ARG452     -0.8000 DICT
   3527 NH2       112.6940  135.1430   37.3380 N.pl3   447 ARG452     -0.8000 DICT
   3528 N         111.8090  128.4090   39.6300 N.am    448 ARG453     -0.5000 BACKBONE|DICT|DIRECT
   3529 CA        111.0930  127.2090   39.2160 C.3     448 ARG453      0.1400 BACKBONE|DICT|DIRECT
   3530 C         111.8590  125.9250   39.5290 C.2     448 ARG453      0.5000 BACKBONE|DICT|DIRECT
   3531 O         111.3860  124.8330   39.2180 O.2     448 ARG453     -0.5000 BACKBONE|DICT|DIRECT
   3532 CB        110.7870  127.2570   37.7160 C.3     448 ARG453     -0.1200 DICT
   3533 CG        110.5490  128.6510   37.1610 C.3     448 ARG453     -0.0500 DICT
   3534 CD        109.6040  128.6120   35.9670 C.3     448 ARG453      0.1900 DICT
   3535 NE        108.2910  129.1560   36.3020 N.pl3   448 ARG453     -0.7000 DICT
   3536 CZ        107.1660  128.8670   35.6530 C.cat   448 ARG453      0.6399 DICT
   3537 NH1       107.1810  128.0240   34.6280 N.pl3   448 ARG453     -0.8000 DICT
   3538 NH2       106.0200  129.4180   36.0350 N.pl3   448 ARG453     -0.8000 DICT
   3539 N         113.0300  126.0450   40.1480 N.am    449 ASP454     -0.5000 BACKBONE|DICT|DIRECT
   3540 CA        113.9370  124.9000   40.2450 C.3     449 ASP454      0.1400 BACKBONE|DICT|DIRECT
   3541 C         114.2170  124.3290   41.6410 C.2     449 ASP454      0.5000 BACKBONE|DICT|DIRECT
   3542 O         115.3010  123.7910   41.8730 O.2     449 ASP454     -0.5000 BACKBONE|DICT|DIRECT
   3543 CB        115.2590  125.1970   39.5240 C.3     449 ASP454     -0.2200 DICT
   3544 CG        115.2350  124.7680   38.0690 C.2     449 ASP454      0.7000 DICT
   3545 OD1       115.3980  123.5560   37.8050 O.co2   449 ASP454     -0.8000 DICT
   3546 OD2       115.0510  125.6380   37.1900 O.co2   449 ASP454     -0.8000 DICT
   3547 N         113.2480  124.4490   42.5480 N.am    450 GLN455     -0.5000 BACKBONE|DICT|DIRECT
   3548 CA        113.2670  123.7530   43.8490 C.3     450 GLN455      0.1400 BACKBONE|DICT|DIRECT
   3549 C         114.1450  124.3320   44.9780 C.2     450 GLN455      0.5000 BACKBONE|DICT|DIRECT
   3550 O         114.0500  123.8760   46.1180 O.2     450 GLN455     -0.5000 BACKBONE|DICT|DIRECT
   3551 CB        113.5630  122.2500   43.6820 C.3     450 GLN455     -0.1200 DICT
   3552 CG        112.3330  121.3600   43.6700 C.3     450 GLN455     -0.1200 DICT
   3553 CD        111.5150  121.5160   42.4070 C.2     450 GLN455      0.5000 DICT
   3554 NE2       110.2000  121.6270   42.5610 N.am    450 GLN455     -0.7600 DICT
   3555 OE1       112.0610  121.5440   41.3020 O.2     450 GLN455     -0.5000 DICT
   3556 N         114.9940  125.3130   44.6890 N.am    451 TYR456     -0.5000 BACKBONE|DICT|DIRECT
   3557 CA        115.7820  125.9250   45.7560 C.3     451 TYR456      0.1400 BACKBONE|DICT|DIRECT
   3558 C         114.8960  126.7430   46.6990 C.2     451 TYR456      0.5000 BACKBONE|DICT|DIRECT
   3559 O         113.8210  127.2010   46.3170 O.2     451 TYR456     -0.5000 BACKBONE|DICT|DIRECT
   3560 CB        116.8890  126.8150   45.1930 C.3     451 TYR456     -0.0050 DICT
   3561 CG        117.9350  126.1050   44.3570 C.ar    451 TYR456     -0.1150 DICT
   3562 CD1       119.0730  125.5700   44.9480 C.ar    451 TYR456     -0.1150 DICT
   3563 CD2       117.7960  125.9950   42.9720 C.ar    451 TYR456     -0.1150 DICT
   3564 CE1       120.0460  124.9400   44.1930 C.ar    451 TYR456     -0.1150 DICT
   3565 CE2       118.7680  125.3670   42.2040 C.ar    451 TYR456     -0.1150 DICT
   3566 CZ        119.8920  124.8410   42.8240 C.ar    451 TYR456      0.1500 DICT
   3567 OH        120.8720  124.2170   42.0840 O.3     451 TYR456     -0.5850 DICT
   3568 N         115.3520  126.9240   47.9350 N.am    452 THR457     -0.5000 BACKBONE|DICT|DIRECT
   3569 CA        114.6230  127.7290   48.9170 C.3     452 THR457      0.1400 BACKBONE|DICT|DIRECT
   3570 C         114.8220  129.2200   48.6610 C.2     452 THR457      0.5000 BACKBONE|DICT|DIRECT
   3571 O         115.6880  129.6230   47.8740 O.2     452 THR457     -0.5000 BACKBONE|DICT|DIRECT
   3572 CB        115.1330  127.4680   50.3410 C.3     452 THR457      0.2050 DICT
   3573 CG2       115.0590  125.9870   50.6800 C.3     452 THR457     -0.1800 DICT
   3574 OG1       116.4930  127.9170   50.4440 O.3     452 THR457     -0.6830 DICT
   3575 N         114.0290  130.0330   49.3540 N.am    453 LYS458     -0.5000 BACKBONE|DICT|DIRECT
   3576 CA        114.1500  131.4860   49.2920 C.3     453 LYS458      0.1400 BACKBONE|DICT|DIRECT
   3577 C         115.5180  131.9470   49.7930 C.2     453 LYS458      0.5000 BACKBONE|DICT|DIRECT
   3578 O         116.1720  132.8020   49.1850 O.2     453 LYS458     -0.5000 BACKBONE|DICT|DIRECT
   3579 CB        113.0410  132.1390   50.1330 C.3     453 LYS458     -0.1200 DICT
   3580 CG        113.0110  133.6450   50.0050 C.3     453 LYS458     -0.1200 DICT
   3581 CD        112.6740  134.0360   48.5720 C.3     453 LYS458     -0.1200 DICT
   3582 CE        112.9170  135.5140   48.3110 C.3     453 LYS458      0.1900 DICT
   3583 NZ        112.3540  135.9200   46.9890 N.4     453 LYS458     -0.3000 DICT
   3584 N         115.9550  131.3680   50.9030 N.am    454 ALA459     -0.5000 BACKBONE|DICT|DIRECT
   3585 CA        117.2410  131.7060   51.4760 C.3     454 ALA459      0.1400 BACKBONE|DICT|DIRECT
   3586 C         118.3630  131.4500   50.4690 C.2     454 ALA459      0.5000 BACKBONE|DICT|DIRECT
   3587 O         119.3490  132.1910   50.4280 O.2     454 ALA459     -0.5000 BACKBONE|DICT|DIRECT
   3588 CB        117.4650  130.9240   52.7660 C.3     454 ALA459     -0.1800 DICT
   3589 N         118.2070  130.4170   49.6430 N.am    455 GLU460     -0.5000 BACKBONE|DICT|DIRECT
   3590 CA        119.2520  130.0650   48.6760 C.3     455 GLU460      0.1400 BACKBONE|DICT|DIRECT
   3591 C         119.2450  131.0000   47.4650 C.2     455 GLU460      0.5000 BACKBONE|DICT|DIRECT
   3592 O         120.2970  131.3050   46.8940 O.2     455 GLU460     -0.5000 BACKBONE|DICT|DIRECT
   3593 CB        119.1170  128.6040   48.2400 C.3     455 GLU460     -0.1200 DICT
   3594 CG        119.5340  127.6180   49.3190 C.3     455 GLU460     -0.2200 DICT
   3595 CD        119.2130  126.1800   48.9580 C.2     455 GLU460      0.7000 DICT
   3596 OE1       118.1180  125.9290   48.4090 O.co2   455 GLU460     -0.8000 DICT
   3597 OE2       120.0570  125.3010   49.2350 O.co2   455 GLU460     -0.8000 DICT
   3598 N         118.0580  131.4390   47.0670 N.am    456 GLU461     -0.5000 BACKBONE|DICT|DIRECT
   3599 CA        117.9500  132.4860   46.0630 C.3     456 GLU461      0.1400 BACKBONE|DICT|DIRECT
   3600 C         118.7420  133.7030   46.5370 C.2     456 GLU461      0.5000 BACKBONE|DICT|DIRECT
   3601 O         119.5700  134.2480   45.7990 O.2     456 GLU461     -0.5000 BACKBONE|DICT|DIRECT
   3602 CB        116.4870  132.8640   45.8470 C.3     456 GLU461     -0.1200 DICT
   3603 CG        116.2980  134.0350   44.9110 C.3     456 GLU461     -0.2200 DICT
   3604 CD        114.8320  134.3920   44.6950 C.2     456 GLU461      0.7000 DICT
   3605 OE1       113.9440  133.6270   45.1330 O.co2   456 GLU461     -0.8000 DICT
   3606 OE2       114.5720  135.4410   44.0750 O.co2   456 GLU461     -0.8000 DICT
   3607 N         118.5040  134.1030   47.7860 N.am    457 ILE462     -0.5000 BACKBONE|DICT|DIRECT
   3608 CA        119.1770  135.2630   48.3710 C.3     457 ILE462      0.1400 BACKBONE|DICT|DIRECT
   3609 C         120.7060  135.0980   48.4110 C.2     457 ILE462      0.5000 BACKBONE|DICT|DIRECT
   3610 O         121.4430  136.0230   48.0650 O.2     457 ILE462     -0.5000 BACKBONE|DICT|DIRECT
   3611 CB        118.6580  135.5600   49.7990 C.3     457 ILE462     -0.0600 DICT
   3612 CG1       117.1450  135.7990   49.7940 C.3     457 ILE462     -0.1200 DICT
   3613 CG2       119.3810  136.7600   50.3930 C.3     457 ILE462     -0.1800 DICT
   3614 CD1       116.7000  136.8460   48.8080 C.3     457 ILE462     -0.1800 DICT
   3615 N         121.1760  133.9260   48.8370 N.am    458 LEU463     -0.5000 BACKBONE|DICT|DIRECT
   3616 CA        122.6120  133.6610   48.9220 C.3     458 LEU463      0.1400 BACKBONE|DICT|DIRECT
   3617 C         123.2850  133.7470   47.5490 C.2     458 LEU463      0.5000 BACKBONE|DICT|DIRECT
   3618 O         124.3260  134.3860   47.4030 O.2     458 LEU463     -0.5000 BACKBONE|DICT|DIRECT
   3619 CB        122.8800  132.2930   49.5730 C.3     458 LEU463     -0.1200 DICT
   3620 CG        124.3430  131.8360   49.6410 C.3     458 LEU463     -0.0600 DICT
   3621 CD1       125.2300  132.8630   50.3600 C.3     458 LEU463     -0.1800 DICT
   3622 CD2       124.4430  130.4780   50.3240 C.3     458 LEU463     -0.1800 DICT
   3623 N         122.6770  133.1160   46.5470 N.am    459 SER464     -0.5000 BACKBONE|DICT|DIRECT
   3624 CA        123.2220  133.1140   45.1860 C.3     459 SER464      0.1400 BACKBONE|DICT|DIRECT
   3625 C         123.2370  134.5220   44.5860 C.2     459 SER464      0.5000 BACKBONE|DICT|DIRECT
   3626 O         124.2060  134.9120   43.9340 O.2     459 SER464     -0.5000 BACKBONE|DICT|DIRECT
   3627 CB        122.3990  132.1810   44.2820 C.3     459 SER464      0.1450 DICT
   3628 OG        122.8850  132.1960   42.9490 O.3     459 SER464     -0.6830 DICT
   3629 N         122.1560  135.2710   44.7960 N.am    460 ARG465     -0.5000 BACKBONE|DICT|DIRECT
   3630 CA        122.0690  136.6290   44.2720 C.3     460 ARG465      0.1400 BACKBONE|DICT|DIRECT
   3631 C         123.2550  137.4720   44.7560 C.2     460 ARG465      0.5000 BACKBONE|DICT|DIRECT
   3632 O         123.8770  138.2000   43.9750 O.2     460 ARG465     -0.5000 BACKBONE|DICT|DIRECT
   3633 CB        120.7390  137.2950   44.6700 C.3     460 ARG465     -0.1200 DICT
   3634 CG        120.5780  138.7060   44.1140 C.3     460 ARG465     -0.0500 DICT
   3635 CD        120.3740  138.6670   42.5910 C.3     460 ARG465      0.1900 DICT
   3636 NE        120.6190  139.9600   41.9430 N.pl3   460 ARG465     -0.7000 DICT
   3637 CZ        121.8200  140.4060   41.5660 C.cat   460 ARG465      0.6399 DICT
   3638 NH1       122.9210  139.6750   41.7730 N.pl3   460 ARG465     -0.8000 DICT
   3639 NH2       121.9240  141.5910   40.9770 N.pl3   460 ARG465     -0.8000 DICT
   3640 N         123.5620  137.3560   46.0450 N.am    461 SER466     -0.5000 BACKBONE|DICT|DIRECT
   3641 CA        124.6570  138.1100   46.6490 C.3     461 SER466      0.1400 BACKBONE|DICT|DIRECT
   3642 C         126.0290  137.6270   46.1550 C.2     461 SER466      0.5000 BACKBONE|DICT|DIRECT
   3643 O         126.9310  138.4300   45.8860 O.2     461 SER466     -0.5000 BACKBONE|DICT|DIRECT
   3644 CB        124.5660  138.0280   48.1740 C.3     461 SER466      0.1450 DICT
   3645 OG        125.7750  138.4520   48.7810 O.3     461 SER466     -0.6830 DICT
   3646 N         126.1760  136.3120   46.0340 N.am    462 ILE467     -0.5000 BACKBONE|DICT|DIRECT
   3647 CA        127.4180  135.7110   45.5390 C.3     462 ILE467      0.1400 BACKBONE|DICT|DIRECT
   3648 C         127.6880  136.1690   44.0970 C.2     462 ILE467      0.5000 BACKBONE|DICT|DIRECT
   3649 O         128.8040  136.6000   43.7620 O.2     462 ILE467     -0.5000 BACKBONE|DICT|DIRECT
   3650 CB        127.3870  134.1570   45.6440 C.3     462 ILE467     -0.0600 DICT
   3651 CG1       127.5720  133.7250   47.1070 C.3     462 ILE467     -0.1200 DICT
   3652 CG2       128.4640  133.5210   44.7700 C.3     462 ILE467     -0.1800 DICT
   3653 CD1       127.6640  132.1980   47.3250 C.3     462 ILE467     -0.1800 DICT
   3654 N         126.6480  136.1080   43.2680 N.am    463 VAL468     -0.5000 BACKBONE|DICT|DIRECT
   3655 CA        126.7150  136.5750   41.8890 C.3     463 VAL468      0.1400 BACKBONE|DICT|DIRECT
   3656 C         127.1520  138.0380   41.8320 C.2     463 VAL468      0.5000 BACKBONE|DICT|DIRECT
   3657 O         128.0610  138.3900   41.0700 O.2     463 VAL468     -0.5000 BACKBONE|DICT|DIRECT
   3658 CB        125.3540  136.3710   41.1730 C.3     463 VAL468     -0.0600 DICT
   3659 CG1       125.2410  137.2400   39.9490 C.3     463 VAL468     -0.1800 DICT
   3660 CG2       125.1550  134.8810   40.8170 C.3     463 VAL468     -0.1800 DICT
   3661 N         126.5280  138.8860   42.6510 N.am    464 LYS469     -0.5000 BACKBONE|DICT|DIRECT
   3662 CA        126.9220  140.3040   42.7210 C.3     464 LYS469      0.1400 BACKBONE|DICT|DIRECT
   3663 C         128.3980  140.4880   43.1460 C.2     464 LYS469      0.5000 BACKBONE|DICT|DIRECT
   3664 O         129.1400  141.2560   42.5210 O.2     464 LYS469     -0.5000 BACKBONE|DICT|DIRECT
   3665 CB        125.9990  141.0810   43.6620 C.3     464 LYS469     -0.1200 DICT
   3666 CG        126.4210  142.5400   43.8990 C.3     464 LYS469     -0.1200 DICT
   3667 CD        126.4660  143.3430   42.5930 C.3     464 LYS469     -0.1200 DICT
   3668 CE        125.0580  143.6340   42.0540 C.3     464 LYS469      0.1900 DICT
   3669 NZ        125.0910  144.3880   40.7630 N.4     464 LYS469     -0.3000 DICT
   3670 N         128.8240  139.7810   44.1910 N.am    465 ARG470     -0.5000 BACKBONE|DICT|DIRECT
   3671 CA        130.2150  139.8750   44.6680 C.3     465 ARG470      0.1400 BACKBONE|DICT|DIRECT
   3672 C         131.2490  139.4630   43.5980 C.2     465 ARG470      0.5000 BACKBONE|DICT|DIRECT
   3673 O         132.2740  140.1330   43.4090 O.2     465 ARG470     -0.5000 BACKBONE|DICT|DIRECT
   3674 CB        130.4250  139.0420   45.9450 C.3     465 ARG470     -0.1200 DICT
   3675 CG        129.7520  139.5900   47.2260 C.3     465 ARG470     -0.0500 DICT
   3676 CD        130.1840  138.7420   48.4400 C.3     465 ARG470      0.1900 DICT
   3677 NE        129.4900  139.0730   49.6840 N.pl3   465 ARG470     -0.7000 DICT
   3678 CZ        129.8260  140.0740   50.4980 C.cat   465 ARG470      0.6399 DICT
   3679 NH1       130.8530  140.8700   50.2070 N.pl3   465 ARG470     -0.8000 DICT
   3680 NH2       129.1280  140.2930   51.6060 N.pl3   465 ARG470     -0.8000 DICT
   3681 N         130.9810  138.3590   42.9070 N.am    466 TRP471     -0.5000 BACKBONE|DICT|DIRECT
   3682 CA        131.8680  137.8800   41.8460 C.3     466 TRP471      0.1400 BACKBONE|DICT|DIRECT
   3683 C         131.9340  138.8920   40.6960 C.2     466 TRP471      0.5000 BACKBONE|DICT|DIRECT
   3684 O         133.0190  139.1810   40.1740 O.2     466 TRP471     -0.5000 BACKBONE|DICT|DIRECT
   3685 CB        131.3710  136.5260   41.3250 C.3     466 TRP471     -0.1200 DICT
   3686 CG        132.0610  135.2470   41.8880 C.ar    466 TRP471      0.0750 DICT
   3687 CD1       132.5870  134.2180   41.1470 C.ar    466 TRP471     -0.1150 DICT
   3688 CD2       132.2350  134.8660   43.2710 C.ar    466 TRP471     -0.0550 DICT
   3689 CE2       132.8870  133.6040   43.2800 C.ar    466 TRP471      0.1300 DICT
   3690 CE3       131.9180  135.4720   44.4990 C.ar    466 TRP471     -0.1150 DICT
   3691 NE1       133.0880  133.2310   41.9770 N.pl3   466 TRP471     -0.5700 DICT
   3692 CZ2       133.2160  132.9360   44.4720 C.ar    466 TRP471     -0.1150 DICT
   3693 CZ3       132.2410  134.8090   45.6800 C.ar    466 TRP471     -0.1150 DICT
   3694 CH2       132.8950  133.5580   45.6570 C.ar    466 TRP471     -0.1150 DICT
   3695 N         130.7680  139.4110   40.2980 N.am    467 ALA472     -0.5000 BACKBONE|DICT|DIRECT
   3696 CA        130.6690  140.4410   39.2620 C.3     467 ALA472      0.1400 BACKBONE|DICT|DIRECT
   3697 C         131.4230  141.7300   39.6280 C.2     467 ALA472      0.5000 BACKBONE|DICT|DIRECT
   3698 O         132.1360  142.3030   38.7940 O.2     467 ALA472     -0.5000 BACKBONE|DICT|DIRECT
   3699 CB        129.2020  140.7610   38.9710 C.3     467 ALA472     -0.1800 DICT
   3700 N         131.2370  142.2080   40.8560 N.am    468 ASN473     -0.5000 BACKBONE|DICT|DIRECT
   3701 CA        131.9980  143.3680   41.3260 C.3     468 ASN473      0.1400 BACKBONE|DICT|DIRECT
   3702 C         133.5120  143.1070   41.3940 C.2     468 ASN473      0.5000 BACKBONE|DICT|DIRECT
   3703 O         134.3120  144.0010   41.0880 O.2     468 ASN473     -0.5000 BACKBONE|DICT|DIRECT
   3704 CB        131.4790  143.8770   42.6760 C.3     468 ASN473     -0.1200 DICT
   3705 CG        130.1980  144.7120   42.5460 C.2     468 ASN473      0.5000 DICT
   3706 ND2       129.6090  145.0670   43.6860 N.am    468 ASN473     -0.7600 DICT
   3707 OD1       129.7590  145.0460   41.4420 O.2     468 ASN473     -0.5000 DICT
   3708 N         133.9190  141.8990   41.7890 N.am    469 PHE474     -0.5000 BACKBONE|DICT|DIRECT
   3709 CA        135.3460  141.5620   41.7180 C.3     469 PHE474      0.1400 BACKBONE|DICT|DIRECT
   3710 C         135.8680  141.6790   40.2830 C.2     469 PHE474      0.5000 BACKBONE|DICT|DIRECT
   3711 O         136.8740  142.3330   40.0380 O.2     469 PHE474     -0.5000 BACKBONE|DICT|DIRECT
   3712 CB        135.6670  140.1550   42.2470 C.3     469 PHE474     -0.0050 DICT
   3713 CG        137.1500  139.8460   42.2480 C.ar    469 PHE474     -0.1150 DICT
   3714 CD1       138.0020  140.4620   43.1700 C.ar    469 PHE474     -0.1150 DICT
   3715 CD2       137.6960  138.9870   41.3180 C.ar    469 PHE474     -0.1150 DICT
   3716 CE1       139.3800  140.2010   43.1710 C.ar    469 PHE474     -0.1150 DICT
   3717 CE2       139.0800  138.7100   41.3080 C.ar    469 PHE474     -0.1150 DICT
   3718 CZ        139.9230  139.3210   42.2360 C.ar    469 PHE474     -0.1150 DICT
   3719 N         135.1850  141.0460   39.3350 N.am    470 ALA475     -0.5000 BACKBONE|DICT|DIRECT
   3720 CA        135.6390  141.0970   37.9460 C.3     470 ALA475      0.1400 BACKBONE|DICT|DIRECT
   3721 C         135.7010  142.5380   37.4090 C.2     470 ALA475      0.5000 BACKBONE|DICT|DIRECT
   3722 O         136.7120  142.9590   36.8180 O.2     470 ALA475     -0.5000 BACKBONE|DICT|DIRECT
   3723 CB        134.7720  140.2430   37.0810 C.3     470 ALA475     -0.1800 DICT
   3724 N         134.6300  143.2940   37.6310 N.am    471 LYS476     -0.5000 BACKBONE|DICT|DIRECT
   3725 CA        134.5470  144.6660   37.1280 C.3     471 LYS476      0.1400 BACKBONE|DICT|DIRECT
   3726 C         135.4920  145.6280   37.8320 C.2     471 LYS476      0.5000 BACKBONE|DICT|DIRECT
   3727 O         136.1360  146.4500   37.1800 O.2     471 LYS476     -0.5000 BACKBONE|DICT|DIRECT
   3728 CB        133.1220  145.2160   37.2720 C.3     471 LYS476     -0.1200 DICT
   3729 CG        132.0740  144.5150   36.4120 C.3     471 LYS476     -0.1200 DICT
   3730 CD        130.6780  145.1280   36.6340 C.3     471 LYS476     -0.1200 DICT
   3731 CE        129.6580  144.4660   35.6990 C.3     471 LYS476      0.1900 DICT
   3732 NZ        128.2510  144.5310   36.2130 N.4     471 LYS476     -0.3000 DICT
   3733 N         135.5490  145.5430   39.1610 N.am    472 TYR477     -0.5000 BACKBONE|DICT|DIRECT
   3734 CA        136.1440  146.6090   39.9700 C.3     472 TYR477      0.1400 BACKBONE|DICT|DIRECT
   3735 C         137.2680  146.1280   40.8930 C.2     472 TYR477      0.5000 BACKBONE|DICT|DIRECT
   3736 O         137.9100  146.9430   41.5560 O.2     472 TYR477     -0.5000 BACKBONE|DICT|DIRECT
   3737 CB        135.0560  147.3160   40.7960 C.3     472 TYR477     -0.0050 DICT
   3738 CG        133.8330  147.7010   39.9880 C.ar    472 TYR477     -0.1150 DICT
   3739 CD1       133.9510  148.4610   38.8300 C.ar    472 TYR477     -0.1150 DICT
   3740 CD2       132.5590  147.2870   40.3750 C.ar    472 TYR477     -0.1150 DICT
   3741 CE1       132.8240  148.8120   38.0820 C.ar    472 TYR477     -0.1150 DICT
   3742 CE2       131.4370  147.6240   39.6390 C.ar    472 TYR477     -0.1150 DICT
   3743 CZ        131.5740  148.3840   38.4900 C.ar    472 TYR477      0.1500 DICT
   3744 OH        130.4590  148.7320   37.7440 O.3     472 TYR477     -0.5850 DICT
   3745 N         137.5020  144.8170   40.9290 N.am    473 GLY478     -0.5000 BACKBONE|DICT|DIRECT
   3746 CA        138.5660  144.2510   41.7400 C.3     473 GLY478      0.0800 BACKBONE|DICT|DIRECT
   3747 C         138.2830  144.1990   43.2350 C.2     473 GLY478      0.5000 BACKBONE|DICT|DIRECT
   3748 O         139.2160  144.0930   44.0430 O.2     473 GLY478     -0.5000 BACKBONE|DICT|DIRECT
   3749 N         137.0060  144.2490   43.6130 N.am    474 ASN479     -0.5000 BACKBONE|DICT|DIRECT
   3750 CA        136.6280  144.3510   45.0230 C.3     474 ASN479      0.1400 BACKBONE|DICT|DIRECT
   3751 C         135.2600  143.6970   45.2630 C.2     474 ASN479      0.5000 BACKBONE|DICT|DIRECT
   3752 O         134.2350  144.2540   44.8650 O.2     474 ASN479     -0.5000 BACKBONE|DICT|DIRECT
   3753 CB        136.5810  145.8280   45.4090 C.3     474 ASN479     -0.1200 DICT
   3754 CG        136.6790  146.0470   46.9050 C.2     474 ASN479      0.5000 DICT
   3755 ND2       136.8280  147.3010   47.3070 N.am    474 ASN479     -0.7600 DICT
   3756 OD1       136.6130  145.1030   47.6890 O.2     474 ASN479     -0.5000 DICT
   3757 N         135.2340  142.5210   45.9240 N.am    475 PRO480     -0.1400 BACKBONE|DICT|DIRECT
   3758 CA        134.0270  141.6760   45.9260 C.3     475 PRO480      0.0100 BACKBONE|DICT|DIRECT
   3759 C         133.0230  142.0720   46.9990 C.2     475 PRO480      0.5000 BACKBONE|DICT|DIRECT
   3760 O         132.5850  141.2250   47.7940 O.2     475 PRO480     -0.5000 BACKBONE|DICT|DIRECT
   3761 CB        134.5830  140.2620   46.2100 C.3     475 PRO480     -0.1200 DICT
   3762 CG        135.7910  140.5160   47.0940 C.3     475 PRO480     -0.1200 DICT
   3763 CD        136.3530  141.8990   46.6690 C.3     475 PRO480     -0.0500 DICT
   3764 N         132.6490  143.3440   47.0140 N.am    476 GLN481     -0.5000 BACKBONE|DICT|DIRECT
   3765 CA        131.6660  143.8270   47.9720 C.3     476 GLN481      0.1400 BACKBONE|DICT|DIRECT
   3766 C         130.2420  143.6840   47.4190 C.2     476 GLN481      0.5000 BACKBONE|DICT|DIRECT
   3767 O         130.0370  143.5580   46.2020 O.2     476 GLN481     -0.5000 BACKBONE|DICT|DIRECT
   3768 CB        131.9410  145.2980   48.3340 C.3     476 GLN481     -0.1200 DICT
   3769 CG        133.3950  145.5990   48.7720 C.3     476 GLN481     -0.1200 DICT
   3770 CD        133.8690  144.7300   49.9340 C.2     476 GLN481      0.5000 DICT
   3771 NE2       135.1670  144.4280   49.9630 N.am    476 GLN481     -0.7600 DICT
   3772 OE1       133.0760  144.3320   50.7920 O.2     476 GLN481     -0.5000 DICT
   3773 N         129.2600  143.6750   48.3140 N.am    477 GLU482     -0.5000 BACKBONE|DICT|DIRECT
   3774 CA        127.8710  143.8860   47.9110 C.3     477 GLU482      0.1400 BACKBONE|DICT|DIRECT
   3775 C         127.5130  145.1620   48.6330 C.2     477 GLU482      0.5000 BACKBONE|DICT|DIRECT
   3776 O         127.3470  145.1530   49.8460 O.2     477 GLU482     -0.5000 BACKBONE|DICT|DIRECT
   3777 CB        126.9630  142.7180   48.3310 C.3     477 GLU482     -0.1200 DICT
   3778 CG        125.5180  142.7940   47.7760 C.3     477 GLU482     -0.2200 DICT
   3779 CD        124.7240  143.9220   48.3850 C.2     477 GLU482      0.7000 DICT
   3780 OE1       124.5990  143.9540   49.6290 O.co2   477 GLU482     -0.8000 DICT
   3781 OE2       124.2420  144.7990   47.6310 O.co2   477 GLU482     -0.8000 DICT
   3782 N         127.4290  146.2640   47.8930 N.am    478 THR483     -0.5000 BACKBONE|DICT|DIRECT
   3783 CA        127.4430  147.5930   48.5090 C.3     478 THR483      0.1400 BACKBONE|DICT|DIRECT
   3784 C         126.0630  148.1240   48.8890 C.2     478 THR483      0.5000 BACKBONE|DICT|DIRECT
   3785 O         125.9560  149.1360   49.5910 O.2     478 THR483     -0.5000 BACKBONE|DICT|DIRECT
   3786 CB        128.1130  148.6380   47.5760 C.3     478 THR483      0.2050 DICT
   3787 CG2       129.5260  148.1940   47.2060 C.3     478 THR483     -0.1800 DICT
   3788 OG1       127.3300  148.7980   46.3780 O.3     478 THR483     -0.6830 DICT
   3789 N         125.0090  147.4540   48.4290 N.am    479 GLN484     -0.5000 BACKBONE|DICT|DIRECT
   3790 CA        123.6640  148.0310   48.5160 C.3     479 GLN484      0.1400 BACKBONE|DICT|DIRECT
   3791 C         122.7830  147.5580   49.6750 C.2     479 GLN484      0.5000 BACKBONE|DICT|DIRECT
   3792 O         121.9850  148.3300   50.1980 O.2     479 GLN484     -0.5000 BACKBONE|DICT|DIRECT
   3793 CB        122.9210  147.8270   47.1930 C.3     479 GLN484     -0.1200 DICT
   3794 CG        123.4990  148.6250   46.0320 C.3     479 GLN484     -0.1200 DICT
   3795 CD        122.8260  148.3120   44.7080 C.2     479 GLN484      0.5000 DICT
   3796 NE2       122.5780  149.3490   43.9200 N.am    479 GLN484     -0.7600 DICT
   3797 OE1       122.5360  147.1520   44.3930 O.2     479 GLN484     -0.5000 DICT
   3798 N         122.9110  146.2950   50.0680 N.am    480 ASN485     -0.5000 BACKBONE|DICT|DIRECT
   3799 CA        121.9390  145.7010   50.9870 C.3     480 ASN485      0.1400 BACKBONE|DICT|DIRECT
   3800 C         122.4440  145.4350   52.4140 C.2     480 ASN485      0.5000 BACKBONE|DICT|DIRECT
   3801 O         122.2250  144.3500   52.9590 O.2     480 ASN485     -0.5000 BACKBONE|DICT|DIRECT
   3802 CB        121.3450  144.4220   50.3750 C.3     480 ASN485     -0.1200 DICT
   3803 CG        120.5510  144.6910   49.0950 C.2     480 ASN485      0.5000 DICT
   3804 ND2       120.3120  143.6350   48.3120 N.am    480 ASN485     -0.7600 DICT
   3805 OD1       120.1570  145.8280   48.8180 O.2     480 ASN485     -0.5000 DICT
   3806 N         123.0880  146.4390   53.0140 N.am    481 GLN486     -0.5000 BACKBONE|DICT|DIRECT
   3807 CA        123.6800  146.3270   54.3540 C.3     481 GLN486      0.1400 BACKBONE|DICT|DIRECT
   3808 C         124.4670  145.0310   54.5550 C.2     481 GLN486      0.5000 BACKBONE|DICT|DIRECT
   3809 O         124.2960  144.3380   55.5600 O.2     481 GLN486     -0.5000 BACKBONE|DICT|DIRECT
   3810 N         125.3220  144.7040   53.5930 N.am    482 SER487     -0.5000 BACKBONE|DICT|DIRECT
   3811 CA        126.0930  143.4690   53.6550 C.3     482 SER487      0.1400 BACKBONE|DICT|DIRECT
   3812 C         127.3540  143.6170   54.5010 C.2     482 SER487      0.5000 BACKBONE|DICT|DIRECT
   3813 O         127.8890  144.7200   54.6610 O.2     482 SER487     -0.5000 BACKBONE|DICT|DIRECT
   3814 CB        126.4840  143.0070   52.2500 C.3     482 SER487      0.1450 DICT
   3815 OG        125.3510  142.5900   51.5110 O.3     482 SER487     -0.6830 DICT
   3816 N         127.8180  142.4940   55.0410 N.am    483 THR488     -0.5000 BACKBONE|DICT|DIRECT
   3817 CA        129.1160  142.4350   55.6940 C.3     483 THR488      0.1400 BACKBONE|DICT|DIRECT
   3818 C         130.1820  142.7970   54.6690 C.2     483 THR488      0.5000 BACKBONE|DICT|DIRECT
   3819 O         130.1710  142.2970   53.5380 O.2     483 THR488     -0.5000 BACKBONE|DICT|DIRECT
   3820 CB        129.4050  141.0150   56.2290 C.3     483 THR488      0.2050 DICT
   3821 CG2       130.7940  140.9350   56.8490 C.3     483 THR488     -0.1800 DICT
   3822 OG1       128.4240  140.6600   57.2140 O.3     483 THR488     -0.6830 DICT
   3823 N         131.0900  143.6790   55.0620 N.am    484 SER489     -0.5000 BACKBONE|DICT|DIRECT
   3824 CA        132.2160  144.0560   54.2170 C.3     484 SER489      0.1400 BACKBONE|DICT|DIRECT
   3825 C         133.2280  142.9070   54.1730 C.2     484 SER489      0.5000 BACKBONE|DICT|DIRECT
   3826 O         133.5250  142.2990   55.2010 O.2     484 SER489     -0.5000 BACKBONE|DICT|DIRECT
   3827 CB        132.8660  145.3170   54.7850 C.3     484 SER489      0.1450 DICT
   3828 OG        133.4770  146.0730   53.7630 O.3     484 SER489     -0.6830 DICT
   3829 N         133.7300  142.5930   52.9800 N.am    485 TRP490     -0.5000 BACKBONE|DICT|DIRECT
   3830 CA        134.7310  141.5520   52.8050 C.3     485 TRP490      0.1400 BACKBONE|DICT|DIRECT
   3831 C         136.1120  142.1980   52.9500 C.2     485 TRP490      0.5000 BACKBONE|DICT|DIRECT
   3832 O         136.5330  142.9680   52.0900 O.2     485 TRP490     -0.5000 BACKBONE|DICT|DIRECT
   3833 CB        134.5680  140.9050   51.4160 C.3     485 TRP490     -0.1200 DICT
   3834 CG        135.3000  139.5940   51.2020 C.ar    485 TRP490      0.0750 DICT
   3835 CD1       136.4160  139.1400   51.8680 C.ar    485 TRP490     -0.1150 DICT
   3836 CD2       134.9520  138.5670   50.2570 C.ar    485 TRP490     -0.0550 DICT
   3837 CE2       135.8990  137.5230   50.3980 C.ar    485 TRP490      0.1300 DICT
   3838 CE3       133.9350  138.4340   49.3010 C.ar    485 TRP490     -0.1150 DICT
   3839 NE1       136.7800  137.8920   51.3830 N.pl3   485 TRP490     -0.5700 DICT
   3840 CZ2       135.8590  136.3630   49.6130 C.ar    485 TRP490     -0.1150 DICT
   3841 CZ3       133.8920  137.2800   48.5260 C.ar    485 TRP490     -0.1150 DICT
   3842 CH2       134.8530  136.2600   48.6840 C.ar    485 TRP490     -0.1150 DICT
   3843 N         136.8130  141.9060   54.0560 N.am    486 PRO491     -0.1400 BACKBONE|DICT|DIRECT
   3844 CA        138.1110  142.5240   54.3230 C.3     486 PRO491      0.0100 BACKBONE|DICT|DIRECT
   3845 C         139.2140  141.8550   53.5170 C.2     486 PRO491      0.5000 BACKBONE|DICT|DIRECT
   3846 O         139.1250  140.6690   53.1800 O.2     486 PRO491     -0.5000 BACKBONE|DICT|DIRECT
   3847 CB        138.3200  142.2380   55.8080 C.3     486 PRO491     -0.1200 DICT
   3848 CG        137.6630  140.9050   55.9940 C.3     486 PRO491     -0.1200 DICT
   3849 CD        136.4430  140.9400   55.1050 C.3     486 PRO491     -0.0500 DICT
   3850 N         140.2510  142.6170   53.1920 N.am    487 VAL492     -0.5000 BACKBONE|DICT|DIRECT
   3851 CA        141.3790  142.0710   52.4400 C.3     487 VAL492      0.1400 BACKBONE|DICT|DIRECT
   3852 C         142.1050  140.9950   53.2800 C.2     487 VAL492      0.5000 BACKBONE|DICT|DIRECT
   3853 O         142.2270  141.1330   54.4990 O.2     487 VAL492     -0.5000 BACKBONE|DICT|DIRECT
   3854 CB        142.3580  143.2150   52.0410 C.3     487 VAL492     -0.0600 DICT
   3855 CG1       143.7780  142.7140   51.9310 C.3     487 VAL492     -0.1800 DICT
   3856 CG2       141.9080  143.8950   50.7330 C.3     487 VAL492     -0.1800 DICT
   3857 N         142.5690  139.9270   52.6380 N.am    488 PHE493     -0.5000 BACKBONE|DICT|DIRECT
   3858 CA        143.3770  138.9000   53.3240 C.3     488 PHE493      0.1400 BACKBONE|DICT|DIRECT
   3859 C         144.8500  139.2940   53.3380 C.2     488 PHE493      0.5000 BACKBONE|DICT|DIRECT
   3860 O         145.4620  139.4540   52.2770 O.2     488 PHE493     -0.5000 BACKBONE|DICT|DIRECT
   3861 CB        143.2190  137.5640   52.5900 C.3     488 PHE493     -0.0050 DICT
   3862 CG        143.9630  136.3940   53.2080 C.ar    488 PHE493     -0.1150 DICT
   3863 CD1       145.3380  136.2380   53.0350 C.ar    488 PHE493     -0.1150 DICT
   3864 CD2       143.2630  135.3960   53.8750 C.ar    488 PHE493     -0.1150 DICT
   3865 CE1       146.0060  135.1280   53.5610 C.ar    488 PHE493     -0.1150 DICT
   3866 CE2       143.9200  134.2740   54.3930 C.ar    488 PHE493     -0.1150 DICT
   3867 CZ        145.2880  134.1440   54.2400 C.ar    488 PHE493     -0.1150 DICT
   3868 N         145.4170  139.4220   54.5360 N.am    489 LYS494     -0.5000 BACKBONE|DICT|DIRECT
   3869 CA        146.8350  139.7370   54.7180 C.3     489 LYS494      0.1400 BACKBONE|DICT|DIRECT
   3870 C         147.5160  138.6090   55.4820 C.2     489 LYS494      0.5000 BACKBONE|DICT|DIRECT
   3871 O         146.8640  137.9070   56.2640 O.2     489 LYS494     -0.5000 BACKBONE|DICT|DIRECT
   3872 CB        146.9920  141.0550   55.4910 C.3     489 LYS494     -0.1200 DICT
   3873 CG        146.5620  142.2840   54.7060 C.3     489 LYS494     -0.1200 DICT
   3874 CD        145.9740  143.3690   55.6130 C.3     489 LYS494     -0.1200 DICT
   3875 CE        145.6580  144.6390   54.8130 C.3     489 LYS494      0.1900 DICT
   3876 NZ        144.6420  145.5290   55.4610 N.4     489 LYS494     -0.3000 DICT
   3877 N         148.8240  138.4460   55.2730 N.am    490 SER495     -0.5000 BACKBONE|DICT|DIRECT
   3878 CA        149.5600  137.3040   55.8300 C.3     490 SER495      0.1400 BACKBONE|DICT|DIRECT
   3879 C         149.6180  137.3110   57.3570 C.2     490 SER495      0.5000 BACKBONE|DICT|DIRECT
   3880 O         149.7770  136.2580   57.9790 O.2     490 SER495     -0.5000 BACKBONE|DICT|DIRECT
   3881 CB        150.9820  137.2360   55.2600 C.3     490 SER495      0.1450 DICT
   3882 OG        151.7570  138.3450   55.6970 O.3     490 SER495     -0.6830 DICT
   3883 N         149.4890  138.4910   57.9550 N.am    491 THR496     -0.5000 BACKBONE|DICT|DIRECT
   3884 CA        149.4610  138.6050   59.4110 C.3     491 THR496      0.1400 BACKBONE|DICT|DIRECT
   3885 C         148.1130  138.1780   60.0040 C.2     491 THR496      0.5000 BACKBONE|DICT|DIRECT
   3886 O         148.0410  137.1930   60.7350 O.2     491 THR496     -0.5000 BACKBONE|DICT|DIRECT
   3887 CB        149.7930  140.0350   59.8860 C.3     491 THR496      0.2050 DICT
   3888 CG2       149.5740  140.1640   61.3890 C.3     491 THR496     -0.1800 DICT
   3889 OG1       151.1650  140.3340   59.5920 O.3     491 THR496     -0.6830 DICT
   3890 N         147.0470  138.9100   59.6870 N.am    492 GLU497     -0.5000 BACKBONE|DICT|DIRECT
   3891 CA        145.7540  138.6620   60.3260 C.3     492 GLU497      0.1400 BACKBONE|DICT|DIRECT
   3892 C         144.9270  137.5550   59.6910 C.2     492 GLU497      0.5000 BACKBONE|DICT|DIRECT
   3893 O         144.1390  136.8930   60.3810 O.2     492 GLU497     -0.5000 BACKBONE|DICT|DIRECT
   3894 CB        144.9370  139.9430   60.3900 C.3     492 GLU497     -0.1200 DICT
   3895 CG        145.4810  140.9280   61.3840 C.3     492 GLU497     -0.2200 DICT
   3896 CD        145.2200  142.3450   60.9590 C.2     492 GLU497      0.7000 DICT
   3897 OE1       145.9700  142.8410   60.0890 O.co2   492 GLU497     -0.8000 DICT
   3898 OE2       144.2610  142.9530   61.4820 O.co2   492 GLU497     -0.8000 DICT
   3899 N         145.0770  137.3820   58.3820 N.am    493 GLN498     -0.5000 BACKBONE|DICT|DIRECT
   3900 CA        144.4380  136.2720   57.6740 C.3     493 GLN498      0.1400 BACKBONE|DICT|DIRECT
   3901 C         142.9080  136.2340   57.8350 C.2     493 GLN498      0.5000 BACKBONE|DICT|DIRECT
   3902 O         142.3180  135.1730   58.0970 O.2     493 GLN498     -0.5000 BACKBONE|DICT|DIRECT
   3903 CB        145.0820  134.9390   58.1120 C.3     493 GLN498     -0.1200 DICT
   3904 CG        146.5950  134.8580   57.8520 C.3     493 GLN498     -0.1200 DICT
   3905 CD        147.2990  133.7720   58.6770 C.2     493 GLN498      0.5000 DICT
   3906 NE2       148.3920  134.1490   59.3260 N.am    493 GLN498     -0.7600 DICT
   3907 OE1       146.8600  132.6210   58.7360 O.2     493 GLN498     -0.5000 DICT
   3908 N         142.2680  137.3850   57.6540 N.am    494 LYS499     -0.5000 BACKBONE|DICT|DIRECT
   3909 CA        140.8100  137.4680   57.7510 C.3     494 LYS499      0.1400 BACKBONE|DICT|DIRECT
   3910 C         140.1780  136.7920   56.5510 C.2     494 LYS499      0.5000 BACKBONE|DICT|DIRECT
   3911 O         140.6950  136.9060   55.4310 O.2     494 LYS499     -0.5000 BACKBONE|DICT|DIRECT
   3912 CB        140.3580  138.9390   57.8270 C.3     494 LYS499     -0.1200 DICT
   3913 CG        140.9120  139.6660   59.0450 C.3     494 LYS499     -0.1200 DICT
   3914 CD        140.4470  141.1300   59.1080 C.3     494 LYS499     -0.1200 DICT
   3915 CE        141.0010  141.8130   60.3510 C.3     494 LYS499      0.1900 DICT
   3916 NZ        140.5060  143.2110   60.4430 N.4     494 LYS499     -0.3000 DICT
   3917 N         139.0660  136.0910   56.7800 N.am    495 TYR500     -0.5000 BACKBONE|DICT|DIRECT
   3918 CA        138.2660  135.5360   55.6850 C.3     495 TYR500      0.1400 BACKBONE|DICT|DIRECT
   3919 C         136.7680  135.7020   55.9380 C.2     495 TYR500      0.5000 BACKBONE|DICT|DIRECT
   3920 O         136.3480  135.9330   57.0700 O.2     495 TYR500     -0.5000 BACKBONE|DICT|DIRECT
   3921 CB        138.6020  134.0590   55.4470 C.3     495 TYR500     -0.0050 DICT
   3922 CG        138.2550  133.1320   56.5970 C.ar    495 TYR500     -0.1150 DICT
   3923 CD1       139.1020  133.0060   57.6990 C.ar    495 TYR500     -0.1150 DICT
   3924 CD2       137.0960  132.3520   56.5610 C.ar    495 TYR500     -0.1150 DICT
   3925 CE1       138.7920  132.1320   58.7550 C.ar    495 TYR500     -0.1150 DICT
   3926 CE2       136.7790  131.4850   57.5970 C.ar    495 TYR500     -0.1150 DICT
   3927 CZ        137.6250  131.3760   58.6890 C.ar    495 TYR500      0.1500 DICT
   3928 OH        137.2920  130.5120   59.7190 O.3     495 TYR500     -0.5850 DICT
   3929 N         135.9730  135.5580   54.8800 N.am    496 LEU501     -0.5000 BACKBONE|DICT|DIRECT
   3930 CA        134.5280  135.7450   54.9360 C.3     496 LEU501      0.1400 BACKBONE|DICT|DIRECT
   3931 C         133.7950  134.4030   54.7810 C.2     496 LEU501      0.5000 BACKBONE|DICT|DIRECT
   3932 O         134.0800  133.6220   53.8580 O.2     496 LEU501     -0.5000 BACKBONE|DICT|DIRECT
   3933 CB        134.0850  136.6970   53.8140 C.3     496 LEU501     -0.1200 DICT
   3934 CG        132.5880  137.0410   53.7630 C.3     496 LEU501     -0.0600 DICT
   3935 CD1       132.2010  137.8660   54.9690 C.3     496 LEU501     -0.1800 DICT
   3936 CD2       132.2020  137.7860   52.4880 C.3     496 LEU501     -0.1800 DICT
   3937 N         132.8600  134.1190   55.6800 N.am    497 THR502     -0.5000 BACKBONE|DICT|DIRECT
   3938 CA        132.0910  132.8820   55.5620 C.3     497 THR502      0.1400 BACKBONE|DICT|DIRECT
   3939 C         130.8370  133.1430   54.7400 C.2     497 THR502      0.5000 BACKBONE|DICT|DIRECT
   3940 O         130.1580  134.1580   54.9410 O.2     497 THR502     -0.5000 BACKBONE|DICT|DIRECT
   3941 CB        131.7040  132.2960   56.9380 C.3     497 THR502      0.2050 DICT
   3942 CG2       132.9690  132.0680   57.7910 C.3     497 THR502     -0.1800 DICT
   3943 OG1       130.8090  133.1980   57.6100 O.3     497 THR502     -0.6830 DICT
   3944 N         130.5400  132.2340   53.8130 N.am    498 LEU503     -0.5000 BACKBONE|DICT|DIRECT
   3945 CA        129.3420  132.3390   52.9880 C.3     498 LEU503      0.1400 BACKBONE|DICT|DIRECT
   3946 C         128.3160  131.2880   53.4000 C.2     498 LEU503      0.5000 BACKBONE|DICT|DIRECT
   3947 O         128.5740  130.0800   53.3080 O.2     498 LEU503     -0.5000 BACKBONE|DICT|DIRECT
   3948 CB        129.6960  132.1820   51.5050 C.3     498 LEU503     -0.1200 DICT
   3949 CG        130.6830  133.2180   50.9500 C.3     498 LEU503     -0.0600 DICT
   3950 CD1       131.1370  132.8290   49.5350 C.3     498 LEU503     -0.1800 DICT
   3951 CD2       130.0460  134.6120   50.9650 C.3     498 LEU503     -0.1800 DICT
   3952 N         127.1610  131.7510   53.8640 N.am    499 ASN504     -0.5000 BACKBONE|DICT|DIRECT
   3953 CA        126.0760  130.8590   54.2540 C.3     499 ASN504      0.1400 BACKBONE|DICT|DIRECT
   3954 C         124.7290  131.5750   54.1420 C.2     499 ASN504      0.5000 BACKBONE|DICT|DIRECT
   3955 O         124.6910  132.7790   53.8740 O.2     499 ASN504     -0.5000 BACKBONE|DICT|DIRECT
   3956 CB        126.3080  130.3200   55.6700 C.3     499 ASN504     -0.1200 DICT
   3957 CG        126.5030  131.4270   56.6920 C.2     499 ASN504      0.5000 DICT
   3958 ND2       127.7670  131.7330   57.0200 N.am    499 ASN504     -0.7600 DICT
   3959 OD1       125.5320  131.9940   57.1880 O.2     499 ASN504     -0.5000 DICT
   3960 N         123.6290  130.8460   54.3320 N.am    500 THR505     -0.5000 BACKBONE|DICT|DIRECT
   3961 CA        122.3020  131.4600   54.2410 C.3     500 THR505      0.1400 BACKBONE|DICT|DIRECT
   3962 C         121.9520  132.2900   55.4730 C.2     500 THR505      0.5000 BACKBONE|DICT|DIRECT
   3963 O         121.2060  133.2630   55.3810 O.2     500 THR505     -0.5000 BACKBONE|DICT|DIRECT
   3964 CB        121.1610  130.4340   53.9860 C.3     500 THR505      0.2050 DICT
   3965 CG2       121.3590  129.7110   52.6570 C.3     500 THR505     -0.1800 DICT
   3966 OG1       121.1120  129.4790   55.0510 O.3     500 THR505     -0.6830 DICT
   3967 N         122.4910  131.9070   56.6240 N.am    501 GLU506     -0.5000 BACKBONE|DICT|DIRECT
   3968 CA        122.1320  132.5650   57.8780 C.3     501 GLU506      0.1400 BACKBONE|DICT|DIRECT
   3969 C         122.9650  133.8100   58.1860 C.2     501 GLU506      0.5000 BACKBONE|DICT|DIRECT
   3970 O         122.4860  134.9390   58.0640 O.2     501 GLU506     -0.5000 BACKBONE|DICT|DIRECT
   3971 CB        122.2440  131.5730   59.0350 C.3     501 GLU506     -0.1200 DICT
   3972 CG        123.2020  130.4240   58.7490 C.3     501 GLU506     -0.2200 DICT
   3973 CD        123.5880  129.6560   59.9970 C.2     501 GLU506      0.7000 DICT
   3974 OE1       124.5140  130.1080   60.7070 O.co2   501 GLU506     -0.8000 DICT
   3975 OE2       122.9720  128.5990   60.2620 O.co2   501 GLU506     -0.8000 DICT
   3976 N         124.2140  133.5920   58.5820 N.am    502 SER507     -0.5000 BACKBONE|DICT|DIRECT
   3977 CA        125.0330  134.6460   59.1570 C.3     502 SER507      0.1400 BACKBONE|DICT|DIRECT
   3978 C         126.3860  134.7120   58.4680 C.2     502 SER507      0.5000 BACKBONE|DICT|DIRECT
   3979 O         127.2220  133.8270   58.6660 O.2     502 SER507     -0.5000 BACKBONE|DICT|DIRECT
   3980 CB        125.2350  134.3600   60.6500 C.3     502 SER507      0.1450 DICT
   3981 OG        125.8430  135.4480   61.3220 O.3     502 SER507     -0.6830 DICT
   3982 N         126.6090  135.7440   57.6560 N.am    503 THR508     -0.5000 BACKBONE|DICT|DIRECT
   3983 CA        127.9260  135.9190   57.0460 C.3     503 THR508      0.1400 BACKBONE|DICT|DIRECT
   3984 C         128.8360  136.5890   58.0660 C.2     503 THR508      0.5000 BACKBONE|DICT|DIRECT
   3985 O         128.4760  137.6140   58.6480 O.2     503 THR508     -0.5000 BACKBONE|DICT|DIRECT
   3986 CB        127.8730  136.7430   55.7500 C.3     503 THR508      0.2050 DICT
   3987 CG2       126.4450  136.9020   55.3030 C.3     503 THR508     -0.1800 DICT
   3988 OG1       128.4550  138.0340   55.9630 O.3     503 THR508     -0.6830 DICT
   3989 N         130.0000  135.9950   58.3070 N.am    504 ARG509     -0.5000 BACKBONE|DICT|DIRECT
   3990 CA        130.8800  136.4860   59.3560 C.3     504 ARG509      0.1400 BACKBONE|DICT|DIRECT
   3991 C         132.3090  136.6680   58.8920 C.2     504 ARG509      0.5000 BACKBONE|DICT|DIRECT
   3992 O         132.7670  135.9780   57.9680 O.2     504 ARG509     -0.5000 BACKBONE|DICT|DIRECT
   3993 CB        130.8540  135.5300   60.5510 C.3     504 ARG509     -0.1200 DICT
   3994 CG        129.4520  135.2780   61.0630 C.3     504 ARG509     -0.0500 DICT
   3995 CD        129.4300  134.3970   62.2810 C.3     504 ARG509      0.1900 DICT
   3996 NE        128.1080  134.4000   62.9070 N.pl3   504 ARG509     -0.7000 DICT
   3997 CZ        127.6410  135.3870   63.6700 C.cat   504 ARG509      0.6399 DICT
   3998 NH1       128.3850  136.4610   63.9020 N.pl3   504 ARG509     -0.8000 DICT
   3999 NH2       126.4220  135.3030   64.1940 N.pl3   504 ARG509     -0.8000 DICT
   4000 N         133.0010  137.5990   59.5500 N.am    505 ILE510     -0.5000 BACKBONE|DICT|DIRECT
   4001 CA        134.4410  137.7310   59.4250 C.3     505 ILE510      0.1400 BACKBONE|DICT|DIRECT
   4002 C         135.1470  136.8790   60.4820 C.2     505 ILE510      0.5000 BACKBONE|DICT|DIRECT
   4003 O         134.8970  137.0380   61.6840 O.2     505 ILE510     -0.5000 BACKBONE|DICT|DIRECT
   4004 CB        134.9180  139.1850   59.6290 C.3     505 ILE510     -0.0600 DICT
   4005 CG1       134.1640  140.1450   58.7080 C.3     505 ILE510     -0.1200 DICT
   4006 CG2       136.4050  139.2710   59.3450 C.3     505 ILE510     -0.1800 DICT
   4007 CD1       134.1600  139.6790   57.2880 C.3     505 ILE510     -0.1800 DICT
   4008 N         136.0460  136.0120   60.0230 N.am    506 MET511     -0.5000 BACKBONE|DICT|DIRECT
   4009 CA        136.8040  135.1120   60.8880 C.3     506 MET511      0.1400 BACKBONE|DICT|DIRECT
   4010 C         138.2960  135.2000   60.5680 C.2     506 MET511      0.5000 BACKBONE|DICT|DIRECT
   4011 O         138.6830  135.7460   59.5280 O.2     506 MET511     -0.5000 BACKBONE|DICT|DIRECT
   4012 CB        136.3170  133.6790   60.6830 C.3     506 MET511     -0.1200 DICT
   4013 CG        134.8200  133.5270   60.8780 C.3     506 MET511      0.0475 DICT
   4014 SD        134.3580  133.6640   62.6200 S.3     506 MET511     -0.3350 DICT
   4015 CE        134.7530  131.9970   63.1570 C.3     506 MET511     -0.0125 DICT
   4016 N         139.1320  134.6680   61.4570 N.am    507 THR512     -0.5000 BACKBONE|DICT|DIRECT
   4017 CA        140.5760  134.6970   61.2470 C.3     507 THR512      0.1400 BACKBONE|DICT|DIRECT
   4018 C         141.2350  133.3140   61.2960 C.2     507 THR512      0.5000 BACKBONE|DICT|DIRECT
   4019 O         140.8000  132.4230   62.0490 O.2     507 THR512     -0.5000 BACKBONE|DICT|DIRECT
   4020 CB        141.2700  135.5770   62.3040 C.3     507 THR512      0.2050 DICT
   4021 CG2       140.9370  137.0620   62.0840 C.3     507 THR512     -0.1800 DICT
   4022 OG1       140.8350  135.1800   63.6110 O.3     507 THR512     -0.6830 DICT
   4023 N         142.2810  133.1540   60.4810 N.am    508 LYS513     -0.5000 BACKBONE|DICT|DIRECT
   4024 CA        143.2080  132.0190   60.5680 C.3     508 LYS513      0.1400 BACKBONE|DICT|DIRECT
   4025 C         142.5420  130.6500   60.4170 C.2     508 LYS513      0.5000 BACKBONE|DICT|DIRECT
   4026 O         142.6440  129.7870   61.2970 O.2     508 LYS513     -0.5000 BACKBONE|DICT|DIRECT
   4027 CB        144.0370  132.1010   61.8680 C.3     508 LYS513     -0.1200 DICT
   4028 CG        144.9730  133.3400   61.9280 C.3     508 LYS513     -0.1200 DICT
   4029 CD        145.6860  133.4530   63.2780 C.3     508 LYS513     -0.1200 DICT
   4030 CE        146.5860  134.6800   63.3370 C.3     508 LYS513      0.1900 DICT
   4031 NZ        147.2850  134.8090   64.6530 N.4     508 LYS513     -0.3000 DICT
   4032 N         141.8620  130.4620   59.2920 N.am    509 LEU514     -0.5000 BACKBONE|DICT|DIRECT
   4033 CA        141.1800  129.2030   58.9780 C.3     509 LEU514      0.1400 BACKBONE|DICT|DIRECT
   4034 C         142.0800  127.9550   59.1440 C.2     509 LEU514      0.5000 BACKBONE|DICT|DIRECT
   4035 O         143.1990  127.9230   58.6310 O.2     509 LEU514     -0.5000 BACKBONE|DICT|DIRECT
   4036 CB        140.6250  129.2740   57.5520 C.3     509 LEU514     -0.1200 DICT
   4037 CG        139.9080  128.0220   57.0250 C.3     509 LEU514     -0.0600 DICT
   4038 CD1       138.6650  127.7170   57.8790 C.3     509 LEU514     -0.1800 DICT
   4039 CD2       139.5280  128.2050   55.5570 C.3     509 LEU514     -0.1800 DICT
   4040 N         141.5950  126.9490   59.8750 N.am    510 ARG515     -0.5000 BACKBONE|DICT|DIRECT
   4041 CA        142.3300  125.6790   60.0850 C.3     510 ARG515      0.1400 BACKBONE|DICT|DIRECT
   4042 C         143.8000  125.8810   60.4670 C.2     510 ARG515      0.5000 BACKBONE|DICT|DIRECT
   4043 O         144.6720  125.1600   59.9660 O.2     510 ARG515     -0.5000 BACKBONE|DICT|DIRECT
   4044 CB        142.2910  124.7810   58.8280 C.3     510 ARG515     -0.1200 DICT
   4045 CG        140.9080  124.3980   58.3000 C.3     510 ARG515     -0.0500 DICT
   4046 CD        140.4010  123.0430   58.8440 C.3     510 ARG515      0.1900 DICT
   4047 NE        139.3670  122.4540   57.9920 N.pl3   510 ARG515     -0.7000 DICT
   4048 CZ        138.1340  122.9560   57.8530 C.cat   510 ARG515      0.6399 DICT
   4049 NH1       137.7860  124.0610   58.5180 N.pl3   510 ARG515     -0.8000 DICT
   4050 NH2       137.2380  122.3620   57.0480 N.pl3   510 ARG515     -0.8000 DICT
   4051 N         144.0860  126.8570   61.3290 N.am    511 ALA516     -0.5000 BACKBONE|DICT|DIRECT
   4052 CA        145.4770  127.1780   61.6730 C.3     511 ALA516      0.1400 BACKBONE|DICT|DIRECT
   4053 C         146.3090  125.9340   62.0610 C.2     511 ALA516      0.5000 BACKBONE|DICT|DIRECT
   4054 O         147.3470  125.6600   61.4640 O.2     511 ALA516     -0.5000 BACKBONE|DICT|DIRECT
   4055 CB        145.5330  128.2280   62.7710 C.3     511 ALA516     -0.1800 DICT
   4056 N         145.8270  125.1770   63.0410 N.am    512 GLN517     -0.5000 BACKBONE|DICT|DIRECT
   4057 CA        146.5470  124.0140   63.5710 C.3     512 GLN517      0.1400 BACKBONE|DICT|DIRECT
   4058 C         146.7190  122.8790   62.5500 C.2     512 GLN517      0.5000 BACKBONE|DICT|DIRECT
   4059 O         147.8020  122.3050   62.4210 O.2     512 GLN517     -0.5000 BACKBONE|DICT|DIRECT
   4060 CB        145.8040  123.4970   64.8010 C.3     512 GLN517     -0.1200 DICT
   4061 CG        146.6770  122.9460   65.9040 C.3     512 GLN517     -0.1200 DICT
   4062 CD        145.8830  122.7200   67.1750 C.2     512 GLN517      0.5000 DICT
   4063 NE2       146.5510  122.8140   68.3200 N.am    512 GLN517     -0.7600 DICT
   4064 OE1       144.6740  122.4790   67.1270 O.2     512 GLN517     -0.5000 DICT
   4065 N         145.6480  122.5460   61.8340 N.am    513 GLN518     -0.5000 BACKBONE|DICT|DIRECT
   4066 CA        145.7290  121.5160   60.8070 C.3     513 GLN518      0.1400 BACKBONE|DICT|DIRECT
   4067 C         146.7570  121.8610   59.7310 C.2     513 GLN518      0.5000 BACKBONE|DICT|DIRECT
   4068 O         147.5800  121.0240   59.3570 O.2     513 GLN518     -0.5000 BACKBONE|DICT|DIRECT
   4069 CB        144.3600  121.2820   60.1620 C.3     513 GLN518     -0.1200 DICT
   4070 CG        143.2720  120.7850   61.1290 C.3     513 GLN518     -0.1200 DICT
   4071 CD        142.5430  121.9180   61.8400 C.2     513 GLN518      0.5000 DICT
   4072 NE2       141.3350  121.6300   62.3210 N.am    513 GLN518     -0.7600 DICT
   4073 OE1       143.0540  123.0370   61.9510 O.2     513 GLN518     -0.5000 DICT
   4074 N         146.7030  123.0950   59.2350 N.am    514 CYS519     -0.5000 BACKBONE|DICT|DIRECT
   4075 CA        147.5520  123.5050   58.1220 C.3     514 CYS519      0.1400 BACKBONE|DICT|DIRECT
   4076 C         149.0250  123.6250   58.5120 C.2     514 CYS519      0.5000 BACKBONE|DICT|DIRECT
   4077 O         149.8970  123.3650   57.6850 O.2     514 CYS519     -0.5000 BACKBONE|DICT|DIRECT
   4078 CB        147.0200  124.7870   57.4690 C.3     514 CYS519      0.0975 DICT
   4079 SG        145.4890  124.4600   56.5540 S.3     514 CYS519     -0.2175 DICT
   4080 N         149.3100  124.0000   59.7590 N.am    515 ARG520     -0.5000 BACKBONE|DICT|DIRECT
   4081 CA        150.6900  123.9350   60.2430 C.3     515 ARG520      0.1400 BACKBONE|DICT|DIRECT
   4082 C         151.2450  122.5160   60.0870 C.2     515 ARG520      0.5000 BACKBONE|DICT|DIRECT
   4083 O         152.3840  122.3440   59.6760 O.2     515 ARG520     -0.5000 BACKBONE|DICT|DIRECT
   4084 CB        150.8010  124.3850   61.6960 C.3     515 ARG520     -0.1200 DICT
   4085 CG        150.5960  125.8740   61.8900 C.3     515 ARG520     -0.0500 DICT
   4086 CD        150.9930  126.3300   63.2910 C.3     515 ARG520      0.1900 DICT
   4087 NE        150.3860  127.6250   63.5800 N.pl3   515 ARG520     -0.7000 DICT
   4088 CZ        149.2900  127.7900   64.3150 C.cat   515 ARG520      0.6399 DICT
   4089 NH1       148.6920  126.7400   64.8700 N.pl3   515 ARG520     -0.8000 DICT
   4090 NH2       148.8030  129.0100   64.5140 N.pl3   515 ARG520     -0.8000 DICT
   4091 N         150.4350  121.5040   60.3860 N.am    516 PHE521     -0.5000 BACKBONE|DICT|DIRECT
   4092 CA        150.8650  120.1160   60.1980 C.3     516 PHE521      0.1400 BACKBONE|DICT|DIRECT
   4093 C         151.1600  119.7790   58.7210 C.2     516 PHE521      0.5000 BACKBONE|DICT|DIRECT
   4094 O         152.2270  119.2570   58.3910 O.2     516 PHE521     -0.5000 BACKBONE|DICT|DIRECT
   4095 CB        149.8090  119.1380   60.7490 C.3     516 PHE521     -0.0050 DICT
   4096 CG        150.0710  117.6880   60.3880 C.ar    516 PHE521     -0.1150 DICT
   4097 CD1       150.9980  116.9290   61.1080 C.ar    516 PHE521     -0.1150 DICT
   4098 CD2       149.3990  117.0910   59.3260 C.ar    516 PHE521     -0.1150 DICT
   4099 CE1       151.2470  115.5890   60.7740 C.ar    516 PHE521     -0.1150 DICT
   4100 CE2       149.6430  115.7500   58.9790 C.ar    516 PHE521     -0.1150 DICT
   4101 CZ        150.5710  115.0010   59.7050 C.ar    516 PHE521     -0.1150 DICT
   4102 N         150.2050  120.0610   57.8390 N.am    517 TRP522     -0.5000 BACKBONE|DICT|DIRECT
   4103 CA        150.3670  119.7380   56.4210 C.3     517 TRP522      0.1400 BACKBONE|DICT|DIRECT
   4104 C         151.4140  120.5950   55.7090 C.2     517 TRP522      0.5000 BACKBONE|DICT|DIRECT
   4105 O         152.1440  120.1100   54.8480 O.2     517 TRP522     -0.5000 BACKBONE|DICT|DIRECT
   4106 CB        149.0350  119.8840   55.6880 C.3     517 TRP522     -0.1200 DICT
   4107 CG        148.0330  118.8820   56.1040 C.ar    517 TRP522      0.0750 DICT
   4108 CD1       146.8650  119.1120   56.7850 C.ar    517 TRP522     -0.1150 DICT
   4109 CD2       148.0980  117.4700   55.8770 C.ar    517 TRP522     -0.0550 DICT
   4110 CE2       146.9380  116.9000   56.4490 C.ar    517 TRP522      0.1300 DICT
   4111 CE3       149.0310  116.6290   55.2530 C.ar    517 TRP522     -0.1150 DICT
   4112 NE1       146.2000  117.9210   56.9940 N.pl3   517 TRP522     -0.5700 DICT
   4113 CZ2       146.6810  115.5280   56.4030 C.ar    517 TRP522     -0.1150 DICT
   4114 CZ3       148.7770  115.2620   55.2160 C.ar    517 TRP522     -0.1150 DICT
   4115 CH2       147.6110  114.7270   55.7850 C.ar    517 TRP522     -0.1150 DICT
   4116 N         151.4730  121.8750   56.0510 N.am    518 THR523     -0.5000 BACKBONE|DICT|DIRECT
   4117 CA        152.2850  122.8020   55.2800 C.3     518 THR523      0.1400 BACKBONE|DICT|DIRECT
   4118 C         153.7440  122.7670   55.7230 C.2     518 THR523      0.5000 BACKBONE|DICT|DIRECT
   4119 O         154.6480  122.7890   54.8900 O.2     518 THR523     -0.5000 BACKBONE|DICT|DIRECT
   4120 CB        151.7030  124.2430   55.3320 C.3     518 THR523      0.2050 DICT
   4121 CG2       152.5500  125.2200   54.5280 C.3     518 THR523     -0.1800 DICT
   4122 OG1       150.3780  124.2310   54.7870 O.3     518 THR523     -0.6830 DICT
   4123 N         153.9690  122.6940   57.0320 N.am    519 SER524     -0.5000 BACKBONE|DICT|DIRECT
   4124 CA        155.3190  122.7440   57.5770 C.3     519 SER524      0.1400 BACKBONE|DICT|DIRECT
   4125 C         155.9470  121.3690   57.7100 C.2     519 SER524      0.5000 BACKBONE|DICT|DIRECT
   4126 O         157.0480  121.1410   57.2140 O.2     519 SER524     -0.5000 BACKBONE|DICT|DIRECT
   4127 CB        155.3350  123.4350   58.9430 C.3     519 SER524      0.1450 DICT
   4128 OG        154.7660  124.7280   58.8630 O.3     519 SER524     -0.6830 DICT
   4129 N         155.2550  120.4560   58.3830 N.am    520 PHE525     -0.5000 BACKBONE|DICT|DIRECT
   4130 CA        155.8560  119.1640   58.7180 C.3     520 PHE525      0.1400 BACKBONE|DICT|DIRECT
   4131 C         155.7500  118.0730   57.6440 C.2     520 PHE525      0.5000 BACKBONE|DICT|DIRECT
   4132 O         156.7640  117.5190   57.2140 O.2     520 PHE525     -0.5000 BACKBONE|DICT|DIRECT
   4133 CB        155.2950  118.6140   60.0250 C.3     520 PHE525     -0.0050 DICT
   4134 CG        155.7110  117.1980   60.2900 C.ar    520 PHE525     -0.1150 DICT
   4135 CD1       157.0390  116.8970   60.5930 C.ar    520 PHE525     -0.1150 DICT
   4136 CD2       154.7960  116.1650   60.2050 C.ar    520 PHE525     -0.1150 DICT
   4137 CE1       157.4350  115.5910   60.8220 C.ar    520 PHE525     -0.1150 DICT
   4138 CE2       155.1830  114.8520   60.4400 C.ar    520 PHE525     -0.1150 DICT
   4139 CZ        156.5020  114.5630   60.7440 C.ar    520 PHE525     -0.1150 DICT
   4140 N         154.5250  117.7570   57.2310 N.am    521 PHE526     -0.5000 BACKBONE|DICT|DIRECT
   4141 CA        154.2840  116.6330   56.3170 C.3     521 PHE526      0.1400 BACKBONE|DICT|DIRECT
   4142 C         155.1370  116.5710   55.0260 C.2     521 PHE526      0.5000 BACKBONE|DICT|DIRECT
   4143 O         155.4770  115.4740   54.5790 O.2     521 PHE526     -0.5000 BACKBONE|DICT|DIRECT
   4144 CB        152.7790  116.4700   56.0060 C.3     521 PHE526     -0.0050 DICT
   4145 CG        152.4280  115.1440   55.3760 C.ar    521 PHE526     -0.1150 DICT
   4146 CD1       152.3510  113.9890   56.1430 C.ar    521 PHE526     -0.1150 DICT
   4147 CD2       152.1790  115.0550   54.0140 C.ar    521 PHE526     -0.1150 DICT
   4148 CE1       152.0330  112.7620   55.5600 C.ar    521 PHE526     -0.1150 DICT
   4149 CE2       151.8580  113.8400   53.4250 C.ar    521 PHE526     -0.1150 DICT
   4150 CZ        151.7840  112.6910   54.1980 C.ar    521 PHE526     -0.1150 DICT
   4151 N         155.4940  117.7270   54.4250 N.am    522 PRO527     -0.1400 BACKBONE|DICT|DIRECT
   4152 CA        156.3480  117.6290   53.2300 C.3     522 PRO527      0.0100 BACKBONE|DICT|DIRECT
   4153 C         157.7340  117.0130   53.4760 C.2     522 PRO527      0.5000 BACKBONE|DICT|DIRECT
   4154 O         158.4710  116.7970   52.5090 O.2     522 PRO527     -0.5000 BACKBONE|DICT|DIRECT
   4155 CB        156.5150  119.0900   52.7960 C.3     522 PRO527     -0.1200 DICT
   4156 CG        155.3110  119.7850   53.3220 C.3     522 PRO527     -0.1200 DICT
   4157 CD        155.0040  119.1050   54.6270 C.3     522 PRO527     -0.0500 DICT
   4158 N         158.0820  116.7410   54.7320 N.am    523 LYS528     -0.5000 BACKBONE|DICT|DIRECT
   4159 CA        159.3940  116.1890   55.0600 C.3     523 LYS528      0.1400 BACKBONE|DICT|DIRECT
   4160 C         159.4130  114.6610   55.0690 C.2     523 LYS528      0.5000 BACKBONE|DICT|DIRECT
   4161 O         160.4500  114.0520   54.7970 O.2     523 LYS528     -0.5000 BACKBONE|DICT|DIRECT
   4162 CB        159.8750  116.7270   56.4100 C.3     523 LYS528     -0.1200 DICT
   4163 CG        159.9730  118.2370   56.4540 C.3     523 LYS528     -0.1200 DICT
   4164 CD        160.2510  118.7320   57.8620 C.3     523 LYS528     -0.1200 DICT
   4165 CE        160.2810  120.2490   57.9050 C.3     523 LYS528      0.1900 DICT
   4166 NZ        160.6330  120.7550   59.2560 N.4     523 LYS528     -0.3000 DICT
   4167 N         158.2730  114.0440   55.3840 N.am    524 VAL529     -0.5000 BACKBONE|DICT|DIRECT
   4168 CA        158.1920  112.5820   55.4630 C.3     524 VAL529      0.0400 BACKBONE|DICT|DIRECT
   4169 C         158.3020  111.9320   54.0820 C.2     524 VAL529      0.7000 BACKBONE|DICT|DIRECT
   4170 O         158.1770  112.6040   53.0560 O.2     524 VAL529     -0.8000 BACKBONE|DICT|DIRECT
   4171 CB        156.8820  112.0900   56.1460 C.3     524 VAL529     -0.0600 DICT
   4172 CG1       156.5900  112.8850   57.4130 C.3     524 VAL529     -0.1800 DICT
   4173 CG2       155.7080  112.1660   55.1880 C.3     524 VAL529     -0.1800 DICT
   4174 OXT       158.5090  110.7210   53.9600 O.3     524 VAL529     -0.8000 CAP|DICT
   4175 H1        119.9766  137.3207   14.9762 H         1 ILE4        0.3300 DICT
   4176 H2        120.8253  136.8564   13.6406 H         1 ILE4        0.3300 DICT
   4177 H3        120.8988  135.9543   15.0191 H         1 ILE4        0.3300 DICT
   4178 HA        121.8893  138.6673   14.6524 H         1 ILE4        0.0600 DICT
   4179 HB        121.1025  138.5020   16.8793 H         1 ILE4        0.0600 DICT
   4180 HG13      124.0982  138.1160   16.6732 H         1 ILE4        0.0600 DICT
   4181 HG12      123.3321  138.4619   18.1862 H         1 ILE4        0.0600 DICT
   4182 HG21      121.7535  136.6943   18.4195 H         1 ILE4        0.0600 DICT
   4183 HG22      120.8179  136.0941   17.0297 H         1 ILE4        0.0600 DICT
   4184 HG23      122.5821  135.8656   17.0802 H         1 ILE4        0.0600 DICT
   4185 HD11      124.1681  140.5158   17.1499 H         1 ILE4        0.0600 DICT
   4186 HD12      123.1800  140.2081   15.7021 H         1 ILE4        0.0600 DICT
   4187 HD13      122.3923  140.5637   17.2577 H         1 ILE4        0.0600 DICT
   4188 H         123.8223  138.8542   13.7900 H         2 ILE5        0.3000 DICT
   4189 HA        125.5075  136.4084   13.5798 H         2 ILE5        0.0600 DICT
   4190 HB        124.7517  138.3597   11.3629 H         2 ILE5        0.0600 DICT
   4191 HG13      123.1717  136.4195   12.1687 H         2 ILE5        0.0600 DICT
   4192 HG12      124.3029  135.3679   11.3998 H         2 ILE5        0.0600 DICT
   4193 HG21      126.1247  136.9446    9.8952 H         2 ILE5        0.0600 DICT
   4194 HG22      127.1001  137.6970   11.1796 H         2 ILE5        0.0600 DICT
   4195 HG23      126.6360  135.9833   11.3029 H         2 ILE5        0.0600 DICT
   4196 HD11      122.4549  135.8951    9.8957 H         2 ILE5        0.0600 DICT
   4197 HD12      122.8099  137.6332   10.0375 H         2 ILE5        0.0600 DICT
   4198 HD13      123.9768  136.5485    9.2444 H         2 ILE5        0.0600 DICT
   4199 H         127.6038  136.7349   14.0612 H         3 ILE6        0.3000 DICT
   4200 HA        128.4859  139.5850   14.2638 H         3 ILE6        0.0600 DICT
   4201 HB        129.1529  137.2215   16.0625 H         3 ILE6        0.0600 DICT
   4202 HG13      128.1625  138.5317   17.8314 H         3 ILE6        0.0600 DICT
   4203 HG12      127.0177  138.3842   16.5407 H         3 ILE6        0.0600 DICT
   4204 HG21      130.6342  138.7675   17.2911 H         3 ILE6        0.0600 DICT
   4205 HG22      131.1919  138.5118   15.6205 H         3 ILE6        0.0600 DICT
   4206 HG23      130.3482  140.0169   16.0565 H         3 ILE6        0.0600 DICT
   4207 HD11      127.0315  140.6725   17.4284 H         3 ILE6        0.0600 DICT
   4208 HD12      128.7674  140.8212   17.0655 H         3 ILE6        0.0600 DICT
   4209 HD13      127.5908  140.6696   15.7389 H         3 ILE6        0.0600 DICT
   4210 H         130.2063  140.1383   13.0782 H         4 ALA7        0.3000 DICT
   4211 HA        131.6916  138.1011   11.6244 H         4 ALA7        0.0600 DICT
   4212 HB1       132.9322  140.0284   10.7077 H         4 ALA7        0.0600 DICT
   4213 HB2       131.1713  140.2543   10.5842 H         4 ALA7        0.0600 DICT
   4214 HB3       132.0909  141.1043   11.8487 H         4 ALA7        0.0600 DICT
   4215 H         133.3680  136.9696   12.4297 H         5 THR8        0.3000 DICT
   4216 HA        135.0915  138.3214   14.4599 H         5 THR8        0.0600 DICT
   4217 HB        135.8151  136.1897   15.2387 H         5 THR8        0.0600 DICT
   4218 HG21      133.7316  135.0213   15.8573 H         5 THR8        0.0600 DICT
   4219 HG22      133.5614  136.7847   16.0265 H         5 THR8        0.0600 DICT
   4220 HG23      132.8447  135.9519   14.6266 H         5 THR8        0.0600 DICT
   4221 HG1       135.1946  134.2481   14.1142 H         5 THR8        0.4180 DICT
   4222 H         137.4607  137.2872   14.3028 H         6 LYS9        0.3000 DICT
   4223 HA        138.5816  138.3470   11.9308 H         6 LYS9        0.0600 DICT
   4224 HB3       140.5820  136.7489   12.8873 H         6 LYS9        0.0600 DICT
   4225 HB2       139.5925  136.8468   14.2934 H         6 LYS9        0.0600 DICT
   4226 HG3       140.9517  139.1265   12.8156 H         6 LYS9        0.0600 DICT
   4227 HG2       141.1489  138.6478   14.4913 H         6 LYS9        0.0600 DICT
   4228 HD3       138.8818  139.4193   15.0298 H         6 LYS9        0.0600 DICT
   4229 HD2       138.5635  139.7732   13.3416 H         6 LYS9        0.0600 DICT
   4230 HE3       140.7286  141.2976   13.5779 H         6 LYS9        0.0600 DICT
   4231 HE2       140.3189  141.2369   15.2924 H         6 LYS9        0.0600 DICT
   4232 HZ1       139.2669  143.0956   14.1995 H         6 LYS9        0.3300 DICT
   4233 HZ2       138.4997  142.0994   13.1327 H         6 LYS9        0.3300 DICT
   4234 HZ3       138.1166  142.0427   14.7356 H         6 LYS9        0.3300 DICT
   4235 H         137.5994  135.0326   12.6955 H         7 ASN10       0.3000 DICT
   4236 HA        138.9105  134.1120   10.2021 H         7 ASN10       0.0600 DICT
   4237 HB3       138.7099  131.8671   11.0993 H         7 ASN10       0.0600 DICT
   4238 HB2       137.7478  132.4404   12.4448 H         7 ASN10       0.0600 DICT
   4239 HD22      141.8361  132.7834   12.4552 H         7 ASN10       0.3800 DICT
   4240 HD21      140.9564  132.2341   11.0464 H         7 ASN10       0.3800 DICT
   4241 H         135.9299  135.2252   11.1148 H         8 GLY11       0.3000 DICT
   4242 HA3       134.4697  133.3800    9.3079 H         8 GLY11       0.0600 DICT
   4243 HA2       134.6217  135.0351    8.8114 H         8 GLY11       0.0600 DICT
   4244 H         132.1723  134.4124    8.9087 H         9 LYS12       0.3000 DICT
   4245 HA        131.0878  135.8665   11.1755 H         9 LYS12       0.0600 DICT
   4246 HB3       128.9420  135.6140    9.9852 H         9 LYS12       0.0600 DICT
   4247 HB2       129.6546  134.4967    8.8730 H         9 LYS12       0.0600 DICT
   4248 HG3       130.9997  136.1651    7.8514 H         9 LYS12       0.0600 DICT
   4249 HG2       130.7543  137.2940    9.1874 H         9 LYS12       0.0600 DICT
   4250 HD3       128.2911  137.3168    8.6111 H         9 LYS12       0.0600 DICT
   4251 HD2       128.6743  136.3578    7.1782 H         9 LYS12       0.0600 DICT
   4252 HE3       130.0189  138.1027    6.2452 H         9 LYS12       0.0600 DICT
   4253 HE2       130.0687  138.9853    7.7619 H         9 LYS12       0.0600 DICT
   4254 HZ1       128.5112  139.9658    6.2265 H         9 LYS12       0.3300 DICT
   4255 HZ2       127.6530  138.5620    6.1172 H         9 LYS12       0.3300 DICT
   4256 HZ3       127.6997  139.3911    7.5419 H         9 LYS12       0.3300 DICT
   4257 H         129.8698  135.1699   12.8436 H        10 VAL13       0.3000 DICT
   4258 HA        129.0992  132.2920   12.8071 H        10 VAL13       0.0600 DICT
   4259 HB        129.3624  132.2038   15.2527 H        10 VAL13       0.0600 DICT
   4260 HG11      131.8264  132.2417   15.3227 H        10 VAL13       0.0600 DICT
   4261 HG12      131.2199  131.4966   13.8246 H        10 VAL13       0.0600 DICT
   4262 HG13      131.8504  133.1607   13.7989 H        10 VAL13       0.0600 DICT
   4263 HG21      130.5363  134.0047   16.4471 H        10 VAL13       0.0600 DICT
   4264 HG22      130.5241  134.9916   14.9662 H        10 VAL13       0.0600 DICT
   4265 HG23      128.9917  134.5676   15.7656 H        10 VAL13       0.0600 DICT
   4266 H         127.0161  131.7834   13.3439 H        11 ARG14       0.3000 DICT
   4267 HA        125.2377  134.0618   14.0695 H        11 ARG14       0.0600 DICT
   4268 HB3       124.8554  131.5434   12.4898 H        11 ARG14       0.0600 DICT
   4269 HB2       124.3501  133.1459   12.1188 H        11 ARG14       0.0600 DICT
   4270 HG3       122.5417  133.0249   13.8057 H        11 ARG14       0.0600 DICT
   4271 HG2       123.0905  131.4370   14.3057 H        11 ARG14       0.0600 DICT
   4272 HD3       121.2539  131.0434   12.8226 H        11 ARG14       0.0600 DICT
   4273 HD2       122.6915  130.6421   11.9072 H        11 ARG14       0.0600 DICT
   4274 HE        121.1802  133.1928   11.6488 H        11 ARG14       0.4400 DICT
   4275 HH12      123.1287  131.2745    8.6543 H        11 ARG14       0.4600 DICT
   4276 HH11      123.1681  130.6231   10.2774 H        11 ARG14       0.4600 DICT
   4277 HH22      121.9779  133.2061    8.2165 H        11 ARG14       0.4600 DICT
   4278 HH21      121.1337  134.0379    9.5033 H        11 ARG14       0.4600 DICT
   4279 H         124.1674  134.1005   15.9724 H        12 GLY15       0.3000 DICT
   4280 HA3       124.2828  133.3980   18.2947 H        12 GLY15       0.0600 DICT
   4281 HA2       124.5375  131.7617   17.7767 H        12 GLY15       0.0600 DICT
   4282 H         122.6160  132.4501   19.6785 H        13 MET16       0.3000 DICT
   4283 HA        120.0193  132.3933   18.2564 H        13 MET16       0.0600 DICT
   4284 HB3       120.7094  130.0214   18.5183 H        13 MET16       0.0600 DICT
   4285 HB2       119.2702  130.4005   19.4075 H        13 MET16       0.0600 DICT
   4286 HG3       120.5482  130.5538   21.5149 H        13 MET16       0.0600 DICT
   4287 HG2       122.0475  130.3356   20.6619 H        13 MET16       0.0600 DICT
   4288 HE1       118.8121  127.0291   20.5971 H        13 MET16       0.0600 DICT
   4289 HE2       118.5183  128.6560   21.2559 H        13 MET16       0.0600 DICT
   4290 HE3       118.8533  128.4458   19.5207 H        13 MET16       0.0600 DICT
   4291 H         118.2427  133.0283   19.5341 H        14 GLN17       0.3000 DICT
   4292 HA        119.0174  134.6646   21.8544 H        14 GLN17       0.0600 DICT
   4293 HB3       116.7726  135.5984   21.6728 H        14 GLN17       0.0600 DICT
   4294 HB2       116.2822  134.3660   20.5709 H        14 GLN17       0.0600 DICT
   4295 HG3       116.6926  136.1511   19.1331 H        14 GLN17       0.0600 DICT
   4296 HG2       118.1785  135.2522   19.0069 H        14 GLN17       0.0600 DICT
   4297 HE22      118.2601  139.0968   20.1274 H        14 GLN17       0.3800 DICT
   4298 HE21      116.8952  138.2802   19.3991 H        14 GLN17       0.3800 DICT
   4299 H         118.4720  134.2853   23.9451 H        15 LEU18       0.3000 DICT
   4300 HA        116.7565  131.8926   24.4784 H        15 LEU18       0.0600 DICT
   4301 HB3       118.0549  131.6595   26.5928 H        15 LEU18       0.0600 DICT
   4302 HB2       119.0049  133.0059   26.2071 H        15 LEU18       0.0600 DICT
   4303 HG        119.9395  131.7934   24.2132 H        15 LEU18       0.0600 DICT
   4304 HD11      121.3477  130.2427   25.5185 H        15 LEU18       0.0600 DICT
   4305 HD12      121.1403  131.8017   26.3513 H        15 LEU18       0.0600 DICT
   4306 HD13      120.2194  130.3767   26.8882 H        15 LEU18       0.0600 DICT
   4307 HD21      119.5443  129.3574   24.0507 H        15 LEU18       0.0600 DICT
   4308 HD22      118.3417  129.4737   25.3574 H        15 LEU18       0.0600 DICT
   4309 HD23      118.0498  130.2917   23.8040 H        15 LEU18       0.0600 DICT
   4310 H         115.1979  132.1089   26.1027 H        16 THR19       0.3000 DICT
   4311 HA        114.7241  134.8947   27.0126 H        16 THR19       0.0600 DICT
   4312 HB        112.9693  132.4040   27.0583 H        16 THR19       0.0600 DICT
   4313 HG21      111.2045  133.8669   27.9568 H        16 THR19       0.0600 DICT
   4314 HG22      112.5759  133.7626   29.0863 H        16 THR19       0.0600 DICT
   4315 HG23      112.3675  135.2091   28.0708 H        16 THR19       0.0600 DICT
   4316 HG1       111.7319  133.7673   25.6311 H        16 THR19       0.4180 DICT
   4317 H         115.2144  135.5341   29.0347 H        17 VAL20       0.3000 DICT
   4318 HA        115.5674  133.4750   31.1497 H        17 VAL20       0.0600 DICT
   4319 HB        117.7030  135.5722   30.5485 H        17 VAL20       0.0600 DICT
   4320 HG11      119.0161  134.3268   32.2248 H        17 VAL20       0.0600 DICT
   4321 HG12      117.5018  134.9648   32.9083 H        17 VAL20       0.0600 DICT
   4322 HG13      117.6325  133.2396   32.4913 H        17 VAL20       0.0600 DICT
   4323 HG21      119.1576  133.7158   29.8626 H        17 VAL20       0.0600 DICT
   4324 HG22      117.7921  132.5866   30.0280 H        17 VAL20       0.0600 DICT
   4325 HG23      117.7417  133.8695   28.7956 H        17 VAL20       0.0600 DICT
   4326 H         114.3003  134.1774   32.7540 H        18 PHE21       0.3000 DICT
   4327 HA        113.2242  135.5600   34.2066 H        18 PHE21       0.0600 DICT
   4328 HB3       114.5916  137.2981   35.2932 H        18 PHE21       0.0600 DICT
   4329 HB2       115.7553  137.2300   34.0134 H        18 PHE21       0.0600 DICT
   4330 HD1       114.1559  134.1375   35.2587 H        18 PHE21       0.1150 DICT
   4331 HD2       117.5928  136.6542   35.5238 H        18 PHE21       0.1150 DICT
   4332 HE1       115.3610  132.3621   36.4553 H        18 PHE21       0.1150 DICT
   4333 HE2       118.8030  134.8836   36.7168 H        18 PHE21       0.1150 DICT
   4334 HZ        117.6899  132.7297   37.1955 H        18 PHE21       0.1150 DICT
   4335 H         112.2457  136.0246   31.6923 H        19 GLY22       0.3000 DICT
   4336 HA3       111.0553  138.6029   32.0748 H        19 GLY22       0.0600 DICT
   4337 HA2       110.8232  137.5594   30.7039 H        19 GLY22       0.0600 DICT
   4338 H         113.9727  137.6300   30.5236 H        20 GLY23       0.3000 DICT
   4339 HA3       115.3349  139.7146   29.9130 H        20 GLY23       0.0600 DICT
   4340 HA2       113.9912  140.0632   28.8075 H        20 GLY23       0.0600 DICT
   4341 H         116.6022  139.7249   27.8441 H        21 THR24       0.3000 DICT
   4342 HA        116.4710  137.0189   26.6111 H        21 THR24       0.0600 DICT
   4343 HB        116.8322  139.6345   25.1061 H        21 THR24       0.0600 DICT
   4344 HG21      116.9121  138.2010   23.1057 H        21 THR24       0.0600 DICT
   4345 HG22      118.2562  137.8306   24.2118 H        21 THR24       0.0600 DICT
   4346 HG23      116.8421  136.7527   24.1375 H        21 THR24       0.0600 DICT
   4347 HG1       114.8567  138.8930   24.1156 H        21 THR24       0.4180 DICT
   4348 H         118.3584  135.9634   26.3909 H        22 VAL25       0.3000 DICT
   4349 HA        120.8783  137.5511   26.4699 H        22 VAL25       0.0600 DICT
   4350 HB        120.2855  134.7693   27.5414 H        22 VAL25       0.0600 DICT
   4351 HG11      122.6828  134.6378   28.1392 H        22 VAL25       0.0600 DICT
   4352 HG12      122.4514  134.7362   26.3774 H        22 VAL25       0.0600 DICT
   4353 HG13      122.9765  136.1726   27.2875 H        22 VAL25       0.0600 DICT
   4354 HG21      121.0808  135.7259   29.6839 H        22 VAL25       0.0600 DICT
   4355 HG22      121.2906  137.3061   28.8927 H        22 VAL25       0.0600 DICT
   4356 HG23      119.6648  136.6005   29.0538 H        22 VAL25       0.0600 DICT
   4357 H         122.3175  137.1871   24.7953 H        23 THR26       0.3000 DICT
   4358 HA        121.4017  135.3086   22.6814 H        23 THR26       0.0600 DICT
   4359 HB        123.6086  137.3969   22.5126 H        23 THR26       0.0600 DICT
   4360 HG21      123.2798  137.1049   20.0823 H        23 THR26       0.0600 DICT
   4361 HG22      123.7328  135.5657   20.8522 H        23 THR26       0.0600 DICT
   4362 HG23      122.0395  135.8678   20.3957 H        23 THR26       0.0600 DICT
   4363 HG1       121.9561  138.6081   21.4068 H        23 THR26       0.4180 DICT
   4364 H         122.3934  133.4237   22.3256 H        24 ALA27       0.3000 DICT
   4365 HA        124.9857  133.0061   23.7395 H        24 ALA27       0.0600 DICT
   4366 HB1       124.3168  130.6540   24.0235 H        24 ALA27       0.0600 DICT
   4367 HB2       123.1792  131.7713   24.8138 H        24 ALA27       0.0600 DICT
   4368 HB3       122.7496  131.0147   23.2613 H        24 ALA27       0.0600 DICT
   4369 H         126.6727  132.3362   22.6329 H        25 PHE28       0.3000 DICT
   4370 HA        126.2099  131.1260   19.9353 H        25 PHE28       0.0600 DICT
   4371 HB3       128.4936  131.9228   19.3845 H        25 PHE28       0.0600 DICT
   4372 HB2       128.6889  132.5813   20.9695 H        25 PHE28       0.0600 DICT
   4373 HD1       127.2614  134.5749   21.6813 H        25 PHE28       0.1150 DICT
   4374 HD2       127.3893  133.1567   17.6557 H        25 PHE28       0.1150 DICT
   4375 HE1       126.3373  136.7142   20.8998 H        25 PHE28       0.1150 DICT
   4376 HE2       126.4813  135.2959   16.8730 H        25 PHE28       0.1150 DICT
   4377 HZ        125.9615  137.0906   18.4927 H        25 PHE28       0.1150 DICT
   4378 H         126.2002  128.9747   20.4282 H        26 LEU29       0.3000 DICT
   4379 HA        128.1699  127.9591   22.4103 H        26 LEU29       0.0600 DICT
   4380 HB3       126.7228  125.9748   22.4940 H        26 LEU29       0.0600 DICT
   4381 HB2       125.7913  126.5162   21.1758 H        26 LEU29       0.0600 DICT
   4382 HG        124.8898  128.3987   22.4979 H        26 LEU29       0.0600 DICT
   4383 HD11      123.5731  127.0930   24.1227 H        26 LEU29       0.0600 DICT
   4384 HD12      123.7024  126.2575   22.5567 H        26 LEU29       0.0600 DICT
   4385 HD13      124.6988  125.7277   23.9327 H        26 LEU29       0.0600 DICT
   4386 HD21      125.3884  128.5640   24.9056 H        26 LEU29       0.0600 DICT
   4387 HD22      126.5987  127.2703   24.7361 H        26 LEU29       0.0600 DICT
   4388 HD23      126.8367  128.8259   23.9051 H        26 LEU29       0.0600 DICT
   4389 H         129.9599  126.9261   21.6744 H        27 GLY30       0.3000 DICT
   4390 HA3       129.6945  125.0468   19.4465 H        27 GLY30       0.0600 DICT
   4391 HA2       131.0213  125.1832   20.4900 H        27 GLY30       0.0600 DICT
   4392 H         131.6403  128.0372   20.0606 H        28 ILE31       0.3000 DICT
   4393 HA        132.2205  128.1931   17.1824 H        28 ILE31       0.0600 DICT
   4394 HB        133.3066  129.8936   19.4671 H        28 ILE31       0.0600 DICT
   4395 HG13      130.7863  129.8957   19.2924 H        28 ILE31       0.0600 DICT
   4396 HG12      130.9259  130.4862   17.6715 H        28 ILE31       0.0600 DICT
   4397 HG21      133.7381  131.5629   17.7049 H        28 ILE31       0.0600 DICT
   4398 HG22      134.6352  130.0513   17.4267 H        28 ILE31       0.0600 DICT
   4399 HG23      133.1710  130.4044   16.4787 H        28 ILE31       0.0600 DICT
   4400 HD11      130.4920  132.3506   19.2374 H        28 ILE31       0.0600 DICT
   4401 HD12      131.9547  131.9367   20.1627 H        28 ILE31       0.0600 DICT
   4402 HD13      132.0983  132.5439   18.4960 H        28 ILE31       0.0600 DICT
   4403 HA        135.9505  125.8064   17.7973 H        29 PRO32       0.0600 DICT
   4404 HB3       135.6071  125.0120   15.6100 H        29 PRO32       0.0600 DICT
   4405 HB2       137.0493  126.1092   15.2992 H        29 PRO32       0.0600 DICT
   4406 HG3       134.7652  126.3707   13.9302 H        29 PRO32       0.0600 DICT
   4407 HG2       135.7077  127.8202   14.5143 H        29 PRO32       0.0600 DICT
   4408 HD2       133.7163  128.3594   15.4960 H        29 PRO32       0.0600 DICT
   4409 HD3       133.1748  126.5999   15.5645 H        29 PRO32       0.0600 DICT
   4410 H         138.1279  126.3659   18.3183 H        30 TYR33       0.3000 DICT
   4411 HA        138.9155  129.1417   17.5790 H        30 TYR33       0.0600 DICT
   4412 HB3       138.1076  129.2005   19.9083 H        30 TYR33       0.0600 DICT
   4413 HB2       139.7511  129.6531   19.7652 H        30 TYR33       0.0600 DICT
[truncated: 639,730 more chars]
