# Supplementary material for: Rare genetic variability in human drug target genes modulates drug response and can guide precision medicine
Source: Sci Adv. 2021 Sep 1;7(36):eabi6856. doi: 10.1126/sciadv.abi6856 (PMC8442892; doi:10.1126/sciadv.abi6856)
Supplement: Supplementary file 3 — Data file S1 [file sciadv.abi6856_data_file_s1.zip › Docking poses/tacrine-4BDS-D98G.mol2]

@<TRIPOS>MOLECULE
4bds-D70G
8274   8395    524
PROTEIN
USER_CHARGES


@<TRIPOS>DICT
PROTEIN PROTEIN
@<TRIPOS>ATOM
      1 N         120.6806  136.8484   14.6891 N.am      1 ILE4       -0.3000 BACKBONE|DICT|DIRECT
      2 CA        121.8442  137.6912   15.1260 C.3       1 ILE4        0.2500 BACKBONE|DICT|DIRECT
      3 C         123.1000  136.9613   14.5884 C.2       1 ILE4        0.5000 BACKBONE|DICT|DIRECT
      4 O         123.2219  135.7412   14.7242 O.2       1 ILE4       -0.5000 BACKBONE|DICT|DIRECT
      5 CB        121.9169  137.8960   16.6753 C.3       1 ILE4       -0.0600 DICT
      6 CG1       123.1528  138.6848   17.1772 C.3       1 ILE4       -0.1200 DICT
      7 CG2       121.7679  136.5942   17.4924 C.3       1 ILE4       -0.1800 DICT
      8 CD1       123.3159  140.0763   16.5494 C.3       1 ILE4       -0.1800 DICT
      9 N         123.9881  137.7399   13.9471 N.am      2 ILE5       -0.5000 BACKBONE|DICT|DIRECT
     10 CA        125.2409  137.2853   13.3427 C.3       2 ILE5        0.1400 BACKBONE|DICT|DIRECT
     11 C         126.3338  138.3105   13.6977 C.2       2 ILE5        0.5000 BACKBONE|DICT|DIRECT
     12 O         126.0920  139.5127   13.5779 O.2       2 ILE5       -0.5000 BACKBONE|DICT|DIRECT
     13 CB        125.1480  137.1774   11.7836 C.3       2 ILE5       -0.0600 DICT
     14 CG1       124.0887  136.1520   11.3082 C.3       2 ILE5       -0.1200 DICT
     15 CG2       126.4960  136.8603   11.0905 C.3       2 ILE5       -0.1800 DICT
     16 CD1       123.4797  136.5011    9.9426 C.3       2 ILE5       -0.1800 DICT
     17 N         127.5117  137.8120   14.1051 N.am      3 ILE6       -0.5000 BACKBONE|DICT|DIRECT
     18 CA        128.6893  138.6129   14.4438 C.3       3 ILE6        0.1400 BACKBONE|DICT|DIRECT
     19 C         129.8710  138.1582   13.5724 C.2       3 ILE6        0.5000 BACKBONE|DICT|DIRECT
     20 O         130.1132  136.9576   13.4528 O.2       3 ILE6       -0.5000 BACKBONE|DICT|DIRECT
     21 CB        129.0843  138.4420   15.9444 C.3       3 ILE6       -0.0600 DICT
     22 CG1       127.9475  138.8782   16.8981 C.3       3 ILE6       -0.1200 DICT
     23 CG2       130.4156  139.1264   16.3368 C.3       3 ILE6       -0.1800 DICT
     24 CD1       127.5471  140.3578   16.8173 C.3       3 ILE6       -0.1800 DICT
     25 N         130.5965  139.1348   13.0049 N.am      4 ALA7       -0.5000 BACKBONE|DICT|DIRECT
     26 CA        131.8250  138.9116   12.2481 C.3       4 ALA7        0.1400 BACKBONE|DICT|DIRECT
     27 C         133.0301  138.8000   13.1937 C.2       4 ALA7        0.5000 BACKBONE|DICT|DIRECT
     28 O         133.2874  139.7294   13.9594 O.2       4 ALA7       -0.5000 BACKBONE|DICT|DIRECT
     29 CB        132.0128  140.0623   11.2480 C.3       4 ALA7       -0.1800 DICT
     30 N         133.7503  137.6732   13.0945 N.am      5 THR8       -0.5000 BACKBONE|DICT|DIRECT
     31 CA        135.0232  137.4213   13.7753 C.3       5 THR8        0.1400 BACKBONE|DICT|DIRECT
     32 C         136.1721  137.4452   12.7422 C.2       5 THR8        0.5000 BACKBONE|DICT|DIRECT
     33 O         135.9117  137.4710   11.5369 O.2       5 THR8       -0.5000 BACKBONE|DICT|DIRECT
     34 CB        135.0090  136.0585   14.5448 C.3       5 THR8        0.2050 DICT
     35 CG2       133.6818  135.7464   15.2572 C.3       5 THR8       -0.1800 DICT
     36 OG1       135.4310  134.9289   13.7997 O.3       5 THR8       -0.6830 DICT
     37 N         137.4260  137.4258   13.2289 N.am      6 LYS9       -0.5000 BACKBONE|DICT|DIRECT
     38 CA        138.6462  137.3930   12.4084 C.3       6 LYS9        0.1400 BACKBONE|DICT|DIRECT
     39 C         138.7745  136.1674   11.4795 C.2       6 LYS9        0.5000 BACKBONE|DICT|DIRECT
     40 O         139.4583  136.2705   10.4617 O.2       6 LYS9       -0.5000 BACKBONE|DICT|DIRECT
     41 CB        139.8908  137.5243   13.3205 C.3       6 LYS9       -0.1200 DICT
     42 CG        140.3453  138.9707   13.5954 C.3       6 LYS9       -0.1200 DICT
     43 CD        139.3140  139.8598   14.3068 C.3       6 LYS9       -0.1200 DICT
     44 CE        139.8523  141.2694   14.5834 C.3       6 LYS9        0.1900 DICT
     45 NZ        138.8592  142.0863   15.3004 N.4       6 LYS9       -0.3000 DICT
     46 N         138.1188  135.0510   11.8368 N.am      7 ASN10      -0.5000 BACKBONE|DICT|DIRECT
     47 CA        138.1463  133.7900   11.0894 C.3       7 ASN10       0.1400 BACKBONE|DICT|DIRECT
     48 C         136.8599  133.5654   10.2643 C.2       7 ASN10       0.5000 BACKBONE|DICT|DIRECT
     49 O         136.7901  132.5543    9.5708 O.2       7 ASN10      -0.5000 BACKBONE|DICT|DIRECT
     50 CB        138.3970  132.6054   12.0568 C.3       7 ASN10      -0.1200 DICT
     51 CG        139.6645  132.7540   12.9093 C.2       7 ASN10       0.5000 DICT
     52 ND2       140.7846  132.1885   12.4563 N.am      7 ASN10      -0.7600 DICT
     53 OD1       139.6326  133.3683   13.9735 O.2       7 ASN10      -0.5000 DICT
     54 N         135.8863  134.4917   10.3161 N.am      8 GLY11      -0.5000 BACKBONE|DICT|DIRECT
     55 CA        134.6294  134.4050    9.5680 C.3       8 GLY11       0.0800 BACKBONE|DICT|DIRECT
     56 C         133.4377  134.7028   10.4860 C.2       8 GLY11       0.5000 BACKBONE|DICT|DIRECT
     57 O         133.5916  134.9398   11.6841 O.2       8 GLY11      -0.5000 BACKBONE|DICT|DIRECT
     58 N         132.2301  134.7013    9.9007 N.am      9 LYS12      -0.5000 BACKBONE|DICT|DIRECT
     59 CA        130.9745  134.9981   10.5953 C.3       9 LYS12       0.1400 BACKBONE|DICT|DIRECT
     60 C         130.4826  133.8204   11.4512 C.2       9 LYS12       0.5000 BACKBONE|DICT|DIRECT
     61 O         130.6488  132.6677   11.0528 O.2       9 LYS12      -0.5000 BACKBONE|DICT|DIRECT
     62 CB        129.9065  135.4000    9.5598 C.3       9 LYS12      -0.1200 DICT
     63 CG        130.1931  136.7485    8.8797 C.3       9 LYS12      -0.1200 DICT
     64 CD        129.0884  137.1594    7.8962 C.3       9 LYS12      -0.1200 DICT
     65 CE        129.3873  138.4987    7.2084 C.3       9 LYS12       0.1900 DICT
     66 NZ        128.2991  138.8901    6.2964 N.4       9 LYS12      -0.3000 DICT
     67 N         129.8507  134.1484   12.5897 N.am     10 VAL13      -0.5000 BACKBONE|DICT|DIRECT
     68 CA        129.1691  133.2012   13.4709 C.3      10 VAL13       0.1400 BACKBONE|DICT|DIRECT
     69 C         127.7294  133.6847   13.7321 C.2      10 VAL13       0.5000 BACKBONE|DICT|DIRECT
     70 O         127.5210  134.8722   13.9743 O.2      10 VAL13      -0.5000 BACKBONE|DICT|DIRECT
     71 CB        129.8969  133.0139   14.8378 C.3      10 VAL13      -0.0600 DICT
     72 CG1       131.2917  132.3892   14.6686 C.3      10 VAL13      -0.1800 DICT
     73 CG2       129.9942  134.2641   15.7353 C.3      10 VAL13      -0.1800 DICT
     74 N         126.7701  132.7472   13.6865 N.am     11 ARG14      -0.5000 BACKBONE|DICT|DIRECT
     75 CA        125.3614  132.9487   14.0268 C.3      11 ARG14       0.1400 BACKBONE|DICT|DIRECT
     76 C         125.1094  132.4570   15.4583 C.2      11 ARG14       0.5000 BACKBONE|DICT|DIRECT
     77 O         125.5078  131.3416   15.7902 O.2      11 ARG14      -0.5000 BACKBONE|DICT|DIRECT
     78 CB        124.4781  132.2036   12.9974 C.3      11 ARG14      -0.1200 DICT
     79 CG        122.9758  132.1341   13.3491 C.3      11 ARG14      -0.0500 DICT
     80 CD        122.1093  131.4911   12.2573 C.3      11 ARG14       0.1900 DICT
     81 NE        121.9601  132.3627   11.0793 N.pl3    11 ARG14      -0.7000 DICT
     82 CZ        122.4629  132.1717    9.8456 C.cat    11 ARG14       0.6399 DICT
     83 NH1       123.2328  131.1174    9.5393 N.pl3    11 ARG14      -0.8000 DICT
     84 NH2       122.1820  133.0646    8.8885 N.pl3    11 ARG14      -0.8000 DICT
     85 N         124.4044  133.2819   16.2461 N.am     12 GLY15      -0.5000 BACKBONE|DICT|DIRECT
     86 CA        123.9738  132.9583   17.6045 C.3      12 GLY15       0.0800 BACKBONE|DICT|DIRECT
     87 C         122.4754  132.6328   17.6188 C.2      12 GLY15       0.5000 BACKBONE|DICT|DIRECT
     88 O         121.7895  132.7037   16.5967 O.2      12 GLY15      -0.5000 BACKBONE|DICT|DIRECT
     89 N         121.9784  132.2981   18.8172 N.am     13 MET16      -0.5000 BACKBONE|DICT|DIRECT
     90 CA        120.5727  132.0260   19.1153 C.3      13 MET16       0.1400 BACKBONE|DICT|DIRECT
     91 C         120.1339  132.8859   20.3111 C.2      13 MET16       0.5000 BACKBONE|DICT|DIRECT
     92 O         120.9442  133.1620   21.1957 O.2      13 MET16      -0.5000 BACKBONE|DICT|DIRECT
     93 CB        120.4001  130.5114   19.3852 C.3      13 MET16      -0.1200 DICT
     94 CG        120.9757  129.9999   20.7227 C.3      13 MET16       0.0475 DICT
     95 SD        121.0201  128.2005   20.9222 S.3      13 MET16      -0.3350 DICT
     96 CE        119.2574  127.7948   20.8067 C.3      13 MET16      -0.0125 DICT
     97 N         118.8445  133.2551   20.3307 N.am     14 GLN17      -0.5000 BACKBONE|DICT|DIRECT
     98 CA        118.2191  133.9859   21.4332 C.3      14 GLN17       0.1400 BACKBONE|DICT|DIRECT
     99 C         117.6719  132.9943   22.4725 C.2      14 GLN17       0.5000 BACKBONE|DICT|DIRECT
    100 O         117.0164  132.0205   22.0996 O.2      14 GLN17      -0.5000 BACKBONE|DICT|DIRECT
    101 CB        117.0767  134.8732   20.8830 C.3      14 GLN17      -0.1200 DICT
    102 CG        117.4610  135.9049   19.7971 C.3      14 GLN17      -0.1200 DICT
    103 CD        118.4771  136.9583   20.2502 C.2      14 GLN17       0.5000 DICT
    104 NE2       118.0667  138.2275   20.2846 N.am     14 GLN17      -0.7600 DICT
    105 OE1       119.6291  136.6418   20.5329 O.2      14 GLN17      -0.5000 DICT
    106 N         117.9352  133.2874   23.7539 N.am     15 LEU18      -0.5000 BACKBONE|DICT|DIRECT
    107 CA        117.4361  132.5529   24.9145 C.3      15 LEU18       0.1400 BACKBONE|DICT|DIRECT
    108 C         116.6176  133.5222   25.7727 C.2      15 LEU18       0.5000 BACKBONE|DICT|DIRECT
    109 O         117.1154  134.6030   26.0843 O.2      15 LEU18      -0.5000 BACKBONE|DICT|DIRECT
    110 CB        118.6221  132.0213   25.7589 C.3      15 LEU18      -0.1200 DICT
    111 CG        119.6066  131.0851   25.0274 C.3      15 LEU18      -0.0600 DICT
    112 CD1       120.7662  130.7062   25.9635 C.3      15 LEU18      -0.1800 DICT
    113 CD2       118.9244  129.8304   24.4503 C.3      15 LEU18      -0.1800 DICT
    114 N         115.4087  133.1083   26.1823 N.am     16 THR19      -0.5000 BACKBONE|DICT|DIRECT
    115 CA        114.5964  133.8440   27.1531 C.3      16 THR19       0.1400 BACKBONE|DICT|DIRECT
    116 C         115.0563  133.4811   28.5766 C.2      16 THR19       0.5000 BACKBONE|DICT|DIRECT
    117 O         115.0486  132.3005   28.9295 O.2      16 THR19      -0.5000 BACKBONE|DICT|DIRECT
    118 CB        113.0890  133.5019   27.0184 C.3      16 THR19       0.2050 DICT
    119 CG2       112.1655  134.1826   28.0486 C.3      16 THR19      -0.1800 DICT
    120 OG1       112.6494  133.8812   25.7290 O.3      16 THR19      -0.6830 DICT
    121 N         115.4603  134.4990   29.3525 N.am     17 VAL20      -0.5000 BACKBONE|DICT|DIRECT
    122 CA        115.9393  134.3412   30.7249 C.3      17 VAL20       0.1400 BACKBONE|DICT|DIRECT
    123 C         115.3549  135.4941   31.5602 C.2      17 VAL20       0.5000 BACKBONE|DICT|DIRECT
    124 O         115.6205  136.6542   31.2523 O.2      17 VAL20      -0.5000 BACKBONE|DICT|DIRECT
    125 CB        117.4990  134.3952   30.8272 C.3      17 VAL20      -0.0600 DICT
    126 CG1       118.0139  134.0725   32.2460 C.3      17 VAL20      -0.1800 DICT
    127 CG2       118.2031  133.4598   29.8264 C.3      17 VAL20      -0.1800 DICT
    128 N         114.5707  135.1530   32.5976 N.am     18 PHE21      -0.5000 BACKBONE|DICT|DIRECT
    129 CA        114.0162  136.0553   33.6230 C.3      18 PHE21       0.1400 BACKBONE|DICT|DIRECT
    130 C         113.2045  137.2503   33.0668 C.2      18 PHE21       0.5000 BACKBONE|DICT|DIRECT
    131 O         113.3525  138.3724   33.5535 O.2      18 PHE21      -0.5000 BACKBONE|DICT|DIRECT
    132 CB        115.1358  136.5150   34.5954 C.3      18 PHE21      -0.0050 DICT
    133 CG        115.9585  135.4289   35.2755 C.ar     18 PHE21      -0.1150 DICT
    134 CD1       115.4077  134.1656   35.5893 C.ar     18 PHE21      -0.1150 DICT
    135 CD2       117.2526  135.7394   35.7492 C.ar     18 PHE21      -0.1150 DICT
    136 CE1       116.1627  133.2327   36.2824 C.ar     18 PHE21      -0.1150 DICT
    137 CE2       117.9899  134.7900   36.4445 C.ar     18 PHE21      -0.1150 DICT
    138 CZ        117.4470  133.5393   36.7031 C.ar     18 PHE21      -0.1150 DICT
    139 N         112.3751  136.9953   32.0398 N.am     19 GLY22      -0.5000 BACKBONE|DICT|DIRECT
    140 CA        111.5289  138.0023   31.3880 C.3      19 GLY22       0.0800 BACKBONE|DICT|DIRECT
    141 C         112.3034  138.9504   30.4507 C.2      19 GLY22       0.5000 BACKBONE|DICT|DIRECT
    142 O         111.7014  139.8815   29.9193 O.2      19 GLY22      -0.5000 BACKBONE|DICT|DIRECT
    143 N         113.6106  138.7201   30.2475 N.am     20 GLY23      -0.5000 BACKBONE|DICT|DIRECT
    144 CA        114.4566  139.4175   29.2824 C.3      20 GLY23       0.0800 BACKBONE|DICT|DIRECT
    145 C         115.0655  138.3737   28.3398 C.2      20 GLY23       0.5000 BACKBONE|DICT|DIRECT
    146 O         114.5943  137.2365   28.2659 O.2      20 GLY23      -0.5000 BACKBONE|DICT|DIRECT
    147 N         116.1132  138.7817   27.6078 N.am     21 THR24      -0.5000 BACKBONE|DICT|DIRECT
    148 CA        116.7894  137.9537   26.6083 C.3      21 THR24       0.1400 BACKBONE|DICT|DIRECT
    149 C         118.3138  137.9776   26.8256 C.2      21 THR24       0.5000 BACKBONE|DICT|DIRECT
    150 O         118.8617  138.9707   27.3071 O.2      21 THR24      -0.5000 BACKBONE|DICT|DIRECT
    151 CB        116.4646  138.4478   25.1670 C.3      21 THR24       0.2050 DICT
    152 CG2       117.1722  137.7156   24.0069 C.3      21 THR24      -0.1800 DICT
    153 OG1       115.0732  138.3279   24.9434 O.3      21 THR24      -0.6830 DICT
    154 N         118.9596  136.8668   26.4449 N.am     22 VAL25      -0.5000 BACKBONE|DICT|DIRECT
    155 CA        120.4059  136.6858   26.3730 C.3      22 VAL25       0.1400 BACKBONE|DICT|DIRECT
    156 C         120.7125  135.9729   25.0478 C.2      22 VAL25       0.5000 BACKBONE|DICT|DIRECT
    157 O         120.0444  134.9929   24.7215 O.2      22 VAL25      -0.5000 BACKBONE|DICT|DIRECT
    158 CB        120.9174  135.8047   27.5509 C.3      22 VAL25      -0.0600 DICT
    159 CG1       122.3655  135.2816   27.4172 C.3      22 VAL25      -0.1800 DICT
    160 CG2       120.7710  136.5533   28.8832 C.3      22 VAL25      -0.1800 DICT
    161 N         121.7292  136.4571   24.3221 N.am     23 THR26      -0.5000 BACKBONE|DICT|DIRECT
    162 CA        122.2233  135.8171   23.1056 C.3      23 THR26       0.1400 BACKBONE|DICT|DIRECT
    163 C         123.3428  134.8197   23.4555 C.2      23 THR26       0.5000 BACKBONE|DICT|DIRECT
    164 O         124.2390  135.1760   24.2183 O.2      23 THR26      -0.5000 BACKBONE|DICT|DIRECT
    165 CB        122.8119  136.8489   22.1114 C.3      23 THR26       0.2050 DICT
    166 CG2       123.2049  136.2228   20.7628 C.3      23 THR26      -0.1800 DICT
    167 OG1       121.8588  137.8612   21.8513 O.3      23 THR26      -0.6830 DICT
    168 N         123.2813  133.6101   22.8784 N.am     24 ALA27      -0.5000 BACKBONE|DICT|DIRECT
    169 CA        124.2695  132.5511   23.0724 C.3      24 ALA27       0.1400 BACKBONE|DICT|DIRECT
    170 C         124.8729  132.1221   21.7282 C.2      24 ALA27       0.5000 BACKBONE|DICT|DIRECT
    171 O         124.1341  131.8880   20.7735 O.2      24 ALA27      -0.5000 BACKBONE|DICT|DIRECT
    172 CB        123.5972  131.3654   23.7776 C.3      24 ALA27      -0.1800 DICT
    173 N         126.2080  131.9992   21.7058 N.am     25 PHE28      -0.5000 BACKBONE|DICT|DIRECT
    174 CA        127.0106  131.5056   20.5893 C.3      25 PHE28       0.1400 BACKBONE|DICT|DIRECT
    175 C         127.7500  130.2545   21.0844 C.2      25 PHE28       0.5000 BACKBONE|DICT|DIRECT
    176 O         128.9039  130.3486   21.5021 O.2      25 PHE28      -0.5000 BACKBONE|DICT|DIRECT
    177 CB        128.0147  132.5836   20.1263 C.3      25 PHE28      -0.0050 DICT
    178 CG        127.4386  133.8672   19.5665 C.ar     25 PHE28      -0.1150 DICT
    179 CD1       127.0092  134.8824   20.4430 C.ar     25 PHE28      -0.1150 DICT
    180 CD2       127.2279  134.0201   18.1803 C.ar     25 PHE28      -0.1150 DICT
    181 CE1       126.4534  136.0472   19.9354 C.ar     25 PHE28      -0.1150 DICT
    182 CE2       126.6693  135.1950   17.6921 C.ar     25 PHE28      -0.1150 DICT
    183 CZ        126.2812  136.2009   18.5675 C.ar     25 PHE28      -0.1150 DICT
    184 N         127.0543  129.1095   21.0749 N.am     26 LEU29      -0.5000 BACKBONE|DICT|DIRECT
    185 CA        127.5641  127.8453   21.6032 C.3      26 LEU29       0.1400 BACKBONE|DICT|DIRECT
    186 C         128.3837  127.0997   20.5357 C.2      26 LEU29       0.5000 BACKBONE|DICT|DIRECT
    187 O         127.8713  126.8741   19.4417 O.2      26 LEU29      -0.5000 BACKBONE|DICT|DIRECT
    188 CB        126.3724  126.9793   22.0722 C.3      26 LEU29      -0.1200 DICT
    189 CG        125.4536  127.6224   23.1372 C.3      26 LEU29      -0.0600 DICT
    190 CD1       124.2485  126.7086   23.4440 C.3      26 LEU29      -0.1800 DICT
    191 CD2       126.2129  128.0214   24.4175 C.3      26 LEU29      -0.1800 DICT
    192 N         129.6108  126.6786   20.8822 N.am     27 GLY30      -0.5000 BACKBONE|DICT|DIRECT
    193 CA        130.4100  125.7726   20.0538 C.3      27 GLY30       0.0800 BACKBONE|DICT|DIRECT
    194 C         131.1197  126.4709   18.8789 C.2      27 GLY30       0.5000 BACKBONE|DICT|DIRECT
    195 O         131.1533  125.9119   17.7829 O.2      27 GLY30      -0.5000 BACKBONE|DICT|DIRECT
    196 N         131.6884  127.6696   19.0974 N.am     28 ILE31      -0.5000 BACKBONE|DICT|DIRECT
    197 CA        132.5305  128.3894   18.1326 C.3      28 ILE31       0.1400 BACKBONE|DICT|DIRECT
    198 C         133.9730  127.8139   18.1870 C.2      28 ILE31       0.5000 BACKBONE|DICT|DIRECT
    199 O         134.5483  127.7987   19.2755 O.2      28 ILE31      -0.5000 BACKBONE|DICT|DIRECT
    200 CB        132.6587  129.9020   18.5050 C.3      28 ILE31      -0.0600 DICT
    201 CG1       131.2968  130.6196   18.6389 C.3      28 ILE31      -0.1200 DICT
    202 CG2       133.5562  130.6767   17.5082 C.3      28 ILE31      -0.1800 DICT
    203 CD1       131.3961  131.9624   19.3871 C.3      28 ILE31      -0.1800 DICT
    204 N         134.5507  127.3634   17.0476 N.am     29 PRO32      -0.1400 BACKBONE|DICT|DIRECT
    205 CA        135.9439  126.8751   17.0108 C.3      29 PRO32       0.0100 BACKBONE|DICT|DIRECT
    206 C         136.9675  128.0080   17.2096 C.2      29 PRO32       0.5000 BACKBONE|DICT|DIRECT
    207 O         136.8029  129.0798   16.6253 O.2      29 PRO32      -0.5000 BACKBONE|DICT|DIRECT
    208 CB        136.0652  126.2323   15.6193 C.3      29 PRO32      -0.1200 DICT
    209 CG        135.0620  126.9795   14.7559 C.3      29 PRO32      -0.1200 DICT
    210 CD        133.9290  127.2885   15.7271 C.3      29 PRO32      -0.0500 DICT
    211 N         138.0006  127.7386   18.0237 N.am     30 TYR33      -0.5000 BACKBONE|DICT|DIRECT
    212 CA        139.1113  128.6645   18.2819 C.3      30 TYR33       0.1400 BACKBONE|DICT|DIRECT
    213 C         140.4741  128.0910   17.8455 C.2      30 TYR33       0.5000 BACKBONE|DICT|DIRECT
    214 O         141.4547  128.8353   17.8576 O.2      30 TYR33      -0.5000 BACKBONE|DICT|DIRECT
    215 CB        139.0997  129.0716   19.7729 C.3      30 TYR33      -0.0050 DICT
    216 CG        139.4549  127.9856   20.7778 C.ar     30 TYR33      -0.1150 DICT
    217 CD1       140.8059  127.7059   21.0746 C.ar     30 TYR33      -0.1150 DICT
    218 CD2       138.4356  127.2548   21.4220 C.ar     30 TYR33      -0.1150 DICT
    219 CE1       141.1350  126.6801   21.9775 C.ar     30 TYR33      -0.1150 DICT
    220 CE2       138.7661  126.2527   22.3543 C.ar     30 TYR33      -0.1150 DICT
    221 CZ        140.1145  125.9604   22.6256 C.ar     30 TYR33       0.1500 DICT
    222 OH        140.4337  124.9830   23.5172 O.3      30 TYR33      -0.5850 DICT
    223 N         140.5220  126.8001   17.4783 N.am     31 ALA34      -0.5000 BACKBONE|DICT|DIRECT
    224 CA        141.7400  126.0913   17.0993 C.3      31 ALA34       0.1400 BACKBONE|DICT|DIRECT
    225 C         141.4326  125.0319   16.0374 C.2      31 ALA34       0.5000 BACKBONE|DICT|DIRECT
    226 O         140.2852  124.6080   15.8865 O.2      31 ALA34      -0.5000 BACKBONE|DICT|DIRECT
    227 CB        142.3546  125.4444   18.3495 C.3      31 ALA34      -0.1800 DICT
    228 N         142.4942  124.6154   15.3341 N.am     32 GLN35      -0.5000 BACKBONE|DICT|DIRECT
    229 CA        142.4759  123.5537   14.3334 C.3      32 GLN35       0.1400 BACKBONE|DICT|DIRECT
    230 C         142.3396  122.1805   15.0434 C.2      32 GLN35       0.5000 BACKBONE|DICT|DIRECT
    231 O         143.1397  121.9264   15.9469 O.2      32 GLN35      -0.5000 BACKBONE|DICT|DIRECT
    232 CB        143.7994  123.6678   13.5540 C.3      32 GLN35      -0.1200 DICT
    233 CG        143.8527  122.7961   12.2878 C.3      32 GLN35      -0.1200 DICT
    234 CD        145.0260  123.1928   11.3909 C.2      32 GLN35       0.5000 DICT
    235 NE2       144.7340  123.8163   10.2480 N.am     32 GLN35      -0.7600 DICT
    236 OE1       146.1814  122.9419   11.7227 O.2      32 GLN35      -0.5000 DICT
    237 N         141.3372  121.3453   14.6582 N.am     33 PRO36      -0.1400 BACKBONE|DICT|DIRECT
    238 CA        141.1042  119.9887   15.2158 C.3      33 PRO36       0.0100 BACKBONE|DICT|DIRECT
    239 C         142.3793  119.1181   15.3607 C.2      33 PRO36       0.5000 BACKBONE|DICT|DIRECT
    240 O         143.0198  118.8537   14.3411 O.2      33 PRO36      -0.5000 BACKBONE|DICT|DIRECT
    241 CB        140.1216  119.3664   14.2081 C.3      33 PRO36      -0.1200 DICT
    242 CG        139.3052  120.5410   13.7121 C.3      33 PRO36      -0.1200 DICT
    243 CD        140.3345  121.6565   13.6336 C.3      33 PRO36      -0.0500 DICT
    244 N         142.7702  118.7521   16.6082 N.am     34 PRO37      -0.1400 BACKBONE|DICT|DIRECT
    245 CA        144.0404  118.0511   16.8934 C.3      34 PRO37       0.0100 BACKBONE|DICT|DIRECT
    246 C         143.9991  116.5394   16.5599 C.2      34 PRO37       0.5000 BACKBONE|DICT|DIRECT
    247 O         144.2021  115.6993   17.4370 O.2      34 PRO37      -0.5000 BACKBONE|DICT|DIRECT
    248 CB        144.2673  118.3606   18.3840 C.3      34 PRO37      -0.1200 DICT
    249 CG        142.8641  118.4032   18.9630 C.3      34 PRO37      -0.1200 DICT
    250 CD        142.0548  119.0569   17.8496 C.3      34 PRO37      -0.0500 DICT
    251 N         143.7261  116.2364   15.2828 N.am     35 LEU38      -0.5000 BACKBONE|DICT|DIRECT
    252 CA        143.5285  114.8990   14.7318 C.3      35 LEU38       0.1400 BACKBONE|DICT|DIRECT
    253 C         144.7789  114.4491   13.9628 C.2      35 LEU38       0.5000 BACKBONE|DICT|DIRECT
    254 O         145.4949  115.2879   13.4108 O.2      35 LEU38      -0.5000 BACKBONE|DICT|DIRECT
    255 CB        142.3238  114.9395   13.7581 C.3      35 LEU38      -0.1200 DICT
    256 CG        141.0000  115.4834   14.3452 C.3      35 LEU38      -0.0600 DICT
    257 CD1       139.8905  115.5224   13.2738 C.3      35 LEU38      -0.1800 DICT
    258 CD2       140.5599  114.7315   15.6126 C.3      35 LEU38      -0.1800 DICT
    259 N         144.9807  113.1213   13.8920 N.am     36 GLY39      -0.5000 BACKBONE|DICT|DIRECT
    260 CA        146.0456  112.4862   13.1134 C.3      36 GLY39       0.0800 BACKBONE|DICT|DIRECT
    261 C         147.4174  112.8736   13.6747 C.2      36 GLY39       0.5000 BACKBONE|DICT|DIRECT
    262 O         147.6981  112.6121   14.8429 O.2      36 GLY39      -0.5000 BACKBONE|DICT|DIRECT
    263 N         148.2504  113.5066   12.8294 N.am     37 ARG40      -0.5000 BACKBONE|DICT|DIRECT
    264 CA        149.5769  114.0384   13.1655 C.3      37 ARG40       0.1400 BACKBONE|DICT|DIRECT
    265 C         149.5781  115.1492   14.2388 C.2      37 ARG40       0.5000 BACKBONE|DICT|DIRECT
    266 O         150.6163  115.3528   14.8690 O.2      37 ARG40      -0.5000 BACKBONE|DICT|DIRECT
    267 CB        150.2851  114.4996   11.8714 C.3      37 ARG40      -0.1200 DICT
    268 CG        149.6330  115.6953   11.1407 C.3      37 ARG40      -0.0500 DICT
    269 CD        150.4570  116.2033    9.9462 C.3      37 ARG40       0.1900 DICT
    270 NE        151.6833  116.8944   10.3747 N.pl3    37 ARG40      -0.7000 DICT
    271 CZ        151.7755  118.1899   10.7209 C.cat    37 ARG40       0.6399 DICT
    272 NH1       150.7158  119.0080   10.6512 N.pl3    37 ARG40      -0.8000 DICT
    273 NH2       152.9508  118.6745   11.1418 N.pl3    37 ARG40      -0.8000 DICT
    274 N         148.4364  115.8370   14.4238 N.am     38 LEU41      -0.5000 BACKBONE|DICT|DIRECT
    275 CA        148.2561  116.9148   15.3986 C.3      38 LEU41       0.1400 BACKBONE|DICT|DIRECT
    276 C         147.8606  116.4162   16.8009 C.2      38 LEU41       0.5000 BACKBONE|DICT|DIRECT
    277 O         147.8022  117.2434   17.7127 O.2      38 LEU41      -0.5000 BACKBONE|DICT|DIRECT
    278 CB        147.2325  117.9414   14.8649 C.3      38 LEU41      -0.1200 DICT
    279 CG        147.6197  118.6282   13.5382 C.3      38 LEU41      -0.0600 DICT
    280 CD1       146.5130  119.6046   13.0870 C.3      38 LEU41      -0.1800 DICT
    281 CD2       148.9950  119.3190   13.6178 C.3      38 LEU41      -0.1800 DICT
    282 N         147.6409  115.0974   16.9816 N.am     39 ARG42      -0.5000 BACKBONE|DICT|DIRECT
    283 CA        147.4891  114.4888   18.3055 C.3      39 ARG42       0.1400 BACKBONE|DICT|DIRECT
    284 C         148.8122  114.5908   19.0909 C.2      39 ARG42       0.5000 BACKBONE|DICT|DIRECT
    285 O         149.8805  114.3222   18.5366 O.2      39 ARG42      -0.5000 BACKBONE|DICT|DIRECT
    286 CB        147.0064  113.0241   18.1965 C.3      39 ARG42      -0.1200 DICT
    287 CG        146.6441  112.4040   19.5681 C.3      39 ARG42      -0.0500 DICT
    288 CD        146.4715  110.8802   19.5611 C.3      39 ARG42       0.1900 DICT
    289 NE        145.2366  110.4431   18.9046 N.pl3    39 ARG42      -0.7000 DICT
    290 CZ        144.9439  109.1768   18.5715 C.cat    39 ARG42       0.6399 DICT
    291 NH1       145.7982  108.1804   18.8128 N.pl3    39 ARG42      -0.8000 DICT
    292 NH2       143.7737  108.8851   17.9977 N.pl3    39 ARG42      -0.8000 DICT
    293 N         148.6836  114.9886   20.3661 N.am     40 PHE43      -0.5000 BACKBONE|DICT|DIRECT
    294 CA        149.7402  115.2330   21.3535 C.3      40 PHE43       0.1400 BACKBONE|DICT|DIRECT
    295 C         150.5443  116.5301   21.1327 C.2      40 PHE43       0.5000 BACKBONE|DICT|DIRECT
    296 O         151.3309  116.8772   22.0076 O.2      40 PHE43      -0.5000 BACKBONE|DICT|DIRECT
    297 CB        150.6906  114.0230   21.5363 C.3      40 PHE43      -0.0050 DICT
    298 CG        150.0253  112.7003   21.8687 C.ar     40 PHE43      -0.1150 DICT
    299 CD1       149.3259  112.5302   23.0825 C.ar     40 PHE43      -0.1150 DICT
    300 CD2       150.0645  111.6383   20.9405 C.ar     40 PHE43      -0.1150 DICT
    301 CE1       148.7154  111.3145   23.3630 C.ar     40 PHE43      -0.1150 DICT
    302 CE2       149.4485  110.4333   21.2424 C.ar     40 PHE43      -0.1150 DICT
    303 CZ        148.7818  110.2694   22.4503 C.ar     40 PHE43      -0.1150 DICT
    304 N         150.3385  117.2476   20.0168 N.am     41 LYS44      -0.5000 BACKBONE|DICT|DIRECT
    305 CA        150.9638  118.5472   19.7628 C.3      41 LYS44       0.1400 BACKBONE|DICT|DIRECT
    306 C         150.1864  119.6928   20.4284 C.2      41 LYS44       0.5000 BACKBONE|DICT|DIRECT
    307 O         149.0066  119.5399   20.7485 O.2      41 LYS44      -0.5000 BACKBONE|DICT|DIRECT
    308 CB        151.0568  118.7790   18.2404 C.3      41 LYS44      -0.1200 DICT
    309 CG        152.1046  117.8868   17.5622 C.3      41 LYS44      -0.1200 DICT
    310 CD        152.3272  118.2600   16.0870 C.3      41 LYS44      -0.1200 DICT
    311 CE        153.5588  117.5827   15.4738 C.3      41 LYS44       0.1900 DICT
    312 NZ        153.4629  116.1171   15.5396 N.4      41 LYS44      -0.3000 DICT
    313 N         150.8591  120.8497   20.5549 N.am     42 LYS45      -0.5000 BACKBONE|DICT|DIRECT
    314 CA        150.2498  122.1490   20.8600 C.3      42 LYS45       0.1400 BACKBONE|DICT|DIRECT
    315 C         149.1972  122.5310   19.7896 C.2      42 LYS45       0.5000 BACKBONE|DICT|DIRECT
    316 O         149.3905  122.1852   18.6210 O.2      42 LYS45      -0.5000 BACKBONE|DICT|DIRECT
    317 CB        151.3690  123.2117   20.9137 C.3      42 LYS45      -0.1200 DICT
    318 CG        152.2799  123.0762   22.1478 C.3      42 LYS45      -0.1200 DICT
    319 CD        153.4644  124.0604   22.1732 C.3      42 LYS45      -0.1200 DICT
    320 CE        153.0571  125.5426   22.2202 C.3      42 LYS45       0.1900 DICT
    321 NZ        154.2306  126.4207   22.3625 N.4      42 LYS45      -0.3000 DICT
    322 N         148.0951  123.2000   20.2003 N.am     43 PRO46      -0.1400 BACKBONE|DICT|DIRECT
    323 CA        146.9771  123.5139   19.2952 C.3      43 PRO46       0.0100 BACKBONE|DICT|DIRECT
    324 C         147.3747  124.5209   18.2063 C.2      43 PRO46       0.5000 BACKBONE|DICT|DIRECT
    325 O         147.7616  125.6472   18.5205 O.2      43 PRO46      -0.5000 BACKBONE|DICT|DIRECT
    326 CB        145.9025  124.0745   20.2331 C.3      43 PRO46      -0.1200 DICT
    327 CG        146.6856  124.7016   21.3744 C.3      43 PRO46      -0.1200 DICT
    328 CD        147.8697  123.7559   21.5355 C.3      43 PRO46      -0.0500 DICT
    329 N         147.2897  124.0741   16.9459 N.am     44 GLN47      -0.5000 BACKBONE|DICT|DIRECT
    330 CA        147.5901  124.8897   15.7735 C.3      44 GLN47       0.1400 BACKBONE|DICT|DIRECT
    331 C         146.4905  125.9369   15.5419 C.2      44 GLN47       0.5000 BACKBONE|DICT|DIRECT
    332 O         145.3183  125.6717   15.8195 O.2      44 GLN47      -0.5000 BACKBONE|DICT|DIRECT
    333 CB        147.7697  123.9683   14.5471 C.3      44 GLN47      -0.1200 DICT
    334 CG        148.8877  122.9121   14.6790 C.3      44 GLN47      -0.1200 DICT
    335 CD        150.2591  123.5016   15.0194 C.2      44 GLN47       0.5000 DICT
    336 NE2       150.8865  123.0153   16.0916 N.am     44 GLN47      -0.7600 DICT
    337 OE1       150.7525  124.3794   14.3158 O.2      44 GLN47      -0.5000 DICT
    338 N         146.9076  127.1113   15.0424 N.am     45 SER48      -0.5000 BACKBONE|DICT|DIRECT
    339 CA        146.0370  128.2501   14.7557 C.3      45 SER48       0.1400 BACKBONE|DICT|DIRECT
    340 C         145.0065  127.9065   13.6646 C.2      45 SER48       0.5000 BACKBONE|DICT|DIRECT
    341 O         145.3496  127.2482   12.6810 O.2      45 SER48      -0.5000 BACKBONE|DICT|DIRECT
    342 CB        146.9131  129.4612   14.3752 C.3      45 SER48       0.1450 DICT
    343 OG        146.1452  130.6418   14.2416 O.3      45 SER48      -0.6830 DICT
    344 N         143.7598  128.3436   13.8898 N.am     46 LEU49      -0.5000 BACKBONE|DICT|DIRECT
    345 CA        142.6007  128.0371   13.0569 C.3      46 LEU49       0.1400 BACKBONE|DICT|DIRECT
    346 C         142.6668  128.6914   11.6641 C.2      46 LEU49       0.5000 BACKBONE|DICT|DIRECT
    347 O         143.3644  129.6886   11.4729 O.2      46 LEU49      -0.5000 BACKBONE|DICT|DIRECT
    348 CB        141.3453  128.4388   13.8645 C.3      46 LEU49      -0.1200 DICT
    349 CG        139.9640  128.1235   13.2477 C.3      46 LEU49      -0.0600 DICT
    350 CD1       139.7740  126.6270   12.9089 C.3      46 LEU49      -0.1800 DICT
    351 CD2       138.8653  128.6266   14.1933 C.3      46 LEU49      -0.1800 DICT
    352 N         141.9169  128.0945   10.7250 N.am     47 THR50      -0.5000 BACKBONE|DICT|DIRECT
    353 CA        141.7487  128.5043    9.3305 C.3      47 THR50       0.1400 BACKBONE|DICT|DIRECT
    354 C         140.9121  129.8081    9.1870 C.2      47 THR50       0.5000 BACKBONE|DICT|DIRECT
    355 O         141.0458  130.7135   10.0083 O.2      47 THR50      -0.5000 BACKBONE|DICT|DIRECT
    356 CB        141.1437  127.3251    8.5070 C.3      47 THR50       0.2050 DICT
    357 CG2       141.9292  126.0098    8.6446 C.3      47 THR50      -0.1800 DICT
    358 OG1       139.7831  127.0804    8.8215 O.3      47 THR50      -0.6830 DICT
    359 N         140.1148  129.9299    8.1156 N.am     48 LYS51      -0.5000 BACKBONE|DICT|DIRECT
    360 CA        139.3753  131.1340    7.7544 C.3      48 LYS51       0.1400 BACKBONE|DICT|DIRECT
    361 C         138.2893  130.7434    6.7468 C.2      48 LYS51       0.5000 BACKBONE|DICT|DIRECT
    362 O         138.6087  130.4381    5.5979 O.2      48 LYS51      -0.5000 BACKBONE|DICT|DIRECT
    363 CB        140.3378  132.2554    7.2765 C.3      48 LYS51      -0.1200 DICT
    364 CG        141.4136  131.8286    6.2501 C.3      48 LYS51      -0.1200 DICT
    365 CD        142.5856  132.8213    6.1569 C.3      48 LYS51      -0.1200 DICT
    366 CE        143.8594  132.1998    5.5599 C.3      48 LYS51       0.1900 DICT
    367 NZ        143.6463  131.7042    4.1895 N.4      48 LYS51      -0.3000 DICT
    368 N         137.0324  130.7239    7.2208 N.am     49 TRP52      -0.5000 BACKBONE|DICT|DIRECT
    369 CA        135.8523  130.3361    6.4484 C.3      49 TRP52       0.1400 BACKBONE|DICT|DIRECT
    370 C         135.1185  131.5848    5.9271 C.2      49 TRP52       0.5000 BACKBONE|DICT|DIRECT
    371 O         135.0972  132.6170    6.6000 O.2      49 TRP52      -0.5000 BACKBONE|DICT|DIRECT
    372 CB        134.9468  129.4319    7.3167 C.3      49 TRP52      -0.1200 DICT
    373 CG        134.3051  130.0231    8.5422 C.ar     49 TRP52       0.0750 DICT
    374 CD1       133.1108  130.6546    8.5664 C.ar     49 TRP52      -0.1150 DICT
    375 CD2       134.8172  130.0963    9.9083 C.ar     49 TRP52      -0.0550 DICT
    376 CE2       133.8682  130.8021   10.7112 C.ar     49 TRP52       0.1300 DICT
    377 CE3       135.9904  129.6442   10.5555 C.ar     49 TRP52      -0.1150 DICT
    378 NE1       132.8496  131.1155    9.8383 N.pl3    49 TRP52      -0.5700 DICT
    379 CZ2       134.0720  131.0502   12.0796 C.ar     49 TRP52      -0.1150 DICT
    380 CZ3       136.2031  129.8854   11.9267 C.ar     49 TRP52      -0.1150 DICT
    381 CH2       135.2501  130.5863   12.6914 C.ar     49 TRP52      -0.1150 DICT
    382 N         134.5343  131.4548    4.7258 N.am     50 SER53      -0.5000 BACKBONE|DICT|DIRECT
    383 CA        133.8439  132.5299    4.0077 C.3      50 SER53       0.1400 BACKBONE|DICT|DIRECT
    384 C         132.3312  132.6051    4.2995 C.2      50 SER53       0.5000 BACKBONE|DICT|DIRECT
    385 O         131.7394  133.6610    4.0756 O.2      50 SER53      -0.5000 BACKBONE|DICT|DIRECT
    386 CB        134.1350  132.3632    2.5011 C.3      50 SER53       0.1450 DICT
    387 OG        133.5217  131.2074    1.9591 O.3      50 SER53      -0.6830 DICT
    388 N         131.7398  131.5000    4.7834 N.am     51 ASP54      -0.5000 BACKBONE|DICT|DIRECT
    389 CA        130.3154  131.3445    5.0968 C.3      51 ASP54       0.1400 BACKBONE|DICT|DIRECT
    390 C         129.9880  131.8269    6.5313 C.2      51 ASP54       0.5000 BACKBONE|DICT|DIRECT
    391 O         130.7745  132.5637    7.1303 O.2      51 ASP54      -0.5000 BACKBONE|DICT|DIRECT
    392 CB        129.7884  129.9083    4.7800 C.3      51 ASP54      -0.2200 DICT
    393 CG        130.6200  128.7130    5.2785 C.2      51 ASP54       0.7000 DICT
    394 OD1       131.6797  128.9253    5.9073 O.co2    51 ASP54      -0.8000 DICT
    395 OD2       130.1673  127.5804    5.0073 O.co2    51 ASP54      -0.8000 DICT
    396 N         128.8136  131.4281    7.0469 N.am     52 ILE55      -0.5000 BACKBONE|DICT|DIRECT
    397 CA        128.3695  131.6923    8.4131 C.3      52 ILE55       0.1400 BACKBONE|DICT|DIRECT
    398 C         128.3323  130.3504    9.1632 C.2      52 ILE55       0.5000 BACKBONE|DICT|DIRECT
    399 O         127.5906  129.4485    8.7698 O.2      52 ILE55      -0.5000 BACKBONE|DICT|DIRECT
    400 CB        126.9481  132.3332    8.4581 C.3      52 ILE55      -0.0600 DICT
    401 CG1       126.9084  133.6871    7.7096 C.3      52 ILE55      -0.1200 DICT
    402 CG2       126.4132  132.5196    9.8972 C.3      52 ILE55      -0.1800 DICT
    403 CD1       125.4892  134.1918    7.4115 C.3      52 ILE55      -0.1800 DICT
    404 N         129.1206  130.2651   10.2444 N.am     53 TRP56      -0.5000 BACKBONE|DICT|DIRECT
    405 CA        129.1429  129.1390   11.1733 C.3      53 TRP56       0.1400 BACKBONE|DICT|DIRECT
    406 C         127.9232  129.2045   12.1096 C.2      53 TRP56       0.5000 BACKBONE|DICT|DIRECT
    407 O         127.6914  130.2477   12.7148 O.2      53 TRP56      -0.5000 BACKBONE|DICT|DIRECT
    408 CB        130.4706  129.1918   11.9581 C.3      53 TRP56      -0.1200 DICT
    409 CG        130.6913  128.0990   12.9615 C.ar     53 TRP56       0.0750 DICT
    410 CD1       130.2307  128.0925   14.2333 C.ar     53 TRP56      -0.1150 DICT
    411 CD2       131.3570  126.8148   12.7712 C.ar     53 TRP56      -0.0550 DICT
    412 CE2       131.2269  126.0574   13.9748 C.ar     53 TRP56       0.1300 DICT
    413 CE3       132.0552  126.2060   11.7015 C.ar     53 TRP56      -0.1150 DICT
    414 NE1       130.5363  126.8887   14.8320 N.pl3    53 TRP56      -0.5700 DICT
    415 CZ2       131.7541  124.7614   14.1080 C.ar     53 TRP56      -0.1150 DICT
    416 CZ3       132.6054  124.9142   11.8300 C.ar     53 TRP56      -0.1150 DICT
    417 CH2       132.4548  124.1906   13.0296 C.ar     53 TRP56      -0.1150 DICT
    418 N         127.1824  128.0948   12.2441 N.am     54 ASN57      -0.5000 BACKBONE|DICT|DIRECT
    419 CA        126.0365  128.0023   13.1545 C.3      54 ASN57       0.1400 BACKBONE|DICT|DIRECT
    420 C         126.5175  127.5755   14.5483 C.2      54 ASN57       0.5000 BACKBONE|DICT|DIRECT
    421 O         126.7019  126.3832   14.7951 O.2      54 ASN57      -0.5000 BACKBONE|DICT|DIRECT
    422 CB        124.9811  127.0303   12.5763 C.3      54 ASN57      -0.1200 DICT
    423 CG        124.2882  127.5422   11.3060 C.2      54 ASN57       0.5000 DICT
    424 ND2       123.6898  126.6276   10.5415 N.am     54 ASN57      -0.7600 DICT
    425 OD1       124.2696  128.7390   11.0221 O.2      54 ASN57      -0.5000 DICT
    426 N         126.6919  128.5722   15.4318 N.am     55 ALA58      -0.5000 BACKBONE|DICT|DIRECT
    427 CA        127.0072  128.3925   16.8464 C.3      55 ALA58       0.1400 BACKBONE|DICT|DIRECT
    428 C         125.7001  128.4047   17.6611 C.2      55 ALA58       0.5000 BACKBONE|DICT|DIRECT
    429 O         125.4157  129.3747   18.3627 O.2      55 ALA58      -0.5000 BACKBONE|DICT|DIRECT
    430 CB        127.9986  129.4879   17.2861 C.3      55 ALA58      -0.1800 DICT
    431 N         124.9081  127.3315   17.5108 N.am     56 THR59      -0.5000 BACKBONE|DICT|DIRECT
    432 CA        123.5499  127.2116   18.0521 C.3      56 THR59       0.1400 BACKBONE|DICT|DIRECT
    433 C         123.3387  125.9026   18.8522 C.2      56 THR59       0.5000 BACKBONE|DICT|DIRECT
    434 O         122.2001  125.5956   19.2064 O.2      56 THR59      -0.5000 BACKBONE|DICT|DIRECT
    435 CB        122.4947  127.3094   16.9121 C.3      56 THR59       0.2050 DICT
    436 CG2       122.6149  128.5828   16.0557 C.3      56 THR59      -0.1800 DICT
    437 OG1       122.5173  126.1759   16.0611 O.3      56 THR59      -0.6830 DICT
    438 N         124.4260  125.1814   19.1741 N.am     57 LYS60      -0.5000 BACKBONE|DICT|DIRECT
    439 CA        124.4178  124.0234   20.0707 C.3      57 LYS60       0.1400 BACKBONE|DICT|DIRECT
    440 C         125.8300  123.8063   20.6298 C.2      57 LYS60       0.5000 BACKBONE|DICT|DIRECT
    441 O         126.8066  124.1742   19.9747 O.2      57 LYS60      -0.5000 BACKBONE|DICT|DIRECT
    442 CB        123.8707  122.7625   19.3500 C.3      57 LYS60      -0.1200 DICT
    443 CG        124.8269  122.0896   18.3427 C.3      57 LYS60      -0.1200 DICT
    444 CD        124.1968  120.8646   17.6607 C.3      57 LYS60      -0.1200 DICT
    445 CE        125.2062  120.0170   16.8701 C.3      57 LYS60       0.1900 DICT
    446 NZ        125.8335  120.7791   15.7767 N.4      57 LYS60      -0.3000 DICT
    447 N         125.9143  123.1638   21.8079 N.am     58 TYR61      -0.5000 BACKBONE|DICT|DIRECT
    448 CA        127.1762  122.7281   22.4104 C.3      58 TYR61       0.1400 BACKBONE|DICT|DIRECT
    449 C         127.9076  121.7173   21.5114 C.2      58 TYR61       0.5000 BACKBONE|DICT|DIRECT
    450 O         127.3390  120.6772   21.1753 O.2      58 TYR61      -0.5000 BACKBONE|DICT|DIRECT
    451 CB        126.9169  122.0894   23.7902 C.3      58 TYR61      -0.0050 DICT
    452 CG        126.4202  123.0199   24.8833 C.ar     58 TYR61      -0.1150 DICT
    453 CD1       127.2111  124.1105   25.3013 C.ar     58 TYR61      -0.1150 DICT
    454 CD2       125.1971  122.7575   25.5354 C.ar     58 TYR61      -0.1150 DICT
    455 CE1       126.7908  124.9237   26.3720 C.ar     58 TYR61      -0.1150 DICT
    456 CE2       124.7796  123.5660   26.6101 C.ar     58 TYR61      -0.1150 DICT
    457 CZ        125.5806  124.6434   27.0356 C.ar     58 TYR61       0.1500 DICT
    458 OH        125.1902  125.4067   28.0962 O.3      58 TYR61      -0.5850 DICT
    459 N         129.1607  122.0455   21.1630 N.am     59 ALA62      -0.5000 BACKBONE|DICT|DIRECT
    460 CA        130.0685  121.1694   20.4255 C.3      59 ALA62       0.1400 BACKBONE|DICT|DIRECT
    461 C         130.6217  120.0352   21.3102 C.2      59 ALA62       0.5000 BACKBONE|DICT|DIRECT
    462 O         130.4173  120.0430   22.5262 O.2      59 ALA62      -0.5000 BACKBONE|DICT|DIRECT
    463 CB        131.1940  122.0318   19.8426 C.3      59 ALA62      -0.1800 DICT
    464 N         131.3020  119.0741   20.6625 N.am     60 ASN63      -0.5000 BACKBONE|DICT|DIRECT
    465 CA        131.8455  117.8470   21.2582 C.3      60 ASN63       0.1400 BACKBONE|DICT|DIRECT
    466 C         132.7323  118.0957   22.4899 C.2      60 ASN63       0.5000 BACKBONE|DICT|DIRECT
    467 O         133.5858  118.9847   22.4680 O.2      60 ASN63      -0.5000 BACKBONE|DICT|DIRECT
    468 CB        132.6905  117.0914   20.2082 C.3      60 ASN63      -0.1200 DICT
    469 CG        131.9301  116.6245   18.9642 C.2      60 ASN63       0.5000 DICT
    470 ND2       132.6221  116.5879   17.8234 N.am     60 ASN63      -0.7600 DICT
    471 OD1       130.7498  116.2889   19.0275 O.2      60 ASN63      -0.5000 DICT
    472 N         132.5416  117.2421   23.5066 N.am     61 SER64      -0.5000 BACKBONE|DICT|DIRECT
    473 CA        133.4295  117.0974   24.6581 C.3      61 SER64       0.1400 BACKBONE|DICT|DIRECT
    474 C         134.7388  116.4168   24.2275 C.2      61 SER64       0.5000 BACKBONE|DICT|DIRECT
    475 O         134.7304  115.6213   23.2869 O.2      61 SER64      -0.5000 BACKBONE|DICT|DIRECT
    476 CB        132.7254  116.2287   25.7189 C.3      61 SER64       0.1450 DICT
    477 OG        131.6577  116.9257   26.3196 O.3      61 SER64      -0.6830 DICT
    478 N         135.8387  116.7134   24.9353 N.am     62 CYS65      -0.5000 BACKBONE|DICT|DIRECT
    479 CA        137.1184  116.0347   24.7197 C.3      62 CYS65       0.1400 BACKBONE|DICT|DIRECT
    480 C         137.0957  114.6152   25.3065 C.2      62 CYS65       0.5000 BACKBONE|DICT|DIRECT
    481 O         136.4212  114.3907   26.3117 O.2      62 CYS65      -0.5000 BACKBONE|DICT|DIRECT
    482 CB        138.2626  116.8833   25.2990 C.3      62 CYS65       0.0975 DICT
    483 SG        138.4832  118.5042   24.5060 S.3      62 CYS65      -0.2175 DICT
    484 N         137.8259  113.6899   24.6577 N.am     63 CYS66      -0.5000 BACKBONE|DICT|DIRECT
    485 CA        137.9514  112.2788   25.0439 C.3      63 CYS66       0.1400 BACKBONE|DICT|DIRECT
    486 C         138.4446  112.1179   26.4930 C.2      63 CYS66       0.5000 BACKBONE|DICT|DIRECT
    487 O         139.4535  112.7153   26.8692 O.2      63 CYS66      -0.5000 BACKBONE|DICT|DIRECT
    488 CB        138.8853  111.5118   24.0911 C.3      63 CYS66       0.0600 DICT
    489 SG        138.0597  111.1808   22.5122 S.3      63 CYS66      -0.3350 DICT
    490 N         137.6882  111.3288   27.2684 N.am     64 GLN67      -0.5000 BACKBONE|DICT|DIRECT
    491 CA        137.8398  111.1659   28.7118 C.3      64 GLN67       0.1400 BACKBONE|DICT|DIRECT
    492 C         137.1730  109.8594   29.1615 C.2      64 GLN67       0.5000 BACKBONE|DICT|DIRECT
    493 O         136.2619  109.3664   28.4932 O.2      64 GLN67      -0.5000 BACKBONE|DICT|DIRECT
    494 CB        137.2372  112.3926   29.4376 C.3      64 GLN67      -0.1200 DICT
    495 CG        135.7324  112.6160   29.1826 C.3      64 GLN67      -0.1200 DICT
    496 CD        135.2525  113.9470   29.7502 C.2      64 GLN67       0.5000 DICT
    497 NE2       135.3266  115.0068   28.9457 N.am     64 GLN67      -0.7600 DICT
    498 OE1       134.8233  114.0179   30.8980 O.2      64 GLN67      -0.5000 DICT
    499 N         137.6162  109.3572   30.3234 N.am     65 ASN68      -0.5000 BACKBONE|DICT|DIRECT
    500 CA        136.9771  108.2536   31.0428 C.3      65 ASN68       0.1400 BACKBONE|DICT|DIRECT
    501 C         135.7801  108.7900   31.8466 C.2      65 ASN68       0.5000 BACKBONE|DICT|DIRECT
    502 O         135.8952  109.8283   32.4974 O.2      65 ASN68      -0.5000 BACKBONE|DICT|DIRECT
    503 CB        138.0210  107.5823   31.9632 C.3      65 ASN68      -0.1200 DICT
    504 CG        139.0700  106.7806   31.1841 C.2      65 ASN68       0.5000 DICT
    505 ND2       140.3399  107.1857   31.2557 N.am     65 ASN68      -0.7600 DICT
    506 OD1       138.7354  105.7946   30.5315 O.2      65 ASN68      -0.5000 DICT
    507 N         134.6547  108.0637   31.7785 N.am     66 ILE69      -0.5000 BACKBONE|DICT|DIRECT
    508 CA        133.3956  108.3930   32.4543 C.3      66 ILE69       0.1400 BACKBONE|DICT|DIRECT
    509 C         133.3649  107.7857   33.8727 C.2      66 ILE69       0.5000 BACKBONE|DICT|DIRECT
    510 O         133.9128  106.7027   34.0851 O.2      66 ILE69      -0.5000 BACKBONE|DICT|DIRECT
    511 CB        132.1787  107.9059   31.5897 C.3      66 ILE69      -0.0600 DICT
    512 CG1       131.7674  108.9595   30.5319 C.3      66 ILE69      -0.1200 DICT
    513 CG2       130.8991  107.4887   32.3514 C.3      66 ILE69      -0.1800 DICT
    514 CD1       132.8866  109.4654   29.6110 C.3      66 ILE69      -0.1800 DICT
    515 N         132.7017  108.4887   34.8086 N.am     67 GLY70      -0.5000 BACKBONE|DICT|DIRECT
    516 CA        132.4806  108.0260   36.1771 C.3      67 GLY70       0.0800 BACKBONE|DICT|DIRECT
    517 C         131.3246  107.0192   36.1744 C.2      67 GLY70       0.5000 BACKBONE|DICT|DIRECT
    518 O         130.1711  107.4019   35.9799 O.2      67 GLY70      -0.5000 BACKBONE|DICT|DIRECT
    519 N         131.6570  105.7389   36.3995 N.am     68 GLN71      -0.5000 BACKBONE|DICT|DIRECT
    520 CA        130.7377  104.5963   36.3573 C.3      68 GLN71       0.1400 BACKBONE|DICT|DIRECT
    521 C         130.3568  104.0735   37.7573 C.2      68 GLN71       0.5000 BACKBONE|DICT|DIRECT
    522 O         129.6335  103.0812   37.8381 O.2      68 GLN71      -0.5000 BACKBONE|DICT|DIRECT
    523 CB        131.3943  103.4771   35.5159 C.3      68 GLN71      -0.1200 DICT
    524 CG        131.5315  103.8308   34.0231 C.3      68 GLN71      -0.1200 DICT
    525 CD        132.2832  102.7526   33.2446 C.2      68 GLN71       0.5000 DICT
    526 NE2       131.6084  101.6454   32.9298 N.am     68 GLN71      -0.7600 DICT
    527 OE1       133.4598  102.9148   32.9315 O.2      68 GLN71      -0.5000 DICT
    528 N         130.8598  104.7205   38.8251 N.am     69 SER72      -0.5000 BACKBONE|DICT|DIRECT
    529 CA        130.7573  104.2768   40.2196 C.3      69 SER72       0.1400 BACKBONE|DICT|DIRECT
    530 C         129.3277  104.1626   40.7782 C.2      69 SER72       0.5000 BACKBONE|DICT|DIRECT
    531 O         129.0991  103.2933   41.6187 O.2      69 SER72      -0.5000 BACKBONE|DICT|DIRECT
    532 CB        131.5980  105.2101   41.1112 C.3      69 SER72       0.1450 DICT
    533 OG        132.9760  104.9864   40.8934 O.3      69 SER72      -0.6830 DICT
    534 N         128.4009  105.0198   40.3116 N.am     70 PHE73      -0.5000 BACKBONE|DICT|DIRECT
    535 CA        127.0046  105.0321   40.7549 C.3      70 PHE73       0.1400 BACKBONE|DICT|DIRECT
    536 C         126.0887  105.2505   39.5281 C.2      70 PHE73       0.5000 BACKBONE|DICT|DIRECT
    537 O         125.6904  106.3887   39.2748 O.2      70 PHE73      -0.5000 BACKBONE|DICT|DIRECT
    538 CB        126.7942  106.1061   41.8546 C.3      70 PHE73      -0.0050 DICT
    539 CG        127.7186  106.0332   43.0598 C.ar     70 PHE73      -0.1150 DICT
    540 CD1       127.5457  105.0274   44.0334 C.ar     70 PHE73      -0.1150 DICT
    541 CD2       128.8467  106.8785   43.1437 C.ar     70 PHE73      -0.1150 DICT
    542 CE1       128.4386  104.9238   45.0923 C.ar     70 PHE73      -0.1150 DICT
    543 CE2       129.7314  106.7543   44.2068 C.ar     70 PHE73      -0.1150 DICT
    544 CZ        129.5233  105.7872   45.1811 C.ar     70 PHE73      -0.1150 DICT
    545 N         125.7779  104.1711   38.7668 N.am     71 PRO74      -0.1400 BACKBONE|DICT|DIRECT
    546 CA        124.8505  104.2363   37.6170 C.3      71 PRO74       0.0100 BACKBONE|DICT|DIRECT
    547 C         123.4145  104.6350   38.0081 C.2      71 PRO74       0.5000 BACKBONE|DICT|DIRECT
    548 O         122.8493  104.0493   38.9323 O.2      71 PRO74      -0.5000 BACKBONE|DICT|DIRECT
    549 CB        124.8961  102.8172   37.0147 C.3      71 PRO74      -0.1200 DICT
    550 CG        126.1847  102.2064   37.5339 C.3      71 PRO74      -0.1200 DICT
    551 CD        126.3066  102.8153   38.9217 C.3      71 PRO74      -0.0500 DICT
    552 N         122.8646  105.6277   37.2932 N.am     72 GLY75      -0.5000 BACKBONE|DICT|DIRECT
    553 CA        121.5023  106.1340   37.4702 C.3      72 GLY75       0.0800 BACKBONE|DICT|DIRECT
    554 C         121.3716  107.1383   38.6292 C.2      72 GLY75       0.5000 BACKBONE|DICT|DIRECT
    555 O         120.2527  107.5631   38.9161 O.2      72 GLY75      -0.5000 BACKBONE|DICT|DIRECT
    556 N         122.4811  107.5133   39.2903 N.am     73 PHE76      -0.5000 BACKBONE|DICT|DIRECT
    557 CA        122.5134  108.4492   40.4109 C.3      73 PHE76       0.1400 BACKBONE|DICT|DIRECT
    558 C         123.0490  109.8116   39.9483 C.2      73 PHE76       0.5000 BACKBONE|DICT|DIRECT
    559 O         124.1838  109.8924   39.4771 O.2      73 PHE76      -0.5000 BACKBONE|DICT|DIRECT
    560 CB        123.3381  107.8247   41.5531 C.3      73 PHE76      -0.0050 DICT
    561 CG        123.6049  108.7178   42.7507 C.ar     73 PHE76      -0.1150 DICT
    562 CD1       122.5599  109.0548   43.6374 C.ar     73 PHE76      -0.1150 DICT
    563 CD2       124.8754  109.3015   42.9294 C.ar     73 PHE76      -0.1150 DICT
    564 CE1       122.8025  109.9185   44.6976 C.ar     73 PHE76      -0.1150 DICT
    565 CE2       125.0955  110.1527   44.0003 C.ar     73 PHE76      -0.1150 DICT
    566 CZ        124.0674  110.4625   44.8800 C.ar     73 PHE76      -0.1150 DICT
    567 N         122.2141  110.8532   40.1072 N.am     74 HIS77      -0.5000 BACKBONE|DICT|DIRECT
    568 CA        122.4643  112.2212   39.6443 C.3      74 HIS77       0.1400 BACKBONE|DICT|DIRECT
    569 C         123.7068  112.9003   40.2505 C.2      74 HIS77       0.5000 BACKBONE|DICT|DIRECT
    570 O         124.3151  113.7153   39.5618 O.2      74 HIS77      -0.5000 BACKBONE|DICT|DIRECT
    571 CB        121.1976  113.0722   39.8810 C.3      74 HIS77      -0.0050 DICT
    572 CG        121.2773  114.4957   39.3777 C.2      74 HIS77       0.0150 DICT
    573 CD2       121.2905  115.7017   40.0439 C.2      74 HIS77      -0.0150 DICT
    574 ND1       121.3955  114.8117   38.0343 N.pl3    74 HIS77      -0.5700 DICT
    575 CE1       121.4709  116.1425   37.9479 C.2      74 HIS77       0.2950 DICT
    576 NE2       121.4165  116.7487   39.1277 N.2      74 HIS77      -0.4900 DICT
    577 N         124.0722  112.5596   41.4991 N.am     75 GLY78      -0.5000 BACKBONE|DICT|DIRECT
    578 CA        125.1849  113.1854   42.2184 C.3      75 GLY78       0.0800 BACKBONE|DICT|DIRECT
    579 C         126.5590  112.8974   41.5947 C.2      75 GLY78       0.5000 BACKBONE|DICT|DIRECT
    580 O         127.4667  113.7062   41.7753 O.2      75 GLY78      -0.5000 BACKBONE|DICT|DIRECT
    581 N         126.7056  111.7859   40.8535 N.am     76 SER79      -0.5000 BACKBONE|DICT|DIRECT
    582 CA        127.9117  111.4425   40.0990 C.3      76 SER79       0.1400 BACKBONE|DICT|DIRECT
    583 C         127.7517  111.7300   38.5936 C.2      76 SER79       0.5000 BACKBONE|DICT|DIRECT
    584 O         128.7287  112.1319   37.9619 O.2      76 SER79      -0.5000 BACKBONE|DICT|DIRECT
    585 CB        128.2875  109.9745   40.3891 C.3      76 SER79       0.1450 DICT
    586 OG        127.3656  109.0548   39.8378 O.3      76 SER79      -0.6830 DICT
    587 N         126.5392  111.5256   38.0463 N.am     77 GLU80      -0.5000 BACKBONE|DICT|DIRECT
    588 CA        126.2499  111.6476   36.6141 C.3      77 GLU80       0.1400 BACKBONE|DICT|DIRECT
    589 C         126.0764  113.0885   36.1019 C.2      77 GLU80       0.5000 BACKBONE|DICT|DIRECT
    590 O         126.1580  113.2873   34.8904 O.2      77 GLU80      -0.5000 BACKBONE|DICT|DIRECT
    591 CB        125.0469  110.7606   36.2454 C.3      77 GLU80      -0.1200 DICT
    592 CG        125.3628  109.2554   36.3701 C.3      77 GLU80      -0.2200 DICT
    593 CD        124.2142  108.3529   35.9203 C.2      77 GLU80       0.7000 DICT
    594 OE1       123.0454  108.7834   36.0332 O.co2    77 GLU80      -0.8000 DICT
    595 OE2       124.5267  107.2226   35.4862 O.co2    77 GLU80      -0.8000 DICT
    596 N         125.8967  114.0701   37.0036 N.am     78 MET81      -0.5000 BACKBONE|DICT|DIRECT
    597 CA        125.8970  115.5021   36.6758 C.3      78 MET81       0.1400 BACKBONE|DICT|DIRECT
    598 C         127.2792  116.0253   36.2289 C.2      78 MET81       0.5000 BACKBONE|DICT|DIRECT
    599 O         127.3330  117.0308   35.5215 O.2      78 MET81      -0.5000 BACKBONE|DICT|DIRECT
    600 CB        125.3485  116.3063   37.8750 C.3      78 MET81      -0.1200 DICT
    601 CG        126.2313  116.2967   39.1383 C.3      78 MET81       0.0475 DICT
    602 SD        125.4671  117.0712   40.5859 S.3      78 MET81      -0.3350 DICT
    603 CE        125.7187  118.8196   40.1755 C.3      78 MET81      -0.0125 DICT
    604 N         128.3549  115.3357   36.6475 N.am     79 TRP82      -0.5000 BACKBONE|DICT|DIRECT
    605 CA        129.7447  115.6605   36.3253 C.3      79 TRP82       0.1400 BACKBONE|DICT|DIRECT
    606 C         130.2275  115.0077   35.0184 C.2      79 TRP82       0.5000 BACKBONE|DICT|DIRECT
    607 O         131.1858  115.5080   34.4292 O.2      79 TRP82      -0.5000 BACKBONE|DICT|DIRECT
    608 CB        130.6430  115.2445   37.5052 C.3      79 TRP82      -0.1200 DICT
    609 CG        130.2815  115.8570   38.8260 C.ar     79 TRP82       0.0750 DICT
    610 CD1       129.5765  115.2525   39.8083 C.ar     79 TRP82      -0.1150 DICT
    611 CD2       130.5187  117.2210   39.2870 C.ar     79 TRP82      -0.0550 DICT
    612 CE2       129.9381  117.3676   40.5845 C.ar     79 TRP82       0.1300 DICT
    613 CE3       131.1654  118.3544   38.7384 C.ar     79 TRP82      -0.1150 DICT
    614 NE1       129.3773  116.1354   40.8493 N.pl3    79 TRP82      -0.5700 DICT
    615 CZ2       130.0054  118.5733   41.3036 C.ar     79 TRP82      -0.1150 DICT
    616 CZ3       131.2433  119.5670   39.4522 C.ar     79 TRP82      -0.1150 DICT
    617 CH2       130.6669  119.6740   40.7323 C.ar     79 TRP82      -0.1150 DICT
    618 N         129.5626  113.9204   34.5849 N.am     80 ASN83      -0.5000 BACKBONE|DICT|DIRECT
    619 CA        129.8480  113.2025   33.3372 C.3      80 ASN83       0.1400 BACKBONE|DICT|DIRECT
    620 C         129.4174  114.0400   32.1112 C.2      80 ASN83       0.5000 BACKBONE|DICT|DIRECT
    621 O         128.4087  114.7436   32.1958 O.2      80 ASN83      -0.5000 BACKBONE|DICT|DIRECT
    622 CB        129.0947  111.8493   33.3580 C.3      80 ASN83      -0.1200 DICT
    623 CG        129.6607  110.8094   34.3336 C.2      80 ASN83       0.5000 DICT
    624 ND2       128.8653  109.7831   34.6391 N.am     80 ASN83      -0.7600 DICT
    625 OD1       130.8023  110.9012   34.7805 O.2      80 ASN83      -0.5000 DICT
    626 N         130.1908  113.9555   31.0015 N.am     81 PRO84      -0.1400 BACKBONE|DICT|DIRECT
    627 CA        129.9653  114.7633   29.7878 C.3      81 PRO84       0.0100 BACKBONE|DICT|DIRECT
    628 C         128.6055  114.5023   29.1135 C.2      81 PRO84       0.5000 BACKBONE|DICT|DIRECT
    629 O         128.3017  113.3662   28.7506 O.2      81 PRO84      -0.5000 BACKBONE|DICT|DIRECT
    630 CB        131.1566  114.4088   28.8787 C.3      81 PRO84      -0.1200 DICT
    631 CG        131.5911  113.0269   29.3357 C.3      81 PRO84      -0.1200 DICT
    632 CD        131.3486  113.0767   30.8357 C.3      81 PRO84      -0.0500 DICT
    633 N         127.8190  115.5818   28.9867 N.am     82 ASN85      -0.5000 BACKBONE|DICT|DIRECT
    634 CA        126.4448  115.6078   28.4728 C.3      82 ASN85       0.1400 BACKBONE|DICT|DIRECT
    635 C         126.3482  115.8095   26.9414 C.2      82 ASN85       0.5000 BACKBONE|DICT|DIRECT
    636 O         125.2879  116.2011   26.4542 O.2      82 ASN85      -0.5000 BACKBONE|DICT|DIRECT
    637 CB        125.6175  116.6483   29.2787 C.3      82 ASN85      -0.1200 DICT
    638 CG        126.0565  118.1160   29.1379 C.2      82 ASN85       0.5000 DICT
    639 ND2       125.0975  119.0425   29.1743 N.am     82 ASN85      -0.7600 DICT
    640 OD1       127.2421  118.4198   29.0261 O.2      82 ASN85      -0.5000 DICT
    641 N         127.4372  115.5261   26.2108 N.am     83 THR86      -0.5000 BACKBONE|DICT|DIRECT
    642 CA        127.5310  115.6121   24.7530 C.3      83 THR86       0.1400 BACKBONE|DICT|DIRECT
    643 C         128.6963  114.7213   24.2677 C.2      83 THR86       0.5000 BACKBONE|DICT|DIRECT
    644 O         129.6000  114.4297   25.0555 O.2      83 THR86      -0.5000 BACKBONE|DICT|DIRECT
    645 CB        127.6934  117.0881   24.2731 C.3      83 THR86       0.2050 DICT
    646 CG2       128.9763  117.7895   24.7405 C.3      83 THR86      -0.1800 DICT
    647 OG1       127.6804  117.1845   22.8635 O.3      83 THR86      -0.6830 DICT
    648 N         128.6232  114.2770   22.9989 N.am     84 ASP87      -0.5000 BACKBONE|DICT|DIRECT
    649 CA        129.5012  113.2907   22.3476 C.3      84 ASP87       0.1400 BACKBONE|DICT|DIRECT
    650 C         131.0068  113.5518   22.5234 C.2      84 ASP87       0.5000 BACKBONE|DICT|DIRECT
    651 O         131.4475  114.6943   22.3983 O.2      84 ASP87      -0.5000 BACKBONE|DICT|DIRECT
    652 CB        129.2059  113.0970   20.8378 C.3      84 ASP87      -0.2200 DICT
    653 CG        127.7301  112.9110   20.4692 C.2      84 ASP87       0.7000 DICT
    654 OD1       127.4156  111.8279   19.9296 O.co2    84 ASP87      -0.8000 DICT
    655 OD2       126.9527  113.8690   20.6755 O.co2    84 ASP87      -0.8000 DICT
    656 N         131.7586  112.4704   22.7897 N.am     85 LEU88      -0.5000 BACKBONE|DICT|DIRECT
    657 CA        133.2136  112.4977   22.9299 C.3      85 LEU88       0.1400 BACKBONE|DICT|DIRECT
    658 C         133.8894  112.4202   21.5536 C.2      85 LEU88       0.5000 BACKBONE|DICT|DIRECT
    659 O         133.4798  111.6158   20.7154 O.2      85 LEU88      -0.5000 BACKBONE|DICT|DIRECT
    660 CB        133.6932  111.3261   23.8165 C.3      85 LEU88      -0.1200 DICT
    661 CG        133.0946  111.2724   25.2400 C.3      85 LEU88      -0.0600 DICT
    662 CD1       133.6516  110.0598   26.0160 C.3      85 LEU88      -0.1800 DICT
    663 CD2       133.2668  112.5900   26.0214 C.3      85 LEU88      -0.1800 DICT
    664 N         134.9330  113.2394   21.3696 N.am     86 SER89      -0.5000 BACKBONE|DICT|DIRECT
    665 CA        135.7491  113.2975   20.1596 C.3      86 SER89       0.1400 BACKBONE|DICT|DIRECT
    666 C         137.0812  113.9902   20.4854 C.2      86 SER89       0.5000 BACKBONE|DICT|DIRECT
    667 O         137.1541  114.7607   21.4415 O.2      86 SER89      -0.5000 BACKBONE|DICT|DIRECT
    668 CB        134.9667  114.0298   19.0422 C.3      86 SER89       0.1450 DICT
    669 OG        135.6718  114.0444   17.8164 O.3      86 SER89      -0.6830 DICT
    670 N         138.1117  113.7234   19.6681 N.am     87 GLU90      -0.5000 BACKBONE|DICT|DIRECT
    671 CA        139.3713  114.4737   19.6804 C.3      87 GLU90       0.1400 BACKBONE|DICT|DIRECT
    672 C         139.2183  115.8756   19.0624 C.2      87 GLU90       0.5000 BACKBONE|DICT|DIRECT
    673 O         139.9135  116.7963   19.4894 O.2      87 GLU90      -0.5000 BACKBONE|DICT|DIRECT
    674 CB        140.4509  113.6824   18.9320 C.3      87 GLU90      -0.1200 DICT
    675 CG        140.8666  112.3818   19.6313 C.3      87 GLU90      -0.2200 DICT
    676 CD        141.9653  111.6933   18.8330 C.2      87 GLU90       0.7000 DICT
    677 OE1       143.1071  112.1997   18.8806 O.co2    87 GLU90      -0.8000 DICT
    678 OE2       141.6494  110.6819   18.1705 O.co2    87 GLU90      -0.8000 DICT
    679 N         138.2819  116.0125   18.1060 N.am     88 ASP91      -0.5000 BACKBONE|DICT|DIRECT
    680 CA        137.7913  117.2772   17.5660 C.3      88 ASP91       0.1400 BACKBONE|DICT|DIRECT
    681 C         136.8582  117.8973   18.6238 C.2      88 ASP91       0.5000 BACKBONE|DICT|DIRECT
    682 O         135.6718  117.5703   18.6491 O.2      88 ASP91      -0.5000 BACKBONE|DICT|DIRECT
    683 CB        137.0982  117.0400   16.1977 C.3      88 ASP91      -0.2200 DICT
    684 CG        136.5203  118.2897   15.5217 C.2      88 ASP91       0.7000 DICT
    685 OD1       136.9050  119.4115   15.9168 O.co2    88 ASP91      -0.8000 DICT
    686 OD2       135.7202  118.0995   14.5815 O.co2    88 ASP91      -0.8000 DICT
    687 N         137.4389  118.7226   19.5095 N.am     89 CYS92      -0.5000 BACKBONE|DICT|DIRECT
    688 CA        136.7790  119.2211   20.7161 C.3      89 CYS92       0.1400 BACKBONE|DICT|DIRECT
    689 C         137.2195  120.6349   21.1255 C.2      89 CYS92       0.5000 BACKBONE|DICT|DIRECT
    690 O         136.7580  121.0957   22.1673 O.2      89 CYS92      -0.5000 BACKBONE|DICT|DIRECT
    691 CB        136.9962  118.2150   21.8637 C.3      89 CYS92       0.0975 DICT
    692 SG        138.6950  118.1015   22.5161 S.3      89 CYS92      -0.2175 DICT
    693 N         138.0746  121.3089   20.3349 N.am     90 LEU93      -0.5000 BACKBONE|DICT|DIRECT
    694 CA        138.6000  122.6395   20.6586 C.3      90 LEU93       0.1400 BACKBONE|DICT|DIRECT
    695 C         137.6248  123.7455   20.2125 C.2      90 LEU93       0.5000 BACKBONE|DICT|DIRECT
    696 O         137.8655  124.4350   19.2197 O.2      90 LEU93      -0.5000 BACKBONE|DICT|DIRECT
    697 CB        140.0203  122.8061   20.0730 C.3      90 LEU93      -0.1200 DICT
    698 CG        141.0474  121.7427   20.5278 C.3      90 LEU93      -0.0600 DICT
    699 CD1       142.4541  122.0966   20.0158 C.3      90 LEU93      -0.1800 DICT
    700 CD2       141.0694  121.5143   22.0492 C.3      90 LEU93      -0.1800 DICT
    701 N         136.5324  123.8721   20.9818 N.am     91 TYR94      -0.5000 BACKBONE|DICT|DIRECT
    702 CA        135.4400  124.8221   20.7853 C.3      91 TYR94       0.1400 BACKBONE|DICT|DIRECT
    703 C         135.1724  125.5800   22.0935 C.2      91 TYR94       0.5000 BACKBONE|DICT|DIRECT
    704 O         135.4494  125.0537   23.1737 O.2      91 TYR94      -0.5000 BACKBONE|DICT|DIRECT
    705 CB        134.1697  124.0554   20.3626 C.3      91 TYR94      -0.0050 DICT
    706 CG        134.2754  123.2842   19.0588 C.ar     91 TYR94      -0.1150 DICT
    707 CD1       134.6594  121.9281   19.0633 C.ar     91 TYR94      -0.1150 DICT
    708 CD2       133.9814  123.9162   17.8354 C.ar     91 TYR94      -0.1150 DICT
    709 CE1       134.8011  121.2237   17.8523 C.ar     91 TYR94      -0.1150 DICT
    710 CE2       134.1054  123.2096   16.6248 C.ar     91 TYR94      -0.1150 DICT
    711 CZ        134.5333  121.8691   16.6293 C.ar     91 TYR94       0.1500 DICT
    712 OH        134.6904  121.2067   15.4475 O.3      91 TYR94      -0.5850 DICT
    713 N         134.6089  126.7921   21.9665 N.am     92 LEU95      -0.5000 BACKBONE|DICT|DIRECT
    714 CA        134.2265  127.6452   23.0886 C.3      92 LEU95       0.1400 BACKBONE|DICT|DIRECT
    715 C         132.8279  128.2429   22.8878 C.2      92 LEU95       0.5000 BACKBONE|DICT|DIRECT
    716 O         132.3892  128.4659   21.7611 O.2      92 LEU95      -0.5000 BACKBONE|DICT|DIRECT
    717 CB        135.3449  128.6821   23.3880 C.3      92 LEU95      -0.1200 DICT
    718 CG        135.5670  129.8369   22.3747 C.3      92 LEU95      -0.0600 DICT
    719 CD1       134.4940  130.9432   22.4467 C.3      92 LEU95      -0.1800 DICT
    720 CD2       136.9690  130.4531   22.5518 C.3      92 LEU95      -0.1800 DICT
    721 N         132.1686  128.4961   24.0235 N.am     93 ASN96      -0.5000 BACKBONE|DICT|DIRECT
    722 CA        130.8368  129.0837   24.1455 C.3      93 ASN96       0.1400 BACKBONE|DICT|DIRECT
    723 C         130.9736  130.5536   24.5636 C.2      93 ASN96       0.5000 BACKBONE|DICT|DIRECT
    724 O         131.9363  130.8844   25.2566 O.2      93 ASN96      -0.5000 BACKBONE|DICT|DIRECT
    725 CB        130.0435  128.3315   25.2401 C.3      93 ASN96      -0.1200 DICT
    726 CG        129.9807  126.8144   25.0295 C.2      93 ASN96       0.5000 DICT
    727 ND2       130.3528  126.0461   26.0544 N.am     93 ASN96      -0.7600 DICT
    728 OD1       129.6072  126.3432   23.9578 O.2      93 ASN96      -0.5000 DICT
    729 N         130.0015  131.3974   24.1777 N.am     94 VAL97      -0.5000 BACKBONE|DICT|DIRECT
    730 CA        129.9315  132.7958   24.6092 C.3      94 VAL97       0.1400 BACKBONE|DICT|DIRECT
    731 C         128.4569  133.1809   24.8462 C.2      94 VAL97       0.5000 BACKBONE|DICT|DIRECT
    732 O         127.6507  133.0394   23.9297 O.2      94 VAL97      -0.5000 BACKBONE|DICT|DIRECT
    733 CB        130.5328  133.7970   23.5708 C.3      94 VAL97      -0.0600 DICT
    734 CG1       130.6018  135.2351   24.1228 C.3      94 VAL97      -0.1800 DICT
    735 CG2       131.9290  133.3930   23.0621 C.3      94 VAL97      -0.1800 DICT
    736 N         128.1463  133.6943   26.0486 N.am     95 TRP98      -0.5000 BACKBONE|DICT|DIRECT
    737 CA        126.8576  134.2955   26.4087 C.3      95 TRP98       0.1400 BACKBONE|DICT|DIRECT
    738 C         127.0263  135.8140   26.5318 C.2      95 TRP98       0.5000 BACKBONE|DICT|DIRECT
    739 O         127.9906  136.2663   27.1465 O.2      95 TRP98      -0.5000 BACKBONE|DICT|DIRECT
    740 CB        126.3369  133.7227   27.7395 C.3      95 TRP98      -0.1200 DICT
    741 CG        126.0127  132.2611   27.7457 C.ar     95 TRP98       0.0750 DICT
    742 CD1       124.8060  131.7276   27.4493 C.ar     95 TRP98      -0.1150 DICT
    743 CD2       126.8963  131.1305   28.0116 C.ar     95 TRP98      -0.0550 DICT
    744 CE2       126.1347  129.9282   27.9032 C.ar     95 TRP98       0.1300 DICT
    745 CE3       128.2632  130.9944   28.3477 C.ar     95 TRP98      -0.1150 DICT
    746 NE1       124.8682  130.3542   27.5622 N.pl3    95 TRP98      -0.5700 DICT
    747 CZ2       126.6976  128.6607   28.1294 C.ar     95 TRP98      -0.1150 DICT
    748 CZ3       128.8395  129.7295   28.5759 C.ar     95 TRP98      -0.1150 DICT
    749 CH2       128.0590  128.5615   28.4693 C.ar     95 TRP98      -0.1150 DICT
    750 N         126.0789  136.5591   25.9452 N.am     96 ILE99      -0.5000 BACKBONE|DICT|DIRECT
    751 CA        126.1022  138.0141   25.7928 C.3      96 ILE99       0.1400 BACKBONE|DICT|DIRECT
    752 C         124.7265  138.6011   26.1855 C.2      96 ILE99       0.5000 BACKBONE|DICT|DIRECT
    753 O         123.7148  138.0753   25.7201 O.2      96 ILE99      -0.5000 BACKBONE|DICT|DIRECT
    754 CB        126.4140  138.3608   24.3039 C.3      96 ILE99      -0.0600 DICT
    755 CG1       127.9196  138.1809   24.0116 C.3      96 ILE99      -0.1200 DICT
    756 CG2       125.9623  139.7449   23.7893 C.3      96 ILE99      -0.1800 DICT
    757 CD1       128.1574  137.4043   22.7231 C.3      96 ILE99      -0.1800 DICT
    758 N         124.6982  139.6865   26.9990 N.am     97 PRO100     -0.1400 BACKBONE|DICT|DIRECT
    759 CA        123.4621  140.4514   27.2843 C.3      97 PRO100      0.0100 BACKBONE|DICT|DIRECT
    760 C         122.7552  140.9854   26.0216 C.2      97 PRO100      0.5000 BACKBONE|DICT|DIRECT
    761 O         123.4344  141.4699   25.1179 O.2      97 PRO100     -0.5000 BACKBONE|DICT|DIRECT
    762 CB        123.9434  141.6304   28.1563 C.3      97 PRO100     -0.1200 DICT
    763 CG        125.3035  141.2245   28.6883 C.3      97 PRO100     -0.1200 DICT
    764 CD        125.8652  140.3113   27.6218 C.3      97 PRO100     -0.0500 DICT
    765 N         121.4156  140.9141   25.9999 N.am     98 ALA101     -0.5000 BACKBONE|DICT|DIRECT
    766 CA        120.5729  141.5560   24.9875 C.3      98 ALA101      0.1400 BACKBONE|DICT|DIRECT
    767 C         119.7288  142.6335   25.7059 C.2      98 ALA101      0.5000 BACKBONE|DICT|DIRECT
    768 O         119.0344  142.2736   26.6596 O.2      98 ALA101     -0.5000 BACKBONE|DICT|DIRECT
    769 CB        119.6741  140.4842   24.3552 C.3      98 ALA101     -0.1800 DICT
    770 N         119.7826  143.9237   25.2841 N.am     99 PRO102     -0.1400 BACKBONE|DICT|DIRECT
    771 CA        120.5739  144.5007   24.1728 C.3      99 PRO102      0.0100 BACKBONE|DICT|DIRECT
    772 C         122.0971  144.3989   24.3457 C.2      99 PRO102      0.5000 BACKBONE|DICT|DIRECT
    773 O         122.5816  144.3942   25.4764 O.2      99 PRO102     -0.5000 BACKBONE|DICT|DIRECT
    774 CB        120.1392  145.9801   24.1330 C.3      99 PRO102     -0.1200 DICT
    775 CG        118.7924  146.0181   24.8288 C.3      99 PRO102     -0.1200 DICT
    776 CD        118.9480  144.9546   25.9028 C.3      99 PRO102     -0.0500 DICT
    777 N         122.8003  144.3072   23.2042 N.am    100 LYS103     -0.5000 BACKBONE|DICT|DIRECT
    778 CA        124.2557  144.1779   23.0719 C.3     100 LYS103      0.1400 BACKBONE|DICT|DIRECT
    779 C         125.0165  145.2507   23.8924 C.2     100 LYS103      0.5000 BACKBONE|DICT|DIRECT
    780 O         124.7503  146.4370   23.6862 O.2     100 LYS103     -0.5000 BACKBONE|DICT|DIRECT
    781 CB        124.5796  144.3212   21.5673 C.3     100 LYS103     -0.1200 DICT
    782 CG        126.0578  144.0900   21.1960 C.3     100 LYS103     -0.1200 DICT
    783 CD        126.3688  144.5474   19.7623 C.3     100 LYS103     -0.1200 DICT
    784 CE        127.8049  144.2403   19.3201 C.3     100 LYS103      0.1900 DICT
    785 NZ        128.0094  142.7941   19.1544 N.4     100 LYS103     -0.3000 DICT
    786 N         125.9337  144.8401   24.8015 N.am    101 PRO104     -0.1400 BACKBONE|DICT|DIRECT
    787 CA        126.7585  145.7964   25.5627 C.3     101 PRO104      0.0100 BACKBONE|DICT|DIRECT
    788 C         127.7980  146.5081   24.6774 C.2     101 PRO104      0.5000 BACKBONE|DICT|DIRECT
    789 O         128.1625  145.9889   23.6239 O.2     101 PRO104     -0.5000 BACKBONE|DICT|DIRECT
    790 CB        127.4332  144.9134   26.6186 C.3     101 PRO104     -0.1200 DICT
    791 CG        127.5832  143.5602   25.9463 C.3     101 PRO104     -0.1200 DICT
    792 CD        126.3226  143.4574   25.0955 C.3     101 PRO104     -0.0500 DICT
    793 N         128.2487  147.6901   25.1186 N.am    102 LYS105     -0.5000 BACKBONE|DICT|DIRECT
    794 CA        129.2552  148.4753   24.4013 C.3     102 LYS105      0.1400 BACKBONE|DICT|DIRECT
    795 C         130.6943  148.1415   24.8291 C.2     102 LYS105      0.5000 BACKBONE|DICT|DIRECT
    796 O         131.5875  148.2368   23.9882 O.2     102 LYS105     -0.5000 BACKBONE|DICT|DIRECT
    797 CB        128.9409  149.9760   24.5540 C.3     102 LYS105     -0.1200 DICT
    798 CG        127.6678  150.3826   23.7902 C.3     102 LYS105     -0.1200 DICT
    799 CD        127.3529  151.8831   23.8942 C.3     102 LYS105     -0.1200 DICT
    800 CE        126.1595  152.3169   23.0271 C.3     102 LYS105      0.1900 DICT
    801 NZ        124.9073  151.6557   23.4362 N.4     102 LYS105     -0.3000 DICT
    802 N         130.9022  147.7553   26.1012 N.am    103 ASN106     -0.5000 BACKBONE|DICT|DIRECT
    803 CA        132.2277  147.4629   26.6523 C.3     103 ASN106      0.1400 BACKBONE|DICT|DIRECT
    804 C         132.0973  146.6602   27.9644 C.2     103 ASN106      0.5000 BACKBONE|DICT|DIRECT
    805 O         132.6365  147.0729   28.9925 O.2     103 ASN106     -0.5000 BACKBONE|DICT|DIRECT
    806 CB        133.0460  148.7818   26.8244 C.3     103 ASN106     -0.1200 DICT
    807 CG        134.5606  148.6221   26.6572 C.2     103 ASN106      0.5000 DICT
    808 ND2       135.3343  149.4089   27.4066 N.am    103 ASN106     -0.7600 DICT
    809 OD1       135.0344  147.8236   25.8526 O.2     103 ASN106     -0.5000 DICT
    810 N         131.3688  145.5291   27.9148 N.am    104 ALA107     -0.5000 BACKBONE|DICT|DIRECT
    811 CA        131.1224  144.6557   29.0686 C.3     104 ALA107      0.1400 BACKBONE|DICT|DIRECT
    812 C         132.3725  143.8994   29.5417 C.2     104 ALA107      0.5000 BACKBONE|DICT|DIRECT
    813 O         133.1210  143.3756   28.7190 O.2     104 ALA107     -0.5000 BACKBONE|DICT|DIRECT
    814 CB        130.0105  143.6476   28.7326 C.3     104 ALA107     -0.1800 DICT
    815 N         132.5245  143.7930   30.8707 N.am    105 THR108     -0.5000 BACKBONE|DICT|DIRECT
    816 CA        133.5121  142.9381   31.5334 C.3     105 THR108      0.1400 BACKBONE|DICT|DIRECT
    817 C         133.2641  141.4529   31.2037 C.2     105 THR108      0.5000 BACKBONE|DICT|DIRECT
    818 O         132.1132  141.0131   31.2069 O.2     105 THR108     -0.5000 BACKBONE|DICT|DIRECT
    819 CB        133.4202  143.1175   33.0702 C.3     105 THR108      0.2050 DICT
    820 CG2       134.2042  142.1161   33.9369 C.3     105 THR108     -0.1800 DICT
    821 OG1       133.8649  144.4208   33.3924 O.3     105 THR108     -0.6830 DICT
    822 N         134.3548  140.7268   30.9210 N.am    106 VAL109     -0.5000 BACKBONE|DICT|DIRECT
    823 CA        134.3195  139.3358   30.4829 C.3     106 VAL109      0.1400 BACKBONE|DICT|DIRECT
    824 C         134.7320  138.4049   31.6450 C.2     106 VAL109      0.5000 BACKBONE|DICT|DIRECT
    825 O         135.6487  138.7371   32.3970 O.2     106 VAL109     -0.5000 BACKBONE|DICT|DIRECT
    826 CB        135.2757  139.1041   29.2789 C.3     106 VAL109     -0.0600 DICT
    827 CG1       135.2329  137.6640   28.7258 C.3     106 VAL109     -0.1800 DICT
    828 CG2       135.0105  140.0959   28.1279 C.3     106 VAL109     -0.1800 DICT
    829 N         134.0496  137.2538   31.7508 N.am    107 LEU110     -0.5000 BACKBONE|DICT|DIRECT
    830 CA        134.2970  136.1920   32.7262 C.3     107 LEU110      0.1400 BACKBONE|DICT|DIRECT
    831 C         134.5660  134.8834   31.9652 C.2     107 LEU110      0.5000 BACKBONE|DICT|DIRECT
    832 O         133.6238  134.3065   31.4266 O.2     107 LEU110     -0.5000 BACKBONE|DICT|DIRECT
    833 CB        133.0697  136.0660   33.6666 C.3     107 LEU110     -0.1200 DICT
    834 CG        133.1782  136.8946   34.9664 C.3     107 LEU110     -0.0600 DICT
    835 CD1       131.8064  137.0408   35.6601 C.3     107 LEU110     -0.1800 DICT
    836 CD2       134.2548  136.3269   35.9218 C.3     107 LEU110     -0.1800 DICT
    837 N         135.8325  134.4320   31.9279 N.am    108 ILE111     -0.5000 BACKBONE|DICT|DIRECT
    838 CA        136.2325  133.2141   31.2126 C.3     108 ILE111      0.1400 BACKBONE|DICT|DIRECT
    839 C         136.3356  132.0316   32.1955 C.2     108 ILE111      0.5000 BACKBONE|DICT|DIRECT
    840 O         137.2266  132.0207   33.0456 O.2     108 ILE111     -0.5000 BACKBONE|DICT|DIRECT
    841 CB        137.5948  133.3614   30.4697 C.3     108 ILE111     -0.0600 DICT
    842 CG1       137.5835  134.5611   29.4934 C.3     108 ILE111     -0.1200 DICT
    843 CG2       137.9837  132.0598   29.7251 C.3     108 ILE111     -0.1800 DICT
    844 CD1       138.9173  134.8035   28.7767 C.3     108 ILE111     -0.1800 DICT
    845 N         135.4331  131.0506   32.0370 N.am    109 TRP112     -0.5000 BACKBONE|DICT|DIRECT
    846 CA        135.3911  129.8267   32.8316 C.3     109 TRP112      0.1400 BACKBONE|DICT|DIRECT
    847 C         136.3836  128.7676   32.3224 C.2     109 TRP112      0.5000 BACKBONE|DICT|DIRECT
    848 O         136.5003  128.5678   31.1123 O.2     109 TRP112     -0.5000 BACKBONE|DICT|DIRECT
    849 CB        133.9572  129.2654   32.8540 C.3     109 TRP112     -0.1200 DICT
    850 CG        133.7581  128.0502   33.7160 C.ar    109 TRP112      0.0750 DICT
    851 CD1       133.5687  126.7816   33.2845 C.ar    109 TRP112     -0.1150 DICT
    852 CD2       133.7991  127.9726   35.1716 C.ar    109 TRP112     -0.0550 DICT
    853 CE2       133.5990  126.6179   35.5642 C.ar    109 TRP112      0.1300 DICT
    854 CE3       133.9802  128.9173   36.2047 C.ar    109 TRP112     -0.1150 DICT
    855 NE1       133.4674  125.9367   34.3716 N.pl3   109 TRP112     -0.5700 DICT
    856 CZ2       133.5625  126.2304   36.9149 C.ar    109 TRP112     -0.1150 DICT
    857 CZ3       133.9170  128.5502   37.5629 C.ar    109 TRP112     -0.1150 DICT
    858 CH2       133.6972  127.2077   37.9172 C.ar    109 TRP112     -0.1150 DICT
    859 N         137.0156  128.0688   33.2774 N.am    110 ILE113     -0.5000 BACKBONE|DICT|DIRECT
    860 CA        137.7834  126.8459   33.0604 C.3     110 ILE113      0.1400 BACKBONE|DICT|DIRECT
    861 C         137.2532  125.8199   34.0824 C.2     110 ILE113      0.5000 BACKBONE|DICT|DIRECT
    862 O         137.3054  126.0818   35.2828 O.2     110 ILE113     -0.5000 BACKBONE|DICT|DIRECT
    863 CB        139.3150  127.0424   33.3028 C.3     110 ILE113     -0.0600 DICT
    864 CG1       139.8965  128.2202   32.4822 C.3     110 ILE113     -0.1200 DICT
    865 CG2       140.1056  125.7512   32.9944 C.3     110 ILE113     -0.1800 DICT
    866 CD1       141.3748  128.5333   32.7695 C.3     110 ILE113     -0.1800 DICT
    867 N         136.7390  124.6781   33.5993 N.am    111 TYR114     -0.5000 BACKBONE|DICT|DIRECT
    868 CA        136.2022  123.6004   34.4408 C.3     111 TYR114      0.1400 BACKBONE|DICT|DIRECT
    869 C         137.2992  122.7660   35.1226 C.2     111 TYR114      0.5000 BACKBONE|DICT|DIRECT
    870 O         138.4477  122.7749   34.6806 O.2     111 TYR114     -0.5000 BACKBONE|DICT|DIRECT
    871 CB        135.2741  122.7054   33.5931 C.3     111 TYR114     -0.0050 DICT
    872 CG        135.8754  122.1140   32.3286 C.ar    111 TYR114     -0.1150 DICT
    873 CD1       136.7181  120.9821   32.3752 C.ar    111 TYR114     -0.1150 DICT
    874 CD2       135.5654  122.6944   31.0857 C.ar    111 TYR114     -0.1150 DICT
    875 CE1       137.2392  120.4304   31.1890 C.ar    111 TYR114     -0.1150 DICT
    876 CE2       136.0639  122.1280   29.9016 C.ar    111 TYR114     -0.1150 DICT
    877 CZ        136.9014  120.9983   29.9461 C.ar    111 TYR114      0.1500 DICT
    878 OH        137.3699  120.4545   28.7869 O.3     111 TYR114     -0.5850 DICT
    879 N         136.8944  122.0220   36.1622 N.am    112 GLY115     -0.5000 BACKBONE|DICT|DIRECT
    880 CA        137.7300  121.0375   36.8404 C.3     112 GLY115      0.0800 BACKBONE|DICT|DIRECT
    881 C         137.3647  119.6156   36.3981 C.2     112 GLY115      0.5000 BACKBONE|DICT|DIRECT
    882 O         136.5209  119.4057   35.5249 O.2     112 GLY115     -0.5000 BACKBONE|DICT|DIRECT
    883 N         138.0222  118.6370   37.0369 N.am    113 GLY116     -0.5000 BACKBONE|DICT|DIRECT
    884 CA        137.8892  117.2137   36.7257 C.3     113 GLY116      0.0800 BACKBONE|DICT|DIRECT
    885 C         139.2357  116.4875   36.8755 C.2     113 GLY116      0.5000 BACKBONE|DICT|DIRECT
    886 O         139.4146  115.4297   36.2717 O.2     113 GLY116     -0.5000 BACKBONE|DICT|DIRECT
    887 N         140.1849  117.0425   37.6561 N.am    114 GLY117     -0.5000 BACKBONE|DICT|DIRECT
    888 CA        141.4869  116.4371   37.9557 C.3     114 GLY117      0.0800 BACKBONE|DICT|DIRECT
    889 C         142.4410  116.4030   36.7501 C.2     114 GLY117      0.5000 BACKBONE|DICT|DIRECT
    890 O         143.3786  115.6109   36.7640 O.2     114 GLY117     -0.5000 BACKBONE|DICT|DIRECT
    891 N         142.1884  117.2074   35.6996 N.am    115 PHE118     -0.5000 BACKBONE|DICT|DIRECT
    892 CA        142.8788  117.2092   34.3986 C.3     115 PHE118      0.1400 BACKBONE|DICT|DIRECT
    893 C         142.6177  115.9455   33.5433 C.2     115 PHE118      0.5000 BACKBONE|DICT|DIRECT
    894 O         143.2468  115.8117   32.4941 O.2     115 PHE118     -0.5000 BACKBONE|DICT|DIRECT
    895 CB        144.4027  117.4853   34.5389 C.3     115 PHE118     -0.0050 DICT
    896 CG        144.7837  118.8027   35.1899 C.ar    115 PHE118     -0.1150 DICT
    897 CD1       144.7419  119.9963   34.4406 C.ar    115 PHE118     -0.1150 DICT
    898 CD2       145.0833  118.8680   36.5688 C.ar    115 PHE118     -0.1150 DICT
    899 CE1       145.0731  121.2021   35.0411 C.ar    115 PHE118     -0.1150 DICT
    900 CE2       145.4002  120.0882   37.1528 C.ar    115 PHE118     -0.1150 DICT
    901 CZ        145.4000  121.2495   36.3905 C.ar    115 PHE118     -0.1150 DICT
    902 N         141.7187  115.0467   33.9917 N.am    116 GLN119     -0.5000 BACKBONE|DICT|DIRECT
    903 CA        141.4036  113.7691   33.3402 C.3     116 GLN119      0.1400 BACKBONE|DICT|DIRECT
    904 C         140.0068  113.7899   32.6889 C.2     116 GLN119      0.5000 BACKBONE|DICT|DIRECT
    905 O         139.7796  113.0101   31.7642 O.2     116 GLN119     -0.5000 BACKBONE|DICT|DIRECT
    906 CB        141.4484  112.6130   34.3759 C.3     116 GLN119     -0.1200 DICT
    907 CG        142.7102  112.4778   35.2594 C.3     116 GLN119     -0.1200 DICT
    908 CD        144.0394  112.6287   34.5169 C.2     116 GLN119      0.5000 DICT
    909 NE2       144.7947  113.6702   34.8594 N.am    116 GLN119     -0.7600 DICT
    910 OE1       144.3848  111.8192   33.6603 O.2     116 GLN119     -0.5000 DICT
    911 N         139.0995  114.6499   33.1877 N.am    117 THR120     -0.5000 BACKBONE|DICT|DIRECT
    912 CA        137.6850  114.7062   32.8070 C.3     117 THR120      0.1400 BACKBONE|DICT|DIRECT
    913 C         137.1602  116.1624   32.8081 C.2     117 THR120      0.5000 BACKBONE|DICT|DIRECT
    914 O         137.9044  117.0922   33.1266 O.2     117 THR120     -0.5000 BACKBONE|DICT|DIRECT
    915 CB        136.8064  113.8383   33.7685 C.3     117 THR120      0.2050 DICT
    916 CG2       137.2920  112.3960   33.9763 C.3     117 THR120     -0.1800 DICT
    917 OG1       136.5914  114.4387   35.0339 O.3     117 THR120     -0.6830 DICT
    918 N         135.8716  116.3138   32.4561 N.am    118 GLY121     -0.5000 BACKBONE|DICT|DIRECT
    919 CA        135.1139  117.5615   32.5160 C.3     118 GLY121      0.0800 BACKBONE|DICT|DIRECT
    920 C         134.7985  118.0785   31.1068 C.2     118 GLY121      0.5000 BACKBONE|DICT|DIRECT
    921 O         135.4350  117.6991   30.1228 O.2     118 GLY121     -0.5000 BACKBONE|DICT|DIRECT
    922 N         133.8203  118.9928   31.0370 N.am    119 THR122     -0.5000 BACKBONE|DICT|DIRECT
    923 CA        133.4033  119.6957   29.8246 C.3     119 THR122      0.1400 BACKBONE|DICT|DIRECT
    924 C         132.6484  120.9816   30.2120 C.2     119 THR122      0.5000 BACKBONE|DICT|DIRECT
    925 O         131.9917  121.0152   31.2523 O.2     119 THR122     -0.5000 BACKBONE|DICT|DIRECT
    926 CB        132.5267  118.8078   28.8943 C.3     119 THR122      0.2050 DICT
    927 CG2       131.1937  118.3374   29.5034 C.3     119 THR122     -0.1800 DICT
    928 OG1       132.2016  119.4984   27.7026 O.3     119 THR122     -0.6830 DICT
    929 N         132.7645  122.0189   29.3685 N.am    120 SER123     -0.5000 BACKBONE|DICT|DIRECT
    930 CA        132.1540  123.3363   29.5669 C.3     120 SER123      0.1400 BACKBONE|DICT|DIRECT
    931 C         130.6330  123.3783   29.3051 C.2     120 SER123      0.5000 BACKBONE|DICT|DIRECT
    932 O         129.9948  124.3669   29.6672 O.2     120 SER123     -0.5000 BACKBONE|DICT|DIRECT
    933 CB        132.9275  124.3661   28.7184 C.3     120 SER123      0.1450 DICT
    934 OG        132.6496  124.2733   27.3346 O.3     120 SER123     -0.6830 DICT
    935 N         130.0913  122.3166   28.6844 N.am    121 SER124     -0.5000 BACKBONE|DICT|DIRECT
    936 CA        128.6915  122.1737   28.2885 C.3     121 SER124      0.1400 BACKBONE|DICT|DIRECT
    937 C         127.7238  121.7487   29.4125 C.2     121 SER124      0.5000 BACKBONE|DICT|DIRECT
    938 O         126.5219  121.7072   29.1461 O.2     121 SER124     -0.5000 BACKBONE|DICT|DIRECT
    939 CB        128.6366  121.2217   27.0755 C.3     121 SER124      0.1450 DICT
    940 OG        129.0557  119.9123   27.4019 O.3     121 SER124     -0.6830 DICT
    941 N         128.2279  121.4404   30.6243 N.am    122 LEU125     -0.5000 BACKBONE|DICT|DIRECT
    942 CA        127.4150  121.0428   31.7837 C.3     122 LEU125      0.1400 BACKBONE|DICT|DIRECT
    943 C         126.4539  122.1608   32.2378 C.2     122 LEU125      0.5000 BACKBONE|DICT|DIRECT
    944 O         126.7949  123.3402   32.1389 O.2     122 LEU125     -0.5000 BACKBONE|DICT|DIRECT
    945 CB        128.3270  120.6276   32.9634 C.3     122 LEU125     -0.1200 DICT
    946 CG        129.2489  119.4110   32.7152 C.3     122 LEU125     -0.0600 DICT
    947 CD1       130.2412  119.2219   33.8840 C.3     122 LEU125     -0.1800 DICT
    948 CD2       128.4685  118.1166   32.3976 C.3     122 LEU125     -0.1800 DICT
    949 N         125.2773  121.7513   32.7453 N.am    123 HIS126     -0.5000 BACKBONE|DICT|DIRECT
    950 CA        124.1887  122.6169   33.2237 C.3     123 HIS126      0.1400 BACKBONE|DICT|DIRECT
    951 C         124.5981  123.5905   34.3490 C.2     123 HIS126      0.5000 BACKBONE|DICT|DIRECT
    952 O         124.1331  124.7298   34.3626 O.2     123 HIS126     -0.5000 BACKBONE|DICT|DIRECT
    953 CB        123.0087  121.7136   33.6494 C.3     123 HIS126     -0.0050 DICT
    954 CG        121.8214  122.4024   34.2829 C.2     123 HIS126      0.0150 DICT
    955 CD2       121.1948  122.2014   35.4930 C.2     123 HIS126     -0.0150 DICT
    956 ND1       121.1467  123.4550   33.6858 N.pl3   123 HIS126     -0.5700 DICT
    957 CE1       120.1803  123.8312   34.5277 C.2     123 HIS126      0.2950 DICT
    958 NE2       120.1482  123.1134   35.6441 N.2     123 HIS126     -0.4900 DICT
    959 N         125.4884  123.1305   35.2404 N.am    124 VAL127     -0.5000 BACKBONE|DICT|DIRECT
    960 CA        126.0787  123.9049   36.3325 C.3     124 VAL127      0.1400 BACKBONE|DICT|DIRECT
    961 C         127.0756  125.0036   35.8902 C.2     124 VAL127      0.5000 BACKBONE|DICT|DIRECT
    962 O         127.4242  125.8388   36.7234 O.2     124 VAL127     -0.5000 BACKBONE|DICT|DIRECT
    963 CB        126.7906  122.9630   37.3415 C.3     124 VAL127     -0.0600 DICT
    964 CG1       125.7798  122.1478   38.1653 C.3     124 VAL127     -0.1800 DICT
    965 CG2       127.8490  122.0419   36.6982 C.3     124 VAL127     -0.1800 DICT
    966 N         127.4903  125.0025   34.6093 N.am    125 TYR128     -0.5000 BACKBONE|DICT|DIRECT
    967 CA        128.3845  125.9959   34.0024 C.3     125 TYR128      0.1400 BACKBONE|DICT|DIRECT
    968 C         127.6587  126.9026   32.9838 C.2     125 TYR128      0.5000 BACKBONE|DICT|DIRECT
    969 O         128.3398  127.6184   32.2474 O.2     125 TYR128     -0.5000 BACKBONE|DICT|DIRECT
    970 CB        129.5808  125.2812   33.3259 C.3     125 TYR128     -0.0050 DICT
    971 CG        130.4178  124.3358   34.1762 C.ar    125 TYR128     -0.1150 DICT
    972 CD1       130.6206  124.5586   35.5569 C.ar    125 TYR128     -0.1150 DICT
    973 CD2       131.0362  123.2299   33.5586 C.ar    125 TYR128     -0.1150 DICT
    974 CE1       131.4106  123.6676   36.3074 C.ar    125 TYR128     -0.1150 DICT
    975 CE2       131.8346  122.3458   34.3089 C.ar    125 TYR128     -0.1150 DICT
    976 CZ        132.0194  122.5622   35.6857 C.ar    125 TYR128      0.1500 DICT
    977 OH        132.7910  121.7115   36.4195 O.3     125 TYR128     -0.5850 DICT
    978 N         126.3114  126.8715   32.9442 N.am    126 ASP129     -0.5000 BACKBONE|DICT|DIRECT
    979 CA        125.4788  127.6775   32.0429 C.3     126 ASP129      0.1400 BACKBONE|DICT|DIRECT
    980 C         125.5716  129.1702   32.4285 C.2     126 ASP129      0.5000 BACKBONE|DICT|DIRECT
    981 O         125.0780  129.5658   33.4857 O.2     126 ASP129     -0.5000 BACKBONE|DICT|DIRECT
    982 CB        124.0206  127.1507   32.0165 C.3     126 ASP129     -0.2200 DICT
    983 CG        123.1103  127.7396   30.9262 C.2     126 ASP129      0.7000 DICT
    984 OD1       123.5667  128.6166   30.1586 O.co2   126 ASP129     -0.8000 DICT
    985 OD2       121.9462  127.2842   30.8754 O.co2   126 ASP129     -0.8000 DICT
    986 N         126.2338  129.9499   31.5585 N.am    127 GLY130     -0.5000 BACKBONE|DICT|DIRECT
    987 CA        126.5992  131.3464   31.7876 C.3     127 GLY130      0.0800 BACKBONE|DICT|DIRECT
    988 C         125.4781  132.3469   31.4724 C.2     127 GLY130      0.5000 BACKBONE|DICT|DIRECT
    989 O         125.7203  133.5492   31.5841 O.2     127 GLY130     -0.5000 BACKBONE|DICT|DIRECT
    990 N         124.2796  131.8862   31.0660 N.am    128 LYS131     -0.5000 BACKBONE|DICT|DIRECT
    991 CA        123.1602  132.7461   30.6698 C.3     128 LYS131      0.1400 BACKBONE|DICT|DIRECT
    992 C         122.5801  133.5896   31.8239 C.2     128 LYS131      0.5000 BACKBONE|DICT|DIRECT
    993 O         122.1389  134.7076   31.5714 O.2     128 LYS131     -0.5000 BACKBONE|DICT|DIRECT
    994 CB        122.0764  131.9015   29.9613 C.3     128 LYS131     -0.1200 DICT
    995 CG        121.1782  131.0594   30.8882 C.3     128 LYS131     -0.1200 DICT
    996 CD        120.2524  130.1160   30.1131 C.3     128 LYS131     -0.1200 DICT
    997 CE        119.3442  129.3112   31.0512 C.3     128 LYS131      0.1900 DICT
    998 NZ        118.6183  128.2608   30.3214 N.4     128 LYS131     -0.3000 DICT
    999 N         122.5951  133.0594   33.0596 N.am    129 PHE132     -0.5000 BACKBONE|DICT|DIRECT
   1000 CA        122.0614  133.7386   34.2441 C.3     129 PHE132      0.1400 BACKBONE|DICT|DIRECT
   1001 C         122.9410  134.9196   34.6902 C.2     129 PHE132      0.5000 BACKBONE|DICT|DIRECT
   1002 O         122.3981  135.9569   35.0652 O.2     129 PHE132     -0.5000 BACKBONE|DICT|DIRECT
   1003 CB        121.9004  132.7345   35.3967 C.3     129 PHE132     -0.0050 DICT
   1004 CG        121.0123  131.5362   35.1123 C.ar    129 PHE132     -0.1150 DICT
   1005 CD1       119.6410  131.7144   34.8375 C.ar    129 PHE132     -0.1150 DICT
   1006 CD2       121.5499  130.2309   35.1116 C.ar    129 PHE132     -0.1150 DICT
   1007 CE1       118.8279  130.6117   34.6136 C.ar    129 PHE132     -0.1150 DICT
   1008 CE2       120.7216  129.1413   34.8788 C.ar    129 PHE132     -0.1150 DICT
   1009 CZ        119.3653  129.3307   34.6421 C.ar    129 PHE132     -0.1150 DICT
   1010 N         124.2733  134.7550   34.5981 N.am    130 LEU133     -0.5000 BACKBONE|DICT|DIRECT
   1011 CA        125.2728  135.8017   34.8328 C.3     130 LEU133      0.1400 BACKBONE|DICT|DIRECT
   1012 C         125.1621  136.9432   33.8059 C.2     130 LEU133      0.5000 BACKBONE|DICT|DIRECT
   1013 O         125.2184  138.1091   34.1986 O.2     130 LEU133     -0.5000 BACKBONE|DICT|DIRECT
   1014 CB        126.6830  135.1736   34.7834 C.3     130 LEU133     -0.1200 DICT
   1015 CG        127.0614  134.3211   36.0122 C.3     130 LEU133     -0.0600 DICT
   1016 CD1       128.3263  133.4902   35.7362 C.3     130 LEU133     -0.1800 DICT
   1017 CD2       127.2302  135.1793   37.2796 C.3     130 LEU133     -0.1800 DICT
   1018 N         124.9682  136.5840   32.5233 N.am    131 ALA134     -0.5000 BACKBONE|DICT|DIRECT
   1019 CA        124.7808  137.5248   31.4187 C.3     131 ALA134      0.1400 BACKBONE|DICT|DIRECT
   1020 C         123.4520  138.2956   31.4590 C.2     131 ALA134      0.5000 BACKBONE|DICT|DIRECT
   1021 O         123.3963  139.4052   30.9316 O.2     131 ALA134     -0.5000 BACKBONE|DICT|DIRECT
   1022 CB        124.9602  136.7873   30.0817 C.3     131 ALA134     -0.1800 DICT
   1023 N         122.4207  137.7236   32.0999 N.am    132 ARG135     -0.5000 BACKBONE|DICT|DIRECT
   1024 CA        121.1306  138.3760   32.2980 C.3     132 ARG135      0.1400 BACKBONE|DICT|DIRECT
   1025 C         121.1469  139.3665   33.4752 C.2     132 ARG135      0.5000 BACKBONE|DICT|DIRECT
   1026 O         120.6360  140.4770   33.3266 O.2     132 ARG135     -0.5000 BACKBONE|DICT|DIRECT
   1027 CB        120.0368  137.2989   32.4678 C.3     132 ARG135     -0.1200 DICT
   1028 CG        118.6227  137.8400   32.7404 C.3     132 ARG135     -0.0500 DICT
   1029 CD        118.0484  138.6887   31.5963 C.3     132 ARG135      0.1900 DICT
   1030 NE        116.7489  139.2553   31.9681 N.pl3   132 ARG135     -0.7000 DICT
   1031 CZ        116.5396  140.4200   32.6010 C.cat   132 ARG135      0.6399 DICT
   1032 NH1       117.5578  141.2270   32.9337 N.pl3   132 ARG135     -0.8000 DICT
   1033 NH2       115.2860  140.7750   32.9080 N.pl3   132 ARG135     -0.8000 DICT
   1034 N         121.6758  138.9191   34.6261 N.am    133 VAL136     -0.5000 BACKBONE|DICT|DIRECT
   1035 CA        121.5337  139.5963   35.9163 C.3     133 VAL136      0.1400 BACKBONE|DICT|DIRECT
   1036 C         122.5862  140.6978   36.1556 C.2     133 VAL136      0.5000 BACKBONE|DICT|DIRECT
   1037 O         122.2240  141.7443   36.6935 O.2     133 VAL136     -0.5000 BACKBONE|DICT|DIRECT
   1038 CB        121.5628  138.5587   37.0800 C.3     133 VAL136     -0.0600 DICT
   1039 CG1       121.6705  139.1448   38.5026 C.3     133 VAL136     -0.1800 DICT
   1040 CG2       120.3224  137.6475   37.0141 C.3     133 VAL136     -0.1800 DICT
   1041 N         123.8471  140.4543   35.7583 N.am    134 GLU137     -0.5000 BACKBONE|DICT|DIRECT
   1042 CA        124.9747  141.3671   35.9927 C.3     134 GLU137      0.1400 BACKBONE|DICT|DIRECT
   1043 C         125.4726  142.0733   34.7227 C.2     134 GLU137      0.5000 BACKBONE|DICT|DIRECT
   1044 O         126.2848  142.9914   34.8423 O.2     134 GLU137     -0.5000 BACKBONE|DICT|DIRECT
   1045 CB        126.1204  140.5879   36.6793 C.3     134 GLU137     -0.1200 DICT
   1046 CG        125.7974  140.1582   38.1251 C.3     134 GLU137     -0.2200 DICT
   1047 CD        125.5986  141.3268   39.0971 C.2     134 GLU137      0.7000 DICT
   1048 OE1       126.2454  142.3821   38.9059 O.co2   134 GLU137     -0.8000 DICT
   1049 OE2       124.7871  141.1518   40.0304 O.co2   134 GLU137     -0.8000 DICT
   1050 N         124.9817  141.6533   33.5442 N.am    135 ARG138     -0.5000 BACKBONE|DICT|DIRECT
   1051 CA        125.3152  142.1930   32.2207 C.3     135 ARG138      0.1400 BACKBONE|DICT|DIRECT
   1052 C         126.8054  142.0629   31.8312 C.2     135 ARG138      0.5000 BACKBONE|DICT|DIRECT
   1053 O         127.3132  142.8764   31.0582 O.2     135 ARG138     -0.5000 BACKBONE|DICT|DIRECT
   1054 CB        124.7539  143.6194   32.0110 C.3     135 ARG138     -0.1200 DICT
   1055 CG        123.2561  143.7557   32.3450 C.3     135 ARG138     -0.0500 DICT
   1056 CD        122.6238  145.0660   31.8466 C.3     135 ARG138      0.1900 DICT
   1057 NE        122.4407  145.0661   30.3842 N.pl3   135 ARG138     -0.7000 DICT
   1058 CZ        123.2502  145.6037   29.4537 C.cat   135 ARG138      0.6399 DICT
   1059 NH1       124.3649  146.2758   29.7747 N.pl3   135 ARG138     -0.8000 DICT
   1060 NH2       122.9317  145.4616   28.1632 N.pl3   135 ARG138     -0.8000 DICT
   1061 N         127.4633  141.0156   32.3511 N.am    136 VAL139     -0.5000 BACKBONE|DICT|DIRECT
   1062 CA        128.7953  140.5736   31.9433 C.3     136 VAL139      0.1400 BACKBONE|DICT|DIRECT
   1063 C         128.6823  139.6071   30.7486 C.2     136 VAL139      0.5000 BACKBONE|DICT|DIRECT
   1064 O         127.6437  138.9737   30.5679 O.2     136 VAL139     -0.5000 BACKBONE|DICT|DIRECT
   1065 CB        129.5109  139.8290   33.1100 C.3     136 VAL139     -0.0600 DICT
   1066 CG1       129.8189  140.7853   34.2741 C.3     136 VAL139     -0.1800 DICT
   1067 CG2       128.7841  138.5658   33.6211 C.3     136 VAL139     -0.1800 DICT
   1068 N         129.7637  139.4792   29.9698 N.am    137 ILE140     -0.5000 BACKBONE|DICT|DIRECT
   1069 CA        129.8839  138.4348   28.9532 C.3     137 ILE140      0.1400 BACKBONE|DICT|DIRECT
   1070 C         130.5751  137.2205   29.5927 C.2     137 ILE140      0.5000 BACKBONE|DICT|DIRECT
   1071 O         131.6732  137.3730   30.1191 O.2     137 ILE140     -0.5000 BACKBONE|DICT|DIRECT
   1072 CB        130.6830  138.9359   27.7132 C.3     137 ILE140     -0.0600 DICT
   1073 CG1       129.8245  139.9591   26.9335 C.3     137 ILE140     -0.1200 DICT
   1074 CG2       131.1756  137.8174   26.7626 C.3     137 ILE140     -0.1800 DICT
   1075 CD1       130.5682  140.6665   25.7962 C.3     137 ILE140     -0.1800 DICT
   1076 N         129.9374  136.0420   29.5409 N.am    138 VAL141     -0.5000 BACKBONE|DICT|DIRECT
   1077 CA        130.5514  134.8032   30.0211 C.3     138 VAL141      0.1400 BACKBONE|DICT|DIRECT
   1078 C         131.0824  134.0136   28.8175 C.2     138 VAL141      0.5000 BACKBONE|DICT|DIRECT
   1079 O         130.3859  133.9069   27.8121 O.2     138 VAL141     -0.5000 BACKBONE|DICT|DIRECT
   1080 CB        129.5661  133.9065   30.8176 C.3     138 VAL141     -0.0600 DICT
   1081 CG1       130.1947  132.5760   31.2958 C.3     138 VAL141     -0.1800 DICT
   1082 CG2       129.0052  134.6583   32.0328 C.3     138 VAL141     -0.1800 DICT
   1083 N         132.2963  133.4688   28.9624 N.am    139 VAL142     -0.5000 BACKBONE|DICT|DIRECT
   1084 CA        132.9509  132.5842   28.0012 C.3     139 VAL142      0.1400 BACKBONE|DICT|DIRECT
   1085 C         133.3313  131.2808   28.7328 C.2     139 VAL142      0.5000 BACKBONE|DICT|DIRECT
   1086 O         133.5543  131.3111   29.9423 O.2     139 VAL142     -0.5000 BACKBONE|DICT|DIRECT
   1087 CB        134.2379  133.2527   27.4277 C.3     139 VAL142     -0.0600 DICT
   1088 CG1       135.0954  132.3542   26.5084 C.3     139 VAL142     -0.1800 DICT
   1089 CG2       133.9146  134.5655   26.6902 C.3     139 VAL142     -0.1800 DICT
   1090 N         133.4030  130.1585   28.0006 N.am    140 SER143     -0.5000 BACKBONE|DICT|DIRECT
   1091 CA        133.8467  128.8642   28.5265 C.3     140 SER143      0.1400 BACKBONE|DICT|DIRECT
   1092 C         134.3667  127.9942   27.3712 C.2     140 SER143      0.5000 BACKBONE|DICT|DIRECT
   1093 O         133.7037  127.9424   26.3383 O.2     140 SER143     -0.5000 BACKBONE|DICT|DIRECT
   1094 CB        132.7076  128.2089   29.3494 C.3     140 SER143      0.1450 DICT
   1095 OG        131.6565  127.6823   28.5611 O.3     140 SER143     -0.6830 DICT
   1096 N         135.5299  127.3389   27.5506 N.am    141 MET144     -0.5000 BACKBONE|DICT|DIRECT
   1097 CA        136.1833  126.5328   26.5083 C.3     141 MET144      0.1400 BACKBONE|DICT|DIRECT
   1098 C         136.3359  125.0664   26.9343 C.2     141 MET144      0.5000 BACKBONE|DICT|DIRECT
   1099 O         136.5445  124.7871   28.1148 O.2     141 MET144     -0.5000 BACKBONE|DICT|DIRECT
   1100 CB        137.5391  127.1798   26.1046 C.3     141 MET144     -0.1200 DICT
   1101 CG        138.8155  126.7450   26.8646 C.3     141 MET144      0.0475 DICT
   1102 SD        138.8890  127.1470   28.6332 S.3     141 MET144     -0.3350 DICT
   1103 CE        139.1758  128.9321   28.5438 C.3     141 MET144     -0.0125 DICT
   1104 N         136.3071  124.1758   25.9291 N.am    142 ASN145     -0.5000 BACKBONE|DICT|DIRECT
   1105 CA        136.7286  122.7776   26.0270 C.3     142 ASN145      0.1400 BACKBONE|DICT|DIRECT
   1106 C         138.2177  122.6861   25.6788 C.2     142 ASN145      0.5000 BACKBONE|DICT|DIRECT
   1107 O         138.6231  123.1341   24.6061 O.2     142 ASN145     -0.5000 BACKBONE|DICT|DIRECT
   1108 CB        135.8695  121.9095   25.0789 C.3     142 ASN145     -0.1200 DICT
   1109 CG        134.4501  121.6214   25.5792 C.2     142 ASN145      0.5000 DICT
   1110 ND2       133.6083  121.0542   24.7143 N.am    142 ASN145     -0.7600 DICT
   1111 OD1       134.1116  121.8869   26.7296 O.2     142 ASN145     -0.5000 DICT
   1112 N         138.9818  122.0913   26.6059 N.am    143 TYR146     -0.5000 BACKBONE|DICT|DIRECT
   1113 CA        140.4157  121.8305   26.5012 C.3     143 TYR146      0.1400 BACKBONE|DICT|DIRECT
   1114 C         140.6625  120.3241   26.6850 C.2     143 TYR146      0.5000 BACKBONE|DICT|DIRECT
   1115 O         139.8978  119.6623   27.3911 O.2     143 TYR146     -0.5000 BACKBONE|DICT|DIRECT
   1116 CB        141.1590  122.6859   27.5559 C.3     143 TYR146     -0.0050 DICT
   1117 CG        140.9749  122.3191   29.0223 C.ar    143 TYR146     -0.1150 DICT
   1118 CD1       139.9350  122.8942   29.7828 C.ar    143 TYR146     -0.1150 DICT
   1119 CD2       141.8670  121.4141   29.6362 C.ar    143 TYR146     -0.1150 DICT
   1120 CE1       139.7845  122.5538   31.1423 C.ar    143 TYR146     -0.1150 DICT
   1121 CE2       141.7063  121.0594   30.9883 C.ar    143 TYR146     -0.1150 DICT
   1122 CZ        140.6627  121.6286   31.7424 C.ar    143 TYR146      0.1500 DICT
   1123 OH        140.5123  121.2893   33.0543 O.3     143 TYR146     -0.5850 DICT
   1124 N         141.7278  119.8044   26.0511 N.am    144 ARG147     -0.5000 BACKBONE|DICT|DIRECT
   1125 CA        142.0938  118.3859   26.1097 C.3     144 ARG147      0.1400 BACKBONE|DICT|DIRECT
   1126 C         142.5397  117.9512   27.5122 C.2     144 ARG147      0.5000 BACKBONE|DICT|DIRECT
   1127 O         143.2732  118.6725   28.1881 O.2     144 ARG147     -0.5000 BACKBONE|DICT|DIRECT
   1128 CB        143.1845  118.0708   25.0733 C.3     144 ARG147     -0.1200 DICT
   1129 CG        142.6696  118.1041   23.6248 C.3     144 ARG147     -0.0500 DICT
   1130 CD        143.7937  117.9592   22.5928 C.3     144 ARG147      0.1900 DICT
   1131 NE        144.5891  119.1891   22.4868 N.pl3   144 ARG147     -0.7000 DICT
   1132 CZ        145.7670  119.3177   21.8585 C.cat   144 ARG147      0.6399 DICT
   1133 NH1       146.3732  118.2729   21.2782 N.pl3   144 ARG147     -0.8000 DICT
   1134 NH2       146.3471  120.5200   21.8140 N.pl3   144 ARG147     -0.8000 DICT
   1135 N         142.0792  116.7537   27.8898 N.am    145 VAL148     -0.5000 BACKBONE|DICT|DIRECT
   1136 CA        142.2951  116.1222   29.1856 C.3     145 VAL148      0.1400 BACKBONE|DICT|DIRECT
   1137 C         142.8048  114.6805   28.9901 C.2     145 VAL148      0.5000 BACKBONE|DICT|DIRECT
   1138 O         142.7123  114.1327   27.8889 O.2     145 VAL148     -0.5000 BACKBONE|DICT|DIRECT
   1139 CB        140.9694  116.0961   29.9984 C.3     145 VAL148     -0.0600 DICT
   1140 CG1       140.5491  117.5029   30.4571 C.3     145 VAL148     -0.1800 DICT
   1141 CG2       139.7997  115.3635   29.3082 C.3     145 VAL148     -0.1800 DICT
   1142 N         143.3649  114.1063   30.0675 N.am    146 GLY149     -0.5000 BACKBONE|DICT|DIRECT
   1143 CA        144.0178  112.7975   30.0562 C.3     146 GLY149      0.0800 BACKBONE|DICT|DIRECT
   1144 C         145.3878  112.9055   29.3722 C.2     146 GLY149      0.5000 BACKBONE|DICT|DIRECT
   1145 O         146.0060  113.9716   29.3630 O.2     146 GLY149     -0.5000 BACKBONE|DICT|DIRECT
   1146 N         145.8634  111.7876   28.8004 N.am    147 ALA150     -0.5000 BACKBONE|DICT|DIRECT
   1147 CA        147.1054  111.7135   28.0273 C.3     147 ALA150      0.1400 BACKBONE|DICT|DIRECT
   1148 C         147.0612  112.5387   26.7295 C.2     147 ALA150      0.5000 BACKBONE|DICT|DIRECT
   1149 O         148.0821  113.1023   26.3467 O.2     147 ALA150     -0.5000 BACKBONE|DICT|DIRECT
   1150 CB        147.4337  110.2445   27.7248 C.3     147 ALA150     -0.1800 DICT
   1151 N         145.8815  112.6629   26.0997 N.am    148 LEU151     -0.5000 BACKBONE|DICT|DIRECT
   1152 CA        145.6879  113.4655   24.8863 C.3     148 LEU151      0.1400 BACKBONE|DICT|DIRECT
   1153 C         145.9612  114.9741   25.0784 C.2     148 LEU151      0.5000 BACKBONE|DICT|DIRECT
   1154 O         146.2749  115.6409   24.0919 O.2     148 LEU151     -0.5000 BACKBONE|DICT|DIRECT
   1155 CB        144.2702  113.2200   24.3245 C.3     148 LEU151     -0.1200 DICT
   1156 CG        143.9888  111.7603   23.8894 C.3     148 LEU151     -0.0600 DICT
   1157 CD1       142.5070  111.5834   23.5012 C.3     148 LEU151     -0.1800 DICT
   1158 CD2       144.9427  111.2806   22.7738 C.3     148 LEU151     -0.1800 DICT
   1159 N         145.8774  115.4673   26.3277 N.am    149 GLY152     -0.5000 BACKBONE|DICT|DIRECT
   1160 CA        146.1641  116.8531   26.6844 C.3     149 GLY152      0.0800 BACKBONE|DICT|DIRECT
   1161 C         147.4450  117.0126   27.5180 C.2     149 GLY152      0.5000 BACKBONE|DICT|DIRECT
   1162 O         147.8756  118.1517   27.6861 O.2     149 GLY152     -0.5000 BACKBONE|DICT|DIRECT
   1163 N         148.0394  115.9369   28.0738 N.am    150 PHE153     -0.5000 BACKBONE|DICT|DIRECT
   1164 CA        149.0950  116.0484   29.0956 C.3     150 PHE153      0.1400 BACKBONE|DICT|DIRECT
   1165 C         150.2136  114.9830   29.0345 C.2     150 PHE153      0.5000 BACKBONE|DICT|DIRECT
   1166 O         151.0386  114.9564   29.9488 O.2     150 PHE153     -0.5000 BACKBONE|DICT|DIRECT
   1167 CB        148.4653  116.1700   30.5081 C.3     150 PHE153     -0.0050 DICT
   1168 CG        147.7056  117.4530   30.8044 C.ar    150 PHE153     -0.1150 DICT
   1169 CD1       148.4118  118.6460   31.0613 C.ar    150 PHE153     -0.1150 DICT
   1170 CD2       146.2979  117.4986   30.6944 C.ar    150 PHE153     -0.1150 DICT
   1171 CE1       147.7205  119.8338   31.2499 C.ar    150 PHE153     -0.1150 DICT
   1172 CE2       145.6257  118.6999   30.8778 C.ar    150 PHE153     -0.1150 DICT
   1173 CZ        146.3344  119.8621   31.1577 C.ar    150 PHE153     -0.1150 DICT
   1174 N         150.2836  114.1611   27.9676 N.am    151 LEU154     -0.5000 BACKBONE|DICT|DIRECT
   1175 CA        151.4251  113.2751   27.6758 C.3     151 LEU154      0.1400 BACKBONE|DICT|DIRECT
   1176 C         152.6918  114.1095   27.4082 C.2     151 LEU154      0.5000 BACKBONE|DICT|DIRECT
   1177 O         152.6495  115.0055   26.5625 O.2     151 LEU154     -0.5000 BACKBONE|DICT|DIRECT
   1178 CB        151.1043  112.3700   26.4617 C.3     151 LEU154     -0.1200 DICT
   1179 CG        152.0963  111.2103   26.2210 C.3     151 LEU154     -0.0600 DICT
   1180 CD1       151.8891  110.0736   27.2383 C.3     151 LEU154     -0.1800 DICT
   1181 CD2       151.9841  110.6708   24.7874 C.3     151 LEU154     -0.1800 DICT
   1182 N         153.7727  113.8087   28.1458 N.am    152 ALA155     -0.5000 BACKBONE|DICT|DIRECT
   1183 CA        154.9742  114.6353   28.1766 C.3     152 ALA155      0.1400 BACKBONE|DICT|DIRECT
   1184 C         156.2489  113.8133   27.9500 C.2     152 ALA155      0.5000 BACKBONE|DICT|DIRECT
   1185 O         156.5517  112.8988   28.7175 O.2     152 ALA155     -0.5000 BACKBONE|DICT|DIRECT
   1186 CB        155.0286  115.3782   29.5198 C.3     152 ALA155     -0.1800 DICT
   1187 N         156.9923  114.2354   26.9208 N.am    153 LEU156     -0.5000 BACKBONE|DICT|DIRECT
   1188 CA        158.4069  113.9856   26.6870 C.3     153 LEU156      0.1400 BACKBONE|DICT|DIRECT
   1189 C         159.0384  115.3929   26.6523 C.2     153 LEU156      0.5000 BACKBONE|DICT|DIRECT
   1190 O         158.8864  116.0701   25.6335 O.2     153 LEU156     -0.5000 BACKBONE|DICT|DIRECT
   1191 CB        158.5941  113.2702   25.3301 C.3     153 LEU156     -0.1200 DICT
   1192 CG        158.1707  111.7903   25.3166 C.3     153 LEU156     -0.0600 DICT
   1193 CD1       158.1593  111.2750   23.8720 C.3     153 LEU156     -0.1800 DICT
   1194 CD2       159.0525  110.9076   26.2259 C.3     153 LEU156     -0.1800 DICT
   1195 N         159.6657  115.8418   27.7679 N.am    154 PRO157     -0.1400 BACKBONE|DICT|DIRECT
   1196 CA        160.2362  117.2007   27.8999 C.3     154 PRO157      0.0100 BACKBONE|DICT|DIRECT
   1197 C         161.1733  117.6393   26.7575 C.2     154 PRO157      0.5000 BACKBONE|DICT|DIRECT
   1198 O         162.2038  117.0045   26.5318 O.2     154 PRO157     -0.5000 BACKBONE|DICT|DIRECT
   1199 CB        160.9625  117.1599   29.2555 C.3     154 PRO157     -0.1200 DICT
   1200 CG        160.1932  116.1345   30.0652 C.3     154 PRO157     -0.1200 DICT
   1201 CD        159.7918  115.1006   29.0258 C.3     154 PRO157     -0.0500 DICT
   1202 N         160.7723  118.7124   26.0570 N.am    155 GLY158     -0.5000 BACKBONE|DICT|DIRECT
   1203 CA        161.5407  119.3369   24.9789 C.3     155 GLY158      0.0800 BACKBONE|DICT|DIRECT
   1204 C         161.2550  118.7388   23.5897 C.2     155 GLY158      0.5000 BACKBONE|DICT|DIRECT
   1205 O         161.7608  119.2810   22.6081 O.2     155 GLY158     -0.5000 BACKBONE|DICT|DIRECT
   1206 N         160.4553  117.6616   23.4845 N.am    156 ASN159     -0.5000 BACKBONE|DICT|DIRECT
   1207 CA        160.0405  117.0576   22.2159 C.3     156 ASN159      0.1400 BACKBONE|DICT|DIRECT
   1208 C         158.7205  117.7323   21.7724 C.2     156 ASN159      0.5000 BACKBONE|DICT|DIRECT
   1209 O         157.7263  117.5592   22.4750 O.2     156 ASN159     -0.5000 BACKBONE|DICT|DIRECT
   1210 CB        159.8452  115.5336   22.4420 C.3     156 ASN159     -0.1200 DICT
   1211 CG        159.7684  114.6995   21.1539 C.2     156 ASN159      0.5000 DICT
   1212 ND2       160.0253  113.3940   21.2599 N.am    156 ASN159     -0.7600 DICT
   1213 OD1       159.4710  115.2129   20.0778 O.2     156 ASN159     -0.5000 DICT
   1214 N         158.7004  118.4823   20.6419 N.am    157 PRO160     -0.1400 BACKBONE|DICT|DIRECT
   1215 CA        157.4844  119.1956   20.1900 C.3     157 PRO160      0.0100 BACKBONE|DICT|DIRECT
   1216 C         156.3420  118.2936   19.6739 C.2     157 PRO160      0.5000 BACKBONE|DICT|DIRECT
   1217 O         155.2331  118.7925   19.4808 O.2     157 PRO160     -0.5000 BACKBONE|DICT|DIRECT
   1218 CB        158.0090  120.1383   19.0968 C.3     157 PRO160     -0.1200 DICT
   1219 CG        159.1925  119.3944   18.5023 C.3     157 PRO160     -0.1200 DICT
   1220 CD        159.8125  118.7076   19.7148 C.3     157 PRO160     -0.0500 DICT
   1221 N         156.6199  116.9912   19.4951 N.am    158 GLU161     -0.5000 BACKBONE|DICT|DIRECT
   1222 CA        155.6496  115.9542   19.1494 C.3     158 GLU161      0.1400 BACKBONE|DICT|DIRECT
   1223 C         154.7089  115.5967   20.3202 C.2     158 GLU161      0.5000 BACKBONE|DICT|DIRECT
   1224 O         153.5858  115.1679   20.0578 O.2     158 GLU161     -0.5000 BACKBONE|DICT|DIRECT
   1225 CB        156.4167  114.7019   18.6639 C.3     158 GLU161     -0.1200 DICT
   1226 CG        157.3838  114.9266   17.4781 C.3     158 GLU161     -0.2200 DICT
   1227 CD        156.6978  115.4430   16.2138 C.2     158 GLU161      0.7000 DICT
   1228 OE1       156.0496  114.6175   15.5327 O.co2   158 GLU161     -0.8000 DICT
   1229 OE2       156.7999  116.6616   15.9590 O.co2   158 GLU161     -0.8000 DICT
   1230 N         155.1774  115.7920   21.5673 N.am    159 ALA162     -0.5000 BACKBONE|DICT|DIRECT
   1231 CA        154.4492  115.5439   22.8123 C.3     159 ALA162      0.1400 BACKBONE|DICT|DIRECT
   1232 C         155.1327  116.2835   23.9812 C.2     159 ALA162      0.5000 BACKBONE|DICT|DIRECT
   1233 O         155.7623  115.6240   24.8042 O.2     159 ALA162     -0.5000 BACKBONE|DICT|DIRECT
   1234 CB        154.3137  114.0287   23.0679 C.3     159 ALA162     -0.1800 DICT
   1235 N         155.0699  117.6361   24.0187 N.am    160 PRO163     -0.1400 BACKBONE|DICT|DIRECT
   1236 CA        155.8781  118.4319   24.9660 C.3     160 PRO163      0.0100 BACKBONE|DICT|DIRECT
   1237 C         155.3536  118.4820   26.4149 C.2     160 PRO163      0.5000 BACKBONE|DICT|DIRECT
   1238 O         156.1039  118.8981   27.2975 O.2     160 PRO163     -0.5000 BACKBONE|DICT|DIRECT
   1239 CB        155.8831  119.8281   24.3223 C.3     160 PRO163     -0.1200 DICT
   1240 CG        154.5429  119.9194   23.6082 C.3     160 PRO163     -0.1200 DICT
   1241 CD        154.3147  118.4978   23.1058 C.3     160 PRO163     -0.0500 DICT
   1242 N         154.0863  118.0908   26.6289 N.am    161 GLY164     -0.5000 BACKBONE|DICT|DIRECT
   1243 CA        153.3562  118.3004   27.8771 C.3     161 GLY164      0.0800 BACKBONE|DICT|DIRECT
   1244 C         152.6291  119.6546   27.8288 C.2     161 GLY164      0.5000 BACKBONE|DICT|DIRECT
   1245 O         152.9639  120.5335   27.0321 O.2     161 GLY164     -0.5000 BACKBONE|DICT|DIRECT
   1246 N         151.6209  119.8076   28.7051 N.am    162 ASN165     -0.5000 BACKBONE|DICT|DIRECT
   1247 CA        150.8209  121.0264   28.9261 C.3     162 ASN165      0.1400 BACKBONE|DICT|DIRECT
   1248 C         149.9890  121.4708   27.7054 C.2     162 ASN165      0.5000 BACKBONE|DICT|DIRECT
   1249 O         149.6594  122.6522   27.6099 O.2     162 ASN165     -0.5000 BACKBONE|DICT|DIRECT
   1250 CB        151.6970  122.1920   29.4703 C.3     162 ASN165     -0.1200 DICT
   1251 CG        152.3645  121.9196   30.8186 C.2     162 ASN165      0.5000 DICT
   1252 ND2       153.1544  122.8775   31.2986 N.am    162 ASN165     -0.7600 DICT
   1253 OD1       152.1684  120.8735   31.4289 O.2     162 ASN165     -0.5000 DICT
   1254 N         149.6264  120.5377   26.8063 N.am    163 MET166     -0.5000 BACKBONE|DICT|DIRECT
   1255 CA        148.8010  120.8206   25.6264 C.3     163 MET166      0.1400 BACKBONE|DICT|DIRECT
   1256 C         147.3942  121.3331   25.9820 C.2     163 MET166      0.5000 BACKBONE|DICT|DIRECT
   1257 O         146.9112  122.2211   25.2875 O.2     163 MET166     -0.5000 BACKBONE|DICT|DIRECT
   1258 CB        148.7206  119.6080   24.6750 C.3     163 MET166     -0.1200 DICT
   1259 CG        150.0780  119.0242   24.2527 C.3     163 MET166      0.0475 DICT
   1260 SD        150.8056  117.8114   25.3918 S.3     163 MET166     -0.3350 DICT
   1261 CE        149.8587  116.3240   24.9877 C.3     163 MET166     -0.0125 DICT
   1262 N         146.8052  120.8227   27.0798 N.am    164 GLY167     -0.5000 BACKBONE|DICT|DIRECT
   1263 CA        145.5194  121.2589   27.6268 C.3     164 GLY167      0.0800 BACKBONE|DICT|DIRECT
   1264 C         145.5834  122.6798   28.2138 C.2     164 GLY167      0.5000 BACKBONE|DICT|DIRECT
   1265 O         144.5951  123.4044   28.1256 O.2     164 GLY167     -0.5000 BACKBONE|DICT|DIRECT
   1266 N         146.7390  123.0994   28.7634 N.am    165 LEU168     -0.5000 BACKBONE|DICT|DIRECT
   1267 CA        146.9851  124.4732   29.2222 C.3     165 LEU168      0.1400 BACKBONE|DICT|DIRECT
   1268 C         147.2025  125.4503   28.0505 C.2     165 LEU168      0.5000 BACKBONE|DICT|DIRECT
   1269 O         146.8395  126.6182   28.1846 O.2     165 LEU168     -0.5000 BACKBONE|DICT|DIRECT
   1270 CB        148.1943  124.5079   30.1825 C.3     165 LEU168     -0.1200 DICT
   1271 CG        147.9551  123.8513   31.5605 C.3     165 LEU168     -0.0600 DICT
   1272 CD1       149.2932  123.6096   32.2954 C.3     165 LEU168     -0.1800 DICT
   1273 CD2       146.9484  124.6504   32.4180 C.3     165 LEU168     -0.1800 DICT
   1274 N         147.7482  124.9626   26.9203 N.am    166 PHE169     -0.5000 BACKBONE|DICT|DIRECT
   1275 CA        147.8556  125.7225   25.6728 C.3     166 PHE169      0.1400 BACKBONE|DICT|DIRECT
   1276 C         146.5234  125.8703   24.9180 C.2     166 PHE169      0.5000 BACKBONE|DICT|DIRECT
   1277 O         146.3351  126.8932   24.2615 O.2     166 PHE169     -0.5000 BACKBONE|DICT|DIRECT
   1278 CB        148.9620  125.1532   24.7613 C.3     166 PHE169     -0.0050 DICT
   1279 CG        150.3747  125.5306   25.1660 C.ar    166 PHE169     -0.1150 DICT
   1280 CD1       150.7631  126.8862   25.1471 C.ar    166 PHE169     -0.1150 DICT
   1281 CD2       151.3022  124.5549   25.5882 C.ar    166 PHE169     -0.1150 DICT
   1282 CE1       152.0415  127.2507   25.5421 C.ar    166 PHE169     -0.1150 DICT
   1283 CE2       152.5805  124.9378   25.9713 C.ar    166 PHE169     -0.1150 DICT
   1284 CZ        152.9435  126.2791   25.9511 C.ar    166 PHE169     -0.1150 DICT
   1285 N         145.6153  124.8845   25.0477 N.am    167 ASP170     -0.5000 BACKBONE|DICT|DIRECT
   1286 CA        144.2254  124.9533   24.5730 C.3     167 ASP170      0.1400 BACKBONE|DICT|DIRECT
   1287 C         143.4389  126.0608   25.2915 C.2     167 ASP170      0.5000 BACKBONE|DICT|DIRECT
   1288 O         142.7675  126.8494   24.6281 O.2     167 ASP170     -0.5000 BACKBONE|DICT|DIRECT
   1289 CB        143.4608  123.6136   24.6878 C.3     167 ASP170     -0.2200 DICT
   1290 CG        144.0904  122.4011   24.0032 C.2     167 ASP170      0.7000 DICT
   1291 OD1       144.8724  122.5857   23.0475 O.co2   167 ASP170     -0.8000 DICT
   1292 OD2       143.7101  121.2783   24.3973 O.co2   167 ASP170     -0.8000 DICT
   1293 N         143.5924  126.1415   26.6251 N.am    168 GLN171     -0.5000 BACKBONE|DICT|DIRECT
   1294 CA        143.0621  127.2280   27.4488 C.3     168 GLN171      0.1400 BACKBONE|DICT|DIRECT
   1295 C         143.6155  128.6003   27.0333 C.2     168 GLN171      0.5000 BACKBONE|DICT|DIRECT
   1296 O         142.8153  129.5066   26.8238 O.2     168 GLN171     -0.5000 BACKBONE|DICT|DIRECT
   1297 CB        143.3630  126.9680   28.9326 C.3     168 GLN171     -0.1200 DICT
   1298 CG        142.6244  125.7595   29.5382 C.3     168 GLN171     -0.1200 DICT
   1299 CD        143.2271  125.3319   30.8783 C.2     168 GLN171      0.5000 DICT
   1300 NE2       142.7676  124.2087   31.4249 N.am    168 GLN171     -0.7600 DICT
   1301 OE1       144.0985  126.0014   31.4248 O.2     168 GLN171     -0.5000 DICT
   1302 N         144.9511  128.7040   26.8777 N.am    169 GLN172     -0.5000 BACKBONE|DICT|DIRECT
   1303 CA        145.6787  129.9239   26.5061 C.3     169 GLN172      0.1400 BACKBONE|DICT|DIRECT
   1304 C         145.2647  130.4876   25.1320 C.2     169 GLN172      0.5000 BACKBONE|DICT|DIRECT
   1305 O         145.1392  131.7048   25.0044 O.2     169 GLN172     -0.5000 BACKBONE|DICT|DIRECT
   1306 CB        147.1989  129.6561   26.5659 C.3     169 GLN172     -0.1200 DICT
   1307 CG        148.0647  130.9313   26.5013 C.3     169 GLN172     -0.1200 DICT
   1308 CD        149.5581  130.6163   26.4243 C.2     169 GLN172      0.5000 DICT
   1309 NE2       150.3029  130.9131   27.4887 N.am    169 GLN172     -0.7600 DICT
   1310 OE1       150.0394  130.1284   25.4060 O.2     169 GLN172     -0.5000 DICT
   1311 N         145.0324  129.6019   24.1455 N.am    170 LEU173     -0.5000 BACKBONE|DICT|DIRECT
   1312 CA        144.5800  129.9654   22.7999 C.3     170 LEU173      0.1400 BACKBONE|DICT|DIRECT
   1313 C         143.1194  130.4619   22.7717 C.2     170 LEU173      0.5000 BACKBONE|DICT|DIRECT
   1314 O         142.7917  131.2834   21.9166 O.2     170 LEU173     -0.5000 BACKBONE|DICT|DIRECT
   1315 CB        144.8299  128.7812   21.8355 C.3     170 LEU173     -0.1200 DICT
   1316 CG        144.6604  129.1004   20.3283 C.3     170 LEU173     -0.0600 DICT
   1317 CD1       145.5899  130.2334   19.8461 C.3     170 LEU173     -0.1800 DICT
   1318 CD2       144.8359  127.8329   19.4730 C.3     170 LEU173     -0.1800 DICT
   1319 N         142.2887  130.0063   23.7272 N.am    171 ALA174     -0.5000 BACKBONE|DICT|DIRECT
   1320 CA        140.9389  130.5228   23.9552 C.3     171 ALA174      0.1400 BACKBONE|DICT|DIRECT
   1321 C         140.9261  131.8876   24.6727 C.2     171 ALA174      0.5000 BACKBONE|DICT|DIRECT
   1322 O         140.0123  132.6681   24.4078 O.2     171 ALA174     -0.5000 BACKBONE|DICT|DIRECT
   1323 CB        140.1097  129.4854   24.7214 C.3     171 ALA174     -0.1800 DICT
   1324 N         141.9416  132.1874   25.5123 N.am    172 LEU175     -0.5000 BACKBONE|DICT|DIRECT
   1325 CA        142.1404  133.5280   26.0871 C.3     172 LEU175      0.1400 BACKBONE|DICT|DIRECT
   1326 C         142.5833  134.5361   25.0088 C.2     172 LEU175      0.5000 BACKBONE|DICT|DIRECT
   1327 O         142.1208  135.6751   25.0232 O.2     172 LEU175     -0.5000 BACKBONE|DICT|DIRECT
   1328 CB        143.1741  133.5524   27.2447 C.3     172 LEU175     -0.1200 DICT
   1329 CG        143.1155  132.4573   28.3282 C.3     172 LEU175     -0.0600 DICT
   1330 CD1       144.1280  132.7450   29.4515 C.3     172 LEU175     -0.1800 DICT
   1331 CD2       141.7077  132.1958   28.8856 C.3     172 LEU175     -0.1800 DICT
   1332 N         143.4477  134.0818   24.0829 N.am    173 GLN176     -0.5000 BACKBONE|DICT|DIRECT
   1333 CA        143.9247  134.8373   22.9246 C.3     173 GLN176      0.1400 BACKBONE|DICT|DIRECT
   1334 C         142.8117  135.1001   21.8909 C.2     173 GLN176      0.5000 BACKBONE|DICT|DIRECT
   1335 O         142.8102  136.1689   21.2821 O.2     173 GLN176     -0.5000 BACKBONE|DICT|DIRECT
   1336 CB        145.1375  134.0930   22.3172 C.3     173 GLN176     -0.1200 DICT
   1337 CG        145.8406  134.7537   21.1109 C.3     173 GLN176     -0.1200 DICT
   1338 CD        146.4310  136.1317   21.4254 C.2     173 GLN176      0.5000 DICT
   1339 NE2       147.7436  136.1925   21.6558 N.am    173 GLN176     -0.7600 DICT
   1340 OE1       145.7198  137.1328   21.4477 O.2     173 GLN176     -0.5000 DICT
   1341 N         141.8581  134.1592   21.7469 N.am    174 TRP177     -0.5000 BACKBONE|DICT|DIRECT
   1342 CA        140.6489  134.3354   20.9386 C.3     174 TRP177      0.1400 BACKBONE|DICT|DIRECT
   1343 C         139.7668  135.4790   21.4726 C.2     174 TRP177      0.5000 BACKBONE|DICT|DIRECT
   1344 O         139.2820  136.2719   20.6689 O.2     174 TRP177     -0.5000 BACKBONE|DICT|DIRECT
   1345 CB        139.8713  133.0035   20.8289 C.3     174 TRP177     -0.1200 DICT
   1346 CG        138.6568  133.0113   19.9395 C.ar    174 TRP177      0.0750 DICT
   1347 CD1       138.6382  132.6237   18.6434 C.ar    174 TRP177     -0.1150 DICT
   1348 CD2       137.3080  133.5033   20.2252 C.ar    174 TRP177     -0.0550 DICT
   1349 CE2       136.5232  133.3911   19.0367 C.ar    174 TRP177      0.1300 DICT
   1350 CE3       136.6659  134.0462   21.3645 C.ar    174 TRP177     -0.1150 DICT
   1351 NE1       137.3827  132.8355   18.1115 N.pl3   174 TRP177     -0.5700 DICT
   1352 CZ2       135.1819  133.8097   18.9790 C.ar    174 TRP177     -0.1150 DICT
   1353 CZ3       135.3215  134.4661   21.3206 C.ar    174 TRP177     -0.1150 DICT
   1354 CH2       134.5783  134.3445   20.1315 C.ar    174 TRP177     -0.1150 DICT
   1355 N         139.6115  135.5678   22.8073 N.am    175 VAL178     -0.5000 BACKBONE|DICT|DIRECT
   1356 CA        138.8842  136.6458   23.4830 C.3     175 VAL178      0.1400 BACKBONE|DICT|DIRECT
   1357 C         139.5610  138.0224   23.3045 C.2     175 VAL178      0.5000 BACKBONE|DICT|DIRECT
   1358 O         138.8558  138.9869   23.0203 O.2     175 VAL178     -0.5000 BACKBONE|DICT|DIRECT
   1359 CB        138.6476  136.3313   24.9930 C.3     175 VAL178     -0.0600 DICT
   1360 CG1       138.2249  137.5263   25.8773 C.3     175 VAL178     -0.1800 DICT
   1361 CG2       137.6135  135.2019   25.1467 C.3     175 VAL178     -0.1800 DICT
   1362 N         140.9017  138.0927   23.3900 N.am    176 GLN179     -0.5000 BACKBONE|DICT|DIRECT
   1363 CA        141.6654  139.3227   23.1352 C.3     176 GLN179      0.1400 BACKBONE|DICT|DIRECT
   1364 C         141.4964  139.9023   21.7161 C.2     176 GLN179      0.5000 BACKBONE|DICT|DIRECT
   1365 O         141.5519  141.1217   21.5607 O.2     176 GLN179     -0.5000 BACKBONE|DICT|DIRECT
   1366 CB        143.1651  139.0932   23.4381 C.3     176 GLN179     -0.1200 DICT
   1367 CG        143.5309  138.9372   24.9271 C.3     176 GLN179     -0.1200 DICT
   1368 CD        143.1381  140.1368   25.7906 C.2     176 GLN179      0.5000 DICT
   1369 NE2       142.5208  139.8810   26.9438 N.am    176 GLN179     -0.7600 DICT
   1370 OE1       143.4015  141.2810   25.4296 O.2     176 GLN179     -0.5000 DICT
   1371 N         141.2915  139.0217   20.7235 N.am    177 LYS180     -0.5000 BACKBONE|DICT|DIRECT
   1372 CA        141.2234  139.3667   19.3045 C.3     177 LYS180      0.1400 BACKBONE|DICT|DIRECT
   1373 C         139.7918  139.5836   18.7805 C.2     177 LYS180      0.5000 BACKBONE|DICT|DIRECT
   1374 O         139.6463  140.3093   17.7958 O.2     177 LYS180     -0.5000 BACKBONE|DICT|DIRECT
   1375 CB        141.9338  138.2538   18.5050 C.3     177 LYS180     -0.1200 DICT
   1376 CG        143.4593  138.2339   18.7326 C.3     177 LYS180     -0.1200 DICT
   1377 CD        144.1564  136.9614   18.2257 C.3     177 LYS180     -0.1200 DICT
   1378 CE        144.0874  136.7628   16.7062 C.3     177 LYS180      0.1900 DICT
   1379 NZ        144.8457  135.5677   16.2977 N.4     177 LYS180     -0.3000 DICT
   1380 N         138.7777  138.9484   19.4003 N.am    178 ASN181     -0.5000 BACKBONE|DICT|DIRECT
   1381 CA        137.4208  138.8552   18.8403 C.3     178 ASN181      0.1400 BACKBONE|DICT|DIRECT
   1382 C         136.3150  139.3991   19.7563 C.2     178 ASN181      0.5000 BACKBONE|DICT|DIRECT
   1383 O         135.2800  139.7658   19.2025 O.2     178 ASN181     -0.5000 BACKBONE|DICT|DIRECT
   1384 CB        137.0942  137.3889   18.4590 C.3     178 ASN181     -0.1200 DICT
   1385 CG        137.9883  136.8364   17.3456 C.2     178 ASN181      0.5000 DICT
   1386 ND2       138.8294  135.8509   17.6580 N.am    178 ASN181     -0.7600 DICT
   1387 OD1       137.9100  137.2914   16.2082 O.2     178 ASN181     -0.5000 DICT
   1388 N         136.4940  139.4467   21.0940 N.am    179 ILE182     -0.5000 BACKBONE|DICT|DIRECT
   1389 CA        135.4007  139.7644   22.0356 C.3     179 ILE182      0.1400 BACKBONE|DICT|DIRECT
   1390 C         134.8278  141.1946   21.9009 C.2     179 ILE182      0.5000 BACKBONE|DICT|DIRECT
   1391 O         133.6669  141.3960   22.2495 O.2     179 ILE182     -0.5000 BACKBONE|DICT|DIRECT
   1392 CB        135.7778  139.4857   23.5250 C.3     179 ILE182     -0.0600 DICT
   1393 CG1       134.5679  139.0355   24.3795 C.3     179 ILE182     -0.1200 DICT
   1394 CG2       136.5198  140.6456   24.2344 C.3     179 ILE182     -0.1800 DICT
   1395 CD1       133.9408  137.7020   23.9371 C.3     179 ILE182     -0.1800 DICT
   1396 N         135.6159  142.1350   21.3492 N.am    180 ALA183     -0.5000 BACKBONE|DICT|DIRECT
   1397 CA        135.1903  143.4970   21.0195 C.3     180 ALA183      0.1400 BACKBONE|DICT|DIRECT
   1398 C         134.0869  143.5685   19.9462 C.2     180 ALA183      0.5000 BACKBONE|DICT|DIRECT
   1399 O         133.2545  144.4721   20.0158 O.2     180 ALA183     -0.5000 BACKBONE|DICT|DIRECT
   1400 CB        136.4187  144.3175   20.6033 C.3     180 ALA183     -0.1800 DICT
   1401 N         134.0626  142.5958   19.0145 N.am    181 ALA184     -0.5000 BACKBONE|DICT|DIRECT
   1402 CA        132.9983  142.4257   18.0206 C.3     181 ALA184      0.1400 BACKBONE|DICT|DIRECT
   1403 C         131.6747  141.9300   18.6322 C.2     181 ALA184      0.5000 BACKBONE|DICT|DIRECT
   1404 O         130.6181  142.2179   18.0722 O.2     181 ALA184     -0.5000 BACKBONE|DICT|DIRECT
   1405 CB        133.4717  141.4630   16.9206 C.3     181 ALA184     -0.1800 DICT
   1406 N         131.7542  141.2279   19.7760 N.am    182 PHE185     -0.5000 BACKBONE|DICT|DIRECT
   1407 CA        130.6139  140.7743   20.5752 C.3     182 PHE185      0.1400 BACKBONE|DICT|DIRECT
   1408 C         130.1365  141.8222   21.6051 C.2     182 PHE185      0.5000 BACKBONE|DICT|DIRECT
   1409 O         129.0787  141.6148   22.2003 O.2     182 PHE185     -0.5000 BACKBONE|DICT|DIRECT
   1410 CB        130.9640  139.4402   21.2641 C.3     182 PHE185     -0.0050 DICT
   1411 CG        131.1936  138.2713   20.3185 C.ar    182 PHE185     -0.1150 DICT
   1412 CD1       132.4819  138.0307   19.8030 C.ar    182 PHE185     -0.1150 DICT
   1413 CD2       130.1128  137.5169   19.8137 C.ar    182 PHE185     -0.1150 DICT
   1414 CE1       132.6923  137.0234   18.8744 C.ar    182 PHE185     -0.1150 DICT
   1415 CE2       130.3416  136.4985   18.8972 C.ar    182 PHE185     -0.1150 DICT
   1416 CZ        131.6279  136.2499   18.4354 C.ar    182 PHE185     -0.1150 DICT
   1417 N         130.8796  142.9338   21.7643 N.am    183 GLY186     -0.5000 BACKBONE|DICT|DIRECT
   1418 CA        130.5302  144.0406   22.6567 C.3     183 GLY186      0.0800 BACKBONE|DICT|DIRECT
   1419 C         131.2812  143.9852   23.9979 C.2     183 GLY186      0.5000 BACKBONE|DICT|DIRECT
   1420 O         130.9017  144.6992   24.9260 O.2     183 GLY186     -0.5000 BACKBONE|DICT|DIRECT
   1421 N         132.3160  143.1380   24.1166 N.am    184 GLY187     -0.5000 BACKBONE|DICT|DIRECT
   1422 CA        133.0972  142.9461   25.3345 C.3     184 GLY187      0.0800 BACKBONE|DICT|DIRECT
   1423 C         134.3080  143.8814   25.3870 C.2     184 GLY187      0.5000 BACKBONE|DICT|DIRECT
   1424 O         134.6920  144.5006   24.3951 O.2     184 GLY187     -0.5000 BACKBONE|DICT|DIRECT
   1425 N         134.9243  143.9306   26.5744 N.am    185 ASN188     -0.5000 BACKBONE|DICT|DIRECT
   1426 CA        136.1443  144.6672   26.8717 C.3     185 ASN188      0.1400 BACKBONE|DICT|DIRECT
   1427 C         137.2838  143.6410   27.0520 C.2     185 ASN188      0.5000 BACKBONE|DICT|DIRECT
   1428 O         137.2694  142.9248   28.0558 O.2     185 ASN188     -0.5000 BACKBONE|DICT|DIRECT
   1429 CB        135.9100  145.4735   28.1734 C.3     185 ASN188     -0.1200 DICT
   1430 CG        137.0165  146.4863   28.5006 C.2     185 ASN188      0.5000 DICT
   1431 ND2       136.8701  147.1882   29.6250 N.am    185 ASN188     -0.7600 DICT
   1432 OD1       137.9818  146.6482   27.7564 O.2     185 ASN188     -0.5000 DICT
   1433 N         138.2627  143.5868   26.1160 N.am    186 PRO189     -0.1400 BACKBONE|DICT|DIRECT
   1434 CA        139.4466  142.7222   26.2831 C.3     186 PRO189      0.0100 BACKBONE|DICT|DIRECT
   1435 C         140.4243  143.1808   27.3915 C.2     186 PRO189      0.5000 BACKBONE|DICT|DIRECT
   1436 O         141.2288  142.3674   27.8416 O.2     186 PRO189     -0.5000 BACKBONE|DICT|DIRECT
   1437 CB        140.0856  142.7173   24.8866 C.3     186 PRO189     -0.1200 DICT
   1438 CG        139.7167  144.0662   24.2946 C.3     186 PRO189     -0.1200 DICT
   1439 CD        138.3219  144.3286   24.8524 C.3     186 PRO189     -0.0500 DICT
   1440 N         140.3137  144.4437   27.8439 N.am    187 LYS190     -0.5000 BACKBONE|DICT|DIRECT
   1441 CA        141.0939  145.0119   28.9488 C.3     187 LYS190      0.1400 BACKBONE|DICT|DIRECT
   1442 C         140.4613  144.7740   30.3378 C.2     187 LYS190      0.5000 BACKBONE|DICT|DIRECT
   1443 O         141.0557  145.1966   31.3297 O.2     187 LYS190     -0.5000 BACKBONE|DICT|DIRECT
   1444 CB        141.3227  146.5180   28.6960 C.3     187 LYS190     -0.1200 DICT
   1445 CG        142.1186  146.8115   27.4131 C.3     187 LYS190     -0.1200 DICT
   1446 CD        142.4025  148.3114   27.2319 C.3     187 LYS190     -0.1200 DICT
   1447 CE        143.1702  148.6415   25.9430 C.3     187 LYS190      0.1900 DICT
   1448 NZ        144.5261  148.0639   25.9461 N.4     187 LYS190     -0.3000 DICT
   1449 N         139.2991  144.0998   30.3996 N.am    188 SER191     -0.5000 BACKBONE|DICT|DIRECT
   1450 CA        138.6313  143.7029   31.6384 C.3     188 SER191      0.1400 BACKBONE|DICT|DIRECT
   1451 C         138.1455  142.2553   31.4746 C.2     188 SER191      0.5000 BACKBONE|DICT|DIRECT
   1452 O         136.9529  142.0149   31.2898 O.2     188 SER191     -0.5000 BACKBONE|DICT|DIRECT
   1453 CB        137.5153  144.7134   31.9810 C.3     188 SER191      0.1450 DICT
   1454 OG        136.9351  144.4294   33.2391 O.3     188 SER191     -0.6830 DICT
   1455 N         139.1103  141.3247   31.5066 N.am    189 VAL192     -0.5000 BACKBONE|DICT|DIRECT
   1456 CA        138.9051  139.8880   31.3445 C.3     189 VAL192      0.1400 BACKBONE|DICT|DIRECT
   1457 C         139.3495  139.1967   32.6402 C.2     189 VAL192      0.5000 BACKBONE|DICT|DIRECT
   1458 O         140.5322  139.2278   32.9636 O.2     189 VAL192     -0.5000 BACKBONE|DICT|DIRECT
   1459 CB        139.7454  139.3484   30.1482 C.3     189 VAL192     -0.0600 DICT
   1460 CG1       139.8969  137.8148   30.0972 C.3     189 VAL192     -0.1800 DICT
   1461 CG2       139.1856  139.8422   28.8042 C.3     189 VAL192     -0.1800 DICT
   1462 N         138.4037  138.5870   33.3628 N.am    190 THR193     -0.5000 BACKBONE|DICT|DIRECT
   1463 CA        138.6773  137.9042   34.6246 C.3     190 THR193      0.1400 BACKBONE|DICT|DIRECT
   1464 C         138.4966  136.3943   34.4330 C.2     190 THR193      0.5000 BACKBONE|DICT|DIRECT
   1465 O         137.4323  135.9583   34.0008 O.2     190 THR193     -0.5000 BACKBONE|DICT|DIRECT
   1466 CB        137.7180  138.4032   35.7311 C.3     190 THR193      0.2050 DICT
   1467 CG2       137.8105  137.6718   37.0853 C.3     190 THR193     -0.1800 DICT
   1468 OG1       138.0117  139.7678   35.9509 O.3     190 THR193     -0.6830 DICT
   1469 N         139.5376  135.6199   34.7702 N.am    191 LEU194     -0.5000 BACKBONE|DICT|DIRECT
   1470 CA        139.4732  134.1605   34.7719 C.3     191 LEU194      0.1400 BACKBONE|DICT|DIRECT
   1471 C         138.7714  133.6712   36.0487 C.2     191 LEU194      0.5000 BACKBONE|DICT|DIRECT
   1472 O         138.9334  134.2876   37.1012 O.2     191 LEU194     -0.5000 BACKBONE|DICT|DIRECT
   1473 CB        140.8893  133.5517   34.7010 C.3     191 LEU194     -0.1200 DICT
   1474 CG        141.8190  134.0656   33.5817 C.3     191 LEU194     -0.0600 DICT
   1475 CD1       143.1458  133.2739   33.5880 C.3     191 LEU194     -0.1800 DICT
   1476 CD2       141.1543  134.0498   32.1931 C.3     191 LEU194     -0.1800 DICT
   1477 N         138.0476  132.5497   35.9459 N.am    192 PHE195     -0.5000 BACKBONE|DICT|DIRECT
   1478 CA        137.4809  131.8423   37.0930 C.3     192 PHE195      0.1400 BACKBONE|DICT|DIRECT
   1479 C         137.3726  130.3481   36.7689 C.2     192 PHE195      0.5000 BACKBONE|DICT|DIRECT
   1480 O         137.3056  129.9765   35.5989 O.2     192 PHE195     -0.5000 BACKBONE|DICT|DIRECT
   1481 CB        136.1730  132.5152   37.6008 C.3     192 PHE195     -0.0050 DICT
   1482 CG        134.8599  132.3552   36.8477 C.ar    192 PHE195     -0.1150 DICT
   1483 CD1       134.7764  132.5808   35.4578 C.ar    192 PHE195     -0.1150 DICT
   1484 CD2       133.6619  132.1546   37.5719 C.ar    192 PHE195     -0.1150 DICT
   1485 CE1       133.5500  132.5076   34.8101 C.ar    192 PHE195     -0.1150 DICT
   1486 CE2       132.4432  132.0983   36.9082 C.ar    192 PHE195     -0.1150 DICT
   1487 CZ        132.3889  132.2639   35.5307 C.ar    192 PHE195     -0.1150 DICT
   1488 N         137.4130  129.5069   37.8099 N.am    193 GLY196     -0.5000 BACKBONE|DICT|DIRECT
   1489 CA        137.4035  128.0612   37.6265 C.3     193 GLY196      0.0800 BACKBONE|DICT|DIRECT
   1490 C         137.2875  127.3573   38.9764 C.2     193 GLY196      0.5000 BACKBONE|DICT|DIRECT
   1491 O         137.5009  127.9717   40.0231 O.2     193 GLY196     -0.5000 BACKBONE|DICT|DIRECT
   1492 N         136.9671  126.0521   38.9218 N.am    194 GLU197     -0.5000 BACKBONE|DICT|DIRECT
   1493 CA        136.8237  125.1659   40.0797 C.3     194 GLU197      0.1400 BACKBONE|DICT|DIRECT
   1494 C         137.7800  123.9733   39.9575 C.2     194 GLU197      0.5000 BACKBONE|DICT|DIRECT
   1495 O         138.0018  123.4999   38.8450 O.2     194 GLU197     -0.5000 BACKBONE|DICT|DIRECT
   1496 CB        135.3427  124.7451   40.2370 C.3     194 GLU197     -0.1200 DICT
   1497 CG        134.7810  123.7398   39.1959 C.3     194 GLU197     -0.2200 DICT
   1498 CD        134.9515  122.2550   39.5374 C.2     194 GLU197      0.7000 DICT
   1499 OE1       134.9976  121.9254   40.7427 O.co2   194 GLU197     -0.8000 DICT
   1500 OE2       135.0219  121.4644   38.5725 O.co2   194 GLU197     -0.8000 DICT
   1501 N         138.2947  123.4925   41.1053 N.am    195 SER198     -0.5000 BACKBONE|DICT|DIRECT
   1502 CA        139.1336  122.2938   41.2535 C.3     195 SER198      0.1400 BACKBONE|DICT|DIRECT
   1503 C         140.4154  122.3817   40.3926 C.2     195 SER198      0.5000 BACKBONE|DICT|DIRECT
   1504 O         141.2294  123.2709   40.6397 O.2     195 SER198     -0.5000 BACKBONE|DICT|DIRECT
   1505 CB        138.2657  121.0252   41.0453 C.3     195 SER198      0.1450 DICT
   1506 OG        138.9800  119.8265   41.2785 O.3     195 SER198     -0.6830 DICT
   1507 N         140.5703  121.4971   39.3897 N.am    196 ALA199     -0.5000 BACKBONE|DICT|DIRECT
   1508 CA        141.6540  121.5316   38.4001 C.3     196 ALA199      0.1400 BACKBONE|DICT|DIRECT
   1509 C         141.6116  122.7471   37.4528 C.2     196 ALA199      0.5000 BACKBONE|DICT|DIRECT
   1510 O         142.6407  123.0792   36.8672 O.2     196 ALA199     -0.5000 BACKBONE|DICT|DIRECT
   1511 CB        141.6637  120.2155   37.6099 C.3     196 ALA199     -0.1800 DICT
   1512 N         140.4479  123.4095   37.3566 N.am    197 GLY200     -0.5000 BACKBONE|DICT|DIRECT
   1513 CA        140.2510  124.6666   36.6456 C.3     197 GLY200      0.0800 BACKBONE|DICT|DIRECT
   1514 C         140.7272  125.8617   37.4836 C.2     197 GLY200      0.5000 BACKBONE|DICT|DIRECT
   1515 O         141.1780  126.8471   36.9076 O.2     197 GLY200     -0.5000 BACKBONE|DICT|DIRECT
   1516 N         140.6765  125.7748   38.8255 N.am    198 ALA201     -0.5000 BACKBONE|DICT|DIRECT
   1517 CA        141.2633  126.7640   39.7351 C.3     198 ALA201      0.1400 BACKBONE|DICT|DIRECT
   1518 C         142.7945  126.6392   39.8126 C.2     198 ALA201      0.5000 BACKBONE|DICT|DIRECT
   1519 O         143.4737  127.6590   39.9308 O.2     198 ALA201     -0.5000 BACKBONE|DICT|DIRECT
   1520 CB        140.6322  126.6228   41.1235 C.3     198 ALA201     -0.1800 DICT
   1521 N         143.3066  125.4008   39.6834 N.am    199 ALA202     -0.5000 BACKBONE|DICT|DIRECT
   1522 CA        144.7277  125.1028   39.5134 C.3     199 ALA202      0.1400 BACKBONE|DICT|DIRECT
   1523 C         145.2765  125.5710   38.1530 C.2     199 ALA202      0.5000 BACKBONE|DICT|DIRECT
   1524 O         146.4277  125.9967   38.1008 O.2     199 ALA202     -0.5000 BACKBONE|DICT|DIRECT
   1525 CB        144.9719  123.6020   39.7220 C.3     199 ALA202     -0.1800 DICT
   1526 N         144.4389  125.5391   37.1004 N.am    200 SER203     -0.5000 BACKBONE|DICT|DIRECT
   1527 CA        144.7491  126.0636   35.7677 C.3     200 SER203      0.1400 BACKBONE|DICT|DIRECT
   1528 C         144.8934  127.5941   35.7552 C.2     200 SER203      0.5000 BACKBONE|DICT|DIRECT
   1529 O         145.8559  128.0963   35.1782 O.2     200 SER203     -0.5000 BACKBONE|DICT|DIRECT
   1530 CB        143.6593  125.6391   34.7694 C.3     200 SER203      0.1450 DICT
   1531 OG        143.7783  124.2762   34.4284 O.3     200 SER203     -0.6830 DICT
   1532 N         143.9570  128.2971   36.4190 N.am    201 VAL204     -0.5000 BACKBONE|DICT|DIRECT
   1533 CA        143.9557  129.7543   36.5865 C.3     201 VAL204      0.1400 BACKBONE|DICT|DIRECT
   1534 C         145.1659  130.2725   37.3954 C.2     201 VAL204      0.5000 BACKBONE|DICT|DIRECT
   1535 O         145.6978  131.3331   37.0660 O.2     201 VAL204     -0.5000 BACKBONE|DICT|DIRECT
   1536 CB        142.6180  130.2392   37.2277 C.3     201 VAL204     -0.0600 DICT
   1537 CG1       142.6283  131.6716   37.7969 C.3     201 VAL204     -0.1800 DICT
   1538 CG2       141.4627  130.1100   36.2209 C.3     201 VAL204     -0.1800 DICT
   1539 N         145.6073  129.4940   38.3978 N.am    202 SER205     -0.5000 BACKBONE|DICT|DIRECT
   1540 CA        146.7994  129.7764   39.1990 C.3     202 SER205      0.1400 BACKBONE|DICT|DIRECT
   1541 C         148.1259  129.5376   38.4446 C.2     202 SER205      0.5000 BACKBONE|DICT|DIRECT
   1542 O         149.1277  130.1424   38.8198 O.2     202 SER205     -0.5000 BACKBONE|DICT|DIRECT
   1543 CB        146.6997  128.9972   40.5239 C.3     202 SER205      0.1450 DICT
   1544 OG        147.1169  127.6564   40.4143 O.3     202 SER205     -0.6830 DICT
   1545 N         148.1080  128.6970   37.3934 N.am    203 LEU206     -0.5000 BACKBONE|DICT|DIRECT
   1546 CA        149.2400  128.4761   36.4891 C.3     203 LEU206      0.1400 BACKBONE|DICT|DIRECT
   1547 C         149.2718  129.5019   35.3386 C.2     203 LEU206      0.5000 BACKBONE|DICT|DIRECT
   1548 O         150.3619  129.7727   34.8395 O.2     203 LEU206     -0.5000 BACKBONE|DICT|DIRECT
   1549 CB        149.2163  127.0257   35.9557 C.3     203 LEU206     -0.1200 DICT
   1550 CG        149.5895  125.9561   37.0053 C.3     203 LEU206     -0.0600 DICT
   1551 CD1       149.2406  124.5342   36.5151 C.3     203 LEU206     -0.1800 DICT
   1552 CD2       151.0599  126.0700   37.4627 C.3     203 LEU206     -0.1800 DICT
   1553 N         148.1202  130.1053   34.9792 N.am    204 HIS207     -0.5000 BACKBONE|DICT|DIRECT
   1554 CA        148.0438  131.2767   34.0936 C.3     204 HIS207      0.1400 BACKBONE|DICT|DIRECT
   1555 C         148.6196  132.5515   34.7456 C.2     204 HIS207      0.5000 BACKBONE|DICT|DIRECT
   1556 O         149.1494  133.3968   34.0274 O.2     204 HIS207     -0.5000 BACKBONE|DICT|DIRECT
   1557 CB        146.5939  131.5172   33.6138 C.3     204 HIS207     -0.0050 DICT
   1558 CG        146.0773  130.5683   32.5578 C.2     204 HIS207      0.0150 DICT
   1559 CD2       145.0036  129.7051   32.5485 C.2     204 HIS207     -0.0150 DICT
   1560 ND1       146.6533  130.4484   31.3031 N.pl3   204 HIS207     -0.5700 DICT
   1561 CE1       145.9417  129.5474   30.6214 C.2     204 HIS207      0.2950 DICT
   1562 NE2       144.9227  129.0580   31.3145 N.2     204 HIS207     -0.4900 DICT
   1563 N         148.5517  132.6503   36.0865 N.am    205 LEU208     -0.5000 BACKBONE|DICT|DIRECT
   1564 CA        149.2061  133.6934   36.8859 C.3     205 LEU208      0.1400 BACKBONE|DICT|DIRECT
   1565 C         150.7431  133.5763   36.9027 C.2     205 LEU208      0.5000 BACKBONE|DICT|DIRECT
   1566 O         151.3909  134.5919   37.1421 O.2     205 LEU208     -0.5000 BACKBONE|DICT|DIRECT
   1567 CB        148.6476  133.6605   38.3279 C.3     205 LEU208     -0.1200 DICT
   1568 CG        147.2568  134.3161   38.4846 C.3     205 LEU208     -0.0600 DICT
   1569 CD1       146.5387  133.8036   39.7521 C.3     205 LEU208     -0.1800 DICT
   1570 CD2       147.3534  135.8580   38.4585 C.3     205 LEU208     -0.1800 DICT
   1571 N         151.2949  132.3751   36.6508 N.am    206 LEU209     -0.5000 BACKBONE|DICT|DIRECT
   1572 CA        152.7380  132.1149   36.6187 C.3     206 LEU209      0.1400 BACKBONE|DICT|DIRECT
   1573 C         153.3113  132.1839   35.1904 C.2     206 LEU209      0.5000 BACKBONE|DICT|DIRECT
   1574 O         154.4355  132.6573   35.0330 O.2     206 LEU209     -0.5000 BACKBONE|DICT|DIRECT
   1575 CB        153.0306  130.7210   37.2236 C.3     206 LEU209     -0.1200 DICT
   1576 CG        152.6390  130.5363   38.7087 C.3     206 LEU209     -0.0600 DICT
   1577 CD1       152.7269  129.0553   39.1191 C.3     206 LEU209     -0.1800 DICT
   1578 CD2       153.4258  131.4489   39.6720 C.3     206 LEU209     -0.1800 DICT
   1579 N         152.5498  131.6920   34.1946 N.am    207 SER210     -0.5000 BACKBONE|DICT|DIRECT
   1580 CA        152.9327  131.5719   32.7838 C.3     207 SER210      0.1400 BACKBONE|DICT|DIRECT
   1581 C         153.0901  132.9587   32.1151 C.2     207 SER210      0.5000 BACKBONE|DICT|DIRECT
   1582 O         152.0728  133.6342   31.9602 O.2     207 SER210     -0.5000 BACKBONE|DICT|DIRECT
   1583 CB        151.8413  130.7345   32.0806 C.3     207 SER210      0.1450 DICT
   1584 OG        152.0913  130.5817   30.6957 O.3     207 SER210     -0.6830 DICT
   1585 N         154.3243  133.3644   31.7188 N.am    208 PRO211     -0.1400 BACKBONE|DICT|DIRECT
   1586 CA        154.5733  134.6804   31.0861 C.3     208 PRO211      0.0100 BACKBONE|DICT|DIRECT
   1587 C         153.7679  134.9981   29.8114 C.2     208 PRO211      0.5000 BACKBONE|DICT|DIRECT
   1588 O         153.4226  136.1611   29.6045 O.2     208 PRO211     -0.5000 BACKBONE|DICT|DIRECT
   1589 CB        156.0849  134.6866   30.7998 C.3     208 PRO211     -0.1200 DICT
   1590 CG        156.6681  133.6942   31.7873 C.3     208 PRO211     -0.1200 DICT
   1591 CD        155.5832  132.6319   31.8868 C.3     208 PRO211     -0.0500 DICT
   1592 N         153.4645  133.9665   29.0026 N.am    209 GLY212     -0.5000 BACKBONE|DICT|DIRECT
   1593 CA        152.6879  134.0936   27.7676 C.3     209 GLY212      0.0800 BACKBONE|DICT|DIRECT
   1594 C         151.1858  134.3019   28.0283 C.2     209 GLY212      0.5000 BACKBONE|DICT|DIRECT
   1595 O         150.4816  134.7403   27.1209 O.2     209 GLY212     -0.5000 BACKBONE|DICT|DIRECT
   1596 N         150.7011  134.0045   29.2471 N.am    210 SER213     -0.5000 BACKBONE|DICT|DIRECT
   1597 CA        149.3054  134.1732   29.6523 C.3     210 SER213      0.1400 BACKBONE|DICT|DIRECT
   1598 C         149.0260  135.5596   30.2641 C.2     210 SER213      0.5000 BACKBONE|DICT|DIRECT
   1599 O         147.8590  135.9397   30.3166 O.2     210 SER213     -0.5000 BACKBONE|DICT|DIRECT
   1600 CB        148.9393  133.0815   30.6760 C.3     210 SER213      0.1450 DICT
   1601 OG        149.0365  131.7871   30.1178 O.3     210 SER213     -0.6830 DICT
   1602 N         150.0663  136.2771   30.7341 N.am    211 HIS214     -0.5000 BACKBONE|DICT|DIRECT
   1603 CA        149.9534  137.5234   31.5086 C.3     211 HIS214      0.1400 BACKBONE|DICT|DIRECT
   1604 C         149.1903  138.6725   30.8219 C.2     211 HIS214      0.5000 BACKBONE|DICT|DIRECT
   1605 O         148.4682  139.3937   31.5098 O.2     211 HIS214     -0.5000 BACKBONE|DICT|DIRECT
   1606 CB        151.3508  138.0096   31.9507 C.3     211 HIS214     -0.0050 DICT
   1607 CG        152.0382  137.1802   33.0094 C.2     211 HIS214      0.0150 DICT
   1608 CD2       151.6510  136.0562   33.7062 C.2     211 HIS214     -0.0150 DICT
   1609 ND1       153.2970  137.4961   33.4937 N.pl3   211 HIS214     -0.5700 DICT
   1610 CE1       153.6091  136.5835   34.4177 C.2     211 HIS214      0.2950 DICT
   1611 NE2       152.6575  135.6779   34.5955 N.2     211 HIS214     -0.4900 DICT
   1612 N         149.3483  138.8149   29.4957 N.am    212 SER215     -0.5000 BACKBONE|DICT|DIRECT
   1613 CA        148.6688  139.8285   28.6824 C.3     212 SER215      0.1400 BACKBONE|DICT|DIRECT
   1614 C         147.2205  139.4578   28.2979 C.2     212 SER215      0.5000 BACKBONE|DICT|DIRECT
   1615 O         146.4891  140.3348   27.8390 O.2     212 SER215     -0.5000 BACKBONE|DICT|DIRECT
   1616 CB        149.5390  140.1190   27.4411 C.3     212 SER215      0.1450 DICT
   1617 OG        149.5722  139.0255   26.5425 O.3     212 SER215     -0.6830 DICT
   1618 N         146.8394  138.1805   28.4718 N.am    213 LEU216     -0.5000 BACKBONE|DICT|DIRECT
   1619 CA        145.5699  137.6188   28.0078 C.3     213 LEU216      0.1400 BACKBONE|DICT|DIRECT
   1620 C         144.4038  137.7831   29.0020 C.2     213 LEU216      0.5000 BACKBONE|DICT|DIRECT
   1621 O         143.2794  137.4275   28.6457 O.2     213 LEU216     -0.5000 BACKBONE|DICT|DIRECT
   1622 CB        145.7659  136.1289   27.6497 C.3     213 LEU216     -0.1200 DICT
   1623 CG        146.8869  135.8224   26.6315 C.3     213 LEU216     -0.0600 DICT
   1624 CD1       147.0155  134.3041   26.4073 C.3     213 LEU216     -0.1800 DICT
   1625 CD2       146.6913  136.5647   25.2976 C.3     213 LEU216     -0.1800 DICT
   1626 N         144.6669  138.3125   30.2090 N.am    214 PHE217     -0.5000 BACKBONE|DICT|DIRECT
   1627 CA        143.6556  138.5358   31.2427 C.3     214 PHE217      0.1400 BACKBONE|DICT|DIRECT
   1628 C         144.0845  139.6562   32.2067 C.2     214 PHE217      0.5000 BACKBONE|DICT|DIRECT
   1629 O         145.2045  140.1621   32.1240 O.2     214 PHE217     -0.5000 BACKBONE|DICT|DIRECT
   1630 CB        143.3103  137.2014   31.9511 C.3     214 PHE217     -0.0050 DICT
   1631 CG        144.3656  136.6237   32.8774 C.ar    214 PHE217     -0.1150 DICT
   1632 CD1       145.4344  135.8661   32.3588 C.ar    214 PHE217     -0.1150 DICT
   1633 CD2       144.3543  136.9383   34.2508 C.ar    214 PHE217     -0.1150 DICT
   1634 CE1       146.4213  135.3892   33.2105 C.ar    214 PHE217     -0.1150 DICT
   1635 CE2       145.3309  136.4284   35.0916 C.ar    214 PHE217     -0.1150 DICT
   1636 CZ        146.3602  135.6540   34.5724 C.ar    214 PHE217     -0.1150 DICT
   1637 N         143.1457  140.0265   33.0894 N.am    215 THR218     -0.5000 BACKBONE|DICT|DIRECT
   1638 CA        143.2253  141.1288   34.0425 C.3     215 THR218      0.1400 BACKBONE|DICT|DIRECT
   1639 C         143.2833  140.6161   35.4942 C.2     215 THR218      0.5000 BACKBONE|DICT|DIRECT
   1640 O         144.1901  141.0290   36.2091 O.2     215 THR218     -0.5000 BACKBONE|DICT|DIRECT
   1641 CB        141.9914  142.0680   33.9153 C.3     215 THR218      0.2050 DICT
   1642 CG2       142.0303  143.3239   34.8056 C.3     215 THR218     -0.1800 DICT
   1643 OG1       141.8693  142.4957   32.5733 O.3     215 THR218     -0.6830 DICT
   1644 N         142.3459  139.7369   35.8986 N.am    216 ARG219     -0.5000 BACKBONE|DICT|DIRECT
   1645 CA        142.2124  139.1934   37.2610 C.3     216 ARG219      0.1400 BACKBONE|DICT|DIRECT
   1646 C         141.9374  137.6790   37.2326 C.2     216 ARG219      0.5000 BACKBONE|DICT|DIRECT
   1647 O         141.6786  137.1116   36.1719 O.2     216 ARG219     -0.5000 BACKBONE|DICT|DIRECT
   1648 CB        141.0833  139.9467   38.0036 C.3     216 ARG219     -0.1200 DICT
   1649 CG        141.5488  141.2449   38.6816 C.3     216 ARG219     -0.0500 DICT
   1650 CD        140.4036  142.0243   39.3414 C.3     216 ARG219      0.1900 DICT
   1651 NE        139.5602  142.7247   38.3644 N.pl3   216 ARG219     -0.7000 DICT
   1652 CZ        139.7455  143.9865   37.9439 C.cat   216 ARG219      0.6399 DICT
   1653 NH1       140.7505  144.7393   38.4157 N.pl3   216 ARG219     -0.8000 DICT
   1654 NH2       138.9044  144.5009   37.0394 N.pl3   216 ARG219     -0.8000 DICT
   1655 N         142.0113  137.0540   38.4191 N.am    217 ALA220     -0.5000 BACKBONE|DICT|DIRECT
   1656 CA        141.8807  135.6107   38.6107 C.3     217 ALA220      0.1400 BACKBONE|DICT|DIRECT
   1657 C         141.0045  135.2820   39.8297 C.2     217 ALA220      0.5000 BACKBONE|DICT|DIRECT
   1658 O         141.0523  136.0001   40.8282 O.2     217 ALA220     -0.5000 BACKBONE|DICT|DIRECT
   1659 CB        143.2924  135.0266   38.7711 C.3     217 ALA220     -0.1800 DICT
   1660 N         140.2412  134.1807   39.7265 N.am    218 ILE221     -0.5000 BACKBONE|DICT|DIRECT
   1661 CA        139.3982  133.6318   40.7902 C.3     218 ILE221      0.1400 BACKBONE|DICT|DIRECT
   1662 C         139.6845  132.1175   40.9005 C.2     218 ILE221      0.5000 BACKBONE|DICT|DIRECT
   1663 O         139.7201  131.4269   39.8814 O.2     218 ILE221     -0.5000 BACKBONE|DICT|DIRECT
   1664 CB        137.8727  133.8461   40.5303 C.3     218 ILE221     -0.0600 DICT
   1665 CG1       137.5187  135.3387   40.3127 C.3     218 ILE221     -0.1200 DICT
   1666 CG2       136.9751  133.2276   41.6294 C.3     218 ILE221     -0.1800 DICT
   1667 CD1       136.0346  135.6292   40.0254 C.3     218 ILE221     -0.1800 DICT
   1668 N         139.8949  131.6409   42.1380 N.am    219 LEU222     -0.5000 BACKBONE|DICT|DIRECT
   1669 CA        140.3198  130.2799   42.4613 C.3     219 LEU222      0.1400 BACKBONE|DICT|DIRECT
   1670 C         139.3088  129.6511   43.4336 C.2     219 LEU222      0.5000 BACKBONE|DICT|DIRECT
   1671 O         139.3404  129.9629   44.6230 O.2     219 LEU222     -0.5000 BACKBONE|DICT|DIRECT
   1672 CB        141.7199  130.3174   43.1223 C.3     219 LEU222     -0.1200 DICT
   1673 CG        142.9029  130.7237   42.2178 C.3     219 LEU222     -0.0600 DICT
   1674 CD1       142.9886  132.2473   41.9705 C.3     219 LEU222     -0.1800 DICT
   1675 CD2       144.2078  130.2027   42.8410 C.3     219 LEU222     -0.1800 DICT
   1676 N         138.4397  128.7641   42.9285 N.am    220 GLN223     -0.5000 BACKBONE|DICT|DIRECT
   1677 CA        137.4488  128.0589   43.7443 C.3     220 GLN223      0.1400 BACKBONE|DICT|DIRECT
   1678 C         137.9530  126.6271   43.9863 C.2     220 GLN223      0.5000 BACKBONE|DICT|DIRECT
   1679 O         138.1195  125.8768   43.0311 O.2     220 GLN223     -0.5000 BACKBONE|DICT|DIRECT
   1680 CB        136.0764  128.0662   43.0272 C.3     220 GLN223     -0.1200 DICT
   1681 CG        135.6057  129.4734   42.5870 C.3     220 GLN223     -0.1200 DICT
   1682 CD        134.3019  129.5106   41.7819 C.2     220 GLN223      0.5000 DICT
   1683 NE2       133.4570  128.4794   41.8610 N.am    220 GLN223     -0.7600 DICT
   1684 OE1       134.0541  130.4926   41.0855 O.2     220 GLN223     -0.5000 DICT
   1685 N         138.1887  126.2555   45.2539 N.am    221 SER224     -0.5000 BACKBONE|DICT|DIRECT
   1686 CA        138.4876  124.8834   45.6929 C.3     221 SER224      0.1400 BACKBONE|DICT|DIRECT
   1687 C         139.7364  124.2382   45.0353 C.2     221 SER224      0.5000 BACKBONE|DICT|DIRECT
   1688 O         139.7243  123.0325   44.7875 O.2     221 SER224     -0.5000 BACKBONE|DICT|DIRECT
   1689 CB        137.2162  124.0052   45.5367 C.3     221 SER224      0.1450 DICT
   1690 OG        136.2062  124.4331   46.4258 O.3     221 SER224     -0.6830 DICT
   1691 N         140.7902  125.0257   44.7493 N.am    222 GLY225     -0.5000 BACKBONE|DICT|DIRECT
   1692 CA        142.0007  124.4813   44.1329 C.3     222 GLY225      0.0800 BACKBONE|DICT|DIRECT
   1693 C         143.0369  125.5737   43.8386 C.2     222 GLY225      0.5000 BACKBONE|DICT|DIRECT
   1694 O         142.7358  126.7673   43.8344 O.2     222 GLY225     -0.5000 BACKBONE|DICT|DIRECT
   1695 N         144.2696  125.1115   43.5763 N.am    223 SER226     -0.5000 BACKBONE|DICT|DIRECT
   1696 CA        145.4961  125.8733   43.3160 C.3     223 SER226      0.1400 BACKBONE|DICT|DIRECT
   1697 C         146.6145  124.8791   42.9300 C.2     223 SER226      0.5000 BACKBONE|DICT|DIRECT
   1698 O         146.5002  123.6923   43.2411 O.2     223 SER226     -0.5000 BACKBONE|DICT|DIRECT
   1699 CB        145.8576  126.7561   44.5379 C.3     223 SER226      0.1450 DICT
   1700 OG        146.0916  125.9902   45.7036 O.3     223 SER226     -0.6830 DICT
   1701 N         147.6656  125.3604   42.2374 N.am    224 PHE227     -0.5000 BACKBONE|DICT|DIRECT
   1702 CA        148.7429  124.5242   41.6774 C.3     224 PHE227      0.1400 BACKBONE|DICT|DIRECT
   1703 C         149.5759  123.7799   42.7414 C.2     224 PHE227      0.5000 BACKBONE|DICT|DIRECT
   1704 O         150.0841  122.6989   42.4502 O.2     224 PHE227     -0.5000 BACKBONE|DICT|DIRECT
   1705 CB        149.6608  125.3709   40.7566 C.3     224 PHE227     -0.0050 DICT
   1706 CG        150.7126  126.2316   41.4447 C.ar    224 PHE227     -0.1150 DICT
   1707 CD1       151.8996  125.6323   41.9197 C.ar    224 PHE227     -0.1150 DICT
   1708 CD2       150.4373  127.5702   41.7974 C.ar    224 PHE227     -0.1150 DICT
   1709 CE1       152.7650  126.3425   42.7319 C.ar    224 PHE227     -0.1150 DICT
   1710 CE2       151.3510  128.2843   42.5626 C.ar    224 PHE227     -0.1150 DICT
   1711 CZ        152.5004  127.6668   43.0359 C.ar    224 PHE227     -0.1150 DICT
   1712 N         149.7426  124.3939   43.9266 N.am    225 ASN228     -0.5000 BACKBONE|DICT|DIRECT
   1713 CA        150.5526  123.8813   45.0385 C.3     225 ASN228      0.1400 BACKBONE|DICT|DIRECT
   1714 C         149.8648  122.7488   45.8278 C.2     225 ASN228      0.5000 BACKBONE|DICT|DIRECT
   1715 O         150.4657  122.2258   46.7662 O.2     225 ASN228     -0.5000 BACKBONE|DICT|DIRECT
   1716 CB        151.0451  125.0436   45.9409 C.3     225 ASN228     -0.1200 DICT
   1717 CG        149.9507  125.8196   46.6833 C.2     225 ASN228      0.5000 DICT
   1718 ND2       150.2459  126.2790   47.9004 N.am    225 ASN228     -0.7600 DICT
   1719 OD1       148.8585  126.0224   46.1606 O.2     225 ASN228     -0.5000 DICT
   1720 N         148.6459  122.3629   45.4105 N.am    226 ALA229     -0.5000 BACKBONE|DICT|DIRECT
   1721 CA        147.9716  121.1361   45.8157 C.3     226 ALA229      0.1400 BACKBONE|DICT|DIRECT
   1722 C         148.7420  119.9013   45.2954 C.2     226 ALA229      0.5000 BACKBONE|DICT|DIRECT
   1723 O         149.2640  119.9532   44.1801 O.2     226 ALA229     -0.5000 BACKBONE|DICT|DIRECT
   1724 CB        146.5516  121.1688   45.2391 C.3     226 ALA229     -0.1800 DICT
   1725 N         148.8267  118.8272   46.1131 N.am    227 PRO230     -0.1400 BACKBONE|DICT|DIRECT
   1726 CA        149.6860  117.6565   45.8343 C.3     227 PRO230      0.0100 BACKBONE|DICT|DIRECT
   1727 C         149.3525  116.8557   44.5567 C.2     227 PRO230      0.5000 BACKBONE|DICT|DIRECT
   1728 O         150.2364  116.1753   44.0389 O.2     227 PRO230     -0.5000 BACKBONE|DICT|DIRECT
   1729 CB        149.5452  116.7984   47.1052 C.3     227 PRO230     -0.1200 DICT
   1730 CG        148.1858  117.1772   47.6708 C.3     227 PRO230     -0.1200 DICT
   1731 CD        148.1037  118.6642   47.3729 C.3     227 PRO230     -0.0500 DICT
   1732 N         148.1069  116.9659   44.0687 N.am    228 TRP231     -0.5000 BACKBONE|DICT|DIRECT
   1733 CA        147.6145  116.3274   42.8466 C.3     228 TRP231      0.1400 BACKBONE|DICT|DIRECT
   1734 C         147.8094  117.1867   41.5789 C.2     228 TRP231      0.5000 BACKBONE|DICT|DIRECT
   1735 O         147.7319  116.6374   40.4823 O.2     228 TRP231     -0.5000 BACKBONE|DICT|DIRECT
   1736 CB        146.1183  115.9827   43.0459 C.3     228 TRP231     -0.1200 DICT
   1737 CG        145.2198  117.1058   43.4898 C.ar    228 TRP231      0.0750 DICT
   1738 CD1       144.9061  117.3796   44.7759 C.ar    228 TRP231     -0.1150 DICT
   1739 CD2       144.6120  118.1759   42.6979 C.ar    228 TRP231     -0.0550 DICT
   1740 CE2       143.9648  119.0851   43.5896 C.ar    228 TRP231      0.1300 DICT
   1741 CE3       144.5578  118.4908   41.3194 C.ar    228 TRP231     -0.1150 DICT
   1742 NE1       144.1534  118.5315   44.8358 N.pl3   228 TRP231     -0.5700 DICT
   1743 CZ2       143.3359  120.2606   43.1452 C.ar    228 TRP231     -0.1150 DICT
   1744 CZ3       143.9303  119.6648   40.8593 C.ar    228 TRP231     -0.1150 DICT
   1745 CH2       143.3337  120.5558   41.7714 C.ar    228 TRP231     -0.1150 DICT
   1746 N         147.9972  118.5095   41.7297 N.am    229 ALA232     -0.5000 BACKBONE|DICT|DIRECT
   1747 CA        147.8537  119.4834   40.6431 C.3     229 ALA232      0.1400 BACKBONE|DICT|DIRECT
   1748 C         149.0556  119.6325   39.6928 C.2     229 ALA232      0.5000 BACKBONE|DICT|DIRECT
   1749 O         148.8681  120.2091   38.6210 O.2     229 ALA232     -0.5000 BACKBONE|DICT|DIRECT
   1750 CB        147.4534  120.8356   41.2486 C.3     229 ALA232     -0.1800 DICT
   1751 N         150.2439  119.1297   40.0709 N.am    230 VAL233     -0.5000 BACKBONE|DICT|DIRECT
   1752 CA        151.4489  119.1612   39.2352 C.3     230 VAL233      0.1400 BACKBONE|DICT|DIRECT
   1753 C         152.1849  117.8131   39.3548 C.2     230 VAL233      0.5000 BACKBONE|DICT|DIRECT
   1754 O         152.4328  117.3457   40.4665 O.2     230 VAL233     -0.5000 BACKBONE|DICT|DIRECT
   1755 CB        152.4190  120.3219   39.6276 C.3     230 VAL233     -0.0600 DICT
   1756 CG1       153.7798  120.2950   38.8927 C.3     230 VAL233     -0.1800 DICT
   1757 CG2       151.7742  121.7059   39.4184 C.3     230 VAL233     -0.1800 DICT
   1758 N         152.5333  117.2406   38.1933 N.am    231 THR234     -0.5000 BACKBONE|DICT|DIRECT
   1759 CA        153.2777  115.9937   38.0305 C.3     231 THR234      0.1400 BACKBONE|DICT|DIRECT
   1760 C         154.7470  116.3256   37.7003 C.2     231 THR234      0.5000 BACKBONE|DICT|DIRECT
   1761 O         154.9963  117.1455   36.8149 O.2     231 THR234     -0.5000 BACKBONE|DICT|DIRECT
   1762 CB        152.6847  115.1762   36.8453 C.3     231 THR234      0.2050 DICT
   1763 CG2       153.4148  113.8664   36.5004 C.3     231 THR234     -0.1800 DICT
   1764 OG1       151.3397  114.8416   37.1321 O.3     231 THR234     -0.6830 DICT
   1765 N         155.6936  115.6818   38.4064 N.am    232 SER235     -0.5000 BACKBONE|DICT|DIRECT
   1766 CA        157.1384  115.8587   38.2032 C.3     232 SER235      0.1400 BACKBONE|DICT|DIRECT
   1767 C         157.6395  115.2249   36.8895 C.2     232 SER235      0.5000 BACKBONE|DICT|DIRECT
   1768 O         156.9604  114.3724   36.3223 O.2     232 SER235     -0.5000 BACKBONE|DICT|DIRECT
   1769 CB        157.8940  115.3244   39.4403 C.3     232 SER235      0.1450 DICT
   1770 OG        157.9462  113.9122   39.4830 O.3     232 SER235     -0.6830 DICT
   1771 N         158.8381  115.6362   36.4427 N.am    233 LEU236     -0.5000 BACKBONE|DICT|DIRECT
   1772 CA        159.4880  115.1346   35.2233 C.3     233 LEU236      0.1400 BACKBONE|DICT|DIRECT
   1773 C         159.8739  113.6436   35.2971 C.2     233 LEU236      0.5000 BACKBONE|DICT|DIRECT
   1774 O         159.8354  112.9727   34.2654 O.2     233 LEU236     -0.5000 BACKBONE|DICT|DIRECT
   1775 CB        160.7091  116.0233   34.8800 C.3     233 LEU236     -0.1200 DICT
   1776 CG        160.4351  117.0762   33.7834 C.3     233 LEU236     -0.0600 DICT
   1777 CD1       159.2830  118.0445   34.1234 C.3     233 LEU236     -0.1800 DICT
   1778 CD2       161.7298  117.8135   33.3745 C.3     233 LEU236     -0.1800 DICT
   1779 N         160.1949  113.1515   36.5074 N.am    234 TYR237     -0.5000 BACKBONE|DICT|DIRECT
   1780 CA        160.4245  111.7365   36.8048 C.3     234 TYR237      0.1400 BACKBONE|DICT|DIRECT
   1781 C         159.1547  110.8891   36.6037 C.2     234 TYR237      0.5000 BACKBONE|DICT|DIRECT
   1782 O         159.2039  109.8950   35.8785 O.2     234 TYR237     -0.5000 BACKBONE|DICT|DIRECT
   1783 CB        161.0098  111.6054   38.2304 C.3     234 TYR237     -0.0050 DICT
   1784 CG        161.0571  110.1925   38.7915 C.ar    234 TYR237     -0.1150 DICT
   1785 CD1       161.9639  109.2507   38.2623 C.ar    234 TYR237     -0.1150 DICT
   1786 CD2       160.1672  109.8067   39.8171 C.ar    234 TYR237     -0.1150 DICT
   1787 CE1       161.9727  107.9285   38.7477 C.ar    234 TYR237     -0.1150 DICT
   1788 CE2       160.1773  108.4851   40.3028 C.ar    234 TYR237     -0.1150 DICT
   1789 CZ        161.0781  107.5441   39.7658 C.ar    234 TYR237      0.1500 DICT
   1790 OH        161.0837  106.2606   40.2283 O.3     234 TYR237     -0.5850 DICT
   1791 N         158.0480  111.3237   37.2325 N.am    235 GLU238     -0.5000 BACKBONE|DICT|DIRECT
   1792 CA        156.7214  110.7150   37.1261 C.3     235 GLU238      0.1400 BACKBONE|DICT|DIRECT
   1793 C         156.1806  110.7341   35.6901 C.2     235 GLU238      0.5000 BACKBONE|DICT|DIRECT
   1794 O         155.7290  109.6976   35.2134 O.2     235 GLU238     -0.5000 BACKBONE|DICT|DIRECT
   1795 CB        155.7433  111.4446   38.0640 C.3     235 GLU238     -0.1200 DICT
   1796 CG        156.0124  111.2098   39.5607 C.3     235 GLU238     -0.2200 DICT
   1797 CD        155.1287  112.0995   40.4361 C.2     235 GLU238      0.7000 DICT
   1798 OE1       155.1839  113.3331   40.2314 O.co2   235 GLU238     -0.8000 DICT
   1799 OE2       154.4134  111.5329   41.2899 O.co2   235 GLU238     -0.8000 DICT
   1800 N         156.2700  111.8996   35.0277 N.am    236 ALA239     -0.5000 BACKBONE|DICT|DIRECT
   1801 CA        155.8245  112.1361   33.6565 C.3     236 ALA239      0.1400 BACKBONE|DICT|DIRECT
   1802 C         156.4805  111.2009   32.6315 C.2     236 ALA239      0.5000 BACKBONE|DICT|DIRECT
   1803 O         155.7565  110.5971   31.8443 O.2     236 ALA239     -0.5000 BACKBONE|DICT|DIRECT
   1804 CB        156.0715  113.6051   33.2894 C.3     236 ALA239     -0.1800 DICT
   1805 N         157.8163  111.0531   32.7023 N.am    237 ARG240     -0.5000 BACKBONE|DICT|DIRECT
   1806 CA        158.5900  110.1403   31.8591 C.3     237 ARG240      0.1400 BACKBONE|DICT|DIRECT
   1807 C         158.2217  108.6621   32.0772 C.2     237 ARG240      0.5000 BACKBONE|DICT|DIRECT
   1808 O         158.0365  107.9489   31.0921 O.2     237 ARG240     -0.5000 BACKBONE|DICT|DIRECT
   1809 CB        160.1001  110.4093   32.0486 C.3     237 ARG240     -0.1200 DICT
   1810 CG        161.0094  109.4483   31.2590 C.3     237 ARG240     -0.0500 DICT
   1811 CD        162.4997  109.7967   31.3436 C.3     237 ARG240      0.1900 DICT
   1812 NE        163.2830  108.9680   30.4171 N.pl3   237 ARG240     -0.7000 DICT
   1813 CZ        163.3697  109.1549   29.0889 C.cat   237 ARG240      0.6399 DICT
   1814 NH1       162.7713  110.1886   28.4813 N.pl3   237 ARG240     -0.8000 DICT
   1815 NH2       164.0663  108.2920   28.3418 N.pl3   237 ARG240     -0.8000 DICT
   1816 N         158.1118  108.2392   33.3490 N.am    238 ASN241     -0.5000 BACKBONE|DICT|DIRECT
   1817 CA        157.7705  106.8674   33.7312 C.3     238 ASN241      0.1400 BACKBONE|DICT|DIRECT
   1818 C         156.3651  106.4547   33.2537 C.2     238 ASN241      0.5000 BACKBONE|DICT|DIRECT
   1819 O         156.2162  105.3557   32.7275 O.2     238 ASN241     -0.5000 BACKBONE|DICT|DIRECT
   1820 CB        157.9095  106.6991   35.2629 C.3     238 ASN241     -0.1200 DICT
   1821 CG        158.0534  105.2386   35.7072 C.2     238 ASN241      0.5000 DICT
   1822 ND2       157.2156  104.8021   36.6499 N.am    238 ASN241     -0.7600 DICT
   1823 OD1       158.9211  104.5168   35.2212 O.2     238 ASN241     -0.5000 DICT
   1824 N         155.3800  107.3547   33.4074 N.am    239 ARG242     -0.5000 BACKBONE|DICT|DIRECT
   1825 CA        153.9894  107.1501   32.9984 C.3     239 ARG242      0.1400 BACKBONE|DICT|DIRECT
   1826 C         153.7917  107.1562   31.4717 C.2     239 ARG242      0.5000 BACKBONE|DICT|DIRECT
   1827 O         152.9396  106.4082   30.9954 O.2     239 ARG242     -0.5000 BACKBONE|DICT|DIRECT
   1828 CB        153.0987  108.2053   33.6783 C.3     239 ARG242     -0.1200 DICT
   1829 CG        153.0640  108.0760   35.2125 C.3     239 ARG242     -0.0500 DICT
   1830 CD        152.3143  109.2433   35.8630 C.3     239 ARG242      0.1900 DICT
   1831 NE        152.5381  109.3026   37.3115 N.pl3   239 ARG242     -0.7000 DICT
   1832 CZ        152.0720  110.2654   38.1251 C.cat   239 ARG242      0.6399 DICT
   1833 NH1       151.3415  111.2834   37.6488 N.pl3   239 ARG242     -0.8000 DICT
   1834 NH2       152.3508  110.2119   39.4325 N.pl3   239 ARG242     -0.8000 DICT
   1835 N         154.5931  107.9468   30.7320 N.am    240 THR243     -0.5000 BACKBONE|DICT|DIRECT
   1836 CA        154.6247  107.9465   29.2640 C.3     240 THR243      0.1400 BACKBONE|DICT|DIRECT
   1837 C         155.1823  106.6233   28.6982 C.2     240 THR243      0.5000 BACKBONE|DICT|DIRECT
   1838 O         154.6201  106.1034   27.7352 O.2     240 THR243     -0.5000 BACKBONE|DICT|DIRECT
   1839 CB        155.4842  109.1147   28.6984 C.3     240 THR243      0.2050 DICT
   1840 CG2       155.6412  109.1467   27.1653 C.3     240 THR243     -0.1800 DICT
   1841 OG1       154.9192  110.3510   29.0841 O.3     240 THR243     -0.6830 DICT
   1842 N         156.2461  106.0920   29.3274 N.am    241 LEU244     -0.5000 BACKBONE|DICT|DIRECT
   1843 CA        156.8804  104.8228   28.9632 C.3     241 LEU244      0.1400 BACKBONE|DICT|DIRECT
   1844 C         156.0488  103.5917   29.3704 C.2     241 LEU244      0.5000 BACKBONE|DICT|DIRECT
   1845 O         156.1104  102.5845   28.6663 O.2     241 LEU244     -0.5000 BACKBONE|DICT|DIRECT
   1846 CB        158.3010  104.7642   29.5678 C.3     241 LEU244     -0.1200 DICT
   1847 CG        159.3098  105.7389   28.9138 C.3     241 LEU244     -0.0600 DICT
   1848 CD1       160.6221  105.8085   29.7216 C.3     241 LEU244     -0.1800 DICT
   1849 CD2       159.5613  105.4243   27.4236 C.3     241 LEU244     -0.1800 DICT
   1850 N         155.2629  103.6927   30.4582 N.am    242 ASN245     -0.5000 BACKBONE|DICT|DIRECT
   1851 CA        154.3053  102.6616   30.8741 C.3     242 ASN245      0.1400 BACKBONE|DICT|DIRECT
   1852 C         153.0810  102.6284   29.9481 C.2     242 ASN245      0.5000 BACKBONE|DICT|DIRECT
   1853 O         152.6617  101.5310   29.5906 O.2     242 ASN245     -0.5000 BACKBONE|DICT|DIRECT
   1854 CB        153.8908  102.8561   32.3524 C.3     242 ASN245     -0.1200 DICT
   1855 CG        154.9963  102.5377   33.3693 C.2     242 ASN245      0.5000 DICT
   1856 ND2       154.8081  102.9633   34.6189 N.am    242 ASN245     -0.7600 DICT
   1857 OD1       156.0031  101.9095   33.0486 O.2     242 ASN245     -0.5000 DICT
   1858 N         152.5693  103.8008   29.5248 N.am    243 LEU246     -0.5000 BACKBONE|DICT|DIRECT
   1859 CA        151.4993  103.9193   28.5256 C.3     243 LEU246      0.1400 BACKBONE|DICT|DIRECT
   1860 C         151.9209  103.3692   27.1508 C.2     243 LEU246      0.5000 BACKBONE|DICT|DIRECT
   1861 O         151.1123  102.7114   26.4978 O.2     243 LEU246     -0.5000 BACKBONE|DICT|DIRECT
   1862 CB        151.0234  105.3892   28.4343 C.3     243 LEU246     -0.1200 DICT
   1863 CG        149.8000  105.6496   27.5182 C.3     243 LEU246     -0.0600 DICT
   1864 CD1       148.5582  104.8349   27.9442 C.3     243 LEU246     -0.1800 DICT
   1865 CD2       149.4959  107.1596   27.4219 C.3     243 LEU246     -0.1800 DICT
   1866 N         153.1901  103.6004   26.7699 N.am    244 ALA247     -0.5000 BACKBONE|DICT|DIRECT
   1867 CA        153.8157  103.0388   25.5762 C.3     244 ALA247      0.1400 BACKBONE|DICT|DIRECT
   1868 C         153.8889  101.5045   25.6180 C.2     244 ALA247      0.5000 BACKBONE|DICT|DIRECT
   1869 O         153.4867  100.8732   24.6472 O.2     244 ALA247     -0.5000 BACKBONE|DICT|DIRECT
   1870 CB        155.2079  103.6545   25.3834 C.3     244 ALA247     -0.1800 DICT
   1871 N         154.3362  100.9296   26.7481 N.am    245 LYS248     -0.5000 BACKBONE|DICT|DIRECT
   1872 CA        154.4334   99.4807   26.9532 C.3     245 LYS248      0.1400 BACKBONE|DICT|DIRECT
   1873 C         153.0683   98.7634   26.9324 C.2     245 LYS248      0.5000 BACKBONE|DICT|DIRECT
   1874 O         152.9686   97.6884   26.3413 O.2     245 LYS248     -0.5000 BACKBONE|DICT|DIRECT
   1875 CB        155.2188   99.2036   28.2533 C.3     245 LYS248     -0.1200 DICT
   1876 CG        155.5433   97.7162   28.4863 C.3     245 LYS248     -0.1200 DICT
   1877 CD        156.3695   97.4774   29.7600 C.3     245 LYS248     -0.1200 DICT
   1878 CE        156.8308   96.0198   29.9259 C.3     245 LYS248      0.1900 DICT
   1879 NZ        155.6960   95.0861   30.0391 N.4     245 LYS248     -0.3000 DICT
   1880 N         152.0489   99.3847   27.5495 N.am    246 LEU249     -0.5000 BACKBONE|DICT|DIRECT
   1881 CA        150.6707   98.8909   27.6295 C.3     246 LEU249      0.1400 BACKBONE|DICT|DIRECT
   1882 C         149.9246   98.8587   26.2773 C.2     246 LEU249      0.5000 BACKBONE|DICT|DIRECT
   1883 O         148.9698   98.0931   26.1541 O.2     246 LEU249     -0.5000 BACKBONE|DICT|DIRECT
   1884 CB        149.8963   99.7648   28.6400 C.3     246 LEU249     -0.1200 DICT
   1885 CG        150.2244   99.5017   30.1257 C.3     246 LEU249     -0.0600 DICT
   1886 CD1       149.6985  100.6491   31.0052 C.3     246 LEU249     -0.1800 DICT
   1887 CD2       149.6917   98.1399   30.6136 C.3     246 LEU249     -0.1800 DICT
   1888 N         150.3634   99.6739   25.3038 N.am    247 THR250     -0.5000 BACKBONE|DICT|DIRECT
   1889 CA        149.7654   99.8034   23.9688 C.3     247 THR250      0.1400 BACKBONE|DICT|DIRECT
   1890 C         150.6597   99.2078   22.8511 C.2     247 THR250      0.5000 BACKBONE|DICT|DIRECT
   1891 O         150.2577   99.2551   21.6865 O.2     247 THR250     -0.5000 BACKBONE|DICT|DIRECT
   1892 CB        149.5075  101.2996   23.6395 C.3     247 THR250      0.2050 DICT
   1893 CG2       148.4954  101.9623   24.5894 C.3     247 THR250     -0.1800 DICT
   1894 OG1       150.7112  102.0433   23.6537 O.3     247 THR250     -0.6830 DICT
   1895 N         151.8262   98.6336   23.2044 N.am    248 GLY251     -0.5000 BACKBONE|DICT|DIRECT
   1896 CA        152.7450   97.9781   22.2656 C.3     248 GLY251      0.0800 BACKBONE|DICT|DIRECT
   1897 C         153.6172   98.9719   21.4740 C.2     248 GLY251      0.5000 BACKBONE|DICT|DIRECT
   1898 O         154.1712   98.5975   20.4405 O.2     248 GLY251     -0.5000 BACKBONE|DICT|DIRECT
   1899 N         153.7319  100.2218   21.9494 N.am    249 CYS252     -0.5000 BACKBONE|DICT|DIRECT
   1900 CA        154.4523  101.3364   21.3342 C.3     249 CYS252      0.1400 BACKBONE|DICT|DIRECT
   1901 C         155.8041  101.6474   22.0017 C.2     249 CYS252      0.5000 BACKBONE|DICT|DIRECT
   1902 O         156.3268  102.7400   21.7883 O.2     249 CYS252     -0.5000 BACKBONE|DICT|DIRECT
   1903 CB        153.5251  102.5695   21.3220 C.3     249 CYS252      0.0975 DICT
   1904 SG        152.1045  102.4366   20.2077 S.3     249 CYS252     -0.2175 DICT
   1905 N         156.3788  100.6961   22.7583 N.am    250 SER253     -0.5000 BACKBONE|DICT|DIRECT
   1906 CA        157.7366  100.7964   23.3021 C.3     250 SER253      0.1400 BACKBONE|DICT|DIRECT
   1907 C         158.7935  100.7298   22.1820 C.2     250 SER253      0.5000 BACKBONE|DICT|DIRECT
   1908 O         158.9660   99.6706   21.5780 O.2     250 SER253     -0.5000 BACKBONE|DICT|DIRECT
   1909 CB        157.9594   99.6867   24.3501 C.3     250 SER253      0.1450 DICT
   1910 OG        157.4697  100.1011   25.6076 O.3     250 SER253     -0.6830 DICT
   1911 N         159.4567  101.8676   21.9224 N.am    251 ARG254     -0.5000 BACKBONE|DICT|DIRECT
   1912 CA        160.5329  102.0200   20.9404 C.3     251 ARG254      0.1400 BACKBONE|DICT|DIRECT
   1913 C         161.7442  102.6942   21.6032 C.2     251 ARG254      0.5000 BACKBONE|DICT|DIRECT
   1914 O         161.5971  103.3750   22.6194 O.2     251 ARG254     -0.5000 BACKBONE|DICT|DIRECT
   1915 CB        160.0634  102.8717   19.7350 C.3     251 ARG254     -0.1200 DICT
   1916 CG        158.7663  102.4232   19.0411 C.3     251 ARG254     -0.0500 DICT
   1917 CD        158.9057  101.1453   18.2037 C.3     251 ARG254      0.1900 DICT
   1918 NE        157.6115  100.7300   17.6447 N.pl3   251 ARG254     -0.7000 DICT
   1919 CZ        156.6937   99.9573   18.2497 C.cat   251 ARG254      0.6399 DICT
   1920 NH1       156.9150   99.4137   19.4531 N.pl3   251 ARG254     -0.8000 DICT
   1921 NH2       155.5254   99.7230   17.6405 N.pl3   251 ARG254     -0.8000 DICT
   1922 N         162.9195  102.5079   20.9848 N.am    252 GLU255     -0.5000 BACKBONE|DICT|DIRECT
   1923 CA        164.1866  103.1505   21.3480 C.3     252 GLU255      0.1400 BACKBONE|DICT|DIRECT
   1924 C         164.1970  104.6618   21.0377 C.2     252 GLU255      0.5000 BACKBONE|DICT|DIRECT
   1925 O         164.6660  105.4399   21.8680 O.2     252 GLU255     -0.5000 BACKBONE|DICT|DIRECT
   1926 CB        165.3681  102.3886   20.6888 C.3     252 GLU255     -0.1200 DICT
   1927 CG        165.5590  102.5139   19.1546 C.3     252 GLU255     -0.2200 DICT
   1928 CD        164.3591  102.0312   18.3359 C.2     252 GLU255      0.7000 DICT
   1929 OE1       164.0655  100.8185   18.4125 O.co2   252 GLU255     -0.8000 DICT
   1930 OE2       163.7156  102.8977   17.7060 O.co2   252 GLU255     -0.8000 DICT
   1931 N         163.6463  105.0456   19.8735 N.am    253 ASN256     -0.5000 BACKBONE|DICT|DIRECT
   1932 CA        163.4402  106.4292   19.4573 C.3     253 ASN256      0.1400 BACKBONE|DICT|DIRECT
   1933 C         162.1274  106.9319   20.0780 C.2     253 ASN256      0.5000 BACKBONE|DICT|DIRECT
   1934 O         161.0738  106.3544   19.8108 O.2     253 ASN256     -0.5000 BACKBONE|DICT|DIRECT
   1935 CB        163.4157  106.4710   17.9095 C.3     253 ASN256     -0.1200 DICT
   1936 CG        163.4204  107.8687   17.2735 C.2     253 ASN256      0.5000 DICT
   1937 ND2       163.5182  107.9102   15.9436 N.am    253 ASN256     -0.7600 DICT
   1938 OD1       163.3289  108.8919   17.9498 O.2     253 ASN256     -0.5000 DICT
   1939 N         162.2165  108.0043   20.8824 N.am    254 GLU257     -0.5000 BACKBONE|DICT|DIRECT
   1940 CA        161.0764  108.6145   21.5729 C.3     254 GLU257      0.1400 BACKBONE|DICT|DIRECT
   1941 C         160.0481  109.2761   20.6377 C.2     254 GLU257      0.5000 BACKBONE|DICT|DIRECT
   1942 O         158.8816  109.3649   21.0147 O.2     254 GLU257     -0.5000 BACKBONE|DICT|DIRECT
   1943 CB        161.5698  109.6120   22.6356 C.3     254 GLU257     -0.1200 DICT
   1944 CG        162.3896  108.9553   23.7635 C.3     254 GLU257     -0.2200 DICT
   1945 CD        162.7930  109.9218   24.8813 C.2     254 GLU257      0.7000 DICT
   1946 OE1       162.3452  111.0898   24.8627 O.co2   254 GLU257     -0.8000 DICT
   1947 OE2       163.5427  109.4598   25.7680 O.co2   254 GLU257     -0.8000 DICT
   1948 N         160.4729  109.6899   19.4323 N.am    255 THR258     -0.5000 BACKBONE|DICT|DIRECT
   1949 CA        159.5832  110.1921   18.3840 C.3     255 THR258      0.1400 BACKBONE|DICT|DIRECT
   1950 C         158.7541  109.0623   17.7335 C.2     255 THR258      0.5000 BACKBONE|DICT|DIRECT
   1951 O         157.5985  109.3081   17.3883 O.2     255 THR258     -0.5000 BACKBONE|DICT|DIRECT
   1952 CB        160.3846  110.9430   17.2882 C.3     255 THR258      0.2050 DICT
   1953 CG2       159.5816  111.4300   16.0669 C.3     255 THR258     -0.1800 DICT
   1954 OG1       160.9984  112.0696   17.8851 O.3     255 THR258     -0.6830 DICT
   1955 N         159.3224  107.8439   17.6320 N.am    256 GLU259     -0.5000 BACKBONE|DICT|DIRECT
   1956 CA        158.6160  106.6450   17.1659 C.3     256 GLU259      0.1400 BACKBONE|DICT|DIRECT
   1957 C         157.6175  106.0844   18.1936 C.2     256 GLU259      0.5000 BACKBONE|DICT|DIRECT
   1958 O         156.6386  105.4661   17.7729 O.2     256 GLU259     -0.5000 BACKBONE|DICT|DIRECT
   1959 CB        159.6045  105.5507   16.7252 C.3     256 GLU259     -0.1200 DICT
   1960 CG        160.4217  105.9321   15.4777 C.3     256 GLU259     -0.2200 DICT
   1961 CD        161.4137  104.8440   15.0600 C.2     256 GLU259      0.7000 DICT
   1962 OE1       161.0452  103.6525   15.1580 O.co2   256 GLU259     -0.8000 DICT
   1963 OE2       162.5242  105.2331   14.6360 O.co2   256 GLU259     -0.8000 DICT
   1964 N         157.8462  106.3338   19.4995 N.am    257 ILE260     -0.5000 BACKBONE|DICT|DIRECT
   1965 CA        156.8878  106.0299   20.5693 C.3     257 ILE260      0.1400 BACKBONE|DICT|DIRECT
   1966 C         155.5856  106.8316   20.3845 C.2     257 ILE260      0.5000 BACKBONE|DICT|DIRECT
   1967 O         154.5077  106.2381   20.4178 O.2     257 ILE260     -0.5000 BACKBONE|DICT|DIRECT
   1968 CB        157.4455  106.3049   22.0050 C.3     257 ILE260     -0.0600 DICT
   1969 CG1       158.6524  105.3990   22.3263 C.3     257 ILE260     -0.1200 DICT
   1970 CG2       156.3802  106.1859   23.1208 C.3     257 ILE260     -0.1800 DICT
   1971 CD1       159.3883  105.7528   23.6283 C.3     257 ILE260     -0.1800 DICT
   1972 N         155.7228  108.1494   20.1494 N.am    258 ILE261     -0.5000 BACKBONE|DICT|DIRECT
   1973 CA        154.6006  109.0516   19.9003 C.3     258 ILE261      0.1400 BACKBONE|DICT|DIRECT
   1974 C         153.9055  108.7613   18.5593 C.2     258 ILE261      0.5000 BACKBONE|DICT|DIRECT
   1975 O         152.6795  108.7462   18.5435 O.2     258 ILE261     -0.5000 BACKBONE|DICT|DIRECT
   1976 CB        155.0121  110.5528   19.9564 C.3     258 ILE261     -0.0600 DICT
   1977 CG1       155.6483  110.9209   21.3142 C.3     258 ILE261     -0.1200 DICT
   1978 CG2       153.8626  111.5370   19.6410 C.3     258 ILE261     -0.1800 DICT
   1979 CD1       154.8014  110.5632   22.5477 C.3     258 ILE261     -0.1800 DICT
   1980 N         154.6765  108.4840   17.4908 N.am    259 LYS262     -0.5000 BACKBONE|DICT|DIRECT
   1981 CA        154.1677  108.1496   16.1542 C.3     259 LYS262      0.1400 BACKBONE|DICT|DIRECT
   1982 C         153.2677  106.8986   16.1474 C.2     259 LYS262      0.5000 BACKBONE|DICT|DIRECT
   1983 O         152.2258  106.9154   15.4919 O.2     259 LYS262     -0.5000 BACKBONE|DICT|DIRECT
   1984 CB        155.3572  107.9990   15.1828 C.3     259 LYS262     -0.1200 DICT
   1985 CG        154.9791  107.9268   13.6922 C.3     259 LYS262     -0.1200 DICT
   1986 CD        156.2110  107.6832   12.8028 C.3     259 LYS262     -0.1200 DICT
   1987 CE        155.9278  107.8044   11.2982 C.3     259 LYS262      0.1900 DICT
   1988 NZ        155.7009  109.2041   10.8957 N.4     259 LYS262     -0.3000 DICT
   1989 N         153.6603  105.8723   16.9237 N.am    260 CYS263     -0.5000 BACKBONE|DICT|DIRECT
   1990 CA        152.8613  104.6775   17.1926 C.3     260 CYS263      0.1400 BACKBONE|DICT|DIRECT
   1991 C         151.5863  104.9926   17.9906 C.2     260 CYS263      0.5000 BACKBONE|DICT|DIRECT
   1992 O         150.5338  104.4656   17.6368 O.2     260 CYS263     -0.5000 BACKBONE|DICT|DIRECT
   1993 CB        153.7443  103.6163   17.8781 C.3     260 CYS263      0.0975 DICT
   1994 SG        152.9522  102.0570   18.3840 S.3     260 CYS263     -0.2175 DICT
   1995 N         151.6949  105.8575   19.0179 N.am    261 LEU264     -0.5000 BACKBONE|DICT|DIRECT
   1996 CA        150.5792  106.3031   19.8601 C.3     261 LEU264      0.1400 BACKBONE|DICT|DIRECT
   1997 C         149.4952  107.1043   19.1115 C.2     261 LEU264      0.5000 BACKBONE|DICT|DIRECT
   1998 O         148.3651  107.1152   19.5947 O.2     261 LEU264     -0.5000 BACKBONE|DICT|DIRECT
   1999 CB        151.1027  107.0725   21.0964 C.3     261 LEU264     -0.1200 DICT
   2000 CG        151.6689  106.1661   22.2119 C.3     261 LEU264     -0.0600 DICT
   2001 CD1       152.4350  106.9859   23.2703 C.3     261 LEU264     -0.1800 DICT
   2002 CD2       150.5720  105.2947   22.8545 C.3     261 LEU264     -0.1800 DICT
   2003 N         149.8172  107.7194   17.9552 N.am    262 ARG265     -0.5000 BACKBONE|DICT|DIRECT
   2004 CA        148.8269  108.3554   17.0739 C.3     262 ARG265      0.1400 BACKBONE|DICT|DIRECT
   2005 C         148.0422  107.3522   16.2097 C.2     262 ARG265      0.5000 BACKBONE|DICT|DIRECT
   2006 O         146.9102  107.6583   15.8374 O.2     262 ARG265     -0.5000 BACKBONE|DICT|DIRECT
   2007 CB        149.4512  109.4373   16.1720 C.3     262 ARG265     -0.1200 DICT
   2008 CG        150.2918  110.4860   16.9095 C.3     262 ARG265     -0.0500 DICT
   2009 CD        150.5473  111.7302   16.0605 C.3     262 ARG265      0.1900 DICT
   2010 NE        151.6889  112.5008   16.5542 N.pl3   262 ARG265     -0.7000 DICT
   2011 CZ        152.9315  112.4384   16.0496 C.cat   262 ARG265      0.6399 DICT
   2012 NH1       153.2231  111.6900   14.9758 N.pl3   262 ARG265     -0.8000 DICT
   2013 NH2       153.8960  113.1522   16.6334 N.pl3   262 ARG265     -0.8000 DICT
   2014 N         148.6413  106.1853   15.9129 N.am    263 ASN266     -0.5000 BACKBONE|DICT|DIRECT
   2015 CA        148.0243  105.1100   15.1244 C.3     263 ASN266      0.1400 BACKBONE|DICT|DIRECT
   2016 C         147.0722  104.2294   15.9563 C.2     263 ASN266      0.5000 BACKBONE|DICT|DIRECT
   2017 O         146.2780  103.5011   15.3624 O.2     263 ASN266     -0.5000 BACKBONE|DICT|DIRECT
   2018 CB        149.1199  104.2475   14.4545 C.3     263 ASN266     -0.1200 DICT
   2019 CG        149.9989  105.0119   13.4564 C.2     263 ASN266      0.5000 DICT
   2020 ND2       151.2541  104.5842   13.3088 N.am    263 ASN266     -0.7600 DICT
   2021 OD1       149.5538  105.9575   12.8088 O.2     263 ASN266     -0.5000 DICT
   2022 N         147.1352  104.3267   17.2963 N.am    264 LYS267     -0.5000 BACKBONE|DICT|DIRECT
   2023 CA        146.1649  103.7289   18.2173 C.3     264 LYS267      0.1400 BACKBONE|DICT|DIRECT
   2024 C         144.8409  104.5113   18.1640 C.2     264 LYS267      0.5000 BACKBONE|DICT|DIRECT
   2025 O         144.8670  105.7180   17.9186 O.2     264 LYS267     -0.5000 BACKBONE|DICT|DIRECT
   2026 CB        146.7261  103.7705   19.6586 C.3     264 LYS267     -0.1200 DICT
   2027 CG        148.1510  103.2075   19.8351 C.3     264 LYS267     -0.1200 DICT
   2028 CD        148.3927  101.7827   19.3125 C.3     264 LYS267     -0.1200 DICT
   2029 CE        147.4621  100.7617   19.9639 C.3     264 LYS267      0.1900 DICT
   2030 NZ        147.8757   99.3745   19.7040 N.4     264 LYS267     -0.3000 DICT
   2031 N         143.7103  103.8416   18.4446 N.am    265 ASP268     -0.5000 BACKBONE|DICT|DIRECT
   2032 CA        142.4266  104.5238   18.6531 C.3     265 ASP268      0.1400 BACKBONE|DICT|DIRECT
   2033 C         142.4473  105.2128   20.0477 C.2     265 ASP268      0.5000 BACKBONE|DICT|DIRECT
   2034 O         143.1594  104.7385   20.9385 O.2     265 ASP268     -0.5000 BACKBONE|DICT|DIRECT
   2035 CB        141.2163  103.5772   18.3822 C.3     265 ASP268     -0.2200 DICT
   2036 CG        140.3249  103.2093   19.5734 C.2     265 ASP268      0.7000 DICT
   2037 OD1       139.2213  103.7918   19.6531 O.co2   265 ASP268     -0.8000 DICT
   2038 OD2       140.7669  102.3713   20.3872 O.co2   265 ASP268     -0.8000 DICT
   2039 N         141.6657  106.3037   20.2286 N.am    266 PRO269     -0.1400 BACKBONE|DICT|DIRECT
   2040 CA        141.6293  107.0321   21.5079 C.3     266 PRO269      0.0100 BACKBONE|DICT|DIRECT
   2041 C         141.0772  106.2257   22.7006 C.2     266 PRO269      0.5000 BACKBONE|DICT|DIRECT
   2042 O         141.4832  106.5136   23.8229 O.2     266 PRO269     -0.5000 BACKBONE|DICT|DIRECT
   2043 CB        140.7938  108.2861   21.2002 C.3     266 PRO269     -0.1200 DICT
   2044 CG        139.9014  107.8759   20.0398 C.3     266 PRO269     -0.1200 DICT
   2045 CD        140.7888  106.9303   19.2374 C.3     266 PRO269     -0.0500 DICT
   2046 N         140.2169  105.2178   22.4583 N.am    267 GLN270     -0.5000 BACKBONE|DICT|DIRECT
   2047 CA        139.6683  104.3529   23.5064 C.3     267 GLN270      0.1400 BACKBONE|DICT|DIRECT
   2048 C         140.7151  103.4079   24.1303 C.2     267 GLN270      0.5000 BACKBONE|DICT|DIRECT
   2049 O         140.6638  103.2066   25.3427 O.2     267 GLN270     -0.5000 BACKBONE|DICT|DIRECT
   2050 CB        138.4264  103.6002   22.9737 C.3     267 GLN270     -0.1200 DICT
   2051 CG        137.6744  102.7056   23.9877 C.3     267 GLN270     -0.1200 DICT
   2052 CD        137.2639  103.4231   25.2787 C.2     267 GLN270      0.5000 DICT
   2053 NE2       136.4929  104.5061   25.1606 N.am    267 GLN270     -0.7600 DICT
   2054 OE1       137.6400  103.0070   26.3713 O.2     267 GLN270     -0.5000 DICT
   2055 N         141.6636  102.8834   23.3289 N.am    268 GLU271     -0.5000 BACKBONE|DICT|DIRECT
   2056 CA        142.7776  102.0702   23.8337 C.3     268 GLU271      0.1400 BACKBONE|DICT|DIRECT
   2057 C         143.7666  102.8793   24.6973 C.2     268 GLU271      0.5000 BACKBONE|DICT|DIRECT
   2058 O         144.2881  102.3355   25.6702 O.2     268 GLU271     -0.5000 BACKBONE|DICT|DIRECT
   2059 CB        143.4685  101.3016   22.6842 C.3     268 GLU271     -0.1200 DICT
   2060 CG        144.6006  100.3601   23.1685 C.3     268 GLU271     -0.2200 DICT
   2061 CD        145.2364   99.4902   22.0836 C.2     268 GLU271      0.7000 DICT
   2062 OE1       144.7000   99.4479   20.9552 O.co2   268 GLU271     -0.8000 DICT
   2063 OE2       146.2905   98.8923   22.3941 O.co2   268 GLU271     -0.8000 DICT
   2064 N         143.9698  104.1667   24.3649 N.am    269 ILE272     -0.5000 BACKBONE|DICT|DIRECT
   2065 CA        144.7632  105.1013   25.1676 C.3     269 ILE272      0.1400 BACKBONE|DICT|DIRECT
   2066 C         144.1014  105.3634   26.5373 C.2     269 ILE272      0.5000 BACKBONE|DICT|DIRECT
   2067 O         144.7728  105.1910   27.5524 O.2     269 ILE272     -0.5000 BACKBONE|DICT|DIRECT
   2068 CB        145.0249  106.4448   24.4191 C.3     269 ILE272     -0.0600 DICT
   2069 CG1       145.8957  106.2110   23.1609 C.3     269 ILE272     -0.1200 DICT
   2070 CG2       145.6467  107.5637   25.2900 C.3     269 ILE272     -0.1800 DICT
   2071 CD1       145.7536  107.3049   22.0917 C.3     269 ILE272     -0.1800 DICT
   2072 N         142.7963  105.6997   26.5325 N.am    270 LEU273     -0.5000 BACKBONE|DICT|DIRECT
   2073 CA        141.9613  105.9387   27.7186 C.3     270 LEU273      0.1400 BACKBONE|DICT|DIRECT
   2074 C         141.8694  104.7326   28.6728 C.2     270 LEU273      0.5000 BACKBONE|DICT|DIRECT
   2075 O         141.8971  104.9356   29.8855 O.2     270 LEU273     -0.5000 BACKBONE|DICT|DIRECT
   2076 CB        140.5443  106.3653   27.2744 C.3     270 LEU273     -0.1200 DICT
   2077 CG        140.4567  107.7703   26.6397 C.3     270 LEU273     -0.0600 DICT
   2078 CD1       139.0993  107.9623   25.9270 C.3     270 LEU273     -0.1800 DICT
   2079 CD2       140.7654  108.8922   27.6501 C.3     270 LEU273     -0.1800 DICT
   2080 N         141.7965  103.5105   28.1159 N.am    271 LEU274     -0.5000 BACKBONE|DICT|DIRECT
   2081 CA        141.8055  102.2391   28.8492 C.3     271 LEU274      0.1400 BACKBONE|DICT|DIRECT
   2082 C         143.0828  102.0208   29.6772 C.2     271 LEU274      0.5000 BACKBONE|DICT|DIRECT
   2083 O         142.9910  101.5018   30.7889 O.2     271 LEU274     -0.5000 BACKBONE|DICT|DIRECT
   2084 CB        141.6144  101.0718   27.8472 C.3     271 LEU274     -0.1200 DICT
   2085 CG        140.1534  100.5927   27.7243 C.3     271 LEU274     -0.0600 DICT
   2086 CD1       139.9181   99.7933   26.4245 C.3     271 LEU274     -0.1800 DICT
   2087 CD2       139.7060   99.8196   28.9859 C.3     271 LEU274     -0.1800 DICT
   2088 N         144.2364  102.4158   29.1160 N.am    272 ASN275     -0.5000 BACKBONE|DICT|DIRECT
   2089 CA        145.5635  102.1835   29.6875 C.3     272 ASN275      0.1400 BACKBONE|DICT|DIRECT
   2090 C         146.0949  103.3690   30.5142 C.2     272 ASN275      0.5000 BACKBONE|DICT|DIRECT
   2091 O         147.1267  103.1885   31.1599 O.2     272 ASN275     -0.5000 BACKBONE|DICT|DIRECT
   2092 CB        146.5168  101.7759   28.5417 C.3     272 ASN275     -0.1200 DICT
   2093 CG        146.2363  100.3545   28.0321 C.2     272 ASN275      0.5000 DICT
   2094 ND2       146.0198  100.1929   26.7266 N.am    272 ASN275     -0.7600 DICT
   2095 OD1       146.2396   99.4026   28.8102 O.2     272 ASN275     -0.5000 DICT
   2096 N         145.3852  104.5161   30.5453 N.am    273 GLU276     -0.5000 BACKBONE|DICT|DIRECT
   2097 CA        145.7030  105.6816   31.3868 C.3     273 GLU276      0.1400 BACKBONE|DICT|DIRECT
   2098 C         145.7074  105.3952   32.8993 C.2     273 GLU276      0.5000 BACKBONE|DICT|DIRECT
   2099 O         146.4706  106.0415   33.6133 O.2     273 GLU276     -0.5000 BACKBONE|DICT|DIRECT
   2100 CB        144.7234  106.8437   31.1033 C.3     273 GLU276     -0.1200 DICT
   2101 CG        145.1053  107.7150   29.8935 C.3     273 GLU276     -0.2200 DICT
   2102 CD        144.0786  108.8056   29.5707 C.2     273 GLU276      0.7000 DICT
   2103 OE1       143.1558  109.0241   30.3871 O.co2   273 GLU276     -0.8000 DICT
   2104 OE2       144.2422  109.4185   28.4941 O.co2   273 GLU276     -0.8000 DICT
   2105 N         144.8573  104.4612   33.3588 N.am    274 ALA277     -0.5000 BACKBONE|DICT|DIRECT
   2106 CA        144.7066  104.0971   34.7689 C.3     274 ALA277      0.1400 BACKBONE|DICT|DIRECT
   2107 C         145.8915  103.3011   35.3459 C.2     274 ALA277      0.5000 BACKBONE|DICT|DIRECT
   2108 O         146.1522  103.4111   36.5438 O.2     274 ALA277     -0.5000 BACKBONE|DICT|DIRECT
   2109 CB        143.4047  103.2972   34.9301 C.3     274 ALA277     -0.1800 DICT
   2110 N         146.5672  102.5116   34.4938 N.am    275 PHE278     -0.5000 BACKBONE|DICT|DIRECT
   2111 CA        147.5609  101.5115   34.8959 C.3     275 PHE278      0.1400 BACKBONE|DICT|DIRECT
   2112 C         149.0181  101.9962   34.7757 C.2     275 PHE278      0.5000 BACKBONE|DICT|DIRECT
   2113 O         149.9251  101.2071   35.0396 O.2     275 PHE278     -0.5000 BACKBONE|DICT|DIRECT
   2114 CB        147.3316  100.2271   34.0704 C.3     275 PHE278     -0.0050 DICT
   2115 CG        145.9394   99.6343   34.2062 C.ar    275 PHE278     -0.1150 DICT
   2116 CD1       145.5430   99.0112   35.4083 C.ar    275 PHE278     -0.1150 DICT
   2117 CD2       144.9846   99.8205   33.1843 C.ar    275 PHE278     -0.1150 DICT
   2118 CE1       144.2403   98.5518   35.5540 C.ar    275 PHE278     -0.1150 DICT
   2119 CE2       143.6897   99.3479   33.3462 C.ar    275 PHE278     -0.1150 DICT
   2120 CZ        143.3199   98.7152   34.5258 C.ar    275 PHE278     -0.1150 DICT
   2121 N         149.2332  103.2709   34.4048 N.am    276 VAL279     -0.5000 BACKBONE|DICT|DIRECT
   2122 CA        150.5602  103.8877   34.2765 C.3     276 VAL279      0.1400 BACKBONE|DICT|DIRECT
   2123 C         151.2694  104.1536   35.6269 C.2     276 VAL279      0.5000 BACKBONE|DICT|DIRECT
   2124 O         152.4716  104.4178   35.6232 O.2     276 VAL279     -0.5000 BACKBONE|DICT|DIRECT
   2125 CB        150.4879  105.2225   33.4890 C.3     276 VAL279     -0.0600 DICT
   2126 CG1       149.8764  105.0213   32.0962 C.3     276 VAL279     -0.1800 DICT
   2127 CG2       149.7862  106.3749   34.2306 C.3     276 VAL279     -0.1800 DICT
   2128 N         150.5219  104.0576   36.7389 N.am    277 VAL280     -0.5000 BACKBONE|DICT|DIRECT
   2129 CA        151.0107  104.0924   38.1168 C.3     277 VAL280      0.1400 BACKBONE|DICT|DIRECT
   2130 C         150.7593  102.7109   38.7723 C.2     277 VAL280      0.5000 BACKBONE|DICT|DIRECT
   2131 O         149.7601  102.0677   38.4411 O.2     277 VAL280     -0.5000 BACKBONE|DICT|DIRECT
   2132 CB        150.2583  105.1801   38.9409 C.3     277 VAL280     -0.0600 DICT
   2133 CG1       150.6523  106.5950   38.4845 C.3     277 VAL280     -0.1800 DICT
   2134 CG2       148.7210  105.0333   38.9889 C.3     277 VAL280     -0.1800 DICT
   2135 N         151.6659  102.2602   39.6753 N.am    278 PRO281     -0.1400 BACKBONE|DICT|DIRECT
   2136 CA        151.5398  100.9462   40.3435 C.3     278 PRO281      0.0100 BACKBONE|DICT|DIRECT
   2137 C         150.3701  100.8468   41.3431 C.2     278 PRO281      0.5000 BACKBONE|DICT|DIRECT
   2138 O         149.8446   99.7538   41.5483 O.2     278 PRO281     -0.5000 BACKBONE|DICT|DIRECT
   2139 CB        152.8973  100.7663   41.0425 C.3     278 PRO281     -0.1200 DICT
   2140 CG        153.3646  102.1837   41.3357 C.3     278 PRO281     -0.1200 DICT
   2141 CD        152.8701  102.9654   40.1234 C.3     278 PRO281     -0.0500 DICT
   2142 N         149.9829  101.9924   41.9203 N.am    279 TYR282     -0.5000 BACKBONE|DICT|DIRECT
   2143 CA        148.8447  102.1565   42.8144 C.3     279 TYR282      0.1400 BACKBONE|DICT|DIRECT
   2144 C         148.2577  103.5550   42.6022 C.2     279 TYR282      0.5000 BACKBONE|DICT|DIRECT
   2145 O         149.0064  104.5178   42.4231 O.2     279 TYR282     -0.5000 BACKBONE|DICT|DIRECT
   2146 CB        149.2390  101.8728   44.2853 C.3     279 TYR282     -0.0050 DICT
   2147 CG        150.5784  102.4236   44.7592 C.ar    279 TYR282     -0.1150 DICT
   2148 CD1       150.7364  103.7972   45.0377 C.ar    279 TYR282     -0.1150 DICT
   2149 CD2       151.6762  101.5522   44.9252 C.ar    279 TYR282     -0.1150 DICT
   2150 CE1       151.9797  104.2966   45.4707 C.ar    279 TYR282     -0.1150 DICT
   2151 CE2       152.9192  102.0499   45.3608 C.ar    279 TYR282     -0.1150 DICT
   2152 CZ        153.0728  103.4237   45.6300 C.ar    279 TYR282      0.1500 DICT
   2153 OH        154.2798  103.9091   46.0397 O.3     279 TYR282     -0.5850 DICT
   2154 N         146.9202  103.6222   42.6190 N.am    280 GLY283     -0.5000 BACKBONE|DICT|DIRECT
   2155 CA        146.1600  104.8551   42.4644 C.3     280 GLY283      0.0800 BACKBONE|DICT|DIRECT
   2156 C         145.4175  105.1689   43.7673 C.2     280 GLY283      0.5000 BACKBONE|DICT|DIRECT
   2157 O         145.2966  104.3295   44.6617 O.2     280 GLY283     -0.5000 BACKBONE|DICT|DIRECT
   2158 N         144.8904  106.3978   43.8303 N.am    281 THR284     -0.5000 BACKBONE|DICT|DIRECT
   2159 CA        143.9807  106.8967   44.8612 C.3     281 THR284      0.1400 BACKBONE|DICT|DIRECT
   2160 C         142.7454  107.5271   44.1648 C.2     281 THR284      0.5000 BACKBONE|DICT|DIRECT
   2161 O         142.7921  107.7462   42.9515 O.2     281 THR284     -0.5000 BACKBONE|DICT|DIRECT
   2162 CB        144.6790  107.9414   45.7943 C.3     281 THR284      0.2050 DICT
   2163 CG2       146.1234  107.5935   46.1886 C.3     281 THR284     -0.1800 DICT
   2164 OG1       144.6322  109.2806   45.3318 O.3     281 THR284     -0.6830 DICT
   2165 N         141.6772  107.8742   44.9220 N.am    282 PRO285     -0.1400 BACKBONE|DICT|DIRECT
   2166 CA        140.5463  108.6625   44.3828 C.3     282 PRO285      0.0100 BACKBONE|DICT|DIRECT
   2167 C         140.8677  110.0798   43.8501 C.2     282 PRO285      0.5000 BACKBONE|DICT|DIRECT
   2168 O         140.0053  110.6560   43.1888 O.2     282 PRO285     -0.5000 BACKBONE|DICT|DIRECT
   2169 CB        139.5489  108.7155   45.5502 C.3     282 PRO285     -0.1200 DICT
   2170 CG        139.8747  107.4945   46.3929 C.3     282 PRO285     -0.1200 DICT
   2171 CD        141.3920  107.4165   46.2828 C.3     282 PRO285     -0.0500 DICT
   2172 N         142.0758  110.6065   44.1282 N.am    283 LEU286     -0.5000 BACKBONE|DICT|DIRECT
   2173 CA        142.5583  111.9161   43.6736 C.3     283 LEU286      0.1400 BACKBONE|DICT|DIRECT
   2174 C         143.7636  111.7913   42.7165 C.2     283 LEU286      0.5000 BACKBONE|DICT|DIRECT
   2175 O         144.4981  112.7676   42.5587 O.2     283 LEU286     -0.5000 BACKBONE|DICT|DIRECT
   2176 CB        142.8997  112.8233   44.8851 C.3     283 LEU286     -0.1200 DICT
   2177 CG        141.7280  113.0659   45.8641 C.3     283 LEU286     -0.0600 DICT
   2178 CD1       141.7309  112.0498   47.0219 C.3     283 LEU286     -0.1800 DICT
   2179 CD2       141.6603  114.5191   46.3763 C.3     283 LEU286     -0.1800 DICT
   2180 N         143.9601  110.6153   42.0897 N.am    284 SER287     -0.5000 BACKBONE|DICT|DIRECT
   2181 CA        145.0417  110.3623   41.1325 C.3     284 SER287      0.1400 BACKBONE|DICT|DIRECT
   2182 C         144.9244  111.2137   39.8571 C.2     284 SER287      0.5000 BACKBONE|DICT|DIRECT
   2183 O         143.8789  111.2029   39.2068 O.2     284 SER287     -0.5000 BACKBONE|DICT|DIRECT
   2184 CB        145.1036  108.8623   40.7776 C.3     284 SER287      0.1450 DICT
   2185 OG        145.9587  108.1866   41.6741 O.3     284 SER287     -0.6830 DICT
   2186 N         146.0228  111.9085   39.5299 N.am    285 VAL288     -0.5000 BACKBONE|DICT|DIRECT
   2187 CA        146.1762  112.7401   38.3416 C.3     285 VAL288      0.1400 BACKBONE|DICT|DIRECT
   2188 C         147.4095  112.2030   37.6010 C.2     285 VAL288      0.5000 BACKBONE|DICT|DIRECT
   2189 O         148.5355  112.6388   37.8471 O.2     285 VAL288     -0.5000 BACKBONE|DICT|DIRECT
   2190 CB        146.3511  114.2359   38.7304 C.3     285 VAL288     -0.0600 DICT
   2191 CG1       146.7137  115.1788   37.5625 C.3     285 VAL288     -0.1800 DICT
   2192 CG2       145.0894  114.7501   39.4458 C.3     285 VAL288     -0.1800 DICT
   2193 N         147.1616  111.1854   36.7622 N.am    286 ASN289     -0.5000 BACKBONE|DICT|DIRECT
   2194 CA        148.1919  110.4284   36.0464 C.3     286 ASN289      0.1400 BACKBONE|DICT|DIRECT
   2195 C         148.8219  111.2345   34.8980 C.2     286 ASN289      0.5000 BACKBONE|DICT|DIRECT
   2196 O         150.0175  111.0765   34.6556 O.2     286 ASN289     -0.5000 BACKBONE|DICT|DIRECT
   2197 CB        147.5897  109.0934   35.5502 C.3     286 ASN289     -0.1200 DICT
   2198 CG        147.2197  108.1129   36.6758 C.2     286 ASN289      0.5000 DICT
   2199 ND2       146.4261  107.0926   36.3512 N.am    286 ASN289     -0.7600 DICT
   2200 OD1       147.6481  108.2550   37.8196 O.2     286 ASN289     -0.5000 DICT
   2201 N         148.0313  112.1076   34.2539 N.am    287 PHE290     -0.5000 BACKBONE|DICT|DIRECT
   2202 CA        148.4780  113.0005   33.1887 C.3     287 PHE290      0.1400 BACKBONE|DICT|DIRECT
   2203 C         147.9542  114.4120   33.4789 C.2     287 PHE290      0.5000 BACKBONE|DICT|DIRECT
   2204 O         146.8368  114.7407   33.0812 O.2     287 PHE290     -0.5000 BACKBONE|DICT|DIRECT
   2205 CB        148.0157  112.4555   31.8192 C.3     287 PHE290     -0.0050 DICT
   2206 CG        148.7004  111.1723   31.3876 C.ar    287 PHE290     -0.1150 DICT
   2207 CD1       150.0318  111.2108   30.9221 C.ar    287 PHE290     -0.1150 DICT
   2208 CD2       148.0783  109.9220   31.5920 C.ar    287 PHE290     -0.1150 DICT
   2209 CE1       150.6975  110.0297   30.6263 C.ar    287 PHE290     -0.1150 DICT
   2210 CE2       148.7582  108.7527   31.2778 C.ar    287 PHE290     -0.1150 DICT
   2211 CZ        150.0599  108.8081   30.7940 C.ar    287 PHE290     -0.1150 DICT
   2212 N         148.7700  115.2061   34.1894 N.am    288 GLY291     -0.5000 BACKBONE|DICT|DIRECT
   2213 CA        148.4787  116.5979   34.5314 C.3     288 GLY291      0.0800 BACKBONE|DICT|DIRECT
   2214 C         149.6713  117.4975   34.1544 C.2     288 GLY291      0.5000 BACKBONE|DICT|DIRECT
   2215 O         150.6031  117.0353   33.4923 O.2     288 GLY291     -0.5000 BACKBONE|DICT|DIRECT
   2216 N         149.6379  118.7901   34.5607 N.am    289 PRO292     -0.1400 BACKBONE|DICT|DIRECT
   2217 CA        150.7030  119.7869   34.3219 C.3     289 PRO292      0.0100 BACKBONE|DICT|DIRECT
   2218 C         152.1217  119.3651   34.7455 C.2     289 PRO292      0.5000 BACKBONE|DICT|DIRECT
   2219 O         152.2938  118.8207   35.8327 O.2     289 PRO292     -0.5000 BACKBONE|DICT|DIRECT
   2220 CB        150.2368  121.0159   35.1206 C.3     289 PRO292     -0.1200 DICT
   2221 CG        148.7254  120.9049   35.1396 C.3     289 PRO292     -0.1200 DICT
   2222 CD        148.4954  119.4031   35.2389 C.3     289 PRO292     -0.0500 DICT
   2223 N         153.0986  119.6375   33.8713 N.am    290 THR293     -0.5000 BACKBONE|DICT|DIRECT
   2224 CA        154.5286  119.4013   34.0779 C.3     290 THR293      0.1400 BACKBONE|DICT|DIRECT
   2225 C         155.3117  120.7137   33.8555 C.2     290 THR293      0.5000 BACKBONE|DICT|DIRECT
   2226 O         154.7483  121.6898   33.3598 O.2     290 THR293     -0.5000 BACKBONE|DICT|DIRECT
   2227 CB        155.0560  118.3252   33.0807 C.3     290 THR293      0.2050 DICT
   2228 CG2       154.2744  117.0025   33.1093 C.3     290 THR293     -0.1800 DICT
   2229 OG1       155.1341  118.7872   31.7417 O.3     290 THR293     -0.6830 DICT
   2230 N         156.6075  120.7181   34.2142 N.am    291 VAL294     -0.5000 BACKBONE|DICT|DIRECT
   2231 CA        157.5250  121.8169   33.8982 C.3     291 VAL294      0.1400 BACKBONE|DICT|DIRECT
   2232 C         158.1358  121.5470   32.5056 C.2     291 VAL294      0.5000 BACKBONE|DICT|DIRECT
   2233 O         159.1923  120.9252   32.3908 O.2     291 VAL294     -0.5000 BACKBONE|DICT|DIRECT
   2234 CB        158.6350  121.9842   34.9775 C.3     291 VAL294     -0.0600 DICT
   2235 CG1       159.6345  123.1175   34.6613 C.3     291 VAL294     -0.1800 DICT
   2236 CG2       158.0271  122.2229   36.3708 C.3     291 VAL294     -0.1800 DICT
   2237 N         157.4012  121.9724   31.4658 N.am    292 ASP295     -0.5000 BACKBONE|DICT|DIRECT
   2238 CA        157.7200  121.7664   30.0465 C.3     292 ASP295      0.1400 BACKBONE|DICT|DIRECT
   2239 C         158.9113  122.6139   29.5522 C.2     292 ASP295      0.5000 BACKBONE|DICT|DIRECT
   2240 O         159.5312  122.2425   28.5556 O.2     292 ASP295     -0.5000 BACKBONE|DICT|DIRECT
   2241 CB        156.4962  121.9867   29.1104 C.3     292 ASP295     -0.2200 DICT
   2242 CG        155.7171  123.3025   29.2793 C.2     292 ASP295      0.7000 DICT
   2243 OD1       156.0268  124.0844   30.2048 O.co2   292 ASP295     -0.8000 DICT
   2244 OD2       154.7962  123.5204   28.4649 O.co2   292 ASP295     -0.8000 DICT
   2245 N         159.1890  123.7374   30.2357 N.am    293 GLY296     -0.5000 BACKBONE|DICT|DIRECT
   2246 CA        160.1711  124.7392   29.8268 C.3     293 GLY296      0.0800 BACKBONE|DICT|DIRECT
   2247 C         159.5671  125.7533   28.8376 C.2     293 GLY296      0.5000 BACKBONE|DICT|DIRECT
   2248 O         160.3319  126.4579   28.1805 O.2     293 GLY296     -0.5000 BACKBONE|DICT|DIRECT
   2249 N         158.2272  125.8142   28.7120 N.am    294 ASP297     -0.5000 BACKBONE|DICT|DIRECT
   2250 CA        157.5081  126.6166   27.7212 C.3     294 ASP297      0.1400 BACKBONE|DICT|DIRECT
   2251 C         156.3740  127.3742   28.4377 C.2     294 ASP297      0.5000 BACKBONE|DICT|DIRECT
   2252 O         156.5148  128.5779   28.6564 O.2     294 ASP297     -0.5000 BACKBONE|DICT|DIRECT
   2253 CB        157.0517  125.7321   26.5290 C.3     294 ASP297     -0.2200 DICT
   2254 CG        156.4711  126.4665   25.3138 C.2     294 ASP297      0.7000 DICT
   2255 OD1       156.4654  127.7164   25.2994 O.co2   294 ASP297     -0.8000 DICT
   2256 OD2       156.0326  125.7438   24.3923 O.co2   294 ASP297     -0.8000 DICT
   2257 N         155.2953  126.6676   28.8256 N.am    295 PHE298     -0.5000 BACKBONE|DICT|DIRECT
   2258 CA        154.1982  127.2143   29.6344 C.3     295 PHE298      0.1400 BACKBONE|DICT|DIRECT
   2259 C         154.6453  127.4671   31.0887 C.2     295 PHE298      0.5000 BACKBONE|DICT|DIRECT
   2260 O         154.3227  128.5189   31.6408 O.2     295 PHE298     -0.5000 BACKBONE|DICT|DIRECT
   2261 CB        152.9875  126.2560   29.5805 C.3     295 PHE298     -0.0050 DICT
   2262 CG        151.6845  126.8180   30.1251 C.ar    295 PHE298     -0.1150 DICT
   2263 CD1       151.3683  126.6985   31.4946 C.ar    295 PHE298     -0.1150 DICT
   2264 CD2       150.8548  127.6067   29.2979 C.ar    295 PHE298     -0.1150 DICT
   2265 CE1       150.2259  127.3068   31.9951 C.ar    295 PHE298     -0.1150 DICT
   2266 CE2       149.7162  128.2055   29.8210 C.ar    295 PHE298     -0.1150 DICT
   2267 CZ        149.4040  128.0554   31.1655 C.ar    295 PHE298     -0.1150 DICT
   2268 N         155.3973  126.5054   31.6516 N.am    296 LEU299     -0.5000 BACKBONE|DICT|DIRECT
   2269 CA        156.0436  126.5725   32.9582 C.3     296 LEU299      0.1400 BACKBONE|DICT|DIRECT
   2270 C         157.5578  126.5012   32.7398 C.2     296 LEU299      0.5000 BACKBONE|DICT|DIRECT
   2271 O         158.0698  125.4533   32.3479 O.2     296 LEU299     -0.5000 BACKBONE|DICT|DIRECT
   2272 CB        155.5624  125.3972   33.8469 C.3     296 LEU299     -0.1200 DICT
   2273 CG        154.4474  125.7711   34.8422 C.3     296 LEU299     -0.0600 DICT
   2274 CD1       153.7804  124.5173   35.4457 C.3     296 LEU299     -0.1800 DICT
   2275 CD2       154.9849  126.7056   35.9450 C.3     296 LEU299     -0.1800 DICT
   2276 N         158.2374  127.6247   33.0094 N.am    297 THR300     -0.5000 BACKBONE|DICT|DIRECT
   2277 CA        159.6829  127.7943   32.8479 C.3     297 THR300      0.1400 BACKBONE|DICT|DIRECT
   2278 C         160.5154  127.1867   34.0033 C.2     297 THR300      0.5000 BACKBONE|DICT|DIRECT
   2279 O         161.7147  126.9809   33.8195 O.2     297 THR300     -0.5000 BACKBONE|DICT|DIRECT
   2280 CB        160.0318  129.3046   32.7391 C.3     297 THR300      0.2050 DICT
   2281 CG2       159.2666  130.0332   31.6210 C.3     297 THR300     -0.1800 DICT
   2282 OG1       159.8318  129.9972   33.9604 O.3     297 THR300     -0.6830 DICT
   2283 N         159.8779  126.9094   35.1527 N.am    298 ASP301     -0.5000 BACKBONE|DICT|DIRECT
   2284 CA        160.5058  126.3909   36.3686 C.3     298 ASP301      0.1400 BACKBONE|DICT|DIRECT
   2285 C         159.4176  125.6945   37.2136 C.2     298 ASP301      0.5000 BACKBONE|DICT|DIRECT
   2286 O         158.2299  125.7769   36.8899 O.2     298 ASP301     -0.5000 BACKBONE|DICT|DIRECT
   2287 CB        161.2174  127.5347   37.1517 C.3     298 ASP301     -0.2200 DICT
   2288 CG        162.2315  127.1059   38.2252 C.2     298 ASP301      0.7000 DICT
   2289 OD1       162.6008  125.9103   38.2584 O.co2   298 ASP301     -0.8000 DICT
   2290 OD2       162.6452  128.0047   38.9886 O.co2   298 ASP301     -0.8000 DICT
   2291 N         159.8509  125.0319   38.2991 N.am    299 MET302     -0.5000 BACKBONE|DICT|DIRECT
   2292 CA        159.0102  124.4830   39.3644 C.3     299 MET302      0.1400 BACKBONE|DICT|DIRECT
   2293 C         158.1689  125.6101   40.0054 C.2     299 MET302      0.5000 BACKBONE|DICT|DIRECT
   2294 O         158.7613  126.5633   40.5126 O.2     299 MET302     -0.5000 BACKBONE|DICT|DIRECT
   2295 CB        159.9176  123.8289   40.4241 C.3     299 MET302     -0.1200 DICT
   2296 CG        160.7243  122.6294   39.9025 C.3     299 MET302      0.0475 DICT
   2297 SD        161.6854  121.7532   41.1678 S.3     299 MET302     -0.3350 DICT
   2298 CE        160.3541  120.9847   42.1317 C.3     299 MET302     -0.0125 DICT
   2299 N         156.8209  125.5343   39.9122 N.am    300 PRO303     -0.1400 BACKBONE|DICT|DIRECT
   2300 CA        155.9432  126.6753   40.2361 C.3     300 PRO303      0.0100 BACKBONE|DICT|DIRECT
   2301 C         155.9208  127.1108   41.7147 C.2     300 PRO303      0.5000 BACKBONE|DICT|DIRECT
   2302 O         155.5438  128.2495   41.9881 O.2     300 PRO303     -0.5000 BACKBONE|DICT|DIRECT
   2303 CB        154.5673  126.2233   39.7306 C.3     300 PRO303     -0.1200 DICT
   2304 CG        154.6048  124.7069   39.7834 C.3     300 PRO303     -0.1200 DICT
   2305 CD        156.0484  124.3899   39.4246 C.3     300 PRO303     -0.0500 DICT
   2306 N         156.3545  126.2255   42.6284 N.am    301 ASP304     -0.5000 BACKBONE|DICT|DIRECT
   2307 CA        156.5736  126.4919   44.0538 C.3     301 ASP304      0.1400 BACKBONE|DICT|DIRECT
   2308 C         157.6709  127.5496   44.2794 C.2     301 ASP304      0.5000 BACKBONE|DICT|DIRECT
   2309 O         157.4894  128.4347   45.1148 O.2     301 ASP304     -0.5000 BACKBONE|DICT|DIRECT
   2310 CB        156.8836  125.2187   44.8913 C.3     301 ASP304     -0.2200 DICT
   2311 CG        157.8237  124.1858   44.2454 C.2     301 ASP304      0.7000 DICT
   2312 OD1       157.5114  123.7278   43.1234 O.co2   301 ASP304     -0.8000 DICT
   2313 OD2       158.8118  123.8217   44.9185 O.co2   301 ASP304     -0.8000 DICT
   2314 N         158.7635  127.4499   43.5008 N.am    302 ILE305     -0.5000 BACKBONE|DICT|DIRECT
   2315 CA        159.8845  128.3915   43.4862 C.3     302 ILE305      0.1400 BACKBONE|DICT|DIRECT
   2316 C         159.4622  129.7581   42.9058 C.2     302 ILE305      0.5000 BACKBONE|DICT|DIRECT
   2317 O         159.8808  130.7858   43.4377 O.2     302 ILE305     -0.5000 BACKBONE|DICT|DIRECT
   2318 CB        161.0948  127.8400   42.6649 C.3     302 ILE305     -0.0600 DICT
   2319 CG1       161.5641  126.4675   43.2094 C.3     302 ILE305     -0.1200 DICT
   2320 CG2       162.2913  128.8167   42.5915 C.3     302 ILE305     -0.1800 DICT
   2321 CD1       162.6338  125.7780   42.3477 C.3     302 ILE305     -0.1800 DICT
   2322 N         158.6114  129.7425   41.8619 N.am    303 LEU306     -0.5000 BACKBONE|DICT|DIRECT
   2323 CA        158.0601  130.9384   41.2199 C.3     303 LEU306      0.1400 BACKBONE|DICT|DIRECT
   2324 C         157.1415  131.7429   42.1597 C.2     303 LEU306      0.5000 BACKBONE|DICT|DIRECT
   2325 O         157.2659  132.9636   42.2021 O.2     303 LEU306     -0.5000 BACKBONE|DICT|DIRECT
   2326 CB        157.3186  130.5624   39.9143 C.3     303 LEU306     -0.1200 DICT
   2327 CG        158.1761  129.8363   38.8496 C.3     303 LEU306     -0.0600 DICT
   2328 CD1       157.3068  129.3740   37.6600 C.3     303 LEU306     -0.1800 DICT
   2329 CD2       159.3927  130.6666   38.3899 C.3     303 LEU306     -0.1800 DICT
   2330 N         156.2756  131.0555   42.9259 N.am    304 LEU307     -0.5000 BACKBONE|DICT|DIRECT
   2331 CA        155.3971  131.6594   43.9340 C.3     304 LEU307      0.1400 BACKBONE|DICT|DIRECT
   2332 C         156.1725  132.2555   45.1245 C.2     304 LEU307      0.5000 BACKBONE|DICT|DIRECT
   2333 O         155.8253  133.3478   45.5736 O.2     304 LEU307     -0.5000 BACKBONE|DICT|DIRECT
   2334 CB        154.3440  130.6156   44.3736 C.3     304 LEU307     -0.1200 DICT
   2335 CG        153.3541  131.0541   45.4836 C.3     304 LEU307     -0.0600 DICT
   2336 CD1       152.4727  132.2510   45.0650 C.3     304 LEU307     -0.1800 DICT
   2337 CD2       152.5149  129.8683   45.9997 C.3     304 LEU307     -0.1800 DICT
   2338 N         157.2078  131.5389   45.5967 N.am    305 GLU308     -0.5000 BACKBONE|DICT|DIRECT
   2339 CA        158.0632  131.9442   46.7143 C.3     305 GLU308      0.1400 BACKBONE|DICT|DIRECT
   2340 C         158.8691  133.2252   46.4221 C.2     305 GLU308      0.5000 BACKBONE|DICT|DIRECT
   2341 O         158.9752  134.0807   47.3002 O.2     305 GLU308     -0.5000 BACKBONE|DICT|DIRECT
   2342 CB        158.9815  130.7559   47.0924 C.3     305 GLU308     -0.1200 DICT
   2343 CG        159.9120  130.9679   48.3106 C.3     305 GLU308     -0.2200 DICT
   2344 CD        159.1691  131.1907   49.6323 C.2     305 GLU308      0.7000 DICT
   2345 OE1       158.0701  130.6159   49.7894 O.co2   305 GLU308     -0.8000 DICT
   2346 OE2       159.7141  131.9245   50.4842 O.co2   305 GLU308     -0.8000 DICT
   2347 N         159.4023  133.3294   45.1927 N.am    306 LEU309     -0.5000 BACKBONE|DICT|DIRECT
   2348 CA        160.2731  134.4193   44.7475 C.3     306 LEU309      0.1400 BACKBONE|DICT|DIRECT
   2349 C         159.5275  135.5645   44.0326 C.2     306 LEU309      0.5000 BACKBONE|DICT|DIRECT
   2350 O         160.1900  136.4993   43.5829 O.2     306 LEU309     -0.5000 BACKBONE|DICT|DIRECT
   2351 CB        161.4062  133.8339   43.8713 C.3     306 LEU309     -0.1200 DICT
   2352 CG        162.3508  132.8557   44.6119 C.3     306 LEU309     -0.0600 DICT
   2353 CD1       163.4002  132.2709   43.6470 C.3     306 LEU309     -0.1800 DICT
   2354 CD2       163.0128  133.4801   45.8578 C.3     306 LEU309     -0.1800 DICT
   2355 N         158.1838  135.5215   43.9774 N.am    307 GLY310     -0.5000 BACKBONE|DICT|DIRECT
   2356 CA        157.3646  136.6370   43.4951 C.3     307 GLY310      0.0800 BACKBONE|DICT|DIRECT
   2357 C         157.2729  136.7161   41.9657 C.2     307 GLY310      0.5000 BACKBONE|DICT|DIRECT
   2358 O         156.9652  137.7855   41.4446 O.2     307 GLY310     -0.5000 BACKBONE|DICT|DIRECT
   2359 N         157.5546  135.6193   41.2473 N.am    308 GLN311     -0.5000 BACKBONE|DICT|DIRECT
   2360 CA        157.5745  135.5392   39.7877 C.3     308 GLN311      0.1400 BACKBONE|DICT|DIRECT
   2361 C         156.1804  135.1667   39.2522 C.2     308 GLN311      0.5000 BACKBONE|DICT|DIRECT
   2362 O         155.9478  134.0243   38.8568 O.2     308 GLN311     -0.5000 BACKBONE|DICT|DIRECT
   2363 CB        158.6656  134.5269   39.3658 C.3     308 GLN311     -0.1200 DICT
   2364 CG        160.1002  134.8381   39.8492 C.3     308 GLN311     -0.1200 DICT
   2365 CD        160.5683  136.2571   39.5181 C.2     308 GLN311      0.5000 DICT
   2366 NE2       161.0616  136.4639   38.2961 N.am    308 GLN311     -0.7600 DICT
   2367 OE1       160.4775  137.1577   40.3488 O.2     308 GLN311     -0.5000 DICT
   2368 N         155.2769  136.1580   39.2664 N.am    309 PHE312     -0.5000 BACKBONE|DICT|DIRECT
   2369 CA        153.8878  136.0448   38.8264 C.3     309 PHE312      0.1400 BACKBONE|DICT|DIRECT
   2370 C         153.2961  137.4198   38.4846 C.2     309 PHE312      0.5000 BACKBONE|DICT|DIRECT
   2371 O         153.8453  138.4464   38.8909 O.2     309 PHE312     -0.5000 BACKBONE|DICT|DIRECT
   2372 CB        153.0440  135.2728   39.8718 C.3     309 PHE312     -0.0050 DICT
   2373 CG        153.0459  135.7855   41.3040 C.ar    309 PHE312     -0.1150 DICT
   2374 CD1       152.3209  136.9429   41.6582 C.ar    309 PHE312     -0.1150 DICT
   2375 CD2       153.8395  135.1497   42.2824 C.ar    309 PHE312     -0.1150 DICT
   2376 CE1       152.3470  137.4109   42.9638 C.ar    309 PHE312     -0.1150 DICT
   2377 CE2       153.8366  135.6221   43.5876 C.ar    309 PHE312     -0.1150 DICT
   2378 CZ        153.0943  136.7461   43.9240 C.ar    309 PHE312     -0.1150 DICT
   2379 N         152.1630  137.4003   37.7610 N.am    310 LYS313     -0.5000 BACKBONE|DICT|DIRECT
   2380 CA        151.3465  138.5677   37.4253 C.3     310 LYS313      0.1400 BACKBONE|DICT|DIRECT
   2381 C         150.7845  139.2402   38.6887 C.2     310 LYS313      0.5000 BACKBONE|DICT|DIRECT
   2382 O         150.0175  138.6101   39.4187 O.2     310 LYS313     -0.5000 BACKBONE|DICT|DIRECT
   2383 CB        150.2101  138.1301   36.4754 C.3     310 LYS313     -0.1200 DICT
   2384 CG        149.2626  139.2646   36.0364 C.3     310 LYS313     -0.1200 DICT
   2385 CD        148.0618  138.7416   35.2402 C.3     310 LYS313     -0.1200 DICT
   2386 CE        147.0491  139.8350   34.8798 C.3     310 LYS313      0.1900 DICT
   2387 NZ        147.5914  140.7945   33.9042 N.4     310 LYS313     -0.3000 DICT
   2388 N         151.1574  140.5127   38.8957 N.am    311 LYS314     -0.5000 BACKBONE|DICT|DIRECT
   2389 CA        150.6793  141.3253   40.0104 C.3     311 LYS314      0.1400 BACKBONE|DICT|DIRECT
   2390 C         149.2851  141.8795   39.6851 C.2     311 LYS314      0.5000 BACKBONE|DICT|DIRECT
   2391 O         149.1563  142.7667   38.8414 O.2     311 LYS314     -0.5000 BACKBONE|DICT|DIRECT
   2392 CB        151.6890  142.4528   40.3237 C.3     311 LYS314     -0.1200 DICT
   2393 CG        153.1271  141.9803   40.6125 C.3     311 LYS314     -0.1200 DICT
   2394 CD        153.2420  140.8915   41.6980 C.3     311 LYS314     -0.1200 DICT
   2395 CE        154.6859  140.4895   42.0247 C.3     311 LYS314      0.1900 DICT
   2396 NZ        155.4157  140.0743   40.8167 N.4     311 LYS314     -0.3000 DICT
   2397 N         148.2740  141.3248   40.3649 N.am    312 THR315     -0.5000 BACKBONE|DICT|DIRECT
   2398 CA        146.8665  141.6887   40.2363 C.3     312 THR315      0.1400 BACKBONE|DICT|DIRECT
   2399 C         146.0781  141.1032   41.4249 C.2     312 THR315      0.5000 BACKBONE|DICT|DIRECT
   2400 O         146.5930  140.2284   42.1173 O.2     312 THR315     -0.5000 BACKBONE|DICT|DIRECT
   2401 CB        146.2640  141.1865   38.8909 C.3     312 THR315      0.2050 DICT
   2402 CG2       146.2023  139.6516   38.7303 C.3     312 THR315     -0.1800 DICT
   2403 OG1       144.9526  141.6888   38.7379 O.3     312 THR315     -0.6830 DICT
   2404 N         144.8432  141.5820   41.6419 N.am    313 GLN316     -0.5000 BACKBONE|DICT|DIRECT
   2405 CA        143.9371  141.0955   42.6835 C.3     313 GLN316      0.1400 BACKBONE|DICT|DIRECT
   2406 C         143.5047  139.6392   42.4240 C.2     313 GLN316      0.5000 BACKBONE|DICT|DIRECT
   2407 O         143.3408  139.2500   41.2647 O.2     313 GLN316     -0.5000 BACKBONE|DICT|DIRECT
   2408 CB        142.6858  142.0004   42.7795 C.3     313 GLN316     -0.1200 DICT
   2409 CG        142.9579  143.5001   43.0347 C.3     313 GLN316     -0.1200 DICT
   2410 CD        143.3217  144.3102   41.7829 C.2     313 GLN316      0.5000 DICT
   2411 NE2       144.1588  145.3348   41.9517 N.am    313 GLN316     -0.7600 DICT
   2412 OE1       142.8484  144.0328   40.6819 O.2     313 GLN316     -0.5000 DICT
   2413 N         143.2973  138.8815   43.5133 N.am    314 ILE317     -0.5000 BACKBONE|DICT|DIRECT
   2414 CA        142.7996  137.5045   43.4748 C.3     314 ILE317      0.1400 BACKBONE|DICT|DIRECT
   2415 C         141.6351  137.3133   44.4622 C.2     314 ILE317      0.5000 BACKBONE|DICT|DIRECT
   2416 O         141.5964  137.9621   45.5075 O.2     314 ILE317     -0.5000 BACKBONE|DICT|DIRECT
   2417 CB        143.9098  136.4518   43.7782 C.3     314 ILE317     -0.0600 DICT
   2418 CG1       144.6036  136.6170   45.1550 C.3     314 ILE317     -0.1200 DICT
   2419 CG2       144.9292  136.3954   42.6249 C.3     314 ILE317     -0.1800 DICT
   2420 CD1       145.5115  135.4430   45.5444 C.3     314 ILE317     -0.1800 DICT
   2421 N         140.7150  136.4073   44.1003 N.am    315 LEU318     -0.5000 BACKBONE|DICT|DIRECT
   2422 CA        139.6173  135.9462   44.9454 C.3     315 LEU318      0.1400 BACKBONE|DICT|DIRECT
   2423 C         139.7958  134.4298   45.0703 C.2     315 LEU318      0.5000 BACKBONE|DICT|DIRECT
   2424 O         139.5800  133.7169   44.0953 O.2     315 LEU318     -0.5000 BACKBONE|DICT|DIRECT
   2425 CB        138.2667  136.3611   44.3056 C.3     315 LEU318     -0.1200 DICT
   2426 CG        137.0071  136.2085   45.1955 C.3     315 LEU318     -0.0600 DICT
   2427 CD1       135.7753  136.8654   44.5397 C.3     315 LEU318     -0.1800 DICT
   2428 CD2       136.6877  134.7560   45.5839 C.3     315 LEU318     -0.1800 DICT
   2429 N         140.1931  133.9611   46.2582 N.am    316 VAL319     -0.5000 BACKBONE|DICT|DIRECT
   2430 CA        140.4025  132.5402   46.5406 C.3     316 VAL319      0.1400 BACKBONE|DICT|DIRECT
   2431 C         139.3337  132.0678   47.5464 C.2     316 VAL319      0.5000 BACKBONE|DICT|DIRECT
   2432 O         138.7013  132.8942   48.2006 O.2     316 VAL319     -0.5000 BACKBONE|DICT|DIRECT
   2433 CB        141.8272  132.2849   47.1210 C.3     316 VAL319     -0.0600 DICT
   2434 CG1       142.1772  130.7881   47.2871 C.3     316 VAL319     -0.1800 DICT
   2435 CG2       142.9141  132.9457   46.2535 C.3     316 VAL319     -0.1800 DICT
   2436 N         139.1318  130.7518   47.6608 N.am    317 GLY320     -0.5000 BACKBONE|DICT|DIRECT
   2437 CA        138.3201  130.1976   48.7321 C.3     317 GLY320      0.0800 BACKBONE|DICT|DIRECT
   2438 C         138.0401  128.7249   48.4726 C.2     317 GLY320      0.5000 BACKBONE|DICT|DIRECT
   2439 O         138.4382  128.1591   47.4538 O.2     317 GLY320     -0.5000 BACKBONE|DICT|DIRECT
   2440 N         137.3773  128.1106   49.4589 N.am    318 VAL321     -0.5000 BACKBONE|DICT|DIRECT
   2441 CA        137.1715  126.6702   49.5707 C.3     318 VAL321      0.1400 BACKBONE|DICT|DIRECT
   2442 C         135.8413  126.3748   50.2820 C.2     318 VAL321      0.5000 BACKBONE|DICT|DIRECT
   2443 O         135.2430  127.2694   50.8820 O.2     318 VAL321     -0.5000 BACKBONE|DICT|DIRECT
   2444 CB        138.3262  126.0124   50.3839 C.3     318 VAL321     -0.0600 DICT
   2445 CG1       139.6734  126.1241   49.6520 C.3     318 VAL321     -0.1800 DICT
   2446 CG2       138.4364  126.5120   51.8403 C.3     318 VAL321     -0.1800 DICT
   2447 N         135.4206  125.1050   50.2021 N.am    319 ASN322     -0.5000 BACKBONE|DICT|DIRECT
   2448 CA        134.2215  124.5781   50.8531 C.3     319 ASN322      0.1400 BACKBONE|DICT|DIRECT
   2449 C         134.5820  123.9589   52.2156 C.2     319 ASN322      0.5000 BACKBONE|DICT|DIRECT
   2450 O         135.7572  123.7331   52.5100 O.2     319 ASN322     -0.5000 BACKBONE|DICT|DIRECT
   2451 CB        133.5298  123.5588   49.9143 C.3     319 ASN322     -0.1200 DICT
   2452 CG        133.0536  124.1661   48.5856 C.2     319 ASN322      0.5000 DICT
   2453 ND2       132.6771  123.3185   47.6305 N.am    319 ASN322     -0.7600 DICT
   2454 OD1       133.0212  125.3826   48.4118 O.2     319 ASN322     -0.5000 DICT
   2455 N         133.5517  123.7216   53.0411 N.am    320 LYS323     -0.5000 BACKBONE|DICT|DIRECT
   2456 CA        133.6835  123.1848   54.3963 C.3     320 LYS323      0.1400 BACKBONE|DICT|DIRECT
   2457 C         134.0700  121.6920   54.4562 C.2     320 LYS323      0.5000 BACKBONE|DICT|DIRECT
   2458 O         134.8040  121.3177   55.3712 O.2     320 LYS323     -0.5000 BACKBONE|DICT|DIRECT
   2459 CB        132.4121  123.5584   55.1980 C.3     320 LYS323     -0.1200 DICT
   2460 CG        132.2034  122.8276   56.5375 C.3     320 LYS323     -0.1200 DICT
   2461 CD        131.0028  123.3684   57.3220 C.3     320 LYS323     -0.1200 DICT
   2462 CE        130.7009  122.5339   58.5727 C.3     320 LYS323      0.1900 DICT
   2463 NZ        129.5397  123.0712   59.3005 N.4     320 LYS323     -0.3000 DICT
   2464 N         133.5835  120.8828   53.4981 N.am    321 ASP324     -0.5000 BACKBONE|DICT|DIRECT
   2465 CA        133.7272  119.4205   53.4746 C.3     321 ASP324      0.1400 BACKBONE|DICT|DIRECT
   2466 C         134.2806  118.9527   52.1151 C.2     321 ASP324      0.5000 BACKBONE|DICT|DIRECT
   2467 O         133.6288  118.1810   51.4118 O.2     321 ASP324     -0.5000 BACKBONE|DICT|DIRECT
   2468 CB        132.4180  118.6858   53.8697 C.3     321 ASP324     -0.2200 DICT
   2469 CG        131.7981  119.1494   55.1902 C.2     321 ASP324      0.7000 DICT
   2470 OD1       132.3720  118.7965   56.2422 O.co2   321 ASP324     -0.8000 DICT
   2471 OD2       130.7511  119.8309   55.1323 O.co2   321 ASP324     -0.8000 DICT
   2472 N         135.4898  119.4304   51.7722 N.am    322 GLU325     -0.5000 BACKBONE|DICT|DIRECT
   2473 CA        136.1993  119.1353   50.5201 C.3     322 GLU325      0.1400 BACKBONE|DICT|DIRECT
   2474 C         136.5607  117.6506   50.3024 C.2     322 GLU325      0.5000 BACKBONE|DICT|DIRECT
   2475 O         136.5686  117.2056   49.1559 O.2     322 GLU325     -0.5000 BACKBONE|DICT|DIRECT
   2476 CB        137.4991  119.9741   50.4625 C.3     322 GLU325     -0.1200 DICT
   2477 CG        137.3270  121.5024   50.3629 C.3     322 GLU325     -0.2200 DICT
   2478 CD        136.9188  122.0316   48.9860 C.2     322 GLU325      0.7000 DICT
   2479 OE1       136.4191  121.2433   48.1574 O.co2   322 GLU325     -0.8000 DICT
   2480 OE2       137.1145  123.2474   48.7791 O.co2   322 GLU325     -0.8000 DICT
   2481 N         136.8960  116.9195   51.3784 N.am    323 GLY326     -0.5000 BACKBONE|DICT|DIRECT
   2482 CA        137.4880  115.5848   51.2646 C.3     323 GLY326      0.0800 BACKBONE|DICT|DIRECT
   2483 C         136.4701  114.4429   51.3568 C.2     323 GLY326      0.5000 BACKBONE|DICT|DIRECT
   2484 O         136.8343  113.3077   51.0505 O.2     323 GLY326     -0.5000 BACKBONE|DICT|DIRECT
   2485 N         135.2201  114.7187   51.7693 N.am    324 THR327     -0.5000 BACKBONE|DICT|DIRECT
   2486 CA        134.1606  113.7195   51.9525 C.3     324 THR327      0.1400 BACKBONE|DICT|DIRECT
   2487 C         133.6864  113.0615   50.6401 C.2     324 THR327      0.5000 BACKBONE|DICT|DIRECT
   2488 O         133.2999  111.8932   50.6752 O.2     324 THR327     -0.5000 BACKBONE|DICT|DIRECT
   2489 CB        132.9206  114.3339   52.6416 C.3     324 THR327      0.2050 DICT
   2490 CG2       133.2161  114.8995   54.0378 C.3     324 THR327     -0.1800 DICT
   2491 OG1       132.3340  115.3331   51.8292 O.3     324 THR327     -0.6830 DICT
   2492 N         133.7656  113.8029   49.5201 N.am    325 ALA328     -0.5000 BACKBONE|DICT|DIRECT
   2493 CA        133.3959  113.3678   48.1720 C.3     325 ALA328      0.1400 BACKBONE|DICT|DIRECT
   2494 C         134.2014  112.1736   47.6364 C.2     325 ALA328      0.5000 BACKBONE|DICT|DIRECT
   2495 O         133.7053  111.4734   46.7569 O.2     325 ALA328     -0.5000 BACKBONE|DICT|DIRECT
   2496 CB        133.5293  114.5698   47.2223 C.3     325 ALA328     -0.1800 DICT
   2497 N         135.4125  111.9720   48.1756 N.am    326 PHE329     -0.5000 BACKBONE|DICT|DIRECT
   2498 CA        136.3812  110.9787   47.7238 C.3     326 PHE329      0.1400 BACKBONE|DICT|DIRECT
   2499 C         136.3731  109.6889   48.5635 C.2     326 PHE329      0.5000 BACKBONE|DICT|DIRECT
   2500 O         136.9369  108.6936   48.1087 O.2     326 PHE329     -0.5000 BACKBONE|DICT|DIRECT
   2501 CB        137.7734  111.6363   47.7546 C.3     326 PHE329     -0.0050 DICT
   2502 CG        137.9144  112.8318   46.8277 C.ar    326 PHE329     -0.1150 DICT
   2503 CD1       138.0944  112.6338   45.4429 C.ar    326 PHE329     -0.1150 DICT
   2504 CD2       137.6867  114.1398   47.3085 C.ar    326 PHE329     -0.1150 DICT
   2505 CE1       138.1179  113.7241   44.5829 C.ar    326 PHE329     -0.1150 DICT
   2506 CE2       137.7045  115.2158   46.4311 C.ar    326 PHE329     -0.1150 DICT
   2507 CZ        137.9287  115.0094   45.0759 C.ar    326 PHE329     -0.1150 DICT
   2508 N         135.7549  109.7133   49.7597 N.am    327 LEU330     -0.5000 BACKBONE|DICT|DIRECT
   2509 CA        135.7325  108.5880   50.7028 C.3     327 LEU330      0.1400 BACKBONE|DICT|DIRECT
   2510 C         134.9054  107.3924   50.1979 C.2     327 LEU330      0.5000 BACKBONE|DICT|DIRECT
   2511 O         135.3236  106.2514   50.3807 O.2     327 LEU330     -0.5000 BACKBONE|DICT|DIRECT
   2512 CB        135.2275  109.0501   52.0889 C.3     327 LEU330     -0.1200 DICT
   2513 CG        135.9810  110.2468   52.7139 C.3     327 LEU330     -0.0600 DICT
   2514 CD1       135.4252  110.5758   54.1129 C.3     327 LEU330     -0.1800 DICT
   2515 CD2       137.5061  110.0613   52.7514 C.3     327 LEU330     -0.1800 DICT
   2516 N         133.7757  107.6685   49.5279 N.am    328 VAL331     -0.5000 BACKBONE|DICT|DIRECT
   2517 CA        132.8890  106.6586   48.9390 C.3     328 VAL331      0.1400 BACKBONE|DICT|DIRECT
   2518 C         133.4293  106.0232   47.6293 C.2     328 VAL331      0.5000 BACKBONE|DICT|DIRECT
   2519 O         132.7583  105.1537   47.0743 O.2     328 VAL331     -0.5000 BACKBONE|DICT|DIRECT
   2520 CB        131.4725  107.2515   48.6893 C.3     328 VAL331     -0.0600 DICT
   2521 CG1       130.8119  107.7098   50.0017 C.3     328 VAL331     -0.1800 DICT
   2522 CG2       131.4296  108.3735   47.6347 C.3     328 VAL331     -0.1800 DICT
   2523 N         134.6288  106.4391   47.1797 N.am    329 TYR332     -0.5000 BACKBONE|DICT|DIRECT
   2524 CA        135.3209  105.9381   45.9882 C.3     329 TYR332      0.1400 BACKBONE|DICT|DIRECT
   2525 C         136.4936  104.9845   46.3098 C.2     329 TYR332      0.5000 BACKBONE|DICT|DIRECT
   2526 O         137.1990  104.6118   45.3708 O.2     329 TYR332     -0.5000 BACKBONE|DICT|DIRECT
   2527 CB        135.7723  107.1352   45.1151 C.3     329 TYR332     -0.0050 DICT
   2528 CG        134.6505  107.8237   44.3554 C.ar    329 TYR332     -0.1150 DICT
   2529 CD1       133.8358  108.7763   44.9986 C.ar    329 TYR332     -0.1150 DICT
   2530 CD2       134.4188  107.5163   42.9976 C.ar    329 TYR332     -0.1150 DICT
   2531 CE1       132.7907  109.4094   44.2969 C.ar    329 TYR332     -0.1150 DICT
   2532 CE2       133.3807  108.1560   42.2918 C.ar    329 TYR332     -0.1150 DICT
   2533 CZ        132.5617  109.0993   42.9423 C.ar    329 TYR332      0.1500 DICT
   2534 OH        131.5479  109.7098   42.2624 O.3     329 TYR332     -0.5850 DICT
   2535 N         136.6814  104.5546   47.5744 N.am    330 GLY333     -0.5000 BACKBONE|DICT|DIRECT
   2536 CA        137.6678  103.5049   47.8528 C.3     330 GLY333      0.0800 BACKBONE|DICT|DIRECT
   2537 C         137.9576  103.2560   49.3398 C.2     330 GLY333      0.5000 BACKBONE|DICT|DIRECT
   2538 O         138.5597  102.2254   49.6394 O.2     330 GLY333     -0.5000 BACKBONE|DICT|DIRECT
   2539 N         137.5722  104.1529   50.2665 N.am    331 ALA334     -0.5000 BACKBONE|DICT|DIRECT
   2540 CA        137.8570  104.0086   51.7010 C.3     331 ALA334      0.1400 BACKBONE|DICT|DIRECT
   2541 C         136.9407  102.9360   52.3470 C.2     331 ALA334      0.5000 BACKBONE|DICT|DIRECT
   2542 O         135.7247  103.0348   52.1723 O.2     331 ALA334     -0.5000 BACKBONE|DICT|DIRECT
   2543 CB        137.6529  105.3741   52.3743 C.3     331 ALA334     -0.1800 DICT
   2544 N         137.5132  101.9310   53.0599 N.am    332 PRO335     -0.1400 BACKBONE|DICT|DIRECT
   2545 CA        136.7427  100.8896   53.7802 C.3     332 PRO335      0.0100 BACKBONE|DICT|DIRECT
   2546 C         135.6731  101.4008   54.7637 C.2     332 PRO335      0.5000 BACKBONE|DICT|DIRECT
   2547 O         135.9741  102.2396   55.6132 O.2     332 PRO335     -0.5000 BACKBONE|DICT|DIRECT
   2548 CB        137.8202  100.0805   54.5224 C.3     332 PRO335     -0.1200 DICT
   2549 CG        139.0539  100.2315   53.6593 C.3     332 PRO335     -0.1200 DICT
   2550 CD        138.9508  101.6686   53.1740 C.3     332 PRO335     -0.0500 DICT
   2551 N         134.4521  100.8595   54.6226 N.am    333 GLY336     -0.5000 BACKBONE|DICT|DIRECT
   2552 CA        133.3207  101.1099   55.5171 C.3     333 GLY336      0.0800 BACKBONE|DICT|DIRECT
   2553 C         132.4940  102.3483   55.1300 C.2     333 GLY336      0.5000 BACKBONE|DICT|DIRECT
   2554 O         131.5082  102.6330   55.8102 O.2     333 GLY336     -0.5000 BACKBONE|DICT|DIRECT
   2555 N         132.8673  103.0694   54.0575 N.am    334 PHE337     -0.5000 BACKBONE|DICT|DIRECT
   2556 CA        132.1402  104.2319   53.5457 C.3     334 PHE337      0.1400 BACKBONE|DICT|DIRECT
   2557 C         131.1557  103.8401   52.4351 C.2     334 PHE337      0.5000 BACKBONE|DICT|DIRECT
   2558 O         131.4663  102.9787   51.6115 O.2     334 PHE337     -0.5000 BACKBONE|DICT|DIRECT
   2559 CB        133.1352  105.2889   53.0324 C.3     334 PHE337     -0.0050 DICT
   2560 CG        133.8975  106.0109   54.1267 C.ar    334 PHE337     -0.1150 DICT
   2561 CD1       135.0603  105.4463   54.6864 C.ar    334 PHE337     -0.1150 DICT
   2562 CD2       133.3643  107.1790   54.7067 C.ar    334 PHE337     -0.1150 DICT
   2563 CE1       135.7205  106.0938   55.7188 C.ar    334 PHE337     -0.1150 DICT
   2564 CE2       134.0379  107.8145   55.7403 C.ar    334 PHE337     -0.1150 DICT
   2565 CZ        135.2199  107.2815   56.2351 C.ar    334 PHE337     -0.1150 DICT
   2566 N         130.0001  104.5200   52.4221 N.am    335 SER338     -0.5000 BACKBONE|DICT|DIRECT
   2567 CA        128.9414  104.3729   51.4269 C.3     335 SER338      0.1400 BACKBONE|DICT|DIRECT
   2568 C         128.0192  105.5987   51.4877 C.2     335 SER338      0.5000 BACKBONE|DICT|DIRECT
   2569 O         127.7439  106.1087   52.5742 O.2     335 SER338     -0.5000 BACKBONE|DICT|DIRECT
   2570 CB        128.1717  103.0509   51.6624 C.3     335 SER338      0.1450 DICT
   2571 OG        127.0785  102.8983   50.7762 O.3     335 SER338     -0.6830 DICT
   2572 N         127.5131  106.0197   50.3170 N.am    336 LYS339     -0.5000 BACKBONE|DICT|DIRECT
   2573 CA        126.5029  107.0746   50.2010 C.3     336 LYS339      0.1400 BACKBONE|DICT|DIRECT
   2574 C         125.1030  106.6428   50.7087 C.2     336 LYS339      0.5000 BACKBONE|DICT|DIRECT
   2575 O         124.2522  107.5044   50.9171 O.2     336 LYS339     -0.5000 BACKBONE|DICT|DIRECT
   2576 CB        126.4605  107.5838   48.7411 C.3     336 LYS339     -0.1200 DICT
   2577 CG        125.8642  106.5930   47.7231 C.3     336 LYS339     -0.1200 DICT
   2578 CD        125.5971  107.2119   46.3439 C.3     336 LYS339     -0.1200 DICT
   2579 CE        124.6839  106.3346   45.4721 C.3     336 LYS339      0.1900 DICT
   2580 NZ        123.2992  106.3017   45.9775 N.4     336 LYS339     -0.3000 DICT
   2581 N         124.8802  105.3270   50.8686 N.am    337 ASP340     -0.5000 BACKBONE|DICT|DIRECT
   2582 CA        123.5982  104.7160   51.2414 C.3     337 ASP340      0.1400 BACKBONE|DICT|DIRECT
   2583 C         123.5140  104.3442   52.7373 C.2     337 ASP340      0.5000 BACKBONE|DICT|DIRECT
   2584 O         122.5389  103.7065   53.1346 O.2     337 ASP340     -0.5000 BACKBONE|DICT|DIRECT
   2585 CB        123.2392  103.5189   50.3244 C.3     337 ASP340     -0.2200 DICT
   2586 CG        123.2800  103.8458   48.8249 C.2     337 ASP340      0.7000 DICT
   2587 OD1       122.7695  104.9260   48.4509 O.co2   337 ASP340     -0.8000 DICT
   2588 OD2       123.7445  102.9751   48.0587 O.co2   337 ASP340     -0.8000 DICT
   2589 N         124.4910  104.7821   53.5512 N.am    338 ASN341     -0.5000 BACKBONE|DICT|DIRECT
   2590 CA        124.4569  104.6904   55.0140 C.3     338 ASN341      0.1400 BACKBONE|DICT|DIRECT
   2591 C         125.2238  105.8618   55.6534 C.2     338 ASN341      0.5000 BACKBONE|DICT|DIRECT
   2592 O         125.8478  106.6542   54.9476 O.2     338 ASN341     -0.5000 BACKBONE|DICT|DIRECT
   2593 CB        124.8882  103.2814   55.5137 C.3     338 ASN341     -0.1200 DICT
   2594 CG        126.3317  102.8484   55.2114 C.2     338 ASN341      0.5000 DICT
   2595 ND2       126.5235  101.5586   54.9294 N.am    338 ASN341     -0.7600 DICT
   2596 OD1       127.2681  103.6424   55.2624 O.2     338 ASN341     -0.5000 DICT
   2597 N         125.1527  105.9401   56.9926 N.am    339 ASN342     -0.5000 BACKBONE|DICT|DIRECT
   2598 CA        125.7778  106.9762   57.8247 C.3     339 ASN342      0.1400 BACKBONE|DICT|DIRECT
   2599 C         127.3197  106.9236   57.9068 C.2     339 ASN342      0.5000 BACKBONE|DICT|DIRECT
   2600 O         127.9000  107.8868   58.4025 O.2     339 ASN342     -0.5000 BACKBONE|DICT|DIRECT
   2601 CB        125.1124  107.0026   59.2265 C.3     339 ASN342     -0.1200 DICT
   2602 CG        125.1752  105.7052   60.0497 C.2     339 ASN342      0.5000 DICT
   2603 ND2       124.5878  105.7347   61.2472 N.am    339 ASN342     -0.7600 DICT
   2604 OD1       125.7456  104.6982   59.6338 O.2     339 ASN342     -0.5000 DICT
   2605 N         127.9478  105.8366   57.4194 N.am    340 SER343     -0.5000 BACKBONE|DICT|DIRECT
   2606 CA        129.3978  105.6473   57.2649 C.3     340 SER343      0.1400 BACKBONE|DICT|DIRECT
   2607 C         130.2083  105.7291   58.5764 C.2     340 SER343      0.5000 BACKBONE|DICT|DIRECT
   2608 O         131.3307  106.2354   58.5711 O.2     340 SER343     -0.5000 BACKBONE|DICT|DIRECT
   2609 CB        129.9440  106.5911   56.1688 C.3     340 SER343      0.1450 DICT
   2610 OG        129.4715  106.1809   54.9072 O.3     340 SER343     -0.6830 DICT
   2611 N         129.6327  105.2219   59.6802 N.am    341 ILE344     -0.5000 BACKBONE|DICT|DIRECT
   2612 CA        130.2910  105.1297   60.9853 C.3     341 ILE344      0.1400 BACKBONE|DICT|DIRECT
   2613 C         131.3799  104.0400   60.9430 C.2     341 ILE344      0.5000 BACKBONE|DICT|DIRECT
   2614 O         131.0521  102.8527   60.9287 O.2     341 ILE344     -0.5000 BACKBONE|DICT|DIRECT
   2615 CB        129.2661  104.8123   62.1172 C.3     341 ILE344     -0.0600 DICT
   2616 CG1       128.1844  105.9104   62.2391 C.3     341 ILE344     -0.1200 DICT
   2617 CG2       129.8998  104.5188   63.4966 C.3     341 ILE344     -0.1800 DICT
   2618 CD1       128.7033  107.3219   62.5434 C.3     341 ILE344     -0.1800 DICT
   2619 N         132.6454  104.4821   60.8862 N.am    342 ILE345     -0.5000 BACKBONE|DICT|DIRECT
   2620 CA        133.8147  103.6140   60.7749 C.3     342 ILE345      0.1400 BACKBONE|DICT|DIRECT
   2621 C         134.6129  103.5562   62.0903 C.2     342 ILE345      0.5000 BACKBONE|DICT|DIRECT
   2622 O         134.5668  104.4853   62.8979 O.2     342 ILE345     -0.5000 BACKBONE|DICT|DIRECT
   2623 CB        134.7658  104.0815   59.6378 C.3     342 ILE345     -0.0600 DICT
   2624 CG1       135.2630  105.5422   59.7357 C.3     342 ILE345     -0.1200 DICT
   2625 CG2       134.1678  103.7871   58.2529 C.3     342 ILE345     -0.1800 DICT
   2626 CD1       136.6795  105.7215   59.1727 C.3     342 ILE345     -0.1800 DICT
   2627 N         135.3351  102.4401   62.2574 N.am    343 THR346     -0.5000 BACKBONE|DICT|DIRECT
   2628 CA        136.2326  102.1531   63.3756 C.3     343 THR346      0.1400 BACKBONE|DICT|DIRECT
   2629 C         137.6333  102.7743   63.1625 C.2     343 THR346      0.5000 BACKBONE|DICT|DIRECT
   2630 O         137.9212  103.3235   62.0970 O.2     343 THR346     -0.5000 BACKBONE|DICT|DIRECT
   2631 CB        136.3953  100.6129   63.5375 C.3     343 THR346      0.2050 DICT
   2632 CG2       135.0610   99.8800   63.7548 C.3     343 THR346     -0.1800 DICT
   2633 OG1       137.0742  100.0225   62.4418 O.3     343 THR346     -0.6830 DICT
   2634 N         138.4871  102.6529   64.1956 N.am    344 ARG347     -0.5000 BACKBONE|DICT|DIRECT
   2635 CA        139.9010  103.0393   64.1776 C.3     344 ARG347      0.1400 BACKBONE|DICT|DIRECT
   2636 C         140.7372  102.2689   63.1392 C.2     344 ARG347      0.5000 BACKBONE|DICT|DIRECT
   2637 O         141.6265  102.8661   62.5352 O.2     344 ARG347     -0.5000 BACKBONE|DICT|DIRECT
   2638 CB        140.4772  102.8888   65.6031 C.3     344 ARG347     -0.1200 DICT
   2639 CG        141.9592  103.2894   65.7542 C.3     344 ARG347     -0.0500 DICT
   2640 CD        142.4385  103.2193   67.2105 C.3     344 ARG347      0.1900 DICT
   2641 NE        143.8057  103.7322   67.3717 N.pl3   344 ARG347     -0.7000 DICT
   2642 CZ        144.1776  105.0232   67.4160 C.cat   344 ARG347      0.6399 DICT
   2643 NH1       143.2902  106.0222   67.3005 N.pl3   344 ARG347     -0.8000 DICT
   2644 NH2       145.4717  105.3178   67.5843 N.pl3   344 ARG347     -0.8000 DICT
   2645 N         140.4333  100.9751   62.9397 N.am    345 LYS348     -0.5000 BACKBONE|DICT|DIRECT
   2646 CA        141.1072  100.1306   61.9549 C.3     345 LYS348      0.1400 BACKBONE|DICT|DIRECT
   2647 C         140.7065  100.4782   60.5096 C.2     345 LYS348      0.5000 BACKBONE|DICT|DIRECT
   2648 O         141.5781  100.4979   59.6456 O.2     345 LYS348     -0.5000 BACKBONE|DICT|DIRECT
   2649 CB        140.9106   98.6462   62.3252 C.3     345 LYS348     -0.1200 DICT
   2650 CG        141.6344   97.6548   61.3881 C.3     345 LYS348     -0.1200 DICT
   2651 CD        142.3321   96.4941   62.1161 C.3     345 LYS348     -0.1200 DICT
   2652 CE        141.3906   95.5652   62.8957 C.3     345 LYS348      0.1900 DICT
   2653 NZ        142.1509   94.5018   63.5756 N.4     345 LYS348     -0.3000 DICT
   2654 N         139.4290  100.8245   60.2840 N.am    346 GLU349     -0.5000 BACKBONE|DICT|DIRECT
   2655 CA        138.9225  101.3309   59.0035 C.3     346 GLU349      0.1400 BACKBONE|DICT|DIRECT
   2656 C         139.4447  102.7363   58.6459 C.2     346 GLU349      0.5000 BACKBONE|DICT|DIRECT
   2657 O         139.5527  103.0385   57.4581 O.2     346 GLU349     -0.5000 BACKBONE|DICT|DIRECT
   2658 CB        137.3878  101.2991   59.0321 C.3     346 GLU349     -0.1200 DICT
   2659 CG        136.8158   99.8724   58.9526 C.3     346 GLU349     -0.2200 DICT
   2660 CD        135.3084   99.8527   59.1876 C.2     346 GLU349      0.7000 DICT
   2661 OE1       134.9078  100.2965   60.2861 O.co2   346 GLU349     -0.8000 DICT
   2662 OE2       134.5885   99.3843   58.2803 O.co2   346 GLU349     -0.8000 DICT
   2663 N         139.8003  103.5451   59.6618 N.am    347 PHE350     -0.5000 BACKBONE|DICT|DIRECT
   2664 CA        140.5100  104.8153   59.5006 C.3     347 PHE350      0.1400 BACKBONE|DICT|DIRECT
   2665 C         141.9627  104.6065   59.0408 C.2     347 PHE350      0.5000 BACKBONE|DICT|DIRECT
   2666 O         142.3906  105.2868   58.1129 O.2     347 PHE350     -0.5000 BACKBONE|DICT|DIRECT
   2667 CB        140.4118  105.6434   60.8005 C.3     347 PHE350     -0.0050 DICT
   2668 CG        141.1500  106.9727   60.8189 C.ar    347 PHE350     -0.1150 DICT
   2669 CD1       140.5472  108.1227   60.2697 C.ar    347 PHE350     -0.1150 DICT
   2670 CD2       142.4903  107.0454   61.2530 C.ar    347 PHE350     -0.1150 DICT
   2671 CE1       141.2495  109.3196   60.2171 C.ar    347 PHE350     -0.1150 DICT
   2672 CE2       143.1746  108.2507   61.1861 C.ar    347 PHE350     -0.1150 DICT
   2673 CZ        142.5578  109.3851   60.6761 C.ar    347 PHE350     -0.1150 DICT
   2674 N         142.6716  103.6541   59.6748 N.am    348 GLN351     -0.5000 BACKBONE|DICT|DIRECT
   2675 CA        144.0455  103.2556   59.3486 C.3     348 GLN351      0.1400 BACKBONE|DICT|DIRECT
   2676 C         144.1994  102.6507   57.9416 C.2     348 GLN351      0.5000 BACKBONE|DICT|DIRECT
   2677 O         145.1527  102.9959   57.2435 O.2     348 GLN351     -0.5000 BACKBONE|DICT|DIRECT
   2678 CB        144.5744  102.2962   60.4342 C.3     348 GLN351     -0.1200 DICT
   2679 CG        144.9264  103.0165   61.7488 C.3     348 GLN351     -0.1200 DICT
   2680 CD        145.2273  102.0482   62.8950 C.2     348 GLN351      0.5000 DICT
   2681 NE2       146.3602  102.2422   63.5728 N.am    348 GLN351     -0.7600 DICT
   2682 OE1       144.4377  101.1536   63.1895 O.2     348 GLN351     -0.5000 DICT
   2683 N         143.2314  101.8119   57.5328 N.am    349 GLU352     -0.5000 BACKBONE|DICT|DIRECT
   2684 CA        143.1097  101.2930   56.1683 C.3     349 GLU352      0.1400 BACKBONE|DICT|DIRECT
   2685 C         142.6509  102.3625   55.1583 C.2     349 GLU352      0.5000 BACKBONE|DICT|DIRECT
   2686 O         142.9649  102.2318   53.9774 O.2     349 GLU352     -0.5000 BACKBONE|DICT|DIRECT
   2687 CB        142.1698  100.0679   56.1495 C.3     349 GLU352     -0.1200 DICT
   2688 CG        142.6677   98.8390   56.9441 C.3     349 GLU352     -0.2200 DICT
   2689 CD        143.9836   98.2448   56.4347 C.2     349 GLU352      0.7000 DICT
   2690 OE1       144.1895   98.2507   55.2010 O.co2   349 GLU352     -0.8000 DICT
   2691 OE2       144.7697   97.7924   57.2951 O.co2   349 GLU352     -0.8000 DICT
   2692 N         141.9731  103.4203   55.6370 N.am    350 GLY353     -0.5000 BACKBONE|DICT|DIRECT
   2693 CA        141.6053  104.5970   54.8533 C.3     350 GLY353      0.0800 BACKBONE|DICT|DIRECT
   2694 C         142.8431  105.4501   54.5327 C.2     350 GLY353      0.5000 BACKBONE|DICT|DIRECT
   2695 O         142.9609  105.9291   53.4076 O.2     350 GLY353     -0.5000 BACKBONE|DICT|DIRECT
   2696 N         143.7907  105.5937   55.4806 N.am    351 LEU354     -0.5000 BACKBONE|DICT|DIRECT
   2697 CA        145.0778  106.2698   55.2670 C.3     351 LEU354      0.1400 BACKBONE|DICT|DIRECT
   2698 C         145.9780  105.5334   54.2594 C.2     351 LEU354      0.5000 BACKBONE|DICT|DIRECT
   2699 O         146.7371  106.1946   53.5592 O.2     351 LEU354     -0.5000 BACKBONE|DICT|DIRECT
   2700 CB        145.8363  106.4626   56.6011 C.3     351 LEU354     -0.1200 DICT
   2701 CG        145.1494  107.3886   57.6277 C.3     351 LEU354     -0.0600 DICT
   2702 CD1       145.9333  107.4062   58.9565 C.3     351 LEU354     -0.1800 DICT
   2703 CD2       144.9140  108.8064   57.0783 C.3     351 LEU354     -0.1800 DICT
   2704 N         145.8589  104.1988   54.1653 N.am    352 LYS355     -0.5000 BACKBONE|DICT|DIRECT
   2705 CA        146.5458  103.3870   53.1582 C.3     352 LYS355      0.1400 BACKBONE|DICT|DIRECT
   2706 C         146.0074  103.5967   51.7272 C.2     352 LYS355      0.5000 BACKBONE|DICT|DIRECT
   2707 O         146.7892  103.4649   50.7868 O.2     352 LYS355     -0.5000 BACKBONE|DICT|DIRECT
   2708 CB        146.5043  101.9050   53.5815 C.3     352 LYS355     -0.1200 DICT
   2709 CG        147.4395  101.5990   54.7665 C.3     352 LYS355     -0.1200 DICT
   2710 CD        147.2148  100.2248   55.4232 C.3     352 LYS355     -0.1200 DICT
   2711 CE        147.2953   99.0183   54.4736 C.3     352 LYS355      0.1900 DICT
   2712 NZ        148.6196   98.9079   53.8384 N.4     352 LYS355     -0.3000 DICT
   2713 N         144.7157  103.9511   51.5840 N.am    353 ILE356     -0.5000 BACKBONE|DICT|DIRECT
   2714 CA        144.0826  104.2826   50.3014 C.3     353 ILE356      0.1400 BACKBONE|DICT|DIRECT
   2715 C         144.5010  105.6679   49.7660 C.2     353 ILE356      0.5000 BACKBONE|DICT|DIRECT
   2716 O         144.7394  105.7825   48.5645 O.2     353 ILE356     -0.5000 BACKBONE|DICT|DIRECT
   2717 CB        142.5224  104.1991   50.3805 C.3     353 ILE356     -0.0600 DICT
   2718 CG1       142.0353  102.7488   50.6000 C.3     353 ILE356     -0.1200 DICT
   2719 CG2       141.7395  104.8600   49.2189 C.3     353 ILE356     -0.1800 DICT
   2720 CD1       142.3436  101.7605   49.4646 C.3     353 ILE356     -0.1800 DICT
   2721 N         144.5785  106.6814   50.6478 N.am    354 PHE357     -0.5000 BACKBONE|DICT|DIRECT
   2722 CA        144.8932  108.0660   50.2718 C.3     354 PHE357      0.1400 BACKBONE|DICT|DIRECT
   2723 C         146.3907  108.4141   50.3111 C.2     354 PHE357      0.5000 BACKBONE|DICT|DIRECT
   2724 O         146.7799  109.3906   49.6709 O.2     354 PHE357     -0.5000 BACKBONE|DICT|DIRECT
   2725 CB        144.0786  109.0478   51.1401 C.3     354 PHE357     -0.0050 DICT
   2726 CG        142.5883  109.0240   50.8562 C.ar    354 PHE357     -0.1150 DICT
   2727 CD1       142.0936  109.5021   49.6253 C.ar    354 PHE357     -0.1150 DICT
   2728 CD2       141.6945  108.4297   51.7700 C.ar    354 PHE357     -0.1150 DICT
   2729 CE1       140.7406  109.3950   49.3363 C.ar    354 PHE357     -0.1150 DICT
   2730 CE2       140.3493  108.3186   51.4549 C.ar    354 PHE357     -0.1150 DICT
   2731 CZ        139.8746  108.7987   50.2418 C.ar    354 PHE357     -0.1150 DICT
   2732 N         147.1992  107.6245   51.0393 N.am    355 PHE358     -0.5000 BACKBONE|DICT|DIRECT
   2733 CA        148.6396  107.8343   51.2185 C.3     355 PHE358      0.1400 BACKBONE|DICT|DIRECT
   2734 C         149.4174  106.5075   51.0088 C.2     355 PHE358      0.5000 BACKBONE|DICT|DIRECT
   2735 O         150.1335  106.0928   51.9222 O.2     355 PHE358     -0.5000 BACKBONE|DICT|DIRECT
   2736 CB        148.9044  108.4579   52.6180 C.3     355 PHE358     -0.0050 DICT
   2737 CG        148.1812  109.7545   52.9429 C.ar    355 PHE358     -0.1150 DICT
   2738 CD1       146.8861  109.7244   53.5029 C.ar    355 PHE358     -0.1150 DICT
   2739 CD2       148.7310  110.9971   52.5645 C.ar    355 PHE358     -0.1150 DICT
   2740 CE1       146.1911  110.9053   53.7177 C.ar    355 PHE358     -0.1150 DICT
   2741 CE2       148.0321  112.1696   52.8172 C.ar    355 PHE358     -0.1150 DICT
   2742 CZ        146.7646  112.1250   53.3837 C.ar    355 PHE358     -0.1150 DICT
   2743 N         149.2526  105.8254   49.8452 N.am    356 PRO359     -0.1400 BACKBONE|DICT|DIRECT
   2744 CA        149.8426  104.4885   49.6169 C.3     356 PRO359      0.0100 BACKBONE|DICT|DIRECT
   2745 C         151.3822  104.4417   49.5305 C.2     356 PRO359      0.5000 BACKBONE|DICT|DIRECT
   2746 O         151.9635  103.4404   49.9466 O.2     356 PRO359     -0.5000 BACKBONE|DICT|DIRECT
   2747 CB        149.1972  104.0266   48.2998 C.3     356 PRO359     -0.1200 DICT
   2748 CG        148.9114  105.3171   47.5500 C.3     356 PRO359     -0.1200 DICT
   2749 CD        148.4964  106.2623   48.6680 C.3     356 PRO359     -0.0500 DICT
   2750 N         152.0068  105.5070   48.9991 N.am    357 GLY360     -0.5000 BACKBONE|DICT|DIRECT
   2751 CA        153.4576  105.5946   48.8139 C.3     357 GLY360      0.0800 BACKBONE|DICT|DIRECT
   2752 C         154.1730  106.2302   50.0167 C.2     357 GLY360      0.5000 BACKBONE|DICT|DIRECT
   2753 O         155.4031  106.2458   50.0367 O.2     357 GLY360     -0.5000 BACKBONE|DICT|DIRECT
   2754 N         153.4263  106.7533   51.0038 N.am    358 VAL361     -0.5000 BACKBONE|DICT|DIRECT
   2755 CA        153.9554  107.3890   52.2112 C.3     358 VAL361      0.1400 BACKBONE|DICT|DIRECT
   2756 C         154.3800  106.3277   53.2461 C.2     358 VAL361      0.5000 BACKBONE|DICT|DIRECT
   2757 O         153.7441  105.2755   53.3376 O.2     358 VAL361     -0.5000 BACKBONE|DICT|DIRECT
   2758 CB        152.8793  108.3293   52.8299 C.3     358 VAL361     -0.0600 DICT
   2759 CG1       153.2168  108.9214   54.2125 C.3     358 VAL361     -0.1800 DICT
   2760 CG2       152.5433  109.4772   51.8597 C.3     358 VAL361     -0.1800 DICT
   2761 N         155.4405  106.6437   54.0113 N.am    359 SER362     -0.5000 BACKBONE|DICT|DIRECT
   2762 CA        155.9966  105.8298   55.0983 C.3     359 SER362      0.1400 BACKBONE|DICT|DIRECT
   2763 C         154.9873  105.5106   56.2209 C.2     359 SER362      0.5000 BACKBONE|DICT|DIRECT
   2764 O         153.9706  106.1930   56.3574 O.2     359 SER362     -0.5000 BACKBONE|DICT|DIRECT
   2765 CB        157.2646  106.5316   55.6372 C.3     359 SER362      0.1450 DICT
   2766 OG        156.9773  107.7258   56.3433 O.3     359 SER362     -0.6830 DICT
   2767 N         155.2841  104.4659   57.0114 N.am    360 GLU363     -0.5000 BACKBONE|DICT|DIRECT
   2768 CA        154.4243  104.0224   58.1133 C.3     360 GLU363      0.1400 BACKBONE|DICT|DIRECT
   2769 C         154.3774  105.0415   59.2675 C.2     360 GLU363      0.5000 BACKBONE|DICT|DIRECT
   2770 O         153.2965  105.2720   59.8051 O.2     360 GLU363     -0.5000 BACKBONE|DICT|DIRECT
   2771 CB        154.8539  102.6085   58.5741 C.3     360 GLU363     -0.1200 DICT
   2772 CG        153.6700  101.6777   58.9186 C.3     360 GLU363     -0.2200 DICT
   2773 CD        152.7701  101.3343   57.7208 C.2     360 GLU363      0.7000 DICT
   2774 OE1       153.2274  101.5011   56.5667 O.co2   360 GLU363     -0.8000 DICT
   2775 OE2       151.6153  100.9310   57.9751 O.co2   360 GLU363     -0.8000 DICT
   2776 N         155.5172  105.7038   59.5399 N.am    361 PHE364     -0.5000 BACKBONE|DICT|DIRECT
   2777 CA        155.6214  106.8774   60.4109 C.3     361 PHE364      0.1400 BACKBONE|DICT|DIRECT
   2778 C         154.8174  108.0952   59.9111 C.2     361 PHE364      0.5000 BACKBONE|DICT|DIRECT
   2779 O         154.2480  108.8152   60.7303 O.2     361 PHE364     -0.5000 BACKBONE|DICT|DIRECT
   2780 CB        157.1143  107.2005   60.6607 C.3     361 PHE364     -0.0050 DICT
   2781 CG        157.4153  108.5422   61.3129 C.ar    361 PHE364     -0.1150 DICT
   2782 CD1       157.2033  108.7189   62.6968 C.ar    361 PHE364     -0.1150 DICT
   2783 CD2       157.7379  109.6659   60.5203 C.ar    361 PHE364     -0.1150 DICT
   2784 CE1       157.3676  109.9733   63.2696 C.ar    361 PHE364     -0.1150 DICT
   2785 CE2       157.8996  110.9107   61.1127 C.ar    361 PHE364     -0.1150 DICT
   2786 CZ        157.7193  111.0628   62.4819 C.ar    361 PHE364     -0.1150 DICT
   2787 N         154.7711  108.2867   58.5808 N.am    362 GLY365     -0.5000 BACKBONE|DICT|DIRECT
   2788 CA        154.0344  109.3632   57.9242 C.3     362 GLY365      0.0800 BACKBONE|DICT|DIRECT
   2789 C         152.5170  109.1895   58.0878 C.2     362 GLY365      0.5000 BACKBONE|DICT|DIRECT
   2790 O         151.8307  110.1773   58.3303 O.2     362 GLY365     -0.5000 BACKBONE|DICT|DIRECT
   2791 N         152.0008  107.9495   58.0144 N.am    363 LYS366     -0.5000 BACKBONE|DICT|DIRECT
   2792 CA        150.5898  107.6296   58.2599 C.3     363 LYS366      0.1400 BACKBONE|DICT|DIRECT
   2793 C         150.2028  107.7042   59.7507 C.2     363 LYS366      0.5000 BACKBONE|DICT|DIRECT
   2794 O         149.0863  108.1293   60.0489 O.2     363 LYS366     -0.5000 BACKBONE|DICT|DIRECT
   2795 CB        150.2506  106.2520   57.6586 C.3     363 LYS366     -0.1200 DICT
   2796 CG        150.2603  106.2384   56.1160 C.3     363 LYS366     -0.1200 DICT
   2797 CD        149.7726  104.9119   55.5031 C.3     363 LYS366     -0.1200 DICT
   2798 CE        150.6388  103.6869   55.8433 C.3     363 LYS366      0.1900 DICT
   2799 NZ        152.0052  103.8030   55.3081 N.4     363 LYS366     -0.3000 DICT
   2800 N         151.1309  107.3403   60.6566 N.am    364 GLU367     -0.5000 BACKBONE|DICT|DIRECT
   2801 CA        150.9691  107.4822   62.1086 C.3     364 GLU367      0.1400 BACKBONE|DICT|DIRECT
   2802 C         150.9180  108.9459   62.5784 C.2     364 GLU367      0.5000 BACKBONE|DICT|DIRECT
   2803 O         150.1811  109.2333   63.5193 O.2     364 GLU367     -0.5000 BACKBONE|DICT|DIRECT
   2804 CB        152.0840  106.7261   62.8582 C.3     364 GLU367     -0.1200 DICT
   2805 CG        151.8965  105.1991   62.8689 C.3     364 GLU367     -0.2200 DICT
   2806 CD        153.0235  104.4974   63.6277 C.2     364 GLU367      0.7000 DICT
   2807 OE1       154.1891  104.6575   63.2026 O.co2   364 GLU367     -0.8000 DICT
   2808 OE2       152.6991  103.8172   64.6255 O.co2   364 GLU367     -0.8000 DICT
   2809 N         151.6754  109.8393   61.9168 N.am    365 SER368     -0.5000 BACKBONE|DICT|DIRECT
   2810 CA        151.6978  111.2756   62.2050 C.3     365 SER368      0.1400 BACKBONE|DICT|DIRECT
   2811 C         150.3844  111.9882   61.8223 C.2     365 SER368      0.5000 BACKBONE|DICT|DIRECT
   2812 O         149.9754  112.9003   62.5413 O.2     365 SER368     -0.5000 BACKBONE|DICT|DIRECT
   2813 CB        152.9526  111.9148   61.5706 C.3     365 SER368      0.1450 DICT
   2814 OG        152.8203  112.1465   60.1817 O.3     365 SER368     -0.6830 DICT
   2815 N         149.7299  111.5296   60.7368 N.am    366 ILE369     -0.5000 BACKBONE|DICT|DIRECT
   2816 CA        148.4033  111.9866   60.3095 C.3     366 ILE369      0.1400 BACKBONE|DICT|DIRECT
   2817 C         147.3267  111.5499   61.3213 C.2     366 ILE369      0.5000 BACKBONE|DICT|DIRECT
   2818 O         146.4996  112.3722   61.7105 O.2     366 ILE369     -0.5000 BACKBONE|DICT|DIRECT
   2819 CB        148.0095  111.4446   58.8993 C.3     366 ILE369     -0.0600 DICT
   2820 CG1       149.0073  111.8868   57.8062 C.3     366 ILE369     -0.1200 DICT
   2821 CG2       146.5804  111.8366   58.4608 C.3     366 ILE369     -0.1800 DICT
   2822 CD1       148.9432  111.0365   56.5243 C.3     366 ILE369     -0.1800 DICT
   2823 N         147.3945  110.2801   61.7587 N.am    367 LEU370     -0.5000 BACKBONE|DICT|DIRECT
   2824 CA        146.5246  109.7023   62.7803 C.3     367 LEU370      0.1400 BACKBONE|DICT|DIRECT
   2825 C         146.6587  110.3940   64.1476 C.2     367 LEU370      0.5000 BACKBONE|DICT|DIRECT
   2826 O         145.6370  110.6717   64.7681 O.2     367 LEU370     -0.5000 BACKBONE|DICT|DIRECT
   2827 CB        146.7441  108.1703   62.8198 C.3     367 LEU370     -0.1200 DICT
   2828 CG        145.9950  107.4020   63.9409 C.3     367 LEU370     -0.0600 DICT
   2829 CD1       145.5254  106.0040   63.4859 C.3     367 LEU370     -0.1800 DICT
   2830 CD2       146.8138  107.3423   65.2512 C.3     367 LEU370     -0.1800 DICT
   2831 N         147.8942  110.6960   64.5767 N.am    368 PHE371     -0.5000 BACKBONE|DICT|DIRECT
   2832 CA        148.1829  111.3894   65.8334 C.3     368 PHE371      0.1400 BACKBONE|DICT|DIRECT
   2833 C         147.5781  112.8053   65.9064 C.2     368 PHE371      0.5000 BACKBONE|DICT|DIRECT
   2834 O         147.0705  113.1885   66.9600 O.2     368 PHE371     -0.5000 BACKBONE|DICT|DIRECT
   2835 CB        149.7068  111.3698   66.0885 C.3     368 PHE371     -0.0050 DICT
   2836 CG        150.1790  112.0948   67.3388 C.ar    368 PHE371     -0.1150 DICT
   2837 CD1       150.0532  111.4749   68.6001 C.ar    368 PHE371     -0.1150 DICT
   2838 CD2       150.5823  113.4465   67.2771 C.ar    368 PHE371     -0.1150 DICT
   2839 CE1       150.3809  112.1742   69.7542 C.ar    368 PHE371     -0.1150 DICT
   2840 CE2       150.9036  114.1287   68.4432 C.ar    368 PHE371     -0.1150 DICT
   2841 CZ        150.8083  113.4936   69.6753 C.ar    368 PHE371     -0.1150 DICT
   2842 N         147.6227  113.5330   64.7775 N.am    369 HIS372     -0.5000 BACKBONE|DICT|DIRECT
   2843 CA        147.1220  114.9006   64.6605 C.3     369 HIS372      0.1400 BACKBONE|DICT|DIRECT
   2844 C         145.5837  115.0013   64.5803 C.2     369 HIS372      0.5000 BACKBONE|DICT|DIRECT
   2845 O         145.0428  116.0155   65.0193 O.2     369 HIS372     -0.5000 BACKBONE|DICT|DIRECT
   2846 CB        147.7977  115.5726   63.4469 C.3     369 HIS372     -0.0050 DICT
   2847 CG        147.6984  117.0768   63.4525 C.2     369 HIS372      0.0150 DICT
   2848 CD2       146.9123  117.9494   62.7337 C.2     369 HIS372     -0.0150 DICT
   2849 ND1       148.4625  117.8681   64.2939 N.pl3   369 HIS372     -0.5700 DICT
   2850 CE1       148.1079  119.1355   64.0728 C.2     369 HIS372      0.2950 DICT
   2851 NE2       147.1697  119.2583   63.1436 N.2     369 HIS372     -0.4900 DICT
   2852 N         144.9150  113.9736   64.0249 N.am    370 TYR373     -0.5000 BACKBONE|DICT|DIRECT
   2853 CA        143.4774  113.9852   63.7223 C.3     370 TYR373      0.1400 BACKBONE|DICT|DIRECT
   2854 C         142.6177  113.0661   64.6095 C.2     370 TYR373      0.5000 BACKBONE|DICT|DIRECT
   2855 O         141.3969  113.1260   64.4629 O.2     370 TYR373     -0.5000 BACKBONE|DICT|DIRECT
   2856 CB        143.2790  113.6587   62.2244 C.3     370 TYR373     -0.0050 DICT
   2857 CG        143.4494  114.8579   61.3107 C.ar    370 TYR373     -0.1150 DICT
   2858 CD1       144.7119  115.1873   60.7750 C.ar    370 TYR373     -0.1150 DICT
   2859 CD2       142.3269  115.6529   60.9944 C.ar    370 TYR373     -0.1150 DICT
   2860 CE1       144.8489  116.2993   59.9233 C.ar    370 TYR373     -0.1150 DICT
   2861 CE2       142.4652  116.7679   60.1479 C.ar    370 TYR373     -0.1150 DICT
   2862 CZ        143.7252  117.0891   59.6127 C.ar    370 TYR373      0.1500 DICT
   2863 OH        143.8602  118.1697   58.7971 O.3     370 TYR373     -0.5850 DICT
   2864 N         143.2190  112.2571   65.5023 N.am    371 THR374     -0.5000 BACKBONE|DICT|DIRECT
   2865 CA        142.4871  111.3233   66.3741 C.3     371 THR374      0.1400 BACKBONE|DICT|DIRECT
   2866 C         142.7280  111.5517   67.8819 C.2     371 THR374      0.5000 BACKBONE|DICT|DIRECT
   2867 O         142.3759  110.6814   68.6801 O.2     371 THR374     -0.5000 BACKBONE|DICT|DIRECT
   2868 CB        142.6901  109.8237   65.9906 C.3     371 THR374      0.2050 DICT
   2869 CG2       142.5142  109.5271   64.4909 C.3     371 THR374     -0.1800 DICT
   2870 OG1       143.9044  109.2681   66.4604 O.3     371 THR374     -0.6830 DICT
   2871 N         143.2156  112.7478   68.2609 N.am    372 ASP375     -0.5000 BACKBONE|DICT|DIRECT
   2872 CA        143.1728  113.2338   69.6424 C.3     372 ASP375      0.1400 BACKBONE|DICT|DIRECT
   2873 C         141.7612  113.7987   69.9084 C.2     372 ASP375      0.5000 BACKBONE|DICT|DIRECT
   2874 O         141.4743  114.9326   69.5212 O.2     372 ASP375     -0.5000 BACKBONE|DICT|DIRECT
   2875 CB        144.2821  114.2773   69.9253 C.3     372 ASP375     -0.2200 DICT
   2876 CG        144.3574  114.7124   71.3964 C.2     372 ASP375      0.7000 DICT
   2877 OD1       144.5783  115.9214   71.6224 O.co2   372 ASP375     -0.8000 DICT
   2878 OD2       144.2790  113.8192   72.2682 O.co2   372 ASP375     -0.8000 DICT
   2879 N         140.9008  112.9763   70.5296 N.am    373 TRP376     -0.5000 BACKBONE|DICT|DIRECT
   2880 CA        139.5152  113.3238   70.8576 C.3     373 TRP376      0.1400 BACKBONE|DICT|DIRECT
   2881 C         139.4379  114.0559   72.2083 C.2     373 TRP376      0.5000 BACKBONE|DICT|DIRECT
   2882 O         140.3305  113.9042   73.0437 O.2     373 TRP376     -0.5000 BACKBONE|DICT|DIRECT
   2883 CB        138.6488  112.0442   70.8720 C.3     373 TRP376     -0.1200 DICT
   2884 CG        138.8609  111.0736   69.7424 C.ar    373 TRP376      0.0750 DICT
   2885 CD1       139.1714  109.7652   69.8954 C.ar    373 TRP376     -0.1150 DICT
   2886 CD2       138.8098  111.3038   68.2987 C.ar    373 TRP376     -0.0550 DICT
   2887 CE2       139.1105  110.0732   67.6384 C.ar    373 TRP376      0.1300 DICT
   2888 CE3       138.5558  112.4257   67.4725 C.ar    373 TRP376     -0.1150 DICT
   2889 NE1       139.3160  109.1718   68.6595 N.pl3   373 TRP376     -0.5700 DICT
   2890 CZ2       139.1576  109.9634   66.2401 C.ar    373 TRP376     -0.1150 DICT
   2891 CZ3       138.6027  112.3257   66.0662 C.ar    373 TRP376     -0.1150 DICT
   2892 CH2       138.9083  111.0964   65.4515 C.ar    373 TRP376     -0.1150 DICT
   2893 N         138.3487  114.8199   72.4083 N.am    374 VAL377     -0.5000 BACKBONE|DICT|DIRECT
   2894 CA        138.0721  115.6132   73.6221 C.3     374 VAL377      0.2536 BACKBONE|DICT|DIRECT
   2895 C         137.5205  114.7153   74.7296 C.2     374 VAL377      0.3364 BACKBONE|DICT|DIRECT
   2896 O         137.5543  113.4833   74.7263 O.2     374 VAL377     -0.4500 BACKBONE|DICT|DIRECT
   2897 CB        137.1298  116.8211   73.3271 C.3     374 VAL377     -0.0600 DICT
   2898 CG1       137.7691  117.8208   72.3442 C.3     374 VAL377     -0.1800 DICT
   2899 CG2       135.7174  116.4325   72.8396 C.3     374 VAL377     -0.1800 DICT
   2900 N         134.6734  108.2887   71.8843 N.am    375 GLN380     -0.9439 BACKBONE|DICT|DIRECT
   2901 CA        133.5791  109.1403   72.3798 C.3     375 GLN380      0.1639 BACKBONE|DICT|DIRECT
   2902 C         132.4403  109.0352   71.3343 C.2     375 GLN380      0.5000 BACKBONE|DICT|DIRECT
   2903 O         131.7304  108.0277   71.3228 O.2     375 GLN380     -0.5000 BACKBONE|DICT|DIRECT
   2904 CB        134.0884  110.5736   72.6870 C.3     375 GLN380     -0.1200 DICT
   2905 CG        133.0360  111.5033   73.3345 C.3     375 GLN380     -0.1200 DICT
   2906 CD        133.4727  112.9701   73.3764 C.2     375 GLN380      0.5000 DICT
   2907 NE2       132.5160  113.8746   73.5937 N.am    375 GLN380     -0.7600 DICT
   2908 OE1       134.6489  113.2900   73.2230 O.2     375 GLN380     -0.5000 DICT
   2909 N         132.3040  110.0514   70.4615 N.am    376 ARG381     -0.5000 BACKBONE|DICT|DIRECT
   2910 CA        131.3311  110.1344   69.3693 C.3     376 ARG381      0.1400 BACKBONE|DICT|DIRECT
   2911 C         131.6272  109.0556   68.2999 C.2     376 ARG381      0.5000 BACKBONE|DICT|DIRECT
   2912 O         132.7818  108.9628   67.8825 O.2     376 ARG381     -0.5000 BACKBONE|DICT|DIRECT
   2913 CB        131.4303  111.5382   68.7290 C.3     376 ARG381     -0.1200 DICT
   2914 CG        131.1739  112.7142   69.6911 C.3     376 ARG381     -0.0500 DICT
   2915 CD        131.5323  114.0939   69.1156 C.3     376 ARG381      0.1900 DICT
   2916 NE        130.8389  114.4126   67.8582 N.pl3   376 ARG381     -0.7000 DICT
   2917 CZ        131.3818  114.4746   66.6291 C.cat   376 ARG381      0.6399 DICT
   2918 NH1       132.6688  114.1815   66.3982 N.pl3   376 ARG381     -0.8000 DICT
   2919 NH2       130.6210  114.8507   65.5956 N.pl3   376 ARG381     -0.8000 DICT
   2920 N         130.6176  108.2608   67.8684 N.am    377 PRO382     -0.1400 BACKBONE|DICT|DIRECT
   2921 CA        130.7864  107.2618   66.7874 C.3     377 PRO382      0.0100 BACKBONE|DICT|DIRECT
   2922 C         131.3986  107.7873   65.4725 C.2     377 PRO382      0.5000 BACKBONE|DICT|DIRECT
   2923 O         132.2539  107.1180   64.8940 O.2     377 PRO382     -0.5000 BACKBONE|DICT|DIRECT
   2924 CB        129.3644  106.7170   66.5661 C.3     377 PRO382     -0.1200 DICT
   2925 CG        128.6662  106.9191   67.8980 C.3     377 PRO382     -0.1200 DICT
   2926 CD        129.2564  108.2259   68.4068 C.3     377 PRO382     -0.0500 DICT
   2927 N         130.9631  108.9845   65.0494 N.am    378 GLU383     -0.5000 BACKBONE|DICT|DIRECT
   2928 CA        131.3733  109.6644   63.8220 C.3     378 GLU383      0.1400 BACKBONE|DICT|DIRECT
   2929 C         132.7346  110.3903   63.8953 C.2     378 GLU383      0.5000 BACKBONE|DICT|DIRECT
   2930 O         133.0761  111.0634   62.9238 O.2     378 GLU383     -0.5000 BACKBONE|DICT|DIRECT
   2931 CB        130.2383  110.5995   63.3308 C.3     378 GLU383     -0.1200 DICT
   2932 CG        129.8596  111.8012   64.2324 C.3     378 GLU383     -0.2200 DICT
   2933 CD        129.0021  111.4881   65.4654 C.2     378 GLU383      0.7000 DICT
   2934 OE1       128.4947  110.3495   65.5663 O.co2   378 GLU383     -0.8000 DICT
   2935 OE2       128.8568  112.4125   66.2941 O.co2   378 GLU383     -0.8000 DICT
   2936 N         133.5018  110.2360   64.9935 N.am    379 ASN384     -0.5000 BACKBONE|DICT|DIRECT
   2937 CA        134.8592  110.7809   65.1624 C.3     379 ASN384      0.1400 BACKBONE|DICT|DIRECT
   2938 C         135.8054  110.4019   64.0068 C.2     379 ASN384      0.5000 BACKBONE|DICT|DIRECT
   2939 O         136.3548  111.3041   63.3765 O.2     379 ASN384     -0.5000 BACKBONE|DICT|DIRECT
   2940 CB        135.4401  110.3085   66.5218 C.3     379 ASN384     -0.1200 DICT
   2941 CG        135.1227  111.1892   67.7367 C.2     379 ASN384      0.5000 DICT
   2942 ND2       135.2873  110.6318   68.9379 N.am    379 ASN384     -0.7600 DICT
   2943 OD1       134.7821  112.3639   67.6123 O.2     379 ASN384     -0.5000 DICT
   2944 N         135.9594  109.0942   63.7376 N.am    380 TYR385     -0.5000 BACKBONE|DICT|DIRECT
   2945 CA        136.8327  108.5696   62.6822 C.3     380 TYR385      0.1400 BACKBONE|DICT|DIRECT
   2946 C         136.3253  108.8434   61.2537 C.2     380 TYR385      0.5000 BACKBONE|DICT|DIRECT
   2947 O         137.1566  109.0067   60.3612 O.2     380 TYR385     -0.5000 BACKBONE|DICT|DIRECT
   2948 CB        137.0652  107.0651   62.9117 C.3     380 TYR385     -0.0050 DICT
   2949 CG        137.9173  106.7467   64.1268 C.ar    380 TYR385     -0.1150 DICT
   2950 CD1       139.3206  106.8739   64.0573 C.ar    380 TYR385     -0.1150 DICT
   2951 CD2       137.3134  106.3402   65.3343 C.ar    380 TYR385     -0.1150 DICT
   2952 CE1       140.1166  106.6007   65.1861 C.ar    380 TYR385     -0.1150 DICT
   2953 CE2       138.1071  106.0816   66.4684 C.ar    380 TYR385     -0.1150 DICT
   2954 CZ        139.5075  106.2194   66.3972 C.ar    380 TYR385      0.1500 DICT
   2955 OH        140.2726  105.9838   67.5020 O.3     380 TYR385     -0.5850 DICT
   2956 N         134.9940  108.9216   61.0640 N.am    381 ARG386     -0.5000 BACKBONE|DICT|DIRECT
   2957 CA        134.3476  109.2664   59.7920 C.3     381 ARG386      0.1400 BACKBONE|DICT|DIRECT
   2958 C         134.7161  110.6874   59.3330 C.2     381 ARG386      0.5000 BACKBONE|DICT|DIRECT
   2959 O         135.2030  110.8629   58.2154 O.2     381 ARG386     -0.5000 BACKBONE|DICT|DIRECT
   2960 CB        132.8146  109.0969   59.9312 C.3     381 ARG386     -0.1200 DICT
   2961 CG        132.0005  109.4136   58.6550 C.3     381 ARG386     -0.0500 DICT
   2962 CD        130.4966  109.5779   58.9027 C.3     381 ARG386      0.1900 DICT
   2963 NE        130.1758  110.8370   59.5942 N.pl3   381 ARG386     -0.7000 DICT
   2964 CZ        128.9839  111.1525   60.1318 C.cat   381 ARG386      0.6399 DICT
   2965 NH1       127.9553  110.2932   60.0972 N.pl3   381 ARG386     -0.8000 DICT
   2966 NH2       128.8112  112.3480   60.7124 N.pl3   381 ARG386     -0.8000 DICT
   2967 N         134.4594  111.6583   60.2237 N.am    382 GLU387     -0.5000 BACKBONE|DICT|DIRECT
   2968 CA        134.6738  113.0870   60.0112 C.3     382 GLU387      0.1400 BACKBONE|DICT|DIRECT
   2969 C         136.1611  113.4560   59.9252 C.2     382 GLU387      0.5000 BACKBONE|DICT|DIRECT
   2970 O         136.5082  114.3101   59.1124 O.2     382 GLU387     -0.5000 BACKBONE|DICT|DIRECT
   2971 CB        133.9515  113.8691   61.1260 C.3     382 GLU387     -0.1200 DICT
   2972 CG        132.4169  113.7117   61.0497 C.3     382 GLU387     -0.2200 DICT
   2973 CD        131.6479  114.3699   62.1966 C.2     382 GLU387      0.7000 DICT
   2974 OE1       132.2669  114.6911   63.2361 O.co2   382 GLU387     -0.8000 DICT
   2975 OE2       130.4181  114.5092   62.0219 O.co2   382 GLU387     -0.8000 DICT
   2976 N         137.0107  112.7721   60.7129 N.am    383 ALA388     -0.5000 BACKBONE|DICT|DIRECT
   2977 CA        138.4624  112.9397   60.6979 C.3     383 ALA388      0.1400 BACKBONE|DICT|DIRECT
   2978 C         139.1190  112.5451   59.3681 C.2     383 ALA388      0.5000 BACKBONE|DICT|DIRECT
   2979 O         140.0495  113.2344   58.9624 O.2     383 ALA388     -0.5000 BACKBONE|DICT|DIRECT
   2980 CB        139.0892  112.1651   61.8621 C.3     383 ALA388     -0.1800 DICT
   2981 N         138.6233  111.4863   58.6977 N.am    384 LEU389     -0.5000 BACKBONE|DICT|DIRECT
   2982 CA        139.1304  111.0632   57.3870 C.3     384 LEU389      0.1400 BACKBONE|DICT|DIRECT
   2983 C         138.7229  112.0325   56.2584 C.2     384 LEU389      0.5000 BACKBONE|DICT|DIRECT
   2984 O         139.5119  112.2340   55.3361 O.2     384 LEU389     -0.5000 BACKBONE|DICT|DIRECT
   2985 CB        138.7073  109.6052   57.0891 C.3     384 LEU389     -0.1200 DICT
   2986 CG        139.4908  108.9296   55.9349 C.3     384 LEU389     -0.0600 DICT
   2987 CD1       140.9853  108.7260   56.2666 C.3     384 LEU389     -0.1800 DICT
   2988 CD2       138.8329  107.6059   55.5208 C.3     384 LEU389     -0.1800 DICT
   2989 N         137.5342  112.6527   56.3770 N.am    385 GLY390     -0.5000 BACKBONE|DICT|DIRECT
   2990 CA        137.0489  113.6795   55.4533 C.3     385 GLY390      0.0800 BACKBONE|DICT|DIRECT
   2991 C         137.8389  114.9903   55.5997 C.2     385 GLY390      0.5000 BACKBONE|DICT|DIRECT
   2992 O         138.0982  115.6471   54.5934 O.2     385 GLY390     -0.5000 BACKBONE|DICT|DIRECT
   2993 N         138.2546  115.3461   56.8291 N.am    386 ASP391     -0.5000 BACKBONE|DICT|DIRECT
   2994 CA        139.1214  116.4956   57.1175 C.3     386 ASP391      0.1400 BACKBONE|DICT|DIRECT
   2995 C         140.5880  116.2527   56.7260 C.2     386 ASP391      0.5000 BACKBONE|DICT|DIRECT
   2996 O         141.2241  117.1899   56.2558 O.2     386 ASP391     -0.5000 BACKBONE|DICT|DIRECT
   2997 CB        139.0274  116.9979   58.5774 C.3     386 ASP391     -0.2200 DICT
   2998 CG        137.6155  117.3707   59.0438 C.2     386 ASP391      0.7000 DICT
   2999 OD1       136.8061  117.7919   58.1877 O.co2   386 ASP391     -0.8000 DICT
   3000 OD2       137.4001  117.3146   60.2741 O.co2   386 ASP391     -0.8000 DICT
   3001 N         141.0984  115.0169   56.8752 N.am    387 VAL392     -0.5000 BACKBONE|DICT|DIRECT
   3002 CA        142.4415  114.6178   56.4329 C.3     387 VAL392      0.1400 BACKBONE|DICT|DIRECT
   3003 C         142.6421  114.7994   54.9150 C.2     387 VAL392      0.5000 BACKBONE|DICT|DIRECT
   3004 O         143.6396  115.3944   54.5094 O.2     387 VAL392     -0.5000 BACKBONE|DICT|DIRECT
   3005 CB        142.7718  113.1491   56.8533 C.3     387 VAL392     -0.0600 DICT
   3006 CG1       143.7968  112.3846   55.9887 C.3     387 VAL392     -0.1800 DICT
   3007 CG2       143.2258  113.0947   58.3188 C.3     387 VAL392     -0.1800 DICT
   3008 N         141.6729  114.3133   54.1221 N.am    388 VAL393     -0.5000 BACKBONE|DICT|DIRECT
   3009 CA        141.6719  114.4154   52.6634 C.3     388 VAL393      0.1400 BACKBONE|DICT|DIRECT
   3010 C         141.3393  115.8439   52.1788 C.2     388 VAL393      0.5000 BACKBONE|DICT|DIRECT
   3011 O         141.9010  116.2726   51.1734 O.2     388 VAL393     -0.5000 BACKBONE|DICT|DIRECT
   3012 CB        140.6748  113.3918   52.0401 C.3     388 VAL393     -0.0600 DICT
   3013 CG1       140.4761  113.5062   50.5132 C.3     388 VAL393     -0.1800 DICT
   3014 CG2       141.1061  111.9496   52.3622 C.3     388 VAL393     -0.1800 DICT
   3015 N         140.4671  116.5647   52.9043 N.am    389 GLY394     -0.5000 BACKBONE|DICT|DIRECT
   3016 CA        140.0125  117.9037   52.5313 C.3     389 GLY394      0.0800 BACKBONE|DICT|DIRECT
   3017 C         141.0951  118.9590   52.7854 C.2     389 GLY394      0.5000 BACKBONE|DICT|DIRECT
   3018 O         141.3224  119.8122   51.9287 O.2     389 GLY394     -0.5000 BACKBONE|DICT|DIRECT
   3019 N         141.7701  118.8854   53.9444 N.am    390 ASP395     -0.5000 BACKBONE|DICT|DIRECT
   3020 CA        142.8282  119.8112   54.3553 C.3     390 ASP395      0.1400 BACKBONE|DICT|DIRECT
   3021 C         144.1382  119.6130   53.5787 C.2     390 ASP395      0.5000 BACKBONE|DICT|DIRECT
   3022 O         144.7388  120.6128   53.1885 O.2     390 ASP395     -0.5000 BACKBONE|DICT|DIRECT
   3023 CB        143.0694  119.8482   55.8850 C.3     390 ASP395     -0.2200 DICT
   3024 CG        141.8355  120.1794   56.7402 C.2     390 ASP395      0.7000 DICT
   3025 OD1       140.8309  120.6747   56.1846 O.co2   390 ASP395     -0.8000 DICT
   3026 OD2       141.9303  119.9733   57.9695 O.co2   390 ASP395     -0.8000 DICT
   3027 N         144.5379  118.3526   53.3293 N.am    391 TYR396     -0.5000 BACKBONE|DICT|DIRECT
   3028 CA        145.7411  118.0148   52.5609 C.3     391 TYR396      0.1400 BACKBONE|DICT|DIRECT
   3029 C         145.6725  118.4540   51.0877 C.2     391 TYR396      0.5000 BACKBONE|DICT|DIRECT
   3030 O         146.6297  119.0532   50.5981 O.2     391 TYR396     -0.5000 BACKBONE|DICT|DIRECT
   3031 CB        146.0295  116.5006   52.6751 C.3     391 TYR396     -0.0050 DICT
   3032 CG        147.2012  115.9729   51.8552 C.ar    391 TYR396     -0.1150 DICT
   3033 CD1       148.4893  116.5278   52.0105 C.ar    391 TYR396     -0.1150 DICT
   3034 CD2       147.0057  114.9266   50.9287 C.ar    391 TYR396     -0.1150 DICT
   3035 CE1       149.5719  116.0342   51.2579 C.ar    391 TYR396     -0.1150 DICT
   3036 CE2       148.0860  114.4368   50.1691 C.ar    391 TYR396     -0.1150 DICT
   3037 CZ        149.3726  114.9851   50.3404 C.ar    391 TYR396      0.1500 DICT
   3038 OH        150.4245  114.5050   49.6170 O.3     391 TYR396     -0.5850 DICT
   3039 N         144.5629  118.1128   50.4119 N.am    392 ASN397     -0.5000 BACKBONE|DICT|DIRECT
   3040 CA        144.4318  118.2530   48.9613 C.3     392 ASN397      0.1400 BACKBONE|DICT|DIRECT
   3041 C         143.8689  119.6135   48.5210 C.2     392 ASN397      0.5000 BACKBONE|DICT|DIRECT
   3042 O         144.1073  119.9676   47.3678 O.2     392 ASN397     -0.5000 BACKBONE|DICT|DIRECT
   3043 CB        143.5691  117.0989   48.4007 C.3     392 ASN397     -0.1200 DICT
   3044 CG        144.2369  115.7243   48.5280 C.2     392 ASN397      0.5000 DICT
   3045 ND2       143.6996  114.8560   49.3842 N.am    392 ASN397     -0.7600 DICT
   3046 OD1       145.2160  115.4375   47.8455 O.2     392 ASN397     -0.5000 DICT
   3047 N         143.1307  120.3395   49.3846 N.am    393 PHE398     -0.5000 BACKBONE|DICT|DIRECT
   3048 CA        142.3758  121.5264   48.9595 C.3     393 PHE398      0.1400 BACKBONE|DICT|DIRECT
   3049 C         142.5766  122.7454   49.8690 C.2     393 PHE398      0.5000 BACKBONE|DICT|DIRECT
   3050 O         142.9979  123.7831   49.3578 O.2     393 PHE398     -0.5000 BACKBONE|DICT|DIRECT
   3051 CB        140.8788  121.1893   48.7739 C.3     393 PHE398     -0.0050 DICT
   3052 CG        140.6029  120.0937   47.7578 C.ar    393 PHE398     -0.1150 DICT
   3053 CD1       140.7925  120.3388   46.3820 C.ar    393 PHE398     -0.1150 DICT
   3054 CD2       140.3103  118.7808   48.1839 C.ar    393 PHE398     -0.1150 DICT
   3055 CE1       140.6293  119.3112   45.4633 C.ar    393 PHE398     -0.1150 DICT
   3056 CE2       140.1427  117.7682   47.2498 C.ar    393 PHE398     -0.1150 DICT
   3057 CZ        140.2955  118.0340   45.8949 C.ar    393 PHE398     -0.1150 DICT
   3058 N         142.2540  122.6334   51.1720 N.am    394 ILE399     -0.5000 BACKBONE|DICT|DIRECT
   3059 CA        142.1516  123.8008   52.0591 C.3     394 ILE399      0.1400 BACKBONE|DICT|DIRECT
   3060 C         143.5041  124.4427   52.4242 C.2     394 ILE399      0.5000 BACKBONE|DICT|DIRECT
   3061 O         143.6383  125.6557   52.2596 O.2     394 ILE399     -0.5000 BACKBONE|DICT|DIRECT
   3062 CB        141.2733  123.5645   53.3265 C.3     394 ILE399     -0.0600 DICT
   3063 CG1       139.8554  123.0939   52.9121 C.3     394 ILE399     -0.1200 DICT
   3064 CG2       141.2125  124.8032   54.2535 C.3     394 ILE399     -0.1800 DICT
   3065 CD1       138.8997  122.7795   54.0729 C.3     394 ILE399     -0.1800 DICT
   3066 N         144.4830  123.6399   52.8731 N.am    395 CYS400     -0.5000 BACKBONE|DICT|DIRECT
   3067 CA        145.8194  124.1362   53.2250 C.3     395 CYS400      0.1400 BACKBONE|DICT|DIRECT
   3068 C         146.6875  124.6073   52.0314 C.2     395 CYS400      0.5000 BACKBONE|DICT|DIRECT
   3069 O         147.3259  125.6498   52.1811 O.2     395 CYS400     -0.5000 BACKBONE|DICT|DIRECT
   3070 CB        146.5534  123.1505   54.1494 C.3     395 CYS400      0.0975 DICT
   3071 SG        145.6532  122.7697   55.6751 S.3     395 CYS400     -0.2175 DICT
   3072 N         146.6585  123.9235   50.8574 N.am    396 PRO401     -0.1400 BACKBONE|DICT|DIRECT
   3073 CA        147.1847  124.4822   49.5956 C.3     396 PRO401      0.0100 BACKBONE|DICT|DIRECT
   3074 C         146.5996  125.8417   49.1730 C.2     396 PRO401      0.5000 BACKBONE|DICT|DIRECT
   3075 O         147.3770  126.7331   48.8361 O.2     396 PRO401     -0.5000 BACKBONE|DICT|DIRECT
   3076 CB        146.8885  123.3938   48.5548 C.3     396 PRO401     -0.1200 DICT
   3077 CG        146.9018  122.1051   49.3537 C.3     396 PRO401     -0.1200 DICT
   3078 CD        146.2747  122.5200   50.6776 C.3     396 PRO401     -0.0500 DICT
   3079 N         145.2619  125.9883   49.2234 N.am    397 ALA402     -0.5000 BACKBONE|DICT|DIRECT
   3080 CA        144.5564  127.2249   48.8715 C.3     397 ALA402      0.1400 BACKBONE|DICT|DIRECT
   3081 C         144.9143  128.4062   49.7870 C.2     397 ALA402      0.5000 BACKBONE|DICT|DIRECT
   3082 O         145.1654  129.4963   49.2769 O.2     397 ALA402     -0.5000 BACKBONE|DICT|DIRECT
   3083 CB        143.0407  126.9802   48.8606 C.3     397 ALA402     -0.1800 DICT
   3084 N         144.9818  128.1562   51.1066 N.am    398 LEU403     -0.5000 BACKBONE|DICT|DIRECT
   3085 CA        145.4276  129.1148   52.1209 C.3     398 LEU403      0.1400 BACKBONE|DICT|DIRECT
   3086 C         146.8876  129.5511   51.9240 C.2     398 LEU403      0.5000 BACKBONE|DICT|DIRECT
   3087 O         147.1556  130.7495   51.9750 O.2     398 LEU403     -0.5000 BACKBONE|DICT|DIRECT
   3088 CB        145.2460  128.5036   53.5266 C.3     398 LEU403     -0.1200 DICT
   3089 CG        143.8032  128.5599   54.0625 C.3     398 LEU403     -0.0600 DICT
   3090 CD1       143.6277  127.5630   55.2152 C.3     398 LEU403     -0.1800 DICT
   3091 CD2       143.4045  129.9885   54.4886 C.3     398 LEU403     -0.1800 DICT
   3092 N         147.7905  128.5829   51.6879 N.am    399 GLU404     -0.5000 BACKBONE|DICT|DIRECT
   3093 CA        149.2218  128.8164   51.4889 C.3     399 GLU404      0.1400 BACKBONE|DICT|DIRECT
   3094 C         149.5408  129.5878   50.1955 C.2     399 GLU404      0.5000 BACKBONE|DICT|DIRECT
   3095 O         150.4415  130.4260   50.2145 O.2     399 GLU404     -0.5000 BACKBONE|DICT|DIRECT
   3096 CB        149.9785  127.4712   51.5941 C.3     399 GLU404     -0.1200 DICT
   3097 CG        151.5182  127.5340   51.4584 C.3     399 GLU404     -0.2200 DICT
   3098 CD        152.2344  128.3623   52.5337 C.2     399 GLU404      0.7000 DICT
   3099 OE1       151.6021  128.6780   53.5670 O.co2   399 GLU404     -0.8000 DICT
   3100 OE2       153.4299  128.6465   52.3096 O.co2   399 GLU404     -0.8000 DICT
   3101 N         148.7581  129.3459   49.1271 N.am    400 PHE405     -0.5000 BACKBONE|DICT|DIRECT
   3102 CA        148.7841  130.1291   47.8910 C.3     400 PHE405      0.1400 BACKBONE|DICT|DIRECT
   3103 C         148.4295  131.6067   48.1297 C.2     400 PHE405      0.5000 BACKBONE|DICT|DIRECT
   3104 O         149.1394  132.4782   47.6343 O.2     400 PHE405     -0.5000 BACKBONE|DICT|DIRECT
   3105 CB        147.8759  129.4768   46.8189 C.3     400 PHE405     -0.0050 DICT
   3106 CG        147.7498  130.2492   45.5126 C.ar    400 PHE405     -0.1150 DICT
   3107 CD1       146.7687  131.2551   45.3660 C.ar    400 PHE405     -0.1150 DICT
   3108 CD2       148.7389  130.1108   44.5167 C.ar    400 PHE405     -0.1150 DICT
   3109 CE1       146.7756  132.0751   44.2460 C.ar    400 PHE405     -0.1150 DICT
   3110 CE2       148.7251  130.9386   43.4015 C.ar    400 PHE405     -0.1150 DICT
   3111 CZ        147.7506  131.9181   43.2703 C.ar    400 PHE405     -0.1150 DICT
   3112 N         147.3469  131.8452   48.8908 N.am    401 THR406     -0.5000 BACKBONE|DICT|DIRECT
   3113 CA        146.8126  133.1773   49.1801 C.3     401 THR406      0.1400 BACKBONE|DICT|DIRECT
   3114 C         147.7597  134.0398   50.0398 C.2     401 THR406      0.5000 BACKBONE|DICT|DIRECT
   3115 O         147.8929  135.2291   49.7564 O.2     401 THR406     -0.5000 BACKBONE|DICT|DIRECT
   3116 CB        145.4360  133.1170   49.8944 C.3     401 THR406      0.2050 DICT
   3117 CG2       144.6796  134.4530   49.9144 C.3     401 THR406     -0.1800 DICT
   3118 OG1       144.5828  132.2242   49.2140 O.3     401 THR406     -0.6830 DICT
   3119 N         148.4305  133.4136   51.0266 N.am    402 LYS407     -0.5000 BACKBONE|DICT|DIRECT
   3120 CA        149.4765  134.0156   51.8605 C.3     402 LYS407      0.1400 BACKBONE|DICT|DIRECT
   3121 C         150.6843  134.4693   51.0321 C.2     402 LYS407      0.5000 BACKBONE|DICT|DIRECT
   3122 O         151.0104  135.6535   51.0494 O.2     402 LYS407     -0.5000 BACKBONE|DICT|DIRECT
   3123 CB        149.9330  133.0146   52.9425 C.3     402 LYS407     -0.1200 DICT
   3124 CG        148.8860  132.7300   54.0269 C.3     402 LYS407     -0.1200 DICT
   3125 CD        149.3128  131.5703   54.9359 C.3     402 LYS407     -0.1200 DICT
   3126 CE        148.1783  131.0974   55.8476 C.3     402 LYS407      0.1900 DICT
   3127 NZ        148.6428  130.0584   56.7810 N.4     402 LYS407     -0.3000 DICT
   3128 N         151.3005  133.5176   50.3105 N.am    403 LYS408     -0.5000 BACKBONE|DICT|DIRECT
   3129 CA        152.4968  133.7283   49.4950 C.3     403 LYS408      0.1400 BACKBONE|DICT|DIRECT
   3130 C         152.2989  134.6912   48.3153 C.2     403 LYS408      0.5000 BACKBONE|DICT|DIRECT
   3131 O         153.2715  135.3215   47.9091 O.2     403 LYS408     -0.5000 BACKBONE|DICT|DIRECT
   3132 CB        153.0197  132.3662   48.9972 C.3     403 LYS408     -0.1200 DICT
   3133 CG        153.5938  131.4561   50.0980 C.3     403 LYS408     -0.1200 DICT
   3134 CD        154.9447  131.9467   50.6404 C.3     403 LYS408     -0.1200 DICT
   3135 CE        155.4961  131.0568   51.7586 C.3     403 LYS408      0.1900 DICT
   3136 NZ        156.8131  131.5352   52.2072 N.4     403 LYS408     -0.3000 DICT
   3137 N         151.0620  134.8047   47.8041 N.am    404 PHE409     -0.5000 BACKBONE|DICT|DIRECT
   3138 CA        150.7002  135.7387   46.7427 C.3     404 PHE409      0.1400 BACKBONE|DICT|DIRECT
   3139 C         150.5280  137.1730   47.2882 C.2     404 PHE409      0.5000 BACKBONE|DICT|DIRECT
   3140 O         151.0517  138.1063   46.6783 O.2     404 PHE409     -0.5000 BACKBONE|DICT|DIRECT
   3141 CB        149.4424  135.2129   46.0171 C.3     404 PHE409     -0.0050 DICT
   3142 CG        149.0554  135.9503   44.7476 C.ar    404 PHE409     -0.1150 DICT
   3143 CD1       148.4237  137.2078   44.8205 C.ar    404 PHE409     -0.1150 DICT
   3144 CD2       149.4294  135.4430   43.4836 C.ar    404 PHE409     -0.1150 DICT
   3145 CE1       148.1534  137.9133   43.6617 C.ar    404 PHE409     -0.1150 DICT
   3146 CE2       149.1237  136.1562   42.3309 C.ar    404 PHE409     -0.1150 DICT
   3147 CZ        148.4933  137.3911   42.4200 C.ar    404 PHE409     -0.1150 DICT
   3148 N         149.8092  137.3247   48.4199 N.am    405 SER410     -0.5000 BACKBONE|DICT|DIRECT
   3149 CA        149.5079  138.6183   49.0516 C.3     405 SER410      0.1400 BACKBONE|DICT|DIRECT
   3150 C         150.7206  139.3104   49.7074 C.2     405 SER410      0.5000 BACKBONE|DICT|DIRECT
   3151 O         150.6758  140.5268   49.8910 O.2     405 SER410     -0.5000 BACKBONE|DICT|DIRECT
   3152 CB        148.3123  138.4698   50.0204 C.3     405 SER410      0.1450 DICT
   3153 OG        148.6560  137.8698   51.2559 O.3     405 SER410     -0.6830 DICT
   3154 N         151.7879  138.5453   50.0014 N.am    406 GLU411     -0.5000 BACKBONE|DICT|DIRECT
   3155 CA        153.0869  139.0280   50.4855 C.3     406 GLU411      0.1400 BACKBONE|DICT|DIRECT
   3156 C         153.8467  139.9330   49.4926 C.2     406 GLU411      0.5000 BACKBONE|DICT|DIRECT
   3157 O         154.7404  140.6581   49.9282 O.2     406 GLU411     -0.5000 BACKBONE|DICT|DIRECT
   3158 CB        153.9402  137.8141   50.9145 C.3     406 GLU411     -0.1200 DICT
   3159 CG        153.5478  137.2897   52.3114 C.3     406 GLU411     -0.2200 DICT
   3160 CD        154.1787  135.9470   52.6946 C.2     406 GLU411      0.7000 DICT
   3161 OE1       155.0873  135.4820   51.9710 O.co2   406 GLU411     -0.8000 DICT
   3162 OE2       153.7293  135.4012   53.7260 O.co2   406 GLU411     -0.8000 DICT
   3163 N         153.4608  139.9105   48.2039 N.am    407 TRP412     -0.5000 BACKBONE|DICT|DIRECT
   3164 CA        153.9909  140.7803   47.1485 C.3     407 TRP412      0.1400 BACKBONE|DICT|DIRECT
   3165 C         153.0712  141.9828   46.8427 C.2     407 TRP412      0.5000 BACKBONE|DICT|DIRECT
   3166 O         153.1932  142.5812   45.7738 O.2     407 TRP412     -0.5000 BACKBONE|DICT|DIRECT
   3167 CB        154.3644  139.9311   45.9167 C.3     407 TRP412     -0.1200 DICT
   3168 CG        155.4417  138.9199   46.1902 C.ar    407 TRP412      0.0750 DICT
   3169 CD1       155.2390  137.6687   46.6566 C.ar    407 TRP412     -0.1150 DICT
   3170 CD2       156.8911  139.0988   46.1612 C.ar    407 TRP412     -0.0550 DICT
   3171 CE2       157.5058  137.8941   46.6255 C.ar    407 TRP412      0.1300 DICT
   3172 CE3       157.7543  140.1598   45.7991 C.ar    407 TRP412     -0.1150 DICT
   3173 NE1       156.4481  137.0542   46.9022 N.pl3   407 TRP412     -0.5700 DICT
   3174 CZ2       158.9010  137.7499   46.7210 C.ar    407 TRP412     -0.1150 DICT
   3175 CZ3       159.1554  140.0228   45.8809 C.ar    407 TRP412     -0.1150 DICT
   3176 CH2       159.7294  138.8208   46.3398 C.ar    407 TRP412     -0.1150 DICT
   3177 N         152.2247  142.3601   47.8181 N.am    408 GLY413     -0.5000 BACKBONE|DICT|DIRECT
   3178 CA        151.5644  143.6641   47.8941 C.3     408 GLY413      0.0800 BACKBONE|DICT|DIRECT
   3179 C         150.1692  143.7184   47.2543 C.2     408 GLY413      0.5000 BACKBONE|DICT|DIRECT
   3180 O         149.5516  144.7819   47.3038 O.2     408 GLY413     -0.5000 BACKBONE|DICT|DIRECT
   3181 N         149.6636  142.6208   46.6646 N.am    409 ASN414     -0.5000 BACKBONE|DICT|DIRECT
   3182 CA        148.3439  142.5775   46.0193 C.3     409 ASN414      0.1400 BACKBONE|DICT|DIRECT
   3183 C         147.2343  142.2227   47.0198 C.2     409 ASN414      0.5000 BACKBONE|DICT|DIRECT
   3184 O         147.4630  141.4367   47.9408 O.2     409 ASN414     -0.5000 BACKBONE|DICT|DIRECT
   3185 CB        148.3613  141.5544   44.8639 C.3     409 ASN414     -0.1200 DICT
   3186 CG        149.3054  141.9478   43.7262 C.2     409 ASN414      0.5000 DICT
   3187 ND2       149.0307  143.0733   43.0621 N.am    409 ASN414     -0.7600 DICT
   3188 OD1       150.2677  141.2397   43.4465 O.2     409 ASN414     -0.5000 DICT
   3189 N         146.0377  142.7903   46.7816 N.am    410 ASN415     -0.5000 BACKBONE|DICT|DIRECT
   3190 CA        144.8179  142.5141   47.5449 C.3     410 ASN415      0.1400 BACKBONE|DICT|DIRECT
   3191 C         144.2744  141.1215   47.2014 C.2     410 ASN415      0.5000 BACKBONE|DICT|DIRECT
   3192 O         143.8086  140.9025   46.0823 O.2     410 ASN415     -0.5000 BACKBONE|DICT|DIRECT
   3193 CB        143.7404  143.5878   47.2529 C.3     410 ASN415     -0.1200 DICT
   3194 CG        144.0335  144.9805   47.8191 C.2     410 ASN415      0.5000 DICT
   3195 ND2       143.2307  145.9664   47.4144 N.am    410 ASN415     -0.7600 DICT
   3196 OD1       144.9459  145.1716   48.6197 O.2     410 ASN415     -0.5000 DICT
   3197 N         144.3193  140.2290   48.1977 N.am    411 ALA416     -0.5000 BACKBONE|DICT|DIRECT
   3198 CA        143.6862  138.9172   48.1579 C.3     411 ALA416      0.1400 BACKBONE|DICT|DIRECT
   3199 C         142.3879  138.9384   48.9760 C.2     411 ALA416      0.5000 BACKBONE|DICT|DIRECT
   3200 O         142.2495  139.7679   49.8721 O.2     411 ALA416     -0.5000 BACKBONE|DICT|DIRECT
   3201 CB        144.6728  137.8895   48.7167 C.3     411 ALA416     -0.1800 DICT
   3202 N         141.4572  138.0297   48.6526 N.am    412 PHE417     -0.5000 BACKBONE|DICT|DIRECT
   3203 CA        140.1442  137.9341   49.2914 C.3     412 PHE417      0.1400 BACKBONE|DICT|DIRECT
   3204 C         139.7854  136.4509   49.4427 C.2     412 PHE417      0.5000 BACKBONE|DICT|DIRECT
   3205 O         139.4697  135.8181   48.4376 O.2     412 PHE417     -0.5000 BACKBONE|DICT|DIRECT
   3206 CB        139.0923  138.6766   48.4332 C.3     412 PHE417     -0.0050 DICT
   3207 CG        139.2673  140.1801   48.3098 C.ar    412 PHE417     -0.1150 DICT
   3208 CD1       138.8886  141.0311   49.3698 C.ar    412 PHE417     -0.1150 DICT
   3209 CD2       139.9151  140.7311   47.1827 C.ar    412 PHE417     -0.1150 DICT
   3210 CE1       139.0928  142.4005   49.2633 C.ar    412 PHE417     -0.1150 DICT
   3211 CE2       140.1104  142.1025   47.0961 C.ar    412 PHE417     -0.1150 DICT
   3212 CZ        139.6918  142.9338   48.1276 C.ar    412 PHE417     -0.1150 DICT
   3213 N         139.8483  135.9167   50.6756 N.am    413 PHE418     -0.5000 BACKBONE|DICT|DIRECT
   3214 CA        139.5785  134.4998   50.9510 C.3     413 PHE418      0.1400 BACKBONE|DICT|DIRECT
   3215 C         138.1254  134.3183   51.4374 C.2     413 PHE418      0.5000 BACKBONE|DICT|DIRECT
   3216 O         137.6520  135.1548   52.2082 O.2     413 PHE418     -0.5000 BACKBONE|DICT|DIRECT
   3217 CB        140.5924  133.9845   51.9932 C.3     413 PHE418     -0.0050 DICT
   3218 CG        140.7739  132.4741   51.9733 C.ar    413 PHE418     -0.1150 DICT
   3219 CD1       139.8872  131.6234   52.6652 C.ar    413 PHE418     -0.1150 DICT
   3220 CD2       141.7129  131.8995   51.0915 C.ar    413 PHE418     -0.1150 DICT
   3221 CE1       139.9739  130.2477   52.4997 C.ar    413 PHE418     -0.1150 DICT
   3222 CE2       141.8030  130.5207   50.9624 C.ar    413 PHE418     -0.1150 DICT
   3223 CZ        140.9341  129.6957   51.6624 C.ar    413 PHE418     -0.1150 DICT
   3224 N         137.4641  133.2181   51.0250 N.am    414 TYR419     -0.5000 BACKBONE|DICT|DIRECT
   3225 CA        136.1457  132.8152   51.5363 C.3     414 TYR419      0.1400 BACKBONE|DICT|DIRECT
   3226 C         136.1328  131.3662   52.0427 C.2     414 TYR419      0.5000 BACKBONE|DICT|DIRECT
   3227 O         136.9729  130.5571   51.6501 O.2     414 TYR419     -0.5000 BACKBONE|DICT|DIRECT
   3228 CB        135.0243  133.0515   50.4910 C.3     414 TYR419     -0.0050 DICT
   3229 CG        134.9604  132.1081   49.2942 C.ar    414 TYR419     -0.1150 DICT
   3230 CD1       134.3049  130.8608   49.3870 C.ar    414 TYR419     -0.1150 DICT
   3231 CD2       135.5560  132.4816   48.0751 C.ar    414 TYR419     -0.1150 DICT
   3232 CE1       134.2971  129.9754   48.2919 C.ar    414 TYR419     -0.1150 DICT
   3233 CE2       135.5461  131.6016   46.9740 C.ar    414 TYR419     -0.1150 DICT
   3234 CZ        134.9251  130.3421   47.0871 C.ar    414 TYR419      0.1500 DICT
   3235 OH        134.9351  129.4725   46.0376 O.3     414 TYR419     -0.5850 DICT
   3236 N         135.1138  131.0680   52.8633 N.am    415 TYR420     -0.5000 BACKBONE|DICT|DIRECT
   3237 CA        134.8229  129.7374   53.3816 C.3     415 TYR420      0.1400 BACKBONE|DICT|DIRECT
   3238 C         133.3217  129.4625   53.2159 C.2     415 TYR420      0.5000 BACKBONE|DICT|DIRECT
   3239 O         132.5211  129.8861   54.0502 O.2     415 TYR420     -0.5000 BACKBONE|DICT|DIRECT
   3240 CB        135.3013  129.6629   54.8414 C.3     415 TYR420     -0.0050 DICT
   3241 CG        135.1751  128.3025   55.4995 C.ar    415 TYR420     -0.1150 DICT
   3242 CD1       136.0011  127.2409   55.0762 C.ar    415 TYR420     -0.1150 DICT
   3243 CD2       134.2593  128.1012   56.5532 C.ar    415 TYR420     -0.1150 DICT
   3244 CE1       135.9398  125.9942   55.7255 C.ar    415 TYR420     -0.1150 DICT
   3245 CE2       134.1939  126.8521   57.1984 C.ar    415 TYR420     -0.1150 DICT
   3246 CZ        135.0432  125.8041   56.7944 C.ar    415 TYR420      0.1500 DICT
   3247 OH        134.9995  124.6074   57.4455 O.3     415 TYR420     -0.5850 DICT
   3248 N         132.9697  128.7797   52.1159 N.am    416 PHE421     -0.5000 BACKBONE|DICT|DIRECT
   3249 CA        131.5998  128.4011   51.7771 C.3     416 PHE421      0.1400 BACKBONE|DICT|DIRECT
   3250 C         131.1521  127.2139   52.6408 C.2     416 PHE421      0.5000 BACKBONE|DICT|DIRECT
   3251 O         131.8199  126.1817   52.6393 O.2     416 PHE421     -0.5000 BACKBONE|DICT|DIRECT
   3252 CB        131.5231  128.1312   50.2606 C.3     416 PHE421     -0.0050 DICT
   3253 CG        130.1556  127.7703   49.7066 C.ar    416 PHE421     -0.1150 DICT
   3254 CD1       129.2018  128.7820   49.4627 C.ar    416 PHE421     -0.1150 DICT
   3255 CD2       129.7793  126.4201   49.5453 C.ar    416 PHE421     -0.1150 DICT
   3256 CE1       127.9340  128.4469   49.0056 C.ar    416 PHE421     -0.1150 DICT
   3257 CE2       128.5097  126.1067   49.0791 C.ar    416 PHE421     -0.1150 DICT
   3258 CZ        127.5920  127.1148   48.8094 C.ar    416 PHE421     -0.1150 DICT
   3259 N         130.0556  127.3986   53.3892 N.am    417 GLU422     -0.5000 BACKBONE|DICT|DIRECT
   3260 CA        129.6139  126.4536   54.4141 C.3     417 GLU422      0.1400 BACKBONE|DICT|DIRECT
   3261 C         128.0923  126.2262   54.4058 C.2     417 GLU422      0.5000 BACKBONE|DICT|DIRECT
   3262 O         127.5435  125.8448   55.4400 O.2     417 GLU422     -0.5000 BACKBONE|DICT|DIRECT
   3263 CB        130.2040  126.8516   55.7861 C.3     417 GLU422     -0.1200 DICT
   3264 CG        129.7187  128.2030   56.3522 C.3     417 GLU422     -0.2200 DICT
   3265 CD        130.3157  128.5465   57.7203 C.2     417 GLU422      0.7000 DICT
   3266 OE1       131.0941  127.7281   58.2584 O.co2   417 GLU422     -0.8000 DICT
   3267 OE2       129.9691  129.6396   58.2162 O.co2   417 GLU422     -0.8000 DICT
   3268 N         127.4488  126.3963   53.2372 N.am    418 HIS423     -0.5000 BACKBONE|DICT|DIRECT
   3269 CA        126.0485  126.0358   53.0254 C.3     418 HIS423      0.1400 BACKBONE|DICT|DIRECT
   3270 C         125.9498  124.7732   52.1576 C.2     418 HIS423      0.5000 BACKBONE|DICT|DIRECT
   3271 O         126.4195  124.7717   51.0209 O.2     418 HIS423     -0.5000 BACKBONE|DICT|DIRECT
   3272 CB        125.2883  127.2097   52.3826 C.3     418 HIS423     -0.0050 DICT
   3273 CG        123.8448  126.8931   52.0802 C.2     418 HIS423      0.0150 DICT
   3274 CD2       123.1799  126.7225   50.8882 C.2     418 HIS423     -0.0150 DICT
   3275 ND1       122.9083  126.6467   53.0711 N.pl3   418 HIS423     -0.5700 DICT
   3276 CE1       121.7619  126.3401   52.4598 C.2     418 HIS423      0.2950 DICT
   3277 NE2       121.8553  126.3627   51.1370 N.2     418 HIS423     -0.4900 DICT
   3278 N         125.2708  123.7517   52.6994 N.am    419 ARG424     -0.5000 BACKBONE|DICT|DIRECT
   3279 CA        124.8445  122.5568   51.9776 C.3     419 ARG424      0.1400 BACKBONE|DICT|DIRECT
   3280 C         123.5307  122.8666   51.2419 C.2     419 ARG424      0.5000 BACKBONE|DICT|DIRECT
   3281 O         122.5746  123.2946   51.8893 O.2     419 ARG424     -0.5000 BACKBONE|DICT|DIRECT
   3282 CB        124.6848  121.4102   53.0019 C.3     419 ARG424     -0.1200 DICT
   3283 CG        124.0553  120.1191   52.4501 C.3     419 ARG424     -0.0500 DICT
   3284 CD        123.9016  119.0391   53.5282 C.3     419 ARG424      0.1900 DICT
   3285 NE        123.0652  117.9372   53.0406 N.pl3   419 ARG424     -0.7000 DICT
   3286 CZ        123.4490  116.9441   52.2233 C.cat   419 ARG424      0.6399 DICT
   3287 NH1       124.7236  116.8035   51.8297 N.pl3   419 ARG424     -0.8000 DICT
   3288 NH2       122.5257  116.0758   51.7956 N.pl3   419 ARG424     -0.8000 DICT
   3289 N         123.5015  122.6105   49.9227 N.am    420 SER425     -0.5000 BACKBONE|DICT|DIRECT
   3290 CA        122.3256  122.7817   49.0622 C.3     420 SER425      0.1400 BACKBONE|DICT|DIRECT
   3291 C         121.1420  121.8927   49.5030 C.2     420 SER425      0.5000 BACKBONE|DICT|DIRECT
   3292 O         121.3564  120.7601   49.9376 O.2     420 SER425     -0.5000 BACKBONE|DICT|DIRECT
   3293 CB        122.7558  122.5234   47.5988 C.3     420 SER425      0.1450 DICT
   3294 OG        121.6942  122.6498   46.6726 O.3     420 SER425     -0.6830 DICT
   3295 N         119.9121  122.4184   49.3759 N.am    421 SER426     -0.5000 BACKBONE|DICT|DIRECT
   3296 CA        118.6725  121.6988   49.6972 C.3     421 SER426      0.1400 BACKBONE|DICT|DIRECT
   3297 C         118.3607  120.5289   48.7390 C.2     421 SER426      0.5000 BACKBONE|DICT|DIRECT
   3298 O         117.6273  119.6200   49.1262 O.2     421 SER426     -0.5000 BACKBONE|DICT|DIRECT
   3299 CB        117.5019  122.7012   49.7912 C.3     421 SER426      0.1450 DICT
   3300 OG        117.0942  123.1879   48.5268 O.3     421 SER426     -0.6830 DICT
   3301 N         118.9321  120.5740   47.5244 N.am    422 LYS427     -0.5000 BACKBONE|DICT|DIRECT
   3302 CA        118.7466  119.5916   46.4568 C.3     422 LYS427      0.1400 BACKBONE|DICT|DIRECT
   3303 C         119.8662  118.5338   46.3960 C.2     422 LYS427      0.5000 BACKBONE|DICT|DIRECT
   3304 O         119.7808  117.6492   45.5441 O.2     422 LYS427     -0.5000 BACKBONE|DICT|DIRECT
   3305 CB        118.6772  120.3497   45.1173 C.3     422 LYS427     -0.1200 DICT
   3306 CG        117.4621  121.2849   44.9917 C.3     422 LYS427     -0.1200 DICT
   3307 CD        117.4578  122.0705   43.6753 C.3     422 LYS427     -0.1200 DICT
   3308 CE        117.1947  121.2089   42.4289 C.3     422 LYS427      0.1900 DICT
   3309 NZ        117.2712  122.0125   41.1994 N.4     422 LYS427     -0.3000 DICT
   3310 N         120.8919  118.6527   47.2608 N.am    423 LEU428     -0.5000 BACKBONE|DICT|DIRECT
   3311 CA        122.1217  117.8515   47.2883 C.3     423 LEU428      0.1400 BACKBONE|DICT|DIRECT
   3312 C         121.8138  116.3333   47.4124 C.2     423 LEU428      0.5000 BACKBONE|DICT|DIRECT
   3313 O         121.3212  115.9221   48.4642 O.2     423 LEU428     -0.5000 BACKBONE|DICT|DIRECT
   3314 CB        122.9795  118.3978   48.4613 C.3     423 LEU428     -0.1200 DICT
   3315 CG        124.4960  118.1205   48.4116 C.3     423 LEU428     -0.0600 DICT
   3316 CD1       124.8458  116.6432   48.5983 C.3     423 LEU428     -0.1800 DICT
   3317 CD2       125.1877  118.7403   47.1835 C.3     423 LEU428     -0.1800 DICT
   3318 N         122.0439  115.5399   46.3342 N.am    424 PRO429     -0.1400 BACKBONE|DICT|DIRECT
   3319 CA        121.5481  114.1490   46.2479 C.3     424 PRO429      0.0100 BACKBONE|DICT|DIRECT
   3320 C         122.3132  113.1171   47.1005 C.2     424 PRO429      0.5000 BACKBONE|DICT|DIRECT
   3321 O         121.7427  112.0770   47.4273 O.2     424 PRO429     -0.5000 BACKBONE|DICT|DIRECT
   3322 CB        121.6395  113.8300   44.7474 C.3     424 PRO429     -0.1200 DICT
   3323 CG        122.8148  114.6610   44.2641 C.3     424 PRO429     -0.1200 DICT
   3324 CD        122.6981  115.9393   45.0842 C.3     424 PRO429     -0.0500 DICT
   3325 N         123.5704  113.4250   47.4575 N.am    425 TRP430     -0.5000 BACKBONE|DICT|DIRECT
   3326 CA        124.3912  112.6715   48.4092 C.3     425 TRP430      0.1400 BACKBONE|DICT|DIRECT
   3327 C         123.8746  112.8668   49.8589 C.2     425 TRP430      0.5000 BACKBONE|DICT|DIRECT
   3328 O         123.2090  113.8701   50.1198 O.2     425 TRP430     -0.5000 BACKBONE|DICT|DIRECT
   3329 CB        125.8406  113.1775   48.2836 C.3     425 TRP430     -0.1200 DICT
   3330 CG        126.5128  113.1131   46.9400 C.ar    425 TRP430      0.0750 DICT
   3331 CD1       126.5458  114.1095   46.0244 C.ar    425 TRP430     -0.1150 DICT
   3332 CD2       127.2648  112.0092   46.3474 C.ar    425 TRP430     -0.0550 DICT
   3333 CE2       127.7989  112.4458   45.0956 C.ar    425 TRP430      0.1300 DICT
   3334 CE3       127.5740  110.6881   46.7476 C.ar    425 TRP430     -0.1150 DICT
   3335 NE1       127.3244  113.7311   44.9536 N.pl3   425 TRP430     -0.5700 DICT
   3336 CZ2       128.6148  111.6261   44.2957 C.ar    425 TRP430     -0.1150 DICT
   3337 CZ3       128.3670  109.8469   45.9400 C.ar    425 TRP430     -0.1150 DICT
   3338 CH2       128.8953  110.3165   44.7219 C.ar    425 TRP430     -0.1150 DICT
   3339 N         124.1911  111.9385   50.7930 N.am    426 PRO431     -0.1400 BACKBONE|DICT|DIRECT
   3340 CA        123.7528  112.0411   52.2042 C.3     426 PRO431      0.0100 BACKBONE|DICT|DIRECT
   3341 C         124.3704  113.2209   52.9793 C.2     426 PRO431      0.5000 BACKBONE|DICT|DIRECT
   3342 O         125.4241  113.7335   52.5977 O.2     426 PRO431     -0.5000 BACKBONE|DICT|DIRECT
   3343 CB        124.1843  110.7008   52.8148 C.3     426 PRO431     -0.1200 DICT
   3344 CG        125.3875  110.3013   51.9881 C.3     426 PRO431     -0.1200 DICT
   3345 CD        124.9660  110.7156   50.5835 C.3     426 PRO431     -0.0500 DICT
   3346 N         123.6794  113.6217   54.0597 N.am    427 GLU432     -0.5000 BACKBONE|DICT|DIRECT
   3347 CA        124.0166  114.7769   54.8950 C.3     427 GLU432      0.1400 BACKBONE|DICT|DIRECT
   3348 C         125.3305  114.6693   55.6929 C.2     427 GLU432      0.5000 BACKBONE|DICT|DIRECT
   3349 O         125.8399  115.7190   56.0852 O.2     427 GLU432     -0.5000 BACKBONE|DICT|DIRECT
   3350 CB        122.8170  115.1355   55.7958 C.3     427 GLU432     -0.1200 DICT
   3351 CG        122.4706  114.0921   56.8813 C.3     427 GLU432     -0.2200 DICT
   3352 CD        121.3259  114.5385   57.7951 C.2     427 GLU432      0.7000 DICT
   3353 OE1       120.4197  115.2427   57.2972 O.co2   427 GLU432     -0.8000 DICT
   3354 OE2       121.3755  114.1571   58.9845 O.co2   427 GLU432     -0.8000 DICT
   3355 N         125.8807  113.4526   55.8940 N.am    428 TRP433     -0.5000 BACKBONE|DICT|DIRECT
   3356 CA        127.1907  113.2651   56.5380 C.3     428 TRP433      0.1400 BACKBONE|DICT|DIRECT
   3357 C         128.3545  113.7997   55.6795 C.2     428 TRP433      0.5000 BACKBONE|DICT|DIRECT
   3358 O         129.3734  114.1954   56.2439 O.2     428 TRP433     -0.5000 BACKBONE|DICT|DIRECT
   3359 CB        127.4129  111.7910   56.9589 C.3     428 TRP433     -0.1200 DICT
   3360 CG        127.7073  110.7668   55.8958 C.ar    428 TRP433      0.0750 DICT
   3361 CD1       126.8061  109.9163   55.3564 C.ar    428 TRP433     -0.1150 DICT
   3362 CD2       128.9697  110.4973   55.2039 C.ar    428 TRP433     -0.0550 DICT
   3363 CE2       128.7419  109.4832   54.2244 C.ar    428 TRP433      0.1300 DICT
   3364 CE3       130.2848  111.0155   55.2893 C.ar    428 TRP433     -0.1150 DICT
   3365 NE1       127.4155  109.1482   54.3863 N.pl3   428 TRP433     -0.5700 DICT
   3366 CZ2       129.7512  109.0349   53.3540 C.ar    428 TRP433     -0.1150 DICT
   3367 CZ3       131.3035  110.5812   54.4183 C.ar    428 TRP433     -0.1150 DICT
   3368 CH2       131.0355  109.6019   53.4426 C.ar    428 TRP433     -0.1150 DICT
   3369 N         128.1732  113.8177   54.3453 N.am    429 MET434     -0.5000 BACKBONE|DICT|DIRECT
   3370 CA        129.1199  114.3824   53.3822 C.3     429 MET434      0.1400 BACKBONE|DICT|DIRECT
   3371 C         129.0856  115.9236   53.3487 C.2     429 MET434      0.5000 BACKBONE|DICT|DIRECT
   3372 O         130.0669  116.5223   52.9143 O.2     429 MET434     -0.5000 BACKBONE|DICT|DIRECT
   3373 CB        128.8873  113.7706   51.9840 C.3     429 MET434     -0.1200 DICT
   3374 CG        128.9929  112.2372   51.9594 C.3     429 MET434      0.0475 DICT
   3375 SD        128.6430  111.4392   50.3706 S.3     429 MET434     -0.3350 DICT
   3376 CE        130.2395  111.6266   49.5477 C.3     429 MET434     -0.0125 DICT
   3377 N         128.0021  116.5356   53.8610 N.am    430 GLY435     -0.5000 BACKBONE|DICT|DIRECT
   3378 CA        127.9176  117.9625   54.1637 C.3     430 GLY435      0.0800 BACKBONE|DICT|DIRECT
   3379 C         128.0115  118.8391   52.9076 C.2     430 GLY435      0.5000 BACKBONE|DICT|DIRECT
   3380 O         127.2705  118.6402   51.9436 O.2     430 GLY435     -0.5000 BACKBONE|DICT|DIRECT
   3381 N         128.9035  119.8377   52.9769 N.am    431 VAL436     -0.5000 BACKBONE|DICT|DIRECT
   3382 CA        129.1460  120.8738   51.9764 C.3     431 VAL436      0.1400 BACKBONE|DICT|DIRECT
   3383 C         130.2884  120.4073   51.0475 C.2     431 VAL436      0.5000 BACKBONE|DICT|DIRECT
   3384 O         131.4495  120.7821   51.2231 O.2     431 VAL436     -0.5000 BACKBONE|DICT|DIRECT
   3385 CB        129.5468  122.2103   52.6654 C.3     431 VAL436     -0.0600 DICT
   3386 CG1       129.6436  123.3811   51.6664 C.3     431 VAL436     -0.1800 DICT
   3387 CG2       128.5977  122.5758   53.8206 C.3     431 VAL436     -0.1800 DICT
   3388 N         129.9234  119.5212   50.1122 N.am    432 MET437     -0.5000 BACKBONE|DICT|DIRECT
   3389 CA        130.8361  118.7667   49.2548 C.3     432 MET437      0.1400 BACKBONE|DICT|DIRECT
   3390 C         131.6174  119.6128   48.2353 C.2     432 MET437      0.5000 BACKBONE|DICT|DIRECT
   3391 O         131.2131  120.7287   47.9082 O.2     432 MET437     -0.5000 BACKBONE|DICT|DIRECT
   3392 CB        130.0249  117.6680   48.5516 C.3     432 MET437     -0.1200 DICT
   3393 CG        129.5492  116.5791   49.5191 C.3     432 MET437      0.0475 DICT
   3394 SD        128.5529  115.2859   48.7503 S.3     432 MET437     -0.3350 DICT
   3395 CE        129.7425  114.6199   47.5616 C.3     432 MET437     -0.0125 DICT
   3396 N         132.7188  119.0202   47.7430 N.am    433 HIS438     -0.5000 BACKBONE|DICT|DIRECT
   3397 CA        133.6271  119.5526   46.7257 C.3     433 HIS438      0.1400 BACKBONE|DICT|DIRECT
   3398 C         132.9128  119.9541   45.4234 C.2     433 HIS438      0.5000 BACKBONE|DICT|DIRECT
   3399 O         132.2347  119.1222   44.8192 O.2     433 HIS438     -0.5000 BACKBONE|DICT|DIRECT
   3400 CB        134.7096  118.4875   46.4510 C.3     433 HIS438     -0.0050 DICT
   3401 CG        135.7959  118.8790   45.4786 C.2     433 HIS438      0.0150 DICT
   3402 CD2       136.1972  118.3299   44.2806 C.2     433 HIS438     -0.0150 DICT
   3403 ND1       136.6266  119.9642   45.6855 N.pl3   433 HIS438     -0.5700 DICT
   3404 CE1       137.4570  120.0336   44.6441 C.2     433 HIS438      0.2950 DICT
   3405 NE2       137.2633  119.0648   43.7567 N.2     433 HIS438     -0.4900 DICT
   3406 N         133.1095  121.2180   45.0180 N.am    434 GLY439     -0.5000 BACKBONE|DICT|DIRECT
   3407 CA        132.6195  121.7670   43.7569 C.3     434 GLY439      0.0800 BACKBONE|DICT|DIRECT
   3408 C         131.1318  122.1586   43.7788 C.2     434 GLY439      0.5000 BACKBONE|DICT|DIRECT
   3409 O         130.6568  122.6368   42.7563 O.2     434 GLY439     -0.5000 BACKBONE|DICT|DIRECT
   3410 N         130.3883  121.9873   44.8886 N.am    435 TYR440     -0.5000 BACKBONE|DICT|DIRECT
   3411 CA        128.9523  122.3065   44.9736 C.3     435 TYR440      0.1400 BACKBONE|DICT|DIRECT
   3412 C         128.6242  123.7826   45.2888 C.2     435 TYR440      0.5000 BACKBONE|DICT|DIRECT
   3413 O         127.4458  124.1058   45.4418 O.2     435 TYR440     -0.5000 BACKBONE|DICT|DIRECT
   3414 CB        128.2513  121.3051   45.9155 C.3     435 TYR440     -0.0050 DICT
   3415 CG        127.9946  119.9632   45.2524 C.ar    435 TYR440     -0.1150 DICT
   3416 CD1       128.9093  118.9005   45.3947 C.ar    435 TYR440     -0.1150 DICT
   3417 CD2       126.8422  119.7890   44.4580 C.ar    435 TYR440     -0.1150 DICT
   3418 CE1       128.6679  117.6668   44.7595 C.ar    435 TYR440     -0.1150 DICT
   3419 CE2       126.6021  118.5586   43.8189 C.ar    435 TYR440     -0.1150 DICT
   3420 CZ        127.5163  117.4977   43.9659 C.ar    435 TYR440      0.1500 DICT
   3421 OH        127.2952  116.3153   43.3245 O.3     435 TYR440     -0.5850 DICT
   3422 N         129.6380  124.6646   45.3119 N.am    436 GLU441     -0.5000 BACKBONE|DICT|DIRECT
   3423 CA        129.4731  126.1211   45.3590 C.3     436 GLU441      0.1400 BACKBONE|DICT|DIRECT
   3424 C         129.1972  126.7321   43.9671 C.2     436 GLU441      0.5000 BACKBONE|DICT|DIRECT
   3425 O         128.7243  127.8665   43.9108 O.2     436 GLU441     -0.5000 BACKBONE|DICT|DIRECT
   3426 CB        130.7043  126.7581   46.0590 C.3     436 GLU441     -0.1200 DICT
   3427 CG        131.9724  127.0607   45.2161 C.3     436 GLU441     -0.2200 DICT
   3428 CD        132.6384  125.8489   44.5563 C.2     436 GLU441      0.7000 DICT
   3429 OE1       132.5297  124.7398   45.1220 O.co2   436 GLU441     -0.8000 DICT
   3430 OE2       133.2473  126.0551   43.4843 O.co2   436 GLU441     -0.8000 DICT
   3431 N         129.5009  125.9942   42.8809 N.am    437 ILE442     -0.5000 BACKBONE|DICT|DIRECT
   3432 CA        129.4119  126.4566   41.4901 C.3     437 ILE442      0.1400 BACKBONE|DICT|DIRECT
   3433 C         127.9973  126.8419   41.0250 C.2     437 ILE442      0.5000 BACKBONE|DICT|DIRECT
   3434 O         127.8745  127.7679   40.2297 O.2     437 ILE442     -0.5000 BACKBONE|DICT|DIRECT
   3435 CB        129.9566  125.4061   40.4817 C.3     437 ILE442     -0.0600 DICT
   3436 CG1       129.1243  124.0922   40.4424 C.3     437 ILE442     -0.1200 DICT
   3437 CG2       131.4607  125.1917   40.7189 C.3     437 ILE442     -0.1800 DICT
   3438 CD1       129.7221  122.9455   39.6201 C.3     437 ILE442     -0.1800 DICT
   3439 N         126.9631  126.1506   41.5307 N.am    438 GLU443     -0.5000 BACKBONE|DICT|DIRECT
   3440 CA        125.5627  126.4052   41.1953 C.3     438 GLU443      0.1400 BACKBONE|DICT|DIRECT
   3441 C         125.0680  127.7550   41.7542 C.2     438 GLU443      0.5000 BACKBONE|DICT|DIRECT
   3442 O         124.2942  128.4251   41.0748 O.2     438 GLU443     -0.5000 BACKBONE|DICT|DIRECT
   3443 CB        124.7200  125.1786   41.6110 C.3     438 GLU443     -0.1200 DICT
   3444 CG        124.6926  124.8688   43.1249 C.3     438 GLU443     -0.2200 DICT
   3445 CD        124.1436  123.4731   43.4407 C.2     438 GLU443      0.7000 DICT
   3446 OE1       124.6911  122.5002   42.8750 O.co2   438 GLU443     -0.8000 DICT
   3447 OE2       123.2100  123.3940   44.2695 O.co2   438 GLU443     -0.8000 DICT
   3448 N         125.5994  128.1724   42.9174 N.am    439 PHE444     -0.5000 BACKBONE|DICT|DIRECT
   3449 CA        125.3919  129.4965   43.5113 C.3     439 PHE444      0.1400 BACKBONE|DICT|DIRECT
   3450 C         126.1617  130.6146   42.7803 C.2     439 PHE444      0.5000 BACKBONE|DICT|DIRECT
   3451 O         125.6557  131.7334   42.7141 O.2     439 PHE444     -0.5000 BACKBONE|DICT|DIRECT
   3452 CB        125.7637  129.4647   45.0101 C.3     439 PHE444     -0.0050 DICT
   3453 CG        124.8489  128.6083   45.8678 C.ar    439 PHE444     -0.1150 DICT
   3454 CD1       125.0218  127.2078   45.9163 C.ar    439 PHE444     -0.1150 DICT
   3455 CD2       123.7147  129.1784   46.4833 C.ar    439 PHE444     -0.1150 DICT
   3456 CE1       124.0987  126.4152   46.5842 C.ar    439 PHE444     -0.1150 DICT
   3457 CE2       122.8082  128.3691   47.1542 C.ar    439 PHE444     -0.1150 DICT
   3458 CZ        122.9950  126.9930   47.1984 C.ar    439 PHE444     -0.1150 DICT
   3459 N         127.3507  130.2941   42.2354 N.am    440 VAL445     -0.5000 BACKBONE|DICT|DIRECT
   3460 CA        128.1862  131.2041   41.4422 C.3     440 VAL445      0.1400 BACKBONE|DICT|DIRECT
   3461 C         127.6122  131.4627   40.0340 C.2     440 VAL445      0.5000 BACKBONE|DICT|DIRECT
   3462 O         127.6250  132.6096   39.5881 O.2     440 VAL445     -0.5000 BACKBONE|DICT|DIRECT
   3463 CB        129.6549  130.6861   41.3421 C.3     440 VAL445     -0.0600 DICT
   3464 CG1       130.5257  131.3377   40.2455 C.3     440 VAL445     -0.1800 DICT
   3465 CG2       130.3685  130.8096   42.7004 C.3     440 VAL445     -0.1800 DICT
   3466 N         127.1032  130.4061   39.3782 N.am    441 PHE446     -0.5000 BACKBONE|DICT|DIRECT
   3467 CA        126.4473  130.4709   38.0710 C.3     441 PHE446      0.1400 BACKBONE|DICT|DIRECT
   3468 C         124.9738  130.9076   38.1059 C.2     441 PHE446      0.5000 BACKBONE|DICT|DIRECT
   3469 O         124.4043  131.0881   37.0335 O.2     441 PHE446     -0.5000 BACKBONE|DICT|DIRECT
   3470 CB        126.6585  129.1556   37.2887 C.3     441 PHE446     -0.0050 DICT
   3471 CG        127.9740  129.1081   36.5346 C.ar    441 PHE446     -0.1150 DICT
   3472 CD1       129.1303  128.5497   37.1179 C.ar    441 PHE446     -0.1150 DICT
   3473 CD2       128.0877  129.7773   35.2982 C.ar    441 PHE446     -0.1150 DICT
   3474 CE1       130.3381  128.5950   36.4379 C.ar    441 PHE446     -0.1150 DICT
   3475 CE2       129.3056  129.8169   34.6359 C.ar    441 PHE446     -0.1150 DICT
   3476 CZ        130.4238  129.2204   35.2007 C.ar    441 PHE446     -0.1150 DICT
   3477 N         124.3936  131.1185   39.2999 N.am    442 GLY447     -0.5000 BACKBONE|DICT|DIRECT
   3478 CA        123.0879  131.7572   39.4534 C.3     442 GLY447      0.0800 BACKBONE|DICT|DIRECT
   3479 C         121.8997  130.8104   39.2201 C.2     442 GLY447      0.5000 BACKBONE|DICT|DIRECT
   3480 O         120.8319  131.2936   38.8498 O.2     442 GLY447     -0.5000 BACKBONE|DICT|DIRECT
   3481 N         122.0570  129.4884   39.4184 N.am    443 LEU448     -0.5000 BACKBONE|DICT|DIRECT
   3482 CA        120.9779  128.5017   39.2657 C.3     443 LEU448      0.1400 BACKBONE|DICT|DIRECT
   3483 C         119.8201  128.6318   40.2954 C.2     443 LEU448      0.5000 BACKBONE|DICT|DIRECT
   3484 O         118.6722  128.5069   39.8667 O.2     443 LEU448     -0.5000 BACKBONE|DICT|DIRECT
   3485 CB        121.5328  127.0549   39.1984 C.3     443 LEU448     -0.1200 DICT
   3486 CG        122.1965  126.6593   37.8570 C.3     443 LEU448     -0.0600 DICT
   3487 CD1       123.5170  127.4017   37.5698 C.3     443 LEU448     -0.1800 DICT
   3488 CD2       122.3995  125.1342   37.7744 C.3     443 LEU448     -0.1800 DICT
   3489 N         120.0893  128.9591   41.5877 N.am    444 PRO449     -0.1400 BACKBONE|DICT|DIRECT
   3490 CA        119.0329  129.3107   42.5631 C.3     444 PRO449      0.0100 BACKBONE|DICT|DIRECT
   3491 C         118.2250  130.5945   42.3018 C.2     444 PRO449      0.5000 BACKBONE|DICT|DIRECT
   3492 O         117.2119  130.7845   42.9746 O.2     444 PRO449     -0.5000 BACKBONE|DICT|DIRECT
   3493 CB        119.7541  129.3751   43.9186 C.3     444 PRO449     -0.1200 DICT
   3494 CG        121.0145  128.5535   43.7333 C.3     444 PRO449     -0.1200 DICT
   3495 CD        121.3685  128.7679   42.2708 C.3     444 PRO449     -0.0500 DICT
   3496 N         118.6526  131.4356   41.3420 N.am    445 LEU450     -0.5000 BACKBONE|DICT|DIRECT
   3497 CA        117.9069  132.6215   40.9075 C.3     445 LEU450      0.1400 BACKBONE|DICT|DIRECT
   3498 C         116.6487  132.2626   40.0967 C.2     445 LEU450      0.5000 BACKBONE|DICT|DIRECT
   3499 O         115.7065  133.0561   40.0919 O.2     445 LEU450     -0.5000 BACKBONE|DICT|DIRECT
   3500 CB        118.8163  133.5707   40.0979 C.3     445 LEU450     -0.1200 DICT
   3501 CG        120.0924  134.0379   40.8291 C.3     445 LEU450     -0.0600 DICT
   3502 CD1       120.9765  134.8939   39.9005 C.3     445 LEU450     -0.1800 DICT
   3503 CD2       119.7855  134.7521   42.1568 C.3     445 LEU450     -0.1800 DICT
   3504 N         116.6367  131.0729   39.4626 N.am    446 GLU451     -0.5000 BACKBONE|DICT|DIRECT
   3505 CA        115.4451  130.4996   38.8485 C.3     446 GLU451      0.1400 BACKBONE|DICT|DIRECT
   3506 C         114.6314  129.7809   39.9352 C.2     446 GLU451      0.5000 BACKBONE|DICT|DIRECT
   3507 O         114.9978  128.6906   40.3758 O.2     446 GLU451     -0.5000 BACKBONE|DICT|DIRECT
   3508 CB        115.8290  129.5755   37.6697 C.3     446 GLU451     -0.1200 DICT
   3509 CG        114.6326  129.0892   36.8179 C.3     446 GLU451     -0.2200 DICT
   3510 CD        113.9410  130.2141   36.0402 C.2     446 GLU451      0.7000 DICT
   3511 OE1       113.1243  130.9342   36.6596 O.co2   446 GLU451     -0.8000 DICT
   3512 OE2       114.2581  130.3537   34.8391 O.co2   446 GLU451     -0.8000 DICT
   3513 N         113.5481  130.4498   40.3508 N.am    447 ARG452     -0.5000 BACKBONE|DICT|DIRECT
   3514 CA        112.6290  130.0800   41.4337 C.3     447 ARG452      0.1400 BACKBONE|DICT|DIRECT
   3515 C         111.8444  128.7731   41.1967 C.2     447 ARG452      0.5000 BACKBONE|DICT|DIRECT
   3516 O         111.2916  128.2302   42.1524 O.2     447 ARG452     -0.5000 BACKBONE|DICT|DIRECT
   3517 CB        111.6648  131.2630   41.7650 C.3     447 ARG452     -0.1200 DICT
   3518 CG        111.9141  132.5754   40.9874 C.3     447 ARG452     -0.0500 DICT
   3519 CD        111.3755  132.5206   39.5412 C.3     447 ARG452      0.1900 DICT
   3520 NE        112.1553  133.3512   38.6113 N.pl3   447 ARG452     -0.7000 DICT
   3521 CZ        112.3534  134.6803   38.6590 C.cat   447 ARG452      0.6399 DICT
   3522 NH1       111.7837  135.4497   39.5968 N.pl3   447 ARG452     -0.8000 DICT
   3523 NH2       113.1431  135.2485   37.7404 N.pl3   447 ARG452     -0.8000 DICT
   3524 N         111.7958  128.3057   39.9377 N.am    448 ARG453     -0.5000 BACKBONE|DICT|DIRECT
   3525 CA        111.0338  127.1335   39.5028 C.3     448 ARG453      0.1400 BACKBONE|DICT|DIRECT
   3526 C         111.7456  125.7928   39.7766 C.2     448 ARG453      0.5000 BACKBONE|DICT|DIRECT
   3527 O         111.0804  124.7576   39.7449 O.2     448 ARG453     -0.5000 BACKBONE|DICT|DIRECT
   3528 CB        110.6531  127.2636   38.0055 C.3     448 ARG453     -0.1200 DICT
   3529 CG        110.3986  128.7092   37.5250 C.3     448 ARG453     -0.0500 DICT
   3530 CD        109.5962  128.8279   36.2211 C.3     448 ARG453      0.1900 DICT
   3531 NE        108.1536  128.6710   36.4618 N.pl3   448 ARG453     -0.7000 DICT
   3532 CZ        107.2012  128.5210   35.5265 C.cat   448 ARG453      0.6399 DICT
   3533 NH1       107.5092  128.4115   34.2267 N.pl3   448 ARG453     -0.8000 DICT
   3534 NH2       105.9169  128.4874   35.9040 N.pl3   448 ARG453     -0.8000 DICT
   3535 N         113.0670  125.8324   40.0310 N.am    449 ASP454     -0.5000 BACKBONE|DICT|DIRECT
   3536 CA        113.9411  124.6630   40.1708 C.3     449 ASP454      0.1400 BACKBONE|DICT|DIRECT
   3537 C         114.2283  124.3037   41.6415 C.2     449 ASP454      0.5000 BACKBONE|DICT|DIRECT
   3538 O         115.3739  124.0097   41.9709 O.2     449 ASP454     -0.5000 BACKBONE|DICT|DIRECT
   3539 CB        115.2482  124.7523   39.3333 C.3     449 ASP454     -0.2200 DICT
   3540 CG        115.0644  124.9640   37.8262 C.2     449 ASP454      0.7000 DICT
   3541 OD1       115.7034  124.1927   37.0779 O.co2   449 ASP454     -0.8000 DICT
   3542 OD2       114.3599  125.9197   37.4369 O.co2   449 ASP454     -0.8000 DICT
   3543 N         113.1828  124.2611   42.4865 N.am    450 GLN455     -0.5000 BACKBONE|DICT|DIRECT
   3544 CA        113.1511  123.6287   43.8201 C.3     450 GLN455      0.1400 BACKBONE|DICT|DIRECT
   3545 C         114.0222  124.2365   44.9435 C.2     450 GLN455      0.5000 BACKBONE|DICT|DIRECT
   3546 O         113.8751  123.7971   46.0847 O.2     450 GLN455     -0.5000 BACKBONE|DICT|DIRECT
   3547 CB        113.3475  122.0851   43.7210 C.3     450 GLN455     -0.1200 DICT
   3548 CG        112.0622  121.2831   43.4262 C.3     450 GLN455     -0.1200 DICT
   3549 CD        111.4459  121.5692   42.0551 C.2     450 GLN455      0.5000 DICT
   3550 NE2       110.1368  121.8221   42.0161 N.am    450 GLN455     -0.7600 DICT
   3551 OE1       112.1383  121.5442   41.0406 O.2     450 GLN455     -0.5000 DICT
   3552 N         114.8777  125.2295   44.6467 N.am    451 TYR456     -0.5000 BACKBONE|DICT|DIRECT
   3553 CA        115.6875  125.9376   45.6431 C.3     451 TYR456      0.1400 BACKBONE|DICT|DIRECT
   3554 C         114.8103  126.7940   46.5730 C.2     451 TYR456      0.5000 BACKBONE|DICT|DIRECT
   3555 O         113.8199  127.3723   46.1220 O.2     451 TYR456     -0.5000 BACKBONE|DICT|DIRECT
   3556 CB        116.7309  126.8233   44.9335 C.3     451 TYR456     -0.0050 DICT
   3557 CG        117.7831  126.0783   44.1287 C.ar    451 TYR456     -0.1150 DICT
   3558 CD1       118.9029  125.5134   44.7747 C.ar    451 TYR456     -0.1150 DICT
   3559 CD2       117.6715  125.9876   42.7252 C.ar    451 TYR456     -0.1150 DICT
   3560 CE1       119.9180  124.8935   44.0202 C.ar    451 TYR456     -0.1150 DICT
   3561 CE2       118.6893  125.3755   41.9693 C.ar    451 TYR456     -0.1150 DICT
   3562 CZ        119.8186  124.8363   42.6155 C.ar    451 TYR456      0.1500 DICT
   3563 OH        120.8125  124.2584   41.8814 O.3     451 TYR456     -0.5850 DICT
   3564 N         115.2132  126.8744   47.8504 N.am    452 THR457     -0.5000 BACKBONE|DICT|DIRECT
   3565 CA        114.5821  127.7096   48.8752 C.3     452 THR457      0.1400 BACKBONE|DICT|DIRECT
   3566 C         114.8259  129.2133   48.6158 C.2     452 THR457      0.5000 BACKBONE|DICT|DIRECT
   3567 O         115.7294  129.5756   47.8589 O.2     452 THR457     -0.5000 BACKBONE|DICT|DIRECT
   3568 CB        115.1191  127.3586   50.2940 C.3     452 THR457      0.2050 DICT
   3569 CG2       115.0103  125.8654   50.6448 C.3     452 THR457     -0.1800 DICT
   3570 OG1       116.4500  127.7929   50.5077 O.3     452 THR457     -0.6830 DICT
   3571 N         114.0184  130.0686   49.2666 N.am    453 LYS458     -0.5000 BACKBONE|DICT|DIRECT
   3572 CA        114.1432  131.5253   49.1680 C.3     453 LYS458      0.1400 BACKBONE|DICT|DIRECT
   3573 C         115.4604  132.0639   49.7642 C.2     453 LYS458      0.5000 BACKBONE|DICT|DIRECT
   3574 O         115.9763  133.0598   49.2633 O.2     453 LYS458     -0.5000 BACKBONE|DICT|DIRECT
   3575 CB        112.8965  132.1947   49.7924 C.3     453 LYS458     -0.1200 DICT
   3576 CG        112.8257  133.7315   49.6544 C.3     453 LYS458     -0.1200 DICT
   3577 CD        112.7878  134.2142   48.1936 C.3     453 LYS458     -0.1200 DICT
   3578 CE        112.7429  135.7404   48.0614 C.3     453 LYS458      0.1900 DICT
   3579 NZ        112.5899  136.1460   46.6534 N.4     453 LYS458     -0.3000 DICT
   3580 N         116.0031  131.3807   50.7863 N.am    454 ALA459     -0.5000 BACKBONE|DICT|DIRECT
   3581 CA        117.2908  131.7050   51.3994 C.3     454 ALA459      0.1400 BACKBONE|DICT|DIRECT
   3582 C         118.4899  131.3978   50.4792 C.2     454 ALA459      0.5000 BACKBONE|DICT|DIRECT
   3583 O         119.4696  132.1415   50.5141 O.2     454 ALA459     -0.5000 BACKBONE|DICT|DIRECT
   3584 CB        117.3968  130.9592   52.7357 C.3     454 ALA459     -0.1800 DICT
   3585 N         118.3714  130.3462   49.6468 N.am    455 GLU460     -0.5000 BACKBONE|DICT|DIRECT
   3586 CA        119.3347  129.9843   48.6021 C.3     455 GLU460      0.1400 BACKBONE|DICT|DIRECT
   3587 C         119.3444  130.9623   47.4177 C.2     455 GLU460      0.5000 BACKBONE|DICT|DIRECT
   3588 O         120.4176  131.2003   46.8666 O.2     455 GLU460     -0.5000 BACKBONE|DICT|DIRECT
   3589 CB        119.0579  128.5536   48.1077 C.3     455 GLU460     -0.1200 DICT
   3590 CG        119.5139  127.4844   49.1089 C.3     455 GLU460     -0.2200 DICT
   3591 CD        119.0551  126.0896   48.6980 C.2     455 GLU460      0.7000 DICT
   3592 OE1       117.8231  125.9067   48.6056 O.co2   455 GLU460     -0.8000 DICT
   3593 OE2       119.9273  125.2231   48.4829 O.co2   455 GLU460     -0.8000 DICT
   3594 N         118.1742  131.5306   47.0715 N.am    456 GLU461     -0.5000 BACKBONE|DICT|DIRECT
   3595 CA        118.0237  132.5908   46.0704 C.3     456 GLU461      0.1400 BACKBONE|DICT|DIRECT
   3596 C         118.7714  133.8764   46.4768 C.2     456 GLU461      0.5000 BACKBONE|DICT|DIRECT
   3597 O         119.4588  134.4574   45.6391 O.2     456 GLU461     -0.5000 BACKBONE|DICT|DIRECT
   3598 CB        116.5185  132.8372   45.8114 C.3     456 GLU461     -0.1200 DICT
   3599 CG        116.1886  133.9527   44.7927 C.3     456 GLU461     -0.2200 DICT
   3600 CD        114.6947  134.2798   44.7128 C.2     456 GLU461      0.7000 DICT
   3601 OE1       113.8690  133.3759   44.9657 O.co2   456 GLU461     -0.8000 DICT
   3602 OE2       114.3906  135.4599   44.4323 O.co2   456 GLU461     -0.8000 DICT
   3603 N         118.6488  134.2694   47.7576 N.am    457 ILE462     -0.5000 BACKBONE|DICT|DIRECT
   3604 CA        119.3264  135.4282   48.3467 C.3     457 ILE462      0.1400 BACKBONE|DICT|DIRECT
   3605 C         120.8528  135.2312   48.4758 C.2     457 ILE462      0.5000 BACKBONE|DICT|DIRECT
   3606 O         121.5949  136.1690   48.1806 O.2     457 ILE462     -0.5000 BACKBONE|DICT|DIRECT
   3607 CB        118.7110  135.7999   49.7328 C.3     457 ILE462     -0.0600 DICT
   3608 CG1       117.2350  136.2531   49.6041 C.3     457 ILE462     -0.1200 DICT
   3609 CG2       119.5148  136.8250   50.5669 C.3     457 ILE462     -0.1800 DICT
   3610 CD1       116.9923  137.4933   48.7294 C.3     457 ILE462     -0.1800 DICT
   3611 N         121.2913  134.0185   48.8659 N.am    458 LEU463     -0.5000 BACKBONE|DICT|DIRECT
   3612 CA        122.7032  133.6217   48.9299 C.3     458 LEU463      0.1400 BACKBONE|DICT|DIRECT
   3613 C         123.3777  133.6590   47.5479 C.2     458 LEU463      0.5000 BACKBONE|DICT|DIRECT
   3614 O         124.4618  134.2274   47.4224 O.2     458 LEU463     -0.5000 BACKBONE|DICT|DIRECT
   3615 CB        122.8219  132.2271   49.5942 C.3     458 LEU463     -0.1200 DICT
   3616 CG        124.2526  131.6357   49.6734 C.3     458 LEU463     -0.0600 DICT
   3617 CD1       125.2185  132.5405   50.4632 C.3     458 LEU463     -0.1800 DICT
   3618 CD2       124.2360  130.1912   50.2098 C.3     458 LEU463     -0.1800 DICT
   3619 N         122.6994  133.0781   46.5447 N.am    459 SER464     -0.5000 BACKBONE|DICT|DIRECT
   3620 CA        123.1092  133.0625   45.1438 C.3     459 SER464      0.1400 BACKBONE|DICT|DIRECT
   3621 C         123.2110  134.4726   44.5414 C.2     459 SER464      0.5000 BACKBONE|DICT|DIRECT
   3622 O         124.2056  134.7538   43.8796 O.2     459 SER464     -0.5000 BACKBONE|DICT|DIRECT
   3623 CB        122.1391  132.1632   44.3580 C.3     459 SER464      0.1450 DICT
   3624 OG        122.4501  132.0973   42.9842 O.3     459 SER464     -0.6830 DICT
   3625 N         122.2221  135.3420   44.8222 N.am    460 ARG465     -0.5000 BACKBONE|DICT|DIRECT
   3626 CA        122.1954  136.7306   44.3586 C.3     460 ARG465      0.1400 BACKBONE|DICT|DIRECT
   3627 C         123.3604  137.5741   44.9068 C.2     460 ARG465      0.5000 BACKBONE|DICT|DIRECT
   3628 O         123.9428  138.3465   44.1452 O.2     460 ARG465     -0.5000 BACKBONE|DICT|DIRECT
   3629 CB        120.8225  137.3718   44.6737 C.3     460 ARG465     -0.1200 DICT
   3630 CG        120.6274  138.7662   44.0462 C.3     460 ARG465     -0.0500 DICT
   3631 CD        120.4062  138.7090   42.5251 C.3     460 ARG465      0.1900 DICT
   3632 NE        120.5953  140.0134   41.8806 N.pl3   460 ARG465     -0.7000 DICT
   3633 CZ        121.7782  140.4787   41.4423 C.cat   460 ARG465      0.6399 DICT
   3634 NH1       122.9138  139.7909   41.6229 N.pl3   460 ARG465     -0.8000 DICT
   3635 NH2       121.8384  141.6494   40.7973 N.pl3   460 ARG465     -0.8000 DICT
   3636 N         123.6911  137.3814   46.1960 N.am    461 SER466     -0.5000 BACKBONE|DICT|DIRECT
   3637 CA        124.8214  138.0193   46.8694 C.3     461 SER466      0.1400 BACKBONE|DICT|DIRECT
   3638 C         126.1744  137.5562   46.2976 C.2     461 SER466      0.5000 BACKBONE|DICT|DIRECT
   3639 O         127.0001  138.4081   45.9811 O.2     461 SER466     -0.5000 BACKBONE|DICT|DIRECT
   3640 CB        124.7037  137.7936   48.3917 C.3     461 SER466      0.1450 DICT
   3641 OG        125.7434  138.4293   49.1134 O.3     461 SER466     -0.6830 DICT
   3642 N         126.3582  136.2345   46.1236 N.am    462 ILE467     -0.5000 BACKBONE|DICT|DIRECT
   3643 CA        127.5591  135.6296   45.5334 C.3     462 ILE467      0.1400 BACKBONE|DICT|DIRECT
   3644 C         127.8027  136.0660   44.0708 C.2     462 ILE467      0.5000 BACKBONE|DICT|DIRECT
   3645 O         128.9385  136.3933   43.7319 O.2     462 ILE467     -0.5000 BACKBONE|DICT|DIRECT
   3646 CB        127.5368  134.0714   45.6627 C.3     462 ILE467     -0.0600 DICT
   3647 CG1       127.7762  133.6631   47.1368 C.3     462 ILE467     -0.1200 DICT
   3648 CG2       128.5209  133.3101   44.7433 C.3     462 ILE467     -0.1800 DICT
   3649 CD1       127.4492  132.1966   47.4553 C.3     462 ILE467     -0.1800 DICT
   3650 N         126.7333  136.1192   43.2583 N.am    463 VAL468     -0.5000 BACKBONE|DICT|DIRECT
   3651 CA        126.7447  136.6057   41.8747 C.3     463 VAL468      0.1400 BACKBONE|DICT|DIRECT
   3652 C         127.1360  138.0961   41.7575 C.2     463 VAL468      0.5000 BACKBONE|DICT|DIRECT
   3653 O         127.8791  138.4403   40.8381 O.2     463 VAL468     -0.5000 BACKBONE|DICT|DIRECT
   3654 CB        125.3700  136.3339   41.1860 C.3     463 VAL468     -0.0600 DICT
   3655 CG1       125.0487  137.1657   39.9263 C.3     463 VAL468     -0.1800 DICT
   3656 CG2       125.2317  134.8375   40.8531 C.3     463 VAL468     -0.1800 DICT
   3657 N         126.6801  138.9321   42.7094 N.am    464 LYS469     -0.5000 BACKBONE|DICT|DIRECT
   3658 CA        127.0372  140.3496   42.8019 C.3     464 LYS469      0.1400 BACKBONE|DICT|DIRECT
   3659 C         128.5130  140.5712   43.1881 C.2     464 LYS469      0.5000 BACKBONE|DICT|DIRECT
   3660 O         129.1582  141.4206   42.5784 O.2     464 LYS469     -0.5000 BACKBONE|DICT|DIRECT
   3661 CB        126.0513  141.0761   43.7501 C.3     464 LYS469     -0.1200 DICT
   3662 CG        126.3219  142.5802   43.9934 C.3     464 LYS469     -0.1200 DICT
   3663 CD        126.3148  143.4591   42.7294 C.3     464 LYS469     -0.1200 DICT
   3664 CE        124.9183  143.6727   42.1313 C.3     464 LYS469      0.1900 DICT
   3665 NZ        125.0061  144.2933   40.7991 N.4     464 LYS469     -0.3000 DICT
   3666 N         129.0247  139.8002   44.1644 N.am    465 ARG470     -0.5000 BACKBONE|DICT|DIRECT
   3667 CA        130.4132  139.8682   44.6367 C.3     465 ARG470      0.1400 BACKBONE|DICT|DIRECT
   3668 C         131.4331  139.3893   43.5863 C.2     465 ARG470      0.5000 BACKBONE|DICT|DIRECT
   3669 O         132.4764  140.0227   43.4514 O.2     465 ARG470     -0.5000 BACKBONE|DICT|DIRECT
   3670 CB        130.5653  139.0700   45.9465 C.3     465 ARG470     -0.1200 DICT
   3671 CG        129.8039  139.6649   47.1445 C.3     465 ARG470     -0.0500 DICT
   3672 CD        129.7845  138.6954   48.3329 C.3     465 ARG470      0.1900 DICT
   3673 NE        129.1487  139.2673   49.5249 N.pl3   465 ARG470     -0.7000 DICT
   3674 CZ        129.7068  140.1244   50.3954 C.cat   465 ARG470      0.6399 DICT
   3675 NH1       130.9325  140.6321   50.2083 N.pl3   465 ARG470     -0.8000 DICT
   3676 NH2       129.0178  140.4780   51.4843 N.pl3   465 ARG470     -0.8000 DICT
   3677 N         131.1146  138.3169   42.8396 N.am    466 TRP471     -0.5000 BACKBONE|DICT|DIRECT
   3678 CA        131.9281  137.8180   41.7237 C.3     466 TRP471      0.1400 BACKBONE|DICT|DIRECT
   3679 C         131.9730  138.7986   40.5358 C.2     466 TRP471      0.5000 BACKBONE|DICT|DIRECT
   3680 O         133.0358  138.9497   39.9329 O.2     466 TRP471     -0.5000 BACKBONE|DICT|DIRECT
   3681 CB        131.4288  136.4255   41.2761 C.3     466 TRP471     -0.1200 DICT
   3682 CG        132.0790  135.2208   41.9055 C.ar    466 TRP471      0.0750 DICT
   3683 CD1       132.6485  134.2163   41.1986 C.ar    466 TRP471     -0.1150 DICT
   3684 CD2       132.2304  134.8426   43.3148 C.ar    466 TRP471     -0.0550 DICT
   3685 CE2       132.8815  133.5697   43.3709 C.ar    466 TRP471      0.1300 DICT
   3686 CE3       131.8889  135.4302   44.5577 C.ar    466 TRP471     -0.1150 DICT
   3687 NE1       133.1111  133.2405   42.0532 N.pl3   466 TRP471     -0.5700 DICT
   3688 CZ2       133.1546  132.9116   44.5830 C.ar    466 TRP471     -0.1150 DICT
   3689 CZ3       132.1595  134.7826   45.7804 C.ar    466 TRP471     -0.1150 DICT
   3690 CH2       132.7851  133.5220   45.7949 C.ar    466 TRP471     -0.1150 DICT
   3691 N         130.8407  139.4629   40.2429 N.am    467 ALA472     -0.5000 BACKBONE|DICT|DIRECT
   3692 CA        130.7324  140.4736   39.1916 C.3     467 ALA472      0.1400 BACKBONE|DICT|DIRECT
   3693 C         131.4559  141.7831   39.5354 C.2     467 ALA472      0.5000 BACKBONE|DICT|DIRECT
   3694 O         132.1448  142.3142   38.6691 O.2     467 ALA472     -0.5000 BACKBONE|DICT|DIRECT
   3695 CB        129.2574  140.7290   38.8717 C.3     467 ALA472     -0.1800 DICT
   3696 N         131.3270  142.2595   40.7866 N.am    468 ASN473     -0.5000 BACKBONE|DICT|DIRECT
   3697 CA        132.0267  143.4468   41.2948 C.3     468 ASN473      0.1400 BACKBONE|DICT|DIRECT
   3698 C         133.5362  143.2144   41.4693 C.2     468 ASN473      0.5000 BACKBONE|DICT|DIRECT
   3699 O         134.2892  144.1785   41.3494 O.2     468 ASN473     -0.5000 BACKBONE|DICT|DIRECT
   3700 CB        131.3779  143.9225   42.6165 C.3     468 ASN473     -0.1200 DICT
   3701 CG        130.0083  144.5966   42.4482 C.2     468 ASN473      0.5000 DICT
   3702 ND2       129.3812  144.9561   43.5679 N.am    468 ASN473     -0.7600 DICT
   3703 OD1       129.5209  144.8091   41.3390 O.2     468 ASN473     -0.5000 DICT
   3704 N         133.9671  141.9603   41.6914 N.am    469 PHE474     -0.5000 BACKBONE|DICT|DIRECT
   3705 CA        135.3780  141.5829   41.6427 C.3     469 PHE474      0.1400 BACKBONE|DICT|DIRECT
   3706 C         135.9410  141.6092   40.2154 C.2     469 PHE474      0.5000 BACKBONE|DICT|DIRECT
   3707 O         137.0537  142.0917   40.0225 O.2     469 PHE474     -0.5000 BACKBONE|DICT|DIRECT
   3708 CB        135.6073  140.2228   42.3233 C.3     469 PHE474     -0.0050 DICT
   3709 CG        137.0493  139.7438   42.2876 C.ar    469 PHE474     -0.1150 DICT
   3710 CD1       138.0027  140.3131   43.1580 C.ar    469 PHE474     -0.1150 DICT
   3711 CD2       137.4892  138.8959   41.2489 C.ar    469 PHE474     -0.1150 DICT
   3712 CE1       139.3473  140.0016   43.0145 C.ar    469 PHE474     -0.1150 DICT
   3713 CE2       138.8380  138.6030   41.1166 C.ar    469 PHE474     -0.1150 DICT
   3714 CZ        139.7596  139.1527   41.9954 C.ar    469 PHE474     -0.1150 DICT
   3715 N         135.1686  141.0994   39.2430 N.am    470 ALA475     -0.5000 BACKBONE|DICT|DIRECT
   3716 CA        135.5639  141.0775   37.8384 C.3     470 ALA475      0.1400 BACKBONE|DICT|DIRECT
   3717 C         135.6622  142.4844   37.2224 C.2     470 ALA475      0.5000 BACKBONE|DICT|DIRECT
   3718 O         136.5884  142.7414   36.4535 O.2     470 ALA475     -0.5000 BACKBONE|DICT|DIRECT
   3719 CB        134.6000  140.1787   37.0489 C.3     470 ALA475     -0.1800 DICT
   3720 N         134.7143  143.3619   37.5907 N.am    471 LYS476     -0.5000 BACKBONE|DICT|DIRECT
   3721 CA        134.6060  144.7410   37.1217 C.3     471 LYS476      0.1400 BACKBONE|DICT|DIRECT
   3722 C         135.5931  145.6937   37.8177 C.2     471 LYS476      0.5000 BACKBONE|DICT|DIRECT
   3723 O         136.2233  146.4913   37.1245 O.2     471 LYS476     -0.5000 BACKBONE|DICT|DIRECT
   3724 CB        133.1572  145.2347   37.3321 C.3     471 LYS476     -0.1200 DICT
   3725 CG        132.1067  144.5623   36.4294 C.3     471 LYS476     -0.1200 DICT
   3726 CD        130.6699  144.8273   36.9083 C.3     471 LYS476     -0.1200 DICT
   3727 CE        129.6245  144.0427   36.1032 C.3     471 LYS476      0.1900 DICT
   3728 NZ        128.2634  144.2663   36.6200 N.4     471 LYS476     -0.3000 DICT
   3729 N         135.6722  145.6264   39.1601 N.am    472 TYR477     -0.5000 BACKBONE|DICT|DIRECT
   3730 CA        136.2826  146.6703   39.9970 C.3     472 TYR477      0.1400 BACKBONE|DICT|DIRECT
   3731 C         137.4202  146.1611   40.9037 C.2     472 TYR477      0.5000 BACKBONE|DICT|DIRECT
   3732 O         138.0945  146.9920   41.5116 O.2     472 TYR477     -0.5000 BACKBONE|DICT|DIRECT
   3733 CB        135.1853  147.3556   40.8509 C.3     472 TYR477     -0.0050 DICT
   3734 CG        133.9159  147.7468   40.1055 C.ar    472 TYR477     -0.1150 DICT
   3735 CD1       133.9725  148.6624   39.0335 C.ar    472 TYR477     -0.1150 DICT
   3736 CD2       132.6760  147.1768   40.4673 C.ar    472 TYR477     -0.1150 DICT
   3737 CE1       132.8043  148.9886   38.3166 C.ar    472 TYR477     -0.1150 DICT
   3738 CE2       131.5075  147.5039   39.7527 C.ar    472 TYR477     -0.1150 DICT
   3739 CZ        131.5720  148.4068   38.6730 C.ar    472 TYR477      0.1500 DICT
   3740 OH        130.4436  148.7165   37.9716 O.3     472 TYR477     -0.5850 DICT
   3741 N         137.6311  144.8357   40.9888 N.am    473 GLY478     -0.5000 BACKBONE|DICT|DIRECT
   3742 CA        138.7055  144.2222   41.7782 C.3     473 GLY478      0.0800 BACKBONE|DICT|DIRECT
   3743 C         138.3970  144.1315   43.2818 C.2     473 GLY478      0.5000 BACKBONE|DICT|DIRECT
   3744 O         139.3178  143.8686   44.0547 O.2     473 GLY478     -0.5000 BACKBONE|DICT|DIRECT
   3745 N         137.1374  144.3498   43.6989 N.am    474 ASN479     -0.5000 BACKBONE|DICT|DIRECT
   3746 CA        136.7233  144.3835   45.1012 C.3     474 ASN479      0.1400 BACKBONE|DICT|DIRECT
   3747 C         135.3844  143.6166   45.2271 C.2     474 ASN479      0.5000 BACKBONE|DICT|DIRECT
   3748 O         134.4019  144.0679   44.6349 O.2     474 ASN479     -0.5000 BACKBONE|DICT|DIRECT
   3749 CB        136.5748  145.8710   45.5190 C.3     474 ASN479     -0.1200 DICT
   3750 CG        136.7495  146.1401   47.0187 C.2     474 ASN479      0.5000 DICT
   3751 ND2       136.6480  147.4106   47.4118 N.am    474 ASN479     -0.7600 DICT
   3752 OD1       136.9642  145.2317   47.8180 O.2     474 ASN479     -0.5000 DICT
   3753 N         135.3517  142.4627   45.9424 N.am    475 PRO480     -0.1400 BACKBONE|DICT|DIRECT
   3754 CA        134.1841  141.5596   45.9482 C.3     475 PRO480      0.0100 BACKBONE|DICT|DIRECT
   3755 C         133.0891  141.9522   46.9639 C.2     475 PRO480      0.5000 BACKBONE|DICT|DIRECT
   3756 O         132.6893  141.1249   47.7829 O.2     475 PRO480     -0.5000 BACKBONE|DICT|DIRECT
   3757 CB        134.8290  140.2009   46.2703 C.3     475 PRO480     -0.1200 DICT
   3758 CG        135.9292  140.5500   47.2515 C.3     475 PRO480     -0.1200 DICT
   3759 CD        136.4589  141.8701   46.6999 C.3     475 PRO480     -0.0500 DICT
   3760 N         132.6251  143.2071   46.9107 N.am    476 GLN481     -0.5000 BACKBONE|DICT|DIRECT
   3761 CA        131.6487  143.7466   47.8547 C.3     476 GLN481      0.1400 BACKBONE|DICT|DIRECT
   3762 C         130.2223  143.6384   47.3036 C.2     476 GLN481      0.5000 BACKBONE|DICT|DIRECT
   3763 O         130.0200  143.7055   46.0918 O.2     476 GLN481     -0.5000 BACKBONE|DICT|DIRECT
   3764 CB        131.9914  145.2263   48.1469 C.3     476 GLN481     -0.1200 DICT
   3765 CG        133.4247  145.4909   48.6587 C.3     476 GLN481     -0.1200 DICT
   3766 CD        133.8470  144.6493   49.8679 C.2     476 GLN481      0.5000 DICT
   3767 NE2       135.1435  144.3563   49.9706 N.am    476 GLN481     -0.7600 DICT
   3768 OE1       133.0255  144.2857   50.7062 O.2     476 GLN481     -0.5000 DICT
   3769 N         129.2633  143.5389   48.2344 N.am    477 GLU482     -0.5000 BACKBONE|DICT|DIRECT
   3770 CA        127.8487  143.8163   48.0101 C.3     477 GLU482      0.1400 BACKBONE|DICT|DIRECT
   3771 C         127.6014  145.1079   48.8074 C.2     477 GLU482      0.5000 BACKBONE|DICT|DIRECT
   3772 O         127.7324  145.0995   50.0318 O.2     477 GLU482     -0.5000 BACKBONE|DICT|DIRECT
   3773 CB        127.0134  142.5994   48.4841 C.3     477 GLU482     -0.1200 DICT
   3774 CG        125.5396  142.5553   48.0169 C.3     477 GLU482     -0.2200 DICT
   3775 CD        124.6845  143.7432   48.4610 C.2     477 GLU482      0.7000 DICT
   3776 OE1       124.4487  143.8561   49.6829 O.co2   477 GLU482     -0.8000 DICT
   3777 OE2       124.3031  144.5391   47.5766 O.co2   477 GLU482     -0.8000 DICT
   3778 N         127.3254  146.2042   48.0879 N.am    478 THR483     -0.5000 BACKBONE|DICT|DIRECT
   3779 CA        127.3548  147.5638   48.6327 C.3     478 THR483      0.1400 BACKBONE|DICT|DIRECT
   3780 C         125.9598  148.1422   48.9596 C.2     478 THR483      0.5000 BACKBONE|DICT|DIRECT
   3781 O         125.9084  149.1994   49.5893 O.2     478 THR483     -0.5000 BACKBONE|DICT|DIRECT
   3782 CB        128.0523  148.5231   47.6240 C.3     478 THR483      0.2050 DICT
   3783 CG2       129.4594  148.0635   47.2046 C.3     478 THR483     -0.1800 DICT
   3784 OG1       127.2778  148.7546   46.4589 O.3     478 THR483     -0.6830 DICT
   3785 N         124.8704  147.4815   48.5276 N.am    479 GLN484     -0.5000 BACKBONE|DICT|DIRECT
   3786 CA        123.5234  148.0589   48.5397 C.3     479 GLN484      0.1400 BACKBONE|DICT|DIRECT
   3787 C         122.6499  147.6038   49.7191 C.2     479 GLN484      0.5000 BACKBONE|DICT|DIRECT
   3788 O         121.9241  148.4350   50.2648 O.2     479 GLN484     -0.5000 BACKBONE|DICT|DIRECT
   3789 CB        122.8255  147.7498   47.1987 C.3     479 GLN484     -0.1200 DICT
   3790 CG        123.5006  148.4431   45.9982 C.3     479 GLN484     -0.1200 DICT
   3791 CD        122.7881  148.1626   44.6739 C.2     479 GLN484      0.5000 DICT
   3792 NE2       122.5675  149.2060   43.8715 N.am    479 GLN484     -0.7600 DICT
   3793 OE1       122.4682  147.0184   44.3588 O.2     479 GLN484     -0.5000 DICT
   3794 N         122.6994  146.3074   50.0701 N.am    480 ASN485     -0.5000 BACKBONE|DICT|DIRECT
   3795 CA        121.7060  145.6626   50.9431 C.3     480 ASN485      0.1400 BACKBONE|DICT|DIRECT
   3796 C         122.2575  145.3709   52.3520 C.2     480 ASN485      0.5000 BACKBONE|DICT|DIRECT
   3797 O         121.9135  144.3429   52.9364 O.2     480 ASN485     -0.5000 BACKBONE|DICT|DIRECT
   3798 CB        121.1405  144.3873   50.2616 C.3     480 ASN485     -0.1200 DICT
   3799 CG        120.5556  144.6266   48.8636 C.2     480 ASN485      0.5000 DICT
   3800 ND2       120.7726  143.6836   47.9451 N.am    480 ASN485     -0.7600 DICT
   3801 OD1       119.9033  145.6389   48.6164 O.2     480 ASN485     -0.5000 DICT
   3802 N         123.0747  146.2980   52.8890 N.am    481 GLN486     -0.5000 BACKBONE|DICT|DIRECT
   3803 CA        123.6111  146.3040   54.2613 C.3     481 GLN486      0.1400 BACKBONE|DICT|DIRECT
   3804 C         124.4805  145.0713   54.6103 C.2     481 GLN486      0.5000 BACKBONE|DICT|DIRECT
   3805 O         124.5528  144.6776   55.7750 O.2     481 GLN486     -0.5000 BACKBONE|DICT|DIRECT
   3806 N         125.1215  144.4786   53.5894 N.am    482 SER487     -0.5000 BACKBONE|DICT|DIRECT
   3807 CA        125.9339  143.2684   53.7002 C.3     482 SER487      0.1400 BACKBONE|DICT|DIRECT
   3808 C         127.2602  143.4906   54.4468 C.2     482 SER487      0.5000 BACKBONE|DICT|DIRECT
   3809 O         127.7895  144.6033   54.4528 O.2     482 SER487     -0.5000 BACKBONE|DICT|DIRECT
   3810 CB        126.2143  142.7386   52.2839 C.3     482 SER487      0.1450 DICT
   3811 OG        125.1103  142.0201   51.7787 O.3     482 SER487     -0.6830 DICT
   3812 N         127.7874  142.3943   55.0182 N.am    483 THR488     -0.5000 BACKBONE|DICT|DIRECT
   3813 CA        129.1054  142.3127   55.6501 C.3     483 THR488      0.1400 BACKBONE|DICT|DIRECT
   3814 C         130.2274  142.6123   54.6339 C.2     483 THR488      0.5000 BACKBONE|DICT|DIRECT
   3815 O         130.3403  141.9048   53.6306 O.2     483 THR488     -0.5000 BACKBONE|DICT|DIRECT
   3816 CB        129.3422  140.8898   56.2342 C.3     483 THR488      0.2050 DICT
   3817 CG2       130.7112  140.6585   56.9004 C.3     483 THR488     -0.1800 DICT
   3818 OG1       128.3433  140.6125   57.1959 O.3     483 THR488     -0.6830 DICT
   3819 N         131.0217  143.6607   54.9104 N.am    484 SER489     -0.5000 BACKBONE|DICT|DIRECT
   3820 CA        132.1671  144.0645   54.0922 C.3     484 SER489      0.1400 BACKBONE|DICT|DIRECT
   3821 C         133.2892  143.0168   54.1867 C.2     484 SER489      0.5000 BACKBONE|DICT|DIRECT
   3822 O         133.6722  142.6589   55.2986 O.2     484 SER489     -0.5000 BACKBONE|DICT|DIRECT
   3823 CB        132.6393  145.4630   54.5399 C.3     484 SER489      0.1450 DICT
   3824 OG        133.7150  145.9304   53.7487 O.3     484 SER489     -0.6830 DICT
   3825 N         133.7665  142.5433   53.0247 N.am    485 TRP490     -0.5000 BACKBONE|DICT|DIRECT
   3826 CA        134.7738  141.4904   52.8976 C.3     485 TRP490      0.1400 BACKBONE|DICT|DIRECT
   3827 C         136.1806  142.1304   52.9909 C.2     485 TRP490      0.5000 BACKBONE|DICT|DIRECT
   3828 O         136.5572  142.8521   52.0661 O.2     485 TRP490     -0.5000 BACKBONE|DICT|DIRECT
   3829 CB        134.5303  140.7887   51.5395 C.3     485 TRP490     -0.1200 DICT
   3830 CG        135.2549  139.5033   51.2311 C.ar    485 TRP490      0.0750 DICT
   3831 CD1       136.3809  139.0316   51.8185 C.ar    485 TRP490     -0.1150 DICT
   3832 CD2       134.9185  138.5233   50.1996 C.ar    485 TRP490     -0.0550 DICT
   3833 CE2       135.9132  137.5004   50.1956 C.ar    485 TRP490      0.1300 DICT
   3834 CE3       133.8691  138.3911   49.2609 C.ar    485 TRP490     -0.1150 DICT
   3835 NE1       136.7660  137.8542   51.2171 N.pl3   485 TRP490     -0.5700 DICT
   3836 CZ2       135.8915  136.4320   49.2828 C.ar    485 TRP490     -0.1150 DICT
   3837 CZ3       133.8170  137.3089   48.3601 C.ar    485 TRP490     -0.1150 DICT
   3838 CH2       134.8309  136.3340   48.3647 C.ar    485 TRP490     -0.1150 DICT
   3839 N         136.9335  141.8794   54.0892 N.am    486 PRO491     -0.1400 BACKBONE|DICT|DIRECT
   3840 CA        138.2836  142.4431   54.2673 C.3     486 PRO491      0.0100 BACKBONE|DICT|DIRECT
   3841 C         139.3344  141.7626   53.3734 C.2     486 PRO491      0.5000 BACKBONE|DICT|DIRECT
   3842 O         139.1887  140.5870   53.0333 O.2     486 PRO491     -0.5000 BACKBONE|DICT|DIRECT
   3843 CB        138.5755  142.1846   55.7540 C.3     486 PRO491     -0.1200 DICT
   3844 CG        137.8383  140.8933   56.0561 C.3     486 PRO491     -0.1200 DICT
   3845 CD        136.5744  141.0248   55.2229 C.3     486 PRO491     -0.0500 DICT
   3846 N         140.3956  142.5153   53.0448 N.am    487 VAL492     -0.5000 BACKBONE|DICT|DIRECT
   3847 CA        141.5783  141.9972   52.3582 C.3     487 VAL492      0.1400 BACKBONE|DICT|DIRECT
   3848 C         142.3234  140.9814   53.2518 C.2     487 VAL492      0.5000 BACKBONE|DICT|DIRECT
   3849 O         142.6536  141.3038   54.3951 O.2     487 VAL492     -0.5000 BACKBONE|DICT|DIRECT
   3850 CB        142.5581  143.1438   51.9642 C.3     487 VAL492     -0.0600 DICT
   3851 CG1       143.9191  142.6695   51.4079 C.3     487 VAL492     -0.1800 DICT
   3852 CG2       141.9156  144.1000   50.9446 C.3     487 VAL492     -0.1800 DICT
   3853 N         142.5781  139.7849   52.6962 N.am    488 PHE493     -0.5000 BACKBONE|DICT|DIRECT
   3854 CA        143.3956  138.7381   53.3033 C.3     488 PHE493      0.1400 BACKBONE|DICT|DIRECT
   3855 C         144.8694  139.1757   53.2948 C.2     488 PHE493      0.5000 BACKBONE|DICT|DIRECT
   3856 O         145.4305  139.4261   52.2265 O.2     488 PHE493     -0.5000 BACKBONE|DICT|DIRECT
   3857 CB        143.1815  137.4032   52.5514 C.3     488 PHE493     -0.0050 DICT
   3858 CG        143.8982  136.1903   53.1354 C.ar    488 PHE493     -0.1150 DICT
   3859 CD1       145.2791  135.9894   52.9174 C.ar    488 PHE493     -0.1150 DICT
   3860 CD2       143.2203  135.3186   54.0142 C.ar    488 PHE493     -0.1150 DICT
   3861 CE1       145.9331  134.9236   53.5175 C.ar    488 PHE493     -0.1150 DICT
   3862 CE2       143.8883  134.2479   54.5932 C.ar    488 PHE493     -0.1150 DICT
   3863 CZ        145.2400  134.0505   54.3450 C.ar    488 PHE493     -0.1150 DICT
   3864 N         145.4495  139.2430   54.4977 N.am    489 LYS494     -0.5000 BACKBONE|DICT|DIRECT
   3865 CA        146.8448  139.5903   54.7529 C.3     489 LYS494      0.1400 BACKBONE|DICT|DIRECT
   3866 C         147.5017  138.4075   55.4735 C.2     489 LYS494      0.5000 BACKBONE|DICT|DIRECT
   3867 O         146.8212  137.6944   56.2102 O.2     489 LYS494     -0.5000 BACKBONE|DICT|DIRECT
   3868 CB        146.8750  140.8669   55.6206 C.3     489 LYS494     -0.1200 DICT
   3869 CG        146.3622  142.1122   54.8719 C.3     489 LYS494     -0.1200 DICT
   3870 CD        146.0446  143.2885   55.8025 C.3     489 LYS494     -0.1200 DICT
   3871 CE        145.5041  144.5026   55.0349 C.3     489 LYS494      0.1900 DICT
   3872 NZ        145.0837  145.5712   55.9558 N.4     489 LYS494     -0.3000 DICT
   3873 N         148.8142  138.2188   55.2652 N.am    490 SER495     -0.5000 BACKBONE|DICT|DIRECT
   3874 CA        149.5841  137.1109   55.8446 C.3     490 SER495      0.1400 BACKBONE|DICT|DIRECT
   3875 C         149.6892  137.1200   57.3878 C.2     490 SER495      0.5000 BACKBONE|DICT|DIRECT
   3876 O         149.9167  136.0576   57.9654 O.2     490 SER495     -0.5000 BACKBONE|DICT|DIRECT
   3877 CB        150.9561  137.0313   55.1456 C.3     490 SER495      0.1450 DICT
   3878 OG        151.7968  138.1168   55.4852 O.3     490 SER495     -0.6830 DICT
   3879 N         149.4831  138.2866   58.0247 N.am    491 THR496     -0.5000 BACKBONE|DICT|DIRECT
   3880 CA        149.4551  138.4479   59.4794 C.3     491 THR496      0.1400 BACKBONE|DICT|DIRECT
   3881 C         148.0853  138.0543   60.0735 C.2     491 THR496      0.5000 BACKBONE|DICT|DIRECT
   3882 O         148.0275  137.1290   60.8840 O.2     491 THR496     -0.5000 BACKBONE|DICT|DIRECT
   3883 CB        149.7808  139.9126   59.8915 C.3     491 THR496      0.2050 DICT
   3884 CG2       149.7104  140.2193   61.4006 C.3     491 THR496     -0.1800 DICT
   3885 OG1       151.0808  140.2380   59.4413 O.3     491 THR496     -0.6830 DICT
   3886 N         147.0229  138.7789   59.6783 N.am    492 GLU497     -0.5000 BACKBONE|DICT|DIRECT
   3887 CA        145.6866  138.6910   60.2759 C.3     492 GLU497      0.1400 BACKBONE|DICT|DIRECT
   3888 C         144.8522  137.5164   59.7369 C.2     492 GLU497      0.5000 BACKBONE|DICT|DIRECT
   3889 O         144.1354  136.8906   60.5173 O.2     492 GLU497     -0.5000 BACKBONE|DICT|DIRECT
   3890 CB        144.9470  140.0270   60.0656 C.3     492 GLU497     -0.1200 DICT
   3891 CG        145.6481  141.2331   60.7222 C.3     492 GLU497     -0.2200 DICT
   3892 CD        144.8980  142.5349   60.4483 C.2     492 GLU497      0.7000 DICT
   3893 OE1       145.1558  143.1269   59.3775 O.co2   492 GLU497     -0.8000 DICT
   3894 OE2       144.0609  142.9068   61.2992 O.co2   492 GLU497     -0.8000 DICT
   3895 N         144.9813  137.2349   58.4271 N.am    493 GLN498     -0.5000 BACKBONE|DICT|DIRECT
   3896 CA        144.3954  136.1007   57.6984 C.3     493 GLN498      0.1400 BACKBONE|DICT|DIRECT
   3897 C         142.8520  136.0798   57.7333 C.2     493 GLN498      0.5000 BACKBONE|DICT|DIRECT
   3898 O         142.2553  135.0237   57.9463 O.2     493 GLN498     -0.5000 BACKBONE|DICT|DIRECT
   3899 CB        145.0425  134.7735   58.1658 C.3     493 GLN498     -0.1200 DICT
   3900 CG        146.5742  134.7321   57.9681 C.3     493 GLN498     -0.1200 DICT
   3901 CD        147.2324  133.5343   58.6559 C.2     493 GLN498      0.5000 DICT
   3902 NE2       148.4710  133.7093   59.1188 N.am    493 GLN498     -0.7600 DICT
   3903 OE1       146.6497  132.4555   58.7494 O.2     493 GLN498     -0.5000 DICT
   3904 N         142.2425  137.2621   57.5362 N.am    494 LYS499     -0.5000 BACKBONE|DICT|DIRECT
   3905 CA        140.7952  137.4814   57.5647 C.3     494 LYS499      0.1400 BACKBONE|DICT|DIRECT
   3906 C         140.0863  136.8971   56.3308 C.2     494 LYS499      0.5000 BACKBONE|DICT|DIRECT
   3907 O         140.5578  137.0979   55.2111 O.2     494 LYS499     -0.5000 BACKBONE|DICT|DIRECT
   3908 CB        140.5149  138.9921   57.6804 C.3     494 LYS499     -0.1200 DICT
   3909 CG        140.8677  139.5812   59.0542 C.3     494 LYS499     -0.1200 DICT
   3910 CD        140.7926  141.1141   59.0852 C.3     494 LYS499     -0.1200 DICT
   3911 CE        141.0352  141.6725   60.4944 C.3     494 LYS499      0.1900 DICT
   3912 NZ        141.1671  143.1390   60.4846 N.4     494 LYS499     -0.3000 DICT
   3913 N         138.9511  136.2198   56.5682 N.am    495 TYR500     -0.5000 BACKBONE|DICT|DIRECT
   3914 CA        138.1290  135.5818   55.5406 C.3     495 TYR500      0.1400 BACKBONE|DICT|DIRECT
   3915 C         136.6324  135.7460   55.8538 C.2     495 TYR500      0.5000 BACKBONE|DICT|DIRECT
   3916 O         136.2468  135.7918   57.0231 O.2     495 TYR500     -0.5000 BACKBONE|DICT|DIRECT
   3917 CB        138.5474  134.0996   55.3817 C.3     495 TYR500     -0.0050 DICT
   3918 CG        138.2228  133.1446   56.5231 C.ar    495 TYR500     -0.1150 DICT
   3919 CD1       139.0996  133.0286   57.6220 C.ar    495 TYR500     -0.1150 DICT
   3920 CD2       137.0616  132.3434   56.4735 C.ar    495 TYR500     -0.1150 DICT
   3921 CE1       138.8171  132.1212   58.6611 C.ar    495 TYR500     -0.1150 DICT
   3922 CE2       136.7872  131.4270   57.5083 C.ar    495 TYR500     -0.1150 DICT
   3923 CZ        137.6681  131.3109   58.6000 C.ar    495 TYR500      0.1500 DICT
   3924 OH        137.4024  130.4290   59.6062 O.3     495 TYR500     -0.5850 DICT
   3925 N         135.8242  135.8107   54.7823 N.am    496 LEU501     -0.5000 BACKBONE|DICT|DIRECT
   3926 CA        134.3664  135.9289   54.8270 C.3     496 LEU501      0.1400 BACKBONE|DICT|DIRECT
   3927 C         133.7335  134.5307   54.7327 C.2     496 LEU501      0.5000 BACKBONE|DICT|DIRECT
   3928 O         133.9712  133.8338   53.7474 O.2     496 LEU501     -0.5000 BACKBONE|DICT|DIRECT
   3929 CB        133.9164  136.8145   53.6368 C.3     496 LEU501     -0.1200 DICT
   3930 CG        132.4023  137.1419   53.5926 C.3     496 LEU501     -0.0600 DICT
   3931 CD1       131.9959  138.1314   54.6936 C.3     496 LEU501     -0.1800 DICT
   3932 CD2       131.9784  137.6716   52.2136 C.3     496 LEU501     -0.1800 DICT
   3933 N         132.8934  134.1565   55.7098 N.am    497 THR502     -0.5000 BACKBONE|DICT|DIRECT
   3934 CA        132.0801  132.9417   55.6143 C.3     497 THR502      0.1400 BACKBONE|DICT|DIRECT
   3935 C         130.8320  133.2053   54.7452 C.2     497 THR502      0.5000 BACKBONE|DICT|DIRECT
   3936 O         130.1765  134.2332   54.9161 O.2     497 THR502     -0.5000 BACKBONE|DICT|DIRECT
   3937 CB        131.6503  132.3960   57.0015 C.3     497 THR502      0.2050 DICT
   3938 CG2       132.8313  132.1538   57.9519 C.3     497 THR502     -0.1800 DICT
   3939 OG1       130.6677  133.1706   57.6650 O.3     497 THR502     -0.6830 DICT
   3940 N         130.5514  132.2805   53.8123 N.am    498 LEU503     -0.5000 BACKBONE|DICT|DIRECT
   3941 CA        129.4257  132.3672   52.8808 C.3     498 LEU503      0.1400 BACKBONE|DICT|DIRECT
   3942 C         128.3974  131.2905   53.2444 C.2     498 LEU503      0.5000 BACKBONE|DICT|DIRECT
   3943 O         128.7018  130.0990   53.1728 O.2     498 LEU503     -0.5000 BACKBONE|DICT|DIRECT
   3944 CB        129.9237  132.2077   51.4240 C.3     498 LEU503     -0.1200 DICT
   3945 CG        130.7458  133.4015   50.8875 C.3     498 LEU503     -0.0600 DICT
   3946 CD1       131.3018  133.1030   49.4797 C.3     498 LEU503     -0.1800 DICT
   3947 CD2       129.9515  134.7223   50.9094 C.3     498 LEU503     -0.1800 DICT
   3948 N         127.1954  131.7479   53.6259 N.am    499 ASN504     -0.5000 BACKBONE|DICT|DIRECT
   3949 CA        126.0682  130.9150   54.0446 C.3     499 ASN504      0.1400 BACKBONE|DICT|DIRECT
   3950 C         124.7508  131.7098   53.9631 C.2     499 ASN504      0.5000 BACKBONE|DICT|DIRECT
   3951 O         124.7745  132.9336   53.8204 O.2     499 ASN504     -0.5000 BACKBONE|DICT|DIRECT
   3952 CB        126.3348  130.2972   55.4479 C.3     499 ASN504     -0.1200 DICT
   3953 CG        126.5599  131.3269   56.5638 C.2     499 ASN504      0.5000 DICT
   3954 ND2       127.6798  131.2491   57.2824 N.am    499 ASN504     -0.7600 DICT
   3955 OD1       125.7149  132.1860   56.7881 O.2     499 ASN504     -0.5000 DICT
   3956 N         123.6239  130.9898   54.0756 N.am    500 THR505     -0.5000 BACKBONE|DICT|DIRECT
   3957 CA        122.2710  131.5548   54.0655 C.3     500 THR505      0.1400 BACKBONE|DICT|DIRECT
   3958 C         121.8703  132.2655   55.3803 C.2     500 THR505      0.5000 BACKBONE|DICT|DIRECT
   3959 O         120.9732  133.1065   55.3313 O.2     500 THR505     -0.5000 BACKBONE|DICT|DIRECT
   3960 CB        121.2177  130.4457   53.8073 C.3     500 THR505      0.2050 DICT
   3961 CG2       121.3697  129.7694   52.4402 C.3     500 THR505     -0.1800 DICT
   3962 OG1       121.2287  129.4488   54.8165 O.3     500 THR505     -0.6830 DICT
   3963 N         122.5113  131.9199   56.5117 N.am    501 GLU506     -0.5000 BACKBONE|DICT|DIRECT
   3964 CA        122.2367  132.4816   57.8364 C.3     501 GLU506      0.1400 BACKBONE|DICT|DIRECT
   3965 C         123.0520  133.7699   58.0781 C.2     501 GLU506      0.5000 BACKBONE|DICT|DIRECT
   3966 O         122.7193  134.7964   57.4861 O.2     501 GLU506     -0.5000 BACKBONE|DICT|DIRECT
   3967 CB        122.3717  131.3838   58.9238 C.3     501 GLU506     -0.1200 DICT
   3968 CG        123.6634  130.5382   58.8981 C.3     501 GLU506     -0.2200 DICT
   3969 CD        123.7176  129.5760   60.0819 C.2     501 GLU506      0.7000 DICT
   3970 OE1       124.4289  129.9132   61.0535 O.co2   501 GLU506     -0.8000 DICT
   3971 OE2       123.0359  128.5313   60.0015 O.co2   501 GLU506     -0.8000 DICT
   3972 N         124.0684  133.7127   58.9540 N.am    502 SER507     -0.5000 BACKBONE|DICT|DIRECT
   3973 CA        124.9275  134.8357   59.3178 C.3     502 SER507      0.1400 BACKBONE|DICT|DIRECT
   3974 C         126.2982  134.7025   58.6326 C.2     502 SER507      0.5000 BACKBONE|DICT|DIRECT
   3975 O         127.0825  133.8282   59.0034 O.2     502 SER507     -0.5000 BACKBONE|DICT|DIRECT
   3976 CB        125.0452  134.8741   60.8557 C.3     502 SER507      0.1450 DICT
   3977 OG        125.8329  135.9645   61.2925 O.3     502 SER507     -0.6830 DICT
   3978 N         126.5571  135.5916   57.6600 N.am    503 THR508     -0.5000 BACKBONE|DICT|DIRECT
   3979 CA        127.8647  135.8117   57.0380 C.3     503 THR508      0.1400 BACKBONE|DICT|DIRECT
   3980 C         128.7664  136.6496   57.9728 C.2     503 THR508      0.5000 BACKBONE|DICT|DIRECT
   3981 O         128.3933  137.7661   58.3368 O.2     503 THR508     -0.5000 BACKBONE|DICT|DIRECT
   3982 CB        127.7220  136.4696   55.6287 C.3     503 THR508      0.2050 DICT
   3983 CG2       126.6697  137.5885   55.5214 C.3     503 THR508     -0.1800 DICT
   3984 OG1       128.9371  137.0174   55.1516 O.3     503 THR508     -0.6830 DICT
   3985 N         129.9070  136.0645   58.3769 N.am    504 ARG509     -0.5000 BACKBONE|DICT|DIRECT
   3986 CA        130.7847  136.5861   59.4298 C.3     504 ARG509      0.1400 BACKBONE|DICT|DIRECT
   3987 C         132.2272  136.7401   58.9395 C.2     504 ARG509      0.5000 BACKBONE|DICT|DIRECT
   3988 O         132.6466  136.0373   58.0192 O.2     504 ARG509     -0.5000 BACKBONE|DICT|DIRECT
   3989 CB        130.7785  135.6271   60.6435 C.3     504 ARG509     -0.1200 DICT
   3990 CG        129.3881  135.3615   61.2383 C.3     504 ARG509     -0.0500 DICT
   3991 CD        129.4271  134.3945   62.4282 C.3     504 ARG509      0.1900 DICT
   3992 NE        128.1160  134.2839   63.0798 N.pl3   504 ARG509     -0.7000 DICT
   3993 CZ        127.5797  135.1810   63.9245 C.cat   504 ARG509      0.6399 DICT
   3994 NH1       128.2409  136.2940   64.2735 N.pl3   504 ARG509     -0.8000 DICT
   3995 NH2       126.3588  134.9574   64.4271 N.pl3   504 ARG509     -0.8000 DICT
   3996 N         132.9707  137.6228   59.6271 N.am    505 ILE510     -0.5000 BACKBONE|DICT|DIRECT
   3997 CA        134.4175  137.7572   59.4847 C.3     505 ILE510      0.1400 BACKBONE|DICT|DIRECT
   3998 C         135.0951  136.9019   60.5629 C.2     505 ILE510      0.5000 BACKBONE|DICT|DIRECT
   3999 O         134.8240  137.0724   61.7521 O.2     505 ILE510     -0.5000 BACKBONE|DICT|DIRECT
   4000 CB        134.8997  139.2308   59.6309 C.3     505 ILE510     -0.0600 DICT
   4001 CG1       134.1876  140.1635   58.6252 C.3     505 ILE510     -0.1200 DICT
   4002 CG2       136.4348  139.3788   59.5047 C.3     505 ILE510     -0.1800 DICT
   4003 CD1       134.1612  139.6302   57.1877 C.3     505 ILE510     -0.1800 DICT
   4004 N         135.9578  135.9961   60.0928 N.am    506 MET511     -0.5000 BACKBONE|DICT|DIRECT
   4005 CA        136.7277  135.0478   60.8889 C.3     506 MET511      0.1400 BACKBONE|DICT|DIRECT
   4006 C         138.2090  135.1791   60.5006 C.2     506 MET511      0.5000 BACKBONE|DICT|DIRECT
   4007 O         138.5077  135.6780   59.4157 O.2     506 MET511     -0.5000 BACKBONE|DICT|DIRECT
   4008 CB        136.1998  133.6302   60.5861 C.3     506 MET511     -0.1200 DICT
   4009 CG        134.7101  133.3924   60.8987 C.3     506 MET511      0.0475 DICT
   4010 SD        134.2010  133.6142   62.6251 S.3     506 MET511     -0.3350 DICT
   4011 CE        135.0086  132.1794   63.3822 C.3     506 MET511     -0.0125 DICT
   4012 N         139.1103  134.7260   61.3851 N.am    507 THR512     -0.5000 BACKBONE|DICT|DIRECT
   4013 CA        140.5607  134.7794   61.1811 C.3     507 THR512      0.1400 BACKBONE|DICT|DIRECT
   4014 C         141.1746  133.3739   61.3039 C.2     507 THR512      0.5000 BACKBONE|DICT|DIRECT
   4015 O         140.7311  132.5748   62.1302 O.2     507 THR512     -0.5000 BACKBONE|DICT|DIRECT
   4016 CB        141.2453  135.6905   62.2394 C.3     507 THR512      0.2050 DICT
   4017 CG2       140.8045  137.1577   62.1642 C.3     507 THR512     -0.1800 DICT
   4018 OG1       141.0738  135.2254   63.5673 O.3     507 THR512     -0.6830 DICT
   4019 N         142.2141  133.1336   60.4828 N.am    508 LYS513     -0.5000 BACKBONE|DICT|DIRECT
   4020 CA        143.1434  131.9982   60.5402 C.3     508 LYS513      0.1400 BACKBONE|DICT|DIRECT
   4021 C         142.4402  130.6294   60.4090 C.2     508 LYS513      0.5000 BACKBONE|DICT|DIRECT
   4022 O         142.4090  129.8593   61.3698 O.2     508 LYS513     -0.5000 BACKBONE|DICT|DIRECT
   4023 CB        144.0290  132.1127   61.8107 C.3     508 LYS513     -0.1200 DICT
   4024 CG        144.8840  133.3932   61.8404 C.3     508 LYS513     -0.1200 DICT
   4025 CD        145.6874  133.5788   63.1328 C.3     508 LYS513     -0.1200 DICT
   4026 CE        146.5308  134.8622   63.0892 C.3     508 LYS513      0.1900 DICT
   4027 NZ        147.2765  135.0656   64.3422 N.4     508 LYS513     -0.3000 DICT
   4028 N         141.8767  130.3624   59.2158 N.am    509 LEU514     -0.5000 BACKBONE|DICT|DIRECT
   4029 CA        141.1960  129.1090   58.8632 C.3     509 LEU514      0.1400 BACKBONE|DICT|DIRECT
   4030 C         142.1476  127.9031   58.9353 C.2     509 LEU514      0.5000 BACKBONE|DICT|DIRECT
   4031 O         143.2436  127.9820   58.3800 O.2     509 LEU514     -0.5000 BACKBONE|DICT|DIRECT
   4032 CB        140.6058  129.2494   57.4383 C.3     509 LEU514     -0.1200 DICT
   4033 CG        139.8070  128.0441   56.8818 C.3     509 LEU514     -0.0600 DICT
   4034 CD1       138.5292  127.7321   57.6844 C.3     509 LEU514     -0.1800 DICT
   4035 CD2       139.5069  128.2284   55.3867 C.3     509 LEU514     -0.1800 DICT
   4036 N         141.7003  126.8172   59.5981 N.am    510 ARG515     -0.5000 BACKBONE|DICT|DIRECT
   4037 CA        142.4158  125.5381   59.7508 C.3     510 ARG515      0.1400 BACKBONE|DICT|DIRECT
   4038 C         143.8531  125.7044   60.3029 C.2     510 ARG515      0.5000 BACKBONE|DICT|DIRECT
   4039 O         144.7570  125.0072   59.8476 O.2     510 ARG515     -0.5000 BACKBONE|DICT|DIRECT
   4040 CB        142.3954  124.7527   58.4083 C.3     510 ARG515     -0.1200 DICT
   4041 CG        141.0356  124.2013   57.9532 C.3     510 ARG515     -0.0500 DICT
   4042 CD        140.4802  123.0940   58.8616 C.3     510 ARG515      0.1900 DICT
   4043 NE        139.4459  122.3135   58.1686 N.pl3   510 ARG515     -0.7000 DICT
   4044 CZ        138.1969  122.7002   57.8614 C.cat   510 ARG515      0.6399 DICT
   4045 NH1       137.7170  123.8886   58.2500 N.pl3   510 ARG515     -0.8000 DICT
   4046 NH2       137.4185  121.8777   57.1464 N.pl3   510 ARG515     -0.8000 DICT
   4047 N         144.0495  126.6506   61.2414 N.am    511 ALA516     -0.5000 BACKBONE|DICT|DIRECT
   4048 CA        145.3590  127.1069   61.7216 C.3     511 ALA516      0.1400 BACKBONE|DICT|DIRECT
   4049 C         146.3004  125.9900   62.1964 C.2     511 ALA516      0.5000 BACKBONE|DICT|DIRECT
   4050 O         147.4399  125.9367   61.7410 O.2     511 ALA516     -0.5000 BACKBONE|DICT|DIRECT
   4051 CB        145.1668  128.1494   62.8332 C.3     511 ALA516     -0.1800 DICT
   4052 N         145.7975  125.1125   63.0778 N.am    512 GLN517     -0.5000 BACKBONE|DICT|DIRECT
   4053 CA        146.5479  123.9970   63.6535 C.3     512 GLN517      0.1400 BACKBONE|DICT|DIRECT
   4054 C         146.7819  122.8549   62.6465 C.2     512 GLN517      0.5000 BACKBONE|DICT|DIRECT
   4055 O         147.8834  122.3067   62.6134 O.2     512 GLN517     -0.5000 BACKBONE|DICT|DIRECT
   4056 CB        145.8137  123.5417   64.9291 C.3     512 GLN517     -0.1200 DICT
   4057 CG        146.5467  122.4627   65.7492 C.3     512 GLN517     -0.1200 DICT
   4058 CD        145.9080  122.2607   67.1259 C.2     512 GLN517      0.5000 DICT
   4059 NE2       146.7302  122.0466   68.1547 N.am    512 GLN517     -0.7600 DICT
   4060 OE1       144.6868  122.2802   67.2622 O.2     512 GLN517     -0.5000 DICT
   4061 N         145.7597  122.5601   61.8248 N.am    513 GLN518     -0.5000 BACKBONE|DICT|DIRECT
   4062 CA        145.7689  121.5482   60.7678 C.3     513 GLN518      0.1400 BACKBONE|DICT|DIRECT
   4063 C         146.7905  121.8409   59.6589 C.2     513 GLN518      0.5000 BACKBONE|DICT|DIRECT
   4064 O         147.5118  120.9323   59.2503 O.2     513 GLN518     -0.5000 BACKBONE|DICT|DIRECT
   4065 CB        144.3543  121.3837   60.1696 C.3     513 GLN518     -0.1200 DICT
   4066 CG        143.3014  120.7955   61.1361 C.3     513 GLN518     -0.1200 DICT
   4067 CD        142.4890  121.8356   61.9196 C.2     513 GLN518      0.5000 DICT
   4068 NE2       141.3218  121.4254   62.4178 N.am    513 GLN518     -0.7600 DICT
   4069 OE1       142.8964  122.9839   62.0884 O.2     513 GLN518     -0.5000 DICT
   4070 N         146.8470  123.1041   59.2072 N.am    514 CYS519     -0.5000 BACKBONE|DICT|DIRECT
   4071 CA        147.7342  123.5428   58.1326 C.3     514 CYS519      0.1400 BACKBONE|DICT|DIRECT
   4072 C         149.1878  123.7602   58.5699 C.2     514 CYS519      0.5000 BACKBONE|DICT|DIRECT
   4073 O         150.0496  123.7309   57.6976 O.2     514 CYS519     -0.5000 BACKBONE|DICT|DIRECT
   4074 CB        147.1558  124.7827   57.4288 C.3     514 CYS519      0.0975 DICT
   4075 SG        145.5263  124.5511   56.6620 S.3     514 CYS519     -0.2175 DICT
   4076 N         149.4716  123.8911   59.8798 N.am    515 ARG520     -0.5000 BACKBONE|DICT|DIRECT
   4077 CA        150.8424  123.7824   60.3984 C.3     515 ARG520      0.1400 BACKBONE|DICT|DIRECT
   4078 C         151.3999  122.3554   60.2417 C.2     515 ARG520      0.5000 BACKBONE|DICT|DIRECT
   4079 O         152.5853  122.2143   59.9495 O.2     515 ARG520     -0.5000 BACKBONE|DICT|DIRECT
   4080 CB        150.9140  124.2377   61.8687 C.3     515 ARG520     -0.1200 DICT
   4081 CG        150.7652  125.7555   62.0521 C.3     515 ARG520     -0.0500 DICT
   4082 CD        150.9204  126.1805   63.5194 C.3     515 ARG520      0.1900 DICT
   4083 NE        150.4867  127.5663   63.7463 N.pl3   515 ARG520     -0.7000 DICT
   4084 CZ        149.3176  127.9402   64.2956 C.cat   515 ARG520      0.6399 DICT
   4085 NH1       148.4344  127.0365   64.7424 N.pl3   515 ARG520     -0.8000 DICT
   4086 NH2       149.0306  129.2430   64.4065 N.pl3   515 ARG520     -0.8000 DICT
   4087 N         150.5400  121.3313   60.3810 N.am    516 PHE521     -0.5000 BACKBONE|DICT|DIRECT
   4088 CA        150.8971  119.9403   60.1149 C.3     516 PHE521      0.1400 BACKBONE|DICT|DIRECT
   4089 C         151.1406  119.6483   58.6198 C.2     516 PHE521      0.5000 BACKBONE|DICT|DIRECT
   4090 O         152.1843  119.0840   58.2946 O.2     516 PHE521     -0.5000 BACKBONE|DICT|DIRECT
   4091 CB        149.8966  118.9868   60.8075 C.3     516 PHE521     -0.0050 DICT
   4092 CG        150.0387  117.5162   60.4603 C.ar    516 PHE521     -0.1150 DICT
   4093 CD1       151.0652  116.7501   61.0508 C.ar    516 PHE521     -0.1150 DICT
   4094 CD2       149.2711  116.9530   59.4187 C.ar    516 PHE521     -0.1150 DICT
   4095 CE1       151.2827  115.4453   60.6320 C.ar    516 PHE521     -0.1150 DICT
   4096 CE2       149.5088  115.6476   59.0137 C.ar    516 PHE521     -0.1150 DICT
   4097 CZ        150.5135  114.9004   59.6134 C.ar    516 PHE521     -0.1150 DICT
   4098 N         150.1984  120.0470   57.7442 N.am    517 TRP522     -0.5000 BACKBONE|DICT|DIRECT
   4099 CA        150.2669  119.7641   56.3051 C.3     517 TRP522      0.1400 BACKBONE|DICT|DIRECT
   4100 C         151.2977  120.5878   55.5168 C.2     517 TRP522      0.5000 BACKBONE|DICT|DIRECT
   4101 O         151.8578  120.0444   54.5658 O.2     517 TRP522     -0.5000 BACKBONE|DICT|DIRECT
   4102 CB        148.8825  119.8824   55.6412 C.3     517 TRP522     -0.1200 DICT
   4103 CG        147.8629  118.8778   56.0802 C.ar    517 TRP522      0.0750 DICT
   4104 CD1       146.7085  119.1624   56.7196 C.ar    517 TRP522     -0.1150 DICT
   4105 CD2       147.8894  117.4227   55.9301 C.ar    517 TRP522     -0.0550 DICT
   4106 CE2       146.6966  116.8895   56.5047 C.ar    517 TRP522      0.1300 DICT
   4107 CE3       148.7963  116.4920   55.3693 C.ar    517 TRP522     -0.1150 DICT
   4108 NE1       146.0243  117.9953   56.9716 N.pl3   517 TRP522     -0.5700 DICT
   4109 CZ2       146.4115  115.5137   56.5171 C.ar    517 TRP522     -0.1150 DICT
   4110 CZ3       148.5153  115.1098   55.3610 C.ar    517 TRP522     -0.1150 DICT
   4111 CH2       147.3242  114.6207   55.9299 C.ar    517 TRP522     -0.1150 DICT
   4112 N         151.5154  121.8617   55.8857 N.am    518 THR523     -0.5000 BACKBONE|DICT|DIRECT
   4113 CA        152.3973  122.7663   55.1406 C.3     518 THR523      0.1400 BACKBONE|DICT|DIRECT
   4114 C         153.8589  122.6950   55.6182 C.2     518 THR523      0.5000 BACKBONE|DICT|DIRECT
   4115 O         154.7471  122.6620   54.7673 O.2     518 THR523     -0.5000 BACKBONE|DICT|DIRECT
   4116 CB        151.9304  124.2463   55.2229 C.3     518 THR523      0.2050 DICT
   4117 CG2       152.7903  125.2687   54.4590 C.3     518 THR523     -0.1800 DICT
   4118 OG1       150.6078  124.3494   54.7261 O.3     518 THR523     -0.6830 DICT
   4119 N         154.0926  122.6898   56.9440 N.am    519 SER524     -0.5000 BACKBONE|DICT|DIRECT
   4120 CA        155.4459  122.7762   57.5019 C.3     519 SER524      0.1400 BACKBONE|DICT|DIRECT
   4121 C         156.0788  121.3940   57.7225 C.2     519 SER524      0.5000 BACKBONE|DICT|DIRECT
   4122 O         157.2173  121.1955   57.3001 O.2     519 SER524     -0.5000 BACKBONE|DICT|DIRECT
   4123 CB        155.4502  123.5959   58.8078 C.3     519 SER524      0.1450 DICT
   4124 OG        155.1010  124.9415   58.5552 O.3     519 SER524     -0.6830 DICT
   4125 N         155.3554  120.4781   58.3914 N.am    520 PHE525     -0.5000 BACKBONE|DICT|DIRECT
   4126 CA        155.8847  119.1689   58.7795 C.3     520 PHE525      0.1400 BACKBONE|DICT|DIRECT
   4127 C         155.8120  118.1076   57.6699 C.2     520 PHE525      0.5000 BACKBONE|DICT|DIRECT
   4128 O         156.8324  117.4908   57.3704 O.2     520 PHE525     -0.5000 BACKBONE|DICT|DIRECT
   4129 CB        155.2590  118.6987   60.1148 C.3     520 PHE525     -0.0050 DICT
   4130 CG        155.5847  117.2644   60.5077 C.ar    520 PHE525     -0.1150 DICT
   4131 CD1       156.8457  116.9476   61.0577 C.ar    520 PHE525     -0.1150 DICT
   4132 CD2       154.7211  116.2151   60.1285 C.ar    520 PHE525     -0.1150 DICT
   4133 CE1       157.1979  115.6206   61.2684 C.ar    520 PHE525     -0.1150 DICT
   4134 CE2       155.0960  114.8970   60.3403 C.ar    520 PHE525     -0.1150 DICT
   4135 CZ        156.3242  114.6001   60.9146 C.ar    520 PHE525     -0.1150 DICT
   4136 N         154.6048  117.8758   57.1258 N.am    521 PHE526     -0.5000 BACKBONE|DICT|DIRECT
   4137 CA        154.2966  116.7197   56.2787 C.3     521 PHE526      0.1400 BACKBONE|DICT|DIRECT
   4138 C         155.0470  116.5698   54.9269 C.2     521 PHE526      0.5000 BACKBONE|DICT|DIRECT
   4139 O         155.2263  115.4241   54.5175 O.2     521 PHE526     -0.5000 BACKBONE|DICT|DIRECT
   4140 CB        152.7662  116.5389   56.1608 C.3     521 PHE526     -0.0050 DICT
   4141 CG        152.2871  115.2492   55.5116 C.ar    521 PHE526     -0.1150 DICT
   4142 CD1       152.2630  114.0556   56.2648 C.ar    521 PHE526     -0.1150 DICT
   4143 CD2       152.0205  115.1891   54.1260 C.ar    521 PHE526     -0.1150 DICT
   4144 CE1       151.9198  112.8566   55.6561 C.ar    521 PHE526     -0.1150 DICT
   4145 CE2       151.6806  113.9779   53.5361 C.ar    521 PHE526     -0.1150 DICT
   4146 CZ        151.6236  112.8190   54.3001 C.ar    521 PHE526     -0.1150 DICT
   4147 N         155.5784  117.6483   54.2955 N.am    522 PRO527     -0.1400 BACKBONE|DICT|DIRECT
   4148 CA        156.4627  117.5040   53.1160 C.3     522 PRO527      0.0100 BACKBONE|DICT|DIRECT
   4149 C         157.8396  116.8531   53.3720 C.2     522 PRO527      0.5000 BACKBONE|DICT|DIRECT
   4150 O         158.5454  116.5795   52.4025 O.2     522 PRO527     -0.5000 BACKBONE|DICT|DIRECT
   4151 CB        156.6031  118.9377   52.5720 C.3     522 PRO527     -0.1200 DICT
   4152 CG        155.3892  119.6745   53.1073 C.3     522 PRO527     -0.1200 DICT
   4153 CD        155.2146  119.0528   54.4831 C.3     522 PRO527     -0.0500 DICT
   4154 N         158.1977  116.6233   54.6481 N.am    523 LYS528     -0.5000 BACKBONE|DICT|DIRECT
   4155 CA        159.4657  116.0281   55.0723 C.3     523 LYS528      0.1400 BACKBONE|DICT|DIRECT
   4156 C         159.4248  114.4883   55.1510 C.2     523 LYS528      0.5000 BACKBONE|DICT|DIRECT
   4157 O         160.4975  113.8844   55.1466 O.2     523 LYS528     -0.5000 BACKBONE|DICT|DIRECT
   4158 CB        159.8575  116.6087   56.4490 C.3     523 LYS528     -0.1200 DICT
   4159 CG        160.0503  118.1368   56.4542 C.3     523 LYS528     -0.1200 DICT
   4160 CD        160.2753  118.6970   57.8654 C.3     523 LYS528     -0.1200 DICT
   4161 CE        160.5651  120.2039   57.8554 C.3     523 LYS528      0.1900 DICT
   4162 NZ        160.6575  120.7409   59.2230 N.4     523 LYS528     -0.3000 DICT
   4163 N         158.2243  113.8789   55.2500 N.am    524 VAL529     -0.5000 BACKBONE|DICT|DIRECT
   4164 CA        158.0325  112.4304   55.4937 C.3     524 VAL529      0.0400 BACKBONE|DICT|DIRECT
   4165 C         158.1252  111.5551   54.1898 C.2     524 VAL529      0.7000 BACKBONE|DICT|DIRECT
   4166 O         158.2361  112.1700   53.1023 O.2     524 VAL529     -0.8000 BACKBONE|DICT|DIRECT
   4167 CB        156.7544  112.1143   56.3463 C.3     524 VAL529     -0.0600 DICT
   4168 CG1       156.6038  113.0316   57.5756 C.3     524 VAL529     -0.1800 DICT
   4169 CG2       155.4288  112.0618   55.5593 C.3     524 VAL529     -0.1800 DICT
   4170 OXT       158.0609  110.3218   54.4028 O.3     524 VAL529     -0.8000 CAP|DICT
   4171 H1        119.8262  137.2727   15.0219 H         1 ILE4        0.3300 DICT
   4172 H2        120.6645  136.7942   13.6807 H         1 ILE4        0.3300 DICT
   4173 H3        120.7817  135.9261   15.0901 H         1 ILE4        0.3300 DICT
   4174 HA        121.6932  138.6433   14.6134 H         1 ILE4        0.0600 DICT
   4175 HB        121.0443  138.4978   16.9347 H         1 ILE4        0.0600 DICT
   4176 HG13      124.0607  138.1059   17.0063 H         1 ILE4        0.0600 DICT
   4177 HG12      123.0850  138.8058   18.2593 H         1 ILE4        0.0600 DICT
   4178 HG21      121.6199  136.8345   18.5428 H         1 ILE4        0.0600 DICT
   4179 HG22      120.9021  136.0064   17.1890 H         1 ILE4        0.0600 DICT
   4180 HG23      122.6498  135.9574   17.4152 H         1 ILE4        0.0600 DICT
   4181 HD11      123.8383  140.7477   17.2314 H         1 ILE4        0.0600 DICT
   4182 HD12      123.8985  140.0315   15.6292 H         1 ILE4        0.0600 DICT
   4183 HD13      122.3520  140.5296   16.3168 H         1 ILE4        0.0600 DICT
   4184 H         123.8232  138.7345   13.8798 H         2 ILE5        0.3000 DICT
   4185 HA        125.5141  136.3182   13.7595 H         2 ILE5        0.0600 DICT
   4186 HB        124.8282  138.1547   11.4176 H         2 ILE5        0.0600 DICT
   4187 HG13      123.2578  136.0912   12.0059 H         2 ILE5        0.0600 DICT
   4188 HG12      124.5161  135.1484   11.2865 H         2 ILE5        0.0600 DICT
   4189 HG21      126.3739  136.7373   10.0153 H         2 ILE5        0.0600 DICT
   4190 HG22      127.2369  137.6481   11.2262 H         2 ILE5        0.0600 DICT
   4191 HG23      126.9232  135.9327   11.4728 H         2 ILE5        0.0600 DICT
   4192 HD11      122.8917  135.6700    9.5566 H         2 ILE5        0.0600 DICT
   4193 HD12      122.8168  137.3630   10.0229 H         2 ILE5        0.0600 DICT
   4194 HD13      124.2405  136.7393    9.2002 H         2 ILE5        0.0600 DICT
   4195 H         127.6352  136.8082   14.1556 H         3 ILE6        0.3000 DICT
   4196 HA        128.5090  139.6702   14.2413 H         3 ILE6        0.0600 DICT
   4197 HB        129.2264  137.3750   16.1266 H         3 ILE6        0.0600 DICT
   4198 HG13      128.2214  138.6405   17.9257 H         3 ILE6        0.0600 DICT
   4199 HG12      127.0615  138.2797   16.6933 H         3 ILE6        0.0600 DICT
   4200 HG21      130.5731  139.1002   17.4143 H         3 ILE6        0.0600 DICT
   4201 HG22      131.2786  138.6351   15.8869 H         3 ILE6        0.0600 DICT
   4202 HG23      130.4348  140.1721   16.0299 H         3 ILE6        0.0600 DICT
   4203 HD11      126.8719  140.6112   17.6341 H         3 ILE6        0.0600 DICT
   4204 HD12      128.4115  141.0168   16.8814 H         3 ILE6        0.0600 DICT
   4205 HD13      127.0244  140.5806   15.8879 H         3 ILE6        0.0600 DICT
   4206 H         130.3412  140.0995   13.1573 H         4 ALA7        0.3000 DICT
   4207 HA        131.7351  137.9895   11.6729 H         4 ALA7        0.0600 DICT
   4208 HB1       132.9235  139.9287   10.6629 H         4 ALA7        0.0600 DICT
   4209 HB2       131.1791  140.1092   10.5467 H         4 ALA7        0.0600 DICT
   4210 HB3       132.0789  141.0280   11.7509 H         4 ALA7        0.0600 DICT
   4211 H         133.4667  136.9574   12.4393 H         5 THR8        0.3000 DICT
   4212 HA        135.2261  138.2131   14.4994 H         5 THR8        0.0600 DICT
   4213 HB        135.7490  136.1470   15.3387 H         5 THR8        0.0600 DICT
   4214 HG21      133.7708  134.8592   15.8849 H         5 THR8        0.0600 DICT
   4215 HG22      133.3785  136.5756   15.8964 H         5 THR8        0.0600 DICT
   4216 HG23      132.8767  135.5627   14.5448 H         5 THR8        0.0600 DICT
   4217 HG1       134.7746  134.7574   13.1144 H         5 THR8        0.4180 DICT
   4218 H         137.5691  137.3988   14.2305 H         6 LYS9        0.3000 DICT
   4219 HA        138.6070  138.2666   11.7550 H         6 LYS9        0.0600 DICT
   4220 HB3       140.7431  137.0418   12.8387 H         6 LYS9        0.0600 DICT
   4221 HB2       139.7475  136.9729   14.2505 H         6 LYS9        0.0600 DICT
   4222 HG3       140.6324  139.4362   12.6518 H         6 LYS9        0.0600 DICT
   4223 HG2       141.2538  138.9358   14.1974 H         6 LYS9        0.0600 DICT
   4224 HD3       139.0201  139.3940   15.2461 H         6 LYS9        0.0600 DICT
   4225 HD2       138.4101  139.9384   13.7025 H         6 LYS9        0.0600 DICT
   4226 HE3       140.1136  141.7681   13.6499 H         6 LYS9        0.0600 DICT
   4227 HE2       140.7584  141.2168   15.1885 H         6 LYS9        0.0600 DICT
   4228 HZ1       139.2328  143.0108   15.4606 H         6 LYS9        0.3300 DICT
   4229 HZ2       138.0130  142.1535   14.7522 H         6 LYS9        0.3300 DICT
   4230 HZ3       138.6553  141.6491   16.1891 H         6 LYS9        0.3300 DICT
   4231 H         137.5712  135.0495   12.6868 H         7 ASN10       0.3000 DICT
   4232 HA        138.9606  133.7939   10.3614 H         7 ASN10       0.0600 DICT
   4233 HB3       138.4683  131.6716   11.4963 H         7 ASN10       0.0600 DICT
   4234 HB2       137.5477  132.4932   12.7324 H         7 ASN10       0.0600 DICT
   4235 HD22      141.6383  132.2579   12.9899 H         7 ASN10       0.3800 DICT
   4236 HD21      140.7943  131.6819   11.5777 H         7 ASN10       0.3800 DICT
   4237 H         136.0143  135.3111   10.8939 H         8 GLY11       0.3000 DICT
   4238 HA3       134.4819  133.4217    9.1201 H         8 GLY11       0.0600 DICT
   4239 HA2       134.6524  135.1304    8.7543 H         8 GLY11       0.0600 DICT
   4240 H         132.1517  134.4735    8.9196 H         9 LYS12       0.3000 DICT
   4241 HA        131.1450  135.8462   11.2574 H         9 LYS12       0.0600 DICT
   4242 HB3       128.9370  135.4709   10.0547 H         9 LYS12       0.0600 DICT
   4243 HB2       129.8072  134.6195    8.8048 H         9 LYS12       0.0600 DICT
   4244 HG3       131.1454  136.6990    8.3510 H         9 LYS12       0.0600 DICT
   4245 HG2       130.3041  137.5209    9.6417 H         9 LYS12       0.0600 DICT
   4246 HD3       128.1383  137.2260    8.4268 H         9 LYS12       0.0600 DICT
   4247 HD2       128.9649  136.3790    7.1437 H         9 LYS12       0.0600 DICT
   4248 HE3       130.3157  138.4329    6.6398 H         9 LYS12       0.0600 DICT
   4249 HE2       129.5192  139.2855    7.9520 H         9 LYS12       0.0600 DICT
   4250 HZ1       128.5274  139.7708    5.8575 H         9 LYS12       0.3300 DICT
   4251 HZ2       128.1823  138.1826    5.5852 H         9 LYS12       0.3300 DICT
   4252 HZ3       127.4390  138.9889    6.8172 H         9 LYS12       0.3300 DICT
   4253 H         129.7725  135.1227   12.8544 H        10 VAL13       0.3000 DICT
   4254 HA        129.1188  132.2309   12.9815 H        10 VAL13       0.0600 DICT
   4255 HB        129.3148  132.2843   15.4046 H        10 VAL13       0.0600 DICT
   4256 HG11      131.7707  132.2363   15.6352 H        10 VAL13       0.0600 DICT
   4257 HG12      131.2357  131.4182   14.1806 H        10 VAL13       0.0600 DICT
   4258 HG13      131.9483  133.0278   14.0768 H        10 VAL13       0.0600 DICT
   4259 HG21      130.4888  134.0117   16.6717 H        10 VAL13       0.0600 DICT
   4260 HG22      130.5711  135.0558   15.2595 H        10 VAL13       0.0600 DICT
   4261 HG23      129.0231  134.6729   16.0054 H        10 VAL13       0.0600 DICT
   4262 H         127.0318  131.7945   13.4607 H        11 ARG14       0.3000 DICT
   4263 HA        125.1195  134.0099   13.9655 H        11 ARG14       0.0600 DICT
   4264 HB3       124.8474  131.1854   12.8715 H        11 ARG14       0.0600 DICT
   4265 HB2       124.5947  132.6891   12.0306 H        11 ARG14       0.0600 DICT
   4266 HG3       122.6337  133.1597   13.4949 H        11 ARG14       0.0600 DICT
   4267 HG2       122.7909  131.6187   14.2916 H        11 ARG14       0.0600 DICT
   4268 HD3       121.1404  131.1922   12.6577 H        11 ARG14       0.0600 DICT
   4269 HD2       122.5822  130.5662   11.9347 H        11 ARG14       0.0600 DICT
   4270 HE        121.4065  133.1921   11.2345 H        11 ARG14       0.4400 DICT
   4271 HH12      123.5952  130.9971    8.6044 H        11 ARG14       0.4600 DICT
   4272 HH11      123.4661  130.4261   10.2433 H        11 ARG14       0.4600 DICT
   4273 HH22      122.5409  132.9401    7.9531 H        11 ARG14       0.4600 DICT
   4274 HH21      121.5933  133.8603    9.0867 H        11 ARG14       0.4600 DICT
   4275 H         124.0910  134.1677   15.8728 H        12 GLY15       0.3000 DICT
   4276 HA3       124.1506  133.8220   18.2458 H        12 GLY15       0.0600 DICT
   4277 HA2       124.5405  132.1267   18.0270 H        12 GLY15       0.0600 DICT
   4278 H         122.6054  132.2552   19.6115 H        13 MET16       0.3000 DICT
   4279 HA        119.9523  132.2978   18.2592 H        13 MET16       0.0600 DICT
   4280 HB3       120.8319  129.9406   18.5619 H        13 MET16       0.0600 DICT
   4281 HB2       119.3330  130.2893   19.3639 H        13 MET16       0.0600 DICT
   4282 HG3       120.4114  130.4066   21.5620 H        13 MET16       0.0600 DICT
   4283 HG2       121.9988  130.3524   20.8408 H        13 MET16       0.0600 DICT
   4284 HE1       119.1053  126.7376   21.0244 H        13 MET16       0.0600 DICT
   4285 HE2       118.6783  128.3814   21.5194 H        13 MET16       0.0600 DICT
   4286 HE3       118.8822  127.9923   19.8032 H        13 MET16       0.0600 DICT
   4287 H         118.2290  132.9713   19.5826 H        14 GLN17       0.3000 DICT
   4288 HA        118.9572  134.6196   21.9275 H        14 GLN17       0.0600 DICT
   4289 HB3       116.6089  135.4042   21.7141 H        14 GLN17       0.0600 DICT
   4290 HB2       116.2944  134.2327   20.4721 H        14 GLN17       0.0600 DICT
   4291 HG3       116.5557  136.4052   19.4502 H        14 GLN17       0.0600 DICT
   4292 HG2       117.8694  135.3953   18.9241 H        14 GLN17       0.0600 DICT
   4293 HE22      118.7053  138.9576   20.5640 H        14 GLN17       0.3800 DICT
   4294 HE21      117.1177  138.4676   20.0366 H        14 GLN17       0.3800 DICT
   4295 H         118.5083  134.0930   23.9721 H        15 LEU18       0.3000 DICT
   4296 HA        116.7961  131.7235   24.6086 H        15 LEU18       0.0600 DICT
   4297 HB3       118.2259  131.4989   26.6316 H        15 LEU18       0.0600 DICT
   4298 HB2       119.1891  132.8637   26.1589 H        15 LEU18       0.0600 DICT
   4299 HG        120.0478  131.6346   24.1943 H        15 LEU18       0.0600 DICT
   4300 HD11      121.4794  130.0488   25.4653 H        15 LEU18       0.0600 DICT
   4301 HD12      121.3107  131.5914   26.2942 H        15 LEU18       0.0600 DICT
   4302 HD13      120.4057  130.1891   26.8532 H        15 LEU18       0.0600 DICT
   4303 HD21      119.4937  128.9229   24.6549 H        15 LEU18       0.0600 DICT
   4304 HD22      117.9258  129.6800   24.8601 H        15 LEU18       0.0600 DICT
   4305 HD23      118.8241  129.9130   23.3684 H        15 LEU18       0.0600 DICT
   4306 H         115.0482  132.2138   25.8841 H        16 THR19       0.3000 DICT
   4307 HA        114.7194  134.9166   26.9897 H        16 THR19       0.0600 DICT
   4308 HB        112.9526  132.4218   27.0927 H        16 THR19       0.0600 DICT
   4309 HG21      111.1167  133.9797   27.8304 H        16 THR19       0.0600 DICT
   4310 HG22      112.3520  133.8280   29.0625 H        16 THR19       0.0600 DICT
   4311 HG23      112.3019  135.2651   28.0444 H        16 THR19       0.0600 DICT
   4312 HG1       111.6946  133.7897   25.6901 H        16 THR19       0.4180 DICT
   4313 H         115.4258  135.4461   28.9978 H        17 VAL20       0.3000 DICT
   4314 HA        115.5880  133.3966   31.1462 H        17 VAL20       0.0600 DICT
   4315 HB        117.8337  135.4055   30.5854 H        17 VAL20       0.0600 DICT
   4316 HG11      119.1005  134.1525   32.2974 H        17 VAL20       0.0600 DICT
   4317 HG12      117.6091  134.7425   33.0008 H        17 VAL20       0.0600 DICT
   4318 HG13      117.7464  133.0564   32.5383 H        17 VAL20       0.0600 DICT
   4319 HG21      119.2843  133.4851   29.9621 H        17 VAL20       0.0600 DICT
   4320 HG22      117.8745  132.4274   29.9506 H        17 VAL20       0.0600 DICT
   4321 HG23      118.0105  133.7531   28.7943 H        17 VAL20       0.0600 DICT
   4322 H         114.3994  134.1711   32.7609 H        18 PHE21       0.3000 DICT
   4323 HA        113.2913  135.4689   34.1874 H        18 PHE21       0.0600 DICT
   4324 HB3       114.7063  137.1293   35.3878 H        18 PHE21       0.0600 DICT
   4325 HB2       115.8296  137.1643   34.0594 H        18 PHE21       0.0600 DICT
   4326 HD1       114.4078  133.8964   35.2867 H        18 PHE21       0.1150 DICT
   4327 HD2       117.6801  136.7144   35.5662 H        18 PHE21       0.1150 DICT
   4328 HE1       115.7496  132.2623   36.4975 H        18 PHE21       0.1150 DICT
   4329 HE2       118.9880  135.0210   36.7865 H        18 PHE21       0.1150 DICT
   4330 HZ        118.0248  132.7953   37.2301 H        18 PHE21       0.1150 DICT
   4331 H         112.3163  136.0532   31.6807 H        19 GLY22       0.3000 DICT
   4332 HA3       110.9976  138.5899   32.1383 H        19 GLY22       0.0600 DICT
   4333 HA2       110.7706  137.4831   30.8016 H        19 GLY22       0.0600 DICT
   4334 H         114.0287  137.9176   30.6985 H        20 GLY23       0.3000 DICT
   4335 HA3       115.2441  139.9577   29.8068 H        20 GLY23       0.0600 DICT
   4336 HA2       113.9004  140.1459   28.6902 H        20 GLY23       0.0600 DICT
   4337 H         116.4702  139.7203   27.7141 H        21 THR24       0.3000 DICT
   4338 HA        116.4602  136.9201   26.7019 H        21 THR24       0.0600 DICT
   4339 HB        116.6943  139.5114   25.0946 H        21 THR24       0.0600 DICT
   4340 HG21      116.7917  138.0493   23.0413 H        21 THR24       0.0600 DICT
   4341 HG22      118.2466  137.8971   23.9968 H        21 THR24       0.0600 DICT
   4342 HG23      117.0174  136.6375   24.0664 H        21 THR24       0.0600 DICT
   4343 HG1       114.8904  138.5230   24.0215 H        21 THR24       0.4180 DICT
   4344 H         118.4175  136.0855   26.0965 H        22 VAL25       0.3000 DICT
   4345 HA        120.9135  137.6533   26.3824 H        22 VAL25       0.0600 DICT
   4346 HB        120.2760  134.9234   27.6150 H        22 VAL25       0.0600 DICT
   4347 HG11      122.6589  134.7309   28.3085 H        22 VAL25       0.0600 DICT
   4348 HG12      122.4895  134.5959   26.5790 H        22 VAL25       0.0600 DICT
   4349 HG13      123.0759  136.0980   27.2963 H        22 VAL25       0.0600 DICT
   4350 HG21      121.1244  135.9394   29.7049 H        22 VAL25       0.0600 DICT
   4351 HG22      121.3477  137.4789   28.8887 H        22 VAL25       0.0600 DICT
   4352 HG23      119.7318  136.8016   29.0978 H        22 VAL25       0.0600 DICT
   4353 H         122.2618  137.2499   24.6568 H        23 THR26       0.3000 DICT
   4354 HA        121.4063  135.2911   22.6095 H        23 THR26       0.0600 DICT
   4355 HB        123.6844  137.3381   22.5473 H        23 THR26       0.0600 DICT
   4356 HG21      123.5406  136.9817   20.0560 H        23 THR26       0.0600 DICT
   4357 HG22      124.0101  135.4988   20.8707 H        23 THR26       0.0600 DICT
   4358 HG23      122.3637  135.6888   20.3213 H        23 THR26       0.0600 DICT
   4359 HG1       121.1157  137.4643   21.3833 H        23 THR26       0.4180 DICT
   4360 H         122.5147  133.3919   22.2533 H        24 ALA27       0.3000 DICT
   4361 HA        125.0777  132.8980   23.7162 H        24 ALA27       0.0600 DICT
   4362 HB1       124.2987  130.5448   23.9301 H        24 ALA27       0.0600 DICT
   4363 HB2       123.2344  131.6655   24.7601 H        24 ALA27       0.0600 DICT
   4364 HB3       122.7477  130.9825   23.2102 H        24 ALA27       0.0600 DICT
   4365 H         126.7307  132.2341   22.5413 H        25 PHE28       0.3000 DICT
   4366 HA        126.3816  131.2373   19.7421 H        25 PHE28       0.0600 DICT
   4367 HB3       128.6496  132.1540   19.3515 H        25 PHE28       0.0600 DICT
   4368 HB2       128.6769  132.8575   20.9479 H        25 PHE28       0.0600 DICT
   4369 HD1       127.1166  134.7488   21.5086 H        25 PHE28       0.1150 DICT
   4370 HD2       127.5108  133.2346   17.4947 H        25 PHE28       0.1150 DICT
   4371 HE1       126.1304  136.8278   20.6079 H        25 PHE28       0.1150 DICT
   4372 HE2       126.5220  135.3202   16.6293 H        25 PHE28       0.1150 DICT
   4373 HZ        125.8291  137.1034   18.1884 H        25 PHE28       0.1150 DICT
   4374 H         126.1160  129.0957   20.7003 H        26 LEU29       0.3000 DICT
   4375 HA        128.2052  128.0474   22.4617 H        26 LEU29       0.0600 DICT
   4376 HB3       126.7539  126.0344   22.4625 H        26 LEU29       0.0600 DICT
   4377 HB2       125.7620  126.7272   21.2041 H        26 LEU29       0.0600 DICT
   4378 HG        125.0384  128.5361   22.7102 H        26 LEU29       0.0600 DICT
   4379 HD11      123.3105  127.2511   23.3212 H        26 LEU29       0.0600 DICT
   4380 HD12      124.2089  125.8467   22.7778 H        26 LEU29       0.0600 DICT
   4381 HD13      124.2692  126.3161   24.4610 H        26 LEU29       0.0600 DICT
   4382 HD21      125.6135  127.8880   25.3182 H        26 LEU29       0.0600 DICT
   4383 HD22      127.1169  127.4289   24.5456 H        26 LEU29       0.0600 DICT
   4384 HD23      126.5064  129.0713   24.3840 H        26 LEU29       0.0600 DICT
   4385 H         129.9650  126.8903   21.8051 H        27 GLY30       0.3000 DICT
   4386 HA3       129.7830  124.9622   19.6777 H        27 GLY30       0.0600 DICT
   4387 HA2       131.1609  125.3105   20.6931 H        27 GLY30       0.0600 DICT
   4388 H         131.6417  128.0759   20.0237 H        28 ILE31       0.3000 DICT
   4389 HA        132.0680  128.3086   17.1500 H        28 ILE31       0.0600 DICT
   4390 HB        133.1331  129.9699   19.4855 H        28 ILE31       0.0600 DICT
   4391 HG13      130.5869  129.9951   19.1810 H        28 ILE31       0.0600 DICT
   4392 HG12      130.8601  130.7746   17.6515 H        28 ILE31       0.0600 DICT
   4393 HG21      133.5302  131.7497   17.6845 H        28 ILE31       0.0600 DICT
   4394 HG22      134.6029  130.3825   17.5761 H        28 ILE31       0.0600 DICT
   4395 HG23      133.2318  130.5136   16.4805 H        28 ILE31       0.0600 DICT
   4396 HD11      130.8524  131.9214   20.3299 H        28 ILE31       0.0600 DICT
   4397 HD12      132.4224  132.2326   19.6345 H        28 ILE31       0.0600 DICT
   4398 HD13      130.9771  132.7755   18.7942 H        28 ILE31       0.0600 DICT
   4399 HA        136.0992  126.1111   17.7741 H        29 PRO32       0.0600 DICT
   4400 HB3       135.7854  125.1821   15.6816 H        29 PRO32       0.0600 DICT
   4401 HB2       137.0751  126.2614   15.2096 H        29 PRO32       0.0600 DICT
   4402 HG3       134.7380  126.4194   13.8784 H        29 PRO32       0.0600 DICT
   4403 HG2       135.5040  127.9147   14.4103 H        29 PRO32       0.0600 DICT
   4404 HD2       133.4115  128.2010   15.4297 H        29 PRO32       0.0600 DICT
   4405 HD3       133.2149  126.4685   15.7558 H        29 PRO32       0.0600 DICT
   4406 H         138.0518  126.8411   18.4864 H        30 TYR33       0.3000 DICT
   4407 HA        138.9807  129.5783   17.6996 H        30 TYR33       0.0600 DICT
   4408 HB3       138.1201  129.4800   20.0196 H        30 TYR33       0.0600 DICT
   4409 HB2       139.8006  129.8938   19.9230 H        30 TYR33       0.0600 DICT
   4410 HD1       141.5961  128.2634   20.5953 H        30 TYR33       0.1150 DICT
   4411 HD2       137.3988  127.4646   21.2046 H        30 TYR33       0.1150 DICT
   4412 HE1       142.1717  126.4526   22.1740 H        30 TYR33       0.1150 DICT
   4413 HE2       137.9864  125.6996   22.8546 H        30 TYR33       0.1150 DICT
[truncated: 639,200 more chars]
