# Supplementary material for: Rare genetic variability in human drug target genes modulates drug response and can guide precision medicine
Source: Sci Adv. 2021 Sep 1;7(36):eabi6856. doi: 10.1126/sciadv.abi6856 (PMC8442892; doi:10.1126/sciadv.abi6856)
Supplement: Supplementary file 3 — Data file S1 [file sciadv.abi6856_data_file_s1.zip › Docking poses/captopril-1UZF-Y530C.mol2]

@<TRIPOS>MOLECULE
1UZF-Y523C
9269   9409    580
PROTEIN
USER_CHARGES


@<TRIPOS>DICT
PROTEIN PROTEIN
@<TRIPOS>ATOM
      1 N          35.0340   72.3260   65.9990 N.am      1 ASP40      -0.9439 BACKBONE|DICT|DIRECT
      2 CA         35.0020   70.8820   66.3750 C.3       1 ASP40       0.1639 BACKBONE|DICT|DIRECT
      3 C          36.1350   70.1200   65.6910 C.2       1 ASP40       0.5000 BACKBONE|DICT|DIRECT
      4 O          36.0350   68.9140   65.4680 O.2       1 ASP40      -0.5000 BACKBONE|DICT|DIRECT
      5 CB         33.6600   70.2610   65.9730 C.3       1 ASP40      -0.2200 DICT
      6 CG         33.4540   70.2390   64.4680 C.2       1 ASP40       0.7000 DICT
      7 OD1        33.3510   71.3270   63.8610 O.co2     1 ASP40      -0.8000 DICT
      8 OD2        33.4000   69.1330   63.8880 O.co2     1 ASP40      -0.8000 DICT
      9 N          37.2100   70.8290   65.3610 N.am      2 GLU41      -0.5000 BACKBONE|DICT|DIRECT
     10 CA         38.3600   70.2220   64.6970 C.3       2 GLU41       0.1400 BACKBONE|DICT|DIRECT
     11 C          39.1680   69.3710   65.6720 C.2       2 GLU41       0.5000 BACKBONE|DICT|DIRECT
     12 O          39.5780   68.2560   65.3440 O.2       2 GLU41      -0.5000 BACKBONE|DICT|DIRECT
     13 CB         39.2590   71.3090   64.1050 C.3       2 GLU41      -0.1200 DICT
     14 CG         40.3550   70.7870   63.1880 C.3       2 GLU41      -0.2200 DICT
     15 CD         39.8100   70.2130   61.8890 C.2       2 GLU41       0.7000 DICT
     16 OE1        39.1560   70.9630   61.1300 O.co2     2 GLU41      -0.8000 DICT
     17 OE2        40.0340   69.0110   61.6240 O.co2     2 GLU41      -0.8000 DICT
     18 N          39.3960   69.9040   66.8700 N.am      3 ALA42      -0.5000 BACKBONE|DICT|DIRECT
     19 CA         40.1570   69.1960   67.8940 C.3       3 ALA42       0.1400 BACKBONE|DICT|DIRECT
     20 C          39.4160   67.9360   68.3300 C.2       3 ALA42       0.5000 BACKBONE|DICT|DIRECT
     21 O          40.0310   66.9170   68.6480 O.2       3 ALA42      -0.5000 BACKBONE|DICT|DIRECT
     22 CB         40.3930   70.1070   69.0920 C.3       3 ALA42      -0.1800 DICT
     23 N          38.0900   68.0150   68.3510 N.am      4 GLU43      -0.5000 BACKBONE|DICT|DIRECT
     24 CA         37.2720   66.8740   68.7310 C.3       4 GLU43       0.1400 BACKBONE|DICT|DIRECT
     25 C          37.4480   65.7710   67.6960 C.2       4 GLU43       0.5000 BACKBONE|DICT|DIRECT
     26 O          37.4140   64.5830   68.0240 O.2       4 GLU43      -0.5000 BACKBONE|DICT|DIRECT
     27 CB         35.8000   67.2730   68.7970 C.3       4 GLU43      -0.1200 DICT
     28 CG         35.2430   67.3900   70.2000 C.3       4 GLU43      -0.2200 DICT
     29 CD         33.7600   67.6960   70.1930 C.2       4 GLU43       0.7000 DICT
     30 OE1        32.9940   66.9160   69.5830 O.co2     4 GLU43      -0.8000 DICT
     31 OE2        33.3600   68.7160   70.7950 O.co2     4 GLU43      -0.8000 DICT
     32 N          37.6350   66.1770   66.4430 N.am      5 ALA44      -0.5000 BACKBONE|DICT|DIRECT
     33 CA         37.8170   65.2320   65.3490 C.3       5 ALA44       0.1400 BACKBONE|DICT|DIRECT
     34 C          39.0540   64.3690   65.5780 C.2       5 ALA44       0.5000 BACKBONE|DICT|DIRECT
     35 O          38.9710   63.1460   65.5460 O.2       5 ALA44      -0.5000 BACKBONE|DICT|DIRECT
     36 CB         37.9340   65.9800   64.0260 C.3       5 ALA44      -0.1800 DICT
     37 N          40.1950   65.0130   65.8100 N.am      6 SER45      -0.5000 BACKBONE|DICT|DIRECT
     38 CA         41.4480   64.3020   66.0540 C.3       6 SER45       0.1400 BACKBONE|DICT|DIRECT
     39 C          41.3020   63.3200   67.2060 C.2       6 SER45       0.5000 BACKBONE|DICT|DIRECT
     40 O          41.7160   62.1670   67.1020 O.2       6 SER45      -0.5000 BACKBONE|DICT|DIRECT
     41 CB         42.5720   65.2880   66.3810 C.3       6 SER45       0.1450 DICT
     42 OG         42.8910   66.0870   65.2590 O.3       6 SER45      -0.6830 DICT
     43 N          40.7220   63.7880   68.3060 N.am      7 LYS46      -0.5000 BACKBONE|DICT|DIRECT
     44 CA         40.5190   62.9530   69.4830 C.3       7 LYS46       0.1400 BACKBONE|DICT|DIRECT
     45 C          39.7090   61.7160   69.1220 C.2       7 LYS46       0.5000 BACKBONE|DICT|DIRECT
     46 O          40.0910   60.5930   69.4460 O.2       7 LYS46      -0.5000 BACKBONE|DICT|DIRECT
     47 CB         39.7810   63.7370   70.5730 C.3       7 LYS46      -0.1200 DICT
     48 CG         39.5540   62.9450   71.8600 C.3       7 LYS46      -0.1200 DICT
     49 CD         38.7480   63.7370   72.8880 C.3       7 LYS46      -0.1200 DICT
     50 CE         37.3120   63.9580   72.4260 C.3       7 LYS46       0.1900 DICT
     51 NZ         36.5130   64.7460   73.4130 N.4       7 LYS46      -0.3000 DICT
     52 N          38.5840   61.9370   68.4520 N.am      8 PHE47      -0.5000 BACKBONE|DICT|DIRECT
     53 CA         37.7040   60.8520   68.0440 C.3       8 PHE47       0.1400 BACKBONE|DICT|DIRECT
     54 C          38.4430   59.7890   67.2400 C.2       8 PHE47       0.5000 BACKBONE|DICT|DIRECT
     55 O          38.3150   58.5950   67.5050 O.2       8 PHE47      -0.5000 BACKBONE|DICT|DIRECT
     56 CB         36.5560   61.3980   67.2040 C.3       8 PHE47      -0.0050 DICT
     57 CG         35.6750   60.3300   66.6330 C.ar      8 PHE47      -0.1150 DICT
     58 CD1        34.8350   59.5910   67.4590 C.ar      8 PHE47      -0.1150 DICT
     59 CD2        35.7110   60.0370   65.2720 C.ar      8 PHE47      -0.1150 DICT
     60 CE1        34.0410   58.5730   66.9400 C.ar      8 PHE47      -0.1150 DICT
     61 CE2        34.9240   59.0210   64.7420 C.ar      8 PHE47      -0.1150 DICT
     62 CZ         34.0870   58.2860   65.5770 C.ar      8 PHE47      -0.1150 DICT
     63 N          39.2080   60.2310   66.2480 N.am      9 VAL48      -0.5000 BACKBONE|DICT|DIRECT
     64 CA         39.9610   59.3130   65.4060 C.3       9 VAL48       0.1400 BACKBONE|DICT|DIRECT
     65 C          40.9870   58.5250   66.2130 C.2       9 VAL48       0.5000 BACKBONE|DICT|DIRECT
     66 O          41.1620   57.3240   66.0040 O.2       9 VAL48      -0.5000 BACKBONE|DICT|DIRECT
     67 CB         40.6860   60.0700   64.2770 C.3       9 VAL48      -0.0600 DICT
     68 CG1        41.6700   59.1480   63.5780 C.3       9 VAL48      -0.1800 DICT
     69 CG2        39.6730   60.6000   63.2790 C.3       9 VAL48      -0.1800 DICT
     70 N          41.6710   59.2010   67.1310 N.am     10 GLU49      -0.5000 BACKBONE|DICT|DIRECT
     71 CA         42.6720   58.5320   67.9540 C.3      10 GLU49       0.1400 BACKBONE|DICT|DIRECT
     72 C          41.9940   57.4530   68.7920 C.2      10 GLU49       0.5000 BACKBONE|DICT|DIRECT
     73 O          42.5120   56.3460   68.9340 O.2      10 GLU49      -0.5000 BACKBONE|DICT|DIRECT
     74 CB         43.3820   59.5440   68.8640 C.3      10 GLU49      -0.1200 DICT
     75 CG         44.0430   60.6900   68.0990 C.3      10 GLU49      -0.2200 DICT
     76 CD         44.7840   61.6700   69.0010 C.2      10 GLU49       0.7000 DICT
     77 OE1        44.2640   61.9990   70.0900 O.co2    10 GLU49      -0.8000 DICT
     78 OE2        45.8830   62.1240   68.6110 O.co2    10 GLU49      -0.8000 DICT
     79 N          40.8250   57.7750   69.3310 N.am     11 GLU50      -0.5000 BACKBONE|DICT|DIRECT
     80 CA         40.0860   56.8210   70.1490 C.3      11 GLU50       0.1400 BACKBONE|DICT|DIRECT
     81 C          39.5240   55.6840   69.3060 C.2      11 GLU50       0.5000 BACKBONE|DICT|DIRECT
     82 O          39.5770   54.5200   69.7030 O.2      11 GLU50      -0.5000 BACKBONE|DICT|DIRECT
     83 CB         38.9650   57.5340   70.9040 C.3      11 GLU50      -0.1200 DICT
     84 CG         39.4750   58.3130   72.1020 C.3      11 GLU50      -0.2200 DICT
     85 CD         38.4090   59.1540   72.7610 C.2      11 GLU50       0.7000 DICT
     86 OE1        37.2410   58.7100   72.8020 O.co2    11 GLU50      -0.8000 DICT
     87 OE2        38.7480   60.2540   73.2540 O.co2    11 GLU50      -0.8000 DICT
     88 N          38.9840   56.0230   68.1400 N.am     12 TYR51      -0.5000 BACKBONE|DICT|DIRECT
     89 CA         38.4460   55.0050   67.2540 C.3      12 TYR51       0.1400 BACKBONE|DICT|DIRECT
     90 C          39.5560   54.0000   66.9400 C.2      12 TYR51       0.5000 BACKBONE|DICT|DIRECT
     91 O          39.3560   52.7900   67.0160 O.2      12 TYR51      -0.5000 BACKBONE|DICT|DIRECT
     92 CB         37.9450   55.6440   65.9540 C.3      12 TYR51      -0.0050 DICT
     93 CG         37.5160   54.6390   64.9050 C.ar     12 TYR51      -0.1150 DICT
     94 CD1        36.3000   53.9640   65.0090 C.ar     12 TYR51      -0.1150 DICT
     95 CD2        38.3360   54.3550   63.8160 C.ar     12 TYR51      -0.1150 DICT
     96 CE1        35.9110   53.0260   64.0460 C.ar     12 TYR51      -0.1150 DICT
     97 CE2        37.9620   53.4240   62.8520 C.ar     12 TYR51      -0.1150 DICT
     98 CZ         36.7500   52.7630   62.9710 C.ar     12 TYR51       0.1500 DICT
     99 OH         36.3920   51.8420   62.0130 O.3      12 TYR51      -0.5850 DICT
    100 N          40.7390   54.5100   66.6160 N.am     13 ASP52      -0.5000 BACKBONE|DICT|DIRECT
    101 CA         41.8630   53.6530   66.2630 C.3      13 ASP52       0.1400 BACKBONE|DICT|DIRECT
    102 C          42.3060   52.6970   67.3730 C.2      13 ASP52       0.5000 BACKBONE|DICT|DIRECT
    103 O          42.4490   51.4920   67.1390 O.2      13 ASP52      -0.5000 BACKBONE|DICT|DIRECT
    104 CB         43.0480   54.5080   65.8110 C.3      13 ASP52      -0.2200 DICT
    105 CG         44.1670   53.6780   65.2190 C.2      13 ASP52       0.7000 DICT
    106 OD1        43.8930   52.8900   64.2900 O.co2    13 ASP52      -0.8000 DICT
    107 OD2        45.3220   53.8110   65.6750 O.co2    13 ASP52      -0.8000 DICT
    108 N          42.5190   53.2280   68.5760 N.am     14 ARG53      -0.5000 BACKBONE|DICT|DIRECT
    109 CA         42.9510   52.4030   69.7070 C.3      14 ARG53       0.1400 BACKBONE|DICT|DIRECT
    110 C          41.9910   51.2620   69.9700 C.2      14 ARG53       0.5000 BACKBONE|DICT|DIRECT
    111 O          42.3930   50.1080   70.0710 O.2      14 ARG53      -0.5000 BACKBONE|DICT|DIRECT
    112 CB         43.0550   53.2450   70.9810 C.3      14 ARG53      -0.1200 DICT
    113 CG         44.0650   54.3470   70.9010 C.3      14 ARG53      -0.0500 DICT
    114 CD         43.9320   55.2740   72.0910 C.3      14 ARG53       0.1900 DICT
    115 NE         44.8440   56.4040   71.9740 N.pl3    14 ARG53      -0.7000 DICT
    116 CZ         44.5300   57.6510   72.3040 C.cat    14 ARG53       0.6399 DICT
    117 NH1        43.3180   57.9340   72.7700 N.pl3    14 ARG53      -0.8000 DICT
    118 NH2        45.4340   58.6130   72.1790 N.pl3    14 ARG53      -0.8000 DICT
    119 N          40.7160   51.6010   70.0970 N.am     15 THR54      -0.5000 BACKBONE|DICT|DIRECT
    120 CA         39.6880   50.6100   70.3680 C.3      15 THR54       0.1400 BACKBONE|DICT|DIRECT
    121 C          39.4640   49.6350   69.2110 C.2      15 THR54       0.5000 BACKBONE|DICT|DIRECT
    122 O          39.2850   48.4340   69.4300 O.2      15 THR54      -0.5000 BACKBONE|DICT|DIRECT
    123 CB         38.3580   51.2990   70.7180 C.3      15 THR54       0.2050 DICT
    124 CG2        38.4860   52.0580   72.0390 C.3      15 THR54      -0.1800 DICT
    125 OG1        38.0120   52.2220   69.6810 O.3      15 THR54      -0.6830 DICT
    126 N          39.4770   50.1440   67.9830 N.am     16 SER55      -0.5000 BACKBONE|DICT|DIRECT
    127 CA         39.2640   49.2870   66.8240 C.3      16 SER55       0.1400 BACKBONE|DICT|DIRECT
    128 C          40.3500   48.2330   66.7000 C.2      16 SER55       0.5000 BACKBONE|DICT|DIRECT
    129 O          40.0840   47.1140   66.2730 O.2      16 SER55      -0.5000 BACKBONE|DICT|DIRECT
    130 CB         39.2010   50.1180   65.5430 C.3      16 SER55       0.1450 DICT
    131 OG         37.9900   50.8490   65.4800 O.3      16 SER55      -0.6830 DICT
    132 N          41.5750   48.5870   67.0670 N.am     17 GLN56      -0.5000 BACKBONE|DICT|DIRECT
    133 CA         42.6750   47.6340   66.9950 C.3      17 GLN56       0.1400 BACKBONE|DICT|DIRECT
    134 C          42.3870   46.4300   67.8850 C.2      17 GLN56       0.5000 BACKBONE|DICT|DIRECT
    135 O          42.5850   45.2840   67.4810 O.2      17 GLN56      -0.5000 BACKBONE|DICT|DIRECT
    136 CB         43.9810   48.2870   67.4440 C.3      17 GLN56      -0.1200 DICT
    137 CG         44.5110   49.3270   66.4880 C.3      17 GLN56      -0.1200 DICT
    138 CD         45.8240   49.9200   66.9520 C.2      17 GLN56       0.5000 DICT
    139 NE2        45.9200   51.2440   66.9230 N.am     17 GLN56      -0.7600 DICT
    140 OE1        46.7490   49.1950   67.3230 O.2      17 GLN56      -0.5000 DICT
    141 N          41.9160   46.7040   69.0980 N.am     18 VAL57      -0.5000 BACKBONE|DICT|DIRECT
    142 CA         41.6110   45.6540   70.0590 C.3      18 VAL57       0.1400 BACKBONE|DICT|DIRECT
    143 C          40.4740   44.7550   69.5950 C.2      18 VAL57       0.5000 BACKBONE|DICT|DIRECT
    144 O          40.6300   43.5370   69.5030 O.2      18 VAL57      -0.5000 BACKBONE|DICT|DIRECT
    145 CB         41.2300   46.2540   71.4340 C.3      18 VAL57      -0.0600 DICT
    146 CG1        40.8720   45.1330   72.4090 C.3      18 VAL57      -0.1800 DICT
    147 CG2        42.3850   47.0920   71.9760 C.3      18 VAL57      -0.1800 DICT
    148 N          39.3290   45.3590   69.3030 N.am     19 VAL58      -0.5000 BACKBONE|DICT|DIRECT
    149 CA         38.1670   44.6030   68.8640 C.3      19 VAL58       0.1400 BACKBONE|DICT|DIRECT
    150 C          38.3920   43.8510   67.5490 C.2      19 VAL58       0.5000 BACKBONE|DICT|DIRECT
    151 O          37.9930   42.6940   67.4220 O.2      19 VAL58      -0.5000 BACKBONE|DICT|DIRECT
    152 CB         36.9310   45.5250   68.7370 C.3      19 VAL58      -0.0600 DICT
    153 CG1        37.2930   46.7770   67.9690 C.3      19 VAL58      -0.1800 DICT
    154 CG2        35.7980   44.7890   68.0410 C.3      19 VAL58      -0.1800 DICT
    155 N          39.0300   44.4950   66.5740 N.am     20 TRP59      -0.5000 BACKBONE|DICT|DIRECT
    156 CA         39.2790   43.8410   65.2890 C.3      20 TRP59       0.1400 BACKBONE|DICT|DIRECT
    157 C          40.2610   42.6860   65.4090 C.2      20 TRP59       0.5000 BACKBONE|DICT|DIRECT
    158 O          40.1570   41.6990   64.6840 O.2      20 TRP59      -0.5000 BACKBONE|DICT|DIRECT
    159 CB         39.7830   44.8570   64.2600 C.3      20 TRP59      -0.1200 DICT
    160 CG         38.7200   45.8270   63.8400 C.ar     20 TRP59       0.0750 DICT
    161 CD1        37.4690   45.9520   64.3750 C.ar     20 TRP59      -0.1150 DICT
    162 CD2        38.8210   46.8290   62.8260 C.ar     20 TRP59      -0.0550 DICT
    163 CE2        37.5940   47.5290   62.8040 C.ar     20 TRP59       0.1300 DICT
    164 CE3        39.8300   47.2080   61.9320 C.ar     20 TRP59      -0.1150 DICT
    165 NE1        36.7860   46.9710   63.7590 N.pl3    20 TRP59      -0.5700 DICT
    166 CZ2        37.3490   48.5880   61.9240 C.ar     20 TRP59      -0.1150 DICT
    167 CZ3        39.5830   48.2650   61.0530 C.ar     20 TRP59      -0.1150 DICT
    168 CH2        38.3530   48.9400   61.0600 C.ar     20 TRP59      -0.1150 DICT
    169 N          41.2200   42.8090   66.3180 N.am     21 ASN60      -0.5000 BACKBONE|DICT|DIRECT
    170 CA         42.1800   41.7390   66.5150 C.3      21 ASN60       0.1400 BACKBONE|DICT|DIRECT
    171 C          41.4500   40.5470   67.1210 C.2      21 ASN60       0.5000 BACKBONE|DICT|DIRECT
    172 O          41.6920   39.4010   66.7440 O.2      21 ASN60      -0.5000 BACKBONE|DICT|DIRECT
    173 CB         43.3190   42.1890   67.4350 C.3      21 ASN60      -0.1200 DICT
    174 CG         44.1730   41.0280   67.9070 C.2      21 ASN60       0.5000 DICT
    175 ND2        45.2740   40.7770   67.2060 N.am     21 ASN60      -0.7600 DICT
    176 OD1        43.8350   40.3520   68.8830 O.2      21 ASN60      -0.5000 DICT
    177 N          40.5440   40.8230   68.0550 N.am     22 GLU61      -0.5000 BACKBONE|DICT|DIRECT
    178 CA         39.7790   39.7610   68.6890 C.3      22 GLU61       0.1400 BACKBONE|DICT|DIRECT
    179 C          38.8910   39.0680   67.6700 C.2      22 GLU61       0.5000 BACKBONE|DICT|DIRECT
    180 O          38.7590   37.8450   67.6800 O.2      22 GLU61      -0.5000 BACKBONE|DICT|DIRECT
    181 CB         38.9250   40.3230   69.8290 C.3      22 GLU61      -0.1200 DICT
    182 CG         39.7020   40.5260   71.1210 C.3      22 GLU61      -0.2200 DICT
    183 CD         38.9010   41.2410   72.1950 C.2      22 GLU61       0.7000 DICT
    184 OE1        37.7410   40.8500   72.4450 O.co2    22 GLU61      -0.8000 DICT
    185 OE2        39.4400   42.1910   72.7980 O.co2    22 GLU61      -0.8000 DICT
    186 N          38.2840   39.8510   66.7850 N.am     23 TYR62      -0.5000 BACKBONE|DICT|DIRECT
    187 CA         37.4100   39.2830   65.7710 C.3      23 TYR62       0.1400 BACKBONE|DICT|DIRECT
    188 C          38.1780   38.3760   64.8180 C.2      23 TYR62       0.5000 BACKBONE|DICT|DIRECT
    189 O          37.6960   37.3020   64.4440 O.2      23 TYR62      -0.5000 BACKBONE|DICT|DIRECT
    190 CB         36.7260   40.3840   64.9640 C.3      23 TYR62      -0.0050 DICT
    191 CG         35.8750   39.8230   63.8560 C.ar     23 TYR62      -0.1150 DICT
    192 CD1        34.6560   39.2050   64.1330 C.ar     23 TYR62      -0.1150 DICT
    193 CD2        36.3190   39.8460   62.5340 C.ar     23 TYR62      -0.1150 DICT
    194 CE1        33.8970   38.6190   63.1160 C.ar     23 TYR62      -0.1150 DICT
    195 CE2        35.5720   39.2610   61.5120 C.ar     23 TYR62      -0.1150 DICT
    196 CZ         34.3630   38.6500   61.8110 C.ar     23 TYR62       0.1500 DICT
    197 OH         33.6280   38.0670   60.8030 O.3      23 TYR62      -0.5850 DICT
    198 N          39.3650   38.8180   64.4130 N.am     24 ALA63      -0.5000 BACKBONE|DICT|DIRECT
    199 CA         40.1880   38.0380   63.5030 C.3      24 ALA63       0.1400 BACKBONE|DICT|DIRECT
    200 C          40.4540   36.6730   64.1250 C.2      24 ALA63       0.5000 BACKBONE|DICT|DIRECT
    201 O          40.4600   35.6480   63.4420 O.2      24 ALA63      -0.5000 BACKBONE|DICT|DIRECT
    202 CB         41.5020   38.7590   63.2380 C.3      24 ALA63      -0.1800 DICT
    203 N          40.6700   36.6740   65.4350 N.am     25 GLU64      -0.5000 BACKBONE|DICT|DIRECT
    204 CA         40.9380   35.4490   66.1720 C.3      25 GLU64       0.1400 BACKBONE|DICT|DIRECT
    205 C          39.8160   34.4380   65.9760 C.2      25 GLU64       0.5000 BACKBONE|DICT|DIRECT
    206 O          40.0480   33.3120   65.5330 O.2      25 GLU64      -0.5000 BACKBONE|DICT|DIRECT
    207 CB         41.0920   35.7680   67.6560 C.3      25 GLU64      -0.1200 DICT
    208 CG         41.4980   34.6040   68.5750 C.3      25 GLU64      -0.2200 DICT
    209 CD         41.6720   34.9390   70.0530 C.2      25 GLU64       0.7000 DICT
    210 OE1        42.4910   35.8360   70.3550 O.co2    25 GLU64      -0.8000 DICT
    211 OE2        40.9740   34.2900   70.8590 O.co2    25 GLU64      -0.8000 DICT
    212 N          38.5980   34.8390   66.3200 N.am     26 ALA65      -0.5000 BACKBONE|DICT|DIRECT
    213 CA         37.4520   33.9510   66.1790 C.3      26 ALA65       0.1400 BACKBONE|DICT|DIRECT
    214 C          37.2390   33.5700   64.7100 C.2      26 ALA65       0.5000 BACKBONE|DICT|DIRECT
    215 O          36.9720   32.4130   64.3870 O.2      26 ALA65      -0.5000 BACKBONE|DICT|DIRECT
    216 CB         36.2090   34.6220   66.7330 C.3      26 ALA65      -0.1800 DICT
    217 N          37.3660   34.5480   63.8220 N.am     27 ASN66      -0.5000 BACKBONE|DICT|DIRECT
    218 CA         37.1740   34.3060   62.3950 C.3      27 ASN66       0.1400 BACKBONE|DICT|DIRECT
    219 C          38.1820   33.2790   61.8880 C.2      27 ASN66       0.5000 BACKBONE|DICT|DIRECT
    220 O          37.8400   32.3900   61.1090 O.2      27 ASN66      -0.5000 BACKBONE|DICT|DIRECT
    221 CB         37.3100   35.6260   61.6210 C.3      27 ASN66      -0.1200 DICT
    222 CG         36.8330   35.5160   60.1860 C.2      27 ASN66       0.5000 DICT
    223 ND2        37.2660   36.4480   59.3470 N.am     27 ASN66      -0.7600 DICT
    224 OD1        36.0690   34.6180   59.8420 O.2      27 ASN66      -0.5000 DICT
    225 N          39.4250   33.3990   62.3420 N.am     28 TRP67      -0.5000 BACKBONE|DICT|DIRECT
    226 CA         40.4710   32.4750   61.9330 C.3      28 TRP67       0.1400 BACKBONE|DICT|DIRECT
    227 C          40.1880   31.0630   62.4320 C.2      28 TRP67       0.5000 BACKBONE|DICT|DIRECT
    228 O          40.3240   30.0910   61.6800 O.2      28 TRP67      -0.5000 BACKBONE|DICT|DIRECT
    229 CB         41.8220   32.9560   62.4560 C.3      28 TRP67      -0.1200 DICT
    230 CG         42.9320   31.9680   62.2730 C.ar     28 TRP67       0.0750 DICT
    231 CD1        43.2980   30.9740   63.1370 C.ar     28 TRP67      -0.1150 DICT
    232 CD2        43.8190   31.8720   61.1520 C.ar     28 TRP67      -0.0550 DICT
    233 CE2        44.7020   30.7980   61.4060 C.ar     28 TRP67       0.1300 DICT
    234 CE3        43.9540   32.5900   59.9540 C.ar     28 TRP67      -0.1150 DICT
    235 NE1        44.3620   30.2680   62.6240 N.pl3    28 TRP67      -0.5700 DICT
    236 CZ2        45.7080   30.4240   60.5070 C.ar     28 TRP67      -0.1150 DICT
    237 CZ3        44.9560   32.2160   59.0570 C.ar     28 TRP67      -0.1150 DICT
    238 CH2        45.8190   31.1440   59.3410 C.ar     28 TRP67      -0.1150 DICT
    239 N          39.7850   30.9490   63.6950 N.am     29 ASN68      -0.5000 BACKBONE|DICT|DIRECT
    240 CA         39.4960   29.6370   64.2710 C.3      29 ASN68       0.1400 BACKBONE|DICT|DIRECT
    241 C          38.3870   28.9110   63.5240 C.2      29 ASN68       0.5000 BACKBONE|DICT|DIRECT
    242 O          38.4270   27.6890   63.3760 O.2      29 ASN68      -0.5000 BACKBONE|DICT|DIRECT
    243 CB         39.1370   29.7610   65.7560 C.3      29 ASN68      -0.1200 DICT
    244 CG         40.3090   30.2300   66.5910 C.2      29 ASN68       0.5000 DICT
    245 ND2        40.0200   30.8690   67.7210 N.am     29 ASN68      -0.7600 DICT
    246 OD1        41.4670   30.0090   66.2270 O.2      29 ASN68      -0.5000 DICT
    247 N          37.3990   29.6600   63.0500 N.am     30 TYR69      -0.5000 BACKBONE|DICT|DIRECT
    248 CA         36.3050   29.0570   62.3000 C.3      30 TYR69       0.1400 BACKBONE|DICT|DIRECT
    249 C          36.8050   28.6110   60.9190 C.2      30 TYR69       0.5000 BACKBONE|DICT|DIRECT
    250 O          36.5240   27.4960   60.4680 O.2      30 TYR69      -0.5000 BACKBONE|DICT|DIRECT
    251 CB         35.1590   30.0610   62.1280 C.3      30 TYR69      -0.0050 DICT
    252 CG         34.2580   29.7410   60.9550 C.ar     30 TYR69      -0.1150 DICT
    253 CD1        33.2870   28.7440   61.0430 C.ar     30 TYR69      -0.1150 DICT
    254 CD2        34.4280   30.3900   59.7290 C.ar     30 TYR69      -0.1150 DICT
    255 CE1        32.5080   28.3950   59.9390 C.ar     30 TYR69      -0.1150 DICT
    256 CE2        33.6550   30.0480   58.6160 C.ar     30 TYR69      -0.1150 DICT
    257 CZ         32.7010   29.0520   58.7280 C.ar     30 TYR69       0.1500 DICT
    258 OH         31.9400   28.7150   57.6330 O.3      30 TYR69      -0.5850 DICT
    259 N          37.5430   29.4960   60.2530 N.am     31 ASN70      -0.5000 BACKBONE|DICT|DIRECT
    260 CA         38.0770   29.2190   58.9230 C.3      31 ASN70       0.1400 BACKBONE|DICT|DIRECT
    261 C          39.0370   28.0290   58.8830 C.2      31 ASN70       0.5000 BACKBONE|DICT|DIRECT
    262 O          39.0690   27.2880   57.8970 O.2      31 ASN70      -0.5000 BACKBONE|DICT|DIRECT
    263 CB         38.7840   30.4650   58.3790 C.3      31 ASN70      -0.1200 DICT
    264 CG         37.8610   31.3550   57.5610 C.2      31 ASN70       0.5000 DICT
    265 ND2        37.1600   32.2600   58.2330 N.am     31 ASN70      -0.7600 DICT
    266 OD1        37.7760   31.2220   56.3410 O.2      31 ASN70      -0.5000 DICT
    267 N          39.8080   27.8490   59.9540 N.am     32 THR71      -0.5000 BACKBONE|DICT|DIRECT
    268 CA         40.7880   26.7650   60.0430 C.3      32 THR71       0.1400 BACKBONE|DICT|DIRECT
    269 C          40.3010   25.5530   60.8420 C.2      32 THR71       0.5000 BACKBONE|DICT|DIRECT
    270 O          41.0700   24.6340   61.1180 O.2      32 THR71      -0.5000 BACKBONE|DICT|DIRECT
    271 CB         42.1030   27.2630   60.6880 C.3      32 THR71       0.2050 DICT
    272 CG2        42.6810   28.4340   59.9020 C.3      32 THR71      -0.1800 DICT
    273 OG1        41.8440   27.6880   62.0310 O.3      32 THR71      -0.6830 DICT
    274 N          39.0250   25.5590   61.2130 N.am     33 ASN72      -0.5000 BACKBONE|DICT|DIRECT
    275 CA         38.4260   24.4650   61.9780 C.3      33 ASN72       0.1400 BACKBONE|DICT|DIRECT
    276 C          36.9210   24.7000   62.0530 C.2      33 ASN72       0.5000 BACKBONE|DICT|DIRECT
    277 O          36.3970   25.1470   63.0720 O.2      33 ASN72      -0.5000 BACKBONE|DICT|DIRECT
    278 CB         39.0320   24.4090   63.3920 C.3      33 ASN72      -0.1200 DICT
    279 CG         38.4940   23.2460   64.2250 C.2      33 ASN72       0.5000 DICT
    280 ND2        38.4710   23.4320   65.5450 N.am     33 ASN72      -0.3669 DICT
    281 OD1        38.1210   22.2040   63.6800 O.2      33 ASN72      -0.5000 DICT
    282 N          36.2280   24.4090   60.9580 N.am     34 ILE73      -0.5000 BACKBONE|DICT|DIRECT
    283 CA         34.7860   24.6010   60.9080 C.3      34 ILE73       0.1400 BACKBONE|DICT|DIRECT
    284 C          34.0670   23.6100   61.8200 C.2      34 ILE73       0.5000 BACKBONE|DICT|DIRECT
    285 O          34.1120   22.4030   61.5920 O.2      34 ILE73      -0.5000 BACKBONE|DICT|DIRECT
    286 CB         34.2500   24.4320   59.4710 C.3      34 ILE73      -0.0600 DICT
    287 CG1        34.9350   25.4380   58.5330 C.3      34 ILE73      -0.1200 DICT
    288 CG2        32.7380   24.6400   59.4550 C.3      34 ILE73      -0.1800 DICT
    289 CD1        34.5840   25.2520   57.0650 C.3      34 ILE73      -0.1800 DICT
    290 N          33.4170   24.1270   62.8590 N.am     35 THR74      -0.5000 BACKBONE|DICT|DIRECT
    291 CA         32.6710   23.2940   63.8000 C.3      35 THR74       0.1400 BACKBONE|DICT|DIRECT
    292 C          31.4970   24.0960   64.3430 C.2      35 THR74       0.5000 BACKBONE|DICT|DIRECT
    293 O          31.3390   25.2800   64.0310 O.2      35 THR74      -0.5000 BACKBONE|DICT|DIRECT
    294 CB         33.5250   22.8680   65.0130 C.3      35 THR74       0.2050 DICT
    295 CG2        34.8680   22.3070   64.5660 C.3      35 THR74      -0.1800 DICT
    296 OG1        33.7430   24.0030   65.8610 O.3      35 THR74      -0.6830 DICT
    297 N          30.6780   23.4530   65.1650 N.am     36 THR75      -0.5000 BACKBONE|DICT|DIRECT
    298 CA         29.5310   24.1250   65.7590 C.3      36 THR75       0.1400 BACKBONE|DICT|DIRECT
    299 C          30.0140   25.1600   66.7700 C.2      36 THR75       0.5000 BACKBONE|DICT|DIRECT
    300 O          29.4800   26.2670   66.8440 O.2      36 THR75      -0.5000 BACKBONE|DICT|DIRECT
    301 CB         28.6000   23.1200   66.4720 C.3      36 THR75       0.2050 DICT
    302 CG2        27.4690   23.8440   67.1730 C.3      36 THR75      -0.1800 DICT
    303 OG1        28.0490   22.2120   65.5090 O.3      36 THR75      -0.6830 DICT
    304 N          31.0350   24.7960   67.5410 N.am     37 GLU76      -0.5000 BACKBONE|DICT|DIRECT
    305 CA         31.5780   25.6970   68.5520 C.3      37 GLU76       0.1400 BACKBONE|DICT|DIRECT
    306 C          32.2300   26.9310   67.9270 C.2      37 GLU76       0.5000 BACKBONE|DICT|DIRECT
    307 O          31.8690   28.0620   68.2540 O.2      37 GLU76      -0.5000 BACKBONE|DICT|DIRECT
    308 CB         32.5980   24.9630   69.4260 C.3      37 GLU76      -0.1200 DICT
    309 CG         32.8840   25.6520   70.7570 C.3      37 GLU76      -0.2200 DICT
    310 CD         33.9910   24.9670   71.5490 C.2      37 GLU76       0.7000 DICT
    311 OE1        33.9380   23.7270   71.7010 O.co2    37 GLU76      -0.8000 DICT
    312 OE2        34.9130   25.6670   72.0260 O.co2    37 GLU76      -0.8000 DICT
    313 N          33.1880   26.7190   67.0280 N.am     38 THR77      -0.5000 BACKBONE|DICT|DIRECT
    314 CA         33.8670   27.8420   66.3830 C.3      38 THR77       0.1400 BACKBONE|DICT|DIRECT
    315 C          32.8700   28.7510   65.6700 C.2      38 THR77       0.5000 BACKBONE|DICT|DIRECT
    316 O          33.0330   29.9700   65.6570 O.2      38 THR77      -0.5000 BACKBONE|DICT|DIRECT
    317 CB         34.9330   27.3610   65.3770 C.3      38 THR77       0.2050 DICT
    318 CG2        36.0150   26.5700   66.0960 C.3      38 THR77      -0.1800 DICT
    319 OG1        34.3210   26.5370   64.3780 O.3      38 THR77      -0.6830 DICT
    320 N          31.8350   28.1600   65.0800 N.am     39 SER78      -0.5000 BACKBONE|DICT|DIRECT
    321 CA         30.8150   28.9450   64.3900 C.3      39 SER78       0.1400 BACKBONE|DICT|DIRECT
    322 C          30.0610   29.7970   65.4020 C.2      39 SER78       0.5000 BACKBONE|DICT|DIRECT
    323 O          29.8750   30.9980   65.2080 O.2      39 SER78      -0.5000 BACKBONE|DICT|DIRECT
    324 CB         29.8260   28.0340   63.6660 C.3      39 SER78       0.1450 DICT
    325 OG         30.4500   27.3660   62.5870 O.3      39 SER78      -0.6830 DICT
    326 N          29.6260   29.1570   66.4830 N.am     40 LYS79      -0.5000 BACKBONE|DICT|DIRECT
    327 CA         28.8900   29.8410   67.5370 C.3      40 LYS79       0.1400 BACKBONE|DICT|DIRECT
    328 C          29.6900   31.0280   68.0630 C.2      40 LYS79       0.5000 BACKBONE|DICT|DIRECT
    329 O          29.1720   32.1390   68.1750 O.2      40 LYS79      -0.5000 BACKBONE|DICT|DIRECT
    330 CB         28.5830   28.8640   68.6770 C.3      40 LYS79      -0.1200 DICT
    331 CG         27.9610   29.5070   69.9110 C.3      40 LYS79      -0.1200 DICT
    332 CD         27.7730   28.4900   71.0340 C.3      40 LYS79      -0.1200 DICT
    333 CE         26.3410   27.9650   71.1040 C.3      40 LYS79       0.1900 DICT
    334 NZ         25.3980   29.0120   71.5960 N.4      40 LYS79      -0.3000 DICT
    335 N          30.9560   30.7930   68.3840 N.am     41 ILE80      -0.5000 BACKBONE|DICT|DIRECT
    336 CA         31.8130   31.8580   68.8910 C.3      41 ILE80       0.1400 BACKBONE|DICT|DIRECT
    337 C          31.9680   32.9840   67.8650 C.2      41 ILE80       0.5000 BACKBONE|DICT|DIRECT
    338 O          31.9160   34.1620   68.2190 O.2      41 ILE80      -0.5000 BACKBONE|DICT|DIRECT
    339 CB         33.2040   31.3130   69.2660 C.3      41 ILE80      -0.0600 DICT
    340 CG1        33.0710   30.3440   70.4460 C.3      41 ILE80      -0.1200 DICT
    341 CG2        34.1440   32.4630   69.6090 C.3      41 ILE80      -0.1800 DICT
    342 CD1        34.3560   29.6430   70.8230 C.3      41 ILE80      -0.1800 DICT
    343 N          32.1590   32.6240   66.5990 N.am     42 LEU81      -0.5000 BACKBONE|DICT|DIRECT
    344 CA         32.3110   33.6320   65.5540 C.3      42 LEU81       0.1400 BACKBONE|DICT|DIRECT
    345 C          31.0820   34.5340   65.5250 C.2      42 LEU81       0.5000 BACKBONE|DICT|DIRECT
    346 O          31.2010   35.7620   65.5130 O.2      42 LEU81      -0.5000 BACKBONE|DICT|DIRECT
    347 CB         32.5040   32.9690   64.1810 C.3      42 LEU81      -0.1200 DICT
    348 CG         32.5300   33.9000   62.9560 C.3      42 LEU81      -0.0600 DICT
    349 CD1        33.5840   34.9770   63.1330 C.3      42 LEU81      -0.1800 DICT
    350 CD2        32.8040   33.0880   61.7030 C.3      42 LEU81      -0.1800 DICT
    351 N          29.9010   33.9220   65.5260 N.am     43 LEU82      -0.5000 BACKBONE|DICT|DIRECT
    352 CA         28.6550   34.6810   65.4910 C.3      43 LEU82       0.1400 BACKBONE|DICT|DIRECT
    353 C          28.5250   35.6130   66.6890 C.2      43 LEU82       0.5000 BACKBONE|DICT|DIRECT
    354 O          28.0160   36.7270   66.5610 O.2      43 LEU82      -0.5000 BACKBONE|DICT|DIRECT
    355 CB         27.4540   33.7300   65.4390 C.3      43 LEU82      -0.1200 DICT
    356 CG         27.3380   32.8890   64.1660 C.3      43 LEU82      -0.0600 DICT
    357 CD1        26.1860   31.9150   64.3030 C.3      43 LEU82      -0.1800 DICT
    358 CD2        27.1330   33.8030   62.9560 C.3      43 LEU82      -0.1800 DICT
    359 N          28.9930   35.1580   67.8480 N.am     44 GLN83      -0.5000 BACKBONE|DICT|DIRECT
    360 CA         28.9360   35.9620   69.0660 C.3      44 GLN83       0.1400 BACKBONE|DICT|DIRECT
    361 C          29.8430   37.1780   68.9190 C.2      44 GLN83       0.5000 BACKBONE|DICT|DIRECT
    362 O          29.4620   38.2950   69.2740 O.2      44 GLN83      -0.5000 BACKBONE|DICT|DIRECT
    363 CB         29.3720   35.1260   70.2790 C.3      44 GLN83      -0.1200 DICT
    364 CG         28.5190   33.8800   70.4970 C.3      44 GLN83      -0.1200 DICT
    365 CD         28.9340   33.0700   71.7220 C.2      44 GLN83       0.5000 DICT
    366 NE2        29.4310   31.8580   71.4890 N.am     44 GLN83      -0.7600 DICT
    367 OE1        28.8060   33.5280   72.8590 O.2      44 GLN83      -0.5000 DICT
    368 N          31.0420   36.9520   68.3910 N.am     45 LYS84      -0.5000 BACKBONE|DICT|DIRECT
    369 CA         32.0060   38.0260   68.1800 C.3      45 LYS84       0.1400 BACKBONE|DICT|DIRECT
    370 C          31.4980   39.0300   67.1500 C.2      45 LYS84       0.5000 BACKBONE|DICT|DIRECT
    371 O          31.8720   40.2010   67.1860 O.2      45 LYS84      -0.5000 BACKBONE|DICT|DIRECT
    372 CB         33.3480   37.4540   67.7230 C.3      45 LYS84      -0.1200 DICT
    373 CG         34.1290   36.7410   68.8160 C.3      45 LYS84      -0.1200 DICT
    374 CD         34.7070   37.7310   69.8160 C.3      45 LYS84      -0.1200 DICT
    375 CE         35.5120   37.0230   70.8960 C.3      45 LYS84       0.1900 DICT
    376 NZ         36.1120   37.9860   71.8650 N.4      45 LYS84      -0.3000 DICT
    377 N          30.6600   38.5700   66.2240 N.am     46 ASN85      -0.5000 BACKBONE|DICT|DIRECT
    378 CA         30.1010   39.4610   65.2130 C.3      46 ASN85       0.1400 BACKBONE|DICT|DIRECT
    379 C          29.3050   40.5600   65.9090 C.2      46 ASN85       0.5000 BACKBONE|DICT|DIRECT
    380 O          29.4700   41.7430   65.6160 O.2      46 ASN85      -0.5000 BACKBONE|DICT|DIRECT
    381 CB         29.1680   38.7040   64.2590 C.3      46 ASN85      -0.1200 DICT
    382 CG         29.9150   37.9570   63.1720 C.2      46 ASN85       0.5000 DICT
    383 ND2        29.6140   36.6720   63.0240 N.am     46 ASN85      -0.7600 DICT
    384 OD1        30.7410   38.5300   62.4630 O.2      46 ASN85      -0.5000 DICT
    385 N          28.4380   40.1610   66.8330 N.am     47 MET86      -0.5000 BACKBONE|DICT|DIRECT
    386 CA         27.6210   41.1210   67.5560 C.3      47 MET86       0.1400 BACKBONE|DICT|DIRECT
    387 C          28.4840   42.0730   68.3870 C.2      47 MET86       0.5000 BACKBONE|DICT|DIRECT
    388 O          28.1520   43.2490   68.5390 O.2      47 MET86      -0.5000 BACKBONE|DICT|DIRECT
    389 CB         26.6140   40.3950   68.4540 C.3      47 MET86      -0.1200 DICT
    390 CG         25.7310   39.3760   67.7270 C.3      47 MET86       0.0475 DICT
    391 SD         24.9730   39.9650   66.1780 S.3      47 MET86      -0.3350 DICT
    392 CE         23.5150   40.7930   66.7720 C.3      47 MET86      -0.0125 DICT
    393 N          29.5940   41.5700   68.9190 N.am     48 GLN87      -0.5000 BACKBONE|DICT|DIRECT
    394 CA         30.4850   42.4050   69.7190 C.3      48 GLN87       0.1400 BACKBONE|DICT|DIRECT
    395 C          31.1210   43.4980   68.8650 C.2      48 GLN87       0.5000 BACKBONE|DICT|DIRECT
    396 O          31.1050   44.6720   69.2340 O.2      48 GLN87      -0.5000 BACKBONE|DICT|DIRECT
    397 CB         31.5880   41.5630   70.3690 C.3      48 GLN87      -0.1200 DICT
    398 CG         31.0940   40.5390   71.3790 C.3      48 GLN87      -0.1200 DICT
    399 CD         32.2110   40.0070   72.2650 C.2      48 GLN87       0.5000 DICT
    400 NE2        32.0230   40.1060   73.5760 N.am     48 GLN87      -0.7600 DICT
    401 OE1        33.2280   39.5120   71.7770 O.2      48 GLN87      -0.5000 DICT
    402 N          31.6820   43.1130   67.7220 N.am     49 ILE88      -0.5000 BACKBONE|DICT|DIRECT
    403 CA         32.3170   44.0830   66.8380 C.3      49 ILE88       0.1400 BACKBONE|DICT|DIRECT
    404 C          31.2830   45.0510   66.2620 C.2      49 ILE88       0.5000 BACKBONE|DICT|DIRECT
    405 O          31.5770   46.2270   66.0430 O.2      49 ILE88      -0.5000 BACKBONE|DICT|DIRECT
    406 CB         33.0770   43.3830   65.6790 C.3      49 ILE88      -0.0600 DICT
    407 CG1        33.8080   44.4260   64.8340 C.3      49 ILE88      -0.1200 DICT
    408 CG2        32.1130   42.5870   64.8170 C.3      49 ILE88      -0.1800 DICT
    409 CD1        34.6940   43.8320   63.7550 C.3      49 ILE88      -0.1800 DICT
    410 N          30.0710   44.5600   66.0220 N.am     50 ALA89      -0.5000 BACKBONE|DICT|DIRECT
    411 CA         29.0120   45.4100   65.4880 C.3      50 ALA89       0.1400 BACKBONE|DICT|DIRECT
    412 C          28.6860   46.4840   66.5230 C.2      50 ALA89       0.5000 BACKBONE|DICT|DIRECT
    413 O          28.4480   47.6450   66.1890 O.2      50 ALA89      -0.5000 BACKBONE|DICT|DIRECT
    414 CB         27.7730   44.5800   65.1890 C.3      50 ALA89      -0.1800 DICT
    415 N          28.6820   46.0820   67.7890 N.am     51 ASN90      -0.5000 BACKBONE|DICT|DIRECT
    416 CA         28.3930   46.9990   68.8770 C.3      51 ASN90       0.1400 BACKBONE|DICT|DIRECT
    417 C          29.4040   48.1440   68.8250 C.2      51 ASN90       0.5000 BACKBONE|DICT|DIRECT
    418 O          29.0410   49.3130   68.9200 O.2      51 ASN90      -0.5000 BACKBONE|DICT|DIRECT
    419 CB         28.4870   46.2570   70.2110 C.3      51 ASN90      -0.1200 DICT
    420 CG         27.5310   46.8040   71.2490 C.2      51 ASN90       0.5000 DICT
    421 ND2        26.5230   46.0100   71.5970 N.am     51 ASN90      -0.7600 DICT
    422 OD1        27.6890   47.9290   71.7310 O.2      51 ASN90      -0.5000 DICT
    423 N          30.6750   47.7960   68.6730 N.am     52 HIS91      -0.5000 BACKBONE|DICT|DIRECT
    424 CA         31.7400   48.7860   68.5850 C.3      52 HIS91       0.1400 BACKBONE|DICT|DIRECT
    425 C          31.4810   49.7020   67.3940 C.2      52 HIS91       0.5000 BACKBONE|DICT|DIRECT
    426 O          31.5070   50.9320   67.5030 O.2      52 HIS91      -0.5000 BACKBONE|DICT|DIRECT
    427 CB         33.0800   48.0780   68.3890 C.3      52 HIS91      -0.0050 DICT
    428 CG         34.2050   48.9950   68.0230 C.2      52 HIS91       0.0150 DICT
    429 CD2        34.8080   49.2340   66.8330 C.2      52 HIS91      -0.0150 DICT
    430 ND1        34.8440   49.7990   68.9430 N.pl3    52 HIS91      -0.5700 DICT
    431 CE1        35.7940   50.4890   68.3370 C.2      52 HIS91       0.2950 DICT
    432 NE2        35.7930   50.1650   67.0570 N.2      52 HIS91      -0.4900 DICT
    433 N          31.2330   49.0830   66.2490 N.am     53 THR92      -0.5000 BACKBONE|DICT|DIRECT
    434 CA         30.9810   49.8080   65.0160 C.3      53 THR92       0.1400 BACKBONE|DICT|DIRECT
    435 C          29.8510   50.8140   65.1570 C.2      53 THR92       0.5000 BACKBONE|DICT|DIRECT
    436 O          29.9860   51.9730   64.7640 O.2      53 THR92      -0.5000 BACKBONE|DICT|DIRECT
    437 CB         30.6430   48.8260   63.8890 C.3      53 THR92       0.2050 DICT
    438 CG2        30.4020   49.5730   62.5790 C.3      53 THR92      -0.1800 DICT
    439 OG1        31.7300   47.9040   63.7360 O.3      53 THR92      -0.6830 DICT
    440 N          28.7340   50.3680   65.7200 N.am     54 LEU93      -0.5000 BACKBONE|DICT|DIRECT
    441 CA         27.5850   51.2390   65.9010 C.3      54 LEU93       0.1400 BACKBONE|DICT|DIRECT
    442 C          27.9310   52.4170   66.8130 C.2      54 LEU93       0.5000 BACKBONE|DICT|DIRECT
    443 O          27.6310   53.5710   66.4970 O.2      54 LEU93      -0.5000 BACKBONE|DICT|DIRECT
    444 CB         26.4180   50.4340   66.4800 C.3      54 LEU93      -0.1200 DICT
    445 CG         25.0370   51.0900   66.4960 C.3      54 LEU93      -0.0600 DICT
    446 CD1        24.6330   51.5100   65.0800 C.3      54 LEU93      -0.1800 DICT
    447 CD2        24.0330   50.1030   67.0730 C.3      54 LEU93      -0.1800 DICT
    448 N          28.5780   52.1250   67.9350 N.am     55 LYS94      -0.5000 BACKBONE|DICT|DIRECT
    449 CA         28.9590   53.1600   68.8890 C.3      55 LYS94       0.1400 BACKBONE|DICT|DIRECT
    450 C          29.7640   54.2770   68.2450 C.2      55 LYS94       0.5000 BACKBONE|DICT|DIRECT
    451 O          29.4290   55.4530   68.3780 O.2      55 LYS94      -0.5000 BACKBONE|DICT|DIRECT
    452 CB         29.7740   52.5510   70.0260 C.3      55 LYS94      -0.1200 DICT
    453 CG         30.2850   53.5640   71.0360 C.3      55 LYS94      -0.1200 DICT
    454 CD         31.0600   52.8710   72.1400 C.3      55 LYS94      -0.1200 DICT
    455 CE         31.4760   53.8410   73.2360 C.3      55 LYS94       0.1900 DICT
    456 NZ         32.1760   53.1380   74.3530 N.4      55 LYS94      -0.3000 DICT
    457 N          30.8330   53.9110   67.5490 N.am     56 TYR95      -0.5000 BACKBONE|DICT|DIRECT
    458 CA         31.6720   54.9070   66.9070 C.3      56 TYR95       0.1400 BACKBONE|DICT|DIRECT
    459 C          31.0890   55.4430   65.6110 C.2      56 TYR95       0.5000 BACKBONE|DICT|DIRECT
    460 O          31.2730   56.6180   65.2850 O.2      56 TYR95      -0.5000 BACKBONE|DICT|DIRECT
    461 CB         33.0780   54.3490   66.6840 C.3      56 TYR95      -0.0050 DICT
    462 CG         33.8680   54.2890   67.9700 C.ar     56 TYR95      -0.1150 DICT
    463 CD1        33.7400   53.2090   68.8460 C.ar     56 TYR95      -0.1150 DICT
    464 CD2        34.6820   55.3580   68.3530 C.ar     56 TYR95      -0.1150 DICT
    465 CE1        34.4020   53.2020   70.0780 C.ar     56 TYR95      -0.1150 DICT
    466 CE2        35.3420   55.3620   69.5750 C.ar     56 TYR95      -0.1150 DICT
    467 CZ         35.1970   54.2850   70.4330 C.ar     56 TYR95       0.1500 DICT
    468 OH         35.8320   54.3100   71.6480 O.3      56 TYR95      -0.5850 DICT
    469 N          30.3780   54.5910   64.8770 N.am     57 GLY96      -0.5000 BACKBONE|DICT|DIRECT
    470 CA         29.7700   55.0330   63.6330 C.3      57 GLY96       0.0800 BACKBONE|DICT|DIRECT
    471 C          28.7300   56.1050   63.9040 C.2      57 GLY96       0.5000 BACKBONE|DICT|DIRECT
    472 O          28.5610   57.0370   63.1190 O.2      57 GLY96      -0.5000 BACKBONE|DICT|DIRECT
    473 N          28.0380   55.9780   65.0310 N.am     58 THR97      -0.5000 BACKBONE|DICT|DIRECT
    474 CA         27.0170   56.9450   65.4160 C.3      58 THR97       0.1400 BACKBONE|DICT|DIRECT
    475 C          27.6720   58.2920   65.7320 C.2      58 THR97       0.5000 BACKBONE|DICT|DIRECT
    476 O          27.2190   59.3360   65.2590 O.2      58 THR97      -0.5000 BACKBONE|DICT|DIRECT
    477 CB         26.2190   56.4360   66.6340 C.3      58 THR97       0.2050 DICT
    478 CG2        25.1070   57.4060   66.9970 C.3      58 THR97      -0.1800 DICT
    479 OG1        25.6450   55.1610   66.3160 O.3      58 THR97      -0.6830 DICT
    480 N          28.7460   58.2650   66.5180 N.am     59 GLN98      -0.5000 BACKBONE|DICT|DIRECT
    481 CA         29.4670   59.4890   66.8670 C.3      59 GLN98       0.1400 BACKBONE|DICT|DIRECT
    482 C          30.0100   60.1550   65.6030 C.2      59 GLN98       0.5000 BACKBONE|DICT|DIRECT
    483 O          29.8590   61.3600   65.4110 O.2      59 GLN98      -0.5000 BACKBONE|DICT|DIRECT
    484 CB         30.6400   59.1820   67.8110 C.3      59 GLN98      -0.1200 DICT
    485 CG         30.2480   58.8820   69.2550 C.3      59 GLN98      -0.1200 DICT
    486 CD         31.4580   58.6530   70.1620 C.2      59 GLN98       0.5000 DICT
    487 NE2        32.1020   59.7420   70.5750 N.am     59 GLN98      -0.7600 DICT
    488 OE1        31.8110   57.5150   70.4780 O.2      59 GLN98      -0.5000 DICT
    489 N          30.6380   59.3600   64.7440 N.am     60 ALA99      -0.5000 BACKBONE|DICT|DIRECT
    490 CA         31.2200   59.8620   63.5010 C.3      60 ALA99       0.1400 BACKBONE|DICT|DIRECT
    491 C          30.2220   60.6280   62.6370 C.2      60 ALA99       0.5000 BACKBONE|DICT|DIRECT
    492 O          30.5790   61.6100   61.9820 O.2      60 ALA99      -0.5000 BACKBONE|DICT|DIRECT
    493 CB         31.8110   58.6980   62.6970 C.3      60 ALA99      -0.1800 DICT
    494 N          28.9780   60.1660   62.6280 N.am     61 ARG100     -0.5000 BACKBONE|DICT|DIRECT
    495 CA         27.9430   60.7980   61.8290 C.3      61 ARG100      0.1400 BACKBONE|DICT|DIRECT
    496 C          27.5410   62.1730   62.3410 C.2      61 ARG100      0.5000 BACKBONE|DICT|DIRECT
    497 O          26.9450   62.9590   61.6080 O.2      61 ARG100     -0.5000 BACKBONE|DICT|DIRECT
    498 CB         26.7150   59.8900   61.7560 C.3      61 ARG100     -0.1200 DICT
    499 CG         26.9260   58.6470   60.9010 C.3      61 ARG100     -0.0500 DICT
    500 CD         25.6560   57.8380   60.8150 C.3      61 ARG100      0.1900 DICT
    501 NE         25.8000   56.6650   59.9550 N.pl3    61 ARG100     -0.7000 DICT
    502 CZ         24.8220   55.7970   59.7280 C.cat    61 ARG100      0.6399 DICT
    503 NH1        23.6350   55.9720   60.2950 N.pl3    61 ARG100     -0.8000 DICT
    504 NH2        25.0260   54.7560   58.9320 N.pl3    61 ARG100     -0.8000 DICT
    505 N          27.8660   62.4590   63.5970 N.am     62 LYS101     -0.5000 BACKBONE|DICT|DIRECT
    506 CA         27.5410   63.7520   64.1860 C.3      62 LYS101      0.1400 BACKBONE|DICT|DIRECT
    507 C          28.5350   64.8120   63.7230 C.2      62 LYS101      0.5000 BACKBONE|DICT|DIRECT
    508 O          28.3420   66.0050   63.9590 O.2      62 LYS101     -0.5000 BACKBONE|DICT|DIRECT
    509 CB         27.5300   63.6430   65.7150 C.3      62 LYS101     -0.1200 DICT
    510 CG         26.4080   62.7480   66.2310 C.3      62 LYS101     -0.1200 DICT
    511 CD         26.6050   62.3340   67.6830 C.3      62 LYS101     -0.1200 DICT
    512 CE         25.5470   61.3130   68.0970 C.3      62 LYS101      0.1900 DICT
    513 NZ         25.8440   60.6770   69.4140 N.4      62 LYS101     -0.3000 DICT
    514 N          29.5990   64.3720   63.0580 N.am     63 PHE102     -0.5000 BACKBONE|DICT|DIRECT
    515 CA         30.6060   65.2930   62.5440 C.3      63 PHE102      0.1400 BACKBONE|DICT|DIRECT
    516 C          30.2470   65.7120   61.1360 C.2      63 PHE102      0.5000 BACKBONE|DICT|DIRECT
    517 O          30.0100   64.8600   60.2800 O.2      63 PHE102     -0.5000 BACKBONE|DICT|DIRECT
    518 CB         31.9900   64.6440   62.4820 C.3      63 PHE102     -0.0050 DICT
    519 CG         32.6690   64.5110   63.8090 C.ar     63 PHE102     -0.1150 DICT
    520 CD1        32.4340   63.4090   64.6170 C.ar     63 PHE102     -0.1150 DICT
    521 CD2        33.5590   65.4880   64.2440 C.ar     63 PHE102     -0.1150 DICT
    522 CE1        33.0790   63.2770   65.8430 C.ar     63 PHE102     -0.1150 DICT
    523 CE2        34.2080   65.3680   65.4670 C.ar     63 PHE102     -0.1150 DICT
    524 CZ         33.9680   64.2590   66.2690 C.ar     63 PHE102     -0.1150 DICT
    525 N          30.1970   67.0170   60.8900 N.am     64 ASP103     -0.5000 BACKBONE|DICT|DIRECT
    526 CA         29.9160   67.4930   59.5440 C.3      64 ASP103      0.1400 BACKBONE|DICT|DIRECT
    527 C          31.2730   67.4430   58.8640 C.2      64 ASP103      0.5000 BACKBONE|DICT|DIRECT
    528 O          32.0640   68.3770   58.9660 O.2      64 ASP103     -0.5000 BACKBONE|DICT|DIRECT
    529 CB         29.4030   68.9330   59.5450 C.3      64 ASP103     -0.2200 DICT
    530 CG         28.9400   69.3820   58.1660 C.2      64 ASP103      0.7000 DICT
    531 OD1        29.5950   69.0160   57.1660 O.co2    64 ASP103     -0.8000 DICT
    532 OD2        27.9240   70.1030   58.0820 O.co2    64 ASP103     -0.8000 DICT
    533 N          31.5460   66.3350   58.1870 N.am     65 VAL104     -0.5000 BACKBONE|DICT|DIRECT
    534 CA         32.8170   66.1500   57.5060 C.3      65 VAL104      0.1400 BACKBONE|DICT|DIRECT
    535 C          33.1730   67.3300   56.6070 C.2      65 VAL104      0.5000 BACKBONE|DICT|DIRECT
    536 O          34.3490   67.6640   56.4500 O.2      65 VAL104     -0.5000 BACKBONE|DICT|DIRECT
    537 CB         32.8010   64.8560   56.6700 C.3      65 VAL104     -0.0600 DICT
    538 CG1        34.1210   64.6820   55.9490 C.3      65 VAL104     -0.1800 DICT
    539 CG2        32.5450   63.6680   57.5730 C.3      65 VAL104     -0.1800 DICT
    540 N          32.1580   67.9640   56.0270 N.am     66 ASN105     -0.5000 BACKBONE|DICT|DIRECT
    541 CA         32.3770   69.1040   55.1440 C.3      66 ASN105      0.1400 BACKBONE|DICT|DIRECT
    542 C          33.1870   70.1940   55.8380 C.2      66 ASN105      0.5000 BACKBONE|DICT|DIRECT
    543 O          34.0680   70.8070   55.2330 O.2      66 ASN105     -0.5000 BACKBONE|DICT|DIRECT
    544 CB         31.0360   69.6900   54.6770 C.3      66 ASN105     -0.1200 DICT
    545 CG         30.2280   68.7130   53.8320 C.2      66 ASN105      0.5000 DICT
    546 ND2        28.9840   68.4620   54.2380 N.am     66 ASN105     -0.7600 DICT
    547 OD1        30.7150   68.1960   52.8260 O.2      66 ASN105     -0.5000 DICT
    548 N          32.8890   70.4160   57.1160 N.am     67 GLN106     -0.5000 BACKBONE|DICT|DIRECT
    549 CA         33.5510   71.4450   57.9120 C.3      67 GLN106      0.1400 BACKBONE|DICT|DIRECT
    550 C          34.9580   71.0910   58.4010 C.2      67 GLN106      0.5000 BACKBONE|DICT|DIRECT
    551 O          35.6760   71.9590   58.9010 O.2      67 GLN106     -0.5000 BACKBONE|DICT|DIRECT
    552 CB         32.6750   71.7960   59.1190 C.3      67 GLN106     -0.1200 DICT
    553 CG         31.2250   72.1200   58.7750 C.3      67 GLN106     -0.1200 DICT
    554 CD         31.0760   73.4050   57.9820 C.2      67 GLN106      0.5000 DICT
    555 NE2        30.5100   73.3010   56.7830 N.am     67 GLN106     -0.7600 DICT
    556 OE1        31.4630   74.4810   58.4430 O.2      67 GLN106     -0.5000 DICT
    557 N          35.3530   69.8280   58.2660 N.am     68 LEU107     -0.5000 BACKBONE|DICT|DIRECT
    558 CA         36.6770   69.3990   58.7180 C.3      68 LEU107      0.1400 BACKBONE|DICT|DIRECT
    559 C          37.8170   69.8090   57.7910 C.2      68 LEU107      0.5000 BACKBONE|DICT|DIRECT
    560 O          37.7300   69.6580   56.5720 O.2      68 LEU107     -0.5000 BACKBONE|DICT|DIRECT
    561 CB         36.7050   67.8800   58.9180 C.3      68 LEU107     -0.1200 DICT
    562 CG         36.5090   67.3840   60.3560 C.3      68 LEU107     -0.0600 DICT
    563 CD1        35.1930   67.9000   60.9130 C.3      68 LEU107     -0.1800 DICT
    564 CD2        36.5430   65.8690   60.3790 C.3      68 LEU107     -0.1800 DICT
    565 N          38.8940   70.3140   58.3860 N.am     69 GLN108     -0.5000 BACKBONE|DICT|DIRECT
    566 CA         40.0660   70.7540   57.6330 C.3      69 GLN108      0.1400 BACKBONE|DICT|DIRECT
    567 C          40.9960   69.6050   57.2600 C.2      69 GLN108      0.5000 BACKBONE|DICT|DIRECT
    568 O          41.0530   69.2030   56.0990 O.2      69 GLN108     -0.5000 BACKBONE|DICT|DIRECT
    569 CB         40.8550   71.7900   58.4370 C.3      69 GLN108     -0.1200 DICT
    570 CG         41.0290   73.1130   57.7250 C.3      69 GLN108     -0.1200 DICT
    571 CD         39.7290   73.8830   57.6140 C.2      69 GLN108      0.5000 DICT
    572 NE2        39.7570   75.1500   58.0140 N.am     69 GLN108     -0.7600 DICT
    573 OE1        38.7120   73.3480   57.1690 O.2      69 GLN108     -0.5000 DICT
    574 N          41.7270   69.0890   58.2480 N.am     70 ASN109     -0.5000 BACKBONE|DICT|DIRECT
    575 CA         42.6690   67.9920   58.0270 C.3      70 ASN109      0.1400 BACKBONE|DICT|DIRECT
    576 C          42.0350   66.9440   57.1210 C.2      70 ASN109      0.5000 BACKBONE|DICT|DIRECT
    577 O          41.0640   66.2890   57.5000 O.2      70 ASN109     -0.5000 BACKBONE|DICT|DIRECT
    578 CB         43.0640   67.3470   59.3610 C.3      70 ASN109     -0.1200 DICT
    579 CG         44.2610   66.4140   59.2310 C.2      70 ASN109      0.5000 DICT
    580 ND2        45.1550   66.4720   60.2160 N.am     70 ASN109     -0.3669 DICT
    581 OD1        44.3690   65.6540   58.2660 O.2      70 ASN109     -0.5000 DICT
    582 N          42.5910   66.7870   55.9250 N.am     71 THR110     -0.5000 BACKBONE|DICT|DIRECT
    583 CA         42.0610   65.8290   54.9610 C.3      71 THR110      0.1400 BACKBONE|DICT|DIRECT
    584 C          42.2060   64.3730   55.4070 C.2      71 THR110      0.5000 BACKBONE|DICT|DIRECT
    585 O          41.3480   63.5420   55.1090 O.2      71 THR110     -0.5000 BACKBONE|DICT|DIRECT
    586 CB         42.7360   65.9990   53.5790 C.3      71 THR110      0.2050 DICT
    587 CG2        42.6430   67.4510   53.1220 C.3      71 THR110     -0.1800 DICT
    588 OG1        44.1140   65.6160   53.6630 O.3      71 THR110     -0.6830 DICT
    589 N          43.2850   64.0630   56.1180 N.am     72 THR111     -0.5000 BACKBONE|DICT|DIRECT
    590 CA         43.5100   62.6970   56.5850 C.3      72 THR111      0.1400 BACKBONE|DICT|DIRECT
    591 C          42.4770   62.3160   57.6430 C.2      72 THR111      0.5000 BACKBONE|DICT|DIRECT
    592 O          42.0570   61.1620   57.7310 O.2      72 THR111     -0.5000 BACKBONE|DICT|DIRECT
    593 CB         44.9330   62.5400   57.1610 C.3      72 THR111      0.2050 DICT
    594 CG2        45.1210   61.1550   57.7570 C.3      72 THR111     -0.1800 DICT
    595 OG1        45.8910   62.7410   56.1140 O.3      72 THR111     -0.6830 DICT
    596 N          42.0700   63.2970   58.4410 N.am     73 ILE112     -0.5000 BACKBONE|DICT|DIRECT
    597 CA         41.0700   63.0840   59.4800 C.3      73 ILE112      0.1400 BACKBONE|DICT|DIRECT
    598 C          39.6880   63.0520   58.8290 C.2      73 ILE112      0.5000 BACKBONE|DICT|DIRECT
    599 O          38.8440   62.2150   59.1550 O.2      73 ILE112     -0.5000 BACKBONE|DICT|DIRECT
    600 CB         41.1220   64.2220   60.5190 C.3      73 ILE112     -0.0600 DICT
    601 CG1        42.3920   64.0850   61.3620 C.3      73 ILE112     -0.1200 DICT
    602 CG2        39.8710   64.2090   61.3840 C.3      73 ILE112     -0.1800 DICT
    603 CD1        42.6740   65.2780   62.2420 C.3      73 ILE112     -0.1800 DICT
    604 N          39.4720   63.9810   57.9050 N.am     74 LYS113     -0.5000 BACKBONE|DICT|DIRECT
    605 CA         38.2200   64.0910   57.1690 C.3      74 LYS113      0.1400 BACKBONE|DICT|DIRECT
    606 C          37.9080   62.7420   56.5170 C.2      74 LYS113      0.5000 BACKBONE|DICT|DIRECT
    607 O          36.7750   62.2640   56.5460 O.2      74 LYS113     -0.5000 BACKBONE|DICT|DIRECT
    608 CB         38.3750   65.1810   56.1000 C.3      74 LYS113     -0.1200 DICT
    609 CG         37.1580   65.4600   55.2340 C.3      74 LYS113     -0.1200 DICT
    610 CD         37.5280   66.4180   54.1020 C.3      74 LYS113     -0.1200 DICT
    611 CE         36.3370   66.7700   53.2200 C.3      74 LYS113      0.1900 DICT
    612 NZ         35.3360   67.6210   53.9260 N.4      74 LYS113     -0.3000 DICT
    613 N          38.9420   62.1300   55.9490 N.am     75 ARG114     -0.5000 BACKBONE|DICT|DIRECT
    614 CA         38.8370   60.8490   55.2610 C.3      75 ARG114      0.1400 BACKBONE|DICT|DIRECT
    615 C          38.4580   59.6730   56.1730 C.2      75 ARG114      0.5000 BACKBONE|DICT|DIRECT
    616 O          37.6000   58.8600   55.8240 O.2      75 ARG114     -0.5000 BACKBONE|DICT|DIRECT
    617 CB         40.1630   60.5670   54.5540 C.3      75 ARG114     -0.1200 DICT
    618 CG         40.1500   59.4310   53.5520 C.3      75 ARG114     -0.0500 DICT
    619 CD         41.4590   59.4300   52.7630 C.3      75 ARG114      0.1900 DICT
    620 NE         41.6170   58.2500   51.9160 N.pl3    75 ARG114     -0.7000 DICT
    621 CZ         41.0310   58.0780   50.7340 C.cat    75 ARG114      0.6399 DICT
    622 NH1        40.2380   59.0160   50.2370 N.pl3    75 ARG114     -0.8000 DICT
    623 NH2        41.2350   56.9580   50.0520 N.pl3    75 ARG114     -0.8000 DICT
    624 N          39.0980   59.5800   57.3360 N.am     76 ILE115     -0.5000 BACKBONE|DICT|DIRECT
    625 CA         38.8110   58.5000   58.2780 C.3      76 ILE115      0.1400 BACKBONE|DICT|DIRECT
    626 C          37.3810   58.5890   58.8100 C.2      76 ILE115      0.5000 BACKBONE|DICT|DIRECT
    627 O          36.6520   57.5980   58.8230 O.2      76 ILE115     -0.5000 BACKBONE|DICT|DIRECT
    628 CB         39.7940   58.5280   59.4820 C.3      76 ILE115     -0.0600 DICT
    629 CG1        41.2000   58.1500   59.0120 C.3      76 ILE115     -0.1200 DICT
    630 CG2        39.3340   57.5670   60.5700 C.3      76 ILE115     -0.1800 DICT
    631 CD1        42.2620   58.2540   60.0950 C.3      76 ILE115     -0.1800 DICT
    632 N          36.9820   59.7790   59.2440 N.am     77 ILE116     -0.5000 BACKBONE|DICT|DIRECT
    633 CA         35.6450   59.9780   59.7840 C.3      77 ILE116      0.1400 BACKBONE|DICT|DIRECT
    634 C          34.5560   59.6550   58.7610 C.2      77 ILE116      0.5000 BACKBONE|DICT|DIRECT
    635 O          33.5270   59.0760   59.1000 O.2      77 ILE116     -0.5000 BACKBONE|DICT|DIRECT
    636 CB         35.4760   61.4280   60.3150 C.3      77 ILE116     -0.0600 DICT
    637 CG1        36.4430   61.6500   61.4880 C.3      77 ILE116     -0.1200 DICT
    638 CG2        34.0370   61.6710   60.7560 C.3      77 ILE116     -0.1800 DICT
    639 CD1        36.2970   62.9840   62.1730 C.3      77 ILE116     -0.1800 DICT
    640 N          34.7860   60.0170   57.5060 N.am     78 LYS117     -0.5000 BACKBONE|DICT|DIRECT
    641 CA         33.8120   59.7340   56.4570 C.3      78 LYS117      0.1400 BACKBONE|DICT|DIRECT
    642 C          33.6430   58.2130   56.3420 C.2      78 LYS117      0.5000 BACKBONE|DICT|DIRECT
    643 O          32.5360   57.7120   56.1570 O.2      78 LYS117     -0.5000 BACKBONE|DICT|DIRECT
    644 CB         34.2890   60.3310   55.1240 C.3      78 LYS117     -0.1200 DICT
    645 CG         33.2430   60.3450   54.0090 C.3      78 LYS117     -0.1200 DICT
    646 CD         32.9500   58.9460   53.4820 C.3      78 LYS117     -0.1200 DICT
    647 CE         31.9050   58.9700   52.3700 C.3      78 LYS117      0.1900 DICT
    648 NZ         30.6200   59.5810   52.8300 N.4      78 LYS117     -0.3000 DICT
    649 N          34.7440   57.4830   56.4760 N.am     79 LYS118     -0.5000 BACKBONE|DICT|DIRECT
    650 CA         34.7110   56.0280   56.3900 C.3      79 LYS118      0.1400 BACKBONE|DICT|DIRECT
    651 C          34.0110   55.3930   57.5910 C.2      79 LYS118      0.5000 BACKBONE|DICT|DIRECT
    652 O          33.3040   54.4010   57.4440 O.2      79 LYS118     -0.5000 BACKBONE|DICT|DIRECT
    653 CB         36.1370   55.4780   56.2680 C.3      79 LYS118     -0.1200 DICT
    654 CG         36.2290   53.9890   55.9520 C.3      79 LYS118     -0.1200 DICT
    655 CD         37.6520   53.6200   55.5390 C.3      79 LYS118     -0.1200 DICT
    656 CE         37.7760   52.1760   55.0550 C.3      79 LYS118      0.1900 DICT
    657 NZ         37.7750   51.1820   56.1640 N.4      79 LYS118     -0.3000 DICT
    658 N          34.1990   55.9690   58.7760 N.am     80 VAL119     -0.5000 BACKBONE|DICT|DIRECT
    659 CA         33.5810   55.4300   59.9860 C.3      80 VAL119      0.1400 BACKBONE|DICT|DIRECT
    660 C          32.0730   55.6700   60.0320 C.2      80 VAL119      0.5000 BACKBONE|DICT|DIRECT
    661 O          31.3570   55.0160   60.7940 O.2      80 VAL119     -0.5000 BACKBONE|DICT|DIRECT
    662 CB         34.2360   56.0300   61.2540 C.3      80 VAL119     -0.0600 DICT
    663 CG1        33.5670   55.4820   62.5110 C.3      80 VAL119     -0.1800 DICT
    664 CG2        35.7210   55.7030   61.2610 C.3      80 VAL119     -0.1800 DICT
    665 N          31.5950   56.6030   59.2150 N.am     81 GLN120     -0.5000 BACKBONE|DICT|DIRECT
    666 CA         30.1720   56.9100   59.1660 C.3      81 GLN120      0.1400 BACKBONE|DICT|DIRECT
    667 C          29.4270   55.7690   58.4840 C.2      81 GLN120      0.5000 BACKBONE|DICT|DIRECT
    668 O          28.2070   55.6750   58.5750 O.2      81 GLN120     -0.5000 BACKBONE|DICT|DIRECT
    669 CB         29.9230   58.2110   58.4030 C.3      81 GLN120     -0.1200 DICT
    670 CG         30.6620   59.4120   58.9560 C.3      81 GLN120     -0.1200 DICT
    671 CD         30.2090   60.7150   58.3250 C.2      81 GLN120      0.5000 DICT
    672 NE2        30.1140   61.7660   59.1340 N.am     81 GLN120     -0.7600 DICT
    673 OE1        29.9580   60.7790   57.1230 O.2      81 GLN120     -0.5000 DICT
    674 N          30.1720   54.9130   57.7910 N.am     82 ASP121     -0.5000 BACKBONE|DICT|DIRECT
    675 CA         29.5980   53.7560   57.1080 C.3      82 ASP121      0.1400 BACKBONE|DICT|DIRECT
    676 C          29.6540   52.5910   58.0950 C.2      82 ASP121      0.5000 BACKBONE|DICT|DIRECT
    677 O          30.7360   52.0860   58.3980 O.2      82 ASP121     -0.5000 BACKBONE|DICT|DIRECT
    678 CB         30.4250   53.4100   55.8690 C.3      82 ASP121     -0.2200 DICT
    679 CG         29.7890   52.3220   55.0230 C.2      82 ASP121      0.7000 DICT
    680 OD1        28.9600   51.5470   55.5440 O.co2    82 ASP121     -0.8000 DICT
    681 OD2        30.1340   52.2360   53.8290 O.co2    82 ASP121     -0.8000 DICT
    682 N          28.4960   52.1620   58.5880 N.am     83 LEU122     -0.5000 BACKBONE|DICT|DIRECT
    683 CA         28.4420   51.0720   59.5630 C.3      83 LEU122      0.1400 BACKBONE|DICT|DIRECT
    684 C          28.4520   49.6770   58.9430 C.2      83 LEU122      0.5000 BACKBONE|DICT|DIRECT
    685 O          28.6430   48.6830   59.6510 O.2      83 LEU122     -0.5000 BACKBONE|DICT|DIRECT
    686 CB         27.1900   51.2050   60.4340 C.3      83 LEU122     -0.1200 DICT
    687 CG         26.8150   52.5940   60.9640 C.3      83 LEU122     -0.0600 DICT
    688 CD1        25.5690   52.4850   61.8320 C.3      83 LEU122     -0.1800 DICT
    689 CD2        27.9650   53.1810   61.7460 C.3      83 LEU122     -0.1800 DICT
    690 N          28.2500   49.5990   57.6300 N.am     84 GLU123     -0.5000 BACKBONE|DICT|DIRECT
    691 CA         28.2100   48.3090   56.9510 C.3      84 GLU123      0.1400 BACKBONE|DICT|DIRECT
    692 C          27.0510   47.5160   57.5570 C.2      84 GLU123      0.5000 BACKBONE|DICT|DIRECT
    693 O          26.0060   48.0890   57.8560 O.2      84 GLU123     -0.5000 BACKBONE|DICT|DIRECT
    694 CB         29.5260   47.5610   57.1510 C.3      84 GLU123     -0.1200 DICT
    695 CG         30.7620   48.3990   56.8790 C.3      84 GLU123     -0.2200 DICT
    696 CD         31.1730   48.4010   55.4220 C.2      84 GLU123      0.7000 DICT
    697 OE1        32.3050   47.9560   55.1350 O.co2    84 GLU123     -0.8000 DICT
    698 OE2        30.3770   48.8420   54.5660 O.co2    84 GLU123     -0.8000 DICT
    699 N          27.2350   46.2150   57.7650 N.am     85 ARG124     -0.5000 BACKBONE|DICT|DIRECT
    700 CA         26.1660   45.3830   58.3180 C.3      85 ARG124      0.1400 BACKBONE|DICT|DIRECT
    701 C          25.6920   45.8470   59.6970 C.2      85 ARG124      0.5000 BACKBONE|DICT|DIRECT
    702 O          24.5370   45.6240   60.0740 O.2      85 ARG124     -0.5000 BACKBONE|DICT|DIRECT
    703 CB         26.6110   43.9180   58.3890 C.3      85 ARG124     -0.1200 DICT
    704 CG         27.6090   43.6180   59.4950 C.3      85 ARG124     -0.0500 DICT
    705 CD         28.0380   42.1600   59.4670 C.3      85 ARG124      0.1900 DICT
    706 NE         28.9240   41.8670   58.3440 N.pl3    85 ARG124     -0.7000 DICT
    707 CZ         29.3770   40.6520   58.0550 C.cat    85 ARG124      0.6399 DICT
    708 NH1        29.0210   39.6160   58.8050 N.pl3    85 ARG124     -0.8000 DICT
    709 NH2        30.1920   40.4710   57.0250 N.pl3    85 ARG124     -0.8000 DICT
    710 N          26.5770   46.5000   60.4430 N.am     86 ALA125     -0.5000 BACKBONE|DICT|DIRECT
    711 CA         26.2310   46.9880   61.7730 C.3      86 ALA125      0.1400 BACKBONE|DICT|DIRECT
    712 C          25.0720   47.9840   61.7290 C.2      86 ALA125      0.5000 BACKBONE|DICT|DIRECT
    713 O          24.5010   48.3190   62.7640 O.2      86 ALA125     -0.5000 BACKBONE|DICT|DIRECT
    714 CB         27.4460   47.6260   62.4320 C.3      86 ALA125     -0.1800 DICT
    715 N          24.7230   48.4580   60.5360 N.am     87 ALA126     -0.5000 BACKBONE|DICT|DIRECT
    716 CA         23.6170   49.4010   60.4080 C.3      87 ALA126      0.1400 BACKBONE|DICT|DIRECT
    717 C          22.2710   48.6780   60.5090 C.2      87 ALA126      0.5000 BACKBONE|DICT|DIRECT
    718 O          21.2390   49.2990   60.7580 O.2      87 ALA126     -0.5000 BACKBONE|DICT|DIRECT
    719 CB         23.7120   50.1530   59.0820 C.3      87 ALA126     -0.1800 DICT
    720 N          22.2860   47.3620   60.3280 N.am     88 LEU127     -0.5000 BACKBONE|DICT|DIRECT
    721 CA         21.0610   46.5650   60.3880 C.3      88 LEU127      0.1400 BACKBONE|DICT|DIRECT
    722 C          20.4960   46.4250   61.8000 C.2      88 LEU127      0.5000 BACKBONE|DICT|DIRECT
    723 O          21.2420   46.3060   62.7650 O.2      88 LEU127     -0.5000 BACKBONE|DICT|DIRECT
    724 CB         21.3140   45.1570   59.8360 C.3      88 LEU127     -0.1200 DICT
    725 CG         21.6330   44.9580   58.3530 C.3      88 LEU127     -0.0600 DICT
    726 CD1        22.0570   43.5210   58.1240 C.3      88 LEU127     -0.1800 DICT
    727 CD2        20.4140   45.2960   57.5100 C.3      88 LEU127     -0.1800 DICT
    728 N          19.1610   46.4530   61.9360 N.am     89 PRO128     -0.1400 BACKBONE|DICT|DIRECT
    729 CA         18.5820   46.3050   63.2720 C.3      89 PRO128      0.0100 BACKBONE|DICT|DIRECT
    730 C          19.0850   44.9660   63.8030 C.2      89 PRO128      0.5000 BACKBONE|DICT|DIRECT
    731 O          19.3040   44.0370   63.0240 O.2      89 PRO128     -0.5000 BACKBONE|DICT|DIRECT
    732 CB         17.0850   46.2960   62.9960 C.3      89 PRO128     -0.1200 DICT
    733 CG         16.9680   47.2180   61.8130 C.3      89 PRO128     -0.1200 DICT
    734 CD         18.1230   46.7700   60.9400 C.3      89 PRO128     -0.0500 DICT
    735 N          19.2790   44.8770   65.1170 N.am     90 ALA129     -0.5000 BACKBONE|DICT|DIRECT
    736 CA         19.7840   43.6650   65.7620 C.3      90 ALA129      0.1400 BACKBONE|DICT|DIRECT
    737 C          19.2410   42.3370   65.2280 C.2      90 ALA129      0.5000 BACKBONE|DICT|DIRECT
    738 O          20.0030   41.3910   64.9990 O.2      90 ALA129     -0.5000 BACKBONE|DICT|DIRECT
    739 CB         19.5410   43.7470   67.2650 C.3      90 ALA129     -0.1800 DICT
    740 N          17.9280   42.2560   65.0420 N.am     91 GLN130     -0.5000 BACKBONE|DICT|DIRECT
    741 CA         17.3130   41.0260   64.5580 C.3      91 GLN130      0.1400 BACKBONE|DICT|DIRECT
    742 C          17.8240   40.6340   63.1720 C.2      91 GLN130      0.5000 BACKBONE|DICT|DIRECT
    743 O          18.1900   39.4790   62.9450 O.2      91 GLN130     -0.5000 BACKBONE|DICT|DIRECT
    744 CB         15.7940   41.1750   64.5220 C.3      91 GLN130     -0.1200 DICT
    745 CG         15.0620   39.8950   64.1530 C.3      91 GLN130     -0.1200 DICT
    746 CD         13.5560   40.0720   64.1280 C.2      91 GLN130      0.5000 DICT
    747 NE2        12.9480   39.8020   62.9790 N.am     91 GLN130     -0.7600 DICT
    748 OE1        12.9450   40.4490   65.1300 O.2      91 GLN130     -0.5000 DICT
    749 N          17.8440   41.5920   62.2490 N.am     92 GLU131     -0.5000 BACKBONE|DICT|DIRECT
    750 CA         18.3180   41.3220   60.8980 C.3      92 GLU131      0.1400 BACKBONE|DICT|DIRECT
    751 C          19.8200   41.0670   60.8710 C.2      92 GLU131      0.5000 BACKBONE|DICT|DIRECT
    752 O          20.2960   40.2370   60.1010 O.2      92 GLU131     -0.5000 BACKBONE|DICT|DIRECT
    753 CB         17.9880   42.4850   59.9530 C.3      92 GLU131     -0.1200 DICT
    754 CG         16.5240   42.5940   59.5740 C.3      92 GLU131     -0.2200 DICT
    755 CD         15.7220   43.4000   60.5730 C.2      92 GLU131      0.7000 DICT
    756 OE1        15.7930   43.0970   61.7840 O.co2    92 GLU131     -0.8000 DICT
    757 OE2        15.0160   44.3390   60.1420 O.co2    92 GLU131     -0.8000 DICT
    758 N          20.5680   41.7800   61.7090 N.am     93 LEU132     -0.5000 BACKBONE|DICT|DIRECT
    759 CA         22.0120   41.6030   61.7510 C.3      93 LEU132      0.1400 BACKBONE|DICT|DIRECT
    760 C          22.3300   40.1580   62.1060 C.2      93 LEU132      0.5000 BACKBONE|DICT|DIRECT
    761 O          23.1860   39.5190   61.4870 O.2      93 LEU132     -0.5000 BACKBONE|DICT|DIRECT
    762 CB         22.6440   42.5350   62.7910 C.3      93 LEU132     -0.1200 DICT
    763 CG         24.1460   42.3130   63.0210 C.3      93 LEU132     -0.0600 DICT
    764 CD1        24.8980   42.4260   61.7000 C.3      93 LEU132     -0.1800 DICT
    765 CD2        24.6700   43.3260   64.0280 C.3      93 LEU132     -0.1800 DICT
    766 N          21.6310   39.6520   63.1140 N.am     94 GLU133     -0.5000 BACKBONE|DICT|DIRECT
    767 CA         21.8230   38.2840   63.5640 C.3      94 GLU133      0.1400 BACKBONE|DICT|DIRECT
    768 C          21.4860   37.2940   62.4450 C.2      94 GLU133      0.5000 BACKBONE|DICT|DIRECT
    769 O          22.2440   36.3660   62.1750 O.2      94 GLU133     -0.5000 BACKBONE|DICT|DIRECT
    770 CB         20.9620   38.0410   64.8100 C.3      94 GLU133     -0.1200 DICT
    771 CG         20.2520   36.7040   64.8740 C.3      94 GLU133     -0.2200 DICT
    772 CD         19.5280   36.5010   66.1990 C.2      94 GLU133      0.7000 DICT
    773 OE1        18.7070   35.5620   66.2920 O.co2    94 GLU133     -0.8000 DICT
    774 OE2        19.7880   37.2800   67.1460 O.co2    94 GLU133     -0.8000 DICT
    775 N          20.3510   37.5000   61.7900 N.am     95 GLU134     -0.5000 BACKBONE|DICT|DIRECT
    776 CA         19.9470   36.6200   60.7040 C.3      95 GLU134      0.1400 BACKBONE|DICT|DIRECT
    777 C          20.9560   36.7180   59.5590 C.2      95 GLU134      0.5000 BACKBONE|DICT|DIRECT
    778 O          21.3380   35.7040   58.9650 O.2      95 GLU134     -0.5000 BACKBONE|DICT|DIRECT
    779 CB         18.5480   36.9990   60.2110 C.3      95 GLU134     -0.1200 DICT
    780 CG         18.1390   36.3200   58.9180 C.3      95 GLU134     -0.2200 DICT
    781 CD         16.7010   36.6040   58.5400 C.2      95 GLU134      0.7000 DICT
    782 OE1        16.2480   37.7530   58.7370 O.co2    95 GLU134     -0.8000 DICT
    783 OE2        16.0270   35.6810   58.0380 O.co2    95 GLU134     -0.8000 DICT
    784 N          21.3940   37.9400   59.2650 N.am     96 TYR135     -0.5000 BACKBONE|DICT|DIRECT
    785 CA         22.3630   38.1670   58.1980 C.3      96 TYR135      0.1400 BACKBONE|DICT|DIRECT
    786 C          23.6780   37.4370   58.4730 C.2      96 TYR135      0.5000 BACKBONE|DICT|DIRECT
    787 O          24.1750   36.7010   57.6140 O.2      96 TYR135     -0.5000 BACKBONE|DICT|DIRECT
    788 CB         22.6290   39.6700   58.0330 C.3      96 TYR135     -0.0050 DICT
    789 CG         23.6130   40.0030   56.9280 C.ar     96 TYR135     -0.1150 DICT
    790 CD1        23.3850   39.5870   55.6160 C.ar     96 TYR135     -0.1150 DICT
    791 CD2        24.7710   40.7370   57.1930 C.ar     96 TYR135     -0.1150 DICT
    792 CE1        24.2890   39.8930   54.5930 C.ar     96 TYR135     -0.1150 DICT
    793 CE2        25.6800   41.0490   56.1770 C.ar     96 TYR135     -0.1150 DICT
    794 CZ         25.4340   40.6240   54.8800 C.ar     96 TYR135      0.1500 DICT
    795 OH         26.3310   40.9250   53.8720 O.3      96 TYR135     -0.5850 DICT
    796 N          24.2430   37.6340   59.6660 N.am     97 ASN136     -0.5000 BACKBONE|DICT|DIRECT
    797 CA         25.5010   36.9750   60.0130 C.3      97 ASN136      0.1400 BACKBONE|DICT|DIRECT
    798 C          25.3780   35.4570   59.9110 C.2      97 ASN136      0.5000 BACKBONE|DICT|DIRECT
    799 O          26.3330   34.7820   59.5440 O.2      97 ASN136     -0.5000 BACKBONE|DICT|DIRECT
    800 CB         25.9570   37.3370   61.4340 C.3      97 ASN136     -0.1200 DICT
    801 CG         26.3970   38.7860   61.5660 C.2      97 ASN136      0.5000 DICT
    802 ND2        26.0730   39.3960   62.7010 N.am     97 ASN136     -0.7600 DICT
    803 OD1        27.0360   39.3440   60.6730 O.2      97 ASN136     -0.5000 DICT
    804 N          24.2090   34.9180   60.2410 N.am     98 LYS137     -0.5000 BACKBONE|DICT|DIRECT
    805 CA         24.0220   33.4740   60.1700 C.3      98 LYS137      0.1400 BACKBONE|DICT|DIRECT
    806 C          23.9260   32.9930   58.7290 C.2      98 LYS137      0.5000 BACKBONE|DICT|DIRECT
    807 O          24.4470   31.9260   58.3850 O.2      98 LYS137     -0.5000 BACKBONE|DICT|DIRECT
    808 CB         22.7730   33.0400   60.9390 C.3      98 LYS137     -0.1200 DICT
    809 CG         22.5580   31.5380   60.8680 C.3      98 LYS137     -0.1200 DICT
    810 CD         21.3530   31.0740   61.6550 C.3      98 LYS137     -0.1200 DICT
    811 CE         21.0780   29.6000   61.3830 C.3      98 LYS137      0.1900 DICT
    812 NZ         22.2780   28.7510   61.6380 N.4      98 LYS137     -0.3000 DICT
    813 N          23.2470   33.7690   57.8900 N.am     99 ILE138     -0.5000 BACKBONE|DICT|DIRECT
    814 CA         23.1150   33.4160   56.4790 C.3      99 ILE138      0.1400 BACKBONE|DICT|DIRECT
    815 C          24.5220   33.2740   55.9030 C.2      99 ILE138      0.5000 BACKBONE|DICT|DIRECT
    816 O          24.8570   32.2700   55.2760 O.2      99 ILE138     -0.5000 BACKBONE|DICT|DIRECT
    817 CB         22.3740   34.5130   55.6950 C.3      99 ILE138     -0.0600 DICT
    818 CG1        20.9530   34.6780   56.2330 C.3      99 ILE138     -0.1200 DICT
    819 CG2        22.3280   34.1580   54.2170 C.3      99 ILE138     -0.1800 DICT
    820 CD1        20.0780   33.4750   56.0290 C.3      99 ILE138     -0.1800 DICT
    821 N          25.3480   34.2880   56.1360 N.am    100 LEU139     -0.5000 BACKBONE|DICT|DIRECT
    822 CA         26.7200   34.2840   55.6490 C.3     100 LEU139      0.1400 BACKBONE|DICT|DIRECT
    823 C          27.4710   33.0450   56.1130 C.2     100 LEU139      0.5000 BACKBONE|DICT|DIRECT
    824 O          28.1270   32.3680   55.3190 O.2     100 LEU139     -0.5000 BACKBONE|DICT|DIRECT
    825 CB         27.4540   35.5330   56.1310 C.3     100 LEU139     -0.1200 DICT
    826 CG         27.0490   36.8550   55.4780 C.3     100 LEU139     -0.0600 DICT
    827 CD1        27.8900   37.9810   56.0750 C.3     100 LEU139     -0.1800 DICT
    828 CD2        27.2620   36.7730   53.9640 C.3     100 LEU139     -0.1800 DICT
    829 N          27.3620   32.7410   57.4010 N.am    101 LEU140     -0.5000 BACKBONE|DICT|DIRECT
    830 CA         28.0450   31.5820   57.9530 C.3     101 LEU140      0.1400 BACKBONE|DICT|DIRECT
    831 C          27.5170   30.2750   57.3790 C.2     101 LEU140      0.5000 BACKBONE|DICT|DIRECT
    832 O          28.2840   29.3450   57.1380 O.2     101 LEU140     -0.5000 BACKBONE|DICT|DIRECT
    833 CB         27.9170   31.5730   59.4760 C.3     101 LEU140     -0.1200 DICT
    834 CG         29.0140   30.8060   60.2140 C.3     101 LEU140     -0.0600 DICT
    835 CD1        30.3790   31.3170   59.7660 C.3     101 LEU140     -0.1800 DICT
    836 CD2        28.8460   30.9900   61.7170 C.3     101 LEU140     -0.1800 DICT
    837 N          26.2100   30.1960   57.1640 N.am    102 ASP141     -0.5000 BACKBONE|DICT|DIRECT
    838 CA         25.6190   28.9800   56.6200 C.3     102 ASP141      0.1400 BACKBONE|DICT|DIRECT
    839 C          26.0500   28.7590   55.1740 C.2     102 ASP141      0.5000 BACKBONE|DICT|DIRECT
    840 O          26.3110   27.6250   54.7670 O.2     102 ASP141     -0.5000 BACKBONE|DICT|DIRECT
    841 CB         24.0890   29.0330   56.7060 C.3     102 ASP141     -0.2200 DICT
    842 CG         23.5800   28.9000   58.1360 C.2     102 ASP141      0.7000 DICT
    843 OD1        24.3500   28.4390   58.9990 O.co2   102 ASP141     -0.8000 DICT
    844 OD2        22.4090   29.2450   58.3920 O.co2   102 ASP141     -0.8000 DICT
    845 N          26.1210   29.8360   54.3980 N.am    103 MET142     -0.5000 BACKBONE|DICT|DIRECT
    846 CA         26.5380   29.7160   53.0030 C.3     103 MET142      0.1400 BACKBONE|DICT|DIRECT
    847 C          27.9990   29.2900   52.9390 C.2     103 MET142      0.5000 BACKBONE|DICT|DIRECT
    848 O          28.3600   28.3950   52.1830 O.2     103 MET142     -0.5000 BACKBONE|DICT|DIRECT
    849 CB         26.3570   31.0460   52.2600 C.3     103 MET142     -0.1200 DICT
    850 CG         24.9060   31.4700   52.0720 C.3     103 MET142      0.0475 DICT
    851 SD         24.7250   32.7240   50.7650 S.3     103 MET142     -0.3350 DICT
    852 CE         25.5300   34.1350   51.5450 C.3     103 MET142     -0.0125 DICT
    853 N          28.8360   29.9320   53.7450 N.am    104 GLU143     -0.5000 BACKBONE|DICT|DIRECT
    854 CA         30.2570   29.6090   53.7650 C.3     104 GLU143      0.1400 BACKBONE|DICT|DIRECT
    855 C          30.4860   28.1520   54.1620 C.2     104 GLU143      0.5000 BACKBONE|DICT|DIRECT
    856 O          31.2210   27.4270   53.4940 O.2     104 GLU143     -0.5000 BACKBONE|DICT|DIRECT
    857 CB         30.9970   30.5280   54.7370 C.3     104 GLU143     -0.1200 DICT
    858 CG         32.5130   30.3770   54.6910 C.3     104 GLU143     -0.2200 DICT
    859 CD         33.0800   30.6160   53.2960 C.2     104 GLU143      0.7000 DICT
    860 OE1        32.8990   31.7290   52.7580 O.co2   104 GLU143     -0.8000 DICT
    861 OE2        33.7020   29.6860   52.7370 O.co2   104 GLU143     -0.8000 DICT
    862 N          29.8580   27.7240   55.2520 N.am    105 THR144     -0.5000 BACKBONE|DICT|DIRECT
    863 CA         30.0190   26.3460   55.7030 C.3     105 THR144      0.1400 BACKBONE|DICT|DIRECT
    864 C          29.5410   25.3580   54.6420 C.2     105 THR144      0.5000 BACKBONE|DICT|DIRECT
    865 O          30.2120   24.3690   54.3560 O.2     105 THR144     -0.5000 BACKBONE|DICT|DIRECT
    866 CB         29.2420   26.0960   57.0090 C.3     105 THR144      0.2050 DICT
    867 CG2        29.3400   24.6290   57.4220 C.3     105 THR144     -0.1800 DICT
    868 OG1        29.7920   26.9130   58.0470 O.3     105 THR144     -0.6830 DICT
    869 N          28.3840   25.6390   54.0550 N.am    106 THR145     -0.5000 BACKBONE|DICT|DIRECT
    870 CA         27.8080   24.7760   53.0290 C.3     106 THR145      0.1400 BACKBONE|DICT|DIRECT
    871 C          28.7500   24.5890   51.8480 C.2     106 THR145      0.5000 BACKBONE|DICT|DIRECT
    872 O          28.9150   23.4830   51.3380 O.2     106 THR145     -0.5000 BACKBONE|DICT|DIRECT
    873 CB         26.4790   25.3520   52.4950 C.3     106 THR145      0.2050 DICT
    874 CG2        25.9330   24.4770   51.3550 C.3     106 THR145     -0.1800 DICT
    875 OG1        25.5200   25.4080   53.5610 O.3     106 THR145     -0.6830 DICT
    876 N          29.3560   25.6810   51.4070 N.am    107 TYR146     -0.5000 BACKBONE|DICT|DIRECT
    877 CA         30.2730   25.6280   50.2800 C.3     107 TYR146      0.1400 BACKBONE|DICT|DIRECT
    878 C          31.5320   24.8500   50.6560 C.2     107 TYR146      0.5000 BACKBONE|DICT|DIRECT
    879 O          31.9980   24.0020   49.9000 O.2     107 TYR146     -0.5000 BACKBONE|DICT|DIRECT
    880 CB         30.6580   27.0490   49.8600 C.3     107 TYR146     -0.0050 DICT
    881 CG         31.5430   27.1150   48.6390 C.ar    107 TYR146     -0.1150 DICT
    882 CD1        30.9970   27.1330   47.3570 C.ar    107 TYR146     -0.1150 DICT
    883 CD2        32.9330   27.1550   48.7670 C.ar    107 TYR146     -0.1150 DICT
    884 CE1        31.8130   27.1910   46.2270 C.ar    107 TYR146     -0.1150 DICT
    885 CE2        33.7570   27.2090   47.6480 C.ar    107 TYR146     -0.1150 DICT
    886 CZ         33.1900   27.2280   46.3840 C.ar    107 TYR146      0.1500 DICT
    887 OH         34.0050   27.2780   45.2820 O.3     107 TYR146     -0.5850 DICT
    888 N          32.0670   25.1500   51.8350 N.am    108 SER147     -0.5000 BACKBONE|DICT|DIRECT
    889 CA         33.2900   24.5240   52.3280 C.3     108 SER147      0.1400 BACKBONE|DICT|DIRECT
    890 C          33.2200   23.0230   52.6020 C.2     108 SER147      0.5000 BACKBONE|DICT|DIRECT
    891 O          34.2330   22.3340   52.5040 O.2     108 SER147     -0.5000 BACKBONE|DICT|DIRECT
    892 CB         33.7570   25.2280   53.6080 C.3     108 SER147      0.1450 DICT
    893 OG         34.0130   26.6040   53.3860 O.3     108 SER147     -0.6830 DICT
    894 N          32.0400   22.5140   52.9450 N.am    109 VAL148     -0.5000 BACKBONE|DICT|DIRECT
    895 CA         31.9050   21.0930   53.2580 C.3     109 VAL148      0.1400 BACKBONE|DICT|DIRECT
    896 C          31.2590   20.2580   52.1600 C.2     109 VAL148      0.5000 BACKBONE|DICT|DIRECT
    897 O          31.1480   19.0390   52.2850 O.2     109 VAL148     -0.5000 BACKBONE|DICT|DIRECT
    898 CB         31.0930   20.8860   54.5610 C.3     109 VAL148     -0.0600 DICT
    899 CG1        31.7130   21.6850   55.6870 C.3     109 VAL148     -0.1800 DICT
    900 CG2        29.6500   21.2950   54.3540 C.3     109 VAL148     -0.1800 DICT
    901 N          30.8440   20.9090   51.0810 N.am    110 ALA149     -0.5000 BACKBONE|DICT|DIRECT
    902 CA         30.1990   20.2080   49.9750 C.3     110 ALA149      0.1400 BACKBONE|DICT|DIRECT
    903 C          31.0950   19.1440   49.3540 C.2     110 ALA149      0.5000 BACKBONE|DICT|DIRECT
    904 O          32.2910   19.3630   49.1520 O.2     110 ALA149     -0.5000 BACKBONE|DICT|DIRECT
    905 CB         29.7670   21.2090   48.9070 C.3     110 ALA149     -0.1800 DICT
    906 N          30.5100   17.9870   49.0590 N.am    111 THR150     -0.5000 BACKBONE|DICT|DIRECT
    907 CA         31.2490   16.8960   48.4320 C.3     111 THR150      0.1400 BACKBONE|DICT|DIRECT
    908 C          30.4220   16.2860   47.3070 C.2     111 THR150      0.5000 BACKBONE|DICT|DIRECT
    909 O          29.1950   16.4060   47.2820 O.2     111 THR150     -0.5000 BACKBONE|DICT|DIRECT
    910 CB         31.6120   15.7730   49.4420 C.3     111 THR150      0.2050 DICT
    911 CG2        32.3300   16.3580   50.6470 C.3     111 THR150     -0.1800 DICT
    912 OG1        30.4200   15.1040   49.8730 O.3     111 THR150     -0.6830 DICT
    913 N          31.1060   15.6440   46.3690 N.am    112 VAL151     -0.5000 BACKBONE|DICT|DIRECT
    914 CA         30.4520   15.0040   45.2380 C.3     112 VAL151      0.1400 BACKBONE|DICT|DIRECT
    915 C          30.8080   13.5270   45.3010 C.2     112 VAL151      0.5000 BACKBONE|DICT|DIRECT
    916 O          31.9790   13.1630   45.2180 O.2     112 VAL151     -0.5000 BACKBONE|DICT|DIRECT
    917 CB         30.9460   15.6000   43.9050 C.3     112 VAL151     -0.0600 DICT
    918 CG1        30.1700   14.9950   42.7410 C.3     112 VAL151     -0.1800 DICT
    919 CG2        30.7870   17.1160   43.9260 C.3     112 VAL151     -0.1800 DICT
    920 N          29.7970   12.6790   45.4470 N.am    113 CYS152     -0.5000 BACKBONE|DICT|DIRECT
    921 CA         30.0280   11.2440   45.5660 C.3     113 CYS152      0.1400 BACKBONE|DICT|DIRECT
    922 C          29.6890   10.4130   44.3380 C.2     113 CYS152      0.5000 BACKBONE|DICT|DIRECT
    923 O          28.9910   10.8620   43.4290 O.2     113 CYS152     -0.5000 BACKBONE|DICT|DIRECT
    924 CB         29.2310   10.6800   46.7410 C.3     113 CYS152      0.0975 DICT
    925 SG         29.3560   11.5720   48.3250 S.3     113 CYS152     -0.2175 DICT
    926 N          30.1890    9.1820   44.3500 N.am    114 HIS153     -0.5000 BACKBONE|DICT|DIRECT
    927 CA         29.9600    8.2030   43.2940 C.3     114 HIS153      0.1400 BACKBONE|DICT|DIRECT
    928 C          29.0090    7.1490   43.8380 C.2     114 HIS153      0.5000 BACKBONE|DICT|DIRECT
    929 O          28.8030    7.0540   45.0500 O.2     114 HIS153     -0.5000 BACKBONE|DICT|DIRECT
    930 CB         31.2640    7.5140   42.9060 C.3     114 HIS153     -0.0050 DICT
    931 CG         32.1080    8.2990   41.9550 C.2     114 HIS153      0.0150 DICT
    932 CD2        33.3540    8.8100   42.0820 C.2     114 HIS153     -0.0150 DICT
    933 ND1        31.6990    8.5970   40.6730 N.pl3   114 HIS153     -0.5700 DICT
    934 CE1        32.6600    9.2550   40.0490 C.2     114 HIS153      0.2950 DICT
    935 NE2        33.6760    9.3970   40.8820 N.2     114 HIS153     -0.4900 DICT
    936 N          28.4170    6.3370   42.9490 N.am    115 PRO154     -0.1400 BACKBONE|DICT|DIRECT
    937 CA         27.4890    5.2900   43.3840 C.3     115 PRO154      0.0100 BACKBONE|DICT|DIRECT
    938 C          28.0780    4.4580   44.5210 C.2     115 PRO154      0.5000 BACKBONE|DICT|DIRECT
    939 O          27.4230    4.2350   45.5420 O.2     115 PRO154     -0.5000 BACKBONE|DICT|DIRECT
    940 CB         27.2820    4.4740   42.1140 C.3     115 PRO154     -0.1200 DICT
    941 CG         27.3210    5.5310   41.0530 C.3     115 PRO154     -0.1200 DICT
    942 CD         28.5130    6.3730   41.4770 C.3     115 PRO154     -0.0500 DICT
    943 N          29.3220    4.0180   44.3370 N.am    116 ASN155     -0.5000 BACKBONE|DICT|DIRECT
    944 CA         30.0200    3.2060   45.3320 C.3     116 ASN155      0.1400 BACKBONE|DICT|DIRECT
    945 C          30.0910    3.8530   46.7130 C.2     116 ASN155      0.5000 BACKBONE|DICT|DIRECT
    946 O          29.6900    3.2470   47.7080 O.2     116 ASN155     -0.5000 BACKBONE|DICT|DIRECT
    947 CB         31.4400    2.8640   44.8440 C.3     116 ASN155     -0.1200 DICT
    948 CG         32.2120    4.0860   44.3530 C.2     116 ASN155      0.5000 DICT
    949 ND2        32.7020    4.0190   43.1160 N.am    116 ASN155     -0.7600 DICT
    950 OD1        32.3730    5.0700   45.0770 O.2     116 ASN155     -0.5000 DICT
    951 N          30.5970    5.0820   46.7740 N.am    117 GLY156     -0.5000 BACKBONE|DICT|DIRECT
    952 CA         30.7080    5.7680   48.0480 C.3     117 GLY156      0.0800 BACKBONE|DICT|DIRECT
    953 C          31.9250    6.6690   48.1120 C.2     117 GLY156      0.5000 BACKBONE|DICT|DIRECT
    954 O          32.2180    7.2570   49.1540 O.2     117 GLY156     -0.5000 BACKBONE|DICT|DIRECT
    955 N          32.6510    6.7640   47.0030 N.am    118 SER157     -0.5000 BACKBONE|DICT|DIRECT
    956 CA         33.8230    7.6280   46.9420 C.3     118 SER157      0.1400 BACKBONE|DICT|DIRECT
    957 C          33.3480    9.0590   46.7330 C.2     118 SER157      0.5000 BACKBONE|DICT|DIRECT
    958 O          32.8170    9.4040   45.6760 O.2     118 SER157     -0.5000 BACKBONE|DICT|DIRECT
    959 CB         34.7400    7.2190   45.7900 C.3     118 SER157      0.1450 DICT
    960 OG         35.3730    5.9820   46.0630 O.3     118 SER157     -0.6830 DICT
    961 N          33.5250    9.8860   47.7550 N.am    119 CYS158     -0.5000 BACKBONE|DICT|DIRECT
    962 CA         33.1160   11.2760   47.6800 C.3     119 CYS158      0.1400 BACKBONE|DICT|DIRECT
    963 C          34.3490   12.1590   47.5440 C.2     119 CYS158      0.5000 BACKBONE|DICT|DIRECT
    964 O          35.3290   11.9850   48.2670 O.2     119 CYS158     -0.5000 BACKBONE|DICT|DIRECT
    965 CB         32.3420   11.6660   48.9350 C.3     119 CYS158      0.0975 DICT
    966 SG         30.8790   10.6450   49.3000 S.3     119 CYS158     -0.2175 DICT
    967 N          34.2950   13.1010   46.6100 N.am    120 LEU159     -0.5000 BACKBONE|DICT|DIRECT
    968 CA         35.4100   14.0040   46.3780 C.3     120 LEU159      0.1400 BACKBONE|DICT|DIRECT
    969 C          35.0960   15.4170   46.8510 C.2     120 LEU159      0.5000 BACKBONE|DICT|DIRECT
    970 O          33.9730   15.9020   46.6930 O.2     120 LEU159     -0.5000 BACKBONE|DICT|DIRECT
    971 CB         35.7540   14.0460   44.8850 C.3     120 LEU159     -0.1200 DICT
    972 CG         36.2840   12.7730   44.2150 C.3     120 LEU159     -0.0600 DICT
    973 CD1        35.2000   11.7100   44.1790 C.3     120 LEU159     -0.1800 DICT
    974 CD2        36.7440   13.1020   42.7960 C.3     120 LEU159     -0.1800 DICT
    975 N          36.0860   16.0690   47.4490 N.am    121 GLN160     -0.5000 BACKBONE|DICT|DIRECT
    976 CA         35.9130   17.4470   47.8920 C.3     121 GLN160      0.1400 BACKBONE|DICT|DIRECT
    977 C          36.3870   18.3200   46.7330 C.2     121 GLN160      0.5000 BACKBONE|DICT|DIRECT
    978 O          36.9510   17.8090   45.7660 O.2     121 GLN160     -0.5000 BACKBONE|DICT|DIRECT
    979 CB         36.7490   17.7200   49.1420 C.3     121 GLN160     -0.1200 DICT
    980 CG         36.2420   16.9900   50.3760 C.3     121 GLN160     -0.1200 DICT
    981 CD         36.9960   17.3730   51.6330 C.2     121 GLN160      0.5000 DICT
    982 NE2        36.2870   17.9680   52.5850 N.am    121 GLN160     -0.7600 DICT
    983 OE1        38.2010   17.1390   51.7480 O.2     121 GLN160     -0.5000 DICT
    984 N          36.1560   19.6250   46.8140 N.am    122 LEU161     -0.5000 BACKBONE|DICT|DIRECT
    985 CA         36.5750   20.5140   45.7360 C.3     122 LEU161      0.1400 BACKBONE|DICT|DIRECT
    986 C          38.0970   20.5400   45.6430 C.2     122 LEU161      0.5000 BACKBONE|DICT|DIRECT
    987 O          38.6740   20.4130   44.5610 O.2     122 LEU161     -0.5000 BACKBONE|DICT|DIRECT
    988 CB         36.0410   21.9280   45.9740 C.3     122 LEU161     -0.1200 DICT
    989 CG         36.3920   22.9590   44.8940 C.3     122 LEU161     -0.0600 DICT
    990 CD1        35.7370   22.5630   43.5780 C.3     122 LEU161     -0.1800 DICT
    991 CD2        35.9230   24.3390   45.3300 C.3     122 LEU161     -0.1800 DICT
    992 N          38.7430   20.6930   46.7910 N.am    123 GLU162     -0.5000 BACKBONE|DICT|DIRECT
    993 CA         40.1960   20.7380   46.8540 C.3     123 GLU162      0.1400 BACKBONE|DICT|DIRECT
    994 C          40.7040   19.5250   47.6220 C.2     123 GLU162      0.5000 BACKBONE|DICT|DIRECT
    995 O          40.3140   19.3020   48.7670 O.2     123 GLU162     -0.5000 BACKBONE|DICT|DIRECT
    996 CB         40.6420   22.0210   47.5550 C.3     123 GLU162     -0.1200 DICT
    997 CG         40.0490   23.2770   46.9420 C.3     123 GLU162     -0.2200 DICT
    998 CD         41.0990   24.1680   46.3180 C.2     123 GLU162      0.7000 DICT
    999 OE1        41.9410   24.7050   47.0740 O.co2   123 GLU162     -0.8000 DICT
   1000 OE2        41.0900   24.3280   45.0770 O.co2   123 GLU162     -0.8000 DICT
   1001 N          41.5980   18.7340   47.0080 N.am    124 PRO163     -0.1400 BACKBONE|DICT|DIRECT
   1002 CA         42.1270   18.9530   45.6580 C.3     124 PRO163      0.0100 BACKBONE|DICT|DIRECT
   1003 C          41.5060   18.0150   44.6270 C.2     124 PRO163      0.5000 BACKBONE|DICT|DIRECT
   1004 O          41.7980   18.1150   43.4380 O.2     124 PRO163     -0.5000 BACKBONE|DICT|DIRECT
   1005 CB         43.6000   18.6540   45.8370 C.3     124 PRO163     -0.1200 DICT
   1006 CG         43.5330   17.4280   46.7160 C.3     124 PRO163     -0.1200 DICT
   1007 CD         42.4360   17.7590   47.7330 C.3     124 PRO163     -0.0500 DICT
   1008 N          40.6570   17.1080   45.0950 N.am    125 ASP164     -0.5000 BACKBONE|DICT|DIRECT
   1009 CA         40.0340   16.1130   44.2310 C.3     125 ASP164      0.1400 BACKBONE|DICT|DIRECT
   1010 C          39.3890   16.6260   42.9490 C.2     125 ASP164      0.5000 BACKBONE|DICT|DIRECT
   1011 O          39.8950   16.3790   41.8530 O.2     125 ASP164     -0.5000 BACKBONE|DICT|DIRECT
   1012 CB         39.0070   15.3070   45.0260 C.3     125 ASP164     -0.2200 DICT
   1013 CG         39.5900   14.7200   46.2910 C.2     125 ASP164      0.7000 DICT
   1014 OD1        40.7710   14.3060   46.2630 O.co2   125 ASP164     -0.8000 DICT
   1015 OD2        38.8640   14.6660   47.3080 O.co2   125 ASP164     -0.8000 DICT
   1016 N          38.2710   17.3300   43.0770 N.am    126 LEU165     -0.5000 BACKBONE|DICT|DIRECT
   1017 CA         37.5730   17.8340   41.8970 C.3     126 LEU165      0.1400 BACKBONE|DICT|DIRECT
   1018 C          38.4360   18.7670   41.0620 C.2     126 LEU165      0.5000 BACKBONE|DICT|DIRECT
   1019 O          38.3690   18.7500   39.8320 O.2     126 LEU165     -0.5000 BACKBONE|DICT|DIRECT
   1020 CB         36.2800   18.5400   42.3090 C.3     126 LEU165     -0.1200 DICT
   1021 CG         35.2880   17.6090   43.0150 C.3     126 LEU165     -0.0600 DICT
   1022 CD1        34.1180   18.4150   43.5470 C.3     126 LEU165     -0.1800 DICT
   1023 CD2        34.8050   16.5240   42.0440 C.3     126 LEU165     -0.1800 DICT
   1024 N          39.2440   19.5790   41.7340 N.am    127 THR166     -0.5000 BACKBONE|DICT|DIRECT
   1025 CA         40.1220   20.5140   41.0490 C.3     127 THR166      0.1400 BACKBONE|DICT|DIRECT
   1026 C          41.0810   19.7280   40.1670 C.2     127 THR166      0.5000 BACKBONE|DICT|DIRECT
   1027 O          41.3450   20.0990   39.0190 O.2     127 THR166     -0.5000 BACKBONE|DICT|DIRECT
   1028 CB         40.9300   21.3550   42.0670 C.3     127 THR166      0.2050 DICT
   1029 CG2        41.9970   22.1720   41.3620 C.3     127 THR166     -0.1800 DICT
   1030 OG1        40.0430   22.2410   42.7590 O.3     127 THR166     -0.6830 DICT
   1031 N          41.5910   18.6250   40.7030 N.am    128 ASN167     -0.5000 BACKBONE|DICT|DIRECT
   1032 CA         42.5170   17.8070   39.9410 C.3     128 ASN167      0.1400 BACKBONE|DICT|DIRECT
   1033 C          41.8390   17.1180   38.7650 C.2     128 ASN167      0.5000 BACKBONE|DICT|DIRECT
   1034 O          42.4320   17.0030   37.7010 O.2     128 ASN167     -0.5000 BACKBONE|DICT|DIRECT
   1035 CB         43.1960   16.7710   40.8420 C.3     128 ASN167     -0.1200 DICT
   1036 CG         44.1980   15.9070   40.0850 C.2     128 ASN167      0.5000 DICT
   1037 ND2        45.4730   16.2990   40.1250 N.am    128 ASN167     -0.7600 DICT
   1038 OD1        43.8290   14.9100   39.4610 O.2     128 ASN167     -0.5000 DICT
   1039 N          40.6040   16.6550   38.9480 N.am    129 VAL168     -0.5000 BACKBONE|DICT|DIRECT
   1040 CA         39.8920   16.0030   37.8510 C.3     129 VAL168      0.1400 BACKBONE|DICT|DIRECT
   1041 C          39.7430   16.9920   36.6930 C.2     129 VAL168      0.5000 BACKBONE|DICT|DIRECT
   1042 O          40.0730   16.6850   35.5460 O.2     129 VAL168     -0.5000 BACKBONE|DICT|DIRECT
   1043 CB         38.4760   15.5320   38.2770 C.3     129 VAL168     -0.0600 DICT
   1044 CG1        37.6940   15.0750   37.0530 C.3     129 VAL168     -0.1800 DICT
   1045 CG2        38.5810   14.3790   39.2820 C.3     129 VAL168     -0.1800 DICT
   1046 N          39.2470   18.1810   37.0120 N.am    130 MET169     -0.5000 BACKBONE|DICT|DIRECT
   1047 CA         39.0410   19.2190   36.0110 C.3     130 MET169      0.1400 BACKBONE|DICT|DIRECT
   1048 C          40.3250   19.6070   35.2760 C.2     130 MET169      0.5000 BACKBONE|DICT|DIRECT
   1049 O          40.2980   19.9810   34.1030 O.2     130 MET169     -0.5000 BACKBONE|DICT|DIRECT
   1050 CB         38.4440   20.4630   36.6710 C.3     130 MET169     -0.1200 DICT
   1051 CG         37.0550   20.2740   37.2550 C.3     130 MET169      0.0475 DICT
   1052 SD         35.8850   19.6520   36.0450 S.3     130 MET169     -0.3350 DICT
   1053 CE         35.8600   21.0290   34.8380 C.3     130 MET169     -0.0125 DICT
   1054 N          41.4520   19.5120   35.9650 N.am    131 ALA170     -0.5000 BACKBONE|DICT|DIRECT
   1055 CA         42.7220   19.8930   35.3710 C.3     131 ALA170      0.1400 BACKBONE|DICT|DIRECT
   1056 C          43.4330   18.7990   34.5770 C.2     131 ALA170      0.5000 BACKBONE|DICT|DIRECT
   1057 O          44.1810   19.1010   33.6490 O.2     131 ALA170     -0.5000 BACKBONE|DICT|DIRECT
   1058 CB         43.6540   20.4150   36.4610 C.3     131 ALA170     -0.1800 DICT
   1059 N          43.1940   17.5380   34.9250 N.am    132 THR171     -0.5000 BACKBONE|DICT|DIRECT
   1060 CA         43.8890   16.4430   34.2640 C.3     132 THR171      0.1400 BACKBONE|DICT|DIRECT
   1061 C          43.0770   15.4920   33.3980 C.2     132 THR171      0.5000 BACKBONE|DICT|DIRECT
   1062 O          43.6300   14.8510   32.5050 O.2     132 THR171     -0.5000 BACKBONE|DICT|DIRECT
   1063 CB         44.6520   15.6100   35.3080 C.3     132 THR171      0.2050 DICT
   1064 CG2        45.6200   16.5010   36.0870 C.3     132 THR171     -0.1800 DICT
   1065 OG1        43.7190   15.0300   36.2270 O.3     132 THR171     -0.6830 DICT
   1066 N          41.7790   15.3720   33.6490 N.am    133 SER172     -0.5000 BACKBONE|DICT|DIRECT
   1067 CA         40.9790   14.4660   32.8310 C.3     133 SER172      0.1400 BACKBONE|DICT|DIRECT
   1068 C          40.7510   15.0140   31.4290 C.2     133 SER172      0.5000 BACKBONE|DICT|DIRECT
   1069 O          40.5430   16.2150   31.2490 O.2     133 SER172     -0.5000 BACKBONE|DICT|DIRECT
   1070 CB         39.6220   14.1940   33.4730 C.3     133 SER172      0.1450 DICT
   1071 OG         38.8110   13.4370   32.5870 O.3     133 SER172     -0.6830 DICT
   1072 N          40.7900   14.1220   30.4410 N.am    134 ARG173     -0.5000 BACKBONE|DICT|DIRECT
   1073 CA         40.5590   14.4960   29.0470 C.3     134 ARG173      0.1400 BACKBONE|DICT|DIRECT
   1074 C          39.3860   13.6820   28.5090 C.2     134 ARG173      0.5000 BACKBONE|DICT|DIRECT
   1075 O          39.2430   13.4990   27.3020 O.2     134 ARG173     -0.5000 BACKBONE|DICT|DIRECT
   1076 CB         41.8120   14.2290   28.2030 C.3     134 ARG173     -0.1200 DICT
   1077 CG         42.6910   15.4540   27.9420 C.3     134 ARG173     -0.0500 DICT
   1078 CD         42.7430   16.3790   29.1360 C.3     134 ARG173      0.1900 DICT
   1079 NE         43.8410   17.3370   29.0650 N.pl3   134 ARG173     -0.7000 DICT
   1080 CZ         44.0840   18.2440   30.0050 C.cat   134 ARG173      0.6399 DICT
   1081 NH1        45.1050   19.0740   29.8870 N.pl3   134 ARG173     -0.8000 DICT
   1082 NH2        43.2920   18.3300   31.0640 N.pl3   134 ARG173     -0.8000 DICT
   1083 N          38.5550   13.1900   29.4250 N.am    135 LYS174     -0.5000 BACKBONE|DICT|DIRECT
   1084 CA         37.3780   12.4010   29.0700 C.3     135 LYS174      0.1400 BACKBONE|DICT|DIRECT
   1085 C          36.1220   13.2380   29.2770 C.2     135 LYS174      0.5000 BACKBONE|DICT|DIRECT
   1086 O          35.7440   13.5390   30.4080 O.2     135 LYS174     -0.5000 BACKBONE|DICT|DIRECT
   1087 CB         37.3080   11.1360   29.9280 C.3     135 LYS174     -0.1200 DICT
   1088 CG         38.4990   10.2070   29.7400 C.3     135 LYS174     -0.1200 DICT
   1089 CD         38.3330    8.9010   30.5070 C.3     135 LYS174     -0.1200 DICT
   1090 CE         37.1390    8.1050   29.9970 C.3     135 LYS174      0.1900 DICT
   1091 NZ         37.2620    7.7880   28.5450 N.4     135 LYS174     -0.3000 DICT
   1092 N          35.4830   13.6040   28.1720 N.am    136 TYR175     -0.5000 BACKBONE|DICT|DIRECT
   1093 CA         34.2790   14.4310   28.1920 C.3     136 TYR175      0.1400 BACKBONE|DICT|DIRECT
   1094 C          33.3110   14.0870   29.3230 C.2     136 TYR175      0.5000 BACKBONE|DICT|DIRECT
   1095 O          32.8260   14.9720   30.0300 O.2     136 TYR175     -0.5000 BACKBONE|DICT|DIRECT
   1096 CB         33.5450   14.3010   26.8520 C.3     136 TYR175     -0.0050 DICT
   1097 CG         32.6010   15.4380   26.5410 C.ar    136 TYR175     -0.1150 DICT
   1098 CD1        33.0120   16.5110   25.7480 C.ar    136 TYR175     -0.1150 DICT
   1099 CD2        31.3010   15.4550   27.0480 C.ar    136 TYR175     -0.1150 DICT
   1100 CE1        32.1530   17.5680   25.4710 C.ar    136 TYR175     -0.1150 DICT
   1101 CE2        30.4360   16.5110   26.7760 C.ar    136 TYR175     -0.1150 DICT
   1102 CZ         30.8690   17.5620   25.9900 C.ar    136 TYR175      0.1500 DICT
   1103 OH         30.0300   18.6240   25.7380 O.3     136 TYR175     -0.5850 DICT
   1104 N          33.0370   12.8000   29.4960 N.am    137 GLU176     -0.5000 BACKBONE|DICT|DIRECT
   1105 CA         32.0930   12.3590   30.5140 C.3     137 GLU176      0.1400 BACKBONE|DICT|DIRECT
   1106 C          32.5740   12.4840   31.9490 C.2     137 GLU176      0.5000 BACKBONE|DICT|DIRECT
   1107 O          31.7670   12.7160   32.8480 O.2     137 GLU176     -0.5000 BACKBONE|DICT|DIRECT
   1108 CB         31.6570   10.9160   30.2460 C.3     137 GLU176     -0.1200 DICT
   1109 CG         30.8880   10.7110   28.9390 C.3     137 GLU176     -0.2200 DICT
   1110 CD         29.5990   11.5250   28.8570 C.2     137 GLU176      0.7000 DICT
   1111 OE1        28.8580   11.5870   29.8630 O.co2   137 GLU176     -0.8000 DICT
   1112 OE2        29.3220   12.0920   27.7760 O.co2   137 GLU176     -0.8000 DICT
   1113 N          33.8740   12.3230   32.1770 N.am    138 ASP177     -0.5000 BACKBONE|DICT|DIRECT
   1114 CA         34.3990   12.4350   33.5360 C.3     138 ASP177      0.1400 BACKBONE|DICT|DIRECT
   1115 C          34.4270   13.9070   33.9310 C.2     138 ASP177      0.5000 BACKBONE|DICT|DIRECT
   1116 O          34.1620   14.2590   35.0790 O.2     138 ASP177     -0.5000 BACKBONE|DICT|DIRECT
   1117 CB         35.7990   11.8190   33.6320 C.3     138 ASP177     -0.2200 DICT
   1118 CG         35.8040   10.3190   33.3420 C.2     138 ASP177      0.7000 DICT
   1119 OD1        34.7170    9.7040   33.2860 O.co2   138 ASP177     -0.8000 DICT
   1120 OD2        36.9010    9.7500   33.1790 O.co2   138 ASP177     -0.8000 DICT
   1121 N          34.7410   14.7660   32.9680 N.am    139 LEU178     -0.5000 BACKBONE|DICT|DIRECT
   1122 CA         34.7630   16.1980   33.2200 C.3     139 LEU178      0.1400 BACKBONE|DICT|DIRECT
   1123 C          33.3430   16.6650   33.5230 C.2     139 LEU178      0.5000 BACKBONE|DICT|DIRECT
   1124 O          33.1200   17.4740   34.4250 O.2     139 LEU178     -0.5000 BACKBONE|DICT|DIRECT
   1125 CB         35.3070   16.9410   31.9950 C.3     139 LEU178     -0.1200 DICT
   1126 CG         36.7960   16.7020   31.7250 C.3     139 LEU178     -0.0600 DICT
   1127 CD1        37.2240   17.3910   30.4400 C.3     139 LEU178     -0.1800 DICT
   1128 CD2        37.6030   17.2280   32.9040 C.3     139 LEU178     -0.1800 DICT
   1129 N          32.3820   16.1430   32.7700 N.am    140 LEU179     -0.5000 BACKBONE|DICT|DIRECT
   1130 CA         30.9870   16.5130   32.9550 C.3     140 LEU179      0.1400 BACKBONE|DICT|DIRECT
   1131 C          30.5170   16.1240   34.3480 C.2     140 LEU179      0.5000 BACKBONE|DICT|DIRECT
   1132 O          29.8360   16.9000   35.0260 O.2     140 LEU179     -0.5000 BACKBONE|DICT|DIRECT
   1133 CB         30.1130   15.8320   31.8970 C.3     140 LEU179     -0.1200 DICT
   1134 CG         28.6180   16.1600   31.9540 C.3     140 LEU179     -0.0600 DICT
   1135 CD1        28.4100   17.6670   31.8300 C.3     140 LEU179     -0.1800 DICT
   1136 CD2        27.8980   15.4340   30.8360 C.3     140 LEU179     -0.1800 DICT
   1137 N          30.8960   14.9210   34.7730 N.am    141 TRP180     -0.5000 BACKBONE|DICT|DIRECT
   1138 CA         30.5260   14.4180   36.0910 C.3     141 TRP180      0.1400 BACKBONE|DICT|DIRECT
   1139 C          30.9400   15.3690   37.2170 C.2     141 TRP180      0.5000 BACKBONE|DICT|DIRECT
   1140 O          30.1410   15.6890   38.1030 O.2     141 TRP180     -0.5000 BACKBONE|DICT|DIRECT
   1141 CB         31.1730   13.0470   36.3380 C.3     141 TRP180     -0.1200 DICT
   1142 CG         30.8220   12.4800   37.6750 C.ar    141 TRP180      0.0750 DICT
   1143 CD1        29.6630   11.8490   38.0160 C.ar    141 TRP180     -0.1150 DICT
   1144 CD2        31.5880   12.5960   38.8840 C.ar    141 TRP180     -0.0550 DICT
   1145 CE2        30.8210   12.0190   39.9210 C.ar    141 TRP180      0.1300 DICT
   1146 CE3        32.8450   13.1350   39.1910 C.ar    141 TRP180     -0.1150 DICT
   1147 NE1        29.6530   11.5700   39.3650 N.pl3   141 TRP180     -0.5700 DICT
   1148 CZ2        31.2720   11.9670   41.2500 C.ar    141 TRP180     -0.1150 DICT
   1149 CZ3        33.2930   13.0820   40.5110 C.ar    141 TRP180     -0.1150 DICT
   1150 CH2        32.5050   12.5010   41.5220 C.ar    141 TRP180     -0.1150 DICT
   1151 N          32.1960   15.8040   37.1850 N.am    142 ALA181     -0.5000 BACKBONE|DICT|DIRECT
   1152 CA         32.7250   16.7010   38.2090 C.3     142 ALA181      0.1400 BACKBONE|DICT|DIRECT
   1153 C          32.1000   18.0850   38.1150 C.2     142 ALA181      0.5000 BACKBONE|DICT|DIRECT
   1154 O          31.7520   18.6920   39.1300 O.2     142 ALA181     -0.5000 BACKBONE|DICT|DIRECT
   1155 CB         34.2410   16.8060   38.0770 C.3     142 ALA181     -0.1800 DICT
   1156 N          31.9740   18.5800   36.8900 N.am    143 TRP182     -0.5000 BACKBONE|DICT|DIRECT
   1157 CA         31.4020   19.8980   36.6320 C.3     143 TRP182      0.1400 BACKBONE|DICT|DIRECT
   1158 C          29.9490   19.9870   37.1060 C.2     143 TRP182      0.5000 BACKBONE|DICT|DIRECT
   1159 O          29.5800   20.9050   37.8410 O.2     143 TRP182     -0.5000 BACKBONE|DICT|DIRECT
   1160 CB         31.4700   20.2040   35.1310 C.3     143 TRP182     -0.1200 DICT
   1161 CG         31.0470   21.5950   34.7830 C.ar    143 TRP182      0.0750 DICT
   1162 CD1        31.8460   22.7010   34.7100 C.ar    143 TRP182     -0.1150 DICT
   1163 CD2        29.7170   22.0400   34.4900 C.ar    143 TRP182     -0.0550 DICT
   1164 CE2        29.7850   23.4330   34.2520 C.ar    143 TRP182      0.1300 DICT
   1165 CE3        28.4720   21.4000   34.4070 C.ar    143 TRP182     -0.1150 DICT
   1166 NE1        31.0960   23.8080   34.3900 N.pl3   143 TRP182     -0.5700 DICT
   1167 CZ2        28.6540   24.1970   33.9390 C.ar    143 TRP182     -0.1150 DICT
   1168 CZ3        27.3500   22.1600   34.0960 C.ar    143 TRP182     -0.1150 DICT
   1169 CH2        27.4500   23.5460   33.8680 C.ar    143 TRP182     -0.1150 DICT
   1170 N          29.1290   19.0310   36.6770 N.am    144 GLU183     -0.5000 BACKBONE|DICT|DIRECT
   1171 CA         27.7200   18.9890   37.0520 C.3     144 GLU183      0.1400 BACKBONE|DICT|DIRECT
   1172 C          27.5410   18.6860   38.5350 C.2     144 GLU183      0.5000 BACKBONE|DICT|DIRECT
   1173 O          26.7300   19.3150   39.2130 O.2     144 GLU183     -0.5000 BACKBONE|DICT|DIRECT
   1174 CB         26.9920   17.9230   36.2310 C.3     144 GLU183     -0.1200 DICT
   1175 CG         25.5030   17.8000   36.5210 C.3     144 GLU183     -0.2200 DICT
   1176 CD         24.7220   19.0520   36.1560 C.2     144 GLU183      0.7000 DICT
   1177 OE1        24.9560   19.6020   35.0590 O.co2   144 GLU183     -0.8000 DICT
   1178 OE2        23.8600   19.4810   36.9580 O.co2   144 GLU183     -0.8000 DICT
   1179 N          28.3010   17.7160   39.0300 N.am    145 GLY184     -0.5000 BACKBONE|DICT|DIRECT
   1180 CA         28.2010   17.3340   40.4270 C.3     145 GLY184      0.0800 BACKBONE|DICT|DIRECT
   1181 C          28.4890   18.4690   41.3890 C.2     145 GLY184      0.5000 BACKBONE|DICT|DIRECT
   1182 O          27.7710   18.6580   42.3690 O.2     145 GLY184     -0.5000 BACKBONE|DICT|DIRECT
   1183 N          29.5410   19.2310   41.1150 N.am    146 TRP185     -0.5000 BACKBONE|DICT|DIRECT
   1184 CA         29.8910   20.3400   41.9890 C.3     146 TRP185      0.1400 BACKBONE|DICT|DIRECT
   1185 C          28.7400   21.3310   42.0690 C.2     146 TRP185      0.5000 BACKBONE|DICT|DIRECT
   1186 O          28.4040   21.8260   43.1420 O.2     146 TRP185     -0.5000 BACKBONE|DICT|DIRECT
   1187 CB         31.1450   21.0600   41.4870 C.3     146 TRP185     -0.1200 DICT
   1188 CG         31.5570   22.1710   42.4040 C.ar    146 TRP185      0.0750 DICT
   1189 CD1        31.7120   23.4910   42.0830 C.ar    146 TRP185     -0.1150 DICT
   1190 CD2        31.8150   22.0670   43.8080 C.ar    146 TRP185     -0.0550 DICT
   1191 CE2        32.1150   23.3660   44.2760 C.ar    146 TRP185      0.1300 DICT
   1192 CE3        31.8190   20.9990   44.7180 C.ar    146 TRP185     -0.1150 DICT
   1193 NE1        32.0460   24.2160   43.2030 N.pl3   146 TRP185     -0.5700 DICT
   1194 CZ2        32.4150   23.6290   45.6150 C.ar    146 TRP185     -0.1150 DICT
   1195 CZ3        32.1190   21.2610   46.0540 C.ar    146 TRP185     -0.1150 DICT
   1196 CH2        32.4120   22.5680   46.4880 C.ar    146 TRP185     -0.1150 DICT
   1197 N          28.1370   21.6200   40.9250 N.am    147 ARG186     -0.5000 BACKBONE|DICT|DIRECT
   1198 CA         27.0280   22.5560   40.8910 C.3     147 ARG186      0.1400 BACKBONE|DICT|DIRECT
   1199 C          25.7840   21.9630   41.5390 C.2     147 ARG186      0.5000 BACKBONE|DICT|DIRECT
   1200 O          25.0390   22.6710   42.2200 O.2     147 ARG186     -0.5000 BACKBONE|DICT|DIRECT
   1201 CB         26.7660   22.9880   39.4470 C.3     147 ARG186     -0.1200 DICT
   1202 CG         27.8960   23.8660   38.9460 C.3     147 ARG186     -0.0500 DICT
   1203 CD         27.8720   24.1810   37.4670 C.3     147 ARG186      0.1900 DICT
   1204 NE         28.9880   25.0760   37.1760 N.pl3   147 ARG186     -0.7000 DICT
   1205 CZ         30.2690   24.7420   37.3110 C.cat   147 ARG186      0.6399 DICT
   1206 NH1        31.2180   25.6240   37.0390 N.pl3   147 ARG186     -0.8000 DICT
   1207 NH2        30.6070   23.5160   37.6910 N.pl3   147 ARG186     -0.8000 DICT
   1208 N          25.5690   20.6650   41.3440 N.am    148 ASP187     -0.5000 BACKBONE|DICT|DIRECT
   1209 CA         24.4170   19.9980   41.9420 C.3     148 ASP187      0.1400 BACKBONE|DICT|DIRECT
   1210 C          24.5050   20.0150   43.4620 C.2     148 ASP187      0.5000 BACKBONE|DICT|DIRECT
   1211 O          23.5060   20.2270   44.1490 O.2     148 ASP187     -0.5000 BACKBONE|DICT|DIRECT
   1212 CB         24.3210   18.5420   41.4820 C.3     148 ASP187     -0.2200 DICT
   1213 CG         24.0110   18.4140   40.0100 C.2     148 ASP187      0.7000 DICT
   1214 OD1        23.4920   19.3910   39.4240 O.co2   148 ASP187     -0.8000 DICT
   1215 OD2        24.2740   17.3280   39.4450 O.co2   148 ASP187     -0.8000 DICT
   1216 N          25.7030   19.7920   43.9880 N.am    149 LYS188     -0.5000 BACKBONE|DICT|DIRECT
   1217 CA         25.8940   19.7590   45.4320 C.3     149 LYS188      0.1400 BACKBONE|DICT|DIRECT
   1218 C          26.1350   21.1190   46.0880 C.2     149 LYS188      0.5000 BACKBONE|DICT|DIRECT
   1219 O          25.4740   21.4530   47.0660 O.2     149 LYS188     -0.5000 BACKBONE|DICT|DIRECT
   1220 CB         27.0360   18.8010   45.7850 C.3     149 LYS188     -0.1200 DICT
   1221 CG         26.8210   17.3670   45.3030 C.3     149 LYS188     -0.1200 DICT
   1222 CD         25.4720   16.7960   45.7540 C.3     149 LYS188     -0.1200 DICT
   1223 CE         25.3480   16.7260   47.2720 C.3     149 LYS188      0.1900 DICT
   1224 NZ         26.4020   15.8660   47.8840 N.4     149 LYS188     -0.3000 DICT
   1225 N          27.0730   21.9040   45.5600 N.am    150 ALA189     -0.5000 BACKBONE|DICT|DIRECT
   1226 CA         27.3700   23.2120   46.1400 C.3     150 ALA189      0.1400 BACKBONE|DICT|DIRECT
   1227 C          26.4270   24.3080   45.6540 C.2     150 ALA189      0.5000 BACKBONE|DICT|DIRECT
   1228 O          25.7950   24.9950   46.4600 O.2     150 ALA189     -0.5000 BACKBONE|DICT|DIRECT
   1229 CB         28.8210   23.6040   45.8410 C.3     150 ALA189     -0.1800 DICT
   1230 N          26.3420   24.4730   44.3360 N.am    151 GLY190     -0.5000 BACKBONE|DICT|DIRECT
   1231 CA         25.4850   25.4930   43.7650 C.3     151 GLY190      0.0800 BACKBONE|DICT|DIRECT
   1232 C          24.0480   25.4440   44.2520 C.2     151 GLY190      0.5000 BACKBONE|DICT|DIRECT
   1233 O          23.5440   26.4140   44.8170 O.2     151 GLY190     -0.5000 BACKBONE|DICT|DIRECT
   1234 N          23.3830   24.3150   44.0350 N.am    152 ARG191     -0.5000 BACKBONE|DICT|DIRECT
   1235 CA         21.9950   24.1600   44.4570 C.3     152 ARG191      0.1400 BACKBONE|DICT|DIRECT
   1236 C          21.7730   24.3910   45.9500 C.2     152 ARG191      0.5000 BACKBONE|DICT|DIRECT
   1237 O          20.7440   24.9260   46.3480 O.2     152 ARG191     -0.5000 BACKBONE|DICT|DIRECT
   1238 CB         21.4820   22.7630   44.0890 C.3     152 ARG191     -0.1200 DICT
   1239 CG         21.2880   22.5500   42.6010 C.3     152 ARG191     -0.0500 DICT
   1240 CD         20.7760   21.1480   42.3090 C.3     152 ARG191      0.1900 DICT
   1241 NE         20.5120   20.9560   40.8870 N.pl3   152 ARG191     -0.7000 DICT
   1242 CZ         20.2620   19.7770   40.3190 C.cat   152 ARG191      0.6399 DICT
   1243 NH1        20.2390   18.6680   41.0500 N.pl3   152 ARG191     -0.8000 DICT
   1244 NH2        20.0490   19.7060   39.0110 N.pl3   152 ARG191     -0.8000 DICT
   1245 N          22.7320   23.9890   46.7740 N.am    153 ALA192     -0.5000 BACKBONE|DICT|DIRECT
   1246 CA         22.5890   24.1490   48.2190 C.3     153 ALA192      0.1400 BACKBONE|DICT|DIRECT
   1247 C          22.6870   25.5990   48.6830 C.2     153 ALA192      0.5000 BACKBONE|DICT|DIRECT
   1248 O          22.2680   25.9280   49.7910 O.2     153 ALA192     -0.5000 BACKBONE|DICT|DIRECT
   1249 CB         23.6300   23.2980   48.9470 C.3     153 ALA192     -0.1800 DICT
   1250 N          23.2290   26.4730   47.8440 N.am    154 ILE193     -0.5000 BACKBONE|DICT|DIRECT
   1251 CA         23.3570   27.8720   48.2320 C.3     154 ILE193      0.1400 BACKBONE|DICT|DIRECT
   1252 C          22.1080   28.6810   47.8870 C.2     154 ILE193      0.5000 BACKBONE|DICT|DIRECT
   1253 O          21.8300   29.7170   48.4960 O.2     154 ILE193     -0.5000 BACKBONE|DICT|DIRECT
   1254 CB         24.5950   28.5200   47.5560 C.3     154 ILE193     -0.0600 DICT
   1255 CG1        25.8690   27.8170   48.0330 C.3     154 ILE193     -0.1200 DICT
   1256 CG2        24.6570   30.0020   47.8740 C.3     154 ILE193     -0.1800 DICT
   1257 CD1        26.0730   27.8490   49.5450 C.3     154 ILE193     -0.1800 DICT
   1258 N          21.3390   28.1880   46.9260 N.am    155 LEU194     -0.5000 BACKBONE|DICT|DIRECT
   1259 CA         20.1400   28.8770   46.4840 C.3     155 LEU194      0.1400 BACKBONE|DICT|DIRECT
   1260 C          19.1520   29.2390   47.5940 C.2     155 LEU194      0.5000 BACKBONE|DICT|DIRECT
   1261 O          18.5930   30.3380   47.5980 O.2     155 LEU194     -0.5000 BACKBONE|DICT|DIRECT
   1262 CB         19.4350   28.0430   45.4160 C.3     155 LEU194     -0.1200 DICT
   1263 CG         18.2410   28.7060   44.7360 C.3     155 LEU194     -0.0600 DICT
   1264 CD1        18.6540   30.0650   44.1730 C.3     155 LEU194     -0.1800 DICT
   1265 CD2        17.7290   27.7910   43.6340 C.3     155 LEU194     -0.1800 DICT
   1266 N          18.9310   28.3360   48.5430 N.am    156 GLN195     -0.5000 BACKBONE|DICT|DIRECT
   1267 CA         17.9830   28.6430   49.6070 C.3     156 GLN195      0.1400 BACKBONE|DICT|DIRECT
   1268 C          18.3840   29.8590   50.4360 C.2     156 GLN195      0.5000 BACKBONE|DICT|DIRECT
   1269 O          17.5270   30.4940   51.0470 O.2     156 GLN195     -0.5000 BACKBONE|DICT|DIRECT
   1270 CB         17.7740   27.4420   50.5300 C.3     156 GLN195     -0.1200 DICT
   1271 CG         19.0100   26.9280   51.2280 C.3     156 GLN195     -0.1200 DICT
   1272 CD         18.6590   26.0520   52.4190 C.2     156 GLN195      0.5000 DICT
   1273 NE2        17.4640   26.2510   52.9650 N.am    156 GLN195     -0.7600 DICT
   1274 OE1        19.4530   25.2180   52.8500 O.2     156 GLN195     -0.5000 DICT
   1275 N          19.6710   30.1990   50.4400 N.am    157 PHE196     -0.5000 BACKBONE|DICT|DIRECT
   1276 CA         20.1440   31.3430   51.2200 C.3     157 PHE196      0.1400 BACKBONE|DICT|DIRECT
   1277 C          20.2830   32.6790   50.4830 C.2     157 PHE196      0.5000 BACKBONE|DICT|DIRECT
   1278 O          20.1600   33.7370   51.1020 O.2     157 PHE196     -0.5000 BACKBONE|DICT|DIRECT
   1279 CB         21.5080   31.0410   51.8530 C.3     157 PHE196     -0.0050 DICT
   1280 CG         21.5430   29.7930   52.6930 C.ar    157 PHE196     -0.1150 DICT
   1281 CD1        22.1000   28.6220   52.1940 C.ar    157 PHE196     -0.1150 DICT
   1282 CD2        21.0390   29.7960   53.9900 C.ar    157 PHE196     -0.1150 DICT
   1283 CE1        22.1580   27.4720   52.9740 C.ar    157 PHE196     -0.1150 DICT
   1284 CE2        21.0900   28.6500   54.7810 C.ar    157 PHE196     -0.1150 DICT
   1285 CZ         21.6500   27.4860   54.2760 C.ar    157 PHE196     -0.1150 DICT
   1286 N          20.5400   32.6420   49.1760 N.am    158 TYR197     -0.5000 BACKBONE|DICT|DIRECT
   1287 CA         20.7850   33.8660   48.4170 C.3     158 TYR197      0.1400 BACKBONE|DICT|DIRECT
   1288 C          19.7520   34.9870   48.4010 C.2     158 TYR197      0.5000 BACKBONE|DICT|DIRECT
   1289 O          20.1010   36.1530   48.5910 O.2     158 TYR197     -0.5000 BACKBONE|DICT|DIRECT
   1290 CB         21.1760   33.5330   46.9660 C.3     158 TYR197     -0.0050 DICT
   1291 CG         22.3200   34.4010   46.4790 C.ar    158 TYR197     -0.1150 DICT
   1292 CD1        23.5820   34.3060   47.0670 C.ar    158 TYR197     -0.1150 DICT
   1293 CD2        22.1330   35.3550   45.4770 C.ar    158 TYR197     -0.1150 DICT
   1294 CE1        24.6270   35.1390   46.6770 C.ar    158 TYR197     -0.1150 DICT
   1295 CE2        23.1760   36.1930   45.0760 C.ar    158 TYR197     -0.1150 DICT
   1296 CZ         24.4170   36.0800   45.6820 C.ar    158 TYR197      0.1500 DICT
   1297 OH         25.4570   36.9010   45.3010 O.3     158 TYR197     -0.5850 DICT
   1298 N          18.4740   34.6710   48.1560 N.am    159 PRO198     -0.1400 BACKBONE|DICT|DIRECT
   1299 CA         17.5140   35.7810   48.1450 C.3     159 PRO198      0.0100 BACKBONE|DICT|DIRECT
   1300 C          17.4810   36.5940   49.4430 C.2     159 PRO198      0.5000 BACKBONE|DICT|DIRECT
   1301 O          17.4510   37.8260   49.4130 O.2     159 PRO198     -0.5000 BACKBONE|DICT|DIRECT
   1302 CB         16.1890   35.0840   47.8510 C.3     159 PRO198     -0.1200 DICT
   1303 CG         16.6130   33.9530   46.9510 C.3     159 PRO198     -0.1200 DICT
   1304 CD         17.8550   33.4290   47.6550 C.3     159 PRO198     -0.0500 DICT
   1305 N          17.4900   35.9030   50.5780 N.am    160 LYS199     -0.5000 BACKBONE|DICT|DIRECT
   1306 CA         17.4510   36.5810   51.8670 C.3     160 LYS199      0.1400 BACKBONE|DICT|DIRECT
   1307 C          18.7450   37.3660   52.0610 C.2     160 LYS199      0.5000 BACKBONE|DICT|DIRECT
   1308 O          18.7400   38.4720   52.6080 O.2     160 LYS199     -0.5000 BACKBONE|DICT|DIRECT
   1309 CB         17.2730   35.5690   53.0010 C.3     160 LYS199     -0.1200 DICT
   1310 CG         16.8540   36.2120   54.3110 C.3     160 LYS199     -0.1200 DICT
   1311 CD         15.5540   36.9870   54.1170 C.3     160 LYS199     -0.1200 DICT
   1312 CE         15.0910   37.6500   55.3980 C.3     160 LYS199      0.1900 DICT
   1313 NZ         13.8040   38.3670   55.1880 N.4     160 LYS199     -0.3000 DICT
   1314 N          19.8510   36.7820   51.6030 N.am    161 TYR200     -0.5000 BACKBONE|DICT|DIRECT
   1315 CA         21.1570   37.4200   51.6820 C.3     161 TYR200      0.1400 BACKBONE|DICT|DIRECT
   1316 C          21.1200   38.7440   50.9220 C.2     161 TYR200      0.5000 BACKBONE|DICT|DIRECT
   1317 O          21.5620   39.7730   51.4290 O.2     161 TYR200     -0.5000 BACKBONE|DICT|DIRECT
   1318 CB         22.2140   36.5060   51.0660 C.3     161 TYR200     -0.0050 DICT
   1319 CG         23.4130   37.2370   50.4920 C.ar    161 TYR200     -0.1150 DICT
   1320 CD1        24.4110   37.7440   51.3200 C.ar    161 TYR200     -0.1150 DICT
   1321 CD2        23.5470   37.4080   49.1120 C.ar    161 TYR200     -0.1150 DICT
   1322 CE1        25.5190   38.3960   50.7900 C.ar    161 TYR200     -0.1150 DICT
   1323 CE2        24.6430   38.0600   48.5730 C.ar    161 TYR200     -0.1150 DICT
   1324 CZ         25.6300   38.5470   49.4150 C.ar    161 TYR200      0.1500 DICT
   1325 OH         26.7400   39.1480   48.8730 O.3     161 TYR200     -0.5850 DICT
   1326 N          20.5970   38.7030   49.6990 N.am    162 VAL201     -0.5000 BACKBONE|DICT|DIRECT
   1327 CA         20.4920   39.8960   48.8620 C.3     162 VAL201      0.1400 BACKBONE|DICT|DIRECT
   1328 C          19.6180   40.9580   49.5320 C.2     162 VAL201      0.5000 BACKBONE|DICT|DIRECT
   1329 O          19.9400   42.1450   49.5260 O.2     162 VAL201     -0.5000 BACKBONE|DICT|DIRECT
   1330 CB         19.9060   39.5390   47.4770 C.3     162 VAL201     -0.0600 DICT
   1331 CG1        19.5420   40.8070   46.7120 C.3     162 VAL201     -0.1800 DICT
   1332 CG2        20.9330   38.7140   46.6790 C.3     162 VAL201     -0.1800 DICT
   1333 N          18.5070   40.5240   50.1130 N.am    163 GLU202     -0.5000 BACKBONE|DICT|DIRECT
   1334 CA         17.6080   41.4490   50.7840 C.3     163 GLU202      0.1400 BACKBONE|DICT|DIRECT
   1335 C          18.3070   42.1670   51.9360 C.2     163 GLU202      0.5000 BACKBONE|DICT|DIRECT
   1336 O          18.2550   43.3920   52.0350 O.2     163 GLU202     -0.5000 BACKBONE|DICT|DIRECT
   1337 CB         16.3780   40.6980   51.3000 C.3     163 GLU202     -0.1200 DICT
   1338 CG         15.5210   41.4830   52.2780 C.3     163 GLU202     -0.2200 DICT
   1339 CD         14.2910   40.7060   52.7160 C.2     163 GLU202      0.7000 DICT
   1340 OE1        14.4070   39.4830   52.9450 O.co2   163 GLU202     -0.8000 DICT
   1341 OE2        13.2100   41.3190   52.8390 O.co2   163 GLU202     -0.8000 DICT
   1342 N          18.9780   41.4060   52.7930 N.am    164 LEU203     -0.5000 BACKBONE|DICT|DIRECT
   1343 CA         19.6630   41.9860   53.9420 C.3     164 LEU203      0.1400 BACKBONE|DICT|DIRECT
   1344 C          20.8920   42.8250   53.6060 C.2     164 LEU203      0.5000 BACKBONE|DICT|DIRECT
   1345 O          21.1100   43.8820   54.2090 O.2     164 LEU203     -0.5000 BACKBONE|DICT|DIRECT
   1346 CB         20.0480   40.8820   54.9260 C.3     164 LEU203     -0.1200 DICT
   1347 CG         18.8560   40.1330   55.5300 C.3     164 LEU203     -0.0600 DICT
   1348 CD1        19.3520   38.9870   56.3950 C.3     164 LEU203     -0.1800 DICT
   1349 CD2        18.0080   41.0970   56.3480 C.3     164 LEU203     -0.1800 DICT
   1350 N          21.6980   42.3830   52.6450 N.am    165 ILE204     -0.5000 BACKBONE|DICT|DIRECT
   1351 CA         22.8870   43.1560   52.3220 C.3     165 ILE204      0.1400 BACKBONE|DICT|DIRECT
   1352 C          22.5000   44.4670   51.6440 C.2     165 ILE204      0.5000 BACKBONE|DICT|DIRECT
   1353 O          23.1730   45.4840   51.8210 O.2     165 ILE204     -0.5000 BACKBONE|DICT|DIRECT
   1354 CB         23.8880   42.3500   51.4460 C.3     165 ILE204     -0.0600 DICT
   1355 CG1        25.2350   43.0750   51.4200 C.3     165 ILE204     -0.1200 DICT
   1356 CG2        23.3300   42.1480   50.0380 C.3     165 ILE204     -0.1800 DICT
   1357 CD1        26.3470   42.2790   50.7650 C.3     165 ILE204     -0.1800 DICT
   1358 N          21.4080   44.4530   50.8870 N.am    166 ASN205     -0.5000 BACKBONE|DICT|DIRECT
   1359 CA         20.9430   45.6700   50.2290 C.3     166 ASN205      0.1400 BACKBONE|DICT|DIRECT
   1360 C          20.3810   46.6370   51.2720 C.2     166 ASN205      0.5000 BACKBONE|DICT|DIRECT
   1361 O          20.6100   47.8460   51.1950 O.2     166 ASN205     -0.5000 BACKBONE|DICT|DIRECT
   1362 CB         19.8610   45.3590   49.1820 C.3     166 ASN205     -0.1200 DICT
   1363 CG         20.4430   44.9950   47.8230 C.2     166 ASN205      0.5000 DICT
   1364 ND2        19.6320   44.3640   46.9800 N.am    166 ASN205     -0.7600 DICT
   1365 OD1        21.6010   45.2980   47.5280 O.2     166 ASN205     -0.5000 DICT
   1366 N          19.6450   46.0960   52.2430 N.am    167 GLN206     -0.5000 BACKBONE|DICT|DIRECT
   1367 CA         19.0580   46.9050   53.3110 C.3     167 GLN206      0.1400 BACKBONE|DICT|DIRECT
   1368 C          20.1780   47.6300   54.0430 C.2     167 GLN206      0.5000 BACKBONE|DICT|DIRECT
   1369 O          20.1220   48.8430   54.2560 O.2     167 GLN206     -0.5000 BACKBONE|DICT|DIRECT
   1370 CB         18.2960   46.0190   54.3030 C.3     167 GLN206     -0.1200 DICT
   1371 CG         17.4490   46.7890   55.3130 C.3     167 GLN206     -0.1200 DICT
   1372 CD         16.8190   45.8890   56.3630 C.2     167 GLN206      0.5000 DICT
   1373 NE2        16.5620   46.4460   57.5410 N.am    167 GLN206     -0.7600 DICT
   1374 OE1        16.5560   44.7130   56.1130 O.2     167 GLN206     -0.5000 DICT
   1375 N          21.1970   46.8710   54.4350 N.am    168 ALA207     -0.5000 BACKBONE|DICT|DIRECT
   1376 CA         22.3420   47.4420   55.1280 C.3     168 ALA207      0.1400 BACKBONE|DICT|DIRECT
   1377 C          22.9350   48.5520   54.2670 C.2     168 ALA207      0.5000 BACKBONE|DICT|DIRECT
   1378 O          23.2910   49.6100   54.7740 O.2     168 ALA207     -0.5000 BACKBONE|DICT|DIRECT
   1379 CB         23.3850   46.3640   55.3890 C.3     168 ALA207     -0.1800 DICT
   1380 N          23.0380   48.2980   52.9620 N.am    169 ALA208     -0.5000 BACKBONE|DICT|DIRECT
   1381 CA         23.5820   49.2710   52.0220 C.3     169 ALA208      0.1400 BACKBONE|DICT|DIRECT
   1382 C          22.7720   50.5690   52.0410 C.2     169 ALA208      0.5000 BACKBONE|DICT|DIRECT
   1383 O          23.3430   51.6620   52.1320 O.2     169 ALA208     -0.5000 BACKBONE|DICT|DIRECT
   1384 CB         23.5980   48.6860   50.6050 C.3     169 ALA208     -0.1800 DICT
   1385 N          21.4490   50.4400   51.9500 N.am    170 ARG209     -0.5000 BACKBONE|DICT|DIRECT
   1386 CA         20.5530   51.5970   51.9660 C.3     170 ARG209      0.1400 BACKBONE|DICT|DIRECT
   1387 C          20.6430   52.3430   53.3000 C.2     170 ARG209      0.5000 BACKBONE|DICT|DIRECT
   1388 O          20.5150   53.5650   53.3450 O.2     170 ARG209     -0.5000 BACKBONE|DICT|DIRECT
   1389 CB         19.0940   51.1710   51.7440 C.3     170 ARG209     -0.1200 DICT
   1390 CG         18.7710   50.6360   50.3540 C.3     170 ARG209     -0.0500 DICT
   1391 CD         17.2590   50.5520   50.1320 C.3     170 ARG209      0.1900 DICT
   1392 NE         16.5700   49.7440   51.1400 N.pl3   170 ARG209     -0.7000 DICT
   1393 CZ         16.5350   48.4140   51.1550 C.cat   170 ARG209      0.6399 DICT
   1394 NH1        17.1490   47.7130   50.2070 N.pl3   170 ARG209     -0.8000 DICT
   1395 NH2        15.8830   47.7810   52.1230 N.pl3   170 ARG209     -0.8000 DICT
   1396 N          20.8640   51.6060   54.3820 N.am    171 LEU210     -0.5000 BACKBONE|DICT|DIRECT
   1397 CA         20.9600   52.2290   55.7000 C.3     171 LEU210      0.1400 BACKBONE|DICT|DIRECT
   1398 C          22.2720   52.9900   55.8670 C.2     171 LEU210      0.5000 BACKBONE|DICT|DIRECT
   1399 O          22.4490   53.7380   56.8310 O.2     171 LEU210     -0.5000 BACKBONE|DICT|DIRECT
   1400 CB         20.8070   51.1710   56.8010 C.3     171 LEU210     -0.1200 DICT
   1401 CG         19.4160   50.5360   56.9090 C.3     171 LEU210     -0.0600 DICT
   1402 CD1        19.4450   49.4040   57.9230 C.3     171 LEU210     -0.1800 DICT
   1403 CD2        18.3970   51.5860   57.3140 C.3     171 LEU210     -0.1800 DICT
   1404 N          23.1890   52.7980   54.9260 N.am    172 ASN211     -0.5000 BACKBONE|DICT|DIRECT
   1405 CA         24.4650   53.4950   54.9620 C.3     172 ASN211      0.1400 BACKBONE|DICT|DIRECT
   1406 C          24.5760   54.5600   53.8740 C.2     172 ASN211      0.5000 BACKBONE|DICT|DIRECT
   1407 O          25.6630   55.0610   53.5870 O.2     172 ASN211     -0.5000 BACKBONE|DICT|DIRECT
   1408 CB         25.6180   52.4990   54.8660 C.3     172 ASN211     -0.1200 DICT
   1409 CG         25.8290   51.7480   56.1680 C.2     172 ASN211      0.5000 DICT
   1410 ND2        25.7090   50.4240   56.1230 N.am    172 ASN211     -0.7600 DICT
   1411 OD1        26.0840   52.3600   57.2100 O.2     172 ASN211     -0.5000 DICT
   1412 N          23.4410   54.9020   53.2710 N.am    173 GLY212     -0.5000 BACKBONE|DICT|DIRECT
   1413 CA         23.4280   55.9390   52.2550 C.3     173 GLY212      0.0800 BACKBONE|DICT|DIRECT
   1414 C          23.5840   55.5250   50.8040 C.2     173 GLY212      0.5000 BACKBONE|DICT|DIRECT
   1415 O          23.6500   56.3850   49.9280 O.2     173 GLY212     -0.5000 BACKBONE|DICT|DIRECT
   1416 N          23.6410   54.2250   50.5410 N.am    174 TYR213     -0.5000 BACKBONE|DICT|DIRECT
   1417 CA         23.7920   53.7350   49.1700 C.3     174 TYR213      0.1400 BACKBONE|DICT|DIRECT
   1418 C          22.4440   53.2740   48.6160 C.2     174 TYR213      0.5000 BACKBONE|DICT|DIRECT
   1419 O          21.5140   53.0520   49.3830 O.2     174 TYR213     -0.5000 BACKBONE|DICT|DIRECT
   1420 CB         24.7950   52.5810   49.1380 C.3     174 TYR213     -0.0050 DICT
   1421 CG         26.1920   52.9810   49.5500 C.ar    174 TYR213     -0.1150 DICT
   1422 CD1        26.6660   52.7250   50.8370 C.ar    174 TYR213     -0.1150 DICT
   1423 CD2        27.0370   53.6410   48.6530 C.ar    174 TYR213     -0.1150 DICT
   1424 CE1        27.9530   53.1180   51.2200 C.ar    174 TYR213     -0.1150 DICT
   1425 CE2        28.3160   54.0360   49.0240 C.ar    174 TYR213     -0.1150 DICT
   1426 CZ         28.7670   53.7740   50.3050 C.ar    174 TYR213      0.1500 DICT
   1427 OH         30.0300   54.1760   50.6610 O.3     174 TYR213     -0.5850 DICT
   1428 N          22.3320   53.1290   47.2940 N.am    175 VAL214     -0.5000 BACKBONE|DICT|DIRECT
   1429 CA         21.0660   52.6920   46.7050 C.3     175 VAL214      0.1400 BACKBONE|DICT|DIRECT
   1430 C          20.8930   51.1800   46.8200 C.2     175 VAL214      0.5000 BACKBONE|DICT|DIRECT
   1431 O          19.7720   50.6780   46.8400 O.2     175 VAL214     -0.5000 BACKBONE|DICT|DIRECT
   1432 CB         20.9430   53.1230   45.2160 C.3     175 VAL214     -0.0600 DICT
   1433 CG1        21.0480   54.6350   45.1090 C.3     175 VAL214     -0.1800 DICT
   1434 CG2        22.0140   52.4620   44.3790 C.3     175 VAL214     -0.1800 DICT
   1435 N          22.0090   50.4620   46.8950 N.am    176 ASP215     -0.5000 BACKBONE|DICT|DIRECT
   1436 CA         22.0110   49.0060   47.0480 C.3     176 ASP215      0.1400 BACKBONE|DICT|DIRECT
   1437 C          23.4420   48.5270   47.3100 C.2     176 ASP215      0.5000 BACKBONE|DICT|DIRECT
   1438 O          24.3760   49.3270   47.3050 O.2     176 ASP215     -0.5000 BACKBONE|DICT|DIRECT
   1439 CB         21.4290   48.3000   45.8050 C.3     176 ASP215     -0.2200 DICT
   1440 CG         22.2560   48.5280   44.5480 C.2     176 ASP215      0.7000 DICT
   1441 OD1        23.4520   48.1690   44.5260 O.co2   176 ASP215     -0.8000 DICT
   1442 OD2        21.6980   49.0640   43.5700 O.co2   176 ASP215     -0.8000 DICT
   1443 N          23.6060   47.2270   47.5230 N.am    177 ALA216     -0.5000 BACKBONE|DICT|DIRECT
   1444 CA         24.9090   46.6360   47.8210 C.3     177 ALA216      0.1400 BACKBONE|DICT|DIRECT
   1445 C          25.9780   46.8160   46.7450 C.2     177 ALA216      0.5000 BACKBONE|DICT|DIRECT
   1446 O          27.1460   47.0300   47.0610 O.2     177 ALA216     -0.5000 BACKBONE|DICT|DIRECT
   1447 CB         24.7400   45.1490   48.1390 C.3     177 ALA216     -0.1800 DICT
   1448 N          25.5940   46.7060   45.4790 N.am    178 GLY217     -0.5000 BACKBONE|DICT|DIRECT
   1449 CA         26.5660   46.8810   44.4080 C.3     178 GLY217      0.0800 BACKBONE|DICT|DIRECT
   1450 C          27.1360   48.2860   44.4590 C.2     178 GLY217      0.5000 BACKBONE|DICT|DIRECT
   1451 O          28.3410   48.5040   44.2980 O.2     178 GLY217     -0.5000 BACKBONE|DICT|DIRECT
   1452 N          26.2490   49.2500   44.6790 N.am    179 ASP218     -0.5000 BACKBONE|DICT|DIRECT
   1453 CA         26.6290   50.6570   44.7820 C.3     179 ASP218      0.1400 BACKBONE|DICT|DIRECT
   1454 C          27.6810   50.7750   45.8830 C.2     179 ASP218      0.5000 BACKBONE|DICT|DIRECT
   1455 O          28.7540   51.3490   45.6760 O.2     179 ASP218     -0.5000 BACKBONE|DICT|DIRECT
   1456 CB         25.3820   51.4880   45.1190 C.3     179 ASP218     -0.2200 DICT
   1457 CG         25.6670   52.9790   45.2460 C.2     179 ASP218      0.7000 DICT
   1458 OD1        26.4960   53.5120   44.4780 O.co2   179 ASP218     -0.8000 DICT
   1459 OD2        25.0300   53.6240   46.1090 O.co2   179 ASP218     -0.8000 DICT
   1460 N          27.3740   50.2060   47.0450 N.am    180 SER219     -0.5000 BACKBONE|DICT|DIRECT
   1461 CA         28.2840   50.2340   48.1830 C.3     180 SER219      0.1400 BACKBONE|DICT|DIRECT
   1462 C          29.6370   49.6180   47.8280 C.2     180 SER219      0.5000 BACKBONE|DICT|DIRECT
   1463 O          30.6880   50.1630   48.1600 O.2     180 SER219     -0.5000 BACKBONE|DICT|DIRECT
   1464 CB         27.6720   49.4720   49.3620 C.3     180 SER219      0.1450 DICT
   1465 OG         28.5000   49.5530   50.5100 O.3     180 SER219     -0.6830 DICT
   1466 N          29.6140   48.4750   47.1520 N.am    181 TRP220     -0.5000 BACKBONE|DICT|DIRECT
   1467 CA         30.8600   47.8140   46.7740 C.3     181 TRP220      0.1400 BACKBONE|DICT|DIRECT
   1468 C          31.6900   48.6530   45.7980 C.2     181 TRP220      0.5000 BACKBONE|DICT|DIRECT
   1469 O          32.9010   48.7950   45.9690 O.2     181 TRP220     -0.5000 BACKBONE|DICT|DIRECT
   1470 CB         30.5640   46.4420   46.1580 C.3     181 TRP220     -0.1200 DICT
   1471 CG         30.1290   45.4060   47.1610 C.ar    181 TRP220      0.0750 DICT
   1472 CD1        29.9270   45.5870   48.5050 C.ar    181 TRP220     -0.1150 DICT
   1473 CD2        29.8940   44.0200   46.9040 C.ar    181 TRP220     -0.0550 DICT
   1474 CE2        29.5590   43.4160   48.1360 C.ar    181 TRP220      0.1300 DICT
   1475 CE3        29.9360   43.2250   45.7490 C.ar    181 TRP220     -0.1150 DICT
   1476 NE1        29.5860   44.3940   49.0960 N.pl3   181 TRP220     -0.5700 DICT
   1477 CZ2        29.2670   42.0460   48.2450 C.ar    181 TRP220     -0.1150 DICT
   1478 CZ3        29.6450   41.8640   45.8600 C.ar    181 TRP220     -0.1150 DICT
   1479 CH2        29.3170   41.2920   47.0970 C.ar    181 TRP220     -0.1150 DICT
   1480 N          31.0400   49.2090   44.7780 N.am    182 ARG221     -0.5000 BACKBONE|DICT|DIRECT
   1481 CA         31.7450   50.0170   43.7860 C.3     182 ARG221      0.1400 BACKBONE|DICT|DIRECT
   1482 C          32.3660   51.2750   44.3980 C.2     182 ARG221      0.5000 BACKBONE|DICT|DIRECT
   1483 O          33.3930   51.7740   43.9200 O.2     182 ARG221     -0.5000 BACKBONE|DICT|DIRECT
   1484 CB         30.7960   50.4190   42.6420 C.3     182 ARG221     -0.1200 DICT
   1485 CG         30.2820   49.2550   41.7800 C.3     182 ARG221     -0.0500 DICT
   1486 CD         29.5400   49.7500   40.5330 C.3     182 ARG221      0.1900 DICT
   1487 NE         28.3090   50.4790   40.8430 N.pl3   182 ARG221     -0.7000 DICT
   1488 CZ         27.1300   49.9070   41.0710 C.cat   182 ARG221      0.6399 DICT
   1489 NH1        26.0720   50.6570   41.3470 N.pl3   182 ARG221     -0.8000 DICT
   1490 NH2        27.0000   48.5870   41.0160 N.pl3   182 ARG221     -0.8000 DICT
   1491 N          31.7470   51.7870   45.4560 N.am    183 SER222     -0.5000 BACKBONE|DICT|DIRECT
   1492 CA         32.2410   52.9980   46.1000 C.3     183 SER222      0.1400 BACKBONE|DICT|DIRECT
   1493 C          33.6420   52.8040   46.6620 C.2     183 SER222      0.5000 BACKBONE|DICT|DIRECT
   1494 O          34.3480   53.7760   46.9090 O.2     183 SER222     -0.5000 BACKBONE|DICT|DIRECT
   1495 CB         31.2980   53.4370   47.2280 C.3     183 SER222      0.1450 DICT
   1496 OG         31.4370   52.6050   48.3690 O.3     183 SER222     -0.6830 DICT
   1497 N          34.0450   51.5510   46.8590 N.am    184 MET223     -0.5000 BACKBONE|DICT|DIRECT
   1498 CA         35.3730   51.2610   47.3900 C.3     184 MET223      0.1400 BACKBONE|DICT|DIRECT
   1499 C          36.4890   51.8120   46.4950 C.2     184 MET223      0.5000 BACKBONE|DICT|DIRECT
   1500 O          37.6350   51.9340   46.9300 O.2     184 MET223     -0.5000 BACKBONE|DICT|DIRECT
   1501 CB         35.5730   49.7510   47.5600 C.3     184 MET223     -0.1200 DICT
   1502 CG         34.6770   49.1000   48.6050 C.3     184 MET223      0.0475 DICT
   1503 SD         35.2510   47.4350   49.0480 S.3     184 MET223     -0.3350 DICT
   1504 CE         34.6470   46.5020   47.6990 C.3     184 MET223     -0.0125 DICT
   1505 N          36.1590   52.1400   45.2480 N.am    185 TYR224     -0.5000 BACKBONE|DICT|DIRECT
   1506 CA         37.1590   52.6630   44.3260 C.3     185 TYR224      0.1400 BACKBONE|DICT|DIRECT
   1507 C          37.1810   54.1820   44.2280 C.2     185 TYR224      0.5000 BACKBONE|DICT|DIRECT
   1508 O          38.0740   54.7470   43.5980 O.2     185 TYR224     -0.5000 BACKBONE|DICT|DIRECT
   1509 CB         36.9700   52.0630   42.9270 C.3     185 TYR224     -0.0050 DICT
   1510 CG         37.2650   50.5850   42.8740 C.ar    185 TYR224     -0.1150 DICT
   1511 CD1        36.3110   49.6580   43.2720 C.ar    185 TYR224     -0.1150 DICT
   1512 CD2        38.5240   50.1140   42.4900 C.ar    185 TYR224     -0.1150 DICT
   1513 CE1        36.5950   48.2960   43.3020 C.ar    185 TYR224     -0.1150 DICT
   1514 CE2        38.8230   48.7450   42.5140 C.ar    185 TYR224     -0.1150 DICT
   1515 CZ         37.8470   47.8440   42.9270 C.ar    185 TYR224      0.1500 DICT
   1516 OH         38.1140   46.4970   43.0070 O.3     185 TYR224     -0.5850 DICT
   1517 N          36.1970   54.8360   44.8390 N.am    186 GLU225     -0.5000 BACKBONE|DICT|DIRECT
   1518 CA         36.1150   56.2980   44.8300 C.3     186 GLU225      0.1400 BACKBONE|DICT|DIRECT
   1519 C          36.2510   56.8310   43.4070 C.2     186 GLU225      0.5000 BACKBONE|DICT|DIRECT
   1520 O          36.8800   57.8610   43.1780 O.2     186 GLU225     -0.5000 BACKBONE|DICT|DIRECT
   1521 CB         37.2300   56.8870   45.7020 C.3     186 GLU225     -0.1200 DICT
   1522 CG         37.2270   56.3890   47.1420 C.3     186 GLU225     -0.2200 DICT
   1523 CD         38.2270   57.1370   48.0240 C.2     186 GLU225      0.7000 DICT
   1524 OE1        39.4490   56.8750   47.9330 O.co2   186 GLU225     -0.8000 DICT
   1525 OE2        37.7800   58.0010   48.8060 O.co2   186 GLU225     -0.8000 DICT
   1526 N          35.6500   56.1240   42.4590 N.am    187 THR226     -0.5000 BACKBONE|DICT|DIRECT
   1527 CA         35.7360   56.4920   41.0540 C.3     187 THR226      0.1400 BACKBONE|DICT|DIRECT
   1528 C          34.3580   56.5100   40.3960 C.2     187 THR226      0.5000 BACKBONE|DICT|DIRECT
   1529 O          33.8440   55.4770   39.9910 O.2     187 THR226     -0.5000 BACKBONE|DICT|DIRECT
   1530 CB         36.6460   55.4950   40.3170 C.3     187 THR226      0.2050 DICT
   1531 CG2        36.8500   55.9170   38.8680 C.3     187 THR226     -0.1800 DICT
   1532 OG1        37.9140   55.4370   40.9880 O.3     187 THR226     -0.6830 DICT
   1533 N          33.7530   57.7010   40.2700 N.am    188 PRO227     -0.1400 BACKBONE|DICT|DIRECT
   1534 CA         32.4270   57.8540   39.6640 C.3     188 PRO227      0.0100 BACKBONE|DICT|DIRECT
   1535 C          32.3070   57.2700   38.2560 C.2     188 PRO227      0.5000 BACKBONE|DICT|DIRECT
   1536 O          31.2230   56.8410   37.8490 O.2     188 PRO227     -0.5000 BACKBONE|DICT|DIRECT
   1537 CB         32.2130   59.3710   39.6810 C.3     188 PRO227     -0.1200 DICT
   1538 CG         33.0240   59.8160   40.8680 C.3     188 PRO227     -0.1200 DICT
   1539 CD         34.2870   59.0100   40.6890 C.3     188 PRO227     -0.0500 DICT
   1540 N          33.4150   57.2510   37.5180 N.am    189 SER228     -0.5000 BACKBONE|DICT|DIRECT
   1541 CA         33.4050   56.7230   36.1540 C.3     189 SER228      0.1400 BACKBONE|DICT|DIRECT
   1542 C          33.7970   55.2460   36.0870 C.2     189 SER228      0.5000 BACKBONE|DICT|DIRECT
   1543 O          34.0440   54.7110   35.0090 O.2     189 SER228     -0.5000 BACKBONE|DICT|DIRECT
   1544 CB         34.3460   57.5470   35.2700 C.3     189 SER228      0.1450 DICT
   1545 OG         35.6760   57.5190   35.7640 O.3     189 SER228     -0.6830 DICT
   1546 N          33.8290   54.5870   37.2420 N.am    190 LEU229     -0.5000 BACKBONE|DICT|DIRECT
   1547 CA         34.2120   53.1830   37.3200 C.3     190 LEU229      0.1400 BACKBONE|DICT|DIRECT
   1548 C          33.6100   52.2700   36.2530 C.2     190 LEU229      0.5000 BACKBONE|DICT|DIRECT
   1549 O          34.3410   51.6570   35.4690 O.2     190 LEU229     -0.5000 BACKBONE|DICT|DIRECT
   1550 CB         33.8850   52.6110   38.7050 C.3     190 LEU229     -0.1200 DICT
   1551 CG         34.4320   51.1920   38.9240 C.3     190 LEU229     -0.0600 DICT
   1552 CD1        35.9570   51.2190   38.7980 C.3     190 LEU229     -0.1800 DICT
   1553 CD2        34.0070   50.6560   40.2980 C.3     190 LEU229     -0.1800 DICT
   1554 N          32.2840   52.1740   36.2180 N.am    191 GLU230     -0.5000 BACKBONE|DICT|DIRECT
   1555 CA         31.6370   51.2990   35.2530 C.3     191 GLU230      0.1400 BACKBONE|DICT|DIRECT
   1556 C          32.0440   51.5420   33.8040 C.2     191 GLU230      0.5000 BACKBONE|DICT|DIRECT
   1557 O          32.3310   50.5940   33.0750 O.2     191 GLU230     -0.5000 BACKBONE|DICT|DIRECT
   1558 CB         30.1130   51.3560   35.4270 C.3     191 GLU230     -0.1200 DICT
   1559 CG         29.6630   50.6230   36.7020 C.3     191 GLU230     -0.2200 DICT
   1560 CD         28.1680   50.4030   36.7870 C.2     191 GLU230      0.7000 DICT
   1561 OE1        27.4990   50.3870   35.7380 O.co2   191 GLU230     -0.8000 DICT
   1562 OE2        27.6630   50.2250   37.9140 O.co2   191 GLU230     -0.8000 DICT
   1563 N          32.0880   52.7980   33.3780 N.am    192 GLN231     -0.5000 BACKBONE|DICT|DIRECT
   1564 CA         32.4900   53.0830   32.0050 C.3     192 GLN231      0.1400 BACKBONE|DICT|DIRECT
   1565 C          33.9790   52.7830   31.8210 C.2     192 GLN231      0.5000 BACKBONE|DICT|DIRECT
   1566 O          34.3910   52.2840   30.7730 O.2     192 GLN231     -0.5000 BACKBONE|DICT|DIRECT
   1567 CB         32.2040   54.5430   31.6590 C.3     192 GLN231     -0.1200 DICT
   1568 CG         30.7310   54.9180   31.7390 C.3     192 GLN231     -0.1200 DICT
   1569 CD         30.4940   56.3960   31.4810 C.2     192 GLN231      0.5000 DICT
   1570 NE2        30.2240   57.1450   32.5450 N.am    192 GLN231     -0.7600 DICT
   1571 OE1        30.5660   56.8610   30.3430 O.2     192 GLN231     -0.5000 DICT
   1572 N          34.7840   53.0950   32.8340 N.am    193 ASP232     -0.5000 BACKBONE|DICT|DIRECT
   1573 CA         36.2250   52.8390   32.7700 C.3     193 ASP232      0.1400 BACKBONE|DICT|DIRECT
   1574 C          36.4940   51.3560   32.5620 C.2     193 ASP232      0.5000 BACKBONE|DICT|DIRECT
   1575 O          37.2750   50.9710   31.6920 O.2     193 ASP232     -0.5000 BACKBONE|DICT|DIRECT
   1576 CB         36.9310   53.2730   34.0610 C.3     193 ASP232     -0.2200 DICT
   1577 CG         36.9870   54.7830   34.2280 C.2     193 ASP232      0.7000 DICT
   1578 OD1        36.9580   55.5040   33.2070 O.co2   193 ASP232     -0.8000 DICT
   1579 OD2        37.0810   55.2490   35.3840 O.co2   193 ASP232     -0.8000 DICT
   1580 N          35.8480   50.5300   33.3780 N.am    194 LEU233     -0.5000 BACKBONE|DICT|DIRECT
   1581 CA         36.0170   49.0880   33.3050 C.3     194 LEU233      0.1400 BACKBONE|DICT|DIRECT
   1582 C          35.5660   48.5470   31.9530 C.2     194 LEU233      0.5000 BACKBONE|DICT|DIRECT
   1583 O          36.2300   47.6980   31.3670 O.2     194 LEU233     -0.5000 BACKBONE|DICT|DIRECT
   1584 CB         35.2320   48.4170   34.4320 C.3     194 LEU233     -0.1200 DICT
   1585 CG         35.6520   48.8320   35.8440 C.3     194 LEU233     -0.0600 DICT
   1586 CD1        34.8230   48.0620   36.8570 C.3     194 LEU233     -0.1800 DICT
   1587 CD2        37.1380   48.5630   36.0490 C.3     194 LEU233     -0.1800 DICT
   1588 N          34.4310   49.0450   31.4710 N.am    195 GLU234     -0.5000 BACKBONE|DICT|DIRECT
   1589 CA         33.8820   48.6330   30.1800 C.3     195 GLU234      0.1400 BACKBONE|DICT|DIRECT
   1590 C          34.8760   48.9160   29.0490 C.2     195 GLU234      0.5000 BACKBONE|DICT|DIRECT
   1591 O          35.0770   48.0830   28.1630 O.2     195 GLU234     -0.5000 BACKBONE|DICT|DIRECT
   1592 CB         32.5660   49.3770   29.9270 C.3     195 GLU234     -0.1200 DICT
   1593 CG         31.9250   49.1250   28.5690 C.3     195 GLU234     -0.2200 DICT
   1594 CD         31.6030   47.6640   28.3320 C.2     195 GLU234      0.7000 DICT
   1595 OE1        31.0210   47.0260   29.2330 O.co2   195 GLU234     -0.8000 DICT
   1596 OE2        31.9240   47.1540   27.2360 O.co2   195 GLU234     -0.8000 DICT
   1597 N          35.4920   50.0940   29.0710 N.am    196 ARG235     -0.5000 BACKBONE|DICT|DIRECT
   1598 CA         36.4660   50.4430   28.0420 C.3     196 ARG235      0.1400 BACKBONE|DICT|DIRECT
   1599 C          37.6520   49.4860   28.0910 C.2     196 ARG235      0.5000 BACKBONE|DICT|DIRECT
   1600 O          38.1030   48.9920   27.0550 O.2     196 ARG235     -0.5000 BACKBONE|DICT|DIRECT
   1601 CB         36.9480   51.8860   28.2130 C.3     196 ARG235     -0.1200 DICT
   1602 CG         35.9850   52.9240   27.6580 C.3     196 ARG235     -0.0500 DICT
   1603 CD         36.6360   54.2990   27.5750 C.3     196 ARG235      0.1900 DICT
   1604 NE         36.8390   54.8970   28.8890 N.pl3   196 ARG235     -0.7000 DICT
   1605 CZ         35.8710   55.4360   29.6230 C.cat   196 ARG235      0.6399 DICT
   1606 NH1        34.6250   55.4580   29.1680 N.pl3   196 ARG235     -0.8000 DICT
   1607 NH2        36.1480   55.9460   30.8180 N.pl3   196 ARG235     -0.8000 DICT
   1608 N          38.1520   49.2110   29.2930 N.am    197 LEU236     -0.5000 BACKBONE|DICT|DIRECT
   1609 CA         39.2790   48.2940   29.4350 C.3     197 LEU236      0.1400 BACKBONE|DICT|DIRECT
   1610 C          38.9030   46.9170   28.8930 C.2     197 LEU236      0.5000 BACKBONE|DICT|DIRECT
   1611 O          39.6940   46.2720   28.1960 O.2     197 LEU236     -0.5000 BACKBONE|DICT|DIRECT
   1612 CB         39.6940   48.1930   30.9050 C.3     197 LEU236     -0.1200 DICT
   1613 CG         40.2880   49.4870   31.4800 C.3     197 LEU236     -0.0600 DICT
   1614 CD1        40.3480   49.4030   33.0000 C.3     197 LEU236     -0.1800 DICT
   1615 CD2        41.6790   49.7180   30.8900 C.3     197 LEU236     -0.1800 DICT
   1616 N          37.6850   46.4770   29.2010 N.am    198 PHE237     -0.5000 BACKBONE|DICT|DIRECT
   1617 CA         37.2180   45.1770   28.7380 C.3     198 PHE237      0.1400 BACKBONE|DICT|DIRECT
   1618 C          37.2390   45.1130   27.2160 C.2     198 PHE237      0.5000 BACKBONE|DICT|DIRECT
   1619 O          37.7250   44.1400   26.6300 O.2     198 PHE237     -0.5000 BACKBONE|DICT|DIRECT
   1620 CB         35.7960   44.8980   29.2280 C.3     198 PHE237     -0.0050 DICT
   1621 CG         35.2030   43.6410   28.6470 C.ar    198 PHE237     -0.1150 DICT
   1622 CD1        35.6070   42.3870   29.1050 C.ar    198 PHE237     -0.1150 DICT
   1623 CD2        34.2950   43.7090   27.5960 C.ar    198 PHE237     -0.1150 DICT
   1624 CE1        35.1160   41.2210   28.5200 C.ar    198 PHE237     -0.1150 DICT
   1625 CE2        33.7970   42.5470   27.0020 C.ar    198 PHE237     -0.1150 DICT
   1626 CZ         34.2100   41.3030   27.4650 C.ar    198 PHE237     -0.1150 DICT
   1627 N          36.7080   46.1560   26.5800 N.am    199 GLN238     -0.5000 BACKBONE|DICT|DIRECT
   1628 CA         36.6600   46.2260   25.1200 C.3     199 GLN238      0.1400 BACKBONE|DICT|DIRECT
   1629 C          38.0360   46.2070   24.4770 C.2     199 GLN238      0.5000 BACKBONE|DICT|DIRECT
   1630 O          38.2220   45.6200   23.4140 O.2     199 GLN238     -0.5000 BACKBONE|DICT|DIRECT
   1631 CB         35.9160   47.4840   24.6730 C.3     199 GLN238     -0.1200 DICT
   1632 CG         34.4240   47.4410   24.9500 C.3     199 GLN238     -0.1200 DICT
   1633 CD         33.7660   46.2110   24.3570 C.2     199 GLN238      0.5000 DICT
   1634 NE2        32.9250   45.5530   25.1430 N.am    199 GLN238     -0.7600 DICT
   1635 OE1        34.0090   45.8600   23.2010 O.2     199 GLN238     -0.5000 DICT
   1636 N          38.9990   46.8590   25.1130 N.am    200 GLU239     -0.5000 BACKBONE|DICT|DIRECT
   1637 CA         40.3530   46.8940   24.5820 C.3     200 GLU239      0.1400 BACKBONE|DICT|DIRECT
   1638 C          41.0050   45.5110   24.5400 C.2     200 GLU239      0.5000 BACKBONE|DICT|DIRECT
   1639 O          41.8570   45.2490   23.6950 O.2     200 GLU239     -0.5000 BACKBONE|DICT|DIRECT
   1640 CB         41.2020   47.8720   25.3990 C.3     200 GLU239     -0.1200 DICT
   1641 CG         41.0050   49.3210   24.9710 C.3     200 GLU239     -0.2200 DICT
   1642 CD         41.4720   50.3130   26.0100 C.2     200 GLU239      0.7000 DICT
   1643 OE1        42.5450   50.0860   26.6070 O.co2   200 GLU239     -0.8000 DICT
   1644 OE2        40.7720   51.3290   26.2240 O.co2   200 GLU239     -0.8000 DICT
   1645 N          40.5910   44.6220   25.4380 N.am    201 LEU240     -0.5000 BACKBONE|DICT|DIRECT
   1646 CA         41.1520   43.2800   25.4790 C.3     201 LEU240      0.1400 BACKBONE|DICT|DIRECT
   1647 C          40.3570   42.2530   24.6750 C.2     201 LEU240      0.5000 BACKBONE|DICT|DIRECT
   1648 O          40.6910   41.0690   24.6600 O.2     201 LEU240     -0.5000 BACKBONE|DICT|DIRECT
   1649 CB         41.2880   42.8350   26.9290 C.3     201 LEU240     -0.1200 DICT
   1650 CG         42.6090   43.3750   27.4820 C.3     201 LEU240     -0.0600 DICT
   1651 CD1        42.4270   43.9650   28.8540 C.3     201 LEU240     -0.1800 DICT
   1652 CD2        43.6250   42.2380   27.4790 C.3     201 LEU240     -0.1800 DICT
   1653 N          39.3140   42.7160   23.9950 N.am    202 GLN241     -0.5000 BACKBONE|DICT|DIRECT
   1654 CA         38.4750   41.8420   23.1870 C.3     202 GLN241      0.1400 BACKBONE|DICT|DIRECT
   1655 C          39.2090   41.1500   22.0390 C.2     202 GLN241      0.5000 BACKBONE|DICT|DIRECT
   1656 O          39.1600   39.9230   21.9100 O.2     202 GLN241     -0.5000 BACKBONE|DICT|DIRECT
   1657 CB         37.2900   42.6310   22.6390 C.3     202 GLN241     -0.1200 DICT
   1658 CG         36.1310   42.6700   23.5960 C.3     202 GLN241     -0.1200 DICT
   1659 CD         35.4780   41.3160   23.7240 C.2     202 GLN241      0.5000 DICT
   1660 NE2        35.8430   40.5750   24.7630 N.am    202 GLN241     -0.7600 DICT
   1661 OE1        34.6630   40.9300   22.8870 O.2     202 GLN241     -0.5000 DICT
   1662 N          39.8990   41.9220   21.1870 N.am    203 PRO242     -0.1400 BACKBONE|DICT|DIRECT
   1663 CA         40.6140   41.2900   20.0750 C.3     203 PRO242      0.0100 BACKBONE|DICT|DIRECT
   1664 C          41.4680   40.1220   20.5520 C.2     203 PRO242      0.5000 BACKBONE|DICT|DIRECT
   1665 O          41.4200   39.0190   19.9940 O.2     203 PRO242     -0.5000 BACKBONE|DICT|DIRECT
   1666 CB         41.4590   42.4330   19.5170 C.3     203 PRO242     -0.1200 DICT
   1667 CG         40.5860   43.6250   19.7550 C.3     203 PRO242     -0.1200 DICT
   1668 CD         40.0940   43.3820   21.1720 C.3     203 PRO242     -0.0500 DICT
   1669 N          42.2380   40.3680   21.6020 N.am    204 LEU243     -0.5000 BACKBONE|DICT|DIRECT
   1670 CA         43.1110   39.3470   22.1370 C.3     204 LEU243      0.1400 BACKBONE|DICT|DIRECT
   1671 C          42.3140   38.1430   22.6410 C.2     204 LEU243      0.5000 BACKBONE|DICT|DIRECT
   1672 O          42.6040   37.0120   22.2580 O.2     204 LEU243     -0.5000 BACKBONE|DICT|DIRECT
   1673 CB         43.9760   39.9470   23.2490 C.3     204 LEU243     -0.1200 DICT
   1674 CG         45.2330   39.1970   23.6970 C.3     204 LEU243     -0.0600 DICT
   1675 CD1        46.0240   38.6840   22.4960 C.3     204 LEU243     -0.1800 DICT
   1676 CD2        46.0890   40.1400   24.5240 C.3     204 LEU243     -0.1800 DICT
   1677 N          41.2980   38.3710   23.4730 N.am    205 TYR244     -0.5000 BACKBONE|DICT|DIRECT
   1678 CA         40.5150   37.2470   23.9790 C.3     205 TYR244      0.1400 BACKBONE|DICT|DIRECT
   1679 C          39.7980   36.4740   22.8740 C.2     205 TYR244      0.5000 BACKBONE|DICT|DIRECT
   1680 O          39.8610   35.2480   22.8340 O.2     205 TYR244     -0.5000 BACKBONE|DICT|DIRECT
   1681 CB         39.4750   37.6910   25.0060 C.3     205 TYR244     -0.0050 DICT
   1682 CG         38.6750   36.5160   25.5320 C.ar    205 TYR244     -0.1150 DICT
   1683 CD1        39.2920   35.5140   26.2840 C.ar    205 TYR244     -0.1150 DICT
   1684 CD2        37.3190   36.3730   25.2300 C.ar    205 TYR244     -0.1150 DICT
   1685 CE1        38.5840   34.3960   26.7210 C.ar    205 TYR244     -0.1150 DICT
   1686 CE2        36.5940   35.2550   25.6630 C.ar    205 TYR244     -0.1150 DICT
   1687 CZ         37.2360   34.2730   26.4100 C.ar    205 TYR244      0.1500 DICT
   1688 OH         36.5290   33.1840   26.8680 O.3     205 TYR244     -0.5850 DICT
   1689 N          39.1110   37.1790   21.9820 N.am    206 LEU245     -0.5000 BACKBONE|DICT|DIRECT
   1690 CA         38.3960   36.4950   20.9070 C.3     206 LEU245      0.1400 BACKBONE|DICT|DIRECT
   1691 C          39.3240   35.6200   20.0690 C.2     206 LEU245      0.5000 BACKBONE|DICT|DIRECT
   1692 O          38.9340   34.5390   19.6280 O.2     206 LEU245     -0.5000 BACKBONE|DICT|DIRECT
   1693 CB         37.6830   37.5060   20.0110 C.3     206 LEU245     -0.1200 DICT
   1694 CG         36.5460   38.2710   20.6970 C.3     206 LEU245     -0.0600 DICT
   1695 CD1        35.9750   39.3050   19.7340 C.3     206 LEU245     -0.1800 DICT
   1696 CD2        35.4670   37.2940   21.1520 C.3     206 LEU245     -0.1800 DICT
   1697 N          40.5490   36.0860   19.8510 N.am    207 ASN246     -0.5000 BACKBONE|DICT|DIRECT
   1698 CA         41.5090   35.3160   19.0770 C.3     207 ASN246      0.1400 BACKBONE|DICT|DIRECT
   1699 C          41.9940   34.1130   19.8800 C.2     207 ASN246      0.5000 BACKBONE|DICT|DIRECT
   1700 O          42.1860   33.0300   19.3340 O.2     207 ASN246     -0.5000 BACKBONE|DICT|DIRECT
   1701 CB         42.6750   36.2030   18.6550 C.3     207 ASN246     -0.1200 DICT
   1702 CG         42.4200   36.8840   17.3220 C.2     207 ASN246      0.5000 DICT
   1703 ND2        42.0530   38.1610   17.3650 N.am    207 ASN246     -0.7600 DICT
   1704 OD1        42.5310   36.2550   16.2650 O.2     207 ASN246     -0.5000 DICT
   1705 N          42.1890   34.2950   21.1800 N.am    208 LEU247     -0.5000 BACKBONE|DICT|DIRECT
   1706 CA         42.6130   33.1810   22.0110 C.3     208 LEU247      0.1400 BACKBONE|DICT|DIRECT
   1707 C          41.4790   32.1600   22.0440 C.2     208 LEU247      0.5000 BACKBONE|DICT|DIRECT
   1708 O          41.7000   30.9560   21.9080 O.2     208 LEU247     -0.5000 BACKBONE|DICT|DIRECT
   1709 CB         42.9140   33.6530   23.4360 C.3     208 LEU247     -0.1200 DICT
   1710 CG         43.2940   32.5220   24.3990 C.3     208 LEU247     -0.0600 DICT
   1711 CD1        44.5830   31.8600   23.9280 C.3     208 LEU247     -0.1800 DICT
   1712 CD2        43.4600   33.0830   25.8110 C.3     208 LEU247     -0.1800 DICT
   1713 N          40.2620   32.6620   22.2260 N.am    209 HIS248     -0.5000 BACKBONE|DICT|DIRECT
   1714 CA         39.0600   31.8300   22.2840 C.3     209 HIS248      0.1400 BACKBONE|DICT|DIRECT
   1715 C          38.9380   30.9560   21.0330 C.2     209 HIS248      0.5000 BACKBONE|DICT|DIRECT
   1716 O          38.7750   29.7390   21.1220 O.2     209 HIS248     -0.5000 BACKBONE|DICT|DIRECT
   1717 CB         37.8320   32.7400   22.4390 C.3     209 HIS248     -0.0050 DICT
   1718 CG         36.5200   32.0160   22.4560 C.2     209 HIS248      0.0150 DICT
   1719 CD2        35.6880   31.7050   23.4800 C.2     209 HIS248     -0.0150 DICT
   1720 ND1        35.9120   31.5450   21.3130 N.pl3   209 HIS248     -0.5700 DICT
   1721 CE1        34.7610   30.9770   21.6310 C.2     209 HIS248      0.2950 DICT
   1722 NE2        34.6020   31.0620   22.9400 N.2     209 HIS248     -0.4900 DICT
   1723 N          39.0440   31.5820   19.8670 N.am    210 ALA249     -0.5000 BACKBONE|DICT|DIRECT
   1724 CA         38.9370   30.8610   18.5980 C.3     210 ALA249      0.1400 BACKBONE|DICT|DIRECT
   1725 C          40.0180   29.7900   18.4150 C.2     210 ALA249      0.5000 BACKBONE|DICT|DIRECT
   1726 O          39.7540   28.7120   17.8770 O.2     210 ALA249     -0.5000 BACKBONE|DICT|DIRECT
   1727 CB         38.9880   31.8610   17.4450 C.3     210 ALA249     -0.1800 DICT
   1728 N          41.2370   30.0890   18.8530 N.am    211 TYR250     -0.5000 BACKBONE|DICT|DIRECT
   1729 CA         42.3470   29.1480   18.7290 C.3     211 TYR250      0.1400 BACKBONE|DICT|DIRECT
   1730 C          42.1200   27.9390   19.6340 C.2     211 TYR250      0.5000 BACKBONE|DICT|DIRECT
   1731 O          42.3140   26.7890   19.2200 O.2     211 TYR250     -0.5000 BACKBONE|DICT|DIRECT
   1732 CB         43.6620   29.8380   19.1000 C.3     211 TYR250     -0.0050 DICT
   1733 CG         44.8600   28.9180   19.1130 C.ar    211 TYR250     -0.1150 DICT
   1734 CD1        45.4530   28.4890   17.9250 C.ar    211 TYR250     -0.1150 DICT
   1735 CD2        45.3970   28.4690   20.3190 C.ar    211 TYR250     -0.1150 DICT
   1736 CE1        46.5590   27.6370   17.9390 C.ar    211 TYR250     -0.1150 DICT
   1737 CE2        46.4940   27.6160   20.3450 C.ar    211 TYR250     -0.1150 DICT
   1738 CZ         47.0730   27.2020   19.1560 C.ar    211 TYR250      0.1500 DICT
   1739 OH         48.1590   26.3530   19.1930 O.3     211 TYR250     -0.5850 DICT
   1740 N          41.7120   28.2040   20.8740 N.am    212 VAL251     -0.5000 BACKBONE|DICT|DIRECT
   1741 CA         41.4450   27.1350   21.8240 C.3     212 VAL251      0.1400 BACKBONE|DICT|DIRECT
   1742 C          40.2470   26.2910   21.3610 C.2     212 VAL251      0.5000 BACKBONE|DICT|DIRECT
   1743 O          40.2500   25.0690   21.4990 O.2     212 VAL251     -0.5000 BACKBONE|DICT|DIRECT
   1744 CB         41.1480   27.6920   23.2380 C.3     212 VAL251     -0.0600 DICT
   1745 CG1        40.8410   26.5470   24.1940 C.3     212 VAL251     -0.1800 DICT
   1746 CG2        42.3410   28.4890   23.7440 C.3     212 VAL251     -0.1800 DICT
   1747 N          39.2270   26.9400   20.8110 N.am    213 ARG252     -0.5000 BACKBONE|DICT|DIRECT
   1748 CA         38.0480   26.2110   20.3470 C.3     213 ARG252      0.1400 BACKBONE|DICT|DIRECT
   1749 C          38.4540   25.2120   19.2640 C.2     213 ARG252      0.5000 BACKBONE|DICT|DIRECT
   1750 O          38.0150   24.0600   19.2650 O.2     213 ARG252     -0.5000 BACKBONE|DICT|DIRECT
   1751 CB         37.0020   27.1900   19.8100 C.3     213 ARG252     -0.1200 DICT
   1752 CG         35.7140   26.5370   19.3130 C.3     213 ARG252     -0.0500 DICT
   1753 CD         34.7050   27.6010   18.9380 C.3     213 ARG252      0.1900 DICT
   1754 NE         35.2800   28.5500   17.9890 N.pl3   213 ARG252     -0.7000 DICT
   1755 CZ         34.7650   29.7430   17.7100 C.cat   213 ARG252      0.6399 DICT
   1756 NH1        33.6510   30.1490   18.3050 N.pl3   213 ARG252     -0.8000 DICT
   1757 NH2        35.3720   30.5350   16.8330 N.pl3   213 ARG252     -0.8000 DICT
   1758 N          39.3080   25.6570   18.3470 N.am    214 ARG253     -0.5000 BACKBONE|DICT|DIRECT
   1759 CA         39.7860   24.7960   17.2710 C.3     214 ARG253      0.1400 BACKBONE|DICT|DIRECT
   1760 C          40.5310   23.5900   17.8660 C.2     214 ARG253      0.5000 BACKBONE|DICT|DIRECT
   1761 O          40.3410   22.4500   17.4310 O.2     214 ARG253     -0.5000 BACKBONE|DICT|DIRECT
   1762 CB         40.7110   25.6020   16.3440 C.3     214 ARG253     -0.1200 DICT
   1763 CG         41.5140   24.7840   15.3470 C.3     214 ARG253     -0.0500 DICT
   1764 CD         40.6380   24.1620   14.2720 C.3     214 ARG253      0.1900 DICT
   1765 NE         39.8780   25.1730   13.5450 N.pl3   214 ARG253     -0.7000 DICT
   1766 CZ         39.1220   24.9140   12.4840 C.cat   214 ARG253      0.6399 DICT
   1767 NH1        38.4630   25.8950   11.8860 N.pl3   214 ARG253     -0.8000 DICT
   1768 NH2        39.0310   23.6730   12.0220 N.pl3   214 ARG253     -0.8000 DICT
   1769 N          41.3690   23.8430   18.8680 N.am    215 ALA254     -0.5000 BACKBONE|DICT|DIRECT
   1770 CA         42.1360   22.7700   19.5000 C.3     215 ALA254      0.1400 BACKBONE|DICT|DIRECT
   1771 C          41.2200   21.7570   20.1740 C.2     215 ALA254      0.5000 BACKBONE|DICT|DIRECT
   1772 O          41.4550   20.5490   20.0940 O.2     215 ALA254     -0.5000 BACKBONE|DICT|DIRECT
   1773 CB         43.1130   23.3420   20.5090 C.3     215 ALA254     -0.1800 DICT
   1774 N          40.1800   22.2480   20.8430 N.am    216 LEU255     -0.5000 BACKBONE|DICT|DIRECT
   1775 CA         39.2310   21.3570   21.5080 C.3     216 LEU255      0.1400 BACKBONE|DICT|DIRECT
   1776 C          38.4690   20.5380   20.4660 C.2     216 LEU255      0.5000 BACKBONE|DICT|DIRECT
   1777 O          38.1740   19.3610   20.6720 O.2     216 LEU255     -0.5000 BACKBONE|DICT|DIRECT
   1778 CB         38.2600   22.1660   22.3700 C.3     216 LEU255     -0.1200 DICT
   1779 CG         38.9030   22.8010   23.6140 C.3     216 LEU255     -0.0600 DICT
   1780 CD1        37.8890   23.6640   24.3510 C.3     216 LEU255     -0.1800 DICT
   1781 CD2        39.4290   21.6980   24.5280 C.3     216 LEU255     -0.1800 DICT
   1782 N          38.1530   21.1780   19.3470 N.am    217 HIS256     -0.5000 BACKBONE|DICT|DIRECT
   1783 CA         37.4470   20.5330   18.2480 C.3     217 HIS256      0.1400 BACKBONE|DICT|DIRECT
   1784 C          38.2930   19.3390   17.8030 C.2     217 HIS256      0.5000 BACKBONE|DICT|DIRECT
   1785 O          37.7900   18.2380   17.5810 O.2     217 HIS256     -0.5000 BACKBONE|DICT|DIRECT
   1786 CB         37.2770   21.5450   17.1000 C.3     217 HIS256     -0.0050 DICT
   1787 CG         36.5780   20.9980   15.8930 C.2     217 HIS256      0.0150 DICT
   1788 CD2        35.2850   21.0820   15.4990 C.2     217 HIS256     -0.0150 DICT
   1789 ND1        37.2320   20.2870   14.9080 N.pl3   217 HIS256     -0.5700 DICT
   1790 CE1        36.3730   19.9600   13.9580 C.2     217 HIS256      0.2950 DICT
   1791 NE2        35.1840   20.4310   14.2920 N.2     217 HIS256     -0.4900 DICT
   1792 N          39.5930   19.5830   17.7040 N.am    218 ARG257     -0.5000 BACKBONE|DICT|DIRECT
   1793 CA         40.5650   18.5860   17.2920 C.3     218 ARG257      0.1400 BACKBONE|DICT|DIRECT
   1794 C          40.6160   17.4110   18.2750 C.2     218 ARG257      0.5000 BACKBONE|DICT|DIRECT
   1795 O          40.7000   16.2510   17.8700 O.2     218 ARG257     -0.5000 BACKBONE|DICT|DIRECT
   1796 CB         41.9340   19.2580   17.2000 C.3     218 ARG257     -0.1200 DICT
   1797 CG         42.8920   18.6560   16.1880 C.3     218 ARG257     -0.0500 DICT
   1798 CD         44.0310   19.6300   15.8960 C.3     218 ARG257      0.1900 DICT
   1799 NE         44.8020   19.9430   17.0970 N.pl3   218 ARG257     -0.7000 DICT
   1800 CZ         45.0500   21.1740   17.5340 C.cat   218 ARG257      0.6399 DICT
   1801 NH1        44.5860   22.2270   16.8720 N.pl3   218 ARG257     -0.8000 DICT
   1802 NH2        45.7680   21.3510   18.6380 N.pl3   218 ARG257     -0.8000 DICT
   1803 N          40.5400   17.7120   19.5670 N.am    219 HIS258     -0.5000 BACKBONE|DICT|DIRECT
   1804 CA         40.6130   16.6720   20.5870 C.3     219 HIS258      0.1400 BACKBONE|DICT|DIRECT
   1805 C          39.3020   15.9790   20.9440 C.2     219 HIS258      0.5000 BACKBONE|DICT|DIRECT
   1806 O          39.2500   14.7530   21.0460 O.2     219 HIS258     -0.5000 BACKBONE|DICT|DIRECT
   1807 CB         41.2130   17.2370   21.8760 C.3     219 HIS258     -0.0050 DICT
   1808 CG         41.3840   16.2110   22.9500 C.2     219 HIS258      0.0150 DICT
   1809 CD2        40.5640   15.8320   23.9590 C.2     219 HIS258     -0.0150 DICT
   1810 ND1        42.4770   15.3750   23.0100 N.pl3   219 HIS258     -0.5700 DICT
   1811 CE1        42.3230   14.5230   24.0080 C.2     219 HIS258      0.2950 DICT
   1812 NE2        41.1700   14.7780   24.5990 N.2     219 HIS258     -0.4900 DICT
   1813 N          38.2490   16.7580   21.1530 N.am    220 TYR259     -0.5000 BACKBONE|DICT|DIRECT
   1814 CA         36.9690   16.1900   21.5440 C.3     220 TYR259      0.1400 BACKBONE|DICT|DIRECT
   1815 C          35.9910   15.8370   20.4300 C.2     220 TYR259      0.5000 BACKBONE|DICT|DIRECT
   1816 O          34.9260   15.2790   20.6980 O.2     220 TYR259     -0.5000 BACKBONE|DICT|DIRECT
   1817 CB         36.2960   17.1110   22.5590 C.3     220 TYR259     -0.0050 DICT
   1818 CG         37.0280   17.1530   23.8820 C.ar    220 TYR259     -0.1150 DICT
   1819 CD1        37.8030   18.2570   24.2460 C.ar    220 TYR259     -0.1150 DICT
   1820 CD2        36.9620   16.0720   24.7630 C.ar    220 TYR259     -0.1150 DICT
   1821 CE1        38.4940   18.2820   25.4600 C.ar    220 TYR259     -0.1150 DICT
   1822 CE2        37.6450   16.0850   25.9730 C.ar    220 TYR259     -0.1150 DICT
   1823 CZ         38.4080   17.1870   26.3180 C.ar    220 TYR259      0.1500 DICT
   1824 OH         39.0760   17.1890   27.5200 O.3     220 TYR259     -0.5850 DICT
   1825 N          36.3380   16.1610   19.1880 N.am    221 GLY260     -0.5000 BACKBONE|DICT|DIRECT
   1826 CA         35.4630   15.8210   18.0800 C.3     221 GLY260      0.0800 BACKBONE|DICT|DIRECT
   1827 C          34.5340   16.9030   17.5640 C.2     221 GLY260      0.5000 BACKBONE|DICT|DIRECT
   1828 O          34.0160   17.7170   18.3180 O.2     221 GLY260     -0.5000 BACKBONE|DICT|DIRECT
   1829 N          34.3120   16.8900   16.2560 N.am    222 ALA261     -0.5000 BACKBONE|DICT|DIRECT
   1830 CA         33.4480   17.8660   15.6060 C.3     222 ALA261      0.1400 BACKBONE|DICT|DIRECT
   1831 C          32.0080   17.7890   16.1070 C.2     222 ALA261      0.5000 BACKBONE|DICT|DIRECT
   1832 O          31.2990   18.7900   16.1240 O.2     222 ALA261     -0.5000 BACKBONE|DICT|DIRECT
   1833 CB         33.4890   17.6620   14.0850 C.3     222 ALA261     -0.1800 DICT
   1834 N          31.5780   16.5990   16.5160 N.am    223 GLN262     -0.5000 BACKBONE|DICT|DIRECT
   1835 CA         30.2180   16.4100   17.0100 C.3     223 GLN262      0.1400 BACKBONE|DICT|DIRECT
   1836 C          30.0000   17.0780   18.3640 C.2     223 GLN262      0.5000 BACKBONE|DICT|DIRECT
   1837 O          28.8620   17.2150   18.8170 O.2     223 GLN262     -0.5000 BACKBONE|DICT|DIRECT
   1838 CB         29.8970   14.9130   17.1360 C.3     223 GLN262     -0.1200 DICT
   1839 CG         29.8820   14.1420   15.8240 C.3     223 GLN262     -0.1200 DICT
   1840 CD         28.6610   14.4430   14.9710 C.2     223 GLN262      0.5000 DICT
   1841 NE2        28.6680   13.9490   13.7370 N.am    223 GLN262     -0.7600 DICT
   1842 OE1        27.7200   15.0970   15.4160 O.2     223 GLN262     -0.5000 DICT
   1843 N          31.0810   17.5110   19.0030 N.am    224 HIS263     -0.5000 BACKBONE|DICT|DIRECT
   1844 CA         30.9600   18.1320   20.3180 C.3     224 HIS263      0.1400 BACKBONE|DICT|DIRECT
   1845 C          31.4400   19.5700   20.4110 C.2     224 HIS263      0.5000 BACKBONE|DICT|DIRECT
   1846 O          31.2400   20.2210   21.4340 O.2     224 HIS263     -0.5000 BACKBONE|DICT|DIRECT
   1847 CB         31.6960   17.2720   21.3410 C.3     224 HIS263     -0.0050 DICT
   1848 CG         31.2840   15.8350   21.3110 C.2     224 HIS263      0.0150 DICT
   1849 CD2        31.9270   14.7330   20.8580 C.2     224 HIS263     -0.0150 DICT
   1850 ND1        30.0390   15.4110   21.7230 N.pl3   224 HIS263     -0.5700 DICT
   1851 CE1        29.9320   14.1090   21.5210 C.2     224 HIS263      0.2950 DICT
   1852 NE2        31.0640   13.6750   20.9970 N.2     224 HIS263     -0.4900 DICT
   1853 N          32.0770   20.0670   19.3540 N.am    225 ILE264     -0.5000 BACKBONE|DICT|DIRECT
   1854 CA         32.5670   21.4420   19.3450 C.3     225 ILE264      0.1400 BACKBONE|DICT|DIRECT
   1855 C          32.1260   22.1460   18.0740 C.2     225 ILE264      0.5000 BACKBONE|DICT|DIRECT
   1856 O          32.4240   21.6880   16.9710 O.2     225 ILE264     -0.5000 BACKBONE|DICT|DIRECT
   1857 CB         34.1130   21.5120   19.4080 C.3     225 ILE264     -0.0600 DICT
   1858 CG1        34.6230   20.8860   20.7080 C.3     225 ILE264     -0.1200 DICT
   1859 CG2        34.5700   22.9690   19.3080 C.3     225 ILE264     -0.1800 DICT
   1860 CD1        34.2100   21.6370   21.9620 C.3     225 ILE264     -0.1800 DICT
   1861 N          31.4110   23.2550   18.2360 N.am    226 ASN265     -0.5000 BACKBONE|DICT|DIRECT
   1862 CA         30.9440   24.0330   17.0960 C.3     226 ASN265      0.1400 BACKBONE|DICT|DIRECT
   1863 C          31.9680   25.1390   16.8590 C.2     226 ASN265      0.5000 BACKBONE|DICT|DIRECT
   1864 O          32.1130   26.0490   17.6780 O.2     226 ASN265     -0.5000 BACKBONE|DICT|DIRECT
   1865 CB         29.5700   24.6360   17.3960 C.3     226 ASN265     -0.1200 DICT
   1866 CG         29.0520   25.5030   16.2640 C.2     226 ASN265      0.5000 DICT
   1867 ND2        27.8410   26.0240   16.4250 N.am    226 ASN265     -0.7600 DICT
   1868 OD1        29.7340   25.7080   15.2620 O.2     226 ASN265     -0.5000 DICT
   1869 N          32.6850   25.0480   15.7420 N.am    227 LEU266     -0.5000 BACKBONE|DICT|DIRECT
   1870 CA         33.7120   26.0260   15.4050 C.3     227 LEU266      0.1400 BACKBONE|DICT|DIRECT
   1871 C          33.1810   27.4530   15.2550 C.2     227 LEU266      0.5000 BACKBONE|DICT|DIRECT
   1872 O          33.9600   28.4010   15.1410 O.2     227 LEU266     -0.5000 BACKBONE|DICT|DIRECT
   1873 CB         34.4370   25.5850   14.1320 C.3     227 LEU266     -0.1200 DICT
   1874 CG         35.2640   24.3030   14.2930 C.3     227 LEU266     -0.0600 DICT
   1875 CD1        35.6130   23.7320   12.9350 C.3     227 LEU266     -0.1800 DICT
   1876 CD2        36.5250   24.6010   15.0920 C.3     227 LEU266     -0.1800 DICT
   1877 N          31.8580   27.6040   15.2620 N.am    228 GLU267     -0.5000 BACKBONE|DICT|DIRECT
   1878 CA         31.2450   28.9240   15.1520 C.3     228 GLU267      0.1400 BACKBONE|DICT|DIRECT
   1879 C          30.4200   29.2710   16.3870 C.2     228 GLU267      0.5000 BACKBONE|DICT|DIRECT
   1880 O          29.7300   30.2900   16.4090 O.2     228 GLU267     -0.5000 BACKBONE|DICT|DIRECT
   1881 CB         30.3590   29.0030   13.9020 C.3     228 GLU267     -0.1200 DICT
   1882 CG         31.1420   29.2510   12.6130 C.3     228 GLU267     -0.2200 DICT
   1883 CD         30.2630   29.2420   11.3670 C.2     228 GLU267      0.7000 DICT
   1884 OE1        29.1290   29.7690   11.4170 O.co2   228 GLU267     -0.8000 DICT
   1885 OE2        30.7120   28.7190   10.3280 O.co2   228 GLU267     -0.8000 DICT
   1886 N          30.4960   28.4320   17.4170 N.am    229 GLY268     -0.5000 BACKBONE|DICT|DIRECT
   1887 CA         29.7290   28.6950   18.6200 C.3     229 GLY268      0.0800 BACKBONE|DICT|DIRECT
   1888 C          30.5310   28.7620   19.9090 C.2     229 GLY268      0.5000 BACKBONE|DICT|DIRECT
   1889 O          31.7630   28.7850   19.8840 O.2     229 GLY268     -0.5000 BACKBONE|DICT|DIRECT
   1890 N          29.8470   28.8040   21.0640 N.am    230 PRO269     -0.1400 BACKBONE|DICT|DIRECT
   1891 CA         30.5070   28.8660   22.3690 C.3     230 PRO269      0.0100 BACKBONE|DICT|DIRECT
   1892 C          31.1580   27.5320   22.7370 C.2     230 PRO269      0.5000 BACKBONE|DICT|DIRECT
   1893 O          30.7920   26.4780   22.2040 O.2     230 PRO269     -0.5000 BACKBONE|DICT|DIRECT
   1894 CB         29.3680   29.2480   23.3060 C.3     230 PRO269     -0.1200 DICT
   1895 CG         28.2060   28.5560   22.6970 C.3     230 PRO269     -0.1200 DICT
   1896 CD         28.3820   28.8320   21.2170 C.3     230 PRO269     -0.0500 DICT
   1897 N          32.1280   27.5930   23.6440 N.am    231 ILE270     -0.5000 BACKBONE|DICT|DIRECT
   1898 CA         32.8590   26.4170   24.0960 C.3     231 ILE270      0.1400 BACKBONE|DICT|DIRECT
   1899 C          32.2120   25.8150   25.3420 C.2     231 ILE270      0.5000 BACKBONE|DICT|DIRECT
   1900 O          31.8740   26.5400   26.2780 O.2     231 ILE270     -0.5000 BACKBONE|DICT|DIRECT
   1901 CB         34.3080   26.7890   24.4750 C.3     231 ILE270     -0.0600 DICT
   1902 CG1        34.9970   27.4910   23.3010 C.3     231 ILE270     -0.1200 DICT
   1903 CG2        35.0650   25.5510   24.9150 C.3     231 ILE270     -0.1800 DICT
   1904 CD1        36.4050   27.9440   23.6130 C.3     231 ILE270     -0.1800 DICT
   1905 N          32.0310   24.4820   25.3730 N.am    232 PRO271     -0.1400 BACKBONE|DICT|DIRECT
   1906 CA         31.4230   23.8610   26.5570 C.3     232 PRO271      0.0100 BACKBONE|DICT|DIRECT
   1907 C          32.2690   24.2140   27.7850 C.2     232 PRO271      0.5000 BACKBONE|DICT|DIRECT
   1908 O          33.4920   24.0530   27.7840 O.2     232 PRO271     -0.5000 BACKBONE|DICT|DIRECT
   1909 CB         31.4520   22.3770   26.2180 C.3     232 PRO271     -0.1200 DICT
   1910 CG         31.2560   22.3920   24.7170 C.3     232 PRO271     -0.1200 DICT
   1911 CD         32.1920   23.5010   24.2850 C.3     232 PRO271     -0.0500 DICT
   1912 N          31.5980   24.6890   28.8250 N.am    233 ALA272     -0.5000 BACKBONE|DICT|DIRECT
   1913 CA         32.2400   25.1490   30.0590 C.3     233 ALA272      0.1400 BACKBONE|DICT|DIRECT
   1914 C          33.0580   24.1750   30.9120 C.2     233 ALA272      0.5000 BACKBONE|DICT|DIRECT
   1915 O          33.7290   24.6030   31.8570 O.2     233 ALA272     -0.5000 BACKBONE|DICT|DIRECT
   1916 CB         31.1890   25.8250   30.9340 C.3     233 ALA272     -0.1800 DICT
   1917 N          33.0290   22.8840   30.5990 N.am    234 HIS273     -0.5000 BACKBONE|DICT|DIRECT
   1918 CA         33.7740   21.9270   31.4140 C.3     234 HIS273      0.1400 BACKBONE|DICT|DIRECT
   1919 C          35.0970   21.4680   30.8100 C.2     234 HIS273      0.5000 BACKBONE|DICT|DIRECT
   1920 O          35.8120   20.6770   31.4220 O.2     234 HIS273     -0.5000 BACKBONE|DICT|DIRECT
   1921 CB         32.8990   20.7000   31.7060 C.3     234 HIS273     -0.0050 DICT
   1922 CG         32.5450   19.8990   30.4900 C.2     234 HIS273      0.0150 DICT
   1923 CD2        32.5320   18.5610   30.2740 C.2     234 HIS273     -0.0150 DICT
   1924 ND1        32.1130   20.4790   29.3150 N.pl3   234 HIS273     -0.5700 DICT
   1925 CE1        31.8490   19.5330   28.4310 C.2     234 HIS273      0.2950 DICT
   1926 NE2        32.0940   18.3600   28.9880 N.2     234 HIS273     -0.4900 DICT
   1927 N          35.4400   21.9910   29.6350 N.am    235 LEU274     -0.5000 BACKBONE|DICT|DIRECT
   1928 CA         36.6590   21.5660   28.9460 C.3     235 LEU274      0.1400 BACKBONE|DICT|DIRECT
   1929 C          37.8870   22.4540   29.0690 C.2     235 LEU274      0.5000 BACKBONE|DICT|DIRECT
   1930 O          38.8940   22.1890   28.4170 O.2     235 LEU274     -0.5000 BACKBONE|DICT|DIRECT
   1931 CB         36.3640   21.3900   27.4530 C.3     235 LEU274     -0.1200 DICT
   1932 CG         35.1160   20.5920   27.0910 C.3     235 LEU274     -0.0600 DICT
   1933 CD1        34.9170   20.5930   25.5750 C.3     235 LEU274     -0.1800 DICT
   1934 CD2        35.2680   19.1800   27.6230 C.3     235 LEU274     -0.1800 DICT
   1935 N          37.8280   23.4890   29.8990 N.am    236 LEU275     -0.5000 BACKBONE|DICT|DIRECT
   1936 CA         38.9590   24.3980   29.9940 C.3     236 LEU275      0.1400 BACKBONE|DICT|DIRECT
   1937 C          40.0030   24.1400   31.0870 C.2     236 LEU275      0.5000 BACKBONE|DICT|DIRECT
   1938 O          40.8880   24.9720   31.2970 O.2     236 LEU275     -0.5000 BACKBONE|DICT|DIRECT
   1939 CB         38.4470   25.8450   30.0780 C.3     236 LEU275     -0.1200 DICT
   1940 CG         37.6900   26.4250   28.8670 C.3     236 LEU275     -0.0600 DICT
   1941 CD1        38.5370   26.2820   27.5970 C.3     236 LEU275     -0.1800 DICT
   1942 CD2        36.3580   25.7170   28.6910 C.3     236 LEU275     -0.1800 DICT
   1943 N          39.8990   23.0000   31.7740 N.am    237 GLY276     -0.5000 BACKBONE|DICT|DIRECT
   1944 CA         40.8730   22.6450   32.7980 C.3     237 GLY276      0.0800 BACKBONE|DICT|DIRECT
   1945 C          40.6750   23.2360   34.1810 C.2     237 GLY276      0.5000 BACKBONE|DICT|DIRECT
   1946 O          41.4620   22.9730   35.1050 O.2     237 GLY276     -0.5000 BACKBONE|DICT|DIRECT
   1947 N          39.6190   24.0290   34.3270 N.am    238 ASN277     -0.5000 BACKBONE|DICT|DIRECT
   1948 CA         39.3020   24.6900   35.5850 C.3     238 ASN277      0.1400 BACKBONE|DICT|DIRECT
   1949 C          37.7910   24.5920   35.8170 C.2     238 ASN277      0.5000 BACKBONE|DICT|DIRECT
   1950 O          37.0000   24.7130   34.8830 O.2     238 ASN277     -0.5000 BACKBONE|DICT|DIRECT
   1951 CB         39.7820   26.1470   35.5070 C.3     238 ASN277     -0.1200 DICT
   1952 CG         39.3210   26.9930   36.6770 C.2     238 ASN277      0.5000 DICT
   1953 ND2        40.1720   27.1160   37.6970 N.am    238 ASN277     -0.7600 DICT
   1954 OD1        38.2150   27.5370   36.6650 O.2     238 ASN277     -0.5000 DICT
   1955 N          37.4030   24.3620   37.0700 N.am    239 MET278     -0.5000 BACKBONE|DICT|DIRECT
   1956 CA         35.9960   24.2080   37.4360 C.3     239 MET278      0.1400 BACKBONE|DICT|DIRECT
   1957 C          35.0860   25.3310   36.9430 C.2     239 MET278      0.5000 BACKBONE|DICT|DIRECT
   1958 O          33.9070   25.0970   36.6610 O.2     239 MET278     -0.5000 BACKBONE|DICT|DIRECT
   1959 CB         35.8670   24.0850   38.9570 C.3     239 MET278     -0.1200 DICT
   1960 CG         34.4390   23.8470   39.4540 C.3     239 MET278      0.0475 DICT
   1961 SD         33.7040   22.3330   38.7810 S.3     239 MET278     -0.3350 DICT
   1962 CE         34.2980   21.1220   40.0030 C.3     239 MET278     -0.0125 DICT
   1963 N          35.6360   26.5400   36.8350 N.am    240 TRP279     -0.5000 BACKBONE|DICT|DIRECT
   1964 CA         34.8690   27.7060   36.4060 C.3     240 TRP279      0.1400 BACKBONE|DICT|DIRECT
   1965 C          35.3080   28.2470   35.0550 C.2     240 TRP279      0.5000 BACKBONE|DICT|DIRECT
   1966 O          34.7960   29.2740   34.6010 O.2     240 TRP279     -0.5000 BACKBONE|DICT|DIRECT
   1967 CB         34.9920   28.8010   37.4690 C.3     240 TRP279     -0.1200 DICT
   1968 CG         34.6080   28.2910   38.8160 C.ar    240 TRP279      0.0750 DICT
   1969 CD1        33.3440   28.1260   39.2950 C.ar    240 TRP279     -0.1150 DICT
   1970 CD2        35.4860   27.7410   39.8000 C.ar    240 TRP279     -0.0550 DICT
   1971 CE2        34.6820   27.2450   40.8500 C.ar    240 TRP279      0.1300 DICT
   1972 CE3        36.8810   27.6120   39.8960 C.ar    240 TRP279     -0.1150 DICT
   1973 NE1        33.3770   27.4940   40.5180 N.pl3   240 TRP279     -0.5700 DICT
   1974 CZ2        35.2230   26.6260   41.9830 C.ar    240 TRP279     -0.1150 DICT
   1975 CZ3        37.4200   26.9960   41.0230 C.ar    240 TRP279     -0.1150 DICT
   1976 CH2        36.5900   26.5110   42.0510 C.ar    240 TRP279     -0.1150 DICT
   1977 N          36.2500   27.5460   34.4210 N.am    241 ALA280     -0.5000 BACKBONE|DICT|DIRECT
   1978 CA         36.7890   27.9520   33.1270 C.3     241 ALA280      0.1400 BACKBONE|DICT|DIRECT
   1979 C          37.2810   29.3920   33.2120 C.2     241 ALA280      0.5000 BACKBONE|DICT|DIRECT
   1980 O          37.2390   30.1190   32.2260 O.2     241 ALA280     -0.5000 BACKBONE|DICT|DIRECT
   1981 CB         35.7210   27.8340   32.0490 C.3     241 ALA280     -0.1800 DICT
   1982 N          37.8350   29.7990   34.3680 N.am    242 GLN281     -0.5000 BACKBONE|DICT|DIRECT
   1983 CA         38.3270   31.1630   34.5920 C.3     242 GLN281      0.1400 BACKBONE|DICT|DIRECT
   1984 C          39.7880   31.3210   34.1380 C.2     242 GLN281      0.5000 BACKBONE|DICT|DIRECT
   1985 O          40.1980   32.4160   33.7790 O.2     242 GLN281     -0.5000 BACKBONE|DICT|DIRECT
   1986 CB         38.1500   31.5290   36.0810 C.3     242 GLN281     -0.1200 DICT
   1987 CG         39.1710   30.9110   37.0560 C.3     242 GLN281     -0.1200 DICT
   1988 CD         38.8120   31.1740   38.5090 C.2     242 GLN281      0.5000 DICT
   1989 NE2        39.7520   31.6990   39.2830 N.am    242 GLN281     -0.7600 DICT
   1990 OE1        37.7060   30.8810   38.9460 O.2     242 GLN281     -0.5000 DICT
   1991 N          40.5610   30.2390   34.2010 N.am    243 THR282     -0.5000 BACKBONE|DICT|DIRECT
   1992 CA         41.9550   30.1840   33.8040 C.3     243 THR282      0.1400 BACKBONE|DICT|DIRECT
   1993 C          42.0870   28.8500   33.0680 C.2     243 THR282      0.5000 BACKBONE|DICT|DIRECT
   1994 O          41.6430   27.8240   33.5910 O.2     243 THR282     -0.5000 BACKBONE|DICT|DIRECT
   1995 CB         42.9160   30.2830   35.0280 C.3     243 THR282      0.2050 DICT
   1996 CG2        42.6470   29.2880   36.1740 C.3     243 THR282     -0.1800 DICT
   1997 OG1        44.2630   30.0640   34.6570 O.3     243 THR282     -0.6830 DICT
   1998 N          42.5640   28.9020   31.8200 N.am    244 TRP283     -0.5000 BACKBONE|DICT|DIRECT
   1999 CA         42.6720   27.7220   30.9710 C.3     244 TRP283      0.1400 BACKBONE|DICT|DIRECT
   2000 C          44.0640   27.1110   30.8880 C.2     244 TRP283      0.5000 BACKBONE|DICT|DIRECT
   2001 O          44.3060   26.2410   30.0480 O.2     244 TRP283     -0.5000 BACKBONE|DICT|DIRECT
   2002 CB         42.2290   28.0730   29.5470 C.3     244 TRP283     -0.1200 DICT
   2003 CG         40.9200   28.8060   29.4260 C.ar    244 TRP283      0.0750 DICT
   2004 CD1        39.9580   28.9590   30.3880 C.ar    244 TRP283     -0.1150 DICT
   2005 CD2        40.4000   29.4210   28.2390 C.ar    244 TRP283     -0.0550 DICT
   2006 CE2        39.1190   29.9210   28.5530 C.ar    244 TRP283      0.1300 DICT
   2007 CE3        40.8970   29.5930   26.9390 C.ar    244 TRP283     -0.1150 DICT
   2008 NE1        38.8720   29.6280   29.8700 N.pl3   244 TRP283     -0.5700 DICT
   2009 CZ2        38.3220   30.5830   27.6100 C.ar    244 TRP283     -0.1150 DICT
   2010 CZ3        40.1080   30.2500   26.0030 C.ar    244 TRP283     -0.1150 DICT
   2011 CH2        38.8310   30.7370   26.3440 C.ar    244 TRP283     -0.1150 DICT
   2012 N          44.9790   27.5450   31.7490 N.am    245 SER284     -0.5000 BACKBONE|DICT|DIRECT
   2013 CA         46.3460   27.0330   31.6880 C.3     245 SER284      0.1400 BACKBONE|DICT|DIRECT
   2014 C          46.5000   25.5100   31.7820 C.2     245 SER284      0.5000 BACKBONE|DICT|DIRECT
   2015 O          47.4730   24.9520   31.2700 O.2     245 SER284     -0.5000 BACKBONE|DICT|DIRECT
   2016 CB         47.1980   27.6960   32.7700 C.3     245 SER284      0.1450 DICT
   2017 OG         46.7000   27.3860   34.0480 O.3     245 SER284     -0.6830 DICT
   2018 N          45.5530   24.8310   32.4180 N.am    246 ASN285     -0.5000 BACKBONE|DICT|DIRECT
   2019 CA         45.6720   23.3860   32.5500 C.3     246 ASN285      0.1400 BACKBONE|DICT|DIRECT
   2020 C          45.4750   22.5890   31.2600 C.2     246 ASN285      0.5000 BACKBONE|DICT|DIRECT
   2021 O          45.7930   21.4070   31.2200 O.2     246 ASN285     -0.5000 BACKBONE|DICT|DIRECT
   2022 CB         44.7480   22.8700   33.6610 C.3     246 ASN285     -0.1200 DICT
   2023 CG         45.2010   23.3250   35.0440 C.2     246 ASN285      0.5000 DICT
   2024 ND2        44.2970   23.9320   35.7970 N.am    246 ASN285     -0.7600 DICT
   2025 OD1        46.3570   23.1330   35.4220 O.2     246 ASN285     -0.5000 DICT
   2026 N          44.9570   23.2120   30.2040 N.am    247 ILE286     -0.5000 BACKBONE|DICT|DIRECT
   2027 CA         44.8200   22.4770   28.9460 C.3     247 ILE286      0.1400 BACKBONE|DICT|DIRECT
   2028 C          45.9070   22.9160   27.9680 C.2     247 ILE286      0.5000 BACKBONE|DICT|DIRECT
   2029 O          45.7530   22.7990   26.7530 O.2     247 ILE286     -0.5000 BACKBONE|DICT|DIRECT
   2030 CB         43.4340   22.6620   28.2660 C.3     247 ILE286     -0.0600 DICT
   2031 CG1        43.1740   24.1380   27.9710 C.3     247 ILE286     -0.1200 DICT
   2032 CG2        42.3480   22.0490   29.1260 C.3     247 ILE286     -0.1800 DICT
   2033 CD1        41.9540   24.3660   27.1020 C.3     247 ILE286     -0.1800 DICT
   2034 N          47.0110   23.4240   28.5100 N.am    248 TYR287     -0.5000 BACKBONE|DICT|DIRECT
   2035 CA         48.1330   23.8580   27.6900 C.3     248 TYR287      0.1400 BACKBONE|DICT|DIRECT
   2036 C          48.5760   22.7310   26.7500 C.2     248 TYR287      0.5000 BACKBONE|DICT|DIRECT
   2037 O          48.8950   22.9720   25.5910 O.2     248 TYR287     -0.5000 BACKBONE|DICT|DIRECT
   2038 CB         49.3070   24.2680   28.5800 C.3     248 TYR287     -0.0050 DICT
   2039 CG         50.5600   24.5990   27.8100 C.ar    248 TYR287     -0.1150 DICT
   2040 CD1        50.6620   25.7770   27.0690 C.ar    248 TYR287     -0.1150 DICT
   2041 CD2        51.6320   23.7110   27.7850 C.ar    248 TYR287     -0.1150 DICT
   2042 CE1        51.8040   26.0610   26.3190 C.ar    248 TYR287     -0.1150 DICT
   2043 CE2        52.7750   23.9800   27.0420 C.ar    248 TYR287     -0.1150 DICT
   2044 CZ         52.8570   25.1540   26.3110 C.ar    248 TYR287      0.1500 DICT
   2045 OH         53.9910   25.4060   25.5750 O.3     248 TYR287     -0.5850 DICT
   2046 N          48.5820   21.5030   27.2600 N.am    249 ASP288     -0.5000 BACKBONE|DICT|DIRECT
   2047 CA         48.9910   20.3310   26.4810 C.3     249 ASP288      0.1400 BACKBONE|DICT|DIRECT
   2048 C          48.1420   20.1090   25.2290 C.2     249 ASP288      0.5000 BACKBONE|DICT|DIRECT
   2049 O          48.6040   19.5130   24.2570 O.2     249 ASP288     -0.5000 BACKBONE|DICT|DIRECT
   2050 CB         48.9200   19.0770   27.3530 C.3     249 ASP288     -0.2200 DICT
   2051 CG         47.5060   18.7720   27.8070 C.2     249 ASP288      0.7000 DICT
   2052 OD1        46.8620   19.6840   28.3670 O.co2   249 ASP288     -0.8000 DICT
   2053 OD2        47.0340   17.6310   27.6050 O.co2   249 ASP288     -0.8000 DICT
   2054 N          46.8980   20.5750   25.2560 N.am    250 LEU289     -0.5000 BACKBONE|DICT|DIRECT
   2055 CA         46.0130   20.4140   24.1090 C.3     250 LEU289      0.1400 BACKBONE|DICT|DIRECT
   2056 C          46.1380   21.5620   23.1120 C.2     250 LEU289      0.5000 BACKBONE|DICT|DIRECT
   2057 O          45.6700   21.4470   21.9820 O.2     250 LEU289     -0.5000 BACKBONE|DICT|DIRECT
   2058 CB         44.5490   20.3210   24.5630 C.3     250 LEU289     -0.1200 DICT
   2059 CG         44.0910   19.2130   25.5140 C.3     250 LEU289     -0.0600 DICT
   2060 CD1        42.6130   19.4070   25.8160 C.3     250 LEU289     -0.1800 DICT
   2061 CD2        44.3270   17.8470   24.8980 C.3     250 LEU289     -0.1800 DICT
   2062 N          46.7720   22.6630   23.5160 N.am    251 VAL290     -0.5000 BACKBONE|DICT|DIRECT
   2063 CA         46.8870   23.8250   22.6300 C.3     251 VAL290      0.1400 BACKBONE|DICT|DIRECT
   2064 C          48.2980   24.3570   22.3810 C.2     251 VAL290      0.5000 BACKBONE|DICT|DIRECT
   2065 O          48.4580   25.4270   21.7900 O.2     251 VAL290     -0.5000 BACKBONE|DICT|DIRECT
   2066 CB         46.0280   25.0160   23.1510 C.3     251 VAL290     -0.0600 DICT
   2067 CG1        44.6050   24.5610   23.4150 C.3     251 VAL290     -0.1800 DICT
   2068 CG2        46.6450   25.5960   24.4110 C.3     251 VAL290     -0.1800 DICT
   2069 N          49.3150   23.6280   22.8250 N.am    252 VAL291     -0.5000 BACKBONE|DICT|DIRECT
   2070 CA         50.6960   24.0640   22.6290 C.3     252 VAL291      0.1400 BACKBONE|DICT|DIRECT
   2071 C          50.9460   24.4950   21.1760 C.2     252 VAL291      0.5000 BACKBONE|DICT|DIRECT
   2072 O          50.7810   23.7080   20.2450 O.2     252 VAL291     -0.5000 BACKBONE|DICT|DIRECT
   2073 CB         51.6900   22.9390   23.0130 C.3     252 VAL291     -0.0600 DICT
   2074 CG1        51.3350   21.6570   22.2780 C.3     252 VAL291     -0.1800 DICT
   2075 CG2        53.1150   23.3640   22.6820 C.3     252 VAL291     -0.1800 DICT
   2076 N          51.3400   25.7640   20.9680 N.am    253 PRO292     -0.1400 BACKBONE|DICT|DIRECT
   2077 CA         51.6040   26.2850   19.6200 C.3     253 PRO292      0.0100 BACKBONE|DICT|DIRECT
   2078 C          52.6790   25.4930   18.8720 C.2     253 PRO292      0.5000 BACKBONE|DICT|DIRECT
   2079 O          52.5010   25.1370   17.7070 O.2     253 PRO292     -0.5000 BACKBONE|DICT|DIRECT
   2080 CB         52.0320   27.7310   19.8800 C.3     253 PRO292     -0.1200 DICT
   2081 CG         51.3240   28.0760   21.1650 C.3     253 PRO292     -0.1200 DICT
   2082 CD         51.5150   26.8220   21.9800 C.3     253 PRO292     -0.0500 DICT
   2083 N          53.7950   25.2290   19.5450 N.am    254 PHE293     -0.5000 BACKBONE|DICT|DIRECT
   2084 CA         54.8880   24.4800   18.9360 C.3     254 PHE293      0.1400 BACKBONE|DICT|DIRECT
   2085 C          55.2400   23.2630   19.7780 C.2     254 PHE293      0.5000 BACKBONE|DICT|DIRECT
   2086 O          56.1530   23.3060   20.6060 O.2     254 PHE293     -0.5000 BACKBONE|DICT|DIRECT
   2087 CB         56.1250   25.3670   18.7670 C.3     254 PHE293     -0.0050 DICT
   2088 CG         55.9120   26.5280   17.8440 C.ar    254 PHE293     -0.1150 DICT
   2089 CD1        55.4410   27.7430   18.3280 C.ar    254 PHE293     -0.1150 DICT
   2090 CD2        56.1510   26.3970   16.4800 C.ar    254 PHE293     -0.1150 DICT
   2091 CE1        55.2070   28.8110   17.4690 C.ar    254 PHE293     -0.1150 DICT
   2092 CE2        55.9200   27.4600   15.6120 C.ar    254 PHE293     -0.1150 DICT
   2093 CZ         55.4470   28.6700   16.1090 C.ar    254 PHE293     -0.1150 DICT
   2094 N          54.5140   22.1540   19.5730 N.am    255 PRO294     -0.1400 BACKBONE|DICT|DIRECT
   2095 CA         54.7610   20.9230   20.3280 C.3     255 PRO294      0.0100 BACKBONE|DICT|DIRECT
   2096 C          56.1490   20.3390   20.0760 C.2     255 PRO294      0.5000 BACKBONE|DICT|DIRECT
   2097 O          56.5940   19.4520   20.8040 O.2     255 PRO294     -0.5000 BACKBONE|DICT|DIRECT
   2098 CB         53.6310   20.0030   19.8670 C.3     255 PRO294     -0.1200 DICT
   2099 CG         53.3820   20.4600   18.4590 C.3     255 PRO294     -0.1200 DICT
   2100 CD         53.4340   21.9630   18.5900 C.3     255 PRO294     -0.0500 DICT
   2101 N          56.8330   20.8400   19.0500 N.am    256 SER295     -0.5000 BACKBONE|DICT|DIRECT
   2102 CA         58.1730   20.3580   18.7440 C.3     256 SER295      0.1400 BACKBONE|DICT|DIRECT
   2103 C          59.1910   21.0120   19.6650 C.2     256 SER295      0.5000 BACKBONE|DICT|DIRECT
   2104 O          60.3390   20.5850   19.7350 O.2     256 SER295     -0.5000 BACKBONE|DICT|DIRECT
   2105 CB         58.5350   20.6410   17.2860 C.3     256 SER295      0.1450 DICT
   2106 OG         57.8300   19.7670   16.4180 O.3     256 SER295     -0.6830 DICT
   2107 N          58.7660   22.0590   20.3620 N.am    257 ALA296     -0.5000 BACKBONE|DICT|DIRECT
   2108 CA         59.6320   22.7580   21.3020 C.3     257 ALA296      0.1400 BACKBONE|DICT|DIRECT
   2109 C          59.0560   22.4800   22.6820 C.2     257 ALA296      0.5000 BACKBONE|DICT|DIRECT
   2110 O          58.4150   23.3430   23.2870 O.2     257 ALA296     -0.5000 BACKBONE|DICT|DIRECT
   2111 CB         59.6290   24.2550   21.0160 C.3     257 ALA296     -0.1800 DICT
   2112 N          59.2720   21.2600   23.1980 N.am    258 PRO297     -0.1400 BACKBONE|DICT|DIRECT
   2113 CA         58.7680   20.8580   24.5120 C.3     258 PRO297      0.0100 BACKBONE|DICT|DIRECT
   2114 C          59.4740   21.5400   25.6760 C.2     258 PRO297      0.5000 BACKBONE|DICT|DIRECT
   2115 O          60.6270   21.9550   25.5640 O.2     258 PRO297     -0.5000 BACKBONE|DICT|DIRECT
   2116 CB         58.9940   19.3510   24.5110 C.3     258 PRO297     -0.1200 DICT
   2117 CG         60.2940   19.2380   23.7830 C.3     258 PRO297     -0.1200 DICT
   2118 CD         60.0890   20.1850   22.6060 C.3     258 PRO297     -0.0500 DICT
   2119 N          58.7640   21.6500   26.7940 N.am    259 SER298     -0.5000 BACKBONE|DICT|DIRECT
   2120 CA         59.3070   22.2570   28.0030 C.3     259 SER298      0.1400 BACKBONE|DICT|DIRECT
   2121 C          59.0600   21.2820   29.1440 C.2     259 SER298      0.5000 BACKBONE|DICT|DIRECT
   2122 O          58.0650   20.5600   29.1500 O.2     259 SER298     -0.5000 BACKBONE|DICT|DIRECT
   2123 CB         58.6150   23.5910   28.3030 C.3     259 SER298      0.1450 DICT
   2124 OG         57.2670   23.3940   28.6980 O.3     259 SER298     -0.6830 DICT
   2125 N          59.9710   21.2630   30.1070 N.am    260 MET299     -0.5000 BACKBONE|DICT|DIRECT
   2126 CA         59.8460   20.3670   31.2440 C.3     260 MET299      0.1400 BACKBONE|DICT|DIRECT
   2127 C          58.5070   20.4330   31.9440 C.2     260 MET299      0.5000 BACKBONE|DICT|DIRECT
   2128 O          57.8280   21.4600   31.9360 O.2     260 MET299     -0.5000 BACKBONE|DICT|DIRECT
   2129 CB         60.9300   20.6540   32.2740 C.3     260 MET299     -0.1200 DICT
   2130 CG         62.2670   20.0670   31.9370 C.3     260 MET299      0.0475 DICT
   2131 SD         63.3720   20.3180   33.3060 S.3     260 MET299     -0.3350 DICT
   2132 CE         62.9400   18.9410   34.3500 C.3     260 MET299     -0.0125 DICT
   2133 N          58.1430   19.3130   32.5530 N.am    261 ASP300     -0.5000 BACKBONE|DICT|DIRECT
   2134 CA         56.9080   19.2040   33.3070 C.3     261 ASP300      0.1400 BACKBONE|DICT|DIRECT
   2135 C          57.1810   19.9110   34.6350 C.2     261 ASP300      0.5000 BACKBONE|DICT|DIRECT
   2136 O          57.6310   19.2890   35.5990 O.2     261 ASP300     -0.5000 BACKBONE|DICT|DIRECT
   2137 CB         56.5860   17.7320   33.5580 C.3     261 ASP300     -0.2200 DICT
   2138 CG         55.2790   17.5380   34.2930 C.2     261 ASP300      0.7000 DICT
   2139 OD1        54.7800   18.5140   34.8950 O.co2   261 ASP300     -0.8000 DICT
   2140 OD2        54.7610   16.4010   34.2800 O.co2   261 ASP300     -0.8000 DICT
   2141 N          56.9200   21.2140   34.6670 N.am    262 THR301     -0.5000 BACKBONE|DICT|DIRECT
   2142 CA         57.1480   22.0260   35.8570 C.3     262 THR301      0.1400 BACKBONE|DICT|DIRECT
   2143 C          56.6780   21.3500   37.1410 C.2     262 THR301      0.5000 BACKBONE|DICT|DIRECT
   2144 O          57.4320   21.2570   38.1110 O.2     262 THR301     -0.5000 BACKBONE|DICT|DIRECT
   2145 CB         56.4490   23.3950   35.7300 C.3     262 THR301      0.2050 DICT
   2146 CG2        56.7210   24.2480   36.9630 C.3     262 THR301     -0.1800 DICT
   2147 OG1        56.9430   24.0760   34.5690 O.3     262 THR301     -0.6830 DICT
   2148 N          55.4350   20.8780   37.1460 N.am    263 THR302     -0.5000 BACKBONE|DICT|DIRECT
   2149 CA         54.8880   20.2130   38.3220 C.3     263 THR302      0.1400 BACKBONE|DICT|DIRECT
   2150 C          55.6620   18.9420   38.6400 C.2     263 THR302      0.5000 BACKBONE|DICT|DIRECT
   2151 O          56.0510   18.7170   39.7880 O.2     263 THR302     -0.5000 BACKBONE|DICT|DIRECT
   2152 CB         53.3960   19.8790   38.1310 C.3     263 THR302      0.2050 DICT
   2153 CG2        52.8960   19.0000   39.2680 C.3     263 THR302     -0.1800 DICT
   2154 OG1        52.6380   21.0980   38.1030 O.3     263 THR302     -0.6830 DICT
   2155 N          55.8910   18.1120   37.6280 N.am    264 GLU303     -0.5000 BACKBONE|DICT|DIRECT
   2156 CA         56.6390   16.8770   37.8340 C.3     264 GLU303      0.1400 BACKBONE|DICT|DIRECT
   2157 C          57.9820   17.2310   38.4600 C.2     264 GLU303      0.5000 BACKBONE|DICT|DIRECT
   2158 O          58.4490   16.5580   39.3750 O.2     264 GLU303     -0.5000 BACKBONE|DICT|DIRECT
   2159 CB         56.8490   16.1540   36.5070 C.3     264 GLU303     -0.1200 DICT
   2160 CG         57.4760   14.7530   36.5740 C.3     264 GLU303     -0.2200 DICT
   2161 CD         56.6840   13.6940   37.3360 C.2     264 GLU303      0.7000 DICT
   2162 OE1        55.4830   13.5290   37.0260 O.co2   264 GLU303     -0.8000 DICT
   2163 OE2        57.3010   13.0620   38.2190 O.co2   264 GLU303     -0.8000 DICT
   2164 N          58.5890   18.3060   37.9660 N.am    265 ALA304     -0.5000 BACKBONE|DICT|DIRECT
   2165 CA         59.8780   18.7680   38.4720 C.3     265 ALA304      0.1400 BACKBONE|DICT|DIRECT
   2166 C          59.7850   19.1170   39.9550 C.2     265 ALA304      0.5000 BACKBONE|DICT|DIRECT
   2167 O          60.5690   18.6300   40.7640 O.2     265 ALA304     -0.5000 BACKBONE|DICT|DIRECT
   2168 CB         60.3440   19.9830   37.6780 C.3     265 ALA304     -0.1800 DICT
   2169 N          58.8170   19.9590   40.3030 N.am    266 MET305     -0.5000 BACKBONE|DICT|DIRECT
   2170 CA         58.6280   20.3720   41.6890 C.3     266 MET305      0.1400 BACKBONE|DICT|DIRECT
   2171 C          58.5220   19.1460   42.5930 C.2     266 MET305      0.5000 BACKBONE|DICT|DIRECT
   2172 O          59.2470   19.0210   43.5830 O.2     266 MET305     -0.5000 BACKBONE|DICT|DIRECT
   2173 CB         57.3680   21.2350   41.8120 C.3     266 MET305     -0.1200 DICT
   2174 CG         57.4770   22.5800   41.1080 C.3     266 MET305      0.0475 DICT
   2175 SD         55.9980   23.6000   41.2800 S.3     266 MET305     -0.3350 DICT
   2176 CE         56.0480   23.9970   43.0410 C.3     266 MET305     -0.0125 DICT
   2177 N          57.6210   18.2390   42.2360 N.am    267 LEU306     -0.5000 BACKBONE|DICT|DIRECT
   2178 CA         57.4230   17.0170   43.0030 C.3     267 LEU306      0.1400 BACKBONE|DICT|DIRECT
   2179 C          58.6910   16.1690   42.9520 C.2     267 LEU306      0.5000 BACKBONE|DICT|DIRECT
   2180 O          59.0960   15.5720   43.9480 O.2     267 LEU306     -0.5000 BACKBONE|DICT|DIRECT
   2181 CB         56.2350   16.2410   42.4280 C.3     267 LEU306     -0.1200 DICT
   2182 CG         54.8850   16.9640   42.5240 C.3     267 LEU306     -0.0600 DICT
   2183 CD1        53.8850   16.3440   41.5590 C.3     267 LEU306     -0.1800 DICT
   2184 CD2        54.3720   16.9000   43.9570 C.3     267 LEU306     -0.1800 DICT
   2185 N          59.3200   16.1320   41.7810 N.am    268 LYS307     -0.5000 BACKBONE|DICT|DIRECT
   2186 CA         60.5440   15.3700   41.5850 C.3     268 LYS307      0.1400 BACKBONE|DICT|DIRECT
   2187 C          61.6400   15.7810   42.5590 C.2     268 LYS307      0.5000 BACKBONE|DICT|DIRECT
   2188 O          62.3270   14.9270   43.1160 O.2     268 LYS307     -0.5000 BACKBONE|DICT|DIRECT
   2189 CB         61.0360   15.5380   40.1500 C.3     268 LYS307     -0.1200 DICT
   2190 CG         62.2550   14.6710   39.8220 C.3     268 LYS307     -0.1200 DICT
   2191 CD         62.8160   14.8730   38.4080 C.3     268 LYS307     -0.1200 DICT
   2192 CE         61.9310   14.3440   37.2710 C.3     268 LYS307      0.1900 DICT
   2193 NZ         62.5470   14.4990   35.9420 N.4     268 LYS307     -0.3000 DICT
   2194 N          61.8170   17.0850   42.7610 N.am    269 GLN308     -0.5000 BACKBONE|DICT|DIRECT
   2195 CA         62.8490   17.5520   43.6780 C.3     269 GLN308      0.1400 BACKBONE|DICT|DIRECT
   2196 C          62.3420   17.9300   45.0630 C.2     269 GLN308      0.5000 BACKBONE|DICT|DIRECT
   2197 O          62.8640   18.8380   45.7100 O.2     269 GLN308     -0.5000 BACKBONE|DICT|DIRECT
   2198 CB         63.6440   18.7070   43.0620 C.3     269 GLN308     -0.1200 DICT
   2199 CG         62.9450   19.4500   41.9530 C.3     269 GLN308     -0.1200 DICT
   2200 CD         63.9220   19.9470   40.9060 C.2     269 GLN308      0.5000 DICT
   2201 NE2        63.6340   19.6600   39.6400 N.am    269 GLN308     -0.7600 DICT
   2202 OE1        64.9250   20.5840   41.2310 O.2     269 GLN308     -0.5000 DICT
   2203 N          61.3200   17.2090   45.5100 N.am    270 GLY309     -0.5000 BACKBONE|DICT|DIRECT
   2204 CA         60.7630   17.4190   46.8320 C.3     270 GLY309      0.0800 BACKBONE|DICT|DIRECT
   2205 C          60.3680   18.8180   47.2500 C.2     270 GLY309      0.5000 BACKBONE|DICT|DIRECT
   2206 O          60.7130   19.2560   48.3480 O.2     270 GLY309     -0.5000 BACKBONE|DICT|DIRECT
   2207 N          59.6610   19.5320   46.3820 N.am    271 TRP310     -0.5000 BACKBONE|DICT|DIRECT
   2208 CA         59.2010   20.8650   46.7320 C.3     271 TRP310      0.1400 BACKBONE|DICT|DIRECT
   2209 C          58.0290   20.6590   47.6810 C.2     271 TRP310      0.5000 BACKBONE|DICT|DIRECT
   2210 O          57.2670   19.7070   47.5270 O.2     271 TRP310     -0.5000 BACKBONE|DICT|DIRECT
   2211 CB         58.7310   21.6300   45.4920 C.3     271 TRP310     -0.1200 DICT
   2212 CG         59.8280   22.3240   44.7630 C.ar    271 TRP310      0.0750 DICT
   2213 CD1        60.9030   21.7480   44.1520 C.ar    271 TRP310     -0.1150 DICT
   2214 CD2        59.9770   23.7370   44.5890 C.ar    271 TRP310     -0.0550 DICT
   2215 CE2        61.1700   23.9450   43.8630 C.ar    271 TRP310      0.1300 DICT
   2216 CE3        59.2160   24.8510   44.9770 C.ar    271 TRP310     -0.1150 DICT
   2217 NE1        61.7150   22.7130   43.6090 N.pl3   271 TRP310     -0.5700 DICT
   2218 CZ2        61.6250   25.2230   43.5150 C.ar    271 TRP310     -0.1150 DICT
   2219 CZ3        59.6670   26.1220   44.6310 C.ar    271 TRP310     -0.1150 DICT
   2220 CH2        60.8630   26.2960   43.9070 C.ar    271 TRP310     -0.1150 DICT
   2221 N          57.8970   21.5400   48.6660 N.am    272 THR311     -0.5000 BACKBONE|DICT|DIRECT
   2222 CA         56.8050   21.4470   49.6270 C.3     272 THR311      0.1400 BACKBONE|DICT|DIRECT
   2223 C          56.1180   22.8010   49.7160 C.2     272 THR311      0.5000 BACKBONE|DICT|DIRECT
   2224 O          56.6820   23.8160   49.3140 O.2     272 THR311     -0.5000 BACKBONE|DICT|DIRECT
   2225 CB         57.3120   21.0950   51.0450 C.3     272 THR311      0.2050 DICT
   2226 CG2        58.0750   19.7840   51.0360 C.3     272 THR311     -0.1800 DICT
   2227 OG1        58.1720   22.1410   51.5140 O.3     272 THR311     -0.6830 DICT
   2228 N          54.8860   22.8330   50.2440 N.am    273 PRO312     -0.1400 BACKBONE|DICT|DIRECT
   2229 CA         54.1750   24.1050   50.3670 C.3     273 PRO312      0.0100 BACKBONE|DICT|DIRECT
   2230 C          55.0510   25.1400   51.0830 C.2     273 PRO312      0.5000 BACKBONE|DICT|DIRECT
   2231 O          55.1700   26.2810   50.6380 O.2     273 PRO312     -0.5000 BACKBONE|DICT|DIRECT
   2232 CB         52.9400   23.7210   51.1760 C.3     273 PRO312     -0.1200 DICT
   2233 CG         52.6550   22.3380   50.6810 C.3     273 PRO312     -0.1200 DICT
   2234 CD         54.0310   21.7100   50.6680 C.3     273 PRO312     -0.0500 DICT
   2235 N          55.6720   24.7350   52.1870 N.am    274 ARG313     -0.5000 BACKBONE|DICT|DIRECT
   2236 CA         56.5340   25.6450   52.9300 C.3     274 ARG313      0.1400 BACKBONE|DICT|DIRECT
   2237 C          57.6530   26.1610   52.0310 C.2     274 ARG313      0.5000 BACKBONE|DICT|DIRECT
   2238 O          58.0020   27.3420   52.0730 O.2     274 ARG313     -0.5000 BACKBONE|DICT|DIRECT
   2239 CB         57.1250   24.9530   54.1670 C.3     274 ARG313     -0.1200 DICT
   2240 CG         58.2090   25.7740   54.8570 C.3     274 ARG313     -0.0500 DICT
   2241 CD         58.0330   25.8500   56.3680 C.3     274 ARG313      0.1900 DICT
   2242 NE         59.0690   26.6870   56.9750 N.pl3   274 ARG313     -0.7000 DICT
   2243 CZ         59.0680   27.0940   58.2420 C.cat   274 ARG313      0.6399 DICT
   2244 NH1        58.0780   26.7460   59.0550 N.pl3   274 ARG313     -0.8000 DICT
   2245 NH2        60.0620   27.8500   58.6970 N.pl3   274 ARG313     -0.8000 DICT
   2246 N          58.2060   25.2750   51.2090 N.am    275 ARG314     -0.5000 BACKBONE|DICT|DIRECT
   2247 CA         59.2770   25.6520   50.2960 C.3     275 ARG314      0.1400 BACKBONE|DICT|DIRECT
   2248 C          58.7510   26.7100   49.3370 C.2     275 ARG314      0.5000 BACKBONE|DICT|DIRECT
   2249 O          59.4220   27.7010   49.0490 O.2     275 ARG314     -0.5000 BACKBONE|DICT|DIRECT
   2250 CB         59.7430   24.4380   49.4900 C.3     275 ARG314     -0.1200 DICT
   2251 CG         61.2470   24.3390   49.3310 C.3     275 ARG314     -0.0500 DICT
   2252 CD         61.8520   25.6130   48.7670 C.3     275 ARG314      0.1900 DICT
   2253 NE         62.3120   25.4540   47.3900 N.pl3   275 ARG314     -0.7000 DICT
   2254 CZ         63.2110   24.5550   47.0010 C.cat   275 ARG314      0.6399 DICT
   2255 NH1        63.7470   23.7250   47.8860 N.pl3   275 ARG314     -0.8000 DICT
   2256 NH2        63.5830   24.4930   45.7300 N.pl3   275 ARG314     -0.8000 DICT
   2257 N          57.5380   26.4780   48.8450 N.am    276 MET315     -0.5000 BACKBONE|DICT|DIRECT
   2258 CA         56.8970   27.3860   47.9090 C.3     276 MET315      0.1400 BACKBONE|DICT|DIRECT
   2259 C          56.7780   28.7840   48.4940 C.2     276 MET315      0.5000 BACKBONE|DICT|DIRECT
   2260 O          57.1090   29.7640   47.8310 O.2     276 MET315     -0.5000 BACKBONE|DICT|DIRECT
   2261 CB         55.5210   26.8360   47.5200 C.3     276 MET315     -0.1200 DICT
   2262 CG         55.6050   25.5630   46.6830 C.3     276 MET315      0.0475 DICT
   2263 SD         54.0600   24.6600   46.5220 S.3     276 MET315     -0.3350 DICT
   2264 CE         53.1940   25.6810   45.2900 C.3     276 MET315     -0.0125 DICT
   2265 N          56.3160   28.8830   49.7350 N.am    277 PHE316     -0.5000 BACKBONE|DICT|DIRECT
   2266 CA         56.1840   30.1930   50.3550 C.3     277 PHE316      0.1400 BACKBONE|DICT|DIRECT
   2267 C          57.5400   30.7990   50.6800 C.2     277 PHE316      0.5000 BACKBONE|DICT|DIRECT
   2268 O          57.7100   32.0170   50.6120 O.2     277 PHE316     -0.5000 BACKBONE|DICT|DIRECT
   2269 CB         55.3060   30.1210   51.6080 C.3     277 PHE316     -0.0050 DICT
   2270 CG         53.8430   29.9830   51.3000 C.ar    277 PHE316     -0.1150 DICT
   2271 CD1        53.2770   28.7360   51.0930 C.ar    277 PHE316     -0.1150 DICT
   2272 CD2        53.0480   31.1100   51.1360 C.ar    277 PHE316     -0.1150 DICT
   2273 CE1        51.9400   28.6140   50.7200 C.ar    277 PHE316     -0.1150 DICT
   2274 CE2        51.7120   30.9960   50.7640 C.ar    277 PHE316     -0.1150 DICT
   2275 CZ         51.1590   29.7460   50.5540 C.ar    277 PHE316     -0.1150 DICT
   2276 N          58.5110   29.9590   51.0250 N.am    278 LYS317     -0.5000 BACKBONE|DICT|DIRECT
   2277 CA         59.8410   30.4720   51.3210 C.3     278 LYS317      0.1400 BACKBONE|DICT|DIRECT
   2278 C          60.3850   31.1590   50.0810 C.2     278 LYS317      0.5000 BACKBONE|DICT|DIRECT
   2279 O          60.9140   32.2650   50.1580 O.2     278 LYS317     -0.5000 BACKBONE|DICT|DIRECT
   2280 CB         60.7910   29.3450   51.7450 C.3     278 LYS317     -0.1200 DICT
   2281 CG         60.7930   29.0540   53.2420 C.3     278 LYS317     -0.1200 DICT
   2282 CD         60.9700   30.3410   54.0610 C.3     278 LYS317     -0.1200 DICT
   2283 CE         62.1670   31.1800   53.6050 C.3     278 LYS317      0.1900 DICT
   2284 NZ         62.1630   32.5500   54.2100 N.4     278 LYS317     -0.3000 DICT
   2285 N          60.2420   30.5010   48.9340 N.am    279 GLU318     -0.5000 BACKBONE|DICT|DIRECT
   2286 CA         60.7170   31.0610   47.6730 C.3     279 GLU318      0.1400 BACKBONE|DICT|DIRECT
   2287 C          60.0890   32.4290   47.4080 C.2     279 GLU318      0.5000 BACKBONE|DICT|DIRECT
   2288 O          60.7590   33.3470   46.9330 O.2     279 GLU318     -0.5000 BACKBONE|DICT|DIRECT
   2289 CB         60.4010   30.1020   46.5200 C.3     279 GLU318     -0.1200 DICT
   2290 CG         61.0910   28.7420   46.6350 C.3     279 GLU318     -0.2200 DICT
   2291 CD         62.6080   28.8240   46.4690 C.2     279 GLU318      0.7000 DICT
   2292 OE1        63.1530   29.9510   46.4410 O.co2   279 GLU318     -0.8000 DICT
   2293 OE2        63.2580   27.7580   46.3710 O.co2   279 GLU318     -0.8000 DICT
   2294 N          58.8030   32.5670   47.7180 N.am    280 ALA319     -0.5000 BACKBONE|DICT|DIRECT
   2295 CA         58.1120   33.8380   47.5150 C.3     280 ALA319      0.1400 BACKBONE|DICT|DIRECT
   2296 C          58.7040   34.8800   48.4590 C.2     280 ALA319      0.5000 BACKBONE|DICT|DIRECT
   2297 O          58.9730   36.0170   48.0690 O.2     280 ALA319     -0.5000 BACKBONE|DICT|DIRECT
   2298 CB         56.6240   33.6730   47.7870 C.3     280 ALA319     -0.1800 DICT
   2299 N          58.9030   34.4780   49.7080 N.am    281 ASP320     -0.5000 BACKBONE|DICT|DIRECT
   2300 CA         59.4720   35.3660   50.7070 C.3     281 ASP320      0.1400 BACKBONE|DICT|DIRECT
   2301 C          60.8140   35.8860   50.1930 C.2     281 ASP320      0.5000 BACKBONE|DICT|DIRECT
   2302 O          61.1430   37.0620   50.3590 O.2     281 ASP320     -0.5000 BACKBONE|DICT|DIRECT
   2303 CB         59.6540   34.6090   52.0300 C.3     281 ASP320     -0.2200 DICT
   2304 CG         60.1130   35.5080   53.1610 C.2     281 ASP320      0.7000 DICT
   2305 OD1        59.4040   36.4890   53.4880 O.co2   281 ASP320     -0.8000 DICT
   2306 OD2        61.1880   35.2290   53.7240 O.co2   281 ASP320     -0.8000 DICT
   2307 N          61.5820   35.0070   49.5510 N.am    282 ASP321     -0.5000 BACKBONE|DICT|DIRECT
   2308 CA         62.8820   35.3930   49.0070 C.3     282 ASP321      0.1400 BACKBONE|DICT|DIRECT
   2309 C          62.7520   36.4060   47.8680 C.2     282 ASP321      0.5000 BACKBONE|DICT|DIRECT
   2310 O          63.5710   37.3190   47.7470 O.2     282 ASP321     -0.5000 BACKBONE|DICT|DIRECT
   2311 CB         63.6460   34.1580   48.5100 C.3     282 ASP321     -0.2200 DICT
   2312 CG         64.9420   34.5210   47.7850 C.2     282 ASP321      0.7000 DICT
   2313 OD1        64.9690   34.4540   46.5350 O.co2   282 ASP321     -0.8000 DICT
   2314 OD2        65.9290   34.8870   48.4650 O.co2   282 ASP321     -0.8000 DICT
   2315 N          61.7270   36.2520   47.0340 N.am    283 PHE322     -0.5000 BACKBONE|DICT|DIRECT
   2316 CA         61.5520   37.1770   45.9260 C.3     283 PHE322      0.1400 BACKBONE|DICT|DIRECT
   2317 C          61.2650   38.5710   46.4700 C.2     283 PHE322      0.5000 BACKBONE|DICT|DIRECT
   2318 O          61.8540   39.5480   46.0160 O.2     283 PHE322     -0.5000 BACKBONE|DICT|DIRECT
   2319 CB         60.4180   36.7280   44.9950 C.3     283 PHE322     -0.0050 DICT
   2320 CG         60.5540   37.2520   43.5880 C.ar    283 PHE322     -0.1150 DICT
   2321 CD1        60.6800   36.3760   42.5140 C.ar    283 PHE322     -0.1150 DICT
   2322 CD2        60.6020   38.6230   43.3400 C.ar    283 PHE322     -0.1150 DICT
   2323 CE1        60.8550   36.8580   41.2070 C.ar    283 PHE322     -0.1150 DICT
   2324 CE2        60.7770   39.1140   42.0450 C.ar    283 PHE322     -0.1150 DICT
   2325 CZ         60.9040   38.2250   40.9740 C.ar    283 PHE322     -0.1150 DICT
   2326 N          60.3700   38.6730   47.4460 N.am    284 PHE323     -0.5000 BACKBONE|DICT|DIRECT
   2327 CA         60.0680   39.9820   48.0160 C.3     284 PHE323      0.1400 BACKBONE|DICT|DIRECT
   2328 C          61.3030   40.6310   48.6390 C.2     284 PHE323      0.5000 BACKBONE|DICT|DIRECT
   2329 O          61.5640   41.8160   48.4250 O.2     284 PHE323     -0.5000 BACKBONE|DICT|DIRECT
   2330 CB         58.9540   39.8860   49.0630 C.3     284 PHE323     -0.0050 DICT
   2331 CG         57.5760   39.8480   48.4680 C.ar    284 PHE323     -0.1150 DICT
   2332 CD1        56.9370   38.6370   48.2230 C.ar    284 PHE323     -0.1150 DICT
   2333 CD2        56.9330   41.0320   48.1080 C.ar    284 PHE323     -0.1150 DICT
   2334 CE1        55.6770   38.6030   47.6240 C.ar    284 PHE323     -0.1150 DICT
   2335 CE2        55.6730   41.0070   47.5080 C.ar    284 PHE323     -0.1150 DICT
   2336 CZ         55.0470   39.7890   47.2660 C.ar    284 PHE323     -0.1150 DICT
   2337 N          62.0650   39.8570   49.4040 N.am    285 THR324     -0.5000 BACKBONE|DICT|DIRECT
   2338 CA         63.2610   40.3960   50.0420 C.3     285 THR324      0.1400 BACKBONE|DICT|DIRECT
   2339 C          64.3020   40.7880   49.0050 C.2     285 THR324      0.5000 BACKBONE|DICT|DIRECT
   2340 O          64.9930   41.7880   49.1670 O.2     285 THR324     -0.5000 BACKBONE|DICT|DIRECT
   2341 CB         63.8810   39.3860   51.0400 C.3     285 THR324      0.2050 DICT
   2342 CG2        62.9860   39.2320   52.2630 C.3     285 THR324     -0.1800 DICT
   2343 OG1        64.0430   38.1140   50.4030 O.3     285 THR324     -0.6830 DICT
   2344 N          64.4010   40.0130   47.9290 N.am    286 SER325     -0.5000 BACKBONE|DICT|DIRECT
   2345 CA         65.3700   40.3140   46.8790 C.3     286 SER325      0.1400 BACKBONE|DICT|DIRECT
   2346 C          65.1400   41.7210   46.3320 C.2     286 SER325      0.5000 BACKBONE|DICT|DIRECT
   2347 O          66.0690   42.3660   45.8470 O.2     286 SER325     -0.5000 BACKBONE|DICT|DIRECT
   2348 CB         65.2650   39.3040   45.7330 C.3     286 SER325      0.1450 DICT
   2349 OG         64.1590   39.5940   44.8940 O.3     286 SER325     -0.6830 DICT
   2350 N          63.8980   42.1930   46.4100 N.am    287 LEU326     -0.5000 BACKBONE|DICT|DIRECT
   2351 CA         63.5580   43.5270   45.9210 C.3     287 LEU326      0.1400 BACKBONE|DICT|DIRECT
   2352 C          63.7950   44.5770   47.0030 C.2     287 LEU326      0.5000 BACKBONE|DICT|DIRECT
   2353 O          63.5760   45.7720   46.7860 O.2     287 LEU326     -0.5000 BACKBONE|DICT|DIRECT
   2354 CB         62.0930   43.5790   45.4840 C.3     287 LEU326     -0.1200 DICT
   2355 CG         61.6420   42.6200   44.3760 C.3     287 LEU326     -0.0600 DICT
   2356 CD1        60.1990   42.9320   44.0100 C.3     287 LEU326     -0.1800 DICT
   2357 CD2        62.5360   42.7650   43.1500 C.3     287 LEU326     -0.1800 DICT
   2358 N          64.2430   44.1250   48.1670 N.am    288 GLY327     -0.5000 BACKBONE|DICT|DIRECT
   2359 CA         64.4850   45.0420   49.2620 C.3     288 GLY327      0.0800 BACKBONE|DICT|DIRECT
   2360 C          63.2440   45.1920   50.1210 C.2     288 GLY327      0.5000 BACKBONE|DICT|DIRECT
   2361 O          63.2310   45.9700   51.0770 O.2     288 GLY327     -0.5000 BACKBONE|DICT|DIRECT
   2362 N          62.1950   44.4470   49.7810 N.am    289 LEU328     -0.5000 BACKBONE|DICT|DIRECT
   2363 CA         60.9520   44.5080   50.5360 C.3     289 LEU328      0.1400 BACKBONE|DICT|DIRECT
   2364 C          61.0730   43.7070   51.8390 C.2     289 LEU328      0.5000 BACKBONE|DICT|DIRECT
   2365 O          62.0860   43.0470   52.0780 O.2     289 LEU328     -0.5000 BACKBONE|DICT|DIRECT
   2366 CB         59.7920   44.0130   49.6610 C.3     289 LEU328     -0.1200 DICT
   2367 CG         59.5820   44.8890   48.4130 C.3     289 LEU328     -0.0600 DICT
   2368 CD1        58.5470   44.2720   47.4810 C.3     289 LEU328     -0.1800 DICT
   2369 CD2        59.1420   46.2790   48.8420 C.3     289 LEU328     -0.1800 DICT
   2370 N          60.0440   43.7660   52.6770 N.am    290 LEU329     -0.5000 BACKBONE|DICT|DIRECT
   2371 CA         60.0650   43.0910   53.9710 C.3     290 LEU329      0.1400 BACKBONE|DICT|DIRECT
   2372 C          59.7930   41.5900   53.9910 C.2     290 LEU329      0.5000 BACKBONE|DICT|DIRECT
   2373 O          58.9430   41.0860   53.2630 O.2     290 LEU329     -0.5000 BACKBONE|DICT|DIRECT
   2374 CB         59.0730   43.7730   54.9170 C.3     290 LEU329     -0.1200 DICT
   2375 CG         59.2320   45.2820   55.1170 C.3     290 LEU329     -0.0600 DICT
   2376 CD1        58.0190   45.8190   55.8620 C.3     290 LEU329     -0.1800 DICT
   2377 CD2        60.5240   45.5740   55.8790 C.3     290 LEU329     -0.1800 DICT
   2378 N          60.5270   40.8520   54.8400 N.am    291 PRO330     -0.1400 BACKBONE|DICT|DIRECT
   2379 CA         60.3340   39.4060   54.9440 C.3     291 PRO330      0.0100 BACKBONE|DICT|DIRECT
   2380 C          59.1940   39.1960   55.9280 C.2     291 PRO330      0.5000 BACKBONE|DICT|DIRECT
   2381 O          58.9350   40.0670   56.7570 O.2     291 PRO330     -0.5000 BACKBONE|DICT|DIRECT
   2382 CB         61.6650   38.9300   55.5050 C.3     291 PRO330     -0.1200 DICT
   2383 CG         62.0170   40.0350   56.4490 C.3     291 PRO330     -0.1200 DICT
   2384 CD         61.7000   41.2780   55.6280 C.3     291 PRO330     -0.0500 DICT
   2385 N          58.5020   38.0650   55.8450 N.am    292 VAL331     -0.5000 BACKBONE|DICT|DIRECT
   2386 CA         57.4120   37.8240   56.7840 C.3     292 VAL331      0.1400 BACKBONE|DICT|DIRECT
   2387 C          57.9910   37.4870   58.1520 C.2     292 VAL331      0.5000 BACKBONE|DICT|DIRECT
   2388 O          59.0630   36.8850   58.2500 O.2     292 VAL331     -0.5000 BACKBONE|DICT|DIRECT
   2389 CB         56.5010   36.6680   56.3320 C.3     292 VAL331     -0.0600 DICT
   2390 CG1        55.8000   37.0390   55.0300 C.3     292 VAL331     -0.1800 DICT
   2391 CG2        57.3150   35.3980   56.1820 C.3     292 VAL331     -0.1800 DICT
   2392 N          57.2890   37.8780   59.2280 N.am    293 PRO332     -0.1400 BACKBONE|DICT|DIRECT
   2393 CA         57.7370   37.6170   60.6000 C.3     293 PRO332      0.0100 BACKBONE|DICT|DIRECT
   2394 C          57.8250   36.1270   60.9150 C.2     293 PRO332      0.5000 BACKBONE|DICT|DIRECT
   2395 O          57.1610   35.3030   60.2800 O.2     293 PRO332     -0.5000 BACKBONE|DICT|DIRECT
   2396 CB         56.6690   38.3040   61.4530 C.3     293 PRO332     -0.1200 DICT
   2397 CG         56.1510   39.3840   60.5650 C.3     293 PRO332     -0.1200 DICT
   2398 CD         56.0590   38.6880   59.2330 C.3     293 PRO332     -0.0500 DICT
   2399 N          58.6560   35.7610   61.9030 N.am    294 PRO333     -0.1400 BACKBONE|DICT|DIRECT
   2400 CA         58.7980   34.3520   62.2790 C.3     294 PRO333      0.0100 BACKBONE|DICT|DIRECT
   2401 C          57.4260   33.7910   62.6440 C.2     294 PRO333      0.5000 BACKBONE|DICT|DIRECT
   2402 O          57.1090   32.6390   62.3540 O.2     294 PRO333     -0.5000 BACKBONE|DICT|DIRECT
   2403 CB         59.7330   34.4110   63.4860 C.3     294 PRO333     -0.1200 DICT
   2404 CG         60.5970   35.6050   63.1760 C.3     294 PRO333     -0.1200 DICT
   2405 CD         59.5860   36.6120   62.6690 C.3     294 PRO333     -0.0500 DICT
   2406 N          56.6210   34.6410   63.2750 N.am    295 GLU334     -0.5000 BACKBONE|DICT|DIRECT
   2407 CA         55.2710   34.2970   63.7110 C.3     295 GLU334      0.1400 BACKBONE|DICT|DIRECT
   2408 C          54.4470   33.7580   62.5410 C.2     295 GLU334      0.5000 BACKBONE|DICT|DIRECT
   2409 O          53.6260   32.8560   62.7040 O.2     295 GLU334     -0.5000 BACKBONE|DICT|DIRECT
   2410 CB         54.5980   35.5440   64.2930 C.3     295 GLU334     -0.1200 DICT
   2411 CG         53.4130   35.2780   65.2030 C.3     295 GLU334     -0.2200 DICT
   2412 CD         52.8300   36.5610   65.7830 C.2     295 GLU334      0.7000 DICT
   2413 OE1        53.5830   37.5520   65.9220 O.co2   295 GLU334     -0.8000 DICT
   2414 OE2        51.6240   36.5770   66.1150 O.co2   295 GLU334     -0.8000 DICT
   2415 N          54.6750   34.3210   61.3590 N.am    296 PHE335     -0.5000 BACKBONE|DICT|DIRECT
   2416 CA         53.9630   33.9060   60.1570 C.3     296 PHE335      0.1400 BACKBONE|DICT|DIRECT
   2417 C          54.0860   32.4060   59.9180 C.2     296 PHE335      0.5000 BACKBONE|DICT|DIRECT
   2418 O          53.0850   31.7100   59.7320 O.2     296 PHE335     -0.5000 BACKBONE|DICT|DIRECT
   2419 CB         54.5160   34.6490   58.9410 C.3     296 PHE335     -0.0050 DICT
   2420 CG         54.0540   34.0880   57.6220 C.ar    296 PHE335     -0.1150 DICT
   2421 CD1        52.8520   34.4960   57.0560 C.ar    296 PHE335     -0.1150 DICT
   2422 CD2        54.8320   33.1560   56.9400 C.ar    296 PHE335     -0.1150 DICT
   2423 CE1        52.4310   33.9880   55.8250 C.ar    296 PHE335     -0.1150 DICT
   2424 CE2        54.4210   32.6420   55.7100 C.ar    296 PHE335     -0.1150 DICT
   2425 CZ         53.2160   33.0610   55.1510 C.ar    296 PHE335     -0.1150 DICT
   2426 N          55.3200   31.9140   59.9250 N.am    297 TRP336     -0.5000 BACKBONE|DICT|DIRECT
   2427 CA         55.5820   30.5020   59.6820 C.3     297 TRP336      0.1400 BACKBONE|DICT|DIRECT
   2428 C          55.0160   29.5740   60.7480 C.2     297 TRP336      0.5000 BACKBONE|DICT|DIRECT
   2429 O          54.7750   28.3940   60.4900 O.2     297 TRP336     -0.5000 BACKBONE|DICT|DIRECT
   2430 CB         57.0910   30.2690   59.5450 C.3     297 TRP336     -0.1200 DICT
   2431 CG         57.7160   31.1230   58.4890 C.ar    297 TRP336      0.0750 DICT
   2432 CD1        58.4040   32.2880   58.6750 C.ar    297 TRP336     -0.1150 DICT
   2433 CD2        57.6500   30.9170   57.0720 C.ar    297 TRP336     -0.0550 DICT
   2434 CE2        58.3170   32.0010   56.4610 C.ar    297 TRP336      0.1300 DICT
   2435 CE3        57.0900   29.9210   56.2590 C.ar    297 TRP336     -0.1150 DICT
   2436 NE1        58.7680   32.8220   57.4620 N.pl3   297 TRP336     -0.5700 DICT
   2437 CZ2        58.4390   32.1230   55.0690 C.ar    297 TRP336     -0.1150 DICT
   2438 CZ3        57.2110   30.0400   54.8730 C.ar    297 TRP336     -0.1150 DICT
   2439 CH2        57.8810   31.1350   54.2950 C.ar    297 TRP336     -0.1150 DICT
   2440 N          54.7860   30.1110   61.9400 N.am    298 ASN337     -0.5000 BACKBONE|DICT|DIRECT
   2441 CA         54.2710   29.3160   63.0480 C.3     298 ASN337      0.1400 BACKBONE|DICT|DIRECT
   2442 C          52.7450   29.2480   63.1410 C.2     298 ASN337      0.5000 BACKBONE|DICT|DIRECT
   2443 O          52.1930   28.2290   63.5530 O.2     298 ASN337     -0.5000 BACKBONE|DICT|DIRECT
   2444 CB         54.8440   29.8600   64.3600 C.3     298 ASN337     -0.1200 DICT
   2445 CG         54.4680   29.0150   65.5590 C.2     298 ASN337      0.5000 DICT
   2446 ND2        55.4390   28.2740   66.0830 N.am    298 ASN337     -0.7600 DICT
   2447 OD1        53.3200   29.0210   66.0090 O.2     298 ASN337     -0.5000 DICT
   2448 N          52.0640   30.3200   62.7520 N.am    299 LYS338     -0.5000 BACKBONE|DICT|DIRECT
   2449 CA         50.6080   30.3580   62.8430 C.3     299 LYS338      0.1400 BACKBONE|DICT|DIRECT
   2450 C          49.8310   30.1270   61.5440 C.2     299 LYS338      0.5000 BACKBONE|DICT|DIRECT
   2451 O          48.6420   29.8040   61.5810 O.2     299 LYS338     -0.5000 BACKBONE|DICT|DIRECT
   2452 CB         50.1770   31.6880   63.4620 C.3     299 LYS338     -0.1200 DICT
   2453 CG         50.7680   31.9340   64.8450 C.3     299 LYS338     -0.1200 DICT
   2454 CD         50.2960   33.2590   65.4100 C.3     299 LYS338     -0.1200 DICT
   2455 CE         50.8470   33.4970   66.8100 C.3     299 LYS338      0.1900 DICT
   2456 NZ         50.3010   34.7560   67.4040 N.4     299 LYS338     -0.3000 DICT
   2457 N          50.4840   30.2860   60.3990 N.am    300 SER339     -0.5000 BACKBONE|DICT|DIRECT
   2458 CA         49.7960   30.0930   59.1220 C.3     300 SER339      0.1400 BACKBONE|DICT|DIRECT
   2459 C          49.4120   28.6410   58.8630 C.2     300 SER339      0.5000 BACKBONE|DICT|DIRECT
   2460 O          50.0240   27.7170   59.3970 O.2     300 SER339     -0.5000 BACKBONE|DICT|DIRECT
   2461 CB         50.6690   30.5760   57.9580 C.3     300 SER339      0.1450 DICT
   2462 OG         50.8550   31.9770   57.9870 O.3     300 SER339     -0.6830 DICT
   2463 N          48.3810   28.4510   58.0460 N.am    301 MET340     -0.5000 BACKBONE|DICT|DIRECT
   2464 CA         47.9360   27.1200   57.6510 C.3     301 MET340      0.1400 BACKBONE|DICT|DIRECT
   2465 C          48.2790   27.0660   56.1620 C.2     301 MET340      0.5000 BACKBONE|DICT|DIRECT
   2466 O          47.4920   27.4990   55.3170 O.2     301 MET340     -0.5000 BACKBONE|DICT|DIRECT
   2467 CB         46.4250   26.9580   57.8390 C.3     301 MET340     -0.1200 DICT
   2468 CG         45.9260   25.5460   57.5560 C.3     301 MET340      0.0475 DICT
   2469 SD         44.1470   25.4440   57.2630 S.3     301 MET340     -0.3350 DICT
   2470 CE         44.1070   25.6140   55.4700 C.3     301 MET340     -0.0125 DICT
   2471 N          49.4640   26.5550   55.8490 N.am    302 LEU341     -0.5000 BACKBONE|DICT|DIRECT
   2472 CA         49.9240   26.4830   54.4710 C.3     302 LEU341      0.1400 BACKBONE|DICT|DIRECT
   2473 C          49.5580   25.1780   53.7690 C.2     302 LEU341      0.5000 BACKBONE|DICT|DIRECT
   2474 O          49.8570   24.9970   52.5890 O.2     302 LEU341     -0.5000 BACKBONE|DICT|DIRECT
   2475 CB         51.4370   26.6930   54.4310 C.3     302 LEU341     -0.1200 DICT
   2476 CG         51.9520   27.9770   55.0920 C.3     302 LEU341     -0.0600 DICT
   2477 CD1        53.4680   28.0190   54.9870 C.3     302 LEU341     -0.1800 DICT
   2478 CD2        51.3360   29.2020   54.4110 C.3     302 LEU341     -0.1800 DICT
   2479 N          48.9030   24.2780   54.4940 N.am    303 GLU342     -0.5000 BACKBONE|DICT|DIRECT
   2480 CA         48.4940   22.9930   53.9350 C.3     303 GLU342      0.1400 BACKBONE|DICT|DIRECT
   2481 C          47.1210   22.6080   54.4490 C.2     303 GLU342      0.5000 BACKBONE|DICT|DIRECT
   2482 O          46.6790   23.0940   55.4920 O.2     303 GLU342     -0.5000 BACKBONE|DICT|DIRECT
   2483 CB         49.4710   21.8870   54.3340 C.3     303 GLU342     -0.1200 DICT
   2484 CG         50.8940   22.0850   53.8730 C.3     303 GLU342     -0.2200 DICT
   2485 CD         51.7550   20.8790   54.1880 C.2     303 GLU342      0.7000 DICT
   2486 OE1        51.8780   20.5320   55.3820 O.co2   303 GLU342     -0.8000 DICT
   2487 OE2        52.3010   20.2720   53.2420 O.co2   303 GLU342     -0.8000 DICT
   2488 N          46.4510   21.7250   53.7180 N.am    304 LYS343     -0.5000 BACKBONE|DICT|DIRECT
   2489 CA         45.1340   21.2590   54.1230 C.3     304 LYS343      0.1400 BACKBONE|DICT|DIRECT
   2490 C          45.3210   20.3380   55.3260 C.2     304 LYS343      0.5000 BACKBONE|DICT|DIRECT
   2491 O          46.0210   19.3280   55.2420 O.2     304 LYS343     -0.5000 BACKBONE|DICT|DIRECT
   2492 CB         44.4710   20.4930   52.9780 C.3     304 LYS343     -0.1200 DICT
   2493 CG         43.0610   20.0260   53.2740 C.3     304 LYS343     -0.1200 DICT
   2494 CD         42.4920   19.2920   52.0750 C.3     304 LYS343     -0.1200 DICT
   2495 CE         41.0590   18.8630   52.3070 C.3     304 LYS343      0.1900 DICT
   2496 NZ         40.5500   18.0910   51.1410 N.4     304 LYS343     -0.3000 DICT
   2497 N          44.7130   20.6860   56.4680 N.am    305 PRO344     -0.1400 BACKBONE|DICT|DIRECT
   2498 CA         44.8400   19.8590   57.6710 C.3     305 PRO344      0.0100 BACKBONE|DICT|DIRECT
   2499 C          44.5030   18.3930   57.4120 C.2     305 PRO344      0.5000 BACKBONE|DICT|DIRECT
   2500 O          43.7390   18.0660   56.5020 O.2     305 PRO344     -0.5000 BACKBONE|DICT|DIRECT
   2501 CB         43.8530   20.5070   58.6360 C.3     305 PRO344     -0.1200 DICT
   2502 CG         43.9370   21.9470   58.2630 C.3     305 PRO344     -0.1200 DICT
   2503 CD         43.9160   21.8930   56.7460 C.3     305 PRO344     -0.0500 DICT
   2504 N          45.0910   17.5160   58.2140 N.am    306 THR345     -0.5000 BACKBONE|DICT|DIRECT
   2505 CA         44.8420   16.0880   58.1030 C.3     306 THR345      0.1400 BACKBONE|DICT|DIRECT
   2506 C          44.2010   15.6390   59.4140 C.2     306 THR345      0.5000 BACKBONE|DICT|DIRECT
   2507 O          43.9200   14.4590   59.6160 O.2     306 THR345     -0.5000 BACKBONE|DICT|DIRECT
   2508 CB         46.1530   15.3150   57.8410 C.3     306 THR345      0.2050 DICT
   2509 CG2        46.6440   15.5800   56.4270 C.3     306 THR345     -0.1800 DICT
   2510 OG1        47.1570   15.7330   58.7730 O.3     306 THR345     -0.6830 DICT
   2511 N          43.9670   16.6150   60.2890 N.am    307 ASP346     -0.5000 BACKBONE|DICT|DIRECT
   2512 CA         43.3430   16.4120   61.5960 C.3     307 ASP346      0.1400 BACKBONE|DICT|DIRECT
   2513 C          41.9470   15.8310   61.4440 C.2     307 ASP346      0.5000 BACKBONE|DICT|DIRECT
   2514 O          41.3370   15.3990   62.4190 O.2     307 ASP346     -0.5000 BACKBONE|DICT|DIRECT
   2515 CB         43.1960   17.7530   62.3230 C.3     307 ASP346     -0.2200 DICT
   2516 CG         44.4980   18.2760   62.8610 C.2     307 ASP346      0.7000 DICT
   2517 OD1        45.0160   17.6870   63.8330 O.co2   307 ASP346     -0.8000 DICT
   2518 OD2        45.0030   19.2770   62.3160 O.co2   307 ASP346     -0.8000 DICT
   2519 N          41.4430   15.8360   60.2160 N.am    308 GLY347     -0.5000 BACKBONE|DICT|DIRECT
   2520 CA         40.0960   15.3650   59.9700 C.3     308 GLY347      0.0800 BACKBONE|DICT|DIRECT
   2521 C          39.2530   16.6280   59.9270 C.2     308 GLY347      0.5000 BACKBONE|DICT|DIRECT
   2522 O          38.0960   16.6180   59.5100 O.2     308 GLY347     -0.5000 BACKBONE|DICT|DIRECT
   2523 N          39.8690   17.7250   60.3680 N.am    309 ARG348     -0.5000 BACKBONE|DICT|DIRECT
   2524 CA         39.2440   19.0430   60.3990 C.3     309 ARG348      0.1400 BACKBONE|DICT|DIRECT
   2525 C          38.6630   19.4650   59.0590 C.2     309 ARG348      0.5000 BACKBONE|DICT|DIRECT
   2526 O          39.1890   19.1290   57.9950 O.2     309 ARG348     -0.5000 BACKBONE|DICT|DIRECT
   2527 CB         40.2590   20.1140   60.8140 C.3     309 ARG348     -0.1200 DICT
   2528 CG         40.4570   20.3100   62.3030 C.3     309 ARG348     -0.0500 DICT
   2529 CD         41.3890   21.4940   62.5430 C.3     309 ARG348      0.1900 DICT
   2530 NE         42.7640   21.2030   62.1430 N.pl3   309 ARG348     -0.7000 DICT
   2531 CZ         43.7130   22.1220   61.9910 C.cat   309 ARG348      0.6399 DICT
   2532 NH1        43.4410   23.4040   62.1980 N.pl3   309 ARG348     -0.8000 DICT
   2533 NH2        44.9410   21.7600   61.6420 N.pl3   309 ARG348     -0.8000 DICT
   2534 N          37.5740   20.2180   59.1300 N.am    310 GLU349     -0.5000 BACKBONE|DICT|DIRECT
   2535 CA         36.9240   20.7470   57.9430 C.3     310 GLU349      0.1400 BACKBONE|DICT|DIRECT
   2536 C          37.3870   22.2030   57.9410 C.2     310 GLU349      0.5000 BACKBONE|DICT|DIRECT
   2537 O          37.4380   22.8340   58.9990 O.2     310 GLU349     -0.5000 BACKBONE|DICT|DIRECT
   2538 CB         35.4040   20.6630   58.0920 C.3     310 GLU349     -0.1200 DICT
   2539 CG         34.6370   20.8460   56.7940 C.3     310 GLU349     -0.2200 DICT
   2540 CD         34.7980   19.6710   55.8360 C.2     310 GLU349      0.7000 DICT
   2541 OE1        34.4370   18.5330   56.2150 O.co2   310 GLU349     -0.8000 DICT
   2542 OE2        35.2800   19.8910   54.7030 O.co2   310 GLU349     -0.8000 DICT
   2543 N          37.7440   22.7390   56.7780 N.am    311 VAL350     -0.5000 BACKBONE|DICT|DIRECT
   2544 CA         38.2200   24.1170   56.7280 C.3     311 VAL350      0.1400 BACKBONE|DICT|DIRECT
   2545 C          37.8730   24.8430   55.4370 C.2     311 VAL350      0.5000 BACKBONE|DICT|DIRECT
   2546 O          37.3970   24.2380   54.4740 O.2     311 VAL350     -0.5000 BACKBONE|DICT|DIRECT
   2547 CB         39.7580   24.1760   56.8810 C.3     311 VAL350     -0.0600 DICT
   2548 CG1        40.1950   23.4300   58.1270 C.3     311 VAL350     -0.1800 DICT
   2549 CG2        40.4240   23.5810   55.6400 C.3     311 VAL350     -0.1800 DICT
   2550 N          38.1210   26.1500   55.4300 N.am    312 VAL351     -0.5000 BACKBONE|DICT|DIRECT
   2551 CA         37.8920   26.9730   54.2500 C.3     312 VAL351      0.1400 BACKBONE|DICT|DIRECT
   2552 C          39.2100   26.9080   53.4860 C.2     312 VAL351      0.5000 BACKBONE|DICT|DIRECT
   2553 O          40.1780   27.5560   53.8620 O.2     312 VAL351     -0.5000 BACKBONE|DICT|DIRECT
   2554 CB         37.6050   28.4430   54.6300 C.3     312 VAL351     -0.0600 DICT
   2555 CG1        37.3530   29.2660   53.3670 C.3     312 VAL351     -0.1800 DICT
   2556 CG2        36.4100   28.5200   55.5680 C.3     312 VAL351     -0.1800 DICT
   2557 N          39.2590   26.1100   52.4250 N.am    313 CYS352     -0.5000 BACKBONE|DICT|DIRECT
   2558 CA         40.4910   25.9710   51.6590 C.3     313 CYS352      0.1400 BACKBONE|DICT|DIRECT
   2559 C          40.8890   27.1380   50.7560 C.2     313 CYS352      0.5000 BACKBONE|DICT|DIRECT
   2560 O          42.0760   27.3270   50.4740 O.2     313 CYS352     -0.5000 BACKBONE|DICT|DIRECT
   2561 CB         40.4490   24.6940   50.8230 C.3     313 CYS352      0.0975 DICT
   2562 SG         41.0840   23.2230   51.6860 S.3     313 CYS352     -0.2175 DICT
   2563 N          39.9030   27.9330   50.3130 N.am    314 HIS353     -0.5000 BACKBONE|DICT|DIRECT
   2564 CA         40.1320   29.0460   49.3880 C.3     314 HIS353      0.1400 BACKBONE|DICT|DIRECT
   2565 C          41.1420   30.0630   49.9510 C.2     314 HIS353      0.5000 BACKBONE|DICT|DIRECT
   2566 O          40.9160   30.6000   51.0380 O.2     314 HIS353     -0.5000 BACKBONE|DICT|DIRECT
   2567 CB         38.8090   29.7260   49.0160 C.3     314 HIS353     -0.2970 DICT
   2568 CG         38.9390   30.5460   47.7610 C.2     314 HIS353      0.5040 DICT
   2569 CD2        39.4580   31.8120   47.5990 C.2     314 HIS353     -0.2610 DICT
   2570 ND1        38.5910   30.0340   46.5070 N.pl3   314 HIS353     -0.5640 DICT
   2571 CE1        38.9160   30.9900   45.6470 C.2     314 HIS353      0.1820 DICT
   2572 NE2        39.4300   32.0660   46.2400 N.2     314 HIS353     -0.2910 DICT
   2573 N          42.2420   30.2450   49.2080 N.am    315 ALA354     -0.5000 BACKBONE|DICT|DIRECT
   2574 CA         43.4240   31.0110   49.5970 C.3     315 ALA354      0.1400 BACKBONE|DICT|DIRECT
   2575 C          43.0720   32.4170   50.1060 C.2     315 ALA354      0.5000 BACKBONE|DICT|DIRECT
   2576 O          42.2340   33.0870   49.5040 O.2     315 ALA354     -0.5000 BACKBONE|DICT|DIRECT
   2577 CB         44.3930   31.0780   48.4060 C.3     315 ALA354     -0.1800 DICT
   2578 N          43.6720   32.8070   51.2320 N.am    316 SER355     -0.5000 BACKBONE|DICT|DIRECT
   2579 CA         43.4430   34.1080   51.8450 C.3     316 SER355      0.1400 BACKBONE|DICT|DIRECT
   2580 C          44.5900   34.4590   52.8000 C.2     316 SER355      0.5000 BACKBONE|DICT|DIRECT
   2581 O          45.0930   33.5910   53.5210 O.2     316 SER355     -0.5000 BACKBONE|DICT|DIRECT
   2582 CB         42.0550   34.1260   52.5290 C.3     316 SER355      0.1450 DICT
   2583 OG         41.8500   32.9550   53.3050 O.3     316 SER355     -0.6830 DICT
   2584 N          44.9640   35.7410   52.7880 N.am    317 ALA356     -0.5000 BACKBONE|DICT|DIRECT
   2585 CA         45.9510   36.3600   53.6540 C.3     317 ALA356      0.1400 BACKBONE|DICT|DIRECT
   2586 C          45.2130   37.1970   54.7020 C.2     317 ALA356      0.5000 BACKBONE|DICT|DIRECT
   2587 O          44.2590   37.8950   54.3580 O.2     317 ALA356     -0.5000 BACKBONE|DICT|DIRECT
   2588 CB         46.8500   37.2550   52.8040 C.3     317 ALA356     -0.1800 DICT
   2589 N          45.6680   37.0980   55.9550 N.am    318 TRP357     -0.5000 BACKBONE|DICT|DIRECT
   2590 CA         45.0310   37.7080   57.1160 C.3     318 TRP357      0.1400 BACKBONE|DICT|DIRECT
   2591 C          45.8830   38.7370   57.8520 C.2     318 TRP357      0.5000 BACKBONE|DICT|DIRECT
   2592 O          47.0670   38.5130   58.1020 O.2     318 TRP357     -0.5000 BACKBONE|DICT|DIRECT
   2593 CB         44.6370   36.6060   58.1070 C.3     318 TRP357     -0.1200 DICT
   2594 CG         43.6510   35.6100   57.5730 C.ar    318 TRP357      0.0750 DICT
   2595 CD1        43.7950   34.8070   56.4690 C.ar    318 TRP357     -0.1150 DICT
   2596 CD2        42.3670   35.3040   58.1260 C.ar    318 TRP357     -0.0550 DICT
   2597 CE2        41.7830   34.3080   57.3050 C.ar    318 TRP357      0.1300 DICT
   2598 CE3        41.6490   35.7770   59.2340 C.ar    318 TRP357     -0.1150 DICT
   2599 NE1        42.6760   34.0240   56.3040 N.pl3   318 TRP357     -0.5700 DICT
   2600 CZ2        40.5140   33.7730   57.5620 C.ar    318 TRP357     -0.1150 DICT
   2601 CZ3        40.3860   35.2460   59.4890 C.ar    318 TRP357     -0.1150 DICT
   2602 CH2        39.8320   34.2530   58.6530 C.ar    318 TRP357     -0.1150 DICT
   2603 N          45.2600   39.8590   58.1970 N.am    319 ASP358     -0.5000 BACKBONE|DICT|DIRECT
   2604 CA         45.9090   40.9340   58.9450 C.3     319 ASP358      0.1400 BACKBONE|DICT|DIRECT
   2605 C          45.1850   40.9610   60.2940 C.2     319 ASP358      0.5000 BACKBONE|DICT|DIRECT
   2606 O          43.9810   41.2370   60.3430 O.2     319 ASP358     -0.5000 BACKBONE|DICT|DIRECT
   2607 CB         45.7040   42.2730   58.2310 C.3     319 ASP358     -0.2200 DICT
   2608 CG         46.4750   43.4080   58.8820 C.2     319 ASP358      0.7000 DICT
   2609 OD1        46.8630   43.2740   60.0660 O.co2   319 ASP358     -0.8000 DICT
   2610 OD2        46.6860   44.4370   58.2060 O.co2   319 ASP358     -0.8000 DICT
   2611 N          45.8980   40.6610   61.3790 N.am    320 PHE359     -0.5000 BACKBONE|DICT|DIRECT
   2612 CA         45.2770   40.6500   62.7070 C.3     320 PHE359      0.1400 BACKBONE|DICT|DIRECT
   2613 C          45.2870   41.9950   63.4360 C.2     320 PHE359      0.5000 BACKBONE|DICT|DIRECT
   2614 O          45.0820   42.0630   64.6500 O.2     320 PHE359     -0.5000 BACKBONE|DICT|DIRECT
   2615 CB         45.9140   39.5660   63.5850 C.3     320 PHE359     -0.0050 DICT
   2616 CG         45.5590   38.1670   63.1640 C.ar    320 PHE359     -0.1150 DICT
   2617 CD1        46.0010   37.6580   61.9450 C.ar    320 PHE359     -0.1150 DICT
   2618 CD2        44.7600   37.3650   63.9750 C.ar    320 PHE359     -0.1150 DICT
   2619 CE1        45.6540   36.3710   61.5380 C.ar    320 PHE359     -0.1150 DICT
   2620 CE2        44.4070   36.0760   63.5790 C.ar    320 PHE359     -0.1150 DICT
   2621 CZ         44.8560   35.5780   62.3550 C.ar    320 PHE359     -0.1150 DICT
   2622 N          45.5220   43.0570   62.6780 N.am    321 TYR360     -0.5000 BACKBONE|DICT|DIRECT
   2623 CA         45.5260   44.4280   63.1800 C.3     321 TYR360      0.1400 BACKBONE|DICT|DIRECT
   2624 C          46.3230   44.7510   64.4390 C.2     321 TYR360      0.5000 BACKBONE|DICT|DIRECT
   2625 O          45.8530   45.5010   65.2960 O.2     321 TYR360     -0.5000 BACKBONE|DICT|DIRECT
   2626 CB         44.0870   44.9140   63.3720 C.3     321 TYR360     -0.0050 DICT
   2627 CG         43.1980   44.6430   62.1830 C.ar    321 TYR360     -0.1150 DICT
   2628 CD1        42.4490   43.4710   62.1070 C.ar    321 TYR360     -0.1150 DICT
   2629 CD2        43.1370   45.5360   61.1160 C.ar    321 TYR360     -0.1150 DICT
   2630 CE1        41.6590   43.1920   60.9990 C.ar    321 TYR360     -0.1150 DICT
   2631 CE2        42.3490   45.2670   59.9970 C.ar    321 TYR360     -0.1150 DICT
   2632 CZ         41.6140   44.0920   59.9480 C.ar    321 TYR360      0.1500 DICT
   2633 OH         40.8320   43.8160   58.8490 O.3     321 TYR360     -0.5850 DICT
   2634 N          47.5210   44.1940   64.5590 N.am    322 ASN361     -0.5000 BACKBONE|DICT|DIRECT
   2635 CA         48.3590   44.5030   65.7070 C.3     322 ASN361      0.1400 BACKBONE|DICT|DIRECT
   2636 C          49.7500   44.7710   65.1560 C.2     322 ASN361      0.5000 BACKBONE|DICT|DIRECT
   2637 O          50.7270   44.8660   65.8970 O.2     322 ASN361     -0.5000 BACKBONE|DICT|DIRECT
   2638 CB         48.3430   43.3570   66.7380 C.3     322 ASN361     -0.1200 DICT
   2639 CG         49.1140   42.1320   66.2890 C.2     322 ASN361      0.5000 DICT
   2640 ND2        49.4650   41.2860   67.2450 N.am    322 ASN361     -0.7600 DICT
   2641 OD1        49.3790   41.9390   65.1070 O.2     322 ASN361     -0.5000 DICT
   2642 N          49.8030   44.9110   63.8300 N.am    323 GLY362     -0.5000 BACKBONE|DICT|DIRECT
   2643 CA         51.0430   45.1920   63.1250 C.3     323 GLY362      0.0800 BACKBONE|DICT|DIRECT
   2644 C          52.1400   44.1740   63.3450 C.2     323 GLY362      0.5000 BACKBONE|DICT|DIRECT
   2645 O          53.2980   44.4120   62.9930 O.2     323 GLY362     -0.5000 BACKBONE|DICT|DIRECT
   2646 N          51.7770   43.0230   63.8990 N.am    324 LYS363     -0.5000 BACKBONE|DICT|DIRECT
   2647 CA         52.7620   41.9920   64.1840 C.3     324 LYS363      0.1400 BACKBONE|DICT|DIRECT
   2648 C          52.3450   40.6060   63.6820 C.2     324 LYS363      0.5000 BACKBONE|DICT|DIRECT
   2649 O          53.1710   39.8310   63.1950 O.2     324 LYS363     -0.5000 BACKBONE|DICT|DIRECT
   2650 CB         53.0020   41.9460   65.6960 C.3     324 LYS363     -0.1200 DICT
   2651 CG         54.4550   41.8000   66.0960 C.3     324 LYS363     -0.1200 DICT
   2652 CD         55.2850   42.9810   65.6110 C.3     324 LYS363     -0.1200 DICT
   2653 CE         54.8710   44.2790   66.2900 C.3     324 LYS363      0.1900 DICT
   2654 NZ         55.1230   44.2350   67.7580 N.4     324 LYS363     -0.3000 DICT
   2655 N          51.0560   40.3130   63.7910 N.am    325 ASP364     -0.5000 BACKBONE|DICT|DIRECT
   2656 CA         50.5190   39.0180   63.3980 C.3     325 ASP364      0.1400 BACKBONE|DICT|DIRECT
   2657 C          49.8810   39.0000   62.0020 C.2     325 ASP364      0.5000 BACKBONE|DICT|DIRECT
   2658 O          48.8300   39.6000   61.7810 O.2     325 ASP364     -0.5000 BACKBONE|DICT|DIRECT
   2659 CB         49.4950   38.5750   64.4530 C.3     325 ASP364     -0.2200 DICT
   2660 CG         49.0890   37.1260   64.3070 C.2     325 ASP364      0.7000 DICT
   2661 OD1        49.5520   36.4650   63.3530 O.co2   325 ASP364     -0.8000 DICT
   2662 OD2        48.3000   36.6450   65.1500 O.co2   325 ASP364     -0.8000 DICT
   2663 N          50.5280   38.3030   61.0690 N.am    326 PHE365     -0.5000 BACKBONE|DICT|DIRECT
   2664 CA         50.0320   38.1820   59.6950 C.3     326 PHE365      0.1400 BACKBONE|DICT|DIRECT
   2665 C          50.0710   36.7060   59.3190 C.2     326 PHE365      0.5000 BACKBONE|DICT|DIRECT
   2666 O          51.0360   36.0130   59.6330 O.2     326 PHE365     -0.5000 BACKBONE|DICT|DIRECT
   2667 CB         50.9080   38.9800   58.7240 C.3     326 PHE365     -0.0050 DICT
   2668 CG         51.1760   40.3920   59.1650 C.ar    326 PHE365     -0.1150 DICT
   2669 CD1        52.3570   40.7150   59.8280 C.ar    326 PHE365     -0.1150 DICT
   2670 CD2        50.2480   41.3990   58.9190 C.ar    326 PHE365     -0.1150 DICT
   2671 CE1        52.6130   42.0220   60.2380 C.ar    326 PHE365     -0.1150 DICT
   2672 CE2        50.4920   42.7130   59.3260 C.ar    326 PHE365     -0.1150 DICT
   2673 CZ         51.6790   43.0250   59.9870 C.ar    326 PHE365     -0.1150 DICT
   2674 N          49.0340   36.2180   58.6450 N.am    327 ARG366     -0.5000 BACKBONE|DICT|DIRECT
   2675 CA         48.9980   34.8070   58.2810 C.3     327 ARG366      0.1400 BACKBONE|DICT|DIRECT
   2676 C          48.3420   34.5330   56.9410 C.2     327 ARG366      0.5000 BACKBONE|DICT|DIRECT
   2677 O          47.5730   35.3430   56.4270 O.2     327 ARG366     -0.5000 BACKBONE|DICT|DIRECT
   2678 CB         48.2350   34.0030   59.3370 C.3     327 ARG366     -0.1200 DICT
   2679 CG         48.5040   34.4040   60.7750 C.3     327 ARG366     -0.0500 DICT
   2680 CD         47.6930   33.5410   61.7210 C.3     327 ARG366      0.1900 DICT
   2681 NE         47.6600   34.1020   63.0680 N.pl3   327 ARG366     -0.7000 DICT
   2682 CZ         47.0280   33.5430   64.0940 C.cat   327 ARG366      0.6399 DICT
   2683 NH1        46.3750   32.4010   63.9270 N.pl3   327 ARG366     -0.8000 DICT
   2684 NH2        47.0460   34.1300   65.2840 N.pl3   327 ARG366     -0.8000 DICT
   2685 N          48.6490   33.3600   56.3990 N.am    328 ILE367     -0.5000 BACKBONE|DICT|DIRECT
   2686 CA         48.0790   32.8960   55.1430 C.3     328 ILE367      0.1400 BACKBONE|DICT|DIRECT
   2687 C          47.4040   31.5500   55.4070 C.2     328 ILE367      0.5000 BACKBONE|DICT|DIRECT
   2688 O          47.9670   30.6850   56.0850 O.2     328 ILE367     -0.5000 BACKBONE|DICT|DIRECT
   2689 CB         49.1690   32.7250   54.0560 C.3     328 ILE367     -0.0600 DICT
   2690 CG1        49.6020   34.1030   53.5460 C.3     328 ILE367     -0.1200 DICT
   2691 CG2        48.6520   31.8470   52.9140 C.3     328 ILE367     -0.1800 DICT
   2692 CD1        50.6890   34.0610   52.4960 C.3     328 ILE367     -0.1800 DICT
   2693 N          46.1800   31.4000   54.9090 N.am    329 LYS368     -0.5000 BACKBONE|DICT|DIRECT
   2694 CA         45.4260   30.1580   55.0430 C.3     329 LYS368      0.1400 BACKBONE|DICT|DIRECT
   2695 C          45.2050   29.6590   53.6150 C.2     329 LYS368      0.5000 BACKBONE|DICT|DIRECT
   2696 O          44.4360   30.2540   52.8550 O.2     329 LYS368     -0.5000 BACKBONE|DICT|DIRECT
   2697 CB         44.0760   30.4030   55.7220 C.3     329 LYS368     -0.1200 DICT
   2698 CG         43.1990   29.1570   55.7980 C.3     329 LYS368     -0.1200 DICT
   2699 CD         41.7570   29.4810   56.1910 C.3     329 LYS368     -0.1200 DICT
   2700 CE         41.1060   30.4710   55.2220 C.3     329 LYS368      0.1900 DICT
   2701 NZ         41.1630   30.0030   53.8130 N.4     329 LYS368     -0.3000 DICT
   2702 N          45.8920   28.5800   53.2510 N.am    330 GLN369     -0.5000 BACKBONE|DICT|DIRECT
   2703 CA         45.7830   28.0310   51.9050 C.3     330 GLN369      0.1400 BACKBONE|DICT|DIRECT
   2704 C          46.0370   26.5270   51.8950 C.2     330 GLN369      0.5000 BACKBONE|DICT|DIRECT
   2705 O          47.0150   26.0570   52.4800 O.2     330 GLN369     -0.5000 BACKBONE|DICT|DIRECT
   2706 CB         46.8070   28.7240   50.9960 C.3     330 GLN369     -0.1200 DICT
   2707 CG         46.7530   28.3390   49.5200 C.3     330 GLN369     -0.1200 DICT
   2708 CD         47.8280   29.0430   48.6940 C.2     330 GLN369      0.5000 DICT
   2709 NE2        48.2880   28.3860   47.6360 N.am    330 GLN369     -0.7600 DICT
   2710 OE1        48.2280   30.1690   49.0000 O.2     330 GLN369     -0.5000 DICT
   2711 N          45.1560   25.7700   51.2430 N.am    331 CYS370     -0.5000 BACKBONE|DICT|DIRECT
   2712 CA         45.3510   24.3280   51.1400 C.3     331 CYS370      0.1400 BACKBONE|DICT|DIRECT
   2713 C          46.2200   24.1530   49.9030 C.2     331 CYS370      0.5000 BACKBONE|DICT|DIRECT
   2714 O          45.7670   23.6950   48.8540 O.2     331 CYS370     -0.5000 BACKBONE|DICT|DIRECT
   2715 CB         44.0160   23.5950   50.9770 C.3     331 CYS370      0.0975 DICT
   2716 SG         42.8870   23.8320   52.3880 S.3     331 CYS370     -0.2175 DICT
   2717 N          47.4800   24.5390   50.0550 N.am    332 THR371     -0.5000 BACKBONE|DICT|DIRECT
   2718 CA         48.4690   24.4930   48.9920 C.3     332 THR371      0.1400 BACKBONE|DICT|DIRECT
   2719 C          48.7820   23.1110   48.4370 C.2     332 THR371      0.5000 BACKBONE|DICT|DIRECT
   2720 O          48.9120   22.1410   49.1800 O.2     332 THR371     -0.5000 BACKBONE|DICT|DIRECT
   2721 CB         49.7960   25.1140   49.4720 C.3     332 THR371      0.2050 DICT
   2722 CG2        50.7190   25.3850   48.2910 C.3     332 THR371     -0.1800 DICT
   2723 OG1        49.5300   26.3460   50.1560 O.3     332 THR371     -0.6830 DICT
   2724 N          48.9020   23.0450   47.1150 N.am    333 THR372     -0.5000 BACKBONE|DICT|DIRECT
   2725 CA         49.2470   21.8200   46.4040 C.3     333 THR372      0.1400 BACKBONE|DICT|DIRECT
   2726 C          50.5830   22.1090   45.7280 C.2     333 THR372      0.5000 BACKBONE|DICT|DIRECT
   2727 O          50.8750   23.2580   45.4060 O.2     333 THR372     -0.5000 BACKBONE|DICT|DIRECT
   2728 CB         48.2010   21.4800   45.3250 C.3     333 THR372      0.2050 DICT
   2729 CG2        48.6830   20.3350   44.4490 C.3     333 THR372     -0.1800 DICT
   2730 OG1        46.9740   21.1030   45.9560 O.3     333 THR372     -0.6830 DICT
   2731 N          51.3990   21.0820   45.5180 N.am    334 VAL373     -0.5000 BACKBONE|DICT|DIRECT
   2732 CA         52.6970   21.2870   44.8850 C.3     334 VAL373      0.1400 BACKBONE|DICT|DIRECT
   2733 C          52.6240   21.2630   43.3580 C.2     334 VAL373      0.5000 BACKBONE|DICT|DIRECT
   2734 O          52.6370   20.2010   42.7330 O.2     334 VAL373     -0.5000 BACKBONE|DICT|DIRECT
   2735 CB         53.7210   20.2370   45.3740 C.3     334 VAL373     -0.0600 DICT
   2736 CG1        55.0400   20.3940   44.6280 C.3     334 VAL373     -0.1800 DICT
   2737 CG2        53.9430   20.3980   46.8710 C.3     334 VAL373     -0.1800 DICT
   2738 N          52.5440   22.4560   42.7750 N.am    335 ASN374     -0.5000 BACKBONE|DICT|DIRECT
   2739 CA         52.4780   22.6400   41.3260 C.3     335 ASN374      0.1400 BACKBONE|DICT|DIRECT
   2740 C          52.7070   24.1190   41.0170 C.2     335 ASN374      0.5000 BACKBONE|DICT|DIRECT
   2741 O          52.6540   24.9640   41.9150 O.2     335 ASN374     -0.5000 BACKBONE|DICT|DIRECT
   2742 CB         51.1190   22.1970   40.7870 C.3     335 ASN374     -0.1200 DICT
   2743 CG         49.9700   22.8590   41.5040 C.2     335 ASN374      0.5000 DICT
   2744 ND2        49.0680   22.0530   42.0460 N.am    335 ASN374     -0.7600 DICT
   2745 OD1        49.8910   24.0840   41.5740 O.2     335 ASN374     -0.5000 DICT
   2746 N          52.9520   24.4290   39.7480 N.am    336 LEU375     -0.5000 BACKBONE|DICT|DIRECT
   2747 CA         53.2210   25.8030   39.3240 C.3     336 LEU375      0.1400 BACKBONE|DICT|DIRECT
   2748 C          52.0820   26.7800   39.6170 C.2     336 LEU375      0.5000 BACKBONE|DICT|DIRECT
   2749 O          52.3070   27.8910   40.1080 O.2     336 LEU375     -0.5000 BACKBONE|DICT|DIRECT
   2750 CB         53.5290   25.8290   37.8260 C.3     336 LEU375     -0.1200 DICT
   2751 CG         54.4900   26.8960   37.2890 C.3     336 LEU375     -0.0600 DICT
   2752 CD1        54.3930   26.9070   35.7680 C.3     336 LEU375     -0.1800 DICT
   2753 CD2        54.1600   28.2680   37.8340 C.3     336 LEU375     -0.1800 DICT
   2754 N          50.8620   26.3680   39.2930 N.am    337 GLU376     -0.5000 BACKBONE|DICT|DIRECT
   2755 CA         49.6800   27.1920   39.5070 C.3     337 GLU376      0.1400 BACKBONE|DICT|DIRECT
   2756 C          49.5960   27.6970   40.9540 C.2     337 GLU376      0.5000 BACKBONE|DICT|DIRECT
   2757 O          49.3560   28.8810   41.1970 O.2     337 GLU376     -0.5000 BACKBONE|DICT|DIRECT
   2758 CB         48.4360   26.3780   39.1270 C.3     337 GLU376     -0.1200 DICT
   2759 CG         47.1010   27.0700   39.3350 C.3     337 GLU376     -0.2200 DICT
   2760 CD         45.9670   26.3600   38.6020 C.2     337 GLU376      0.7000 DICT
   2761 OE1        45.9200   25.1090   38.6320 O.co2   337 GLU376     -0.8000 DICT
   2762 OE2        45.1190   27.0540   38.0010 O.co2   337 GLU376     -0.8000 DICT
   2763 N          49.8040   26.8040   41.9140 N.am    338 ASP377     -0.5000 BACKBONE|DICT|DIRECT
   2764 CA         49.7550   27.1910   43.3170 C.3     338 ASP377      0.1400 BACKBONE|DICT|DIRECT
   2765 C          50.9920   27.9820   43.7330 C.2     338 ASP377      0.5000 BACKBONE|DICT|DIRECT
   2766 O          50.9560   28.7340   44.7070 O.2     338 ASP377     -0.5000 BACKBONE|DICT|DIRECT
   2767 CB         49.5880   25.9530   44.2010 C.3     338 ASP377     -0.2200 DICT
   2768 CG         48.1440   25.7030   44.5690 C.2     338 ASP377      0.7000 DICT
   2769 OD1        47.2580   26.1000   43.7820 O.co2   338 ASP377     -0.8000 DICT
   2770 OD2        47.8920   25.1060   45.6360 O.co2   338 ASP377     -0.8000 DICT
   2771 N          52.0890   27.8060   43.0020 N.am    339 LEU378     -0.5000 BACKBONE|DICT|DIRECT
   2772 CA         53.3030   28.5500   43.3040 C.3     339 LEU378      0.1400 BACKBONE|DICT|DIRECT
   2773 C          52.9790   30.0140   43.0200 C.2     339 LEU378      0.5000 BACKBONE|DICT|DIRECT
   2774 O          53.4030   30.9190   43.7450 O.2     339 LEU378     -0.5000 BACKBONE|DICT|DIRECT
   2775 CB         54.4580   28.0870   42.4140 C.3     339 LEU378     -0.1200 DICT
   2776 CG         55.7910   28.8020   42.6620 C.3     339 LEU378     -0.0600 DICT
   2777 CD1        56.2270   28.5840   44.0990 C.3     339 LEU378     -0.1800 DICT
   2778 CD2        56.8390   28.2810   41.7040 C.3     339 LEU378     -0.1800 DICT
   2779 N          52.2130   30.2410   41.9580 N.am    340 VAL379     -0.5000 BACKBONE|DICT|DIRECT
   2780 CA         51.8060   31.5910   41.5970 C.3     340 VAL379      0.1400 BACKBONE|DICT|DIRECT
   2781 C          50.8670   32.1210   42.6820 C.2     340 VAL379      0.5000 BACKBONE|DICT|DIRECT
   2782 O          50.9960   33.2590   43.1270 O.2     340 VAL379     -0.5000 BACKBONE|DICT|DIRECT
   2783 CB         51.0700   31.6100   40.2440 C.3     340 VAL379     -0.0600 DICT
   2784 CG1        50.5780   33.0170   39.9330 C.3     340 VAL379     -0.1800 DICT
   2785 CG2        51.9970   31.1180   39.1420 C.3     340 VAL379     -0.1800 DICT
   2786 N          49.8870   31.3010   43.1090 N.am    341 VAL380     -0.5000 BACKBONE|DICT|DIRECT
   2787 CA         48.9170   31.6730   44.1500 C.3     341 VAL380      0.1400 BACKBONE|DICT|DIRECT
   2788 C          49.5970   31.9540   45.5100 C.2     341 VAL380      0.5000 BACKBONE|DICT|DIRECT
   2789 O          49.1550   32.8370   46.2430 O.2     341 VAL380     -0.5000 BACKBONE|DICT|DIRECT
   2790 CB         47.7800   30.6230   44.3330 C.3     341 VAL380     -0.0600 DICT
   2791 CG1        46.8030   30.9150   45.4950 C.3     341 VAL380     -0.1800 DICT
   2792 CG2        46.9520   30.4780   43.0430 C.3     341 VAL380     -0.1800 DICT
   2793 N          50.7190   31.2770   45.7950 N.am    342 ALA381     -0.5000 BACKBONE|DICT|DIRECT
   2794 CA         51.4890   31.5350   47.0050 C.3     342 ALA381      0.1400 BACKBONE|DICT|DIRECT
   2795 C          52.0840   32.9440   46.9450 C.2     342 ALA381      0.5000 BACKBONE|DICT|DIRECT
   2796 O          52.0780   33.6670   47.9390 O.2     342 ALA381     -0.5000 BACKBONE|DICT|DIRECT
   2797 CB         52.5910   30.5030   47.1470 C.3     342 ALA381     -0.1800 DICT
   2798 N          52.5940   33.3320   45.7770 N.am    343 HIS382     -0.5000 BACKBONE|DICT|DIRECT
   2799 CA         53.1720   34.6690   45.6100 C.3     343 HIS382      0.1400 BACKBONE|DICT|DIRECT
   2800 C          52.0610   35.7050   45.7290 C.2     343 HIS382      0.5000 BACKBONE|DICT|DIRECT
   2801 O          52.2430   36.7630   46.3250 O.2     343 HIS382     -0.5000 BACKBONE|DICT|DIRECT
   2802 CB         53.8570   34.8050   44.2450 C.3     343 HIS382     -0.0050 DICT
   2803 CG         55.1830   34.1120   44.1610 C.2     343 HIS382      0.0150 DICT
   2804 CD2        56.4470   34.6010   44.1790 C.2     343 HIS382     -0.0150 DICT
   2805 ND1        55.3040   32.7420   44.0650 N.pl3   343 HIS382     -0.5700 DICT
   2806 CE1        56.5850   32.4170   44.0240 C.2     343 HIS382      0.2950 DICT
   2807 NE2        57.2990   33.5260   44.0930 N.2     343 HIS382     -0.4900 DICT
   2808 N          50.8890   35.4060   45.1280 N.am    344 HIS383     -0.5000 BACKBONE|DICT|DIRECT
   2809 CA         49.6550   36.2080   45.1840 C.3     344 HIS383      0.1400 BACKBONE|DICT|DIRECT
   2810 C          49.3100   36.5900   46.6330 C.2     344 HIS383      0.5000 BACKBONE|DICT|DIRECT
   2811 O          49.3250   37.7790   46.9640 O.2     344 HIS383     -0.5000 BACKBONE|DICT|DIRECT
   2812 CB         48.4880   35.5050   44.4560 C.3     344 HIS383     -0.0050 DICT
   2813 CG         47.1390   36.1700   44.5680 C.2     344 HIS383      0.0150 DICT
   2814 CD2        46.1460   36.0470   45.5140 C.2     344 HIS383     -0.0150 DICT
   2815 ND1        46.6460   37.0550   43.6280 N.pl3   344 HIS383     -0.5700 DICT
   2816 CE1        45.4340   37.4360   44.0240 C.2     344 HIS383      0.2950 DICT
   2817 NE2        45.0820   36.8800   45.1720 N.2     344 HIS383     -0.4900 DICT
   2818 N          49.1480   35.5670   47.4870 N.am    345 GLU384     -0.5000 BACKBONE|DICT|DIRECT
   2819 CA         48.8990   35.7380   48.9140 C.3     345 GLU384      0.1400 BACKBONE|DICT|DIRECT
   2820 C          50.0360   36.4320   49.6630 C.2     345 GLU384      0.5000 BACKBONE|DICT|DIRECT
   2821 O          49.7560   37.2390   50.5520 O.2     345 GLU384     -0.5000 BACKBONE|DICT|DIRECT
   2822 CB         48.5960   34.3850   49.5900 C.3     345 GLU384     -0.1200 DICT
   2823 CG         47.3210   33.6820   49.1080 C.3     345 GLU384     -0.2200 DICT
   2824 CD         46.0660   34.5400   49.2310 C.2     345 GLU384      0.7000 DICT
   2825 OE1        46.0490   35.4800   50.0540 O.co2   345 GLU384     -0.8000 DICT
   2826 OE2        45.1390   34.2540   48.4580 O.co2   345 GLU384     -0.8000 DICT
   2827 N          51.2980   36.1730   49.2790 N.am    346 MET385     -0.5000 BACKBONE|DICT|DIRECT
   2828 CA         52.4240   36.8110   49.9420 C.3     346 MET385      0.1400 BACKBONE|DICT|DIRECT
   2829 C          52.4310   38.3080   49.6300 C.2     346 MET385      0.5000 BACKBONE|DICT|DIRECT
   2830 O          52.9450   39.1130   50.4090 O.2     346 MET385     -0.5000 BACKBONE|DICT|DIRECT
   2831 CB         53.7340   36.1530   49.5090 C.3     346 MET385     -0.1200 DICT
   2832 CG         53.9660   34.7840   50.1430 C.3     346 MET385      0.0475 DICT
   2833 SD         54.2490   34.8740   51.9500 S.3     346 MET385     -0.3350 DICT
   2834 CE         56.0280   35.0460   51.9720 C.3     346 MET385     -0.0125 DICT
   2835 N          51.8560   38.6700   48.4860 N.am    347 GLY386     -0.5000 BACKBONE|DICT|DIRECT
   2836 CA         51.7660   40.0700   48.1080 C.3     347 GLY386      0.0800 BACKBONE|DICT|DIRECT
   2837 C          50.8330   40.7960   49.0670 C.2     347 GLY386      0.5000 BACKBONE|DICT|DIRECT
   2838 O          51.0500   41.9680   49.3930 O.2     347 GLY386     -0.5000 BACKBONE|DICT|DIRECT
   2839 N          49.7750   40.1260   49.5350 N.am    348 HIS387     -0.5000 BACKBONE|DICT|DIRECT
   2840 CA         48.8220   40.7060   50.4800 C.3     348 HIS387      0.1400 BACKBONE|DICT|DIRECT
   2841 C          49.4840   40.9100   51.8380 C.2     348 HIS387      0.5000 BACKBONE|DICT|DIRECT
   2842 O          49.3030   41.9680   52.4360 O.2     348 HIS387     -0.5000 BACKBONE|DICT|DIRECT
   2843 CB         47.5680   39.8310   50.6200 C.3     348 HIS387     -0.0050 DICT
   2844 CG         46.8060   39.5600   49.3500 C.2     348 HIS387      0.0150 DICT
   2845 CD2        45.5870   38.9600   49.1250 C.2     348 HIS387     -0.0150 DICT
   2846 ND1        47.2970   39.8800   48.0960 N.pl3   348 HIS387     -0.5700 DICT
   2847 CE1        46.4430   39.4250   47.1920 C.2     348 HIS387      0.2950 DICT
   2848 NE2        45.3770   38.8960   47.7490 N.2     348 HIS387     -0.4900 DICT
   2849 N          50.3230   39.9440   52.2460 N.am    349 ILE388     -0.5000 BACKBONE|DICT|DIRECT
   2850 CA         51.0650   40.0560   53.4980 C.3     349 ILE388      0.1400 BACKBONE|DICT|DIRECT
   2851 C          52.0390   41.2310   53.4330 C.2     349 ILE388      0.5000 BACKBONE|DICT|DIRECT
   2852 O          52.1870   41.9800   54.3990 O.2     349 ILE388     -0.5000 BACKBONE|DICT|DIRECT
   2853 CB         51.8630   38.7730   53.7900 C.3     349 ILE388     -0.0600 DICT
   2854 CG1        50.9120   37.5710   53.8720 C.3     349 ILE388     -0.1200 DICT
   2855 CG2        52.6570   38.9390   55.0890 C.3     349 ILE388     -0.1800 DICT
   2856 CD1        49.8950   37.6490   55.0020 C.3     349 ILE388     -0.1800 DICT
   2857 N          52.7000   41.3910   52.2910 N.am    350 GLN389     -0.5000 BACKBONE|DICT|DIRECT
   2858 CA         53.6530   42.4800   52.1280 C.3     350 GLN389      0.1400 BACKBONE|DICT|DIRECT
   2859 C          52.9330   43.8110   52.3060 C.2     350 GLN389      0.5000 BACKBONE|DICT|DIRECT
   2860 O          53.4460   44.7200   52.9560 O.2     350 GLN389     -0.5000 BACKBONE|DICT|DIRECT
   2861 CB         54.3140   42.4280   50.7450 C.3     350 GLN389     -0.1200 DICT
   2862 CG         55.3720   43.5120   50.5520 C.3     350 GLN389     -0.1200 DICT
   2863 CD         56.5940   43.3060   51.4350 C.2     350 GLN389      0.5000 DICT
   2864 NE2        56.8670   42.0520   51.7880 N.am    350 GLN389     -0.7600 DICT
   2865 OE1        57.2940   44.2630   51.7830 O.2     350 GLN389     -0.5000 DICT
   2866 N          51.7350   43.9140   51.7350 N.am    351 TYR390     -0.5000 BACKBONE|DICT|DIRECT
   2867 CA         50.9320   45.1290   51.8380 C.3     351 TYR390      0.1400 BACKBONE|DICT|DIRECT
   2868 C          50.5820   45.3830   53.3130 C.2     351 TYR390      0.5000 BACKBONE|DICT|DIRECT
   2869 O          50.7180   46.5080   53.8080 O.2     351 TYR390     -0.5000 BACKBONE|DICT|DIRECT
   2870 CB         49.6570   44.9720   50.9970 C.3     351 TYR390     -0.0050 DICT
   2871 CG         49.2790   46.1820   50.1640 C.ar    351 TYR390     -0.1150 DICT
   2872 CD1        48.7990   46.0280   48.8640 C.ar    351 TYR390     -0.1150 DICT
   2873 CD2        49.3640   47.4750   50.6830 C.ar    351 TYR390     -0.1150 DICT
   2874 CE1        48.4070   47.1230   48.1040 C.ar    351 TYR390     -0.1150 DICT
   2875 CE2        48.9770   48.5860   49.9260 C.ar    351 TYR390     -0.1150 DICT
   2876 CZ         48.4970   48.4010   48.6390 C.ar    351 TYR390      0.1500 DICT
   2877 OH         48.1040   49.4870   47.8880 O.3     351 TYR390     -0.5850 DICT
   2878 N          50.1340   44.3420   54.0130 N.am    352 PHE391     -0.5000 BACKBONE|DICT|DIRECT
   2879 CA         49.7910   44.4770   55.4310 C.3     352 PHE391      0.1400 BACKBONE|DICT|DIRECT
   2880 C          50.9730   45.0760   56.1780 C.2     352 PHE391      0.5000 BACKBONE|DICT|DIRECT
   2881 O          50.8420   46.0810   56.8780 O.2     352 PHE391     -0.5000 BACKBONE|DICT|DIRECT
   2882 CB         49.4790   43.1140   56.0520 C.3     352 PHE391     -0.0050 DICT
   2883 CG         48.2340   42.4580   55.5160 C.ar    352 PHE391     -0.1150 DICT
   2884 CD1        48.0710   41.0780   55.6230 C.ar    352 PHE391     -0.1150 DICT
   2885 CD2        47.2240   43.2100   54.9170 C.ar    352 PHE391     -0.1150 DICT
   2886 CE1        46.9210   40.4500   55.1420 C.ar    352 PHE391     -0.1150 DICT
   2887 CE2        46.0700   42.5930   54.4330 C.ar    352 PHE391     -0.1150 DICT
   2888 CZ         45.9180   41.2110   54.5450 C.ar    352 PHE391     -0.1150 DICT
   2889 N          52.1340   44.4480   56.0190 N.am    353 MET392     -0.5000 BACKBONE|DICT|DIRECT
   2890 CA         53.3420   44.9050   56.6910 C.3     353 MET392      0.1400 BACKBONE|DICT|DIRECT
   2891 C          53.7370   46.3260   56.3090 C.2     353 MET392      0.5000 BACKBONE|DICT|DIRECT
   2892 O          54.1700   47.1010   57.1640 O.2     353 MET392     -0.5000 BACKBONE|DICT|DIRECT
   2893 CB         54.5080   43.9600   56.3940 C.3     353 MET392     -0.1200 DICT
   2894 CG         54.3030   42.5360   56.8950 C.3     353 MET392      0.0475 DICT
   2895 SD         55.8280   41.5820   56.8210 S.3     353 MET392     -0.3350 DICT
   2896 CE         55.9230   41.1840   55.0290 C.3     353 MET392     -0.0125 DICT
   2897 N          53.5840   46.6720   55.0320 N.am    354 GLN393     -0.5000 BACKBONE|DICT|DIRECT
   2898 CA         53.9520   48.0020   54.5660 C.3     354 GLN393      0.1400 BACKBONE|DICT|DIRECT
   2899 C          53.1480   49.1440   55.1880 C.2     354 GLN393      0.5000 BACKBONE|DICT|DIRECT
   2900 O          53.7110   50.1920   55.4980 O.2     354 GLN393     -0.5000 BACKBONE|DICT|DIRECT
   2901 CB         53.8500   48.0790   53.0380 C.3     354 GLN393     -0.1200 DICT
   2902 CG         54.9370   47.3150   52.2800 C.3     354 GLN393     -0.1200 DICT
   2903 CD         56.3190   47.9160   52.4720 C.2     354 GLN393      0.5000 DICT
   2904 NE2        57.3530   47.1100   52.2480 N.am    354 GLN393     -0.7600 DICT
   2905 OE1        56.4570   49.0930   52.8050 O.2     354 GLN393     -0.5000 DICT
   2906 N          51.8420   48.9650   55.3670 N.am    355 TYR394     -0.5000 BACKBONE|DICT|DIRECT
   2907 CA         51.0260   50.0350   55.9510 C.3     355 TYR394      0.1400 BACKBONE|DICT|DIRECT
   2908 C          50.5860   49.7590   57.3840 C.2     355 TYR394      0.5000 BACKBONE|DICT|DIRECT
   2909 O          49.6020   50.3250   57.8570 O.2     355 TYR394     -0.5000 BACKBONE|DICT|DIRECT
   2910 CB         49.7880   50.3140   55.0790 C.3     355 TYR394     -0.0050 DICT
   2911 CG         48.8410   49.1420   54.8400 C.ar    355 TYR394     -0.1150 DICT
   2912 CD1        48.3770   48.3450   55.8980 C.ar    355 TYR394     -0.1150 DICT
   2913 CD2        48.3320   48.8930   53.5640 C.ar    355 TYR394     -0.1150 DICT
   2914 CE1        47.4220   47.3370   55.6860 C.ar    355 TYR394     -0.1150 DICT
   2915 CE2        47.3780   47.8930   53.3420 C.ar    355 TYR394     -0.1150 DICT
   2916 CZ         46.9260   47.1220   54.4030 C.ar    355 TYR394      0.1500 DICT
   2917 OH         45.9550   46.1720   54.1770 O.3     355 TYR394     -0.5850 DICT
   2918 N          51.3330   48.9080   58.0760 N.am    356 LYS395     -0.5000 BACKBONE|DICT|DIRECT
   2919 CA         51.0020   48.5290   59.4460 C.3     356 LYS395      0.1400 BACKBONE|DICT|DIRECT
   2920 C          51.0530   49.6620   60.4770 C.2     356 LYS395      0.5000 BACKBONE|DICT|DIRECT
   2921 O          50.5020   49.5300   61.5720 O.2     356 LYS395     -0.5000 BACKBONE|DICT|DIRECT
   2922 CB         51.9150   47.3870   59.9000 C.3     356 LYS395     -0.1200 DICT
   2923 CG         53.3460   47.7990   60.1940 C.3     356 LYS395     -0.1200 DICT
   2924 CD         54.1790   46.6030   60.6390 C.3     356 LYS395     -0.1200 DICT
   2925 CE         55.5770   47.0220   61.0640 C.3     356 LYS395      0.1900 DICT
   2926 NZ         55.5380   47.9650   62.2210 N.4     356 LYS395     -0.3000 DICT
   2927 N          51.7010   50.7700   60.1320 N.am    357 ASP396     -0.5000 BACKBONE|DICT|DIRECT
   2928 CA         51.8170   51.8920   61.0590 C.3     357 ASP396      0.1400 BACKBONE|DICT|DIRECT
   2929 C          50.8120   53.0100   60.8240 C.2     357 ASP396      0.5000 BACKBONE|DICT|DIRECT
   2930 O          50.8850   54.0610   61.4580 O.2     357 ASP396     -0.5000 BACKBONE|DICT|DIRECT
   2931 CB         53.2350   52.4630   61.0150 C.3     357 ASP396     -0.2200 DICT
   2932 CG         54.2750   51.4630   61.4730 C.2     357 ASP396      0.7000 DICT
   2933 OD1        54.0840   50.8740   62.5570 O.co2   357 ASP396     -0.8000 DICT
   2934 OD2        55.2780   51.2670   60.7550 O.co2   357 ASP396     -0.8000 DICT
   2935 N          49.8760   52.7920   59.9120 N.am    358 LEU397     -0.5000 BACKBONE|DICT|DIRECT
   2936 CA         48.8670   53.7980   59.6340 C.3     358 LEU397      0.1400 BACKBONE|DICT|DIRECT
   2937 C          47.6660   53.5380   60.5220 C.2     358 LEU397      0.5000 BACKBONE|DICT|DIRECT
   2938 O          47.5500   52.4650   61.1170 O.2     358 LEU397     -0.5000 BACKBONE|DICT|DIRECT
   2939 CB         48.4150   53.7190   58.1720 C.3     358 LEU397     -0.1200 DICT
   2940 CG         49.3890   54.0890   57.0550 C.3     358 LEU397     -0.0600 DICT
   2941 CD1        48.7220   53.8370   55.7130 C.3     358 LEU397     -0.1800 DICT
   2942 CD2        49.7980   55.5490   57.1840 C.3     358 LEU397     -0.1800 DICT
   2943 N          46.7640   54.5270   60.6460 N.am    359 PRO398     -0.1400 BACKBONE|DICT|DIRECT
   2944 CA         45.5760   54.3200   61.4770 C.3     359 PRO398      0.0100 BACKBONE|DICT|DIRECT
   2945 C          44.8930   53.0970   60.8690 C.2     359 PRO398      0.5000 BACKBONE|DICT|DIRECT
   2946 O          44.8400   52.9680   59.6450 O.2     359 PRO398     -0.5000 BACKBONE|DICT|DIRECT
   2947 CB         44.7720   55.5940   61.2460 C.3     359 PRO398     -0.1200 DICT
   2948 CG         45.8310   56.6160   61.0340 C.3     359 PRO398     -0.1200 DICT
   2949 CD         46.8160   55.9080   60.1350 C.3     359 PRO398     -0.0500 DICT
   2950 N          44.3820   52.2020   61.7080 N.am    360 VAL399     -0.5000 BACKBONE|DICT|DIRECT
   2951 CA         43.7400   50.9910   61.2150 C.3     360 VAL399      0.1400 BACKBONE|DICT|DIRECT
   2952 C          42.6570   51.2490   60.1700 C.2     360 VAL399      0.5000 BACKBONE|DICT|DIRECT
   2953 O          42.4230   50.4250   59.2840 O.2     360 VAL399     -0.5000 BACKBONE|DICT|DIRECT
   2954 CB         43.1520   50.1770   62.3780 C.3     360 VAL399     -0.0600 DICT
   2955 CG1        42.5200   48.9170   61.8570 C.3     360 VAL399     -0.1800 DICT
   2956 CG2        44.2500   49.8110   63.3510 C.3     360 VAL399     -0.1800 DICT
   2957 N          42.0090   52.4020   60.2620 N.am    361 ALA400     -0.5000 BACKBONE|DICT|DIRECT
   2958 CA         40.9570   52.7510   59.3200 C.3     361 ALA400      0.1400 BACKBONE|DICT|DIRECT
   2959 C          41.4980   52.8870   57.9030 C.2     361 ALA400      0.5000 BACKBONE|DICT|DIRECT
   2960 O          40.7600   52.7440   56.9300 O.2     361 ALA400     -0.5000 BACKBONE|DICT|DIRECT
   2961 CB         40.2920   54.0520   59.7470 C.3     361 ALA400     -0.1800 DICT
   2962 N          42.7930   53.1550   57.7860 N.am    362 LEU401     -0.5000 BACKBONE|DICT|DIRECT
   2963 CA         43.4060   53.3320   56.4780 C.3     362 LEU401      0.1400 BACKBONE|DICT|DIRECT
   2964 C          44.2980   52.1590   56.0850 C.2     362 LEU401      0.5000 BACKBONE|DICT|DIRECT
   2965 O          45.0040   52.2130   55.0750 O.2     362 LEU401     -0.5000 BACKBONE|DICT|DIRECT
   2966 CB         44.2100   54.6360   56.4630 C.3     362 LEU401     -0.1200 DICT
   2967 CG         43.4220   55.9110   56.7930 C.3     362 LEU401     -0.0600 DICT
   2968 CD1        44.3600   57.1040   56.7980 C.3     362 LEU401     -0.1800 DICT
   2969 CD2        42.3070   56.1230   55.7750 C.3     362 LEU401     -0.1800 DICT
   2970 N          44.2630   51.0940   56.8780 N.am    363 ARG402     -0.5000 BACKBONE|DICT|DIRECT
   2971 CA         45.0760   49.9260   56.5830 C.3     363 ARG402      0.1400 BACKBONE|DICT|DIRECT
   2972 C          44.4130   49.0560   55.5200 C.2     363 ARG402      0.5000 BACKBONE|DICT|DIRECT
   2973 O          43.9640   47.9470   55.7970 O.2     363 ARG402     -0.5000 BACKBONE|DICT|DIRECT
   2974 CB         45.3210   49.1120   57.8530 C.3     363 ARG402     -0.1200 DICT
   2975 CG         46.0410   49.8890   58.9510 C.3     363 ARG402     -0.0500 DICT
   2976 CD         46.4670   48.9720   60.0940 C.3     363 ARG402      0.1900 DICT
   2977 NE         47.0250   49.7290   61.2110 N.pl3   363 ARG402     -0.7000 DICT
   2978 CZ         47.4870   49.1860   62.3320 C.cat   363 ARG402      0.6399 DICT
   2979 NH1        47.4660   47.8680   62.4980 N.pl3   363 ARG402     -0.8000 DICT
   2980 NH2        47.9640   49.9660   63.2950 N.pl3   363 ARG402     -0.8000 DICT
   2981 N          44.3470   49.5870   54.3030 N.am    364 GLU403     -0.5000 BACKBONE|DICT|DIRECT
   2982 CA         43.7630   48.8850   53.1630 C.3     364 GLU403      0.1400 BACKBONE|DICT|DIRECT
   2983 C          44.5750   49.2900   51.9370 C.2     364 GLU403      0.5000 BACKBONE|DICT|DIRECT
   2984 O          45.3750   50.2210   52.0070 O.2     364 GLU403     -0.5000 BACKBONE|DICT|DIRECT
   2985 CB         42.2950   49.2950   52.9790 C.3     364 GLU403     -0.1200 DICT
   2986 CG         41.4170   49.0420   54.2050 C.3     364 GLU403     -0.2200 DICT
   2987 CD         41.0300   47.5760   54.3690 C.2     364 GLU403      0.7000 DICT
   2988 OE1        41.7990   46.6930   53.9250 O.co2   364 GLU403     -0.8000 DICT
   2989 OE2        39.9590   47.3050   54.9550 O.co2   364 GLU403     -0.8000 DICT
   2990 N          44.3810   48.5950   50.8190 N.am    365 GLY404     -0.5000 BACKBONE|DICT|DIRECT
   2991 CA         45.1160   48.9410   49.6130 C.3     365 GLY404      0.0800 BACKBONE|DICT|DIRECT
   2992 C          44.5530   50.2070   48.9970 C.2     365 GLY404      0.5000 BACKBONE|DICT|DIRECT
   2993 O          43.4410   50.6090   49.3430 O.2     365 GLY404     -0.5000 BACKBONE|DICT|DIRECT
   2994 N          45.3120   50.8480   48.1080 N.am    366 ALA405     -0.5000 BACKBONE|DICT|DIRECT
   2995 CA         44.8490   52.0710   47.4410 C.3     366 ALA405      0.1400 BACKBONE|DICT|DIRECT
   2996 C          43.3900   51.8190   47.0560 C.2     366 ALA405      0.5000 BACKBONE|DICT|DIRECT
   2997 O          42.5250   52.6720   47.2350 O.2     366 ALA405     -0.5000 BACKBONE|DICT|DIRECT
   2998 CB         45.7050   52.3530   46.2050 C.3     366 ALA405     -0.1800 DICT
   2999 N          43.1460   50.6410   46.4870 N.am    367 ASN406     -0.5000 BACKBONE|DICT|DIRECT
   3000 CA         41.8010   50.1680   46.1650 C.3     367 ASN406      0.1400 BACKBONE|DICT|DIRECT
   3001 C          41.9680   48.6490   46.1840 C.2     367 ASN406      0.5000 BACKBONE|DICT|DIRECT
   3002 O          43.0950   48.1580   46.1260 O.2     367 ASN406     -0.5000 BACKBONE|DICT|DIRECT
   3003 CB         41.2570   50.6980   44.8170 C.3     367 ASN406     -0.1200 DICT
   3004 CG         41.9690   50.1330   43.6030 C.2     367 ASN406      0.5000 DICT
   3005 ND2        42.2250   50.9980   42.6250 N.am    367 ASN406     -0.7600 DICT
   3006 OD1        42.2580   48.9430   43.5240 O.2     367 ASN406     -0.5000 DICT
   3007 N          40.8680   47.8890   46.3060 N.am    368 PRO407     -0.1400 BACKBONE|DICT|DIRECT
   3008 CA         40.9520   46.4260   46.3470 C.3     368 PRO407      0.0100 BACKBONE|DICT|DIRECT
   3009 C          41.7590   45.7900   45.2220 C.2     368 PRO407      0.5000 BACKBONE|DICT|DIRECT
   3010 O          42.3710   44.7380   45.4120 O.2     368 PRO407     -0.5000 BACKBONE|DICT|DIRECT
   3011 CB         39.4840   46.0020   46.3380 C.3     368 PRO407     -0.1200 DICT
   3012 CG         38.8350   47.1020   47.1070 C.3     368 PRO407     -0.1200 DICT
   3013 CD         39.4730   48.3300   46.4880 C.3     368 PRO407     -0.0500 DICT
   3014 N          41.7610   46.4330   44.0580 N.am    369 GLY408     -0.5000 BACKBONE|DICT|DIRECT
   3015 CA         42.5110   45.9160   42.9250 C.3     369 GLY408      0.0800 BACKBONE|DICT|DIRECT
   3016 C          44.0060   45.9090   43.1960 C.2     369 GLY408      0.5000 BACKBONE|DICT|DIRECT
   3017 O          44.6990   44.9500   42.8530 O.2     369 GLY408     -0.5000 BACKBONE|DICT|DIRECT
   3018 N          44.5070   46.9820   43.8040 N.am    370 PHE409     -0.5000 BACKBONE|DICT|DIRECT
   3019 CA         45.9320   47.0850   44.1320 C.3     370 PHE409      0.1400 BACKBONE|DICT|DIRECT
   3020 C          46.3820   45.9590   45.0580 C.2     370 PHE409      0.5000 BACKBONE|DICT|DIRECT
   3021 O          47.4710   45.4030   44.9030 O.2     370 PHE409     -0.5000 BACKBONE|DICT|DIRECT
   3022 CB         46.2320   48.4210   44.8190 C.3     370 PHE409     -0.0050 DICT
   3023 CG         46.3830   49.5680   43.8720 C.ar    370 PHE409     -0.1150 DICT
   3024 CD1        45.3600   49.9010   42.9900 C.ar    370 PHE409     -0.1150 DICT
   3025 CD2        47.5610   50.3100   43.8440 C.ar    370 PHE409     -0.1150 DICT
   3026 CE1        45.5150   50.9610   42.0920 C.ar    370 PHE409     -0.1150 DICT
   3027 CE2        47.7170   51.3640   42.9520 C.ar    370 PHE409     -0.1150 DICT
   3028 CZ         46.6960   51.6880   42.0770 C.ar    370 PHE409     -0.1150 DICT
   3029 N          45.5430   45.6400   46.0360 N.am    371 HIS410     -0.5000 BACKBONE|DICT|DIRECT
   3030 CA         45.8750   44.5920   46.9870 C.3     371 HIS410      0.1400 BACKBONE|DICT|DIRECT
   3031 C          46.0310   43.2430   46.2840 C.2     371 HIS410      0.5000 BACKBONE|DICT|DIRECT
   3032 O          46.9130   42.4560   46.6220 O.2     371 HIS410     -0.5000 BACKBONE|DICT|DIRECT
   3033 CB         44.7910   44.4950   48.0580 C.3     371 HIS410     -0.0050 DICT
   3034 CG         45.3260   44.3940   49.4530 C.2     371 HIS410      0.0150 DICT
   3035 CD2        45.1180   45.1680   50.5450 C.2     371 HIS410     -0.0150 DICT
   3036 ND1        46.1810   43.3880   49.8530 N.pl3   371 HIS410     -0.5700 DICT
   3037 CE1        46.4730   43.5460   51.1330 C.2     371 HIS410      0.2950 DICT
   3038 NE2        45.8420   44.6190   51.5770 N.2     371 HIS410     -0.4900 DICT
   3039 N          45.1400   42.9770   45.3220 N.am    372 GLU411     -0.5000 BACKBONE|DICT|DIRECT
   3040 CA         45.1320   41.7410   44.5520 C.3     372 GLU411      0.1400 BACKBONE|DICT|DIRECT
   3041 C          46.2840   41.6550   43.5320 C.2     372 GLU411      0.5000 BACKBONE|DICT|DIRECT
   3042 O          46.6500   40.5460   43.1490 O.2     372 GLU411     -0.5000 BACKBONE|DICT|DIRECT
   3043 CB         43.7360   41.5630   43.9170 C.3     372 GLU411     -0.1200 DICT
   3044 CG         42.5860   41.3720   44.9320 C.3     372 GLU411     -0.2200 DICT
   3045 CD         42.7740   40.1700   45.8500 C.2     372 GLU411      0.7000 DICT
   3046 OE1        43.2580   39.1470   45.3530 O.co2   372 GLU411     -0.8000 DICT
   3047 OE2        42.4200   40.2640   47.0400 O.co2   372 GLU411     -0.8000 DICT
   3048 N          46.8320   42.8050   43.1110 N.am    373 ALA412     -0.5000 BACKBONE|DICT|DIRECT
   3049 CA         47.8890   42.8630   42.1040 C.3     373 ALA412      0.1400 BACKBONE|DICT|DIRECT
   3050 C          49.3470   42.6630   42.5410 C.2     373 ALA412      0.5000 BACKBONE|DICT|DIRECT
   3051 O          50.1370   42.0710   41.8040 O.2     373 ALA412     -0.5000 BACKBONE|DICT|DIRECT
   3052 CB         47.7600   44.1780   41.3350 C.3     373 ALA412     -0.1800 DICT
   3053 N          49.7060   43.1550   43.7240 N.am    374 ILE413     -0.5000 BACKBONE|DICT|DIRECT
   3054 CA         51.0890   43.0700   44.2090 C.3     374 ILE413      0.1400 BACKBONE|DICT|DIRECT
   3055 C          51.7950   41.7270   44.0100 C.2     374 ILE413      0.5000 BACKBONE|DICT|DIRECT
   3056 O          52.8660   41.6680   43.4010 O.2     374 ILE413     -0.5000 BACKBONE|DICT|DIRECT
   3057 CB         51.1900   43.4480   45.7120 C.3     374 ILE413     -0.0600 DICT
   3058 CG1        50.5260   44.8070   45.9640 C.3     374 ILE413     -0.1200 DICT
   3059 CG2        52.6570   43.5040   46.1310 C.3     374 ILE413     -0.1800 DICT
   3060 CD1        51.0630   45.9340   45.0950 C.3     374 ILE413     -0.1800 DICT
   3061 N          51.2060   40.6630   44.5420 N.am    375 GLY414     -0.5000 BACKBONE|DICT|DIRECT
   3062 CA         51.7950   39.3430   44.4110 C.3     375 GLY414      0.0800 BACKBONE|DICT|DIRECT
   3063 C          51.8760   38.8620   42.9740 C.2     375 GLY414      0.5000 BACKBONE|DICT|DIRECT
   3064 O          52.8650   38.2530   42.5790 O.2     375 GLY414     -0.5000 BACKBONE|DICT|DIRECT
   3065 N          50.8210   39.1210   42.1960 N.am    376 ASP415     -0.5000 BACKBONE|DICT|DIRECT
   3066 CA         50.7540   38.7300   40.7930 C.3     376 ASP415      0.1400 BACKBONE|DICT|DIRECT
   3067 C          51.8680   39.3810   39.9730 C.2     376 ASP415      0.5000 BACKBONE|DICT|DIRECT
   3068 O          52.3650   38.7380   39.0540 O.2     376 ASP415     -0.5000 BACKBONE|DICT|DIRECT
   3069 CB         49.3820   38.9580   40.1360 C.3     376 ASP415     -0.2200 DICT
   3070 CG         48.2110   38.2340   40.7980 C.2     376 ASP415      0.7000 DICT
   3071 OD1        48.4710   37.2850   41.5650 O.co2   376 ASP415     -0.8000 DICT
   3072 OD2        47.0590   38.5770   40.4590 O.co2   376 ASP415     -0.8000 DICT
   3073 N          52.3100   40.5840   40.3750 N.am    377 VAL416     -0.5000 BACKBONE|DICT|DIRECT
   3074 CA         53.4040   41.2690   39.7050 C.3     377 VAL416      0.1400 BACKBONE|DICT|DIRECT
   3075 C          54.7010   40.4740   39.8100 C.2     377 VAL416      0.5000 BACKBONE|DICT|DIRECT
   3076 O          55.3460   40.2130   38.7980 O.2     377 VAL416     -0.5000 BACKBONE|DICT|DIRECT
   3077 CB         53.6260   42.6900   40.2720 C.3     377 VAL416     -0.0600 DICT
   3078 CG1        54.8940   43.2980   39.6650 C.3     377 VAL416     -0.1800 DICT
   3079 CG2        52.4250   43.5770   39.9460 C.3     377 VAL416     -0.1800 DICT
   3080 N          55.0860   40.0880   41.0250 N.am    378 LEU417     -0.5000 BACKBONE|DICT|DIRECT
   3081 CA         56.3150   39.3200   41.2010 C.3     378 LEU417      0.1400 BACKBONE|DICT|DIRECT
   3082 C          56.1760   37.9610   40.5180 C.2     378 LEU417      0.5000 BACKBONE|DICT|DIRECT
   3083 O          57.1170   37.4690   39.8930 O.2     378 LEU417     -0.5000 BACKBONE|DICT|DIRECT
   3084 CB         56.6340   39.1170   42.6890 C.3     378 LEU417     -0.1200 DICT
   3085 CG         57.3780   40.2380   43.4260 C.3     378 LEU417     -0.0600 DICT
   3086 CD1        56.5530   41.5150   43.4180 C.3     378 LEU417     -0.1800 DICT
   3087 CD2        57.6660   39.7910   44.8570 C.3     378 LEU417     -0.1800 DICT
   3088 N          54.9970   37.3610   40.6390 N.am    379 ALA418     -0.5000 BACKBONE|DICT|DIRECT
   3089 CA         54.7460   36.0610   40.0320 C.3     379 ALA418      0.1400 BACKBONE|DICT|DIRECT
   3090 C          54.9160   36.1040   38.5110 C.2     379 ALA418      0.5000 BACKBONE|DICT|DIRECT
   3091 O          55.1860   35.0760   37.8820 O.2     379 ALA418     -0.5000 BACKBONE|DICT|DIRECT
   3092 CB         53.3450   35.5760   40.3980 C.3     379 ALA418     -0.1800 DICT
   3093 N          54.7580   37.2850   37.9150 N.am    380 LEU419     -0.5000 BACKBONE|DICT|DIRECT
   3094 CA         54.9280   37.4070   36.4710 C.3     380 LEU419      0.1400 BACKBONE|DICT|DIRECT
   3095 C          56.4000   37.1260   36.1620 C.2     380 LEU419      0.5000 BACKBONE|DICT|DIRECT
   3096 O          56.7210   36.4000   35.2210 O.2     380 LEU419     -0.5000 BACKBONE|DICT|DIRECT
   3097 CB         54.5250   38.8110   35.9870 C.3     380 LEU419     -0.1200 DICT
   3098 CG         53.0240   39.0780   35.7790 C.3     380 LEU419     -0.0600 DICT
   3099 CD1        52.7650   40.5710   35.5570 C.3     380 LEU419     -0.1800 DICT
   3100 CD2        52.5280   38.2720   34.5850 C.3     380 LEU419     -0.1800 DICT
   3101 N          57.2920   37.6940   36.9660 N.am    381 SER420     -0.5000 BACKBONE|DICT|DIRECT
   3102 CA         58.7190   37.4680   36.7770 C.3     381 SER420      0.1400 BACKBONE|DICT|DIRECT
   3103 C          59.0710   36.0210   37.1250 C.2     381 SER420      0.5000 BACKBONE|DICT|DIRECT
   3104 O          59.8940   35.4040   36.4600 O.2     381 SER420     -0.5000 BACKBONE|DICT|DIRECT
   3105 CB         59.5400   38.4180   37.6550 C.3     381 SER420      0.1450 DICT
   3106 OG         59.4910   39.7450   37.1540 O.3     381 SER420     -0.6830 DICT
   3107 N          58.4430   35.4900   38.1700 N.am    382 VAL421     -0.5000 BACKBONE|DICT|DIRECT
   3108 CA         58.6880   34.1180   38.6010 C.3     382 VAL421      0.1400 BACKBONE|DICT|DIRECT
   3109 C          58.3560   33.1130   37.4980 C.2     382 VAL421      0.5000 BACKBONE|DICT|DIRECT
   3110 O          59.0430   32.1030   37.3430 O.2     382 VAL421     -0.5000 BACKBONE|DICT|DIRECT
   3111 CB         57.8290   33.7580   39.8280 C.3     382 VAL421     -0.0600 DICT
   3112 CG1        58.0100   32.2920   40.1820 C.3     382 VAL421     -0.1800 DICT
   3113 CG2        58.2090   34.6390   41.0060 C.3     382 VAL421     -0.1800 DICT
   3114 N          57.2980   33.4040   36.7420 N.am    383 SER422     -0.5000 BACKBONE|DICT|DIRECT
   3115 CA         56.8310   32.5270   35.6700 C.3     383 SER422      0.1400 BACKBONE|DICT|DIRECT
   3116 C          57.6980   32.4910   34.4180 C.2     383 SER422      0.5000 BACKBONE|DICT|DIRECT
   3117 O          57.5200   31.6200   33.5640 O.2     383 SER422     -0.5000 BACKBONE|DICT|DIRECT
   3118 CB         55.4000   32.9100   35.2770 C.3     383 SER422      0.1450 DICT
   3119 OG         54.5150   32.7390   36.3720 O.3     383 SER422     -0.6830 DICT
   3120 N          58.6290   33.4300   34.2980 N.am    384 THR423     -0.5000 BACKBONE|DICT|DIRECT
   3121 CA         59.4860   33.4600   33.1220 C.3     384 THR423      0.1400 BACKBONE|DICT|DIRECT
   3122 C          60.3580   32.2130   33.0400 C.2     384 THR423      0.5000 BACKBONE|DICT|DIRECT
   3123 O          60.8400   31.7020   34.0560 O.2     384 THR423     -0.5000 BACKBONE|DICT|DIRECT
   3124 CB         60.3980   34.7010   33.1070 C.3     384 THR423      0.2050 DICT
   3125 CG2        59.5590   35.9740   33.0900 C.3     384 THR423     -0.1800 DICT
   3126 OG1        61.2460   34.6920   34.2630 O.3     384 THR423     -0.6830 DICT
   3127 N          60.5670   31.7000   31.8180 N.am    385 PRO424     -0.1400 BACKBONE|DICT|DIRECT
   3128 CA         61.3900   30.5050   31.6300 C.3     385 PRO424      0.0100 BACKBONE|DICT|DIRECT
   3129 C          62.7240   30.6410   32.3520 C.2     385 PRO424      0.5000 BACKBONE|DICT|DIRECT
   3130 O          63.1390   29.7400   33.0800 O.2     385 PRO424     -0.5000 BACKBONE|DICT|DIRECT
   3131 CB         61.5450   30.4340   30.1150 C.3     385 PRO424     -0.1200 DICT
   3132 CG         60.2280   30.9770   29.6320 C.3     385 PRO424     -0.1200 DICT
   3133 CD         60.0430   32.1870   30.5280 C.3     385 PRO424     -0.0500 DICT
   3134 N          63.3800   31.7830   32.1660 N.am    386 LYS425     -0.5000 BACKBONE|DICT|DIRECT
   3135 CA         64.6650   32.0240   32.8030 C.3     386 LYS425      0.1400 BACKBONE|DICT|DIRECT
   3136 C          64.6000   31.8870   34.3150 C.2     386 LYS425      0.5000 BACKBONE|DICT|DIRECT
   3137 O          65.4900   31.2920   34.9250 O.2     386 LYS425     -0.5000 BACKBONE|DICT|DIRECT
   3138 CB         65.1980   33.4110   32.4350 C.3     386 LYS425     -0.1200 DICT
   3139 CG         66.2990   33.3690   31.3880 C.3     386 LYS425     -0.1200 DICT
   3140 CD         67.5530   32.7020   31.9480 C.3     386 LYS425     -0.1200 DICT
   3141 CE         68.4730   32.2030   30.8390 C.3     386 LYS425      0.1900 DICT
   3142 NZ         67.8500   31.0840   30.0700 N.4     386 LYS425     -0.3000 DICT
   3143 N          63.5550   32.4290   34.9290 N.am    387 HIS426     -0.5000 BACKBONE|DICT|DIRECT
   3144 CA         63.4520   32.3250   36.3750 C.3     387 HIS426      0.1400 BACKBONE|DICT|DIRECT
   3145 C          63.1480   30.8920   36.8070 C.2     387 HIS426      0.5000 BACKBONE|DICT|DIRECT
   3146 O          63.7240   30.3930   37.7760 O.2     387 HIS426     -0.5000 BACKBONE|DICT|DIRECT
   3147 CB         62.3760   33.2580   36.9280 C.3     387 HIS426     -0.0050 DICT
   3148 CG         62.4080   33.3710   38.4190 C.2     387 HIS426      0.0150 DICT
   3149 CD2        61.7460   32.6830   39.3800 C.2     387 HIS426     -0.0150 DICT
   3150 ND1        63.2730   34.2150   39.0810 N.pl3   387 HIS426     -0.5700 DICT
   3151 CE1        63.1450   34.0400   40.3840 C.2     387 HIS426      0.2950 DICT
   3152 NE2        62.2250   33.1150   40.5920 N.2     387 HIS426     -0.4900 DICT
   3153 N          62.2400   30.2320   36.0970 N.am    388 LEU427     -0.5000 BACKBONE|DICT|DIRECT
   3154 CA         61.8870   28.8550   36.4270 C.3     388 LEU427      0.1400 BACKBONE|DICT|DIRECT
   3155 C          63.1220   27.9710   36.2790 C.2     388 LEU427      0.5000 BACKBONE|DICT|DIRECT
   3156 O          63.3550   27.0600   37.0750 O.2     388 LEU427     -0.5000 BACKBONE|DICT|DIRECT
   3157 CB         60.7700   28.3530   35.5100 C.3     388 LEU427     -0.1200 DICT
   3158 CG         59.3770   28.9440   35.7400 C.3     388 LEU427     -0.0600 DICT
   3159 CD1        58.4420   28.4650   34.6530 C.3     388 LEU427     -0.1800 DICT
   3160 CD2        58.8610   28.5360   37.1130 C.3     388 LEU427     -0.1800 DICT
   3161 N          63.9210   28.2490   35.2590 N.am    389 HIS428     -0.5000 BACKBONE|DICT|DIRECT
   3162 CA         65.1310   27.4720   35.0450 C.3     389 HIS428      0.1400 BACKBONE|DICT|DIRECT
   3163 C          66.0940   27.6570   36.2220 C.2     389 HIS428      0.5000 BACKBONE|DICT|DIRECT
   3164 O          66.7670   26.7140   36.6350 O.2     389 HIS428     -0.5000 BACKBONE|DICT|DIRECT
   3165 CB         65.8020   27.8880   33.7320 C.3     389 HIS428     -0.0050 DICT
   3166 CG         67.0960   27.1840   33.4700 C.2     389 HIS428      0.0150 DICT
   3167 CD2        67.3860   26.1100   32.6980 C.2     389 HIS428     -0.0150 DICT
   3168 ND1        68.2750   27.5410   34.0880 N.pl3   389 HIS428     -0.5700 DICT
   3169 CE1        69.2360   26.7160   33.7090 C.2     389 HIS428      0.2950 DICT
   3170 NE2        68.7230   25.8380   32.8660 N.2     389 HIS428     -0.4900 DICT
   3171 N          66.1520   28.8680   36.7680 N.am    390 SER429     -0.5000 BACKBONE|DICT|DIRECT
   3172 CA         67.0420   29.1420   37.8940 C.3     390 SER429      0.1400 BACKBONE|DICT|DIRECT
   3173 C          66.5850   28.3890   39.1410 C.2     390 SER429      0.5000 BACKBONE|DICT|DIRECT
   3174 O          67.3580   28.1870   40.0730 O.2     390 SER429     -0.5000 BACKBONE|DICT|DIRECT
   3175 CB         67.0930   30.6450   38.1890 C.3     390 SER429      0.1450 DICT
   3176 OG         65.8900   31.1000   38.7830 O.3     390 SER429     -0.6830 DICT
   3177 N          65.3160   27.9950   39.1550 N.am    391 LEU430     -0.5000 BACKBONE|DICT|DIRECT
   3178 CA         64.7480   27.2490   40.2730 C.3     391 LEU430      0.1400 BACKBONE|DICT|DIRECT
   3179 C          64.8440   25.7640   39.9380 C.2     391 LEU430      0.5000 BACKBONE|DICT|DIRECT
   3180 O          64.3370   24.9080   40.6640 O.2     391 LEU430     -0.5000 BACKBONE|DICT|DIRECT
   3181 CB         63.2830   27.6390   40.4760 C.3     391 LEU430     -0.1200 DICT
   3182 CG         62.9820   29.0460   41.0030 C.3     391 LEU430     -0.0600 DICT
   3183 CD1        61.4910   29.3270   40.8780 C.3     391 LEU430     -0.1800 DICT
   3184 CD2        63.4300   29.1560   42.4550 C.3     391 LEU430     -0.1800 DICT
   3185 N          65.5040   25.4810   38.8210 N.am    392 ASN431     -0.5000 BACKBONE|DICT|DIRECT
   3186 CA         65.6880   24.1220   38.3290 C.3     392 ASN431      0.1400 BACKBONE|DICT|DIRECT
   3187 C          64.3510   23.4460   38.0130 C.2     392 ASN431      0.5000 BACKBONE|DICT|DIRECT
   3188 O          64.1870   22.2450   38.2220 O.2     392 ASN431     -0.5000 BACKBONE|DICT|DIRECT
   3189 CB         66.4670   23.2860   39.3490 C.3     392 ASN431     -0.1200 DICT
   3190 CG         67.1330   22.0810   38.7190 C.2     392 ASN431      0.5000 DICT
   3191 ND2        66.9240   20.9090   39.3050 N.am    392 ASN431     -0.7600 DICT
   3192 OD1        67.8330   22.2040   37.7160 O.2     392 ASN431     -0.5000 DICT
   3193 N          63.3980   24.2200   37.5040 N.am    393 LEU432     -0.5000 BACKBONE|DICT|DIRECT
   3194 CA         62.0900   23.6750   37.1620 C.3     393 LEU432      0.1400 BACKBONE|DICT|DIRECT
   3195 C          61.8860   23.6550   35.6530 C.2     393 LEU432      0.5000 BACKBONE|DICT|DIRECT
   3196 O          60.8860   23.1330   35.1630 O.2     393 LEU432     -0.5000 BACKBONE|DICT|DIRECT
   3197 CB         60.9830   24.4850   37.8420 C.3     393 LEU432     -0.1200 DICT
   3198 CG         61.0390   24.4970   39.3750 C.3     393 LEU432     -0.0600 DICT
   3199 CD1        59.8950   25.3370   39.9160 C.3     393 LEU432     -0.1800 DICT
   3200 CD2        60.9610   23.0710   39.9140 C.3     393 LEU432     -0.1800 DICT
   3201 N          62.8410   24.2270   34.9240 N.am    394 LEU433     -0.5000 BACKBONE|DICT|DIRECT
   3202 CA         62.8050   24.2620   33.4610 C.3     394 LEU433      0.1400 BACKBONE|DICT|DIRECT
   3203 C          64.1990   24.0190   32.8940 C.2     394 LEU433      0.5000 BACKBONE|DICT|DIRECT
   3204 O          65.1980   24.1710   33.5940 O.2     394 LEU433     -0.5000 BACKBONE|DICT|DIRECT
   3205 CB         62.2980   25.6130   32.9430 C.3     394 LEU433     -0.1200 DICT
   3206 CG         60.7940   25.8860   32.9170 C.3     394 LEU433     -0.0600 DICT
   3207 CD1        60.5420   27.1660   32.1300 C.3     394 LEU433     -0.1800 DICT
   3208 CD2        60.0600   24.7200   32.2700 C.3     394 LEU433     -0.1800 DICT
   3209 N          64.2570   23.6500   31.6190 N.am    395 SER434     -0.5000 BACKBONE|DICT|DIRECT
   3210 CA         65.5280   23.3950   30.9490 C.3     395 SER434      0.2536 BACKBONE|DICT|DIRECT
   3211 C          65.6440   24.2160   29.6670 C.2     395 SER434      0.3364 BACKBONE|DICT|DIRECT
   3212 O          65.7970   25.4380   29.7090 O.2     395 SER434     -0.4500 BACKBONE|DICT|DIRECT
   3213 CB         65.6590   21.9070   30.6230 C.3     395 SER434      0.1450 DICT
   3214 OG         64.5340   21.4520   29.8920 O.3     395 SER434     -0.6830 DICT
   3215 N          64.7000   31.3730   21.3230 N.am    396 SER439     -0.9439 BACKBONE|DICT|DIRECT
   3216 CA         63.8990   30.6860   20.3230 C.3     396 SER439      0.1639 BACKBONE|DICT|DIRECT
   3217 C          62.4680   31.1840   20.3170 C.2     396 SER439      0.5000 BACKBONE|DICT|DIRECT
   3218 O          61.7470   31.0380   21.3070 O.2     396 SER439     -0.5000 BACKBONE|DICT|DIRECT
   3219 CB         63.9140   29.1860   20.6040 C.3     396 SER439      0.1450 DICT
   3220 OG         65.0080   28.5710   19.9130 O.3     396 SER439     -0.6830 DICT
   3221 N          62.0540   31.7760   19.2010 N.am    397 ASP440     -0.5000 BACKBONE|DICT|DIRECT
   3222 CA         60.7050   32.3130   19.0780 C.3     397 ASP440      0.1400 BACKBONE|DICT|DIRECT
   3223 C          59.6330   31.2780   19.3840 C.2     397 ASP440      0.5000 BACKBONE|DICT|DIRECT
   3224 O          58.5980   31.6100   19.9560 O.2     397 ASP440     -0.5000 BACKBONE|DICT|DIRECT
   3225 CB         60.4830   32.8840   17.6760 C.3     397 ASP440     -0.2200 DICT
   3226 CG         61.4570   33.9970   17.3450 C.2     397 ASP440      0.7000 DICT
   3227 OD1        61.5610   34.9500   18.1490 O.co2   397 ASP440     -0.8000 DICT
   3228 OD2        62.1190   33.9190   16.2870 O.co2   397 ASP440     -0.8000 DICT
   3229 N          59.8790   30.0250   19.0140 N.am    398 GLU441     -0.5000 BACKBONE|DICT|DIRECT
   3230 CA         58.9020   28.9770   19.2690 C.3     398 GLU441      0.1400 BACKBONE|DICT|DIRECT
   3231 C          58.7020   28.7730   20.7660 C.2     398 GLU441      0.5000 BACKBONE|DICT|DIRECT
   3232 O          57.5730   28.6020   21.2240 O.2     398 GLU441     -0.5000 BACKBONE|DICT|DIRECT
   3233 CB         59.3210   27.6660   18.5980 C.3     398 GLU441     -0.1200 DICT
   3234 CG         59.3580   27.7630   17.0840 C.3     398 GLU441     -0.2200 DICT
   3235 CD         59.4020   26.4100   16.4060 C.2     398 GLU441      0.7000 DICT
   3236 OE1        59.6070   25.3950   17.1070 O.co2   398 GLU441     -0.8000 DICT
   3237 OE2        59.2330   26.3660   15.1680 O.co2   398 GLU441     -0.8000 DICT
   3238 N          59.7910   28.7870   21.5280 N.am    399 HIS442     -0.5000 BACKBONE|DICT|DIRECT
   3239 CA         59.6740   28.6280   22.9690 C.3     399 HIS442      0.1400 BACKBONE|DICT|DIRECT
   3240 C          59.0280   29.8910   23.5040 C.2     399 HIS442      0.5000 BACKBONE|DICT|DIRECT
   3241 O          58.3120   29.8690   24.5020 O.2     399 HIS442     -0.5000 BACKBONE|DICT|DIRECT
   3242 CB         61.0460   28.4440   23.6180 C.3     399 HIS442     -0.0050 DICT
   3243 CG         61.5380   27.0300   23.6070 C.2     399 HIS442      0.0150 DICT
   3244 CD2        61.3300   26.0090   24.4730 C.2     399 HIS442     -0.0150 DICT
   3245 ND1        62.3320   26.5220   22.6020 N.pl3   399 HIS442     -0.5700 DICT
   3246 CE1        62.5940   25.2510   22.8500 C.2     399 HIS442      0.2950 DICT
   3247 NE2        61.9980   24.9150   23.9790 N.2     399 HIS442     -0.4900 DICT
   3248 N          59.2820   30.9950   22.8140 N.am    400 ASP443     -0.5000 BACKBONE|DICT|DIRECT
   3249 CA         58.7460   32.2800   23.2110 C.3     400 ASP443      0.1400 BACKBONE|DICT|DIRECT
   3250 C          57.2270   32.3380   23.0440 C.2     400 ASP443      0.5000 BACKBONE|DICT|DIRECT
   3251 O          56.5180   32.8300   23.9270 O.2     400 ASP443     -0.5000 BACKBONE|DICT|DIRECT
   3252 CB         59.4080   33.3820   22.3910 C.3     400 ASP443     -0.2200 DICT
   3253 CG         59.3180   34.7270   23.0610 C.2     400 ASP443      0.7000 DICT
   3254 OD1        59.7530   34.8260   24.2270 O.co2   400 ASP443     -0.8000 DICT
   3255 OD2        58.8170   35.6780   22.4290 O.co2   400 ASP443     -0.8000 DICT
   3256 N          56.7300   31.8370   21.9140 N.am    401 ILE444     -0.5000 BACKBONE|DICT|DIRECT
   3257 CA         55.2960   31.8420   21.6560 C.3     401 ILE444      0.1400 BACKBONE|DICT|DIRECT
   3258 C          54.5900   30.8390   22.5700 C.2     401 ILE444      0.5000 BACKBONE|DICT|DIRECT
   3259 O          53.4610   31.0780   22.9970 O.2     401 ILE444     -0.5000 BACKBONE|DICT|DIRECT
   3260 CB         54.9810   31.5220   20.1660 C.3     401 ILE444     -0.0600 DICT
   3261 CG1        55.4790   32.6640   19.2740 C.3     401 ILE444     -0.1200 DICT
   3262 CG2        53.4810   31.3450   19.9590 C.3     401 ILE444     -0.1800 DICT
   3263 CD1        54.8610   34.0270   19.6020 C.3     401 ILE444     -0.1800 DICT
   3264 N          55.2490   29.7200   22.8680 N.am    402 ASN445     -0.5000 BACKBONE|DICT|DIRECT
   3265 CA         54.6560   28.7280   23.7590 C.3     402 ASN445      0.1400 BACKBONE|DICT|DIRECT
   3266 C          54.4920   29.3640   25.1410 C.2     402 ASN445      0.5000 BACKBONE|DICT|DIRECT
   3267 O          53.4620   29.2000   25.7920 O.2     402 ASN445     -0.5000 BACKBONE|DICT|DIRECT
   3268 CB         55.5430   27.4850   23.8960 C.3     402 ASN445     -0.1200 DICT
   3269 CG         55.4390   26.5420   22.7070 C.2     402 ASN445      0.5000 DICT
   3270 ND2        56.4100   25.6440   22.5870 N.am    402 ASN445     -0.7600 DICT
   3271 OD1        54.4910   26.6030   21.9220 O.2     402 ASN445     -0.5000 DICT
   3272 N          55.5190   30.0820   25.5910 N.am    403 PHE446     -0.5000 BACKBONE|DICT|DIRECT
   3273 CA         55.4610   30.7360   26.8990 C.3     403 PHE446      0.1400 BACKBONE|DICT|DIRECT
   3274 C          54.3140   31.7390   26.9410 C.2     403 PHE446      0.5000 BACKBONE|DICT|DIRECT
   3275 O          53.5210   31.7520   27.8840 O.2     403 PHE446     -0.5000 BACKBONE|DICT|DIRECT
   3276 CB         56.7750   31.4590   27.1980 C.3     403 PHE446     -0.0050 DICT
   3277 CG         56.6940   32.4090   28.3610 C.ar    403 PHE446     -0.1150 DICT
   3278 CD1        56.4790   31.9380   29.6510 C.ar    403 PHE446     -0.1150 DICT
   3279 CD2        56.8290   33.7800   28.1630 C.ar    403 PHE446     -0.1150 DICT
   3280 CE1        56.4020   32.8190   30.7320 C.ar    403 PHE446     -0.1150 DICT
   3281 CE2        56.7520   34.6690   29.2360 C.ar    403 PHE446     -0.1150 DICT
   3282 CZ         56.5390   34.1850   30.5230 C.ar    403 PHE446     -0.1150 DICT
   3283 N          54.2260   32.5800   25.9150 N.am    404 LEU447     -0.5000 BACKBONE|DICT|DIRECT
   3284 CA         53.1700   33.5810   25.8500 C.3     404 LEU447      0.1400 BACKBONE|DICT|DIRECT
   3285 C          51.8000   32.9220   25.8700 C.2     404 LEU447      0.5000 BACKBONE|DICT|DIRECT
   3286 O          50.8640   33.4420   26.4750 O.2     404 LEU447     -0.5000 BACKBONE|DICT|DIRECT
   3287 CB         53.3230   34.4440   24.5890 C.3     404 LEU447     -0.1200 DICT
   3288 CG         54.4420   35.4900   24.6460 C.3     404 LEU447     -0.0600 DICT
   3289 CD1        54.5710   36.1830   23.3010 C.3     404 LEU447     -0.1800 DICT
   3290 CD2        54.1370   36.5050   25.7450 C.3     404 LEU447     -0.1800 DICT
   3291 N          51.6840   31.7750   25.2070 N.am    405 MET448     -0.5000 BACKBONE|DICT|DIRECT
   3292 CA         50.4200   31.0450   25.1700 C.3     405 MET448      0.1400 BACKBONE|DICT|DIRECT
   3293 C          50.0650   30.5560   26.5760 C.2     405 MET448      0.5000 BACKBONE|DICT|DIRECT
   3294 O          48.9110   30.6140   26.9920 O.2     405 MET448     -0.5000 BACKBONE|DICT|DIRECT
   3295 CB         50.5200   29.8490   24.2200 C.3     405 MET448     -0.1200 DICT
   3296 CG         49.2910   28.9570   24.2240 C.3     405 MET448      0.0475 DICT
   3297 SD         47.7780   29.8750   23.8870 S.3     405 MET448     -0.3350 DICT
   3298 CE         47.9470   30.1700   22.1520 C.3     405 MET448     -0.0125 DICT
   3299 N          51.0630   30.0690   27.3020 N.am    406 LYS449     -0.5000 BACKBONE|DICT|DIRECT
   3300 CA         50.8430   29.5880   28.6630 C.3     406 LYS449      0.1400 BACKBONE|DICT|DIRECT
   3301 C          50.3820   30.7490   29.5520 C.2     406 LYS449      0.5000 BACKBONE|DICT|DIRECT
   3302 O          49.4690   30.6030   30.3590 O.2     406 LYS449     -0.5000 BACKBONE|DICT|DIRECT
   3303 CB         52.1340   28.9820   29.2160 C.3     406 LYS449     -0.1200 DICT
   3304 CG         52.0160   28.4040   30.6160 C.3     406 LYS449     -0.1200 DICT
   3305 CD         51.1330   27.1630   30.6460 C.3     406 LYS449     -0.1200 DICT
   3306 CE         51.1040   26.5420   32.0400 C.3     406 LYS449      0.1900 DICT
   3307 NZ         50.2650   25.3080   32.0880 N.4     406 LYS449     -0.3000 DICT
   3308 N          51.0120   31.9060   29.3950 N.am    407 MET450     -0.5000 BACKBONE|DICT|DIRECT
   3309 CA         50.6430   33.0740   30.1860 C.3     407 MET450      0.1400 BACKBONE|DICT|DIRECT
   3310 C          49.2450   33.5620   29.8080 C.2     407 MET450      0.5000 BACKBONE|DICT|DIRECT
   3311 O          48.4580   33.9540   30.6690 O.2     407 MET450     -0.5000 BACKBONE|DICT|DIRECT
   3312 CB         51.6540   34.2060   29.9730 C.3     407 MET450     -0.1200 DICT
   3313 CG         53.0390   33.9440   30.5290 C.3     407 MET450      0.0475 DICT
   3314 SD         53.0360   33.5520   32.2940 S.3     407 MET450     -0.3350 DICT
   3315 CE         52.5690   35.1270   33.0050 C.3     407 MET450     -0.0125 DICT
   3316 N          48.9380   33.5270   28.5170 N.am    408 ALA451     -0.5000 BACKBONE|DICT|DIRECT
   3317 CA         47.6420   33.9810   28.0210 C.3     408 ALA451      0.1400 BACKBONE|DICT|DIRECT
   3318 C          46.4840   33.1150   28.5190 C.2     408 ALA451      0.5000 BACKBONE|DICT|DIRECT
   3319 O          45.4170   33.6300   28.8520 O.2     408 ALA451     -0.5000 BACKBONE|DICT|DIRECT
   3320 CB         47.6500   34.0060   26.4970 C.3     408 ALA451     -0.1800 DICT
   3321 N          46.6940   31.8010   28.5610 N.am    409 LEU452     -0.5000 BACKBONE|DICT|DIRECT
   3322 CA         45.6550   30.8820   29.0110 C.3     409 LEU452      0.1400 BACKBONE|DICT|DIRECT
   3323 C          45.1910   31.2400   30.4200 C.2     409 LEU452      0.5000 BACKBONE|DICT|DIRECT
   3324 O          44.0570   30.9590   30.8030 O.2     409 LEU452     -0.5000 BACKBONE|DICT|DIRECT
   3325 CB         46.1720   29.4370   28.9580 C.3     409 LEU452     -0.1200 DICT
   3326 CG         46.3920   28.8960   27.5330 C.3     409 LEU452     -0.0600 DICT
   3327 CD1        47.0490   27.5260   27.5880 C.3     409 LEU452     -0.1800 DICT
   3328 CD2        45.0500   28.8040   26.8110 C.3     409 LEU452     -0.1800 DICT
   3329 N          46.0640   31.8770   31.1870 N.am    410 ASP453     -0.5000 BACKBONE|DICT|DIRECT
   3330 CA         45.7110   32.2790   32.5440 C.3     410 ASP453      0.1400 BACKBONE|DICT|DIRECT
   3331 C          45.2130   33.7250   32.5800 C.2     410 ASP453      0.5000 BACKBONE|DICT|DIRECT
   3332 O          44.0610   33.9830   32.9180 O.2     410 ASP453     -0.5000 BACKBONE|DICT|DIRECT
   3333 CB         46.9210   32.1140   33.4760 C.3     410 ASP453     -0.2200 DICT
   3334 CG         46.6820   32.6990   34.8680 C.2     410 ASP453      0.7000 DICT
   3335 OD1        45.6210   32.4270   35.4670 O.co2   410 ASP453     -0.8000 DICT
   3336 OD2        47.5630   33.4250   35.3760 O.co2   410 ASP453     -0.8000 DICT
   3337 N          46.0740   34.6560   32.1840 N.am    411 LYS454     -0.5000 BACKBONE|DICT|DIRECT
   3338 CA         45.7560   36.0780   32.2250 C.3     411 LYS454      0.1400 BACKBONE|DICT|DIRECT
   3339 C          44.6740   36.6070   31.2810 C.2     411 LYS454      0.5000 BACKBONE|DICT|DIRECT
   3340 O          43.8030   37.3570   31.7140 O.2     411 LYS454     -0.5000 BACKBONE|DICT|DIRECT
   3341 CB         47.0430   36.8860   32.0330 C.3     411 LYS454     -0.1200 DICT
   3342 CG         48.1420   36.5390   33.0360 C.3     411 LYS454     -0.1200 DICT
   3343 CD         47.6870   36.7670   34.4790 C.3     411 LYS454     -0.1200 DICT
   3344 CE         48.8270   36.5010   35.4520 C.3     411 LYS454      0.1900 DICT
   3345 NZ         48.4480   36.7710   36.8700 N.4     411 LYS454     -0.3000 DICT
   3346 N          44.7270   36.2350   30.0040 N.am    412 ILE455     -0.5000 BACKBONE|DICT|DIRECT
   3347 CA         43.7310   36.7140   29.0440 C.3     412 ILE455      0.1400 BACKBONE|DICT|DIRECT
   3348 C          42.3700   36.0360   29.2210 C.2     412 ILE455      0.5000 BACKBONE|DICT|DIRECT
   3349 O          41.3240   36.6830   29.1620 O.2     412 ILE455     -0.5000 BACKBONE|DICT|DIRECT
   3350 CB         44.2120   36.5000   27.5840 C.3     412 ILE455     -0.0600 DICT
   3351 CG1        45.4980   37.2930   27.3320 C.3     412 ILE455     -0.1200 DICT
   3352 CG2        43.1250   36.9330   26.6020 C.3     412 ILE455     -0.1800 DICT
   3353 CD1        45.3540   38.7870   27.5300 C.3     412 ILE455     -0.1800 DICT
   3354 N          42.3750   34.7280   29.4440 N.am    413 ALA456     -0.5000 BACKBONE|DICT|DIRECT
   3355 CA         41.1160   34.0140   29.6210 C.3     413 ALA456      0.1400 BACKBONE|DICT|DIRECT
   3356 C          40.3550   34.5300   30.8390 C.2     413 ALA456      0.5000 BACKBONE|DICT|DIRECT
   3357 O          39.1210   34.5300   30.8650 O.2     413 ALA456     -0.5000 BACKBONE|DICT|DIRECT
   3358 CB         41.3780   32.5130   29.7600 C.3     413 ALA456     -0.1800 DICT
   3359 N          41.0980   34.9580   31.8670 N.am    414 PHE457     -0.5000 BACKBONE|DICT|DIRECT
   3360 CA         40.5270   35.4540   33.1080 C.3     414 PHE457      0.1400 BACKBONE|DICT|DIRECT
   3361 C          39.8210   36.8080   32.9640 C.2     414 PHE457      0.5000 BACKBONE|DICT|DIRECT
   3362 O          38.8770   37.0350   33.7200 O.2     414 PHE457     -0.5000 BACKBONE|DICT|DIRECT
   3363 CB         41.6010   35.4280   34.2080 C.3     414 PHE457     -0.0050 DICT
   3364 CG         41.1190   35.7570   35.6040 C.ar    414 PHE457     -0.1150 DICT
   3365 CD1        40.4060   34.7900   36.3370 C.ar    414 PHE457     -0.1150 DICT
   3366 CD2        41.2530   37.0560   36.1280 C.ar    414 PHE457     -0.1150 DICT
   3367 CE1        39.8980   35.1080   37.5840 C.ar    414 PHE457     -0.1150 DICT
   3368 CE2        40.7950   37.3380   37.4030 C.ar    414 PHE457     -0.1150 DICT
   3369 CZ         40.0970   36.3740   38.1180 C.ar    414 PHE457     -0.1150 DICT
   3370 N          40.2160   37.6490   31.9850 N.am    415 ILE458     -0.5000 BACKBONE|DICT|DIRECT
   3371 CA         39.6380   38.9760   31.7940 C.3     415 ILE458      0.1400 BACKBONE|DICT|DIRECT
   3372 C          38.1090   38.9630   31.6920 C.2     415 ILE458      0.5000 BACKBONE|DICT|DIRECT
   3373 O          37.4280   39.6230   32.4780 O.2     415 ILE458     -0.5000 BACKBONE|DICT|DIRECT
   3374 CB         40.2590   39.6690   30.5590 C.3     415 ILE458     -0.0600 DICT
   3375 CG1        41.7070   40.0590   30.8670 C.3     415 ILE458     -0.1200 DICT
   3376 CG2        39.4600   40.9220   30.1760 C.3     415 ILE458     -0.1800 DICT
   3377 CD1        41.8390   41.1620   31.9240 C.3     415 ILE458     -0.1800 DICT
   3378 N          37.5460   38.2090   30.7340 N.am    416 PRO459     -0.1400 BACKBONE|DICT|DIRECT
   3379 CA         36.0840   38.2020   30.6400 C.3     416 PRO459      0.0100 BACKBONE|DICT|DIRECT
   3380 C          35.3740   37.6060   31.8520 C.2     416 PRO459      0.5000 BACKBONE|DICT|DIRECT
   3381 O          34.3130   38.0900   32.2480 O.2     416 PRO459     -0.5000 BACKBONE|DICT|DIRECT
   3382 CB         35.8200   37.4220   29.3550 C.3     416 PRO459     -0.1200 DICT
   3383 CG         37.0170   36.5280   29.2470 C.3     416 PRO459     -0.1200 DICT
   3384 CD         38.1490   37.4190   29.6470 C.3     416 PRO459     -0.0500 DICT
   3385 N          35.9520   36.5370   32.4350 N.am    417 PHE460     -0.5000 BACKBONE|DICT|DIRECT
   3386 CA         35.4280   35.8780   33.6380 C.3     417 PHE460      0.1400 BACKBONE|DICT|DIRECT
   3387 C          35.3300   36.8720   34.7950 C.2     417 PHE460      0.5000 BACKBONE|DICT|DIRECT
   3388 O          34.2640   37.0300   35.3890 O.2     417 PHE460     -0.5000 BACKBONE|DICT|DIRECT
   3389 CB         36.2930   34.6640   34.0580 C.3     417 PHE460     -0.0050 DICT
   3390 CG         35.7610   33.9080   35.2710 C.ar    417 PHE460     -0.1150 DICT
   3391 CD1        34.7350   32.9530   35.1130 C.ar    417 PHE460     -0.1150 DICT
   3392 CD2        36.1350   34.2840   36.5810 C.ar    417 PHE460     -0.1150 DICT
   3393 CE1        34.1500   32.3560   36.2190 C.ar    417 PHE460     -0.1150 DICT
   3394 CE2        35.5360   33.6750   37.6760 C.ar    417 PHE460     -0.1150 DICT
   3395 CZ         34.5530   32.7120   37.4970 C.ar    417 PHE460     -0.1150 DICT
   3396 N          36.4430   37.5700   35.0400 N.am    418 SER461     -0.5000 BACKBONE|DICT|DIRECT
   3397 CA         36.5400   38.5040   36.1530 C.3     418 SER461      0.1400 BACKBONE|DICT|DIRECT
   3398 C          35.6230   39.7180   35.9670 C.2     418 SER461      0.5000 BACKBONE|DICT|DIRECT
   3399 O          35.2000   40.3470   36.9400 O.2     418 SER461     -0.5000 BACKBONE|DICT|DIRECT
   3400 CB         37.9880   38.9550   36.3270 C.3     418 SER461      0.1450 DICT
   3401 OG         38.4190   39.6980   35.2090 O.3     418 SER461     -0.6830 DICT
   3402 N          35.3210   40.0450   34.7170 N.am    419 TYR462     -0.5000 BACKBONE|DICT|DIRECT
   3403 CA         34.4460   41.1700   34.4170 C.3     419 TYR462      0.1400 BACKBONE|DICT|DIRECT
   3404 C          32.9840   40.7840   34.6700 C.2     419 TYR462      0.5000 BACKBONE|DICT|DIRECT
   3405 O          32.1990   41.5550   35.2290 O.2     419 TYR462     -0.5000 BACKBONE|DICT|DIRECT
   3406 CB         34.6210   41.5760   32.9520 C.3     419 TYR462     -0.0050 DICT
   3407 CG         33.9100   42.8560   32.5830 C.ar    419 TYR462     -0.1150 DICT
   3408 CD1        34.2940   44.0730   33.1430 C.ar    419 TYR462     -0.1150 DICT
   3409 CD2        32.8470   42.8480   31.6810 C.ar    419 TYR462     -0.1150 DICT
   3410 CE1        33.6320   45.2590   32.8110 C.ar    419 TYR462     -0.1150 DICT
   3411 CE2        32.1810   44.0180   31.3470 C.ar    419 TYR462     -0.1150 DICT
   3412 CZ         32.5750   45.2190   31.9130 C.ar    419 TYR462      0.1500 DICT
   3413 OH         31.8990   46.3690   31.5860 O.3     419 TYR462     -0.5850 DICT
   3414 N          32.6510   39.5650   34.2640 N.am    420 LEU463     -0.5000 BACKBONE|DICT|DIRECT
   3415 CA         31.3150   38.9910   34.3640 C.3     420 LEU463      0.1400 BACKBONE|DICT|DIRECT
   3416 C          30.6930   38.7990   35.7530 C.2     420 LEU463      0.5000 BACKBONE|DICT|DIRECT
   3417 O          29.5140   39.0920   35.9590 O.2     420 LEU463     -0.5000 BACKBONE|DICT|DIRECT
   3418 CB         31.3450   37.6480   33.6320 C.3     420 LEU463     -0.1200 DICT
   3419 CG         30.2980   36.5390   33.7170 C.3     420 LEU463     -0.0600 DICT
   3420 CD1        30.6910   35.4890   32.6860 C.3     420 LEU463     -0.1800 DICT
   3421 CD2        30.2350   35.9110   35.0900 C.3     420 LEU463     -0.1800 DICT
   3422 N          31.4690   38.2910   36.6990 N.am    421 VAL464     -0.5000 BACKBONE|DICT|DIRECT
   3423 CA         30.9320   38.0150   38.0290 C.3     421 VAL464      0.1400 BACKBONE|DICT|DIRECT
   3424 C          30.1450   39.1570   38.6720 C.2     421 VAL464      0.5000 BACKBONE|DICT|DIRECT
   3425 O          28.9900   38.9780   39.0410 O.2     421 VAL464     -0.5000 BACKBONE|DICT|DIRECT
   3426 CB         32.0460   37.5430   38.9860 C.3     421 VAL464     -0.0600 DICT
   3427 CG1        31.4690   37.2460   40.3650 C.3     421 VAL464     -0.1800 DICT
   3428 CG2        32.7040   36.2830   38.4190 C.3     421 VAL464     -0.1800 DICT
   3429 N          30.7500   40.3290   38.8060 N.am    422 ASP465     -0.5000 BACKBONE|DICT|DIRECT
   3430 CA         30.0340   41.4290   39.4260 C.3     422 ASP465      0.1400 BACKBONE|DICT|DIRECT
   3431 C          29.0560   42.1260   38.4890 C.2     422 ASP465      0.5000 BACKBONE|DICT|DIRECT
   3432 O          28.2030   42.8800   38.9460 O.2     422 ASP465     -0.5000 BACKBONE|DICT|DIRECT
   3433 CB         31.0080   42.4240   40.0710 C.3     422 ASP465     -0.2200 DICT
   3434 CG         31.5600   41.9120   41.3980 C.2     422 ASP465      0.7000 DICT
   3435 OD1        31.0600   40.8680   41.8870 O.co2   422 ASP465     -0.8000 DICT
   3436 OD2        32.4810   42.5460   41.9560 O.co2   422 ASP465     -0.8000 DICT
   3437 N          29.1560   41.8820   37.1820 N.am    423 GLN466     -0.5000 BACKBONE|DICT|DIRECT
   3438 CA         28.1770   42.4850   36.2780 C.3     423 GLN466      0.1400 BACKBONE|DICT|DIRECT
   3439 C          26.8750   41.8020   36.6860 C.2     423 GLN466      0.5000 BACKBONE|DICT|DIRECT
   3440 O          25.8200   42.4280   36.7840 O.2     423 GLN466     -0.5000 BACKBONE|DICT|DIRECT
   3441 CB         28.4820   42.1670   34.8090 C.3     423 GLN466     -0.1200 DICT
   3442 CG         29.6500   42.9410   34.2030 C.3     423 GLN466     -0.1200 DICT
   3443 CD         29.5890   44.4410   34.4620 C.2     423 GLN466      0.5000 DICT
   3444 NE2        30.7420   45.0410   34.7080 N.am    423 GLN466     -0.7600 DICT
   3445 OE1        28.5240   45.0500   34.4270 O.2     423 GLN466     -0.5000 DICT
   3446 N          26.9740   40.5020   36.9460 N.am    424 TRP467     -0.5000 BACKBONE|DICT|DIRECT
   3447 CA         25.8320   39.7090   37.3710 C.3     424 TRP467      0.1400 BACKBONE|DICT|DIRECT
   3448 C          25.3540   40.1740   38.7500 C.2     424 TRP467      0.5000 BACKBONE|DICT|DIRECT
   3449 O          24.1790   40.4920   38.9310 O.2     424 TRP467     -0.5000 BACKBONE|DICT|DIRECT
   3450 CB         26.2160   38.2310   37.4430 C.3     424 TRP467     -0.1200 DICT
   3451 CG         25.0790   37.3250   37.8420 C.ar    424 TRP467      0.0750 DICT
   3452 CD1        24.0870   36.8440   37.0320 C.ar    424 TRP467     -0.1150 DICT
   3453 CD2        24.8110   36.8170   39.1520 C.ar    424 TRP467     -0.0550 DICT
   3454 CE2        23.6380   36.0320   39.0650 C.ar    424 TRP467      0.1300 DICT
   3455 CE3        25.4500   36.9490   40.3950 C.ar    424 TRP467     -0.1150 DICT
   3456 NE1        23.2160   36.0650   37.7610 N.pl3   424 TRP467     -0.5700 DICT
   3457 CZ2        23.0870   35.3800   40.1770 C.ar    424 TRP467     -0.1150 DICT
   3458 CZ3        24.9020   36.3000   41.5030 C.ar    424 TRP467     -0.1150 DICT
   3459 CH2        23.7310   35.5250   41.3830 C.ar    424 TRP467     -0.1150 DICT
   3460 N          26.2640   40.2200   39.7200 N.am    425 ARG468     -0.5000 BACKBONE|DICT|DIRECT
   3461 CA         25.8890   40.6370   41.0770 C.3     425 ARG468      0.1400 BACKBONE|DICT|DIRECT
   3462 C          25.3660   42.0710   41.1890 C.2     425 ARG468      0.5000 BACKBONE|DICT|DIRECT
   3463 O          24.4510   42.3330   41.9700 O.2     425 ARG468     -0.5000 BACKBONE|DICT|DIRECT
   3464 CB         27.0530   40.4400   42.0560 C.3     425 ARG468     -0.1200 DICT
   3465 CG         27.0480   39.0840   42.7530 C.3     425 ARG468     -0.0500 DICT
   3466 CD         27.9500   39.0670   43.9960 C.3     425 ARG468      0.1900 DICT
   3467 NE         29.3520   39.2580   43.6390 N.pl3   425 ARG468     -0.7000 DICT
   3468 CZ         30.3740   38.7950   44.3480 C.cat   425 ARG468      0.6399 DICT
   3469 NH1        30.1580   38.1070   45.4690 N.pl3   425 ARG468     -0.8000 DICT
   3470 NH2        31.6120   39.0020   43.9220 N.pl3   425 ARG468     -0.8000 DICT
   3471 N          25.9380   43.0020   40.4300 N.am    426 TRP469     -0.5000 BACKBONE|DICT|DIRECT
   3472 CA         25.4600   44.3800   40.4950 C.3     426 TRP469      0.1400 BACKBONE|DICT|DIRECT
   3473 C          24.0130   44.4340   40.0460 C.2     426 TRP469      0.5000 BACKBONE|DICT|DIRECT
   3474 O          23.2230   45.2230   40.5640 O.2     426 TRP469     -0.5000 BACKBONE|DICT|DIRECT
   3475 CB         26.2820   45.3100   39.6020 C.3     426 TRP469     -0.1200 DICT
   3476 CG         27.6940   45.5320   40.0440 C.ar    426 TRP469      0.0750 DICT
   3477 CD1        28.2360   45.2500   41.2710 C.ar    426 TRP469     -0.1150 DICT
   3478 CD2        28.7530   46.0820   39.2540 C.ar    426 TRP469     -0.0550 DICT
   3479 CE2        29.9120   46.1010   40.0630 C.ar    426 TRP469      0.1300 DICT
   3480 CE3        28.8330   46.5610   37.9370 C.ar    426 TRP469     -0.1150 DICT
   3481 NE1        29.5690   45.5870   41.2870 N.pl3   426 TRP469     -0.5700 DICT
   3482 CZ2        31.1420   46.5800   39.5970 C.ar    426 TRP469     -0.1150 DICT
   3483 CZ3        30.0580   47.0370   37.4730 C.ar    426 TRP469     -0.1150 DICT
   3484 CH2        31.1950   47.0420   38.3030 C.ar    426 TRP469     -0.1150 DICT
   3485 N          23.6750   43.5920   39.0730 N.am    427 ARG470     -0.5000 BACKBONE|DICT|DIRECT
   3486 CA         22.3180   43.5410   38.5440 C.3     427 ARG470      0.1400 BACKBONE|DICT|DIRECT
   3487 C          21.3680   42.8000   39.4770 C.2     427 ARG470      0.5000 BACKBONE|DICT|DIRECT
   3488 O          20.1610   43.0410   39.4690 O.2     427 ARG470     -0.5000 BACKBONE|DICT|DIRECT
   3489 CB         22.3280   42.9150   37.1460 C.3     427 ARG470     -0.1200 DICT
   3490 CG         22.9480   43.8340   36.0940 C.3     427 ARG470     -0.0500 DICT
   3491 CD         23.0160   43.1480   34.7360 C.3     427 ARG470      0.1900 DICT
   3492 NE         21.6850   42.7900   34.2490 N.pl3   427 ARG470     -0.7000 DICT
   3493 CZ         21.4540   42.0310   33.1820 C.cat   427 ARG470      0.6399 DICT
   3494 NH1        22.4670   41.5390   32.4810 N.pl3   427 ARG470     -0.8000 DICT
   3495 NH2        20.2060   41.7650   32.8170 N.pl3   427 ARG470     -0.8000 DICT
   3496 N          21.9120   41.8880   40.2750 N.am    428 VAL471     -0.5000 BACKBONE|DICT|DIRECT
   3497 CA         21.1050   41.1730   41.2560 C.3     428 VAL471      0.1400 BACKBONE|DICT|DIRECT
   3498 C          20.8150   42.1830   42.3730 C.2     428 VAL471      0.5000 BACKBONE|DICT|DIRECT
   3499 O          19.6790   42.3380   42.8200 O.2     428 VAL471     -0.5000 BACKBONE|DICT|DIRECT
   3500 CB         21.8710   39.9800   41.8700 C.3     428 VAL471     -0.0600 DICT
   3501 CG1        21.1670   39.4980   43.1400 C.3     428 VAL471     -0.1800 DICT
   3502 CG2        21.9480   38.8430   40.8690 C.3     428 VAL471     -0.1800 DICT
   3503 N          21.8620   42.8730   42.8130 N.am    429 PHE472     -0.5000 BACKBONE|DICT|DIRECT
   3504 CA         21.7340   43.8640   43.8780 C.3     429 PHE472      0.1400 BACKBONE|DICT|DIRECT
   3505 C          20.7900   45.0070   43.5130 C.2     429 PHE472      0.5000 BACKBONE|DICT|DIRECT
   3506 O          19.9970   45.4380   44.3510 O.2     429 PHE472     -0.5000 BACKBONE|DICT|DIRECT
   3507 CB         23.1080   44.4350   44.2440 C.3     429 PHE472     -0.0050 DICT
   3508 CG         23.9850   43.4810   45.0030 C.ar    429 PHE472     -0.1150 DICT
   3509 CD1        25.3710   43.6030   44.9470 C.ar    429 PHE472     -0.1150 DICT
   3510 CD2        23.4350   42.4650   45.7800 C.ar    429 PHE472     -0.1150 DICT
   3511 CE1        26.1960   42.7310   45.6480 C.ar    429 PHE472     -0.1150 DICT
   3512 CE2        24.2510   41.5870   46.4850 C.ar    429 PHE472     -0.1150 DICT
   3513 CZ         25.6350   41.7190   46.4190 C.ar    429 PHE472     -0.1150 DICT
   3514 N          20.8590   45.4990   42.2760 N.am    430 ASP473     -0.5000 BACKBONE|DICT|DIRECT
   3515 CA         19.9820   46.6020   41.8890 C.3     430 ASP473      0.1400 BACKBONE|DICT|DIRECT
   3516 C          18.5690   46.1680   41.4880 C.2     430 ASP473      0.5000 BACKBONE|DICT|DIRECT
   3517 O          17.7630   46.9820   41.0460 O.2     430 ASP473     -0.5000 BACKBONE|DICT|DIRECT
   3518 CB         20.6340   47.4670   40.7890 C.3     430 ASP473     -0.2200 DICT
   3519 CG         20.5010   46.8780   39.3870 C.2     430 ASP473      0.7000 DICT
   3520 OD1        19.8490   45.8280   39.2010 O.co2   430 ASP473     -0.8000 DICT
   3521 OD2        21.0580   47.4900   38.4560 O.co2   430 ASP473     -0.8000 DICT
   3522 N          18.2670   44.8850   41.6560 N.am    431 GLY474     -0.5000 BACKBONE|DICT|DIRECT
   3523 CA         16.9380   44.3940   41.3350 C.3     431 GLY474      0.0800 BACKBONE|DICT|DIRECT
   3524 C          16.6620   43.9900   39.8960 C.2     431 GLY474      0.5000 BACKBONE|DICT|DIRECT
   3525 O          15.5890   43.4570   39.6130 O.2     431 GLY474     -0.5000 BACKBONE|DICT|DIRECT
   3526 N          17.6060   44.2440   38.9910 N.am    432 SER475     -0.5000 BACKBONE|DICT|DIRECT
   3527 CA         17.4420   43.8810   37.5800 C.3     432 SER475      0.1400 BACKBONE|DICT|DIRECT
   3528 C          17.2310   42.3810   37.3940 C.2     432 SER475      0.5000 BACKBONE|DICT|DIRECT
   3529 O          16.4770   41.9600   36.5160 O.2     432 SER475     -0.5000 BACKBONE|DICT|DIRECT
   3530 CB         18.6710   44.2950   36.7640 C.3     432 SER475      0.1450 DICT
   3531 OG         18.7490   45.6950   36.6160 O.3     432 SER475     -0.6830 DICT
   3532 N          17.9130   41.5830   38.2110 N.am    433 ILE476     -0.5000 BACKBONE|DICT|DIRECT
   3533 CA         17.8110   40.1300   38.1390 C.3     433 ILE476      0.1400 BACKBONE|DICT|DIRECT
   3534 C          17.1270   39.5940   39.3910 C.2     433 ILE476      0.5000 BACKBONE|DICT|DIRECT
   3535 O          17.6330   39.7690   40.5010 O.2     433 ILE476     -0.5000 BACKBONE|DICT|DIRECT
   3536 CB         19.2170   39.4660   38.0270 C.3     433 ILE476     -0.0600 DICT
   3537 CG1        19.9380   39.9520   36.7580 C.3     433 ILE476     -0.1200 DICT
   3538 CG2        19.0730   37.9470   37.9990 C.3     433 ILE476     -0.1800 DICT
   3539 CD1        21.4190   39.5540   36.7000 C.3     433 ILE476     -0.1800 DICT
   3540 N          15.9810   38.9430   39.2060 N.am    434 THR477     -0.5000 BACKBONE|DICT|DIRECT
   3541 CA         15.2190   38.3720   40.3130 C.3     434 THR477      0.1400 BACKBONE|DICT|DIRECT
   3542 C          15.6520   36.9250   40.5050 C.2     434 THR477      0.5000 BACKBONE|DICT|DIRECT
   3543 O          16.3410   36.3700   39.6540 O.2     434 THR477     -0.5000 BACKBONE|DICT|DIRECT
   3544 CB         13.7170   38.3790   40.0190 C.3     434 THR477      0.2050 DICT
   3545 CG2        13.3090   39.7130   39.4130 C.3     434 THR477     -0.1800 DICT
   3546 OG1        13.4070   37.3280   39.0920 O.3     434 THR477     -0.6830 DICT
   3547 N          15.2340   36.3080   41.6090 N.am    435 LYS478     -0.5000 BACKBONE|DICT|DIRECT
   3548 CA         15.6150   34.9270   41.8670 C.3     435 LYS478      0.1400 BACKBONE|DICT|DIRECT
   3549 C          15.0650   33.9940   40.7960 C.2     435 LYS478      0.5000 BACKBONE|DICT|DIRECT
   3550 O          15.5400   32.8730   40.6450 O.2     435 LYS478     -0.5000 BACKBONE|DICT|DIRECT
   3551 CB         15.1530   34.4740   43.2570 C.3     435 LYS478     -0.1200 DICT
   3552 CG         13.6610   34.1810   43.4080 C.3     435 LYS478     -0.1200 DICT
   3553 CD         13.3850   33.6000   44.8010 C.3     435 LYS478     -0.1200 DICT
   3554 CE         11.9270   33.2200   44.9890 C.3     435 LYS478      0.1900 DICT
   3555 NZ         11.6790   32.6570   46.3540 N.4     435 LYS478     -0.3000 DICT
   3556 N          14.0700   34.4600   40.0480 N.am    436 GLU479     -0.5000 BACKBONE|DICT|DIRECT
   3557 CA         13.4960   33.6550   38.9780 C.3     436 GLU479      0.1400 BACKBONE|DICT|DIRECT
   3558 C          14.5160   33.5240   37.8510 C.2     436 GLU479      0.5000 BACKBONE|DICT|DIRECT
   3559 O          14.5590   32.5060   37.1590 O.2     436 GLU479     -0.5000 BACKBONE|DICT|DIRECT
   3560 CB         12.2520   34.3200   38.3900 C.3     436 GLU479     -0.1200 DICT
   3561 CG         11.1170   34.5930   39.3500 C.3     436 GLU479     -0.2200 DICT
   3562 CD         10.1080   35.5580   38.7500 C.2     436 GLU479      0.7000 DICT
   3563 OE1        10.4980   36.7090   38.4340 O.co2   436 GLU479     -0.8000 DICT
   3564 OE2         8.9340   35.1680   38.5860 O.co2   436 GLU479     -0.8000 DICT
   3565 N          15.3330   34.5620   37.6700 N.am    437 ASN480     -0.5000 BACKBONE|DICT|DIRECT
   3566 CA         16.3150   34.5810   36.5880 C.3     437 ASN480      0.1400 BACKBONE|DICT|DIRECT
   3567 C          17.7880   34.5440   36.9800 C.2     437 ASN480      0.5000 BACKBONE|DICT|DIRECT
   3568 O          18.6530   34.8350   36.1500 O.2     437 ASN480     -0.5000 BACKBONE|DICT|DIRECT
   3569 CB         16.0740   35.8000   35.6970 C.3     437 ASN480     -0.1200 DICT
   3570 CG         14.6590   35.8550   35.1650 C.2     437 ASN480      0.5000 DICT
   3571 ND2        14.0510   37.0390   35.2090 N.am    437 ASN480     -0.7600 DICT
   3572 OD1        14.1170   34.8450   34.7100 O.2     437 ASN480     -0.5000 DICT
   3573 N          18.0770   34.1920   38.2280 N.am    438 TYR481     -0.5000 BACKBONE|DICT|DIRECT
   3574 CA         19.4610   34.1030   38.6840 C.3     438 TYR481      0.1400 BACKBONE|DICT|DIRECT
   3575 C          20.3390   33.3760   37.6650 C.2     438 TYR481      0.5000 BACKBONE|DICT|DIRECT
   3576 O          21.2350   33.9620   37.0540 O.2     438 TYR481     -0.5000 BACKBONE|DICT|DIRECT
   3577 CB         19.5430   33.3220   40.0000 C.3     438 TYR481     -0.0050 DICT
   3578 CG         19.2080   34.0990   41.2540 C.ar    438 TYR481     -0.1150 DICT
   3579 CD1        19.0330   33.4370   42.4670 C.ar    438 TYR481     -0.1150 DICT
   3580 CD2        19.0860   35.4920   41.2390 C.ar    438 TYR481     -0.1150 DICT
   3581 CE1        18.7460   34.1390   43.6410 C.ar    438 TYR481     -0.1150 DICT
   3582 CE2        18.7970   36.2030   42.4090 C.ar    438 TYR481     -0.1150 DICT
   3583 CZ         18.6300   35.5140   43.6040 C.ar    438 TYR481      0.1500 DICT
   3584 OH         18.3510   36.2000   44.7650 O.3     438 TYR481     -0.5850 DICT
   3585 N          20.0640   32.0840   37.5060 N.am    439 ASN482     -0.5000 BACKBONE|DICT|DIRECT
   3586 CA         20.8260   31.2230   36.6190 C.3     439 ASN482      0.1400 BACKBONE|DICT|DIRECT
   3587 C          20.7940   31.6010   35.1550 C.2     439 ASN482      0.5000 BACKBONE|DICT|DIRECT
   3588 O          21.8430   31.6600   34.5030 O.2     439 ASN482     -0.5000 BACKBONE|DICT|DIRECT
   3589 CB         20.3670   29.7740   36.7730 C.3     439 ASN482     -0.1200 DICT
   3590 CG         21.5290   28.8120   36.7890 C.2     439 ASN482      0.5000 DICT
   3591 ND2        21.5380   27.8540   35.8600 N.am    439 ASN482     -0.7600 DICT
   3592 OD1        22.4200   28.9380   37.6230 O.2     439 ASN482     -0.5000 DICT
   3593 N          19.6000   31.8450   34.6330 N.am    440 GLN483     -0.5000 BACKBONE|DICT|DIRECT
   3594 CA         19.4670   32.2070   33.2300 C.3     440 GLN483      0.1400 BACKBONE|DICT|DIRECT
   3595 C          20.3220   33.4260   32.8790 C.2     440 GLN483      0.5000 BACKBONE|DICT|DIRECT
   3596 O          20.9630   33.4510   31.8290 O.2     440 GLN483     -0.5000 BACKBONE|DICT|DIRECT
   3597 CB         17.9960   32.4570   32.8840 C.3     440 GLN483     -0.1200 DICT
   3598 CG         17.1190   31.2190   33.0530 C.3     440 GLN483     -0.1200 DICT
   3599 CD         16.4810   31.1090   34.4340 C.2     440 GLN483      0.5000 DICT
   3600 NE2        15.2190   30.6860   34.4630 N.am    440 GLN483     -0.7600 DICT
   3601 OE1        17.1110   31.3860   35.4570 O.2     440 GLN483     -0.5000 DICT
   3602 N          20.3530   34.4260   33.7570 N.am    441 GLU484     -0.5000 BACKBONE|DICT|DIRECT
   3603 CA         21.1600   35.6200   33.4970 C.3     441 GLU484      0.1400 BACKBONE|DICT|DIRECT
   3604 C          22.6480   35.3280   33.6560 C.2     441 GLU484      0.5000 BACKBONE|DICT|DIRECT
   3605 O          23.4850   35.9230   32.9760 O.2     441 GLU484     -0.5000 BACKBONE|DICT|DIRECT
   3606 CB         20.7540   36.7700   34.4280 C.3     441 GLU484     -0.1200 DICT
   3607 CG         19.4210   37.3900   34.0710 C.3     441 GLU484     -0.2200 DICT
   3608 CD         19.3280   37.7260   32.5890 C.2     441 GLU484      0.7000 DICT
   3609 OE1        20.1590   38.5290   32.0990 O.co2   441 GLU484     -0.8000 DICT
   3610 OE2        18.4270   37.1760   31.9140 O.co2   441 GLU484     -0.8000 DICT
   3611 N          22.9800   34.4160   34.5630 N.am    442 TRP485     -0.5000 BACKBONE|DICT|DIRECT
   3612 CA         24.3730   34.0390   34.7680 C.3     442 TRP485      0.1400 BACKBONE|DICT|DIRECT
   3613 C          24.9270   33.4930   33.4500 C.2     442 TRP485      0.5000 BACKBONE|DICT|DIRECT
   3614 O          25.9940   33.9040   32.9820 O.2     442 TRP485     -0.5000 BACKBONE|DICT|DIRECT
   3615 CB         24.4680   32.9750   35.8680 C.3     442 TRP485     -0.1200 DICT
   3616 CG         25.8240   32.3410   36.0150 C.ar    442 TRP485      0.0750 DICT
   3617 CD1        26.1920   31.0830   35.6200 C.ar    442 TRP485     -0.1150 DICT
   3618 CD2        26.9750   32.9160   36.6390 C.ar    442 TRP485     -0.0550 DICT
   3619 CE2        28.0050   31.9430   36.5960 C.ar    442 TRP485      0.1300 DICT
   3620 CE3        27.2390   34.1550   37.2360 C.ar    442 TRP485     -0.1150 DICT
   3621 NE1        27.4980   30.8360   35.9680 N.pl3   442 TRP485     -0.5700 DICT
   3622 CZ2        29.2770   32.1730   37.1280 C.ar    442 TRP485     -0.1150 DICT
   3623 CZ3        28.5090   34.3860   37.7670 C.ar    442 TRP485     -0.1150 DICT
   3624 CH2        29.5100   33.3970   37.7080 C.ar    442 TRP485     -0.1150 DICT
   3625 N          24.1860   32.5770   32.8400 N.am    443 TRP486     -0.5000 BACKBONE|DICT|DIRECT
   3626 CA         24.6250   31.9910   31.5850 C.3     443 TRP486      0.1400 BACKBONE|DICT|DIRECT
   3627 C          24.5690   32.9460   30.3970 C.2     443 TRP486      0.5000 BACKBONE|DICT|DIRECT
   3628 O          25.3480   32.8080   29.4550 O.2     443 TRP486     -0.5000 BACKBONE|DICT|DIRECT
   3629 CB         23.8460   30.7070   31.3100 C.3     443 TRP486     -0.1200 DICT
   3630 CG         24.3770   29.6110   32.1730 C.ar    443 TRP486      0.0750 DICT
   3631 CD1        23.8260   29.1260   33.3290 C.ar    443 TRP486     -0.1150 DICT
   3632 CD2        25.6640   28.9950   32.0510 C.ar    443 TRP486     -0.0550 DICT
   3633 CE2        25.8360   28.1570   33.1740 C.ar    443 TRP486      0.1300 DICT
   3634 CE3        26.6940   29.0770   31.1020 C.ar    443 TRP486     -0.1150 DICT
   3635 NE1        24.7000   28.2530   33.9390 N.pl3   443 TRP486     -0.5700 DICT
   3636 CZ2        26.9990   27.4050   33.3740 C.ar    443 TRP486     -0.1150 DICT
   3637 CZ3        27.8530   28.3270   31.3040 C.ar    443 TRP486     -0.1150 DICT
   3638 CH2        27.9930   27.5030   32.4300 C.ar    443 TRP486     -0.1150 DICT
   3639 N          23.6720   33.9260   30.4350 N.am    444 SER487     -0.5000 BACKBONE|DICT|DIRECT
   3640 CA         23.6190   34.8810   29.3350 C.3     444 SER487      0.1400 BACKBONE|DICT|DIRECT
   3641 C          24.9110   35.6900   29.3540 C.2     444 SER487      0.5000 BACKBONE|DICT|DIRECT
   3642 O          25.4510   36.0450   28.3060 O.2     444 SER487     -0.5000 BACKBONE|DICT|DIRECT
   3643 CB         22.4230   35.8150   29.4820 C.3     444 SER487      0.1450 DICT
   3644 OG         21.2150   35.0910   29.3540 O.3     444 SER487     -0.6830 DICT
   3645 N          25.4040   35.9780   30.5560 N.am    445 LEU488     -0.5000 BACKBONE|DICT|DIRECT
   3646 CA         26.6360   36.7400   30.6930 C.3     445 LEU488      0.1400 BACKBONE|DICT|DIRECT
   3647 C          27.8240   35.8360   30.3840 C.2     445 LEU488      0.5000 BACKBONE|DICT|DIRECT
   3648 O          28.7900   36.2670   29.7530 O.2     445 LEU488     -0.5000 BACKBONE|DICT|DIRECT
   3649 CB         26.7470   37.3350   32.1010 C.3     445 LEU488     -0.1200 DICT
   3650 CG         25.7230   38.4340   32.4130 C.3     445 LEU488     -0.0600 DICT
   3651 CD1        25.8420   38.8710   33.8720 C.3     445 LEU488     -0.1800 DICT
   3652 CD2        25.9450   39.6130   31.4870 C.3     445 LEU488     -0.1800 DICT
   3653 N          27.7420   34.5820   30.8260 N.am    446 ARG489     -0.5000 BACKBONE|DICT|DIRECT
   3654 CA         28.7950   33.5950   30.5650 C.3     446 ARG489      0.1400 BACKBONE|DICT|DIRECT
   3655 C          28.9870   33.4740   29.0560 C.2     446 ARG489      0.5000 BACKBONE|DICT|DIRECT
   3656 O          30.1120   33.3690   28.5540 O.2     446 ARG489     -0.5000 BACKBONE|DICT|DIRECT
   3657 CB         28.3960   32.2330   31.1410 C.3     446 ARG489     -0.1200 DICT
   3658 CG         28.5290   32.1510   32.6560 C.3     446 ARG489     -0.0500 DICT
   3659 CD         29.9640   31.8610   33.0560 C.3     446 ARG489      0.1900 DICT
   3660 NE         30.1730   30.4330   33.2820 N.pl3   446 ARG489     -0.7000 DICT
   3661 CZ         31.3580   29.8700   33.4870 C.cat   446 ARG489      0.6399 DICT
   3662 NH1        31.4380   28.5610   33.6980 N.pl3   446 ARG489     -0.8000 DICT
   3663 NH2        32.4640   30.6060   33.4640 N.pl3   446 ARG489     -0.8000 DICT
   3664 N          27.8720   33.4830   28.3390 N.am    447 LEU490     -0.5000 BACKBONE|DICT|DIRECT
   3665 CA         27.9030   33.4090   26.8880 C.3     447 LEU490      0.1400 BACKBONE|DICT|DIRECT
   3666 C          28.3860   34.7400   26.3200 C.2     447 LEU490      0.5000 BACKBONE|DICT|DIRECT
   3667 O          29.3480   34.7910   25.5560 O.2     447 LEU490     -0.5000 BACKBONE|DICT|DIRECT
   3668 CB         26.5050   33.1060   26.3440 C.3     447 LEU490     -0.1200 DICT
   3669 CG         26.4070   33.1740   24.8160 C.3     447 LEU490     -0.0600 DICT
   3670 CD1        27.3590   32.1590   24.2120 C.3     447 LEU490     -0.1800 DICT
   3671 CD2        24.9770   32.9170   24.3680 C.3     447 LEU490     -0.1800 DICT
   3672 N          27.7270   35.8250   26.7160 N.am    448 LYS491     -0.5000 BACKBONE|DICT|DIRECT
   3673 CA         28.0880   37.1460   26.2140 C.3     448 LYS491      0.1400 BACKBONE|DICT|DIRECT
   3674 C          29.5550   37.5410   26.3700 C.2     448 LYS491      0.5000 BACKBONE|DICT|DIRECT
   3675 O          30.1630   38.0490   25.4320 O.2     448 LYS491     -0.5000 BACKBONE|DICT|DIRECT
   3676 CB         27.2240   38.2270   26.8680 C.3     448 LYS491     -0.1200 DICT
   3677 CG         27.5500   39.6260   26.3540 C.3     448 LYS491     -0.1200 DICT
   3678 CD         26.7900   40.7090   27.0960 C.3     448 LYS491     -0.1200 DICT
   3679 CE         27.1560   42.0820   26.5510 C.3     448 LYS491      0.1900 DICT
   3680 NZ         26.3890   43.1730   27.2060 N.4     448 LYS491     -0.3000 DICT
   3681 N          30.1320   37.3170   27.5440 N.am    449 TYR492     -0.5000 BACKBONE|DICT|DIRECT
   3682 CA         31.5170   37.7190   27.7580 C.3     449 TYR492      0.1400 BACKBONE|DICT|DIRECT
   3683 C          32.5860   36.6600   27.5070 C.2     449 TYR492      0.5000 BACKBONE|DICT|DIRECT
   3684 O          33.6150   36.9530   26.8960 O.2     449 TYR492     -0.5000 BACKBONE|DICT|DIRECT
   3685 CB         31.6800   38.2760   29.1760 C.3     449 TYR492     -0.0050 DICT
   3686 CG         30.8760   39.5340   29.4230 C.ar    449 TYR492     -0.1150 DICT
   3687 CD1        29.8330   39.5450   30.3480 C.ar    449 TYR492     -0.1150 DICT
   3688 CD2        31.1530   40.7140   28.7280 C.ar    449 TYR492     -0.1150 DICT
   3689 CE1        29.0870   40.6970   30.5790 C.ar    449 TYR492     -0.1150 DICT
   3690 CE2        30.4100   41.8740   28.9520 C.ar    449 TYR492     -0.1150 DICT
   3691 CZ         29.3800   41.8560   29.8810 C.ar    449 TYR492      0.1500 DICT
   3692 OH         28.6450   42.9940   30.1250 O.3     449 TYR492     -0.5850 DICT
   3693 N          32.3500   35.4360   27.9750 N.am    450 GLN493     -0.5000 BACKBONE|DICT|DIRECT
   3694 CA         33.3300   34.3640   27.8060 C.3     450 GLN493      0.1400 BACKBONE|DICT|DIRECT
   3695 C          33.1470   33.4900   26.5770 C.2     450 GLN493      0.5000 BACKBONE|DICT|DIRECT
   3696 O          34.0820   32.8120   26.1550 O.2     450 GLN493     -0.5000 BACKBONE|DICT|DIRECT
   3697 CB         33.3260   33.4510   29.0280 C.3     450 GLN493     -0.1200 DICT
   3698 CG         33.8840   34.0630   30.2780 C.3     450 GLN493     -0.1200 DICT
   3699 CD         33.9720   33.0360   31.3740 C.2     450 GLN493      0.5000 DICT
   3700 NE2        35.1510   32.4380   31.5250 N.am    450 GLN493     -0.7600 DICT
   3701 OE1        32.9870   32.7590   32.0650 O.2     450 GLN493     -0.5000 DICT
   3702 N          31.9470   33.4880   26.0130 N.am    451 GLY494     -0.5000 BACKBONE|DICT|DIRECT
   3703 CA         31.6970   32.6520   24.8520 C.3     451 GLY494      0.0800 BACKBONE|DICT|DIRECT
   3704 C          31.6360   31.1950   25.2710 C.2     451 GLY494      0.5000 BACKBONE|DICT|DIRECT
   3705 O          32.1040   30.3060   24.5580 O.2     451 GLY494     -0.5000 BACKBONE|DICT|DIRECT
   3706 N          31.0790   30.9490   26.4550 N.am    452 LEU495     -0.5000 BACKBONE|DICT|DIRECT
   3707 CA         30.9510   29.5900   26.9670 C.3     452 LEU495      0.1400 BACKBONE|DICT|DIRECT
   3708 C          29.4860   29.2100   27.0820 C.2     452 LEU495      0.5000 BACKBONE|DICT|DIRECT
   3709 O          28.6210   30.0750   27.2260 O.2     452 LEU495     -0.5000 BACKBONE|DICT|DIRECT
   3710 CB         31.5930   29.4640   28.3500 C.3     452 LEU495     -0.1200 DICT
   3711 CG         33.0740   29.8100   28.5200 C.3     452 LEU495     -0.0600 DICT
   3712 CD1        33.4500   29.6820   29.9960 C.3     452 LEU495     -0.1800 DICT
   3713 CD2        33.9260   28.8830   27.6660 C.3     452 LEU495     -0.1800 DICT
   3714 N          29.2140   27.9100   27.0090 N.am    453 CYS496     -0.5000 BACKBONE|DICT|DIRECT
   3715 CA         27.8550   27.3970   27.1340 C.3     453 CYS496      0.1400 BACKBONE|DICT|DIRECT
   3716 C          27.8930   26.2390   28.1260 C.2     453 CYS496      0.5000 BACKBONE|DICT|DIRECT
   3717 O          28.9270   25.5950   28.3000 O.2     453 CYS496     -0.5000 BACKBONE|DICT|DIRECT
   3718 CB         27.3300   26.9180   25.7710 C.3     453 CYS496      0.0600 DICT
   3719 SG         28.2600   25.5670   25.0160 S.3     453 CYS496     -0.3350 DICT
   3720 N          26.7780   25.9740   28.8160 N.am    454 PRO497     -0.1400 BACKBONE|DICT|DIRECT
   3721 CA         26.8170   24.8590   29.7680 C.3     454 PRO497      0.0100 BACKBONE|DICT|DIRECT
   3722 C          26.7630   23.5290   29.0010 C.2     454 PRO497      0.5000 BACKBONE|DICT|DIRECT
   3723 O          25.9900   23.3900   28.0550 O.2     454 PRO497     -0.5000 BACKBONE|DICT|DIRECT
   3724 CB         25.5860   25.1130   30.6400 C.3     454 PRO497     -0.1200 DICT
   3725 CG         24.6120   25.7640   29.6670 C.3     454 PRO497     -0.1200 DICT
   3726 CD         25.4960   26.7050   28.8800 C.3     454 PRO497     -0.0500 DICT
   3727 N          27.6010   22.5480   29.3820 N.am    455 PRO498     -0.1400 BACKBONE|DICT|DIRECT
   3728 CA         27.6030   21.2540   28.6860 C.3     455 PRO498      0.0100 BACKBONE|DICT|DIRECT
   3729 C          26.2830   20.5140   28.8370 C.2     455 PRO498      0.5000 BACKBONE|DICT|DIRECT
   3730 O          25.8960   19.7220   27.9790 O.2     455 PRO498     -0.5000 BACKBONE|DICT|DIRECT
   3731 CB         28.7670   20.5160   29.3390 C.3     455 PRO498     -0.1200 DICT
   3732 CG         28.7290   21.0350   30.7420 C.3     455 PRO498     -0.1200 DICT
   3733 CD         28.5230   22.5230   30.5310 C.3     455 PRO498     -0.0500 DICT
   3734 N          25.5930   20.7830   29.9390 N.am    456 VAL499     -0.5000 BACKBONE|DICT|DIRECT
   3735 CA         24.3040   20.1650   30.2140 C.3     456 VAL499      0.1400 BACKBONE|DICT|DIRECT
   3736 C          23.3060   21.2920   30.4500 C.2     456 VAL499      0.5000 BACKBONE|DICT|DIRECT
   3737 O          23.6170   22.2700   31.1330 O.2     456 VAL499     -0.5000 BACKBONE|DICT|DIRECT
   3738 CB         24.3800   19.2560   31.4730 C.3     456 VAL499     -0.0600 DICT
   3739 CG1        22.9830   18.9680   32.0100 C.3     456 VAL499     -0.1800 DICT
   3740 CG2        25.0790   17.9530   31.1250 C.3     456 VAL499     -0.1800 DICT
   3741 N          22.1000   21.1820   29.8710 N.am    457 PRO500     -0.1400 BACKBONE|DICT|DIRECT
   3742 CA         21.0910   22.2270   30.0600 C.3     457 PRO500      0.0100 BACKBONE|DICT|DIRECT
   3743 C          20.7960   22.4260   31.5410 C.2     457 PRO500      0.5000 BACKBONE|DICT|DIRECT
   3744 O          20.7480   21.4620   32.3040 O.2     457 PRO500     -0.5000 BACKBONE|DICT|DIRECT
   3745 CB         19.8890   21.6980   29.2730 C.3     457 PRO500     -0.1200 DICT
   3746 CG         20.1000   20.2110   29.2540 C.3     457 PRO500     -0.1200 DICT
   3747 CD         21.5810   20.0960   29.0240 C.3     457 PRO500     -0.0500 DICT
   3748 N          20.6220   23.6800   31.9480 N.am    458 ARG501     -0.5000 BACKBONE|DICT|DIRECT
   3749 CA         20.3510   23.9850   33.3490 C.3     458 ARG501      0.1400 BACKBONE|DICT|DIRECT
   3750 C          18.8580   23.8840   33.6400 C.2     458 ARG501      0.5000 BACKBONE|DICT|DIRECT
   3751 O          18.0330   24.1210   32.7570 O.2     458 ARG501     -0.5000 BACKBONE|DICT|DIRECT
   3752 CB         20.8640   25.3860   33.6920 C.3     458 ARG501     -0.1200 DICT
   3753 CG         22.2570   25.6940   33.1470 C.3     458 ARG501     -0.0500 DICT
   3754 CD         23.2340   24.5490   33.3780 C.3     458 ARG501      0.1900 DICT
   3755 NE         23.5280   24.3340   34.7890 N.pl3   458 ARG501     -0.7000 DICT
   3756 CZ         23.6740   23.1340   35.3420 C.cat   458 ARG501      0.6399 DICT
   3757 NH1        23.5450   22.0390   34.5970 N.pl3   458 ARG501     -0.8000 DICT
   3758 NH2        23.9560   23.0280   36.6340 N.pl3   458 ARG501     -0.8000 DICT
   3759 N          18.5120   23.5410   34.8800 N.am    459 THR502     -0.5000 BACKBONE|DICT|DIRECT
   3760 CA         17.1100   23.3920   35.2600 C.3     459 THR502      0.1400 BACKBONE|DICT|DIRECT
   3761 C          16.7160   24.2140   36.4860 C.2     459 THR502      0.5000 BACKBONE|DICT|DIRECT
   3762 O          17.5670   24.7350   37.2080 O.2     459 THR502     -0.5000 BACKBONE|DICT|DIRECT
   3763 CB         16.7720   21.9140   35.5600 C.3     459 THR502      0.2050 DICT
   3764 CG2        17.1660   21.0290   34.3870 C.3     459 THR502     -0.1800 DICT
   3765 OG1        17.4780   21.4850   36.7340 O.3     459 THR502     -0.6830 DICT
   3766 N          15.4100   24.3190   36.7080 N.am    460 GLN503     -0.5000 BACKBONE|DICT|DIRECT
   3767 CA         14.8690   25.0500   37.8460 C.3     460 GLN503      0.1400 BACKBONE|DICT|DIRECT
   3768 C          15.5060   24.4520   39.0960 C.2     460 GLN503      0.5000 BACKBONE|DICT|DIRECT
   3769 O          15.5360   23.2340   39.2670 O.2     460 GLN503     -0.5000 BACKBONE|DICT|DIRECT
   3770 CB         13.3440   24.8880   37.8770 C.3     460 GLN503     -0.1200 DICT
   3771 CG         12.5910   25.7820   38.8540 C.3     460 GLN503     -0.1200 DICT
   3772 CD         12.6510   25.2880   40.2880 C.2     460 GLN503      0.5000 DICT
   3773 NE2        12.8460   26.2120   41.2260 N.am    460 GLN503     -0.7600 DICT
   3774 OE1        12.5070   24.0910   40.5540 O.2     460 GLN503     -0.5000 DICT
   3775 N          16.0300   25.3060   39.9630 N.am    461 GLY504     -0.5000 BACKBONE|DICT|DIRECT
   3776 CA         16.6670   24.8010   41.1630 C.3     461 GLY504      0.0800 BACKBONE|DICT|DIRECT
   3777 C          18.1720   24.9410   41.0630 C.2     461 GLY504      0.5000 BACKBONE|DICT|DIRECT
   3778 O          18.8690   24.9120   42.0740 O.2     461 GLY504     -0.5000 BACKBONE|DICT|DIRECT
   3779 N          18.6820   25.0820   39.8420 N.am    462 ASP505     -0.5000 BACKBONE|DICT|DIRECT
   3780 CA         20.1160   25.2540   39.6590 C.3     462 ASP505      0.1400 BACKBONE|DICT|DIRECT
   3781 C          20.5060   26.6870   40.0150 C.2     462 ASP505      0.5000 BACKBONE|DICT|DIRECT
   3782 O          19.7470   27.6300   39.7870 O.2     462 ASP505     -0.5000 BACKBONE|DICT|DIRECT
   3783 CB         20.5370   24.9660   38.2110 C.3     462 ASP505     -0.2200 DICT
   3784 CG         20.6420   23.4780   37.9080 C.2     462 ASP505      0.7000 DICT
   3785 OD1        20.8540   22.6780   38.8460 O.co2   462 ASP505     -0.8000 DICT
   3786 OD2        20.5340   23.1090   36.7210 O.co2   462 ASP505     -0.8000 DICT
   3787 N          21.6950   26.8360   40.5800 N.am    463 PHE506     -0.5000 BACKBONE|DICT|DIRECT
   3788 CA         22.2230   28.1400   40.9580 C.3     463 PHE506      0.1400 BACKBONE|DICT|DIRECT
   3789 C          23.7330   28.0080   40.8330 C.2     463 PHE506      0.5000 BACKBONE|DICT|DIRECT
   3790 O          24.4600   27.9460   41.8270 O.2     463 PHE506     -0.5000 BACKBONE|DICT|DIRECT
   3791 CB         21.8480   28.4830   42.4010 C.3     463 PHE506     -0.0050 DICT
   3792 CG         22.2790   29.8600   42.8260 C.ar    463 PHE506     -0.1150 DICT
   3793 CD1        21.9290   30.9740   42.0660 C.ar    463 PHE506     -0.1150 DICT
   3794 CD2        23.0290   30.0440   43.9890 C.ar    463 PHE506     -0.1150 DICT
   3795 CE1        22.3180   32.2600   42.4560 C.ar    463 PHE506     -0.1150 DICT
   3796 CE2        23.4230   31.3230   44.3880 C.ar    463 PHE506     -0.1150 DICT
   3797 CZ         23.0680   32.4320   43.6220 C.ar    463 PHE506     -0.1150 DICT
   3798 N          24.1960   27.9490   39.5920 N.am    464 ASP507     -0.5000 BACKBONE|DICT|DIRECT
   3799 CA         25.6130   27.7820   39.3320 C.3     464 ASP507      0.1400 BACKBONE|DICT|DIRECT
   3800 C          26.5000   28.8650   39.9570 C.2     464 ASP507      0.5000 BACKBONE|DICT|DIRECT
   3801 O          27.6360   28.5860   40.3460 O.2     464 ASP507     -0.5000 BACKBONE|DICT|DIRECT
   3802 CB         25.8190   27.6500   37.8230 C.3     464 ASP507     -0.2200 DICT
   3803 CG         24.9840   26.5170   37.2380 C.2     464 ASP507      0.7000 DICT
   3804 OD1        24.8900   25.4590   37.8960 O.co2   464 ASP507     -0.8000 DICT
   3805 OD2        24.4230   26.6700   36.1310 O.co2   464 ASP507     -0.8000 DICT
   3806 N          25.9990   30.1100   40.0790 N.am    465 PRO508     -0.1400 BACKBONE|DICT|DIRECT
   3807 CA         26.8670   31.1210   40.6950 C.3     465 PRO508      0.0100 BACKBONE|DICT|DIRECT
   3808 C          27.2920   30.6900   42.1030 C.2     465 PRO508      0.5000 BACKBONE|DICT|DIRECT
   3809 O          28.4150   30.9590   42.5370 O.2     465 PRO508     -0.5000 BACKBONE|DICT|DIRECT
   3810 CB         25.9810   32.3690   40.7170 C.3     465 PRO508     -0.1200 DICT
   3811 CG         25.1480   32.2010   39.4750 C.3     465 PRO508     -0.1200 DICT
   3812 CD         24.7680   30.7280   39.5520 C.3     465 PRO508     -0.0500 DICT
   3813 N          26.3890   30.0170   42.8100 N.am    466 GLY509     -0.5000 BACKBONE|DICT|DIRECT
   3814 CA         26.6880   29.5710   44.1650 C.3     466 GLY509      0.0800 BACKBONE|DICT|DIRECT
   3815 C          27.7990   28.5390   44.2330 C.2     466 GLY509      0.5000 BACKBONE|DICT|DIRECT
   3816 O          28.3020   28.2250   45.3200 O.2     466 GLY509     -0.5000 BACKBONE|DICT|DIRECT
   3817 N          28.1820   28.0060   43.0740 N.am    467 ALA510     -0.5000 BACKBONE|DICT|DIRECT
   3818 CA         29.2450   27.0090   42.9910 C.3     467 ALA510      0.1400 BACKBONE|DICT|DIRECT
   3819 C          30.6120   27.6850   42.8650 C.2     467 ALA510      0.5000 BACKBONE|DICT|DIRECT
   3820 O          31.6380   27.0200   42.7070 O.2     467 ALA510     -0.5000 BACKBONE|DICT|DIRECT
   3821 CB         29.0050   26.0870   41.7990 C.3     467 ALA510     -0.1800 DICT
   3822 N          30.6660   29.0240   42.8560 N.am    468 LYS511     -0.5000 BACKBONE|DICT|DIRECT
   3823 CA         31.9000   29.7990   42.8160 C.3     468 LYS511      0.1400 BACKBONE|DICT|DIRECT
   3824 C          32.0220   30.5710   44.1310 C.2     468 LYS511      0.5000 BACKBONE|DICT|DIRECT
   3825 O          31.2840   31.5380   44.3030 O.2     468 LYS511     -0.5000 BACKBONE|DICT|DIRECT
   3826 CB         31.8920   30.7350   41.5800 C.3     468 LYS511     -0.1200 DICT
   3827 CG         33.1160   31.6720   41.4480 C.3     468 LYS511     -0.1200 DICT
   3828 CD         34.4600   30.9400   41.6010 C.3     468 LYS511     -0.1200 DICT
   3829 CE         35.6920   31.7970   41.3170 C.3     468 LYS511      0.1900 DICT
   3830 NZ         36.9080   31.0830   41.7360 N.4     468 LYS511     -0.3000 DICT
   3831 N          32.9630   30.1390   44.9900 N.am    469 PHE512     -0.5000 BACKBONE|DICT|DIRECT
   3832 CA         33.3190   30.6300   46.3360 C.3     469 PHE512      0.1400 BACKBONE|DICT|DIRECT
   3833 C          32.8670   32.0510   46.6880 C.2     469 PHE512      0.5000 BACKBONE|DICT|DIRECT
   3834 O          32.1280   32.2530   47.6390 O.2     469 PHE512     -0.5000 BACKBONE|DICT|DIRECT
   3835 CB         34.8450   30.4560   46.5670 C.3     469 PHE512     -0.0050 DICT
   3836 CG         35.4210   31.0420   47.8510 C.ar    469 PHE512     -0.1150 DICT
   3837 CD1        35.2800   30.3560   49.0750 C.ar    469 PHE512     -0.1150 DICT
   3838 CD2        35.9690   32.3440   47.8600 C.ar    469 PHE512     -0.1150 DICT
   3839 CE1        35.7380   30.9330   50.2510 C.ar    469 PHE512     -0.1150 DICT
   3840 CE2        36.4110   32.9080   49.0480 C.ar    469 PHE512     -0.1150 DICT
   3841 CZ         36.3010   32.2030   50.2380 C.ar    469 PHE512     -0.1150 DICT
   3842 N          33.2830   33.0200   45.8750 N.am    470 HIS513     -0.5000 BACKBONE|DICT|DIRECT
   3843 CA         33.0530   34.4460   46.0650 C.3     470 HIS513      0.1400 BACKBONE|DICT|DIRECT
   3844 C          31.5860   34.8470   46.2090 C.2     470 HIS513      0.5000 BACKBONE|DICT|DIRECT
   3845 O          31.3250   35.8650   46.8480 O.2     470 HIS513     -0.5000 BACKBONE|DICT|DIRECT
   3846 CB         33.7090   35.2060   44.9080 C.3     470 HIS513     -0.2970 DICT
   3847 CG         35.1660   34.8940   44.8080 C.2     470 HIS513      0.5040 DICT
   3848 CD2        36.2400   35.6360   45.2340 C.2     470 HIS513     -0.2610 DICT
   3849 ND1        35.6180   33.6750   44.2860 N.pl3   470 HIS513     -0.5640 DICT
   3850 CE1        36.9330   33.7200   44.4320 C.2     470 HIS513      0.1820 DICT
   3851 NE2        37.3480   34.8570   44.9770 N.2     470 HIS513     -0.2910 DICT
   3852 N          30.6690   34.0560   45.6350 N.am    471 ILE514     -0.5000 BACKBONE|DICT|DIRECT
   3853 CA         29.2410   34.3150   45.7270 C.3     471 ILE514      0.1400 BACKBONE|DICT|DIRECT
   3854 C          28.7380   34.0300   47.1450 C.2     471 ILE514      0.5000 BACKBONE|DICT|DIRECT
   3855 O          28.3260   34.9490   47.8530 O.2     471 ILE514     -0.5000 BACKBONE|DICT|DIRECT
   3856 CB         28.4630   33.4720   44.6940 C.3     471 ILE514     -0.0600 DICT
   3857 CG1        28.9530   33.8110   43.2790 C.3     471 ILE514     -0.1200 DICT
   3858 CG2        26.9720   33.7130   44.8320 C.3     471 ILE514     -0.1800 DICT
   3859 CD1        28.9640   35.2950   42.9590 C.3     471 ILE514     -0.1800 DICT
   3860 N          28.7690   32.7590   47.5870 N.am    472 PRO515     -0.1400 BACKBONE|DICT|DIRECT
   3861 CA         28.2860   32.5200   48.9510 C.3     472 PRO515      0.0100 BACKBONE|DICT|DIRECT
   3862 C          29.1710   33.1850   50.0130 C.2     472 PRO515      0.5000 BACKBONE|DICT|DIRECT
   3863 O          28.6930   33.5620   51.0840 O.2     472 PRO515     -0.5000 BACKBONE|DICT|DIRECT
   3864 CB         28.2850   30.9910   49.0560 C.3     472 PRO515     -0.1200 DICT
   3865 CG         29.4080   30.5890   48.1510 C.3     472 PRO515     -0.1200 DICT
   3866 CD         29.1780   31.4940   46.9480 C.3     472 PRO515     -0.0500 DICT
   3867 N          30.4570   33.3340   49.7110 N.am    473 SER516     -0.5000 BACKBONE|DICT|DIRECT
   3868 CA         31.3900   33.9470   50.6530 C.3     473 SER516      0.1400 BACKBONE|DICT|DIRECT
   3869 C          31.2340   35.4530   50.6660 C.2     473 SER516      0.5000 BACKBONE|DICT|DIRECT
   3870 O          31.8260   36.1380   51.5030 O.2     473 SER516     -0.5000 BACKBONE|DICT|DIRECT
   3871 CB         32.8300   33.6000   50.2890 C.3     473 SER516      0.1450 DICT
   3872 OG         33.0240   32.2060   50.3130 O.3     473 SER516     -0.6830 DICT
   3873 N          30.4440   35.9570   49.7200 N.am    474 SER517     -0.5000 BACKBONE|DICT|DIRECT
   3874 CA         30.1750   37.3800   49.6010 C.3     474 SER517      0.1400 BACKBONE|DICT|DIRECT
   3875 C          31.4390   38.2420   49.5470 C.2     474 SER517      0.5000 BACKBONE|DICT|DIRECT
   3876 O          31.5780   39.2040   50.3070 O.2     474 SER517     -0.5000 BACKBONE|DICT|DIRECT
   3877 CB         29.2820   37.8480   50.7590 C.3     474 SER517      0.1450 DICT
   3878 OG         28.9290   39.2150   50.6090 O.3     474 SER517     -0.6830 DICT
   3879 N          32.3840   37.8550   48.6870 N.am    475 VAL518     -0.5000 BACKBONE|DICT|DIRECT
   3880 CA         33.6330   38.5780   48.4650 C.3     475 VAL518      0.1400 BACKBONE|DICT|DIRECT
   3881 C          33.4650   39.2650   47.0970 C.2     475 VAL518      0.5000 BACKBONE|DICT|DIRECT
   3882 O          33.1780   38.5290   46.1460 O.2     475 VAL518     -0.5000 BACKBONE|DICT|DIRECT
   3883 CB         34.8200   37.5710   48.3650 C.3     475 VAL518     -0.0600 DICT
   3884 CG1        36.1680   38.2320   48.0080 C.3     475 VAL518     -0.1800 DICT
   3885 CG2        34.9840   36.7660   49.6670 C.3     475 VAL518     -0.1800 DICT
   3886 N          33.5930   40.6160   46.9890 N.am    476 PRO519     -0.1400 BACKBONE|DICT|DIRECT
   3887 CA         33.5000   41.2980   45.6890 C.3     476 PRO519      0.0100 BACKBONE|DICT|DIRECT
   3888 C          34.5100   40.7220   44.6940 C.2     476 PRO519      0.5000 BACKBONE|DICT|DIRECT
   3889 O          35.5950   40.3020   45.0900 O.2     476 PRO519     -0.5000 BACKBONE|DICT|DIRECT
   3890 CB         33.7880   42.7520   46.0460 C.3     476 PRO519     -0.1200 DICT
   3891 CG         33.2440   42.8520   47.4620 C.3     476 PRO519     -0.1200 DICT
   3892 CD         33.7570   41.5840   48.0860 C.3     476 PRO519     -0.0500 DICT
   3893 N          34.1700   40.7230   43.3920 N.am    477 TYR520     -0.5000 BACKBONE|DICT|DIRECT
   3894 CA         34.9890   40.0800   42.3530 C.3     477 TYR520      0.1400 BACKBONE|DICT|DIRECT
   3895 C          35.6490   41.0580   41.3720 C.2     477 TYR520      0.5000 BACKBONE|DICT|DIRECT
   3896 O          36.6720   40.6980   40.7890 O.2     477 TYR520     -0.5000 BACKBONE|DICT|DIRECT
   3897 CB         34.1810   39.0260   41.5680 C.3     477 TYR520     -0.0050 DICT
   3898 CG         35.0410   37.8810   41.0560 C.ar    477 TYR520     -0.1150 DICT
   3899 CD1        35.7120   37.9550   39.8160 C.ar    477 TYR520     -0.1150 DICT
   3900 CD2        35.2560   36.7690   41.8920 C.ar    477 TYR520     -0.1150 DICT
   3901 CE1        36.6440   36.9570   39.4640 C.ar    477 TYR520     -0.1150 DICT
   3902 CE2        36.1720   35.7680   41.5240 C.ar    477 TYR520     -0.1150 DICT
   3903 CZ         36.8770   35.8730   40.3190 C.ar    477 TYR520      0.1500 DICT
   3904 OH         37.7920   34.9350   39.9650 O.3     477 TYR520     -0.5850 DICT
   3905 N          35.1300   42.2880   41.2040 N.am    478 ILE521     -0.5000 BACKBONE|DICT|DIRECT
   3906 CA         35.7200   43.2270   40.2480 C.3     478 ILE521      0.1400 BACKBONE|DICT|DIRECT
   3907 C          37.1850   43.5530   40.5620 C.2     478 ILE521      0.5000 BACKBONE|DICT|DIRECT
   3908 O          37.9470   43.9320   39.6770 O.2     478 ILE521     -0.5000 BACKBONE|DICT|DIRECT
   3909 CB         34.9000   44.5240   40.1600 C.3     478 ILE521     -0.0600 DICT
   3910 CG1        35.1890   45.2190   38.8250 C.3     478 ILE521     -0.1200 DICT
   3911 CG2        35.2340   45.4510   41.3270 C.3     478 ILE521     -0.1800 DICT
   3912 CD1        34.7550   44.4200   37.6080 C.3     478 ILE521     -0.1800 DICT
   3913 N          37.5770   43.3920   41.8240 N.am    479 ARG522     -0.5000 BACKBONE|DICT|DIRECT
   3914 CA         38.9560   43.6500   42.2410 C.3     479 ARG522      0.1400 BACKBONE|DICT|DIRECT
   3915 C          39.9530   42.8390   41.3980 C.2     479 ARG522      0.5000 BACKBONE|DICT|DIRECT
   3916 O          41.0440   43.3160   41.0710 O.2     479 ARG522     -0.5000 BACKBONE|DICT|DIRECT
   3917 CB         39.1220   43.2940   43.7220 C.3     479 ARG522     -0.1200 DICT
   3918 CG         38.6430   41.8870   44.0860 C.3     479 ARG522     -0.0500 DICT
   3919 CD         38.6810   41.6320   45.6020 C.3     479 ARG522      0.1900 DICT
   3920 NE         37.8960   42.6280   46.3250 N.pl3   479 ARG522     -0.7000 DICT
   3921 CZ         37.7000   42.6310   47.6390 C.cat   479 ARG522      0.6399 DICT
   3922 NH1        38.2260   41.6810   48.4010 N.pl3   479 ARG522     -0.8000 DICT
   3923 NH2        36.9810   43.5960   48.1920 N.pl3   479 ARG522     -0.8000 DICT
   3924 N          39.5710   41.5890   41.0280 N.am    480 CYS523     -0.5000 BACKBONE|DICT|DIRECT
   3925 CA         40.4420   40.6980   40.2660 C.3     480 CYS523      0.1400 BACKBONE|DICT|DIRECT
   3926 C          40.5250   41.1270   38.8200 C.2     480 CYS523      0.5000 BACKBONE|DICT|DIRECT
   3927 O          41.5770   40.9050   38.1970 O.2     480 CYS523     -0.5000 BACKBONE|DICT|DIRECT
   3928 CB         39.9240   39.2550   40.4240 C.3     480 CYS523      0.0600 DICT
   3929 SG         40.1710   38.6680   42.1150 S.3     480 CYS523     -0.3350 DICT
   3930 N          39.5080   41.8190   38.2630 N.am    481 PHE524     -0.5000 BACKBONE|DICT|DIRECT
   3931 CA         39.5460   42.3370   36.8900 C.3     481 PHE524      0.1400 BACKBONE|DICT|DIRECT
   3932 C          40.5330   43.5080   36.8800 C.2     481 PHE524      0.5000 BACKBONE|DICT|DIRECT
   3933 O          41.4390   43.5800   36.0440 O.2     481 PHE524     -0.5000 BACKBONE|DICT|DIRECT
   3934 CB         38.1570   42.8220   36.4750 C.3     481 PHE524     -0.0050 DICT
   3935 CG         38.1260   43.5180   35.1400 C.ar    481 PHE524     -0.1150 DICT
   3936 CD1        38.0780   42.7890   33.9590 C.ar    481 PHE524     -0.1150 DICT
   3937 CD2        38.1590   44.9020   35.0720 C.ar    481 PHE524     -0.1150 DICT
   3938 CE1        38.0650   43.4320   32.7200 C.ar    481 PHE524     -0.1150 DICT
   3939 CE2        38.1470   45.5590   33.8380 C.ar    481 PHE524     -0.1150 DICT
   3940 CZ         38.1000   44.8170   32.6590 C.ar    481 PHE524     -0.1150 DICT
   3941 N          40.3450   44.4250   37.8250 N.am    482 VAL525     -0.5000 BACKBONE|DICT|DIRECT
   3942 CA         41.2120   45.5830   37.9620 C.3     482 VAL525      0.1400 BACKBONE|DICT|DIRECT
   3943 C          42.6530   45.0920   38.1430 C.2     482 VAL525      0.5000 BACKBONE|DICT|DIRECT
   3944 O          43.5760   45.5580   37.4720 O.2     482 VAL525     -0.5000 BACKBONE|DICT|DIRECT
   3945 CB         40.7900   46.4390   39.1900 C.3     482 VAL525     -0.0600 DICT
   3946 CG1        41.8140   47.5370   39.4540 C.3     482 VAL525     -0.1800 DICT
   3947 CG2        39.4110   47.0540   38.9440 C.3     482 VAL525     -0.1800 DICT
   3948 N          42.8330   44.1310   39.0400 N.am    483 SER526     -0.5000 BACKBONE|DICT|DIRECT
   3949 CA         44.1500   43.5720   39.3080 C.3     483 SER526      0.1400 BACKBONE|DICT|DIRECT
   3950 C          44.8680   43.0640   38.0610 C.2     483 SER526      0.5000 BACKBONE|DICT|DIRECT
   3951 O          46.0360   43.3800   37.8350 O.2     483 SER526     -0.5000 BACKBONE|DICT|DIRECT
   3952 CB         44.0460   42.4150   40.3050 C.3     483 SER526      0.1450 DICT
   3953 OG         45.3010   41.7580   40.4170 O.3     483 SER526     -0.6830 DICT
   3954 N          44.1550   42.2620   37.2550 N.am    484 PHE527     -0.5000 BACKBONE|DICT|DIRECT
   3955 CA         44.6920   41.6550   36.0390 C.3     484 PHE527      0.1400 BACKBONE|DICT|DIRECT
   3956 C          45.0420   42.6690   34.9440 C.2     484 PHE527      0.5000 BACKBONE|DICT|DIRECT
   3957 O          45.8280   42.3350   34.0630 O.2     484 PHE527     -0.5000 BACKBONE|DICT|DIRECT
   3958 CB         43.8180   40.4820   35.5520 C.3     484 PHE527     -0.0050 DICT
   3959 CG         44.1430   39.1490   36.2190 C.ar    484 PHE527     -0.1150 DICT
   3960 CD1        44.1740   39.0220   37.6270 C.ar    484 PHE527     -0.1150 DICT
   3961 CD2        44.3400   37.9940   35.4310 C.ar    484 PHE527     -0.1150 DICT
   3962 CE1        44.4220   37.7900   38.2150 C.ar    484 PHE527     -0.1150 DICT
   3963 CE2        44.5620   36.7640   36.0410 C.ar    484 PHE527     -0.1150 DICT
   3964 CZ         44.6110   36.6650   37.4250 C.ar    484 PHE527     -0.1150 DICT
   3965 N          44.5120   43.8920   35.0460 N.am    485 ILE528     -0.5000 BACKBONE|DICT|DIRECT
   3966 CA         44.8430   44.9780   34.1300 C.3     485 ILE528      0.1400 BACKBONE|DICT|DIRECT
   3967 C          46.0430   45.7600   34.6570 C.2     485 ILE528      0.5000 BACKBONE|DICT|DIRECT
   3968 O          47.0490   45.9260   33.9640 O.2     485 ILE528     -0.5000 BACKBONE|DICT|DIRECT
   3969 CB         43.6770   45.9900   33.9780 C.3     485 ILE528     -0.0600 DICT
   3970 CG1        42.5160   45.3690   33.1990 C.3     485 ILE528     -0.1200 DICT
   3971 CG2        44.1810   47.2550   33.2940 C.3     485 ILE528     -0.1800 DICT
   3972 CD1        42.8200   45.1160   31.7460 C.3     485 ILE528     -0.1800 DICT
   3973 N          45.9320   46.2350   35.8940 N.am    486 ILE529     -0.5000 BACKBONE|DICT|DIRECT
   3974 CA         46.9940   47.0430   36.4780 C.3     486 ILE529      0.1400 BACKBONE|DICT|DIRECT
   3975 C          48.3000   46.3170   36.7920 C.2     486 ILE529      0.5000 BACKBONE|DICT|DIRECT
   3976 O          49.3580   46.9460   36.8200 O.2     486 ILE529     -0.5000 BACKBONE|DICT|DIRECT
   3977 CB         46.5030   47.7850   37.7540 C.3     486 ILE529     -0.0600 DICT
   3978 CG1        46.1930   46.7920   38.8750 C.3     486 ILE529     -0.1200 DICT
   3979 CG2        45.2520   48.6030   37.4250 C.3     486 ILE529     -0.1800 DICT
   3980 CD1        45.7680   47.4770   40.1830 C.3     486 ILE529     -0.1800 DICT
   3981 N          48.2500   45.0050   37.0120 N.am    487 GLN530     -0.5000 BACKBONE|DICT|DIRECT
   3982 CA         49.4860   44.2910   37.3140 C.3     487 GLN530      0.1400 BACKBONE|DICT|DIRECT
   3983 C          50.4640   44.3340   36.1390 C.2     487 GLN530      0.5000 BACKBONE|DICT|DIRECT
   3984 O          51.6760   44.2880   36.3350 O.2     487 GLN530     -0.5000 BACKBONE|DICT|DIRECT
   3985 CB         49.2050   42.8440   37.7270 C.3     487 GLN530     -0.1200 DICT
   3986 CG         48.5390   41.9660   36.6800 C.3     487 GLN530     -0.1200 DICT
   3987 CD         48.2880   40.5650   37.2180 C.2     487 GLN530      0.5000 DICT
   3988 NE2        47.3880   40.4590   38.1970 N.am    487 GLN530     -0.7600 DICT
   3989 OE1        48.9030   39.5940   36.7740 O.2     487 GLN530     -0.5000 DICT
   3990 N          49.9440   44.4210   34.9160 N.am    488 PHE531     -0.5000 BACKBONE|DICT|DIRECT
   3991 CA         50.8240   44.5030   33.7580 C.3     488 PHE531      0.1400 BACKBONE|DICT|DIRECT
   3992 C          51.3610   45.9270   33.6730 C.2     488 PHE531      0.5000 BACKBONE|DICT|DIRECT
   3993 O          52.4750   46.1640   33.2000 O.2     488 PHE531     -0.5000 BACKBONE|DICT|DIRECT
   3994 CB         50.0840   44.1020   32.4820 C.3     488 PHE531     -0.0050 DICT
   3995 CG         49.9500   42.6180   32.3290 C.ar    488 PHE531     -0.1150 DICT
   3996 CD1        48.8620   41.9440   32.8750 C.ar    488 PHE531     -0.1150 DICT
   3997 CD2        50.9680   41.8780   31.7290 C.ar    488 PHE531     -0.1150 DICT
   3998 CE1        48.7890   40.5450   32.8330 C.ar    488 PHE531     -0.1150 DICT
   3999 CE2        50.9090   40.4770   31.6800 C.ar    488 PHE531     -0.1150 DICT
   4000 CZ         49.8150   39.8110   32.2360 C.ar    488 PHE531     -0.1150 DICT
   4001 N          50.5650   46.8760   34.1530 N.am    489 GLN532     -0.5000 BACKBONE|DICT|DIRECT
   4002 CA         50.9970   48.2660   34.1790 C.3     489 GLN532      0.1400 BACKBONE|DICT|DIRECT
   4003 C          52.1600   48.3520   35.1710 C.2     489 GLN532      0.5000 BACKBONE|DICT|DIRECT
   4004 O          53.1600   49.0180   34.9100 O.2     489 GLN532     -0.5000 BACKBONE|DICT|DIRECT
   4005 CB         49.8570   49.1770   34.6400 C.3     489 GLN532     -0.1200 DICT
   4006 CG         48.8360   49.5270   33.5570 C.3     489 GLN532     -0.1200 DICT
   4007 CD         47.7390   50.4470   34.0780 C.2     489 GLN532      0.5000 DICT
   4008 NE2        47.9920   51.7570   34.0370 N.am    489 GLN532     -0.7600 DICT
   4009 OE1        46.6840   49.9860   34.5240 O.2     489 GLN532     -0.5000 DICT
   4010 N          52.0240   47.6680   36.3080 N.am    490 PHE533     -0.5000 BACKBONE|DICT|DIRECT
   4011 CA         53.0690   47.6730   37.3270 C.3     490 PHE533      0.1400 BACKBONE|DICT|DIRECT
   4012 C          54.3300   46.9770   36.8210 C.2     490 PHE533      0.5000 BACKBONE|DICT|DIRECT
   4013 O          55.4380   47.4770   36.9970 O.2     490 PHE533     -0.5000 BACKBONE|DICT|DIRECT
   4014 CB         52.5850   46.9780   38.6070 C.3     490 PHE533     -0.0050 DICT
   4015 CG         51.4300   47.6730   39.2940 C.ar    490 PHE533     -0.1150 DICT
   4016 CD1        51.0000   48.9340   38.8820 C.ar    490 PHE533     -0.1150 DICT
   4017 CD2        50.7880   47.0650   40.3740 C.ar    490 PHE533     -0.1150 DICT
   4018 CE1        49.9450   49.5830   39.5360 C.ar    490 PHE533     -0.1150 DICT
   4019 CE2        49.7340   47.7010   41.0360 C.ar    490 PHE533     -0.1150 DICT
   4020 CZ         49.3130   48.9630   40.6150 C.ar    490 PHE533     -0.1150 DICT
   4021 N          54.1490   45.8120   36.2050 N.am    491 HIS534     -0.5000 BACKBONE|DICT|DIRECT
   4022 CA         55.2550   45.0330   35.6470 C.3     491 HIS534      0.1400 BACKBONE|DICT|DIRECT
   4023 C          56.0370   45.9170   34.6710 C.2     491 HIS534      0.5000 BACKBONE|DICT|DIRECT
   4024 O          57.2650   46.0280   34.7450 O.2     491 HIS534     -0.5000 BACKBONE|DICT|DIRECT
   4025 CB         54.6860   43.8080   34.9170 C.3     491 HIS534     -0.0050 DICT
   4026 CG         55.7240   42.8970   34.3310 C.2     491 HIS534      0.0150 DICT
   4027 CD2        55.9360   42.4950   33.0550 C.2     491 HIS534     -0.0150 DICT
   4028 ND1        56.6550   42.2320   35.1000 N.pl3   491 HIS534     -0.5700 DICT
   4029 CE1        57.3920   41.4560   34.3250 C.2     491 HIS534      0.2950 DICT
   4030 NE2        56.9750   41.5970   33.0780 N.2     491 HIS534     -0.4900 DICT
   4031 N          55.3140   46.5420   33.7510 N.am    492 GLU535     -0.5000 BACKBONE|DICT|DIRECT
   4032 CA         55.9390   47.4200   32.7690 C.3     492 GLU535      0.1400 BACKBONE|DICT|DIRECT
   4033 C          56.7500   48.5240   33.4540 C.2     492 GLU535      0.5000 BACKBONE|DICT|DIRECT
   4034 O          57.9240   48.7340   33.1380 O.2     492 GLU535     -0.5000 BACKBONE|DICT|DIRECT
   4035 CB         54.8700   48.0470   31.8700 C.3     492 GLU535     -0.1200 DICT
   4036 CG         55.4180   48.9480   30.7780 C.3     492 GLU535     -0.2200 DICT
   4037 CD         54.3250   49.5290   29.9030 C.2     492 GLU535      0.7000 DICT
   4038 OE1        53.5200   50.3360   30.4050 O.co2   492 GLU535     -0.8000 DICT
   4039 OE2        54.2620   49.1710   28.7120 O.co2   492 GLU535     -0.8000 DICT
   4040 N          56.1250   49.2240   34.3950 N.am    493 ALA536     -0.5000 BACKBONE|DICT|DIRECT
   4041 CA         56.8020   50.3050   35.1050 C.3     493 ALA536      0.1400 BACKBONE|DICT|DIRECT
   4042 C          58.0230   49.7990   35.8770 C.2     493 ALA536      0.5000 BACKBONE|DICT|DIRECT
   4043 O          59.1070   50.3680   35.7740 O.2     493 ALA536     -0.5000 BACKBONE|DICT|DIRECT
   4044 CB         55.8270   50.9990   36.0520 C.3     493 ALA536     -0.1800 DICT
   4045 N          57.8470   48.7200   36.6330 N.am    494 LEU537     -0.5000 BACKBONE|DICT|DIRECT
   4046 CA         58.9370   48.1580   37.4220 C.3     494 LEU537      0.1400 BACKBONE|DICT|DIRECT
   4047 C          60.0900   47.6660   36.5620 C.2     494 LEU537      0.5000 BACKBONE|DICT|DIRECT
   4048 O          61.2530   47.8290   36.9280 O.2     494 LEU537     -0.5000 BACKBONE|DICT|DIRECT
   4049 CB         58.4260   47.0150   38.3040 C.3     494 LEU537     -0.1200 DICT
   4050 CG         57.4190   47.4180   39.3870 C.3     494 LEU537     -0.0600 DICT
   4051 CD1        57.0970   46.2120   40.2480 C.3     494 LEU537     -0.1800 DICT
   4052 CD2        57.9910   48.5390   40.2380 C.3     494 LEU537     -0.1800 DICT
   4053 N          59.7670   47.0600   35.4240 N.am    495 CYS538     -0.5000 BACKBONE|DICT|DIRECT
   4054 CA         60.7860   46.5560   34.5100 C.3     495 CYS538      0.1400 BACKBONE|DICT|DIRECT
   4055 C          61.6120   47.7050   33.9540 C.2     495 CYS538      0.5000 BACKBONE|DICT|DIRECT
   4056 O          62.8360   47.6160   33.8530 O.2     495 CYS538     -0.5000 BACKBONE|DICT|DIRECT
   4057 CB         60.1290   45.7850   33.3660 C.3     495 CYS538      0.0975 DICT
   4058 SG         59.4470   44.2030   33.9280 S.3     495 CYS538     -0.2175 DICT
   4059 N          60.9330   48.7860   33.5880 N.am    496 GLN539     -0.5000 BACKBONE|DICT|DIRECT
   4060 CA         61.6190   49.9550   33.0630 C.3     496 GLN539      0.1400 BACKBONE|DICT|DIRECT
   4061 C          62.5040   50.5050   34.1790 C.2     496 GLN539      0.5000 BACKBONE|DICT|DIRECT
   4062 O          63.6140   50.9590   33.9310 O.2     496 GLN539     -0.5000 BACKBONE|DICT|DIRECT
   4063 CB         60.5960   51.0010   32.6080 C.3     496 GLN539     -0.1200 DICT
   4064 CG         61.1860   52.2180   31.9040 C.3     496 GLN539     -0.1200 DICT
   4065 CD         61.5470   53.3360   32.8620 C.2     496 GLN539      0.5000 DICT
   4066 NE2        61.2950   53.1200   34.1480 N.am    496 GLN539     -0.7600 DICT
   4067 OE1        62.0420   54.3880   32.4500 O.2     496 GLN539     -0.5000 DICT
   4068 N          62.0120   50.4350   35.4130 N.am    497 ALA540     -0.5000 BACKBONE|DICT|DIRECT
   4069 CA         62.7630   50.9210   36.5670 C.3     497 ALA540      0.1400 BACKBONE|DICT|DIRECT
   4070 C          64.0010   50.0600   36.8100 C.2     497 ALA540      0.5000 BACKBONE|DICT|DIRECT
   4071 O          65.0190   50.5470   37.3060 O.2     497 ALA540     -0.5000 BACKBONE|DICT|DIRECT
   4072 CB         61.8810   50.9140   37.8020 C.3     497 ALA540     -0.1800 DICT
   4073 N          63.9050   48.7800   36.4580 N.am    498 ALA541     -0.5000 BACKBONE|DICT|DIRECT
   4074 CA         65.0110   47.8500   36.6300 C.3     498 ALA541      0.1400 BACKBONE|DICT|DIRECT
   4075 C          66.0020   47.9360   35.4660 C.2     498 ALA541      0.5000 BACKBONE|DICT|DIRECT
   4076 O          67.0570   47.3040   35.4910 O.2     498 ALA541     -0.5000 BACKBONE|DICT|DIRECT
   4077 CB         64.4790   46.4280   36.7620 C.3     498 ALA541     -0.1800 DICT
   4078 N          65.6540   48.7130   34.4450 N.am    499 GLY542     -0.5000 BACKBONE|DICT|DIRECT
   4079 CA         66.5360   48.8700   33.2990 C.3     499 GLY542      0.0800 BACKBONE|DICT|DIRECT
   4080 C          66.3590   47.8390   32.1960 C.2     499 GLY542      0.5000 BACKBONE|DICT|DIRECT
   4081 O          67.1860   47.7430   31.2850 O.2     499 GLY542     -0.5000 BACKBONE|DICT|DIRECT
   4082 N          65.2800   47.0690   32.2650 N.am    500 HIS543     -0.5000 BACKBONE|DICT|DIRECT
   4083 CA         65.0250   46.0510   31.2580 C.3     500 HIS543      0.1400 BACKBONE|DICT|DIRECT
   4084 C          64.7860   46.6510   29.8750 C.2     500 HIS543      0.5000 BACKBONE|DICT|DIRECT
   4085 O          64.0660   47.6350   29.7240 O.2     500 HIS543     -0.5000 BACKBONE|DICT|DIRECT
   4086 CB         63.8120   45.2030   31.6470 C.3     500 HIS543     -0.0050 DICT
   4087 CG         63.4880   44.1320   30.6520 C.2     500 HIS543      0.0150 DICT
   4088 CD2        62.4990   44.0410   29.7310 C.2     500 HIS543     -0.0150 DICT
   4089 ND1        64.2660   43.0070   30.4910 N.pl3   500 HIS543     -0.5700 DICT
   4090 CE1        63.7730   42.2690   29.5130 C.2     500 HIS543      0.2950 DICT
   4091 NE2        62.7000   42.8740   29.0340 N.2     500 HIS543     -0.4900 DICT
   4092 N          65.3970   46.0500   28.8630 N.am    501 THR544     -0.5000 BACKBONE|DICT|DIRECT
   4093 CA         65.2170   46.5100   27.4950 C.3     501 THR544      0.1400 BACKBONE|DICT|DIRECT
   4094 C          64.7180   45.3200   26.6930 C.2     501 THR544      0.5000 BACKBONE|DICT|DIRECT
   4095 O          64.9570   44.1710   27.0660 O.2     501 THR544     -0.5000 BACKBONE|DICT|DIRECT
   4096 CB         66.5350   47.0080   26.8750 C.3     501 THR544      0.2050 DICT
   4097 CG2        67.1790   48.0520   27.7740 C.3     501 THR544     -0.1800 DICT
   4098 OG1        67.4320   45.9040   26.7010 O.3     501 THR544     -0.6830 DICT
   4099 N          64.0240   45.5950   25.5960 N.am    502 GLY545     -0.5000 BACKBONE|DICT|DIRECT
   4100 CA         63.5060   44.5160   24.7770 C.3     502 GLY545      0.0800 BACKBONE|DICT|DIRECT
   4101 C          62.1000   44.1210   25.1880 C.2     502 GLY545      0.5000 BACKBONE|DICT|DIRECT
   4102 O          61.4970   44.7720   26.0460 O.2     502 GLY545     -0.5000 BACKBONE|DICT|DIRECT
   4103 N          61.5580   43.0390   24.6070 N.am    503 PRO546     -0.1400 BACKBONE|DICT|DIRECT
   4104 CA         60.2080   42.5600   24.9120 C.3     503 PRO546      0.0100 BACKBONE|DICT|DIRECT
   4105 C          59.8840   42.5780   26.4000 C.2     503 PRO546      0.5000 BACKBONE|DICT|DIRECT
   4106 O          60.6680   42.1190   27.2290 O.2     503 PRO546     -0.5000 BACKBONE|DICT|DIRECT
   4107 CB         60.2070   41.1470   24.3350 C.3     503 PRO546     -0.1200 DICT
   4108 CG         61.1120   41.2750   23.1580 C.3     503 PRO546     -0.1200 DICT
   4109 CD         62.2600   42.0810   23.7340 C.3     503 PRO546     -0.0500 DICT
   4110 N          58.7160   43.1120   26.7280 N.am    504 LEU547     -0.5000 BACKBONE|DICT|DIRECT
   4111 CA         58.2880   43.1880   28.1140 C.3     504 LEU547      0.1400 BACKBONE|DICT|DIRECT
   4112 C          58.1280   41.8030   28.7460 C.2     504 LEU547      0.5000 BACKBONE|DICT|DIRECT
   4113 O          58.4920   41.5990   29.9080 O.2     504 LEU547     -0.5000 BACKBONE|DICT|DIRECT
   4114 CB         56.9690   43.9570   28.2060 C.3     504 LEU547     -0.1200 DICT
   4115 CG         56.4070   44.1580   29.6130 C.3     504 LEU547     -0.0600 DICT
   4116 CD1        57.3970   44.9560   30.4480 C.3     504 LEU547     -0.1800 DICT
   4117 CD2        55.0690   44.8820   29.5270 C.3     504 LEU547     -0.1800 DICT
   4118 N          57.5970   40.8480   27.9840 N.am    505 HIS548     -0.5000 BACKBONE|DICT|DIRECT
   4119 CA         57.3840   39.5070   28.5170 C.3     505 HIS548      0.1400 BACKBONE|DICT|DIRECT
   4120 C          58.6630   38.7720   28.9080 C.2     505 HIS548      0.5000 BACKBONE|DICT|DIRECT
   4121 O          58.5980   37.7280   29.5530 O.2     505 HIS548     -0.5000 BACKBONE|DICT|DIRECT
   4122 CB         56.5840   38.6410   27.5350 C.3     505 HIS548     -0.0050 DICT
   4123 CG         57.3580   38.2020   26.3310 C.2     505 HIS548      0.0150 DICT
   4124 CD2        57.9760   37.0290   26.0510 C.2     505 HIS548     -0.0150 DICT
   4125 ND1        57.5560   39.0110   25.2330 N.pl3   505 HIS548     -0.5700 DICT
   4126 CE1        58.2590   38.3550   24.3260 C.2     505 HIS548      0.2950 DICT
   4127 NE2        58.5270   37.1500   24.7990 N.2     505 HIS548     -0.4900 DICT
   4128 N          59.8200   39.3060   28.5220 N.am    506 LYS549     -0.5000 BACKBONE|DICT|DIRECT
   4129 CA         61.0890   38.6680   28.8680 C.3     506 LYS549      0.1400 BACKBONE|DICT|DIRECT
   4130 C          61.6990   39.2520   30.1430 C.2     506 LYS549      0.5000 BACKBONE|DICT|DIRECT
   4131 O          62.7400   38.7930   30.6180 O.2     506 LYS549     -0.5000 BACKBONE|DICT|DIRECT
   4132 CB         62.0880   38.8080   27.7140 C.3     506 LYS549     -0.1200 DICT
   4133 CG         61.7300   37.9910   26.4850 C.3     506 LYS549     -0.1200 DICT
   4134 CD         62.7780   38.1610   25.3900 C.3     506 LYS549     -0.1200 DICT
   4135 CE         62.4450   37.3250   24.1620 C.3     506 LYS549      0.1900 DICT
   4136 NZ         63.4470   37.5130   23.0730 N.4     506 LYS549     -0.3000 DICT
   4137 N          61.0440   40.2610   30.7040 N.am    507 CYS550     -0.5000 BACKBONE|DICT|DIRECT
   4138 CA         61.5520   40.9040   31.9120 C.3     507 CYS550      0.1400 BACKBONE|DICT|DIRECT
   4139 C          61.4180   40.0790   33.1820 C.2     507 CYS550      0.5000 BACKBONE|DICT|DIRECT
   4140 O          60.4230   39.3920   33.3850 O.2     507 CYS550     -0.5000 BACKBONE|DICT|DIRECT
   4141 CB         60.8560   42.2490   32.1110 C.3     507 CYS550      0.0975 DICT
   4142 SG         61.0260   42.9400   33.7890 S.3     507 CYS550     -0.2175 DICT
   4143 N          62.4430   40.1540   34.0260 N.am    508 ASP551     -0.5000 BACKBONE|DICT|DIRECT
   4144 CA         62.4690   39.4680   35.3170 C.3     508 ASP551      0.1400 BACKBONE|DICT|DIRECT
   4145 C          63.0220   40.5130   36.2790 C.2     508 ASP551      0.5000 BACKBONE|DICT|DIRECT
   4146 O          64.1920   40.8820   36.1920 O.2     508 ASP551     -0.5000 BACKBONE|DICT|DIRECT
   4147 CB         63.4060   38.2600   35.2890 C.3     508 ASP551     -0.2200 DICT
   4148 CG         63.4200   37.4930   36.6100 C.2     508 ASP551      0.7000 DICT
   4149 OD1        63.0900   38.0790   37.6690 O.co2   508 ASP551     -0.8000 DICT
   4150 OD2        63.7770   36.3000   36.5920 O.co2   508 ASP551     -0.8000 DICT
   4151 N          62.1800   40.9960   37.1850 N.am    509 ILE552     -0.5000 BACKBONE|DICT|DIRECT
   4152 CA         62.5920   42.0280   38.1310 C.3     509 ILE552      0.1400 BACKBONE|DICT|DIRECT
   4153 C          63.2560   41.5010   39.3920 C.2     509 ILE552      0.5000 BACKBONE|DICT|DIRECT
   4154 O          63.4380   42.2470   40.3580 O.2     509 ILE552     -0.5000 BACKBONE|DICT|DIRECT
   4155 CB         61.3920   42.8850   38.5690 C.3     509 ILE552     -0.0600 DICT
   4156 CG1        60.4010   42.0260   39.3560 C.3     509 ILE552     -0.1200 DICT
   4157 CG2        60.7380   43.5170   37.3520 C.3     509 ILE552     -0.1800 DICT
   4158 CD1        59.3120   42.8250   40.0450 C.3     509 ILE552     -0.1800 DICT
   4159 N          63.6160   40.2250   39.3940 N.am    510 TYR553     -0.5000 BACKBONE|DICT|DIRECT
   4160 CA         64.2410   39.6370   40.5650 C.3     510 TYR553      0.1400 BACKBONE|DICT|DIRECT
   4161 C          65.4520   40.4280   41.0480 C.2     510 TYR553      0.5000 BACKBONE|DICT|DIRECT
   4162 O          66.3150   40.8070   40.2580 O.2     510 TYR553     -0.5000 BACKBONE|DICT|DIRECT
   4163 CB         64.6640   38.1960   40.2870 C.3     510 TYR553     -0.0050 DICT
   4164 CG         65.2560   37.5130   41.5000 C.ar    510 TYR553     -0.1150 DICT
   4165 CD1        64.4470   37.1170   42.5590 C.ar    510 TYR553     -0.1150 DICT
   4166 CD2        66.6270   37.2880   41.5980 C.ar    510 TYR553     -0.1150 DICT
   4167 CE1        64.9850   36.5110   43.6870 C.ar    510 TYR553     -0.1150 DICT
   4168 CE2        67.1790   36.6840   42.7240 C.ar    510 TYR553     -0.1150 DICT
   4169 CZ         66.3510   36.2990   43.7640 C.ar    510 TYR553      0.1500 DICT
   4170 OH         66.8850   35.7100   44.8840 O.3     510 TYR553     -0.5850 DICT
   4171 N          65.4990   40.6680   42.3580 N.am    511 GLN554     -0.5000 BACKBONE|DICT|DIRECT
   4172 CA         66.5870   41.3950   43.0090 C.3     511 GLN554      0.1400 BACKBONE|DICT|DIRECT
   4173 C          66.6790   42.8930   42.6890 C.2     511 GLN554      0.5000 BACKBONE|DICT|DIRECT
   4174 O          67.6160   43.5640   43.1210 O.2     511 GLN554     -0.5000 BACKBONE|DICT|DIRECT
   4175 CB         67.9290   40.7110   42.7080 C.3     511 GLN554     -0.1200 DICT
   4176 CG         69.1060   41.3050   43.4690 C.3     511 GLN554     -0.1200 DICT
   4177 CD         70.3610   40.4610   43.3840 C.2     511 GLN554      0.5000 DICT
   4178 NE2        70.1980   39.1410   43.4080 N.am    511 GLN554     -0.7600 DICT
   4179 OE1        71.4700   40.9920   43.3190 O.2     511 GLN554     -0.5000 DICT
   4180 N          65.7120   43.4260   41.9520 N.am    512 SER555     -0.5000 BACKBONE|DICT|DIRECT
   4181 CA         65.7340   44.8480   41.6200 C.3     512 SER555      0.1400 BACKBONE|DICT|DIRECT
   4182 C          65.3110   45.7200   42.7930 C.2     512 SER555      0.5000 BACKBONE|DICT|DIRECT
   4183 O          64.1700   45.6370   43.2590 O.2     512 SER555     -0.5000 BACKBONE|DICT|DIRECT
   4184 CB         64.8070   45.1580   40.4530 C.3     512 SER555      0.1450 DICT
   4185 OG         64.6390   46.5630   40.3460 O.3     512 SER555     -0.6830 DICT
   4186 N          66.2220   46.5720   43.2530 N.am    513 LYS556     -0.5000 BACKBONE|DICT|DIRECT
   4187 CA         65.9210   47.4540   44.3700 C.3     513 LYS556      0.1400 BACKBONE|DICT|DIRECT
   4188 C          65.0820   48.6430   43.9140 C.2     513 LYS556      0.5000 BACKBONE|DICT|DIRECT
   4189 O          64.2370   49.1280   44.6680 O.2     513 LYS556     -0.5000 BACKBONE|DICT|DIRECT
   4190 CB         67.2160   47.9350   45.0320 C.3     513 LYS556     -0.1200 DICT
   4191 CG         68.0720   46.8040   45.5980 C.3     513 LYS556     -0.1200 DICT
   4192 CD         67.3170   46.0030   46.6450 C.3     513 LYS556     -0.1200 DICT
   4193 CE         68.1670   44.8750   47.2130 C.3     513 LYS556      0.1900 DICT
   4194 NZ         68.6200   43.9180   46.1670 N.4     513 LYS556     -0.3000 DICT
   4195 N          65.3090   49.1160   42.6890 N.am    514 GLU557     -0.5000 BACKBONE|DICT|DIRECT
   4196 CA         64.5280   50.2410   42.1740 C.3     514 GLU557      0.1400 BACKBONE|DICT|DIRECT
   4197 C          63.0530   49.8460   42.1090 C.2     514 GLU557      0.5000 BACKBONE|DICT|DIRECT
   4198 O          62.1650   50.6610   42.3700 O.2     514 GLU557     -0.5000 BACKBONE|DICT|DIRECT
   4199 CB         64.9860   50.6470   40.7680 C.3     514 GLU557     -0.1200 DICT
   4200 CG         66.2640   51.4660   40.6960 C.3     514 GLU557     -0.2200 DICT
   4201 CD         67.5060   50.6540   40.9950 C.2     514 GLU557      0.7000 DICT
   4202 OE1        67.6600   49.5580   40.4100 O.co2   514 GLU557     -0.8000 DICT
   4203 OE2        68.3350   51.1200   41.8060 O.co2   514 GLU557     -0.8000 DICT
   4204 N          62.8050   48.5880   41.7500 N.am    515 ALA558     -0.5000 BACKBONE|DICT|DIRECT
   4205 CA         61.4460   48.0740   41.6410 C.3     515 ALA558      0.1400 BACKBONE|DICT|DIRECT
   4206 C          60.7960   47.9840   43.0140 C.2     515 ALA558      0.5000 BACKBONE|DICT|DIRECT
   4207 O          59.6930   48.4860   43.2250 O.2     515 ALA558     -0.5000 BACKBONE|DICT|DIRECT
   4208 CB         61.4610   46.7060   40.9790 C.3     515 ALA558     -0.1800 DICT
   4209 N          61.4830   47.3350   43.9450 N.am    516 GLY559     -0.5000 BACKBONE|DICT|DIRECT
   4210 CA         60.9440   47.2020   45.2830 C.3     516 GLY559      0.0800 BACKBONE|DICT|DIRECT
   4211 C          60.6370   48.5510   45.9030 C.2     516 GLY559      0.5000 BACKBONE|DICT|DIRECT
   4212 O          59.6890   48.6810   46.6780 O.2     516 GLY559     -0.5000 BACKBONE|DICT|DIRECT
   4213 N          61.4290   49.5620   45.5540 N.am    517 GLN560     -0.5000 BACKBONE|DICT|DIRECT
   4214 CA         61.2400   50.9010   46.0990 C.3     517 GLN560      0.1400 BACKBONE|DICT|DIRECT
   4215 C          59.9310   51.5450   45.6550 C.2     517 GLN560      0.5000 BACKBONE|DICT|DIRECT
   4216 O          59.2350   52.1560   46.4630 O.2     517 GLN560     -0.5000 BACKBONE|DICT|DIRECT
   4217 CB         62.4050   51.8090   45.7130 C.3     517 GLN560     -0.1200 DICT
   4218 CG         62.3740   53.1520   46.4200 C.3     517 GLN560     -0.1200 DICT
   4219 CD         62.3790   53.0030   47.9360 C.2     517 GLN560      0.5000 DICT
   4220 NE2        61.3020   53.4450   48.5810 N.am    517 GLN560     -0.7600 DICT
   4221 OE1        63.3370   52.4880   48.5180 O.2     517 GLN560     -0.5000 DICT
   4222 N          59.5930   51.4190   44.3770 N.am    518 ARG561     -0.5000 BACKBONE|DICT|DIRECT
   4223 CA         58.3490   52.0050   43.9010 C.3     518 ARG561      0.1400 BACKBONE|DICT|DIRECT
   4224 C          57.1390   51.3180   44.5090 C.2     518 ARG561      0.5000 BACKBONE|DICT|DIRECT
   4225 O          56.1660   51.9770   44.8730 O.2     518 ARG561     -0.5000 BACKBONE|DICT|DIRECT
   4226 CB         58.2590   51.9450   42.3810 C.3     518 ARG561     -0.1200 DICT
   4227 CG         59.2150   52.8820   41.7030 C.3     518 ARG561     -0.0500 DICT
   4228 CD         58.7940   53.1560   40.2890 C.3     518 ARG561      0.1900 DICT
   4229 NE         59.8400   53.8640   39.5710 N.pl3   518 ARG561     -0.7000 DICT
   4230 CZ         59.7530   54.2200   38.2970 C.cat   518 ARG561      0.6399 DICT
   4231 NH1        58.6570   53.9370   37.6020 N.pl3   518 ARG561     -0.8000 DICT
   4232 NH2        60.7670   54.8480   37.7180 N.pl3   518 ARG561     -0.8000 DICT
   4233 N          57.1890   49.9930   44.6130 N.am    519 LEU562     -0.5000 BACKBONE|DICT|DIRECT
   4234 CA         56.0710   49.2660   45.2010 C.3     519 LEU562      0.1400 BACKBONE|DICT|DIRECT
   4235 C          55.9270   49.6810   46.6620 C.2     519 LEU562      0.5000 BACKBONE|DICT|DIRECT
   4236 O          54.8250   49.9600   47.1350 O.2     519 LEU562     -0.5000 BACKBONE|DICT|DIRECT
   4237 CB         56.3030   47.7560   45.1300 C.3     519 LEU562     -0.1200 DICT
   4238 CG         56.1250   47.0630   43.7790 C.3     519 LEU562     -0.0600 DICT
   4239 CD1        56.4800   45.5940   43.9300 C.3     519 LEU562     -0.1800 DICT
   4240 CD2        54.6920   47.2240   43.2900 C.3     519 LEU562     -0.1800 DICT
   4241 N          57.0560   49.7210   47.3620 N.am    520 ALA563     -0.5000 BACKBONE|DICT|DIRECT
   4242 CA         57.0830   50.0820   48.7740 C.3     520 ALA563      0.1400 BACKBONE|DICT|DIRECT
   4243 C          56.4680   51.4460   49.0700 C.2     520 ALA563      0.5000 BACKBONE|DICT|DIRECT
   4244 O          55.5900   51.5590   49.9270 O.2     520 ALA563     -0.5000 BACKBONE|DICT|DIRECT
   4245 CB         58.5120   50.0390   49.2920 C.3     520 ALA563     -0.1800 DICT
   4246 N          56.9200   52.4810   48.3690 N.am    521 THR564     -0.5000 BACKBONE|DICT|DIRECT
   4247 CA         56.3890   53.8120   48.6200 C.3     521 THR564      0.1400 BACKBONE|DICT|DIRECT
   4248 C          54.8860   53.8500   48.3600 C.2     521 THR564      0.5000 BACKBONE|DICT|DIRECT
   4249 O          54.1500   54.5340   49.0630 O.2     521 THR564     -0.5000 BACKBONE|DICT|DIRECT
   4250 CB         57.0900   54.8880   47.7510 C.3     521 THR564      0.2050 DICT
   4251 CG2        58.5950   54.6910   47.7790 C.3     521 THR564     -0.1800 DICT
   4252 OG1        56.6320   54.7950   46.3990 O.3     521 THR564     -0.6830 DICT
   4253 N          54.4290   53.1010   47.3620 N.am    522 ALA565     -0.5000 BACKBONE|DICT|DIRECT
   4254 CA         53.0070   53.0770   47.0400 C.3     522 ALA565      0.1400 BACKBONE|DICT|DIRECT
   4255 C          52.2080   52.3220   48.0990 C.2     522 ALA565      0.5000 BACKBONE|DICT|DIRECT
   4256 O          51.1570   52.7870   48.5450 O.2     522 ALA565     -0.5000 BACKBONE|DICT|DIRECT
   4257 CB         52.7900   52.4410   45.6660 C.3     522 ALA565     -0.1800 DICT
   4258 N          52.7050   51.1570   48.5040 N.am    523 MET566     -0.5000 BACKBONE|DICT|DIRECT
   4259 CA         52.0100   50.3570   49.4980 C.3     523 MET566      0.1400 BACKBONE|DICT|DIRECT
   4260 C          51.9220   51.0610   50.8400 C.2     523 MET566      0.5000 BACKBONE|DICT|DIRECT
   4261 O          50.9440   50.9000   51.5680 O.2     523 MET566     -0.5000 BACKBONE|DICT|DIRECT
   4262 CB         52.6940   48.9990   49.6710 C.3     523 MET566     -0.1200 DICT
   4263 CG         52.5510   48.0810   48.4570 C.3     523 MET566      0.0475 DICT
   4264 SD         53.0960   46.4070   48.7940 S.3     523 MET566     -0.3350 DICT
   4265 CE         54.8160   46.5430   48.3590 C.3     523 MET566     -0.0125 DICT
   4266 N          52.9450   51.8450   51.1610 N.am    524 LYS567     -0.5000 BACKBONE|DICT|DIRECT
   4267 CA         52.9750   52.5690   52.4260 C.3     524 LYS567      0.1400 BACKBONE|DICT|DIRECT
   4268 C          51.8110   53.5390   52.5780 C.2     524 LYS567      0.5000 BACKBONE|DICT|DIRECT
   4269 O          51.3910   53.8350   53.6920 O.2     524 LYS567     -0.5000 BACKBONE|DICT|DIRECT
   4270 CB         54.3090   53.3120   52.5840 C.3     524 LYS567     -0.1200 DICT
   4271 CG         55.4640   52.3960   52.9840 C.3     524 LYS567     -0.1200 DICT
   4272 CD         56.7520   53.1720   53.2070 C.3     524 LYS567     -0.1200 DICT
   4273 CE         57.8070   52.3180   53.9020 C.3     524 LYS567      0.1900 DICT
   4274 NZ         58.2210   51.1210   53.1100 N.4     524 LYS567     -0.3000 DICT
   4275 N          51.2880   54.0310   51.4610 N.am    525 LEU568     -0.5000 BACKBONE|DICT|DIRECT
   4276 CA         50.1620   54.9580   51.5060 C.3     525 LEU568      0.1400 BACKBONE|DICT|DIRECT
   4277 C          48.8950   54.2800   52.0220 C.2     525 LEU568      0.5000 BACKBONE|DICT|DIRECT
   4278 O          47.9850   54.9420   52.5140 O.2     525 LEU568     -0.5000 BACKBONE|DICT|DIRECT
   4279 CB         49.8690   55.5320   50.1130 C.3     525 LEU568     -0.1200 DICT
   4280 CG         50.8890   56.4650   49.4600 C.3     525 LEU568     -0.0600 DICT
   4281 CD1        50.3870   56.8810   48.0880 C.3     525 LEU568     -0.1800 DICT
   4282 CD2        51.1130   57.6790   50.3380 C.3     525 LEU568     -0.1800 DICT
   4283 N          48.8360   52.9590   51.9120 N.am    526 GLY569     -0.5000 BACKBONE|DICT|DIRECT
   4284 CA         47.6450   52.2620   52.3480 C.3     526 GLY569      0.0800 BACKBONE|DICT|DIRECT
   4285 C          46.4540   52.8700   51.6250 C.2     526 GLY569      0.5000 BACKBONE|DICT|DIRECT
   4286 O          46.4830   53.0590   50.4120 O.2     526 GLY569     -0.5000 BACKBONE|DICT|DIRECT
   4287 N          45.4100   53.1970   52.3760 N.am    527 PHE570     -0.5000 BACKBONE|DICT|DIRECT
   4288 CA         44.2070   53.7900   51.8060 C.3     527 PHE570      0.1400 BACKBONE|DICT|DIRECT
   4289 C          44.1230   55.2630   52.2400 C.2     527 PHE570      0.5000 BACKBONE|DICT|DIRECT
   4290 O          43.0410   55.8360   52.3190 O.2     527 PHE570     -0.5000 BACKBONE|DICT|DIRECT
   4291 CB         42.9890   53.0030   52.3050 C.3     527 PHE570     -0.0050 DICT
   4292 CG         41.6910   53.4000   51.6670 C.ar    527 PHE570     -0.1150 DICT
   4293 CD1        41.4820   53.2220   50.3040 C.ar    527 PHE570     -0.1150 DICT
   4294 CD2        40.6590   53.9290   52.4400 C.ar    527 PHE570     -0.1150 DICT
   4295 CE1        40.2620   53.5620   49.7190 C.ar    527 PHE570     -0.1150 DICT
   4296 CE2        39.4350   54.2730   51.8660 C.ar    527 PHE570     -0.1150 DICT
   4297 CZ         39.2370   54.0880   50.5030 C.ar    527 PHE570     -0.1150 DICT
   4298 N          45.2760   55.8720   52.5070 N.am    528 SER571     -0.5000 BACKBONE|DICT|DIRECT
   4299 CA         45.3270   57.2640   52.9600 C.3     528 SER571      0.1400 BACKBONE|DICT|DIRECT
   4300 C          45.0790   58.3090   51.8780 C.2     528 SER571      0.5000 BACKBONE|DICT|DIRECT
   4301 O          44.8160   59.4730   52.1910 O.2     528 SER571     -0.5000 BACKBONE|DICT|DIRECT
   4302 CB         46.6760   57.5480   53.6300 C.3     528 SER571      0.1450 DICT
   4303 OG         47.7450   57.4900   52.6990 O.3     528 SER571     -0.6830 DICT
   4304 N          45.1650   57.9030   50.6120 N.am    529 ARG572     -0.5000 BACKBONE|DICT|DIRECT
   4305 CA         44.9510   58.8190   49.4900 C.3     529 ARG572      0.1400 BACKBONE|DICT|DIRECT
   4306 C          44.2080   58.1220   48.3470 C.2     529 ARG572      0.5000 BACKBONE|DICT|DIRECT
   4307 O          44.2260   56.8960   48.2440 O.2     529 ARG572     -0.5000 BACKBONE|DICT|DIRECT
   4308 CB         46.2960   59.3320   48.9640 C.3     529 ARG572     -0.1200 DICT
   4309 CG         47.1280   60.0990   49.9840 C.3     529 ARG572     -0.0500 DICT
   4310 CD         46.4740   61.4270   50.3550 C.3     529 ARG572      0.1900 DICT
   4311 NE         46.3820   62.3300   49.2090 N.pl3   529 ARG572     -0.7000 DICT
   4312 CZ         45.8860   63.5640   49.2620 C.cat   529 ARG572      0.6399 DICT
   4313 NH1        45.4330   64.0510   50.4110 N.pl3   529 ARG572     -0.8000 DICT
   4314 NH2        45.8450   64.3140   48.1680 N.pl3   529 ARG572     -0.8000 DICT
   4315 N          43.5350   58.8970   47.4810 N.am    530 PRO573     -0.1400 BACKBONE|DICT|DIRECT
   4316 CA         42.8140   58.2820   46.3620 C.3     530 PRO573      0.0100 BACKBONE|DICT|DIRECT
   4317 C          43.8270   57.4360   45.5860 C.2     530 PRO573      0.5000 BACKBONE|DICT|DIRECT
   4318 O          44.9860   57.8300   45.4490 O.2     530 PRO573     -0.5000 BACKBONE|DICT|DIRECT
   4319 CB         42.3250   59.4920   45.5670 C.3     530 PRO573     -0.1200 DICT
   4320 CG         42.1230   60.5350   46.6380 C.3     530 PRO573     -0.1200 DICT
   4321 CD         43.3750   60.3620   47.4670 C.3     530 PRO573     -0.0500 DICT
   4322 N          43.3970   56.2860   45.0770 N.am    531 TRP574     -0.5000 BACKBONE|DICT|DIRECT
   4323 CA         44.3090   55.3940   44.3670 C.3     531 TRP574      0.1400 BACKBONE|DICT|DIRECT
   4324 C          45.1350   55.9660   43.2090 C.2     531 TRP574      0.5000 BACKBONE|DICT|DIRECT
   4325 O          46.2530   55.5110   42.9730 O.2     531 TRP574     -0.5000 BACKBONE|DICT|DIRECT
   4326 CB         43.5700   54.1270   43.9050 C.3     531 TRP574     -0.1200 DICT
   4327 CG         42.5530   54.3200   42.8150 C.ar    531 TRP574      0.0750 DICT
   4328 CD1        41.1940   54.4160   42.9600 C.ar    531 TRP574     -0.1150 DICT
   4329 CD2        42.8110   54.3870   41.4060 C.ar    531 TRP574     -0.0550 DICT
   4330 CE2        41.5630   54.5150   40.7570 C.ar    531 TRP574      0.1300 DICT
   4331 CE3        43.9790   54.3520   40.6290 C.ar    531 TRP574     -0.1150 DICT
   4332 NE1        40.5930   54.5280   41.7270 N.pl3   531 TRP574     -0.5700 DICT
   4333 CZ2        41.4470   54.6080   39.3640 C.ar    531 TRP574     -0.1150 DICT
   4334 CZ3        43.8670   54.4440   39.2420 C.ar    531 TRP574     -0.1150 DICT
   4335 CH2        42.6070   54.5700   38.6270 C.ar    531 TRP574     -0.1150 DICT
   4336 N          44.6100   56.9580   42.4650 N.am    532 PRO575     -0.1400 BACKBONE|DICT|DIRECT
   4337 CA         45.4350   57.4820   41.3640 C.3     532 PRO575      0.0100 BACKBONE|DICT|DIRECT
   4338 C          46.8180   57.9750   41.8020 C.2     532 PRO575      0.5000 BACKBONE|DICT|DIRECT
   4339 O          47.7460   58.0360   40.9990 O.2     532 PRO575     -0.5000 BACKBONE|DICT|DIRECT
   4340 CB         44.5670   58.5970   40.7910 C.3     532 PRO575     -0.1200 DICT
   4341 CG         43.1800   58.0320   40.9640 C.3     532 PRO575     -0.1200 DICT
   4342 CD         43.2440   57.5120   42.3970 C.3     532 PRO575     -0.0500 DICT
   4343 N          46.9520   58.3380   43.0750 N.am    533 GLU576     -0.5000 BACKBONE|DICT|DIRECT
   4344 CA         48.2380   58.7930   43.5780 C.3     533 GLU576      0.1400 BACKBONE|DICT|DIRECT
   4345 C          49.1970   57.6100   43.6480 C.2     533 GLU576      0.5000 BACKBONE|DICT|DIRECT
   4346 O          50.3480   57.7170   43.2360 O.2     533 GLU576     -0.5000 BACKBONE|DICT|DIRECT
   4347 CB         48.0830   59.4460   44.9590 C.3     533 GLU576     -0.1200 DICT
   4348 CG         47.5110   60.8550   44.8820 C.3     533 GLU576     -0.2200 DICT
   4349 CD         47.4520   61.5530   46.2310 C.2     533 GLU576      0.7000 DICT
   4350 OE1        48.4530   61.5030   46.9730 O.co2   533 GLU576     -0.8000 DICT
   4351 OE2        46.4070   62.1650   46.5380 O.co2   533 GLU576     -0.8000 DICT
   4352 N          48.7150   56.4770   44.1540 N.am    534 ALA577     -0.5000 BACKBONE|DICT|DIRECT
   4353 CA         49.5450   55.2830   44.2400 C.3     534 ALA577      0.1400 BACKBONE|DICT|DIRECT
   4354 C          49.8730   54.8210   42.8150 C.2     534 ALA577      0.5000 BACKBONE|DICT|DIRECT
   4355 O          50.9930   54.3870   42.5310 O.2     534 ALA577     -0.5000 BACKBONE|DICT|DIRECT
   4356 CB         48.8100   54.1910   45.0010 C.3     534 ALA577     -0.1800 DICT
   4357 N          48.8930   54.9180   41.9210 N.am    535 MET578     -0.5000 BACKBONE|DICT|DIRECT
   4358 CA         49.1070   54.5300   40.5240 C.3     535 MET578      0.1400 BACKBONE|DICT|DIRECT
   4359 C          50.2380   55.3780   39.9540 C.2     535 MET578      0.5000 BACKBONE|DICT|DIRECT
   4360 O          51.1400   54.8630   39.2920 O.2     535 MET578     -0.5000 BACKBONE|DICT|DIRECT
   4361 CB         47.8350   54.7550   39.6990 C.3     535 MET578     -0.1200 DICT
   4362 CG         48.0020   54.4970   38.1960 C.3     535 MET578      0.0475 DICT
   4363 SD         48.4840   52.7910   37.8100 S.3     535 MET578     -0.3350 DICT
   4364 CE         46.8760   51.9650   37.8580 C.3     535 MET578     -0.0125 DICT
   4365 N          50.1830   56.6790   40.2330 N.am    536 GLN579     -0.5000 BACKBONE|DICT|DIRECT
   4366 CA         51.1910   57.6240   39.7630 C.3     536 GLN579      0.1400 BACKBONE|DICT|DIRECT
   4367 C          52.5660   57.2740   40.3150 C.2     536 GLN579      0.5000 BACKBONE|DICT|DIRECT
   4368 O          53.5460   57.2380   39.5780 O.2     536 GLN579     -0.5000 BACKBONE|DICT|DIRECT
   4369 CB         50.8310   59.0420   40.2010 C.3     536 GLN579     -0.1200 DICT
   4370 CG         51.7790   60.1150   39.6790 C.3     536 GLN579     -0.1200 DICT
   4371 CD         51.2860   60.7610   38.4000 C.2     536 GLN579      0.5000 DICT
   4372 NE2        51.9460   60.4550   37.2930 N.am    536 GLN579     -0.7600 DICT
   4373 OE1        50.3170   61.5260   38.4070 O.2     536 GLN579     -0.5000 DICT
   4374 N          52.6340   57.0280   41.6210 N.am    537 LEU580     -0.5000 BACKBONE|DICT|DIRECT
   4375 CA         53.8960   56.6800   42.2650 C.3     537 LEU580      0.1400 BACKBONE|DICT|DIRECT
   4376 C          54.5610   55.4740   41.6070 C.2     537 LEU580      0.5000 BACKBONE|DICT|DIRECT
   4377 O          55.7800   55.4330   41.4470 O.2     537 LEU580     -0.5000 BACKBONE|DICT|DIRECT
   4378 CB         53.6690   56.3700   43.7450 C.3     537 LEU580     -0.1200 DICT
   4379 CG         53.3830   57.5380   44.6870 C.3     537 LEU580     -0.0600 DICT
   4380 CD1        52.9980   56.9910   46.0450 C.3     537 LEU580     -0.1800 DICT
   4381 CD2        54.6090   58.4320   44.8050 C.3     537 LEU580     -0.1800 DICT
   4382 N          53.7590   54.4890   41.2300 N.am    538 ILE581     -0.5000 BACKBONE|DICT|DIRECT
   4383 CA         54.3090   53.2910   40.6150 C.3     538 ILE581      0.1400 BACKBONE|DICT|DIRECT
   4384 C          54.6110   53.4260   39.1280 C.2     538 ILE581      0.5000 BACKBONE|DICT|DIRECT
   4385 O          55.7080   53.0840   38.6810 O.2     538 ILE581     -0.5000 BACKBONE|DICT|DIRECT
   4386 CB         53.3550   52.0870   40.7900 C.3     538 ILE581     -0.0600 DICT
   4387 CG1        53.1240   51.8090   42.2770 C.3     538 ILE581     -0.1200 DICT
   4388 CG2        53.9440   50.8530   40.1090 C.3     538 ILE581     -0.1800 DICT
   4389 CD1        52.0410   50.7860   42.5420 C.3     538 ILE581     -0.1800 DICT
   4390 N          53.6450   53.9390   38.3710 N.am    539 THR582     -0.5000 BACKBONE|DICT|DIRECT
   4391 CA         53.7820   54.0380   36.9210 C.3     539 THR582      0.1400 BACKBONE|DICT|DIRECT
   4392 C          54.1350   55.3790   36.2770 C.2     539 THR582      0.5000 BACKBONE|DICT|DIRECT
   4393 O          54.4350   55.4240   35.0830 O.2     539 THR582     -0.5000 BACKBONE|DICT|DIRECT
   4394 CB         52.4970   53.5460   36.2410 C.3     539 THR582      0.2050 DICT
   4395 CG2        52.1060   52.1720   36.7680 C.3     539 THR582     -0.1800 DICT
   4396 OG1        51.4380   54.4760   36.5060 O.3     539 THR582     -0.6830 DICT
   4397 N          54.0830   56.4670   37.0370 N.am    540 GLY583     -0.5000 BACKBONE|DICT|DIRECT
   4398 CA         54.3980   57.7580   36.4520 C.3     540 GLY583      0.0800 BACKBONE|DICT|DIRECT
   4399 C          53.2020   58.4270   35.7960 C.2     540 GLY583      0.5000 BACKBONE|DICT|DIRECT
   4400 O          53.3210   59.5060   35.2110 O.2     540 GLY583     -0.5000 BACKBONE|DICT|DIRECT
   4401 N          52.0450   57.7810   35.8780 N.am    541 GLN584     -0.5000 BACKBONE|DICT|DIRECT
[truncated: 755,719 more chars]
