# Supplementary material for: Rare genetic variability in human drug target genes modulates drug response and can guide precision medicine
Source: Sci Adv. 2021 Sep 1;7(36):eabi6856. doi: 10.1126/sciadv.abi6856 (PMC8442892; doi:10.1126/sciadv.abi6856)
Supplement: Supplementary file 3 — Data file S1 [file sciadv.abi6856_data_file_s1.zip › Docking poses/K1035-6I0C-wt.mol2]

# created with PyMOL 2.1.0
@<TRIPOS>MOLECULE
6I0C - preprocessed
8294 8416 1053          
SMALL
USER_CHARGES
@<TRIPOS>ATOM
1	   N	122.367	139.282	15.596	N.3	1	ILE4	-0.944	
2	  CA	122.275	137.836	15.755	C.3	1	ILE4	0.164	
3	   C	123.436	137.133	15.010	C.2	1	ILE4	0.500	
4	   O	123.697	135.954	15.219	O.2	1	ILE4	-0.500	
5	  CB	120.868	137.331	15.302	C.3	1	ILE4	-0.060	
6	 CG1	120.641	135.895	15.771	C.3	1	ILE4	-0.120	
7	 CG2	120.623	137.527	13.783	C.3	1	ILE4	-0.180	
8	 CD1	120.516	135.793	17.274	C.3	1	ILE4	-0.180	
9	   N	124.154	137.871	14.163	N.am	2	ILE5	-0.500	
10	  CA	125.360	137.383	13.497	C.3	2	ILE5	0.140	
11	   C	126.533	138.267	13.915	C.2	2	ILE5	0.500	
12	   O	126.430	139.501	13.891	O.2	2	ILE5	-0.500	
13	  CB	125.208	137.393	11.963	C.3	2	ILE5	-0.060	
14	 CG1	123.969	136.614	11.528	C.3	2	ILE5	-0.120	
15	 CG2	126.470	136.902	11.289	C.3	2	ILE5	-0.180	
16	 CD1	124.119	135.136	11.616	C.3	2	ILE5	-0.180	
17	   N	127.647	137.643	14.285	N.am	3	ILE6	-0.500	
18	  CA	128.824	138.387	14.707	C.3	3	ILE6	0.140	
19	   C	129.949	138.048	13.750	C.2	3	ILE6	0.500	
20	   O	129.997	136.948	13.200	O.2	3	ILE6	-0.500	
21	  CB	129.209	138.079	16.167	C.3	3	ILE6	-0.060	
22	 CG1	128.053	138.445	17.093	C.3	3	ILE6	-0.120	
23	 CG2	130.388	138.890	16.599	C.3	3	ILE6	-0.180	
24	 CD1	127.837	139.923	17.215	C.3	3	ILE6	-0.180	
25	   N	130.829	139.017	13.514	N.am	4	ALA7	-0.500	
26	  CA	131.931	138.871	12.574	C.3	4	ALA7	0.140	
27	   C	133.242	138.823	13.348	C.2	4	ALA7	0.500	
28	   O	133.612	139.798	14.013	O.2	4	ALA7	-0.500	
29	  CB	131.933	140.022	11.570	C.3	4	ALA7	-0.180	
30	   N	133.946	137.703	13.252	N.am	5	THR8	-0.500	
31	  CA	135.183	137.478	13.989	C.3	5	THR8	0.140	
32	   C	136.366	137.412	13.034	C.2	5	THR8	0.500	
33	   O	136.201	137.396	11.814	O.2	5	THR8	-0.500	
34	  CB	135.092	136.187	14.799	C.3	5	THR8	0.205	
35	 OG1	135.457	135.078	13.957	O.3	5	THR8	-0.683	
36	 CG2	133.671	136.000	15.315	C.3	5	THR8	-0.180	
37	   N	137.574	137.341	13.608	N.am	6	LYS9	-0.500	
38	  CA	138.780	137.439	12.790	C.3	6	LYS9	0.140	
39	   C	138.866	136.306	11.776	C.2	6	LYS9	0.500	
40	   O	139.470	136.471	10.711	O.2	6	LYS9	-0.500	
41	  CB	140.031	137.458	13.668	C.3	6	LYS9	-0.120	
42	  CG	140.206	138.746	14.457	C.3	6	LYS9	-0.120	
43	  CD	139.859	139.966	13.608	C.3	6	LYS9	-0.120	
44	  CE	140.174	141.255	14.346	C.3	6	LYS9	0.190	
45	  NZ	139.292	142.365	13.910	N.4	6	LYS9	-0.300	
46	   N	138.254	135.162	12.074	N.am	7	ASN10	-0.500	
47	  CA	138.314	134.000	11.200	C.3	7	ASN10	0.140	
48	   C	137.007	133.740	10.478	C.2	7	ASN10	0.500	
49	   O	136.942	132.803	9.675	O.2	7	ASN10	-0.500	
50	  CB	138.706	132.752	11.992	C.3	7	ASN10	-0.120	
51	  CG	139.902	132.980	12.883	C.2	7	ASN10	0.500	
52	 OD1	141.030	132.634	12.522	O.2	7	ASN10	-0.500	
53	 ND2	139.667	133.576	14.061	N.pl3	7	ASN10	-0.760	
54	   N	135.970	134.516	10.745	N.am	8	GLY11	-0.500	
55	  CA	134.735	134.386	10.001	C.3	8	GLY11	0.080	
56	   C	133.548	134.760	10.861	C.2	8	GLY11	0.500	
57	   O	133.687	135.195	12.000	O.2	8	GLY11	-0.500	
58	   N	132.367	134.563	10.282	N.am	9	LYS12	-0.500	
59	  CA	131.096	134.930	10.888	C.3	9	LYS12	0.140	
60	   C	130.505	133.748	11.647	C.2	9	LYS12	0.500	
61	   O	130.716	132.584	11.295	O.2	9	LYS12	-0.500	
62	  CB	130.080	135.413	9.838	C.3	9	LYS12	-0.120	
63	  CG	130.486	136.629	8.975	C.3	9	LYS12	-0.120	
64	  CD	131.560	136.282	7.940	C.3	9	LYS12	-0.120	
65	  CE	131.273	134.936	7.301	C.3	9	LYS12	0.190	
66	  NZ	132.388	134.443	6.442	N.4	9	LYS12	-0.300	
67	   N	129.743	134.064	12.687	N.am	10	VAL13	-0.500	
68	  CA	129.161	133.051	13.554	C.3	10	VAL13	0.140	
69	   C	127.729	133.451	13.882	C.2	10	VAL13	0.500	
70	   O	127.466	134.589	14.291	O.2	10	VAL13	-0.500	
71	  CB	129.997	132.844	14.837	C.3	10	VAL13	-0.060	
72	 CG1	131.389	132.344	14.493	C.3	10	VAL13	-0.180	
73	 CG2	130.127	134.123	15.626	C.3	10	VAL13	-0.180	
74	   N	126.803	132.521	13.684	N.am	11	ARG14	-0.500	
75	  CA	125.406	132.702	14.053	C.3	11	ARG14	0.140	
76	   C	125.158	132.121	15.440	C.2	11	ARG14	0.500	
77	   O	125.534	130.978	15.719	O.2	11	ARG14	-0.500	
78	  CB	124.487	132.027	13.041	C.3	11	ARG14	-0.120	
79	  CG	123.036	131.923	13.512	C.3	11	ARG14	-0.050	
80	  CD	122.097	131.455	12.393	C.3	11	ARG14	0.190	
81	  NE	122.017	132.413	11.288	N.pl3	11	ARG14	-0.700	
82	  CZ	122.521	132.195	10.074	C.cat	11	ARG14	0.640	
83	 NH1	123.145	131.045	9.809	N.2	11	ARG14	-0.800	
84	 NH2	122.398	133.128	9.130	N.2	11	ARG14	-0.800	
85	   N	124.525	132.906	16.305	N.am	12	GLY15	-0.500	
86	  CA	124.105	132.438	17.601	C.3	12	GLY15	0.080	
87	   C	122.601	132.251	17.675	C.2	12	GLY15	0.500	
88	   O	121.881	132.295	16.675	O.2	12	GLY15	-0.500	
89	   N	122.129	132.042	18.899	N.am	13	MET16	-0.500	
90	  CA	120.718	131.875	19.180	C.3	13	MET16	0.140	
91	   C	120.334	132.774	20.345	C.2	13	MET16	0.500	
92	   O	121.191	133.246	21.095	O.2	13	MET16	-0.500	
93	  CB	120.389	130.413	19.506	C.3	13	MET16	-0.120	
94	  CG	120.957	129.915	20.817	C.3	13	MET16	0.047	
95	  SD	120.828	128.130	20.847	S.3	13	MET16	-0.335	
96	  CE	121.456	127.745	22.469	C.3	13	MET16	-0.013	
97	   N	119.031	133.003	20.492	N.am	14	GLN17	-0.500	
98	  CA	118.490	133.827	21.561	C.3	14	GLN17	0.140	
99	   C	117.839	132.942	22.613	C.2	14	GLN17	0.500	
100	   O	117.231	131.925	22.283	O.2	14	GLN17	-0.500	
101	  CB	117.480	134.840	21.014	C.3	14	GLN17	-0.120	
102	  CG	118.123	136.145	20.512	C.3	14	GLN17	-0.120	
103	  CD	117.111	137.089	19.873	C.2	14	GLN17	0.500	
104	 OE1	116.078	137.421	20.471	O.2	14	GLN17	-0.500	
105	 NE2	117.403	137.523	18.647	N.pl3	14	GLN17	-0.760	
106	   N	118.000	133.314	23.885	N.am	15	LEU18	-0.500	
107	  CA	117.412	132.589	25.007	C.3	15	LEU18	0.140	
108	   C	116.596	133.559	25.853	C.2	15	LEU18	0.500	
109	   O	116.887	134.757	25.902	O.2	15	LEU18	-0.500	
110	  CB	118.480	131.895	25.898	C.3	15	LEU18	-0.120	
111	  CG	119.693	131.163	25.287	C.3	15	LEU18	-0.060	
112	 CD1	120.776	130.861	26.338	C.3	15	LEU18	-0.180	
113	 CD2	119.301	129.881	24.570	C.3	15	LEU18	-0.180	
114	   N	115.573	133.040	26.526	N.am	16	THR19	-0.500	
115	  CA	114.719	133.852	27.382	C.3	16	THR19	0.140	
116	   C	115.063	133.538	28.831	C.2	16	THR19	0.500	
117	   O	114.997	132.383	29.246	O.2	16	THR19	-0.500	
118	  CB	113.237	133.594	27.085	C.3	16	THR19	0.205	
119	 OG1	112.886	134.194	25.829	O.3	16	THR19	-0.683	
120	 CG2	112.331	134.161	28.167	C.3	16	THR19	-0.180	
121	   N	115.441	134.567	29.590	N.am	17	VAL20	-0.500	
122	  CA	115.808	134.423	30.997	C.3	17	VAL20	0.140	
123	   C	115.147	135.549	31.770	C.2	17	VAL20	0.500	
124	   O	115.333	136.726	31.438	O.2	17	VAL20	-0.500	
125	  CB	117.335	134.470	31.244	C.3	17	VAL20	-0.060	
126	 CG1	117.682	133.830	32.598	C.3	17	VAL20	-0.180	
127	 CG2	118.126	133.819	30.112	C.3	17	VAL20	-0.180	
128	   N	114.398	135.194	32.813	N.am	18	PHE21	-0.500	
129	  CA	113.916	136.173	33.792	C.3	18	PHE21	0.140	
130	   C	113.224	137.356	33.122	C.2	18	PHE21	0.500	
131	   O	113.448	138.508	33.476	O.2	18	PHE21	-0.500	
132	  CB	115.067	136.671	34.666	C.3	18	PHE21	-0.005	
133	  CG	115.762	135.594	35.453	C.2	18	PHE21	-0.115	
134	 CD1	117.049	135.788	35.917	C.2	18	PHE21	-0.115	
135	 CD2	115.132	134.403	35.743	C.2	18	PHE21	-0.115	
136	 CE1	117.684	134.815	36.660	C.2	18	PHE21	-0.115	
137	 CE2	115.765	133.425	36.477	C.2	18	PHE21	-0.115	
138	  CZ	117.033	133.629	36.936	C.2	18	PHE21	-0.115	
139	   N	112.393	137.080	32.123	N.am	19	GLY22	-0.500	
140	  CA	111.736	138.159	31.414	C.3	19	GLY22	0.080	
141	   C	112.640	139.001	30.549	C.2	19	GLY22	0.500	
142	   O	112.231	140.087	30.124	O.2	19	GLY22	-0.500	
143	   N	113.861	138.547	30.289	N.am	20	GLY23	-0.500	
144	  CA	114.767	139.245	29.405	C.3	20	GLY23	0.080	
145	   C	115.360	138.297	28.383	C.2	20	GLY23	0.500	
146	   O	114.803	137.226	28.135	O.2	20	GLY23	-0.500	
147	   N	116.504	138.648	27.813	N.am	21	THR24	-0.500	
148	  CA	117.078	137.888	26.716	C.3	21	THR24	0.140	
149	   C	118.593	137.829	26.862	C.2	21	THR24	0.500	
150	   O	119.232	138.818	27.243	O.2	21	THR24	-0.500	
151	  CB	116.695	138.519	25.366	C.3	21	THR24	0.205	
152	 OG1	115.282	138.387	25.168	O.3	21	THR24	-0.683	
153	 CG2	117.429	137.858	24.224	C.3	21	THR24	-0.180	
154	   N	119.156	136.655	26.575	N.am	22	VAL25	-0.500	
155	  CA	120.596	136.464	26.478	C.3	22	VAL25	0.140	
156	   C	120.881	135.855	25.115	C.2	22	VAL25	0.500	
157	   O	120.078	135.069	24.602	O.2	22	VAL25	-0.500	
158	  CB	121.152	135.577	27.613	C.3	22	VAL25	-0.060	
159	 CG1	122.635	135.477	27.500	C.3	22	VAL25	-0.180	
160	 CG2	120.783	136.154	28.977	C.3	22	VAL25	-0.180	
161	   N	122.004	136.240	24.518	N.am	23	THR26	-0.500	
162	  CA	122.431	135.703	23.235	C.3	23	THR26	0.140	
163	   C	123.551	134.706	23.500	C.2	23	THR26	0.500	
164	   O	124.564	135.061	24.109	O.2	23	THR26	-0.500	
165	  CB	122.901	136.814	22.296	C.3	23	THR26	0.205	
166	 OG1	121.917	137.855	22.254	O.3	23	THR26	-0.683	
167	 CG2	123.155	136.286	20.892	C.3	23	THR26	-0.180	
168	   N	123.366	133.464	23.051	N.am	24	ALA27	-0.500	
169	  CA	124.319	132.394	23.304	C.3	24	ALA27	0.140	
170	   C	124.967	131.948	22.000	C.2	24	ALA27	0.500	
171	   O	124.285	131.770	20.986	O.2	24	ALA27	-0.500	
172	  CB	123.643	131.218	24.003	C.3	24	ALA27	-0.180	
173	   N	126.284	131.805	22.028	N.am	25	PHE28	-0.500	
174	  CA	127.075	131.296	20.912	C.3	25	PHE28	0.140	
175	   C	127.761	130.048	21.456	C.2	25	PHE28	0.500	
176	   O	128.829	130.131	22.069	O.2	25	PHE28	-0.500	
177	  CB	128.102	132.333	20.398	C.3	25	PHE28	-0.005	
178	  CG	127.479	133.589	19.843	C.2	25	PHE28	-0.115	
179	 CD1	126.991	134.569	20.688	C.2	25	PHE28	-0.115	
180	 CD2	127.400	133.792	18.476	C.2	25	PHE28	-0.115	
181	 CE1	126.421	135.718	20.182	C.2	25	PHE28	-0.115	
182	 CE2	126.831	134.932	17.966	C.2	25	PHE28	-0.115	
183	  CZ	126.337	135.898	18.821	C.2	25	PHE28	-0.115	
184	   N	127.132	128.898	21.252	N.am	26	LEU29	-0.500	
185	  CA	127.625	127.629	21.765	C.3	26	LEU29	0.140	
186	   C	128.408	126.935	20.659	C.2	26	LEU29	0.500	
187	   O	127.880	126.718	19.567	O.2	26	LEU29	-0.500	
188	  CB	126.465	126.766	22.251	C.3	26	LEU29	-0.120	
189	  CG	125.524	127.477	23.230	C.3	26	LEU29	-0.060	
190	 CD1	124.451	126.553	23.702	C.3	26	LEU29	-0.180	
191	 CD2	126.298	128.007	24.428	C.3	26	LEU29	-0.180	
192	   N	129.669	126.620	20.927	N.am	27	GLY30	-0.500	
193	  CA	130.446	125.852	19.974	C.3	27	GLY30	0.080	
194	   C	131.154	126.639	18.883	C.2	27	GLY30	0.500	
195	   O	131.036	126.292	17.705	O.2	27	GLY30	-0.500	
196	   N	131.885	127.691	19.246	N.am	28	ILE31	-0.500	
197	  CA	132.787	128.376	18.322	C.3	28	ILE31	0.140	
198	   C	134.134	127.653	18.363	C.2	28	ILE31	0.500	
199	   O	134.737	127.555	19.448	O.2	28	ILE31	-0.500	
200	  CB	132.967	129.853	18.685	C.3	28	ILE31	-0.060	
201	 CG1	131.635	130.570	18.879	C.3	28	ILE31	-0.120	
202	 CG2	133.796	130.561	17.630	C.3	28	ILE31	-0.180	
203	 CD1	131.821	131.970	19.400	C.3	28	ILE31	-0.180	
204	   N	134.644	127.162	17.233	N.am	29	PRO32	-0.140	
205	  CA	135.963	126.525	17.249	C.3	29	PRO32	0.010	
206	   C	137.045	127.564	17.469	C.2	29	PRO32	0.500	
207	   O	137.001	128.657	16.903	O.2	29	PRO32	-0.500	
208	  CB	136.068	125.902	15.855	C.3	29	PRO32	-0.120	
209	  CG	135.258	126.831	14.992	C.3	29	PRO32	-0.120	
210	  CD	134.124	127.326	15.861	C.3	29	PRO32	-0.050	
211	   N	138.027	127.225	18.296	N.am	30	TYR33	-0.500	
212	  CA	139.109	128.161	18.535	C.3	30	TYR33	0.140	
213	   C	140.472	127.635	18.111	C.2	30	TYR33	0.500	
214	   O	141.467	128.344	18.284	O.2	30	TYR33	-0.500	
215	  CB	139.126	128.596	20.007	C.3	30	TYR33	-0.005	
216	  CG	139.509	127.571	21.052	C.2	30	TYR33	-0.115	
217	 CD1	138.541	126.934	21.811	C.2	30	TYR33	-0.115	
218	 CD2	140.846	127.286	21.326	C.2	30	TYR33	-0.115	
219	 CE1	138.882	126.016	22.790	C.2	30	TYR33	-0.115	
220	 CE2	141.203	126.363	22.298	C.2	30	TYR33	-0.115	
221	  CZ	140.214	125.737	23.025	C.2	30	TYR33	0.150	
222	  OH	140.561	124.835	23.992	O.3	30	TYR33	-0.585	
223	   N	140.542	126.444	17.520	N.am	31	ALA34	-0.500	
224	  CA	141.812	125.891	17.067	C.3	31	ALA34	0.140	
225	   C	141.557	124.815	16.015	C.2	31	ALA34	0.500	
226	   O	140.443	124.299	15.887	O.2	31	ALA34	-0.500	
227	  CB	142.608	125.315	18.246	C.3	31	ALA34	-0.180	
228	   N	142.612	124.475	15.272	N.am	32	GLN35	-0.500	
229	  CA	142.546	123.327	14.377	C.3	32	GLN35	0.140	
230	   C	142.291	122.072	15.194	C.2	32	GLN35	0.500	
231	   O	143.008	121.826	16.174	O.2	32	GLN35	-0.500	
232	  CB	143.827	123.142	13.565	C.3	32	GLN35	-0.120	
233	  CG	143.768	123.824	12.226	C.3	32	GLN35	-0.120	
234	  CD	145.127	123.928	11.587	C.2	32	GLN35	0.500	
235	 OE1	145.538	124.997	11.114	O.2	32	GLN35	-0.500	
236	 NE2	145.840	122.803	11.552	N.pl3	32	GLN35	-0.760	
237	   N	141.291	121.270	14.840	N.am	33	PRO36	-0.140	
238	  CA	141.026	120.049	15.577	C.3	33	PRO36	0.010	
239	   C	142.287	119.208	15.677	C.2	33	PRO36	0.500	
240	   O	142.987	119.002	14.676	O.2	33	PRO36	-0.500	
241	  CB	139.941	119.371	14.731	C.3	33	PRO36	-0.120	
242	  CG	139.317	120.443	13.982	C.3	33	PRO36	-0.120	
243	  CD	140.371	121.440	13.703	C.3	33	PRO36	-0.050	
244	   N	142.649	118.743	16.872	N.am	34	PRO37	-0.140	
245	  CA	143.965	118.126	17.078	C.3	34	PRO37	0.010	
246	   C	144.021	116.651	16.695	C.2	34	PRO37	0.500	
247	   O	144.459	115.808	17.478	O.2	34	PRO37	-0.500	
248	  CB	144.201	118.330	18.578	C.3	34	PRO37	-0.120	
249	  CG	142.810	118.262	19.176	C.3	34	PRO37	-0.120	
250	  CD	141.848	118.761	18.115	C.3	34	PRO37	-0.050	
251	   N	143.561	116.341	15.479	N.am	35	LEU38	-0.500	
252	  CA	143.465	114.984	14.956	C.3	35	LEU38	0.140	
253	   C	144.750	114.550	14.259	C.2	35	LEU38	0.500	
254	   O	145.512	115.370	13.734	O.2	35	LEU38	-0.500	
255	  CB	142.335	114.858	13.947	C.3	35	LEU38	-0.120	
256	  CG	140.865	114.884	14.321	C.3	35	LEU38	-0.060	
257	 CD1	140.557	114.104	15.599	C.3	35	LEU38	-0.180	
258	 CD2	140.508	116.270	14.460	C.3	35	LEU38	-0.180	
259	   N	144.966	113.238	14.240	N.am	36	GLY39	-0.500	
260	  CA	145.891	112.651	13.282	C.3	36	GLY39	0.080	
261	   C	147.320	112.987	13.608	C.2	36	GLY39	0.500	
262	   O	147.816	112.694	14.704	O.2	36	GLY39	-0.500	
263	   N	148.007	113.599	12.635	N.am	37	ARG40	-0.500	
264	  CA	149.373	114.079	12.856	C.3	37	ARG40	0.140	
265	   C	149.462	114.989	14.079	C.2	37	ARG40	0.500	
266	   O	150.508	115.043	14.740	O.2	37	ARG40	-0.500	
267	  CB	149.866	114.819	11.607	C.3	37	ARG40	-0.120	
268	  CG	151.363	115.057	11.559	C.3	37	ARG40	-0.050	
269	  CD	152.057	114.107	10.577	C.3	37	ARG40	0.190	
270	  NE	153.353	113.642	11.071	N.pl3	37	ARG40	-0.700	
271	  CZ	153.944	112.520	10.671	C.cat	37	ARG40	0.640	
272	 NH1	155.120	112.165	11.177	N.2	37	ARG40	-0.800	
273	 NH2	153.349	111.750	9.771	N.2	37	ARG40	-0.800	
274	   N	148.364	115.684	14.412	N.am	38	LEU41	-0.500	
275	  CA	148.332	116.714	15.444	C.3	38	LEU41	0.140	
276	   C	148.083	116.197	16.859	C.2	38	LEU41	0.500	
277	   O	148.302	116.951	17.814	O.2	38	LEU41	-0.500	
278	  CB	147.248	117.740	15.117	C.3	38	LEU41	-0.120	
279	  CG	147.419	118.542	13.828	C.3	38	LEU41	-0.060	
280	 CD1	146.319	119.581	13.681	C.3	38	LEU41	-0.180	
281	 CD2	148.782	119.194	13.786	C.3	38	LEU41	-0.180	
282	   N	147.597	114.966	17.029	N.am	39	ARG42	-0.500	
283	  CA	147.383	114.438	18.372	C.3	39	ARG42	0.140	
284	   C	148.656	114.586	19.201	C.2	39	ARG42	0.500	
285	   O	149.753	114.311	18.719	O.2	39	ARG42	-0.500	
286	  CB	146.952	112.967	18.311	C.3	39	ARG42	-0.120	
287	  CG	146.786	112.330	19.688	C.3	39	ARG42	-0.050	
288	  CD	146.571	110.842	19.638	C.3	39	ARG42	0.190	
289	  NE	145.260	110.474	19.116	N.pl3	39	ARG42	-0.700	
290	  CZ	144.908	109.225	18.806	C.cat	39	ARG42	0.640	
291	 NH1	145.780	108.223	18.969	N.2	39	ARG42	-0.800	
292	 NH2	143.688	108.972	18.333	N.2	39	ARG42	-0.800	
293	   N	148.498	115.067	20.436	N.am	40	PHE43	-0.500	
294	  CA	149.514	115.326	21.453	C.3	40	PHE43	0.140	
295	   C	150.270	116.645	21.232	C.2	40	PHE43	0.500	
296	   O	151.012	117.067	22.125	O.2	40	PHE43	-0.500	
297	  CB	150.552	114.200	21.582	C.3	40	PHE43	-0.005	
298	  CG	149.971	112.875	21.941	C.2	40	PHE43	-0.115	
299	 CD1	149.314	112.698	23.144	C.2	40	PHE43	-0.115	
300	 CD2	150.119	111.789	21.091	C.2	40	PHE43	-0.115	
301	 CE1	148.808	111.475	23.486	C.2	40	PHE43	-0.115	
302	 CE2	149.614	110.566	21.427	C.2	40	PHE43	-0.115	
303	  CZ	148.957	110.406	22.622	C.2	40	PHE43	-0.115	
304	   N	150.127	117.305	20.094	N.am	41	LYS44	-0.500	
305	  CA	150.877	118.535	19.890	C.3	41	LYS44	0.140	
306	   C	150.080	119.738	20.366	C.2	41	LYS44	0.500	
307	   O	148.874	119.656	20.612	O.2	41	LYS44	-0.500	
308	  CB	151.260	118.699	18.421	C.3	41	LYS44	-0.120	
309	  CG	152.281	117.665	17.980	C.3	41	LYS44	-0.120	
310	  CD	152.433	117.617	16.474	C.3	41	LYS44	-0.120	
311	  CE	152.615	119.008	15.884	C.3	41	LYS44	0.190	
312	  NZ	154.043	119.414	15.722	N.4	41	LYS44	-0.300	
313	   N	150.785	120.867	20.504	N.am	42	LYS45	-0.500	
314	  CA	150.193	122.147	20.873	C.3	42	LYS45	0.140	
315	   C	149.083	122.471	19.882	C.2	42	LYS45	0.500	
316	   O	149.140	122.040	18.720	O.2	42	LYS45	-0.500	
317	  CB	151.239	123.268	20.896	C.3	42	LYS45	-0.120	
318	  CG	152.316	123.097	21.958	C.3	42	LYS45	-0.120	
319	  CD	152.796	124.431	22.511	C.3	42	LYS45	-0.120	
320	  CE	153.850	125.072	21.643	C.3	42	LYS45	0.190	
321	  NZ	154.405	126.246	22.372	N.4	42	LYS45	-0.300	
322	   N	148.055	123.200	20.301	N.am	43	PRO46	-0.140	
323	  CA	146.998	123.559	19.361	C.3	43	PRO46	0.010	
324	   C	147.570	124.435	18.266	C.2	43	PRO46	0.500	
325	   O	148.481	125.221	18.510	O.2	43	PRO46	-0.500	
326	  CB	145.991	124.311	20.234	C.3	43	PRO46	-0.120	
327	  CG	146.754	124.725	21.442	C.3	43	PRO46	-0.120	
328	  CD	147.817	123.735	21.652	C.3	43	PRO46	-0.050	
329	   N	147.057	124.278	17.050	N.am	44	GLN47	-0.500	
330	  CA	147.482	125.080	15.909	C.3	44	GLN47	0.140	
331	   C	146.365	126.036	15.510	C.2	44	GLN47	0.500	
332	   O	145.187	125.694	15.606	O.2	44	GLN47	-0.500	
333	  CB	147.869	124.196	14.717	C.3	44	GLN47	-0.120	
334	  CG	148.768	123.028	15.090	C.3	44	GLN47	-0.120	
335	  CD	150.196	123.451	15.335	C.2	44	GLN47	0.500	
336	 OE1	150.790	124.150	14.514	O.2	44	GLN47	-0.500	
337	 NE2	150.761	123.036	16.469	N.pl3	44	GLN47	-0.760	
338	   N	146.739	127.232	15.053	N.am	45	SER48	-0.500	
339	  CA	145.749	128.280	14.823	C.3	45	SER48	0.140	
340	   C	144.776	127.883	13.719	C.2	45	SER48	0.500	
341	   O	145.117	127.159	12.781	O.2	45	SER48	-0.500	
342	  CB	146.427	129.612	14.480	C.3	45	SER48	0.145	
343	  OG	146.966	129.595	13.169	O.3	45	SER48	-0.683	
344	   N	143.548	128.365	13.851	N.am	46	LEU49	-0.500	
345	  CA	142.463	127.953	12.973	C.3	46	LEU49	0.140	
346	   C	142.472	128.793	11.705	C.2	46	LEU49	0.500	
347	   O	142.515	130.027	11.766	O.2	46	LEU49	-0.500	
348	  CB	141.126	128.094	13.699	C.3	46	LEU49	-0.120	
349	  CG	139.968	127.318	13.099	C.3	46	LEU49	-0.060	
350	 CD1	140.388	125.877	12.863	C.3	46	LEU49	-0.180	
351	 CD2	138.753	127.390	14.010	C.3	46	LEU49	-0.180	
352	   N	142.443	128.131	10.555	N.am	47	THR50	-0.500	
353	  CA	142.411	128.864	9.302	C.3	47	THR50	0.140	
354	   C	140.982	129.300	9.000	C.2	47	THR50	0.500	
355	   O	140.026	128.537	9.184	O.2	47	THR50	-0.500	
356	  CB	142.972	128.026	8.155	C.3	47	THR50	0.205	
357	 OG1	142.674	128.674	6.909	O.3	47	THR50	-0.683	
358	 CG2	142.381	126.594	8.175	C.3	47	THR50	-0.180	
359	   N	140.857	130.540	8.532	N.am	48	LYS51	-0.500	
360	  CA	139.578	131.226	8.386	C.3	48	LYS51	0.140	
361	   C	138.589	130.427	7.542	C.2	48	LYS51	0.500	
362	   O	138.973	129.623	6.688	O.2	48	LYS51	-0.500	
363	  CB	139.799	132.612	7.754	C.3	48	LYS51	-0.120	
364	  CG	140.367	132.585	6.318	C.3	48	LYS51	-0.120	
365	  CD	141.884	132.318	6.284	C.3	48	LYS51	-0.120	
366	  CE	142.370	132.004	4.871	C.3	48	LYS51	0.190	
367	  NZ	143.799	131.593	4.836	N.4	48	LYS51	-0.300	
368	   N	137.298	130.663	7.789	N.am	49	TRP52	-0.500	
369	  CA	136.211	130.106	6.994	C.3	49	TRP52	0.140	
370	   C	135.366	131.231	6.408	C.2	49	TRP52	0.500	
371	   O	135.401	132.378	6.871	O.2	49	TRP52	-0.500	
372	  CB	135.309	129.162	7.813	C.3	49	TRP52	-0.120	
373	  CG	134.475	129.863	8.832	C.2	49	TRP52	0.075	
374	 CD1	133.236	130.407	8.652	C.2	49	TRP52	-0.115	
375	 CD2	134.821	130.103	10.198	C.2	49	TRP52	-0.055	
376	 NE1	132.790	130.981	9.824	N.pl3	49	TRP52	-0.570	
377	 CE2	133.749	130.805	10.788	C.2	49	TRP52	0.130	
378	 CE3	135.938	129.798	10.981	C.2	49	TRP52	-0.115	
379	 CZ2	133.762	131.202	12.124	C.2	49	TRP52	-0.115	
380	 CZ3	135.951	130.192	12.306	C.2	49	TRP52	-0.115	
381	 CH2	134.871	130.885	12.865	C.2	49	TRP52	-0.115	
382	   N	134.580	130.871	5.384	N.am	50	SER53	-0.500	
383	  CA	133.809	131.828	4.597	C.3	50	SER53	0.140	
384	   C	132.306	131.730	4.806	C.2	50	SER53	0.500	
385	   O	131.594	132.691	4.500	O.2	50	SER53	-0.500	
386	  CB	134.100	131.644	3.098	C.3	50	SER53	0.145	
387	  OG	135.459	131.298	2.870	O.3	50	SER53	-0.683	
388	   N	131.809	130.600	5.297	N.am	51	ASP54	-0.500	
389	  CA	130.385	130.403	5.541	C.3	51	ASP54	0.140	
390	   C	129.968	131.184	6.788	C.2	51	ASP54	0.500	
391	   O	130.711	132.014	7.315	O.2	51	ASP54	-0.500	
392	  CB	130.098	128.910	5.686	C.3	51	ASP54	-0.220	
393	  CG	131.185	128.178	6.488	C.2	51	ASP54	0.700	
394	 OD1	130.828	127.323	7.333	O.co2	51	ASP54	-0.800	
395	 OD2	132.394	128.463	6.274	O.co2	51	ASP54	-0.800	
396	   N	128.777	130.905	7.302	N.am	52	ILE55	-0.500	
397	  CA	128.378	131.378	8.621	C.3	52	ILE55	0.140	
398	   C	128.372	130.170	9.540	C.2	52	ILE55	0.500	
399	   O	127.496	129.303	9.428	O.2	52	ILE55	-0.500	
400	  CB	127.009	132.071	8.612	C.3	52	ILE55	-0.060	
401	 CG1	127.047	133.299	7.701	C.3	52	ILE55	-0.120	
402	 CG2	126.608	132.459	10.046	C.3	52	ILE55	-0.180	
403	 CD1	125.776	134.096	7.687	C.3	52	ILE55	-0.180	
404	   N	129.352	130.102	10.443	N.am	53	TRP56	-0.500	
405	  CA	129.374	129.014	11.409	C.3	53	TRP56	0.140	
406	   C	128.151	129.088	12.303	C.2	53	TRP56	0.500	
407	   O	127.827	130.150	12.839	O.2	53	TRP56	-0.500	
408	  CB	130.631	129.060	12.272	C.3	53	TRP56	-0.120	
409	  CG	130.677	127.889	13.207	C.2	53	TRP56	0.075	
410	 CD1	129.901	127.683	14.322	C.2	53	TRP56	-0.115	
411	 CD2	131.512	126.734	13.082	C.2	53	TRP56	-0.055	
412	 NE1	130.219	126.480	14.902	N.pl3	53	TRP56	-0.570	
413	 CE2	131.204	125.877	14.163	C.2	53	TRP56	0.130	
414	 CE3	132.499	126.348	12.168	C.2	53	TRP56	-0.115	
415	 CZ2	131.846	124.657	14.354	C.2	53	TRP56	-0.115	
416	 CZ3	133.148	125.141	12.363	C.2	53	TRP56	-0.115	
417	 CH2	132.819	124.307	13.449	C.2	53	TRP56	-0.115	
418	   N	127.492	127.956	12.488	N.am	54	ASN57	-0.500	
419	  CA	126.263	127.892	13.274	C.3	54	ASN57	0.140	
420	   C	126.630	127.441	14.687	C.2	54	ASN57	0.500	
421	   O	126.817	126.246	14.947	O.2	54	ASN57	-0.500	
422	  CB	125.239	126.963	12.618	C.3	54	ASN57	-0.120	
423	  CG	124.398	127.664	11.537	C.2	54	ASN57	0.500	
424	 OD1	124.343	128.900	11.467	O.2	54	ASN57	-0.500	
425	 ND2	123.737	126.862	10.691	N.pl3	54	ASN57	-0.367	
426	   N	126.729	128.405	15.603	N.am	55	ALA58	-0.500	
427	  CA	127.089	128.133	16.996	C.3	55	ALA58	0.140	
428	   C	125.840	128.166	17.876	C.2	55	ALA58	0.500	
429	   O	125.643	129.044	18.714	O.2	55	ALA58	-0.500	
430	  CB	128.132	129.129	17.483	C.3	55	ALA58	-0.180	
431	   N	125.008	127.146	17.692	N.am	56	THR59	-0.500	
432	  CA	123.698	127.092	18.321	C.3	56	THR59	0.140	
433	   C	123.537	125.886	19.238	C.2	56	THR59	0.500	
434	   O	122.442	125.662	19.765	O.2	56	THR59	-0.500	
435	  CB	122.634	127.098	17.229	C.3	56	THR59	0.205	
436	 OG1	122.992	126.144	16.232	O.3	56	THR59	-0.683	
437	 CG2	122.602	128.458	16.561	C.3	56	THR59	-0.180	
438	   N	124.602	125.109	19.451	N.am	57	LYS60	-0.500	
439	  CA	124.539	123.925	20.298	C.3	57	LYS60	0.140	
440	   C	125.945	123.599	20.780	C.2	57	LYS60	0.500	
441	   O	126.922	123.783	20.049	O.2	57	LYS60	-0.500	
442	  CB	123.929	122.724	19.552	C.3	57	LYS60	-0.120	
443	  CG	124.830	122.116	18.472	C.3	57	LYS60	-0.120	
444	  CD	124.176	120.936	17.713	C.3	57	LYS60	-0.120	
445	  CE	123.942	119.704	18.599	C.3	57	LYS60	0.190	
446	  NZ	124.171	118.400	17.890	N.4	57	LYS60	-0.300	
447	   N	126.034	123.105	22.015	N.am	58	TYR61	-0.500	
448	  CA	127.322	122.705	22.573	C.3	58	TYR61	0.140	
449	   C	128.054	121.751	21.644	C.2	58	TYR61	0.500	
450	   O	127.449	120.884	21.015	O.2	58	TYR61	-0.500	
451	  CB	127.137	122.022	23.923	C.3	58	TYR61	-0.005	
452	  CG	126.703	122.905	25.051	C.2	58	TYR61	-0.115	
453	 CD1	127.575	123.837	25.599	C.2	58	TYR61	-0.115	
454	 CD2	125.433	122.778	25.606	C.2	58	TYR61	-0.115	
455	 CE1	127.187	124.654	26.661	C.2	58	TYR61	-0.115	
456	 CE2	125.030	123.588	26.670	C.2	58	TYR61	-0.115	
457	  CZ	125.919	124.519	27.193	C.2	58	TYR61	0.150	
458	  OH	125.548	125.310	28.249	O.3	58	TYR61	-0.585	
459	   N	129.367	121.898	21.579	N.am	59	ALA62	-0.500	
460	  CA	130.180	121.058	20.722	C.3	59	ALA62	0.140	
461	   C	130.612	119.811	21.480	C.2	59	ALA62	0.500	
462	   O	130.288	119.618	22.653	O.2	59	ALA62	-0.500	
463	  CB	131.397	121.834	20.209	C.3	59	ALA62	-0.180	
464	   N	131.383	118.968	20.801	N.am	60	ASN63	-0.500	
465	  CA	131.865	117.735	21.396	C.3	60	ASN63	0.140	
466	   C	132.733	118.016	22.602	C.2	60	ASN63	0.500	
467	   O	133.485	118.989	22.631	O.2	60	ASN63	-0.500	
468	  CB	132.666	116.938	20.374	C.3	60	ASN63	-0.120	
469	  CG	131.811	116.433	19.226	C.2	60	ASN63	0.500	
470	 OD1	130.640	116.093	19.408	O.2	60	ASN63	-0.500	
471	 ND2	132.398	116.389	18.035	N.pl3	60	ASN63	-0.760	
472	   N	132.611	117.161	23.607	N.am	61	SER64	-0.500	
473	  CA	133.538	117.130	24.724	C.3	61	SER64	0.140	
474	   C	134.775	116.359	24.290	C.2	61	SER64	0.500	
475	   O	134.705	115.493	23.408	O.2	61	SER64	-0.500	
476	  CB	132.895	116.418	25.915	C.3	61	SER64	0.145	
477	  OG	131.770	117.113	26.434	O.3	61	SER64	-0.683	
478	   N	135.906	116.664	24.913	N.am	62	CYS65	-0.500	
479	  CA	137.107	115.862	24.712	C.3	62	CYS65	0.140	
480	   C	136.962	114.472	25.354	C.2	62	CYS65	0.500	
481	   O	136.299	114.308	26.386	O.2	62	CYS65	-0.500	
482	  CB	138.320	116.577	25.301	C.3	62	CYS65	0.097	
483	  SG	138.542	118.275	24.710	S.3	62	CYS65	-0.218	
484	   N	137.620	113.481	24.722	N.am	63	CYS66	-0.500	
485	  CA	137.594	112.095	25.186	C.3	63	CYS66	0.140	
486	   C	138.162	111.994	26.596	C.2	63	CYS66	0.500	
487	   O	139.152	112.640	26.925	O.2	63	CYS66	-0.500	
488	  CB	138.401	111.150	24.273	C.3	63	CYS66	0.060	
489	  SG	138.105	111.164	22.501	S.3	63	CYS66	-0.335	
490	   N	137.555	111.132	27.406	N.am	64	GLN67	-0.500	
491	  CA	137.872	111.017	28.822	C.3	64	GLN67	0.140	
492	   C	137.216	109.741	29.340	C.2	64	GLN67	0.500	
493	   O	136.324	109.184	28.699	O.2	64	GLN67	-0.500	
494	  CB	137.372	112.244	29.583	C.3	64	GLN67	-0.120	
495	  CG	135.943	112.585	29.220	C.3	64	GLN67	-0.120	
496	  CD	135.416	113.737	30.034	C.2	64	GLN67	0.500	
497	 OE1	135.027	113.560	31.191	O.2	64	GLN67	-0.500	
498	 NE2	135.378	114.922	29.437	N.pl3	64	GLN67	-0.760	
499	   N	137.682	109.272	30.490	N.am	65	ASN68	-0.500	
500	  CA	137.038	108.170	31.181	C.3	65	ASN68	0.140	
501	   C	135.874	108.730	31.997	C.2	65	ASN68	0.500	
502	   O	136.073	109.612	32.830	O.2	65	ASN68	-0.500	
503	  CB	138.030	107.416	32.077	C.3	65	ASN68	-0.120	
504	  CG	139.090	106.576	31.272	C.2	65	ASN68	0.500	
505	 OD1	138.820	106.066	30.185	O.2	65	ASN68	-0.500	
506	 ND2	140.292	106.439	31.839	N.pl3	65	ASN68	-0.760	
507	   N	134.652	108.260	31.732	N.am	66	ILE69	-0.500	
508	  CA	133.574	108.477	32.694	C.3	66	ILE69	0.140	
509	   C	133.845	107.618	33.920	C.2	66	ILE69	0.500	
510	   O	134.372	106.508	33.813	O.2	66	ILE69	-0.500	
511	  CB	132.205	108.115	32.097	C.3	66	ILE69	-0.060	
512	 CG1	132.075	108.564	30.644	C.3	66	ILE69	-0.120	
513	 CG2	131.104	108.689	32.944	C.3	66	ILE69	-0.180	
514	 CD1	132.267	109.958	30.455	C.3	66	ILE69	-0.180	
515	   N	133.472	108.095	35.096	N.am	67	ASP70	-0.500	
516	  CA	133.451	107.187	36.235	C.3	67	ASP70	0.140	
517	   C	132.064	106.563	36.408	C.2	67	ASP70	0.500	
518	   O	131.032	107.221	36.208	O.2	67	ASP70	-0.500	
519	  CB	133.871	107.888	37.523	C.3	67	ASP70	-0.220	
520	  CG	134.027	106.907	38.684	C.2	67	ASP70	0.700	
521	 OD1	135.173	106.485	38.948	O.co2	67	ASP70	-0.800	
522	 OD2	132.993	106.544	39.314	O.co2	67	ASP70	-0.800	
523	   N	132.048	105.287	36.807	N.am	68	GLN71	-0.500	
524	  CA	130.813	104.516	36.899	C.3	68	GLN71	0.140	
525	   C	130.565	103.925	38.267	C.2	68	GLN71	0.500	
526	   O	129.868	102.930	38.381	O.2	68	GLN71	-0.500	
527	  CB	130.801	103.380	35.908	C.3	68	GLN71	-0.120	
528	  CG	130.581	103.799	34.538	C.3	68	GLN71	-0.120	
529	  CD	131.829	103.520	33.815	C.2	68	GLN71	0.500	
530	 OE1	132.841	104.179	34.029	O.2	68	GLN71	-0.500	
531	 NE2	131.843	102.402	33.135	N.pl3	68	GLN71	-0.760	
532	   N	131.086	104.529	39.318	N.am	69	SER72	-0.500	
533	  CA	130.759	103.994	40.625	C.3	69	SER72	0.140	
534	   C	129.277	104.139	40.970	C.2	69	SER72	0.500	
535	   O	128.803	103.430	41.853	O.2	69	SER72	-0.500	
536	  CB	131.655	104.652	41.675	C.3	69	SER72	0.145	
537	  OG	132.954	104.867	41.122	O.3	69	SER72	-0.683	
538	   N	128.508	105.004	40.303	N.am	70	PHE73	-0.500	
539	  CA	127.090	105.176	40.643	C.3	70	PHE73	0.140	
540	   C	126.231	105.411	39.404	C.2	70	PHE73	0.500	
541	   O	125.666	106.500	39.211	O.2	70	PHE73	-0.500	
542	  CB	126.904	106.323	41.632	C.3	70	PHE73	-0.005	
543	  CG	127.862	106.309	42.783	C.2	70	PHE73	-0.115	
544	 CD1	127.624	105.520	43.893	C.2	70	PHE73	-0.115	
545	 CD2	128.987	107.115	42.772	C.2	70	PHE73	-0.115	
546	 CE1	128.508	105.525	44.966	C.2	70	PHE73	-0.115	
547	 CE2	129.871	107.114	43.836	C.2	70	PHE73	-0.115	
548	  CZ	129.630	106.329	44.936	C.2	70	PHE73	-0.115	
549	   N	126.068	104.388	38.564	N.am	71	PRO74	-0.140	
550	  CA	125.199	104.529	37.389	C.3	71	PRO74	0.010	
551	   C	123.772	104.867	37.799	C.2	71	PRO74	0.500	
552	   O	123.214	104.266	38.721	O.2	71	PRO74	-0.500	
553	  CB	125.291	103.150	36.719	C.3	71	PRO74	-0.120	
554	  CG	126.610	102.644	37.153	C.3	71	PRO74	-0.120	
555	  CD	126.748	103.089	38.577	C.3	71	PRO74	-0.050	
556	   N	123.197	105.857	37.117	N.am	72	GLY75	-0.500	
557	  CA	121.840	106.295	37.357	C.3	72	GLY75	0.080	
558	   C	121.672	107.335	38.440	C.2	72	GLY75	0.500	
559	   O	120.580	107.905	38.567	O.2	72	GLY75	-0.500	
560	   N	122.705	107.597	39.225	N.am	73	PHE76	-0.500	
561	  CA	122.630	108.533	40.337	C.3	73	PHE76	0.140	
562	   C	122.936	109.943	39.829	C.2	73	PHE76	0.500	
563	   O	124.035	110.203	39.331	O.2	73	PHE76	-0.500	
564	  CB	123.613	108.070	41.416	C.3	73	PHE76	-0.005	
565	  CG	123.597	108.894	42.667	C.2	73	PHE76	-0.115	
566	 CD1	122.416	109.117	43.359	C.2	73	PHE76	-0.115	
567	 CD2	124.786	109.423	43.176	C.2	73	PHE76	-0.115	
568	 CE1	122.408	109.885	44.535	C.2	73	PHE76	-0.115	
569	 CE2	124.795	110.183	44.346	C.2	73	PHE76	-0.115	
570	  CZ	123.596	110.411	45.031	C.2	73	PHE76	-0.115	
571	   N	121.969	110.857	39.942	N.am	74	HIS77	-0.500	
572	  CA	122.202	112.216	39.451	C.3	74	HIS77	0.140	
573	   C	123.305	112.912	40.245	C.2	74	HIS77	0.500	
574	   O	124.025	113.763	39.702	O.2	74	HIS77	-0.500	
575	  CB	120.918	113.053	39.495	C.3	74	HIS77	-0.005	
576	  CG	121.104	114.460	39.008	C.2	74	HIS77	0.015	
577	 ND1	120.988	115.561	39.837	N.pl3	74	HIS77	-0.570	
578	 CD2	121.423	114.947	37.781	C.2	74	HIS77	-0.015	
579	 CE1	121.215	116.663	39.141	C.2	74	HIS77	0.295	
580	 NE2	121.479	116.321	37.890	N.2	74	HIS77	-0.490	
581	   N	123.451	112.568	41.525	N.am	75	GLY78	-0.500	
582	  CA	124.486	113.180	42.329	C.3	75	GLY78	0.080	
583	   C	125.857	113.035	41.715	C.2	75	GLY78	0.500	
584	   O	126.733	113.880	41.929	O.2	75	GLY78	-0.500	
585	   N	126.063	111.979	40.929	N.am	76	SER79	-0.500	
586	  CA	127.316	111.776	40.232	C.3	76	SER79	0.140	
587	   C	127.216	111.979	38.735	C.2	76	SER79	0.500	
588	   O	128.192	112.406	38.119	O.2	76	SER79	-0.500	
589	  CB	127.860	110.369	40.510	C.3	76	SER79	0.145	
590	  OG	127.081	109.374	39.877	O.3	76	SER79	-0.683	
591	   N	126.078	111.698	38.114	N.am	77	GLU80	-0.500	
592	  CA	126.070	111.842	36.668	C.3	77	GLU80	0.140	
593	   C	125.918	113.293	36.223	C.2	77	GLU80	0.500	
594	   O	126.249	113.604	35.072	O.2	77	GLU80	-0.500	
595	  CB	125.007	110.925	36.055	C.3	77	GLU80	-0.120	
596	  CG	125.413	109.450	36.207	C.3	77	GLU80	-0.220	
597	  CD	124.408	108.442	35.616	C.2	77	GLU80	0.700	
598	 OE1	124.859	107.393	35.082	O.co2	77	GLU80	-0.800	
599	 OE2	123.175	108.680	35.704	O.co2	77	GLU80	-0.800	
600	   N	125.502	114.199	37.119	N.am	78	MET81	-0.500	
601	  CA	125.512	115.632	36.793	C.3	78	MET81	0.140	
602	   C	126.885	116.126	36.359	C.2	78	MET81	0.500	
603	   O	126.960	117.116	35.631	O.2	78	MET81	-0.500	
604	  CB	125.053	116.479	37.983	C.3	78	MET81	-0.120	
605	  CG	125.963	116.407	39.180	C.3	78	MET81	0.047	
606	  SD	125.340	117.362	40.594	S.3	78	MET81	-0.335	
607	  CE	125.757	119.036	40.090	C.3	78	MET81	-0.013	
608	   N	127.965	115.461	36.794	N.am	79	TRP82	-0.500	
609	  CA	129.341	115.816	36.462	C.3	79	TRP82	0.140	
610	   C	129.874	115.140	35.201	C.2	79	TRP82	0.500	
611	   O	130.878	115.605	34.652	O.2	79	TRP82	-0.500	
612	  CB	130.273	115.465	37.632	C.3	79	TRP82	-0.120	
613	  CG	129.910	116.158	38.928	C.2	79	TRP82	0.075	
614	 CD1	129.371	115.581	40.039	C.2	79	TRP82	-0.115	
615	 CD2	130.046	117.566	39.235	C.2	79	TRP82	-0.055	
616	 NE1	129.164	116.530	41.018	N.pl3	79	TRP82	-0.570	
617	 CE2	129.569	117.754	40.551	C.2	79	TRP82	0.130	
618	 CE3	130.552	118.673	38.534	C.2	79	TRP82	-0.115	
619	 CZ2	129.582	119.005	41.186	C.2	79	TRP82	-0.115	
620	 CZ3	130.556	119.925	39.167	C.2	79	TRP82	-0.115	
621	 CH2	130.071	120.078	40.480	C.2	79	TRP82	-0.115	
622	   N	129.264	114.052	34.737	N.am	80	ASN83	-0.500	
623	  CA	129.766	113.390	33.540	C.3	80	ASN83	0.140	
624	   C	129.411	114.193	32.294	C.2	80	ASN83	0.500	
625	   O	128.444	114.954	32.296	O.2	80	ASN83	-0.500	
626	  CB	129.186	111.991	33.404	C.3	80	ASN83	-0.120	
627	  CG	129.513	111.109	34.567	C.2	80	ASN83	0.500	
628	 OD1	130.469	111.351	35.303	O.2	80	ASN83	-0.500	
629	 ND2	128.715	110.062	34.744	N.pl3	80	ASN83	-0.760	
630	   N	130.168	114.023	31.216	N.am	81	PRO84	-0.140	
631	  CA	129.924	114.805	29.996	C.3	81	PRO84	0.010	
632	   C	128.507	114.638	29.486	C.2	81	PRO84	0.500	
633	   O	127.955	113.539	29.498	O.2	81	PRO84	-0.500	
634	  CB	130.928	114.226	28.995	C.3	81	PRO84	-0.120	
635	  CG	131.946	113.589	29.792	C.3	81	PRO84	-0.120	
636	  CD	131.406	113.249	31.146	C.3	81	PRO84	-0.050	
637	   N	127.928	115.739	29.003	N.am	82	ASN85	-0.500	
638	  CA	126.571	115.731	28.465	C.3	82	ASN85	0.140	
639	   C	126.580	116.017	26.971	C.2	82	ASN85	0.500	
640	   O	125.660	116.635	26.437	O.2	82	ASN85	-0.500	
641	  CB	125.676	116.727	29.220	C.3	82	ASN85	-0.120	
642	  CG	126.166	118.193	29.122	C.2	82	ASN85	0.500	
643	 OD1	127.358	118.486	28.925	O.2	82	ASN85	-0.500	
644	 ND2	125.234	119.109	29.255	N.pl3	82	ASN85	-0.760	
645	   N	127.634	115.579	26.294	N.am	83	THR86	-0.500	
646	  CA	127.782	115.767	24.862	C.3	83	THR86	0.140	
647	   C	128.762	114.701	24.354	C.2	83	THR86	0.500	
648	   O	129.578	114.180	25.124	O.2	83	THR86	-0.500	
649	  CB	128.260	117.198	24.583	C.3	83	THR86	0.205	
650	 OG1	127.864	117.618	23.281	O.3	83	THR86	-0.683	
651	 CG2	129.745	117.264	24.630	C.3	83	THR86	-0.180	
652	   N	128.628	114.338	23.072	N.am	84	ASP87	-0.500	
653	  CA	129.517	113.376	22.401	C.3	84	ASP87	0.140	
654	   C	130.982	113.596	22.748	C.2	84	ASP87	0.500	
655	   O	131.486	114.713	22.634	O.2	84	ASP87	-0.500	
656	  CB	129.376	113.525	20.888	C.3	84	ASP87	-0.220	
657	  CG	128.335	112.646	20.313	C.2	84	ASP87	0.700	
658	 OD1	128.525	111.419	20.366	O.co2	84	ASP87	-0.800	
659	 OD2	127.329	113.188	19.806	O.co2	84	ASP87	-0.800	
660	   N	131.684	112.524	23.104	N.am	85	LEU88	-0.500	
661	  CA	133.137	112.621	23.256	C.3	85	LEU88	0.140	
662	   C	133.822	112.530	21.899	C.2	85	LEU88	0.500	
663	   O	133.372	111.805	21.011	O.2	85	LEU88	-0.500	
664	  CB	133.686	111.521	24.156	C.3	85	LEU88	-0.120	
665	  CG	132.918	111.321	25.449	C.3	85	LEU88	-0.060	
666	 CD1	133.615	110.293	26.327	C.3	85	LEU88	-0.180	
667	 CD2	132.738	112.649	26.158	C.3	85	LEU88	-0.180	
668	   N	134.932	113.246	21.748	N.am	86	SER89	-0.500	
669	  CA	135.662	113.176	20.496	C.3	86	SER89	0.140	
670	   C	136.998	113.874	20.669	C.2	86	SER89	0.500	
671	   O	137.113	114.825	21.441	O.2	86	SER89	-0.500	
672	  CB	134.874	113.827	19.354	C.3	86	SER89	0.145	
673	  OG	135.763	114.368	18.401	O.3	86	SER89	-0.683	
674	   N	138.003	113.403	19.933	N.am	87	GLU90	-0.500	
675	  CA	139.273	114.121	19.900	C.3	87	GLU90	0.140	
676	   C	139.093	115.530	19.351	C.2	87	GLU90	0.500	
677	   O	139.855	116.438	19.702	O.2	87	GLU90	-0.500	
678	  CB	140.286	113.371	19.052	C.3	87	GLU90	-0.120	
679	  CG	140.946	112.240	19.734	C.3	87	GLU90	-0.220	
680	  CD	142.215	111.853	19.015	C.2	87	GLU90	0.700	
681	 OE1	142.164	110.952	18.130	O.co2	87	GLU90	-0.800	
682	 OE2	143.259	112.479	19.322	O.co2	87	GLU90	-0.800	
683	   N	138.123	115.716	18.465	N.am	88	ASP91	-0.500	
684	  CA	137.810	117.017	17.888	C.3	88	ASP91	0.140	
685	   C	136.930	117.752	18.888	C.2	88	ASP91	0.500	
686	   O	135.704	117.683	18.845	O.2	88	ASP91	-0.500	
687	  CB	137.132	116.852	16.533	C.3	88	ASP91	-0.220	
688	  CG	136.541	118.141	15.998	C.2	88	ASP91	0.700	
689	 OD1	136.944	119.255	16.420	O.co2	88	ASP91	-0.800	
690	 OD2	135.660	118.034	15.128	O.co2	88	ASP91	-0.800	
691	   N	137.557	118.492	19.797	N.am	89	CYS92	-0.500	
692	  CA	136.788	119.060	20.893	C.3	89	CYS92	0.140	
693	   C	137.226	120.473	21.275	C.2	89	CYS92	0.500	
694	   O	136.712	121.007	22.270	O.2	89	CYS92	-0.500	
695	  CB	136.878	118.136	22.111	C.3	89	CYS92	0.097	
696	  SG	138.588	118.033	22.691	S.3	89	CYS92	-0.218	
697	   N	138.127	121.111	20.518	N.am	90	LEU93	-0.500	
698	  CA	138.611	122.460	20.847	C.3	90	LEU93	0.140	
699	   C	137.596	123.497	20.364	C.2	90	LEU93	0.500	
700	   O	137.624	123.955	19.216	O.2	90	LEU93	-0.500	
701	  CB	139.989	122.682	20.249	C.3	90	LEU93	-0.120	
702	  CG	141.010	121.676	20.790	C.3	90	LEU93	-0.060	
703	 CD1	142.470	122.083	20.441	C.3	90	LEU93	-0.180	
704	 CD2	140.812	121.445	22.296	C.3	90	LEU93	-0.180	
705	   N	136.671	123.845	21.262	N.am	91	TYR94	-0.500	
706	  CA	135.562	124.756	20.992	C.3	91	TYR94	0.140	
707	   C	135.266	125.542	22.264	C.2	91	TYR94	0.500	
708	   O	135.620	125.124	23.373	O.2	91	TYR94	-0.500	
709	  CB	134.284	124.017	20.528	C.3	91	TYR94	-0.005	
710	  CG	134.440	123.172	19.266	C.2	91	TYR94	-0.115	
711	 CD1	134.979	121.894	19.333	C.2	91	TYR94	-0.115	
712	 CD2	134.047	123.648	18.016	C.2	91	TYR94	-0.115	
713	 CE1	135.140	121.119	18.201	C.2	91	TYR94	-0.115	
714	 CE2	134.213	122.875	16.875	C.2	91	TYR94	-0.115	
715	  CZ	134.756	121.614	16.982	C.2	91	TYR94	0.150	
716	  OH	134.937	120.822	15.882	O.3	91	TYR94	-0.585	
717	   N	134.596	126.682	22.106	N.am	92	LEU95	-0.500	
718	  CA	134.273	127.516	23.250	C.3	92	LEU95	0.140	
719	   C	132.872	128.107	23.071	C.2	92	LEU95	0.500	
720	   O	132.263	128.017	22.003	O.2	92	LEU95	-0.500	
721	  CB	135.326	128.605	23.447	C.3	92	LEU95	-0.120	
722	  CG	135.581	129.495	22.208	C.3	92	LEU95	-0.060	
723	 CD1	134.504	130.580	21.996	C.3	92	LEU95	-0.180	
724	 CD2	136.957	130.154	22.282	C.3	92	LEU95	-0.180	
725	   N	132.368	128.731	24.138	N.am	93	ASN96	-0.500	
726	  CA	131.009	129.249	24.184	C.3	93	ASN96	0.140	
727	   C	131.020	130.681	24.698	C.2	93	ASN96	0.500	
728	   O	131.880	131.065	25.500	O.2	93	ASN96	-0.500	
729	  CB	130.113	128.392	25.085	C.3	93	ASN96	-0.120	
730	  CG	130.377	126.894	24.933	C.2	93	ASN96	0.500	
731	 OD1	130.026	126.283	23.913	O.2	93	ASN96	-0.500	
732	 ND2	130.986	126.295	25.958	N.pl3	93	ASN96	-0.760	
733	   N	130.065	131.484	24.227	N.am	94	VAL97	-0.500	
734	  CA	129.980	132.889	24.618	C.3	94	VAL97	0.140	
735	   C	128.525	133.235	24.914	C.2	94	VAL97	0.500	
736	   O	127.635	132.995	24.090	O.2	94	VAL97	-0.500	
737	  CB	130.548	133.837	23.538	C.3	94	VAL97	-0.060	
738	 CG1	130.553	135.248	24.042	C.3	94	VAL97	-0.180	
739	 CG2	131.976	133.435	23.116	C.3	94	VAL97	-0.180	
740	   N	128.277	133.793	26.094	N.am	95	TRP98	-0.500	
741	  CA	126.959	134.307	26.449	C.3	95	TRP98	0.140	
742	   C	127.087	135.814	26.609	C.2	95	TRP98	0.500	
743	   O	127.823	136.278	27.485	O.2	95	TRP98	-0.500	
744	  CB	126.441	133.705	27.753	C.3	95	TRP98	-0.120	
745	  CG	126.089	132.233	27.794	C.2	95	TRP98	0.075	
746	 CD1	124.843	131.693	27.673	C.2	95	TRP98	-0.115	
747	 CD2	126.977	131.120	28.076	C.2	95	TRP98	-0.055	
748	 NE1	124.901	130.327	27.816	N.pl3	95	TRP98	-0.570	
749	 CE2	126.200	129.954	28.061	C.2	95	TRP98	0.130	
750	 CE3	128.354	131.002	28.310	C.2	95	TRP98	-0.115	
751	 CZ2	126.747	128.693	28.283	C.2	95	TRP98	-0.115	
752	 CZ3	128.895	129.737	28.521	C.2	95	TRP98	-0.115	
753	 CH2	128.097	128.611	28.515	C.2	95	TRP98	-0.115	
754	   N	126.378	136.577	25.777	N.am	96	ILE99	-0.500	
755	  CA	126.432	138.038	25.868	C.3	96	ILE99	0.140	
756	   C	125.056	138.598	26.205	C.2	96	ILE99	0.500	
757	   O	124.031	138.016	25.815	O.2	96	ILE99	-0.500	
758	  CB	126.993	138.662	24.581	C.3	96	ILE99	-0.060	
759	 CG1	125.920	138.729	23.506	C.3	96	ILE99	-0.120	
760	 CG2	128.219	137.873	24.093	C.3	96	ILE99	-0.180	
761	 CD1	126.415	139.332	22.220	C.3	96	ILE99	-0.180	
762	   N	124.979	139.695	26.956	N.am	97	PRO100	-0.140	
763	  CA	123.668	140.265	27.303	C.3	97	PRO100	0.010	
764	   C	122.910	140.732	26.067	C.2	97	PRO100	0.500	
765	   O	123.483	141.002	25.010	O.2	97	PRO100	-0.500	
766	  CB	124.020	141.448	28.214	C.3	97	PRO100	-0.120	
767	  CG	125.401	141.189	28.685	C.3	97	PRO100	-0.120	
768	  CD	126.088	140.430	27.583	C.3	97	PRO100	-0.050	
769	   N	121.599	140.791	26.202	N.am	98	ALA101	-0.500	
770	  CA	120.778	141.490	25.230	C.3	98	ALA101	0.140	
771	   C	120.119	142.679	25.905	C.2	98	ALA101	0.500	
772	   O	119.517	142.529	26.978	O.2	98	ALA101	-0.500	
773	  CB	119.708	140.572	24.640	C.3	98	ALA101	-0.180	
774	   N	120.194	143.864	25.318	N.am	99	PRO102	-0.140	
775	  CA	120.884	144.090	24.051	C.3	99	PRO102	0.010	
776	   C	122.379	144.152	24.225	C.2	99	PRO102	0.500	
777	   O	122.847	144.542	25.299	O.2	99	PRO102	-0.500	
778	  CB	120.345	145.442	23.601	C.3	99	PRO102	-0.120	
779	  CG	120.039	146.141	24.901	C.3	99	PRO102	-0.120	
780	  CD	119.512	145.077	25.808	C.3	99	PRO102	-0.050	
781	   N	123.096	143.746	23.180	N.am	100	LYS103	-0.500	
782	  CA	124.537	143.805	23.062	C.3	100	LYS103	0.140	
783	   C	125.092	144.939	23.908	C.2	100	LYS103	0.500	
784	   O	124.667	146.089	23.767	O.2	100	LYS103	-0.500	
785	  CB	124.941	143.978	21.602	C.3	100	LYS103	-0.120	
786	  CG	126.422	143.926	21.409	C.3	100	LYS103	-0.120	
787	  CD	126.814	143.167	20.153	C.3	100	LYS103	-0.120	
788	  CE	127.827	143.967	19.342	C.3	100	LYS103	0.190	
789	  NZ	127.649	143.736	17.881	N.4	100	LYS103	-0.300	
790	   N	125.988	144.639	24.834	N.am	101	PRO104	-0.140	
791	  CA	126.601	145.675	25.666	C.3	101	PRO104	0.010	
792	   C	127.670	146.428	24.878	C.2	101	PRO104	0.500	
793	   O	127.942	146.139	23.717	O.2	101	PRO104	-0.500	
794	  CB	127.202	144.873	26.827	C.3	101	PRO104	-0.120	
795	  CG	127.470	143.559	26.248	C.3	101	PRO104	-0.120	
796	  CD	126.354	143.290	25.287	C.3	101	PRO104	-0.050	
797	   N	128.287	147.403	25.534	N.am	102	LYS105	-0.500	
798	  CA	129.301	148.213	24.874	C.3	102	LYS105	0.140	
799	   C	130.723	147.891	25.306	C.2	102	LYS105	0.500	
800	   O	131.628	147.859	24.460	O.2	102	LYS105	-0.500	
801	  CB	129.015	149.695	25.099	C.3	102	LYS105	-0.120	
802	  CG	127.608	150.132	24.617	C.3	102	LYS105	-0.120	
803	  CD	127.659	151.364	23.680	C.3	102	LYS105	-0.120	
804	  CE	126.425	151.512	22.786	C.3	102	LYS105	0.190	
805	  NZ	125.187	151.094	23.491	N.4	102	LYS105	-0.300	
806	   N	130.956	147.622	26.585	N.am	103	ASN106	-0.500	
807	  CA	132.317	147.402	27.066	C.3	103	ASN106	0.140	
808	   C	132.277	146.504	28.304	C.2	103	ASN106	0.500	
809	   O	132.791	146.824	29.377	O.2	103	ASN106	-0.500	
810	  CB	132.990	148.743	27.349	C.3	103	ASN106	-0.120	
811	  CG	134.401	148.797	26.853	C.2	103	ASN106	0.500	
812	 OD1	134.795	148.029	25.974	O.2	103	ASN106	-0.500	
813	 ND2	135.189	149.715	27.424	N.pl3	103	ASN106	-0.367	
814	   N	131.683	145.327	28.151	N.am	104	ALA107	-0.500	
815	  CA	131.353	144.490	29.292	C.3	104	ALA107	0.140	
816	   C	132.575	143.758	29.833	C.2	104	ALA107	0.500	
817	   O	133.428	143.279	29.068	O.2	104	ALA107	-0.500	
818	  CB	130.277	143.477	28.897	C.3	104	ALA107	-0.180	
819	   N	132.646	143.664	31.165	N.am	105	THR108	-0.500	
820	  CA	133.629	142.788	31.782	C.3	105	THR108	0.140	
821	   C	133.352	141.358	31.340	C.2	105	THR108	0.500	
822	   O	132.193	140.962	31.149	O.2	105	THR108	-0.500	
823	  CB	133.590	142.904	33.311	C.3	105	THR108	0.205	
824	 OG1	134.158	144.156	33.710	O.3	105	THR108	-0.683	
825	 CG2	134.418	141.805	33.959	C.3	105	THR108	-0.180	
826	   N	134.427	140.595	31.142	N.am	106	VAL109	-0.500	
827	  CA	134.354	139.242	30.612	C.3	106	VAL109	0.140	
828	   C	134.811	138.275	31.689	C.2	106	VAL109	0.500	
829	   O	135.865	138.472	32.305	O.2	106	VAL109	-0.500	
830	  CB	135.223	139.084	29.354	C.3	106	VAL109	-0.060	
831	 CG1	135.111	137.660	28.834	C.3	106	VAL109	-0.180	
832	 CG2	134.829	140.094	28.295	C.3	106	VAL109	-0.180	
833	   N	134.035	137.224	31.909	N.am	107	LEU110	-0.500	
834	  CA	134.428	136.143	32.801	C.3	107	LEU110	0.140	
835	   C	134.689	134.883	31.991	C.2	107	LEU110	0.500	
836	   O	133.842	134.466	31.192	O.2	107	LEU110	-0.500	
837	  CB	133.353	135.879	33.847	C.3	107	LEU110	-0.120	
838	  CG	133.428	136.842	35.024	C.3	107	LEU110	-0.060	
839	 CD1	132.030	137.272	35.465	C.3	107	LEU110	-0.180	
840	 CD2	134.193	136.195	36.167	C.3	107	LEU110	-0.180	
841	   N	135.850	134.274	32.203	N.am	108	ILE111	-0.500	
842	  CA	136.276	133.102	31.450	C.3	108	ILE111	0.140	
843	   C	136.377	131.918	32.398	C.2	108	ILE111	0.500	
844	   O	137.236	131.902	33.293	O.2	108	ILE111	-0.500	
845	  CB	137.600	133.342	30.739	C.3	108	ILE111	-0.060	
846	 CG1	137.456	134.519	29.764	C.3	108	ILE111	-0.120	
847	 CG2	138.062	132.045	30.069	C.3	108	ILE111	-0.180	
848	 CD1	138.658	134.695	28.853	C.3	108	ILE111	-0.180	
849	   N	135.503	130.924	32.200	N.am	109	TRP112	-0.500	
850	  CA	135.415	129.774	33.084	C.3	109	TRP112	0.140	
851	   C	136.311	128.648	32.602	C.2	109	TRP112	0.500	
852	   O	136.376	128.376	31.400	O.2	109	TRP112	-0.500	
853	  CB	133.978	129.280	33.153	C.3	109	TRP112	-0.120	
854	  CG	133.820	128.018	33.930	C.2	109	TRP112	0.075	
855	 CD1	133.635	126.760	33.429	C.2	109	TRP112	-0.115	
856	 CD2	133.839	127.885	35.356	C.2	109	TRP112	-0.055	
857	 NE1	133.531	125.851	34.462	N.pl3	109	TRP112	-0.570	
858	 CE2	133.649	126.517	35.652	C.2	109	TRP112	0.130	
859	 CE3	134.003	128.785	36.411	C.2	109	TRP112	-0.115	
860	 CZ2	133.616	126.037	36.962	C.2	109	TRP112	-0.115	
861	 CZ3	133.959	128.307	37.708	C.2	109	TRP112	-0.115	
862	 CH2	133.768	126.947	37.973	C.2	109	TRP112	-0.115	
863	   N	136.992	127.987	33.541	N.am	110	ILE113	-0.500	
864	  CA	137.835	126.818	33.252	C.3	110	ILE113	0.140	
865	   C	137.406	125.693	34.196	C.2	110	ILE113	0.500	
866	   O	137.618	125.793	35.415	O.2	110	ILE113	-0.500	
867	  CB	139.327	127.126	33.421	C.3	110	ILE113	-0.060	
868	 CG1	139.785	128.205	32.429	C.3	110	ILE113	-0.120	
869	 CG2	140.150	125.872	33.264	C.3	110	ILE113	-0.180	
870	 CD1	141.251	128.772	32.700	C.3	110	ILE113	-0.180	
871	   N	136.815	124.618	33.646	N.am	111	TYR114	-0.500	
872	  CA	136.286	123.545	34.498	C.3	111	TYR114	0.140	
873	   C	137.413	122.714	35.111	C.2	111	TYR114	0.500	
874	   O	138.521	122.632	34.583	O.2	111	TYR114	-0.500	
875	  CB	135.337	122.609	33.725	C.3	111	TYR114	-0.005	
876	  CG	135.947	121.984	32.476	C.2	111	TYR114	-0.115	
877	 CD1	136.851	120.923	32.551	C.2	111	TYR114	-0.115	
878	 CD2	135.617	122.469	31.216	C.2	111	TYR114	-0.115	
879	 CE1	137.418	120.385	31.399	C.2	111	TYR114	-0.115	
880	 CE2	136.168	121.927	30.068	C.2	111	TYR114	-0.115	
881	  CZ	137.057	120.896	30.156	C.2	111	TYR114	0.150	
882	  OH	137.594	120.410	28.981	O.3	111	TYR114	-0.585	
883	   N	137.099	122.081	36.237	N.am	112	GLY115	-0.500	
884	  CA	137.960	121.087	36.827	C.3	112	GLY115	0.080	
885	   C	137.560	119.673	36.428	C.2	112	GLY115	0.500	
886	   O	136.794	119.445	35.489	O.2	112	GLY115	-0.500	
887	   N	138.100	118.710	37.172	N.am	113	GLY116	-0.500	
888	  CA	137.962	117.322	36.788	C.3	113	GLY116	0.080	
889	   C	139.268	116.561	36.894	C.2	113	GLY116	0.500	
890	   O	139.516	115.640	36.108	O.2	113	GLY116	-0.500	
891	   N	140.122	116.938	37.844	N.am	114	GLY117	-0.500	
892	  CA	141.354	116.201	38.022	C.3	114	GLY117	0.080	
893	   C	142.254	116.192	36.811	C.2	114	GLY117	0.500	
894	   O	143.138	115.345	36.719	O.2	114	GLY117	-0.500	
895	   N	142.053	117.118	35.872	N.am	115	PHE118	-0.500	
896	  CA	142.807	117.168	34.615	C.3	115	PHE118	0.140	
897	   C	142.587	115.947	33.728	C.2	115	PHE118	0.500	
898	   O	143.228	115.821	32.680	O.2	115	PHE118	-0.500	
899	  CB	144.312	117.332	34.873	C.3	115	PHE118	-0.005	
900	  CG	144.689	118.683	35.397	C.2	115	PHE118	-0.115	
901	 CD1	144.571	119.806	34.596	C.2	115	PHE118	-0.115	
902	 CD2	145.171	118.829	36.693	C.2	115	PHE118	-0.115	
903	 CE1	144.915	121.052	35.075	C.2	115	PHE118	-0.115	
904	 CE2	145.530	120.070	37.178	C.2	115	PHE118	-0.115	
905	  CZ	145.399	121.186	36.366	C.2	115	PHE118	-0.115	
906	   N	141.698	115.039	34.134	N.am	116	GLN119	-0.500	
907	  CA	141.369	113.882	33.321	C.3	116	GLN119	0.140	
908	   C	139.986	113.967	32.713	C.2	116	GLN119	0.500	
909	   O	139.717	113.256	31.742	O.2	116	GLN119	-0.500	
910	  CB	141.434	112.590	34.148	C.3	116	GLN119	-0.120	
911	  CG	142.575	112.495	35.100	C.3	116	GLN119	-0.120	
912	  CD	143.883	112.561	34.369	C.2	116	GLN119	0.500	
913	 OE1	144.146	111.754	33.474	O.2	116	GLN119	-0.500	
914	 NE2	144.701	113.551	34.710	N.pl3	116	GLN119	-0.760	
915	   N	139.097	114.783	33.286	N.am	117	THR120	-0.500	
916	  CA	137.681	114.739	32.976	C.3	117	THR120	0.140	
917	   C	137.120	116.161	33.004	C.2	117	THR120	0.500	
918	   O	137.747	117.090	33.522	O.2	117	THR120	-0.500	
919	  CB	136.922	113.824	33.969	C.3	117	THR120	0.205	
920	 OG1	136.749	114.496	35.228	O.3	117	THR120	-0.683	
921	 CG2	137.671	112.509	34.216	C.3	117	THR120	-0.180	
922	   N	135.911	116.322	32.455	N.am	118	GLY121	-0.500	
923	  CA	135.207	117.581	32.545	C.3	118	GLY121	0.080	
924	   C	134.882	118.175	31.196	C.2	118	GLY121	0.500	
925	   O	135.492	117.814	30.190	O.2	118	GLY121	-0.500	
926	   N	133.926	119.095	31.160	N.am	119	THR122	-0.500	
927	  CA	133.508	119.676	29.896	C.3	119	THR122	0.140	
928	   C	132.751	120.960	30.198	C.2	119	THR122	0.500	
929	   O	132.141	121.107	31.264	O.2	119	THR122	-0.500	
930	  CB	132.633	118.719	29.074	C.3	119	THR122	0.205	
931	 OG1	132.333	119.318	27.806	O.3	119	THR122	-0.683	
932	 CG2	131.322	118.429	29.796	C.3	119	THR122	-0.180	
933	   N	132.790	121.879	29.246	N.am	120	SER123	-0.500	
934	  CA	132.203	123.182	29.491	C.3	120	SER123	0.140	
935	   C	130.693	123.164	29.398	C.2	120	SER123	0.500	
936	   O	130.062	124.119	29.858	O.2	120	SER123	-0.500	
937	  CB	132.771	124.222	28.514	C.3	120	SER123	0.145	
938	  OG	132.371	123.897	27.192	O.3	120	SER123	-0.683	
939	   N	130.104	122.110	28.834	N.am	121	SER124	-0.500	
940	  CA	128.670	122.062	28.550	C.3	121	SER124	0.140	
941	   C	127.841	121.597	29.741	C.2	121	SER124	0.500	
942	   O	126.646	121.358	29.587	O.2	121	SER124	-0.500	
943	  CB	128.395	121.143	27.355	C.3	121	SER124	0.145	
944	  OG	129.290	120.035	27.317	O.3	121	SER124	-0.683	
945	   N	128.438	121.439	30.912	N.am	122	LEU125	-0.500	
946	  CA	127.661	120.994	32.054	C.3	122	LEU125	0.140	
947	   C	126.590	122.021	32.433	C.2	122	LEU125	0.500	
948	   O	126.779	123.237	32.338	O.2	122	LEU125	-0.500	
949	  CB	128.571	120.735	33.251	C.3	122	LEU125	-0.120	
950	  CG	129.505	119.525	33.284	C.3	122	LEU125	-0.060	
951	 CD1	130.085	119.345	34.693	C.3	122	LEU125	-0.180	
952	 CD2	128.859	118.228	32.783	C.3	122	LEU125	-0.180	
953	   N	125.460	121.504	32.894	N.am	123	HIS126	-0.500	
954	  CA	124.364	122.342	33.355	C.3	123	HIS126	0.140	
955	   C	124.826	123.330	34.422	C.2	123	HIS126	0.500	
956	   O	124.384	124.484	34.444	O.2	123	HIS126	-0.500	
957	  CB	123.232	121.435	33.873	C.3	123	HIS126	-0.005	
958	  CG	122.073	122.165	34.468	C.2	123	HIS126	0.015	
959	 ND1	121.398	123.170	33.801	N.pl3	123	HIS126	-0.570	
960	 CD2	121.451	122.024	35.666	C.2	123	HIS126	-0.015	
961	 CE1	120.419	123.622	34.568	C.2	123	HIS126	0.295	
962	 NE2	120.424	122.939	35.701	N.2	123	HIS126	-0.490	
963	   N	125.716	122.914	35.317	N.am	124	VAL127	-0.500	
964	  CA	126.069	123.831	36.392	C.3	124	VAL127	0.140	
965	   C	127.147	124.821	35.952	C.2	124	VAL127	0.500	
966	   O	127.701	125.533	36.792	O.2	124	VAL127	-0.500	
967	  CB	126.521	123.097	37.672	C.3	124	VAL127	-0.060	
968	 CG1	125.393	122.297	38.255	C.3	124	VAL127	-0.180	
969	 CG2	127.736	122.235	37.410	C.3	124	VAL127	-0.180	
970	   N	127.464	124.892	34.655	N.am	125	TYR128	-0.500	
971	  CA	128.317	125.968	34.143	C.3	125	TYR128	0.140	
972	   C	127.583	126.817	33.105	C.2	125	TYR128	0.500	
973	   O	128.230	127.483	32.295	O.2	125	TYR128	-0.500	
974	  CB	129.625	125.443	33.527	C.3	125	TYR128	-0.005	
975	  CG	130.427	124.382	34.306	C.2	125	TYR128	-0.115	
976	 CD1	130.476	124.370	35.701	C.2	125	TYR128	-0.115	
977	 CD2	131.147	123.388	33.623	C.2	125	TYR128	-0.115	
978	 CE1	131.222	123.402	36.394	C.2	125	TYR128	-0.115	
979	 CE2	131.889	122.430	34.302	C.2	125	TYR128	-0.115	
980	  CZ	131.919	122.437	35.681	C.2	125	TYR128	0.150	
981	  OH	132.652	121.483	36.342	O.3	125	TYR128	-0.585	
982	   N	126.244	126.756	33.071	N.am	126	ASP129	-0.500	
983	  CA	125.451	127.574	32.157	C.3	126	ASP129	0.140	
984	   C	125.660	129.041	32.489	C.2	126	ASP129	0.500	
985	   O	125.254	129.499	33.556	O.2	126	ASP129	-0.500	
986	  CB	123.959	127.226	32.242	C.3	126	ASP129	-0.220	
987	  CG	123.212	127.467	30.929	C.2	126	ASP129	0.700	
988	 OD1	123.576	128.413	30.185	O.co2	126	ASP129	-0.800	
989	 OD2	122.266	126.691	30.641	O.co2	126	ASP129	-0.800	
990	   N	126.313	129.773	31.595	N.am	127	GLY130	-0.500	
991	  CA	126.595	131.174	31.777	C.3	127	GLY130	0.080	
992	   C	125.452	132.129	31.494	C.2	127	GLY130	0.500	
993	   O	125.658	133.339	31.606	O.2	127	GLY130	-0.500	
994	   N	124.247	131.641	31.162	N.am	128	LYS131	-0.500	
995	  CA	123.188	132.552	30.745	C.3	128	LYS131	0.140	
996	   C	122.670	133.407	31.904	C.2	128	LYS131	0.500	
997	   O	122.243	134.542	31.684	O.2	128	LYS131	-0.500	
998	  CB	122.051	131.767	30.093	C.3	128	LYS131	-0.120	
999	  CG	121.206	130.945	31.053	C.3	128	LYS131	-0.120	
1000	  CD	120.357	129.913	30.290	C.3	128	LYS131	-0.120	
1001	  CE	119.221	129.364	31.146	C.3	128	LYS131	0.190	
1002	  NZ	118.340	128.419	30.377	N.4	128	LYS131	-0.300	
1003	   N	122.714	132.905	33.139	N.am	129	PHE132	-0.500	
1004	  CA	122.223	133.710	34.254	C.3	129	PHE132	0.140	
1005	   C	123.160	134.875	34.549	C.2	129	PHE132	0.500	
1006	   O	122.700	135.999	34.790	O.2	129	PHE132	-0.500	
1007	  CB	122.032	132.842	35.493	C.3	129	PHE132	-0.005	
1008	  CG	121.173	131.630	35.255	C.2	129	PHE132	-0.115	
1009	 CD1	119.836	131.768	34.882	C.2	129	PHE132	-0.115	
1010	 CD2	121.698	130.351	35.387	C.2	129	PHE132	-0.115	
1011	 CE1	119.054	130.661	34.646	C.2	129	PHE132	-0.115	
1012	 CE2	120.904	129.236	35.143	C.2	129	PHE132	-0.115	
1013	  CZ	119.575	129.400	34.778	C.2	129	PHE132	-0.115	
1014	   N	124.480	134.632	34.526	N.am	130	LEU133	-0.500	
1015	  CA	125.441	135.706	34.782	C.3	130	LEU133	0.140	
1016	   C	125.352	136.784	33.710	C.2	130	LEU133	0.500	
1017	   O	125.499	137.972	33.999	O.2	130	LEU133	-0.500	
1018	  CB	126.860	135.144	34.856	C.3	130	LEU133	-0.120	
1019	  CG	127.225	134.460	36.174	C.3	130	LEU133	-0.060	
1020	 CD1	128.462	133.621	36.026	C.3	130	LEU133	-0.180	
1021	 CD2	127.401	135.500	37.269	C.3	130	LEU133	-0.180	
1022	   N	125.127	136.383	32.465	N.am	131	ALA134	-0.500	
1023	  CA	124.915	137.351	31.404	C.3	131	ALA134	0.140	
1024	   C	123.680	138.202	31.697	C.2	131	ALA134	0.500	
1025	   O	123.715	139.441	31.614	O.2	131	ALA134	-0.500	
1026	  CB	124.789	136.612	30.070	C.3	131	ALA134	-0.180	
1027	   N	122.589	137.551	32.086	N.am	132	ARG135	-0.500	
1028	  CA	121.332	138.260	32.248	C.3	132	ARG135	0.140	
1029	   C	121.376	139.197	33.451	C.2	132	ARG135	0.500	
1030	   O	121.026	140.371	33.341	O.2	132	ARG135	-0.500	
1031	  CB	120.194	137.249	32.385	C.3	132	ARG135	-0.120	
1032	  CG	118.903	137.841	32.932	C.3	132	ARG135	-0.050	
1033	  CD	118.177	138.601	31.839	C.3	132	ARG135	0.190	
1034	  NE	116.916	139.148	32.314	N.pl3	132	ARG135	-0.700	
1035	  CZ	116.766	140.405	32.712	C.cat	132	ARG135	0.640	
1036	 NH1	117.808	141.237	32.692	N.2	132	ARG135	-0.800	
1037	 NH2	115.583	140.819	33.136	N.2	132	ARG135	-0.800	
1038	   N	121.805	138.693	34.607	N.am	133	VAL136	-0.500	
1039	  CA	121.592	139.394	35.871	C.3	133	VAL136	0.140	
1040	   C	122.614	140.513	36.073	C.2	133	VAL136	0.500	
1041	   O	122.276	141.570	36.605	O.2	133	VAL136	-0.500	
1042	  CB	121.620	138.398	37.050	C.3	133	VAL136	-0.060	
1043	 CG1	121.427	139.116	38.373	C.3	133	VAL136	-0.180	
1044	 CG2	120.548	137.364	36.910	C.3	133	VAL136	-0.180	
1045	   N	123.882	140.282	35.702	N.am	134	GLU137	-0.500	
1046	  CA	124.962	141.260	35.878	C.3	134	GLU137	0.140	
1047	   C	125.528	141.798	34.571	C.2	134	GLU137	0.500	
1048	   O	126.464	142.604	34.608	O.2	134	GLU137	-0.500	
1049	  CB	126.112	140.713	36.741	C.3	134	GLU137	-0.120	
1050	  CG	125.652	140.156	38.076	C.3	134	GLU137	-0.220	
1051	  CD	125.497	141.236	39.187	C.2	134	GLU137	0.700	
1052	 OE1	124.716	140.960	40.133	O.co2	134	GLU137	-0.800	
1053	 OE2	126.103	142.346	39.116	O.co2	134	GLU137	-0.800	
1054	   N	124.960	141.428	33.430	N.am	135	ARG138	-0.500	
1055	  CA	125.359	142.013	32.152	C.3	135	ARG138	0.140	
1056	   C	126.883	141.988	31.955	C.2	135	ARG138	0.500	
1057	   O	127.470	142.914	31.416	O.2	135	ARG138	-0.500	
1058	  CB	124.784	143.426	31.971	C.3	135	ARG138	-0.120	
1059	  CG	123.295	143.565	32.423	C.3	135	ARG138	-0.050	
1060	  CD	123.081	144.847	33.240	C.3	135	ARG138	0.190	
1061	  NE	123.844	144.870	34.503	N.pl3	135	ARG138	-0.700	
1062	  CZ	124.014	145.960	35.267	C.cat	135	ARG138	0.640	
1063	 NH1	124.735	145.889	36.387	N.2	135	ARG138	-0.800	
1064	 NH2	123.466	147.127	34.910	N.2	135	ARG138	-0.800	
1065	   N	127.503	140.892	32.369	N.am	136	VAL139	-0.500	
1066	  CA	128.848	140.568	31.960	C.3	136	VAL139	0.140	
1067	   C	128.769	139.540	30.841	C.2	136	VAL139	0.500	
1068	   O	127.734	138.934	30.600	O.2	136	VAL139	-0.500	
1069	  CB	129.711	140.039	33.133	C.3	136	VAL139	-0.060	
1070	 CG1	129.861	141.073	34.203	C.3	136	VAL139	-0.180	
1071	 CG2	129.079	138.808	33.705	C.3	136	VAL139	-0.180	
1072	   N	129.874	139.340	30.154	N.am	137	ILE140	-0.500	
1073	  CA	130.004	138.307	29.143	C.3	137	ILE140	0.140	
1074	   C	130.720	137.136	29.776	C.2	137	ILE140	0.500	
1075	   O	131.717	137.331	30.487	O.2	137	ILE140	-0.500	
1076	  CB	130.786	138.834	27.935	C.3	137	ILE140	-0.060	
1077	 CG1	129.933	139.844	27.188	C.3	137	ILE140	-0.120	
1078	 CG2	131.249	137.685	27.036	C.3	137	ILE140	-0.180	
1079	 CD1	130.750	140.701	26.258	C.3	137	ILE140	-0.180	
1080	   N	130.235	135.923	29.507	N.am	138	VAL141	-0.500	
1081	  CA	130.784	134.688	30.058	C.3	138	VAL141	0.140	
1082	   C	131.279	133.807	28.922	C.2	138	VAL141	0.500	
1083	   O	130.526	133.511	27.982	O.2	138	VAL141	-0.500	
1084	  CB	129.747	133.908	30.885	C.3	138	VAL141	-0.060	
1085	 CG1	130.381	132.648	31.428	C.3	138	VAL141	-0.180	
1086	 CG2	129.155	134.772	31.990	C.3	138	VAL141	-0.180	
1087	   N	132.522	133.340	29.041	N.am	139	VAL142	-0.500	
1088	  CA	133.137	132.455	28.066	C.3	139	VAL142	0.140	
1089	   C	133.634	131.208	28.786	C.2	139	VAL142	0.500	
1090	   O	134.260	131.308	29.848	O.2	139	VAL142	-0.500	
1091	  CB	134.290	133.151	27.333	C.3	139	VAL142	-0.060	
1092	 CG1	134.970	132.188	26.375	C.3	139	VAL142	-0.180	
1093	 CG2	133.764	134.412	26.610	C.3	139	VAL142	-0.180	
1094	   N	133.333	130.034	28.228	N.am	140	SER143	-0.500	
1095	  CA	133.931	128.798	28.693	C.3	140	SER143	0.140	
1096	   C	134.508	128.086	27.485	C.2	140	SER143	0.500	
1097	   O	134.094	128.326	26.343	O.2	140	SER143	-0.500	
1098	  CB	132.936	127.884	29.422	C.3	140	SER143	0.145	
1099	  OG	131.785	127.666	28.644	O.3	140	SER143	-0.683	
1100	   N	135.485	127.218	27.741	N.am	141	MET144	-0.500	
1101	  CA	136.125	126.475	26.665	C.3	141	MET144	0.140	
1102	   C	136.380	125.029	27.085	C.2	141	MET144	0.500	
1103	   O	136.541	124.718	28.273	O.2	141	MET144	-0.500	
1104	  CB	137.441	127.152	26.232	C.3	141	MET144	-0.120	
1105	  CG	138.675	126.681	26.976	C.3	141	MET144	0.047	
1106	  SD	138.646	127.040	28.756	S.3	141	MET144	-0.335	
1107	  CE	139.311	128.694	28.787	C.3	141	MET144	-0.013	
1108	   N	136.414	124.142	26.090	N.am	142	ASN145	-0.500	
1109	  CA	136.895	122.787	26.305	C.3	142	ASN145	0.140	
1110	   C	138.392	122.727	26.034	C.2	142	ASN145	0.500	
1111	   O	138.890	123.315	25.069	O.2	142	ASN145	-0.500	
1112	  CB	136.170	121.772	25.410	C.3	142	ASN145	-0.120	
1113	  CG	134.709	121.605	25.767	C.2	142	ASN145	0.500	
1114	 OD1	134.245	122.067	26.811	O.2	142	ASN145	-0.500	
1115	 ND2	133.968	120.932	24.892	N.pl3	142	ASN145	-0.760	
1116	   N	139.110	122.008	26.889	N.am	143	TYR146	-0.500	
1117	  CA	140.527	121.784	26.680	C.3	143	TYR146	0.140	
1118	   C	140.778	120.299	26.854	C.2	143	TYR146	0.500	
1119	   O	140.074	119.636	27.623	O.2	143	TYR146	-0.500	
1120	  CB	141.392	122.600	27.662	C.3	143	TYR146	-0.005	
1121	  CG	141.144	122.253	29.132	C.2	143	TYR146	-0.115	
1122	 CD1	142.010	121.422	29.832	C.2	143	TYR146	-0.115	
1123	 CD2	140.027	122.745	29.809	C.2	143	TYR146	-0.115	
1124	 CE1	141.770	121.103	31.180	C.2	143	TYR146	-0.115	
1125	 CE2	139.791	122.441	31.148	C.2	143	TYR146	-0.115	
1126	  CZ	140.651	121.619	31.828	C.2	143	TYR146	0.150	
1127	  OH	140.396	121.317	33.158	O.3	143	TYR146	-0.585	
1128	   N	141.786	119.787	26.144	N.am	144	ARG147	-0.500	
1129	  CA	142.113	118.364	26.208	C.3	144	ARG147	0.140	
1130	   C	142.511	117.952	27.618	C.2	144	ARG147	0.500	
1131	   O	143.359	118.579	28.249	O.2	144	ARG147	-0.500	
1132	  CB	143.239	118.034	25.229	C.3	144	ARG147	-0.120	
1133	  CG	142.766	117.978	23.797	C.3	144	ARG147	-0.050	
1134	  CD	143.909	117.900	22.811	C.3	144	ARG147	0.190	
1135	  NE	144.662	119.141	22.733	N.pl3	144	ARG147	-0.700	
1136	  CZ	145.806	119.300	22.061	C.cat	144	ARG147	0.640	
1137	 NH1	146.345	118.289	21.397	N.2	144	ARG147	-0.800	
1138	 NH2	146.419	120.481	22.054	N.2	144	ARG147	-0.800	
1139	   N	141.902	116.882	28.110	N.am	145	VAL148	-0.500	
1140	  CA	142.253	116.336	29.415	C.3	145	VAL148	0.140	
1141	   C	142.932	114.979	29.242	C.2	145	VAL148	0.500	
1142	   O	143.134	114.512	28.114	O.2	145	VAL148	-0.500	
1143	  CB	141.006	116.225	30.299	C.3	145	VAL148	-0.060	
1144	 CG1	140.544	117.592	30.653	C.3	145	VAL148	-0.180	
1145	 CG2	139.919	115.474	29.554	C.3	145	VAL148	-0.180	
1146	   N	143.288	114.347	30.359	N.am	146	GLY149	-0.500	
1147	  CA	144.001	113.087	30.359	C.3	146	GLY149	0.080	
1148	   C	145.242	113.094	29.495	C.2	146	GLY149	0.500	
1149	   O	145.806	114.152	29.208	O.2	146	GLY149	-0.500	
1150	   N	145.681	111.917	29.062	N.am	147	ALA150	-0.500	
1151	  CA	146.944	111.831	28.345	C.3	147	ALA150	0.140	
1152	   C	146.891	112.555	27.009	C.2	147	ALA150	0.500	
1153	   O	147.904	113.090	26.562	O.2	147	ALA150	-0.500	
1154	  CB	147.343	110.371	28.152	C.3	147	ALA150	-0.180	
1155	   N	145.734	112.618	26.357	N.am	148	LEU151	-0.500	
1156	  CA	145.740	113.366	25.105	C.3	148	LEU151	0.140	
1157	   C	145.956	114.855	25.322	C.2	148	LEU151	0.500	
1158	   O	146.251	115.568	24.351	O.2	148	LEU151	-0.500	
1159	  CB	144.443	113.143	24.316	C.3	148	LEU151	-0.120	
1160	  CG	144.177	111.691	23.934	C.3	148	LEU151	-0.060	
1161	 CD1	142.766	111.336	24.347	C.3	148	LEU151	-0.180	
1162	 CD2	144.460	111.410	22.454	C.3	148	LEU151	-0.180	
1163	   N	145.825	115.328	26.565	N.am	149	GLY152	-0.500	
1164	  CA	146.048	116.712	26.909	C.3	149	GLY152	0.080	
1165	   C	147.329	116.996	27.677	C.2	149	GLY152	0.500	
1166	   O	147.808	118.134	27.646	O.2	149	GLY152	-0.500	
1167	   N	147.893	116.002	28.390	N.am	150	PHE153	-0.500	
1168	  CA	149.058	116.291	29.221	C.3	150	PHE153	0.140	
1169	   C	150.143	115.211	29.149	C.2	150	PHE153	0.500	
1170	   O	150.970	115.107	30.072	O.2	150	PHE153	-0.500	
1171	  CB	148.628	116.518	30.680	C.3	150	PHE153	-0.005	
1172	  CG	147.814	117.765	30.872	C.2	150	PHE153	-0.115	
1173	 CD1	148.414	118.944	31.285	C.2	150	PHE153	-0.115	
1174	 CD2	146.441	117.764	30.626	C.2	150	PHE153	-0.115	
1175	 CE1	147.665	120.109	31.446	C.2	150	PHE153	-0.115	
1176	 CE2	145.686	118.915	30.782	C.2	150	PHE153	-0.115	
1177	  CZ	146.295	120.095	31.196	C.2	150	PHE153	-0.115	
1178	   N	150.169	114.400	28.093	N.am	151	LEU154	-0.500	
1179	  CA	151.255	113.444	27.944	C.3	151	LEU154	0.140	
1180	   C	152.542	114.213	27.732	C.2	151	LEU154	0.500	
1181	   O	152.544	115.264	27.087	O.2	151	LEU154	-0.500	
1182	  CB	151.004	112.507	26.767	C.3	151	LEU154	-0.120	
1183	  CG	152.060	111.414	26.597	C.3	151	LEU154	-0.060	
1184	 CD1	151.521	110.118	27.154	C.3	151	LEU154	-0.180	
1185	 CD2	152.391	111.266	25.148	C.3	151	LEU154	-0.180	
1186	   N	153.643	113.713	28.289	N.am	152	ALA155	-0.500	
1187	  CA	154.866	114.517	28.327	C.3	152	ALA155	0.140	
1188	   C	156.102	113.680	28.029	C.2	152	ALA155	0.500	
1189	   O	156.487	112.808	28.817	O.2	152	ALA155	-0.500	
1190	  CB	155.021	115.217	29.679	C.3	152	ALA155	-0.180	
1191	   N	156.738	113.968	26.903	N.am	153	LEU156	-0.500	
1192	  CA	158.161	113.688	26.760	C.3	153	LEU156	0.140	
1193	   C	158.877	115.034	26.696	C.2	153	LEU156	0.500	
1194	   O	158.823	115.711	25.657	O.2	153	LEU156	-0.500	
1195	  CB	158.436	112.857	25.508	C.3	153	LEU156	-0.120	
1196	  CG	158.004	111.406	25.689	C.3	153	LEU156	-0.060	
1197	 CD1	158.275	110.616	24.420	C.3	153	LEU156	-0.180	
1198	 CD2	158.703	110.785	26.892	C.3	153	LEU156	-0.180	
1199	   N	159.533	115.480	27.774	N.am	154	PRO157	-0.140	
1200	  CA	159.952	116.892	27.851	C.3	154	PRO157	0.010	
1201	   C	160.901	117.298	26.726	C.2	154	PRO157	0.500	
1202	   O	161.735	116.509	26.270	O.2	154	PRO157	-0.500	
1203	  CB	160.627	116.993	29.227	C.3	154	PRO157	-0.120	
1204	  CG	160.782	115.573	29.719	C.3	154	PRO157	-0.120	
1205	  CD	159.736	114.761	29.044	C.3	154	PRO157	-0.050	
1206	   N	160.738	118.548	26.268	N.am	155	GLY158	-0.500	
1207	  CA	161.507	119.099	25.168	C.3	155	GLY158	0.080	
1208	   C	161.106	118.630	23.785	C.2	155	GLY158	0.500	
1209	   O	161.393	119.326	22.801	O.2	155	GLY158	-0.500	
1210	   N	160.428	117.483	23.684	N.am	156	ASN159	-0.500	
1211	  CA	160.111	116.839	22.415	C.3	156	ASN159	0.140	
1212	   C	158.790	117.385	21.897	C.2	156	ASN159	0.500	
1213	   O	157.736	117.025	22.439	O.2	156	ASN159	-0.500	
1214	  CB	160.011	115.332	22.626	C.3	156	ASN159	-0.120	
1215	  CG	159.834	114.557	21.340	C.2	156	ASN159	0.500	
1216	 OD1	159.380	115.090	20.322	O.2	156	ASN159	-0.500	
1217	 ND2	160.205	113.273	21.380	N.pl3	156	ASN159	-0.760	
1218	   N	158.780	118.208	20.841	N.am	157	PRO160	-0.140	
1219	  CA	157.527	118.884	20.439	C.3	157	PRO160	0.010	
1220	   C	156.406	117.945	20.012	C.2	157	PRO160	0.500	
1221	   O	155.283	118.415	19.806	O.2	157	PRO160	-0.500	
1222	  CB	157.959	119.780	19.267	C.3	157	PRO160	-0.120	
1223	  CG	159.417	119.948	19.432	C.3	157	PRO160	-0.120	
1224	  CD	159.920	118.641	20.017	C.3	157	PRO160	-0.050	
1225	   N	156.655	116.646	19.858	N.am	158	GLU161	-0.500	
1226	  CA	155.557	115.744	19.526	C.3	158	GLU161	0.140	
1227	   C	154.728	115.375	20.750	C.2	158	GLU161	0.500	
1228	   O	153.576	114.951	20.602	O.2	158	GLU161	-0.500	
1229	  CB	156.100	114.490	18.834	C.3	158	GLU161	-0.120	
1230	  CG	157.123	114.770	17.726	C.3	158	GLU161	-0.220	
1231	  CD	156.553	115.521	16.512	C.2	158	GLU161	0.700	
1232	 OE1	157.326	116.230	15.833	O.co2	158	GLU161	-0.800	
1233	 OE2	155.343	115.404	16.222	O.co2	158	GLU161	-0.800	
1234	   N	155.285	115.547	21.949	N.am	159	ALA162	-0.500	
1235	  CA	154.557	115.327	23.201	C.3	159	ALA162	0.140	
1236	   C	155.204	116.184	24.285	C.2	159	ALA162	0.500	
1237	   O	155.846	115.670	25.212	O.2	159	ALA162	-0.500	
1238	  CB	154.559	113.846	23.582	C.3	159	ALA162	-0.180	
1239	   N	155.056	117.516	24.192	N.am	160	PRO163	-0.140	
1240	  CA	155.780	118.414	25.113	C.3	160	PRO163	0.010	
1241	   C	155.206	118.512	26.521	C.2	160	PRO163	0.500	
1242	   O	155.958	118.850	27.448	O.2	160	PRO163	-0.500	
1243	  CB	155.696	119.771	24.404	C.3	160	PRO163	-0.120	
1244	  CG	154.517	119.701	23.561	C.3	160	PRO163	-0.120	
1245	  CD	154.335	118.270	23.150	C.3	160	PRO163	-0.050	
1246	   N	153.926	118.213	26.718	N.am	161	GLY164	-0.500	
1247	  CA	153.258	118.456	27.974	C.3	161	GLY164	0.080	
1248	   C	152.430	119.731	27.924	C.2	161	GLY164	0.500	
1249	   O	152.622	120.604	27.073	O.2	161	GLY164	-0.500	
1250	   N	151.470	119.824	28.845	N.am	162	ASN165	-0.500	
1251	  CA	150.696	121.041	29.069	C.3	162	ASN165	0.140	
1252	   C	149.872	121.452	27.853	C.2	162	ASN165	0.500	
1253	   O	149.444	122.606	27.750	O.2	162	ASN165	-0.500	
1254	  CB	151.610	122.189	29.507	C.3	162	ASN165	-0.120	
1255	  CG	152.278	121.910	30.848	C.2	162	ASN165	0.500	
1256	 OD1	151.812	121.080	31.630	O.2	162	ASN165	-0.500	
1257	 ND2	153.368	122.608	31.120	N.pl3	162	ASN165	-0.760	
1258	   N	149.611	120.524	26.937	N.am	163	MET166	-0.500	
1259	  CA	148.824	120.856	25.756	C.3	163	MET166	0.140	
1260	   C	147.430	121.369	26.132	C.2	163	MET166	0.500	
1261	   O	146.881	122.263	25.472	O.2	163	MET166	-0.500	
1262	  CB	148.726	119.621	24.857	C.3	163	MET166	-0.120	
1263	  CG	150.063	119.096	24.331	C.3	163	MET166	0.047	
1264	  SD	150.946	117.948	25.429	S.3	163	MET166	-0.335	
1265	  CE	149.958	116.455	25.322	C.3	163	MET166	-0.013	
1266	   N	146.832	120.803	27.177	N.am	164	GLY167	-0.500	
1267	  CA	145.531	121.287	27.596	C.3	164	GLY167	0.080	
1268	   C	145.595	122.701	28.138	C.2	164	GLY167	0.500	
1269	   O	144.678	123.502	27.926	O.2	164	GLY167	-0.500	
1270	   N	146.679	123.024	28.849	N.am	165	LEU168	-0.500	
1271	  CA	146.900	124.399	29.279	C.3	165	LEU168	0.140	
1272	   C	147.095	125.312	28.082	C.2	165	LEU168	0.500	
1273	   O	146.592	126.445	28.072	O.2	165	LEU168	-0.500	
1274	  CB	148.101	124.480	30.214	C.3	165	LEU168	-0.120	
1275	  CG	147.870	123.751	31.538	C.3	165	LEU168	-0.060	
1276	 CD1	149.178	123.551	32.254	C.3	165	LEU168	-0.180	
1277	 CD2	146.871	124.486	32.428	C.3	165	LEU168	-0.180	
1278	   N	147.798	124.837	27.049	N.am	166	PHE169	-0.500	
1279	  CA	147.918	125.653	25.847	C.3	166	PHE169	0.140	
1280	   C	146.594	125.751	25.105	C.2	166	PHE169	0.500	
1281	   O	146.337	126.763	24.438	O.2	166	PHE169	-0.500	
1282	  CB	149.001	125.108	24.926	C.3	166	PHE169	-0.005	
1283	  CG	150.380	125.518	25.318	C.2	166	PHE169	-0.115	
1284	 CD1	151.312	124.572	25.704	C.2	166	PHE169	-0.115	
1285	 CD2	150.743	126.857	25.313	C.2	166	PHE169	-0.115	
1286	 CE1	152.581	124.949	26.078	C.2	166	PHE169	-0.115	
1287	 CE2	152.014	127.242	25.681	C.2	166	PHE169	-0.115	
1288	  CZ	152.936	126.278	26.062	C.2	166	PHE169	-0.115	
1289	   N	145.734	124.733	25.224	N.am	167	ASP170	-0.500	
1290	  CA	144.370	124.874	24.725	C.3	167	ASP170	0.140	
1291	   C	143.691	126.048	25.401	C.2	167	ASP170	0.500	
1292	   O	143.188	126.965	24.733	O.2	167	ASP170	-0.500	
1293	  CB	143.568	123.599	24.960	C.3	167	ASP170	-0.220	
1294	  CG	144.084	122.411	24.156	C.2	167	ASP170	0.700	
1295	 OD1	144.626	122.600	23.044	O.co2	167	ASP170	-0.800	
1296	 OD2	143.958	121.270	24.654	O.co2	167	ASP170	-0.800	
1297	   N	143.663	126.035	26.740	N.am	168	GLN171	-0.500	
1298	  CA	143.103	127.161	27.479	C.3	168	GLN171	0.140	
1299	   C	143.684	128.472	26.963	C.2	168	GLN171	0.500	
1300	   O	142.955	129.361	26.508	O.2	168	GLN171	-0.500	
1301	  CB	143.383	127.004	28.974	C.3	168	GLN171	-0.120	
1302	  CG	142.762	125.772	29.590	C.3	168	GLN171	-0.120	
1303	  CD	143.227	125.521	31.020	C.2	168	GLN171	0.500	
1304	 OE1	143.851	126.383	31.662	O.2	168	GLN171	-0.500	
1305	 NE2	142.917	124.333	31.533	N.pl3	168	GLN171	-0.760	
1306	   N	145.013	128.572	26.969	N.am	169	GLN172	-0.500	
1307	  CA	145.673	129.823	26.600	C.3	169	GLN172	0.140	
1308	   C	145.270	130.288	25.212	C.2	169	GLN172	0.500	
1309	   O	145.123	131.486	24.967	O.2	169	GLN172	-0.500	
1310	  CB	147.177	129.646	26.675	C.3	169	GLN172	-0.120	
1311	  CG	147.935	130.930	26.518	C.3	169	GLN172	-0.120	
1312	  CD	149.411	130.669	26.535	C.2	169	GLN172	0.500	
1313	 OE1	149.982	130.269	25.514	O.2	169	GLN172	-0.500	
1314	 NE2	150.042	130.842	27.701	N.pl3	169	GLN172	-0.760	
1315	   N	145.077	129.357	24.291	N.am	170	LEU173	-0.500	
1316	  CA	144.650	129.763	22.966	C.3	170	LEU173	0.140	
1317	   C	143.217	130.256	22.975	C.2	170	LEU173	0.500	
1318	   O	142.846	131.084	22.139	O.2	170	LEU173	-0.500	
1319	  CB	144.817	128.601	21.994	C.3	170	LEU173	-0.120	
1320	  CG	144.733	129.031	20.533	C.3	170	LEU173	-0.060	
1321	 CD1	145.976	129.762	20.127	C.3	170	LEU173	-0.180	
1322	 CD2	144.535	127.850	19.647	C.3	170	LEU173	-0.180	
1323	   N	142.380	129.753	23.880	N.am	171	ALA174	-0.500	
1324	  CA	141.044	130.333	23.969	C.3	171	ALA174	0.140	
1325	   C	141.117	131.734	24.538	C.2	171	ALA174	0.500	
1326	   O	140.471	132.647	24.020	O.2	171	ALA174	-0.500	
1327	  CB	140.123	129.465	24.818	C.3	171	ALA174	-0.180	
1328	   N	141.924	131.921	25.590	N.am	172	LEU175	-0.500	
1329	  CA	142.136	133.256	26.153	C.3	172	LEU175	0.140	
1330	   C	142.580	134.242	25.079	C.2	172	LEU175	0.500	
1331	   O	142.136	135.402	25.059	O.2	172	LEU175	-0.500	
1332	  CB	143.174	133.202	27.269	C.3	172	LEU175	-0.120	
1333	  CG	142.963	132.272	28.465	C.3	172	LEU175	-0.060	
1334	 CD1	143.992	132.526	29.605	C.3	172	LEU175	-0.180	
1335	 CD2	141.544	132.396	28.970	C.3	172	LEU175	-0.180	
1336	   N	143.449	133.797	24.171	N.am	173	GLN176	-0.500	
1337	  CA	143.862	134.682	23.097	C.3	173	GLN176	0.140	
1338	   C	142.727	134.946	22.127	C.2	173	GLN176	0.500	
1339	   O	142.629	136.050	21.569	O.2	173	GLN176	-0.500	
1340	  CB	145.064	134.136	22.347	C.3	173	GLN176	-0.120	
1341	  CG	145.626	135.265	21.471	C.3	173	GLN176	-0.120	
1342	  CD	147.132	135.332	21.490	C.2	173	GLN176	0.500	
1343	 OE1	147.721	136.388	21.203	O.2	173	GLN176	-0.500	
1344	 NE2	147.776	134.199	21.833	N.pl3	173	GLN176	-0.760	
1345	   N	141.863	133.947	21.902	N.am	174	TRP177	-0.500	
1346	  CA	140.712	134.168	21.035	C.3	174	TRP177	0.140	
1347	   C	139.838	135.284	21.586	C.2	174	TRP177	0.500	
1348	   O	139.314	136.107	20.827	O.2	174	TRP177	-0.500	
1349	  CB	139.912	132.880	20.871	C.3	174	TRP177	-0.120	
1350	  CG	138.707	133.014	19.966	C.2	174	TRP177	0.075	
1351	 CD1	138.636	132.686	18.642	C.2	174	TRP177	-0.115	
1352	 CD2	137.395	133.501	20.326	C.2	174	TRP177	-0.055	
1353	 NE1	137.376	132.949	18.153	N.pl3	174	TRP177	-0.570	
1354	 CE2	136.596	133.443	19.163	C.2	174	TRP177	0.130	
1355	 CE3	136.829	133.988	21.513	C.2	174	TRP177	-0.115	
1356	 CZ2	135.259	133.854	19.149	C.2	174	TRP177	-0.115	
1357	 CZ3	135.500	134.395	21.502	C.2	174	TRP177	-0.115	
1358	 CH2	134.727	134.322	20.326	C.2	174	TRP177	-0.115	
1359	   N	139.674	135.333	22.910	N.am	175	VAL178	-0.500	
1360	  CA	138.887	136.399	23.522	C.3	175	VAL178	0.140	
1361	   C	139.568	137.750	23.309	C.2	175	VAL178	0.500	
1362	   O	138.904	138.768	23.086	O.2	175	VAL178	-0.500	
1363	  CB	138.646	136.098	25.017	C.3	175	VAL178	-0.060	
1364	 CG1	137.990	137.271	25.708	C.3	175	VAL178	-0.180	
1365	 CG2	137.786	134.862	25.185	C.3	175	VAL178	-0.180	
1366	   N	140.899	137.776	23.335	N.am	176	GLN179	-0.500	
1367	  CA	141.616	139.030	23.131	C.3	176	GLN179	0.140	
1368	   C	141.398	139.582	21.724	C.2	176	GLN179	0.500	
1369	   O	141.179	140.786	21.553	O.2	176	GLN179	-0.500	
1370	  CB	143.106	138.829	23.406	C.3	176	GLN179	-0.120	
1371	  CG	143.431	138.700	24.880	C.3	176	GLN179	-0.120	
1372	  CD	143.068	139.958	25.654	C.2	176	GLN179	0.500	
1373	 OE1	143.647	141.014	25.426	O.2	176	GLN179	-0.500	
1374	 NE2	142.079	139.857	26.549	N.pl3	176	GLN179	-0.760	
1375	   N	141.473	138.717	20.699	N.am	177	LYS180	-0.500	
1376	  CA	141.322	139.173	19.320	C.3	177	LYS180	0.140	
1377	   C	139.871	139.429	18.926	C.2	177	LYS180	0.500	
1378	   O	139.641	140.152	17.947	O.2	177	LYS180	-0.500	
1379	  CB	141.912	138.151	18.348	C.3	177	LYS180	-0.120	
1380	  CG	143.415	138.032	18.399	C.3	177	LYS180	-0.120	
1381	  CD	143.910	136.659	17.904	C.3	177	LYS180	-0.120	
1382	  CE	145.267	136.744	17.186	C.3	177	LYS180	0.190	
1383	  NZ	145.231	136.240	15.774	N.4	177	LYS180	-0.300	
1384	   N	138.887	138.857	19.649	N.am	178	ASN181	-0.500	
1385	  CA	137.536	138.732	19.109	C.3	178	ASN181	0.140	
1386	   C	136.419	139.262	19.987	C.2	178	ASN181	0.500	
1387	   O	135.342	139.554	19.455	O.2	178	ASN181	-0.500	
1388	  CB	137.209	137.263	18.795	C.3	178	ASN181	-0.120	
1389	  CG	137.962	136.744	17.596	C.2	178	ASN181	0.500	
1390	 OD1	137.820	137.248	16.488	O.2	178	ASN181	-0.500	
1391	 ND2	138.778	135.730	17.815	N.pl3	178	ASN181	-0.760	
1392	   N	136.606	139.371	21.302	N.am	179	ILE182	-0.500	
1393	  CA	135.450	139.663	22.146	C.3	179	ILE182	0.140	
1394	   C	134.956	141.104	22.009	C.2	179	ILE182	0.500	
1395	   O	133.833	141.416	22.435	O.2	179	ILE182	-0.500	
1396	  CB	135.765	139.353	23.619	C.3	179	ILE182	-0.060	
1397	 CG1	134.494	138.900	24.338	C.3	179	ILE182	-0.120	
1398	 CG2	136.394	140.566	24.305	C.3	179	ILE182	-0.180	
1399	 CD1	133.967	137.577	23.833	C.3	179	ILE182	-0.180	
1400	   N	135.760	142.007	21.447	N.am	180	ALA183	-0.500	
1401	  CA	135.245	143.354	21.220	C.3	180	ALA183	0.140	
1402	   C	134.080	143.311	20.239	C.2	180	ALA183	0.500	
1403	   O	133.057	143.984	20.438	O.2	180	ALA183	-0.500	
1404	  CB	136.357	144.279	20.725	C.3	180	ALA183	-0.180	
1405	   N	134.202	142.480	19.197	N.am	181	ALA184	-0.500	
1406	  CA	133.122	142.311	18.235	C.3	181	ALA184	0.140	
1407	   C	131.824	141.928	18.921	C.2	181	ALA184	0.500	
1408	   O	130.744	142.306	18.458	O.2	181	ALA184	-0.500	
1409	  CB	133.501	141.254	17.201	C.3	181	ALA184	-0.180	
1410	   N	131.907	141.197	20.026	N.am	182	PHE185	-0.500	
1411	  CA	130.742	140.802	20.797	C.3	182	PHE185	0.140	
1412	   C	130.320	141.848	21.817	C.2	182	PHE185	0.500	
1413	   O	129.396	141.596	22.590	O.2	182	PHE185	-0.500	
1414	  CB	131.019	139.483	21.520	C.3	182	PHE185	-0.005	
1415	  CG	131.263	138.309	20.597	C.2	182	PHE185	-0.115	
1416	 CD1	132.538	138.051	20.091	C.2	182	PHE185	-0.115	
1417	 CD2	130.225	137.452	20.269	C.2	182	PHE185	-0.115	
1418	 CE1	132.765	136.980	19.252	C.2	182	PHE185	-0.115	
1419	 CE2	130.439	136.370	19.439	C.2	182	PHE185	-0.115	
1420	  CZ	131.714	136.132	18.921	C.2	182	PHE185	-0.115	
1421	   N	130.971	143.002	21.862	N.am	183	GLY186	-0.500	
1422	  CA	130.644	143.986	22.870	C.3	183	GLY186	0.080	
1423	   C	131.346	143.806	24.194	C.2	183	GLY186	0.500	
1424	   O	130.861	144.318	25.212	O.2	183	GLY186	-0.500	
1425	   N	132.475	143.100	24.222	N.am	184	GLY187	-0.500	
1426	  CA	133.202	142.892	25.448	C.3	184	GLY187	0.080	
1427	   C	134.452	143.737	25.514	C.2	184	GLY187	0.500	
1428	   O	134.941	144.236	24.508	O.2	184	GLY187	-0.500	
1429	   N	134.972	143.886	26.733	N.am	185	ASN188	-0.500	
1430	  CA	136.186	144.653	26.969	C.3	185	ASN188	0.140	
1431	   C	137.366	143.705	27.187	C.2	185	ASN188	0.500	
1432	   O	137.518	143.152	28.288	O.2	185	ASN188	-0.500	
1433	  CB	135.994	145.581	28.173	C.3	185	ASN188	-0.120	
1434	  CG	137.215	146.413	28.472	C.2	185	ASN188	0.500	
1435	 OD1	138.212	146.382	27.749	O.2	185	ASN188	-0.500	
1436	 ND2	137.149	147.163	29.556	N.pl3	185	ASN188	-0.760	
1437	   N	138.237	143.512	26.192	N.am	186	PRO189	-0.140	
1438	  CA	139.424	142.655	26.389	C.3	186	PRO189	0.010	
1439	   C	140.371	143.128	27.490	C.2	186	PRO189	0.500	
1440	   O	141.184	142.333	27.974	O.2	186	PRO189	-0.500	
1441	  CB	140.111	142.701	25.017	C.3	186	PRO189	-0.120	
1442	  CG	139.689	144.012	24.421	C.3	186	PRO189	-0.120	
1443	  CD	138.260	144.193	24.886	C.3	186	PRO189	-0.050	
1444	   N	140.313	144.398	27.884	N.am	187	LYS190	-0.500	
1445	  CA	141.125	144.886	28.994	C.3	187	LYS190	0.140	
1446	   C	140.499	144.588	30.348	C.2	187	LYS190	0.500	
1447	   O	141.085	144.947	31.374	O.2	187	LYS190	-0.500	
1448	  CB	141.373	146.393	28.847	C.3	187	LYS190	-0.120	
1449	  CG	141.796	146.798	27.446	C.3	187	LYS190	-0.120	
1450	  CD	142.650	148.057	27.432	C.3	187	LYS190	-0.120	
1451	  CE	144.087	147.741	27.836	C.3	187	LYS190	0.190	
1452	  NZ	144.763	148.868	28.557	N.4	187	LYS190	-0.300	
1453	   N	139.336	143.927	30.381	N.am	188	SER191	-0.500	
1454	  CA	138.669	143.582	31.634	C.3	188	SER191	0.140	
1455	   C	138.209	142.120	31.589	C.2	188	SER191	0.500	
1456	   O	137.035	141.824	31.339	O.2	188	SER191	-0.500	
1457	  CB	137.527	144.518	31.899	C.3	188	SER191	0.145	
1458	  OG	136.938	144.225	33.155	O.3	188	SER191	-0.683	
1459	   N	139.127	141.211	31.890	N.am	189	VAL192	-0.500	
1460	  CA	138.895	139.781	31.764	C.3	189	VAL192	0.140	
1461	   C	139.301	139.091	33.062	C.2	189	VAL192	0.500	
1462	   O	140.462	139.180	33.493	O.2	189	VAL192	-0.500	
1463	  CB	139.668	139.188	30.573	C.3	189	VAL192	-0.060	
1464	 CG1	139.384	137.717	30.455	C.3	189	VAL192	-0.180	
1465	 CG2	139.334	139.948	29.268	C.3	189	VAL192	-0.180	
1466	   N	138.355	138.393	33.672	N.am	190	THR193	-0.500	
1467	  CA	138.602	137.639	34.891	C.3	190	THR193	0.140	
1468	   C	138.557	136.148	34.582	C.2	190	THR193	0.500	
1469	   O	137.543	135.646	34.102	O.2	190	THR193	-0.500	
1470	  CB	137.564	138.008	35.944	C.3	190	THR193	0.205	
1471	 OG1	137.726	139.393	36.285	O.3	190	THR193	-0.683	
1472	 CG2	137.697	137.135	37.180	C.3	190	THR193	-0.180	
1473	   N	139.661	135.446	34.815	N.am	191	LEU194	-0.500	
1474	  CA	139.619	133.988	34.761	C.3	191	LEU194	0.140	
1475	   C	138.966	133.496	36.040	C.2	191	LEU194	0.500	
1476	   O	139.188	134.066	37.115	O.2	191	LEU194	-0.500	
1477	  CB	141.025	133.372	34.613	C.3	191	LEU194	-0.120	
1478	  CG	141.883	133.957	33.473	C.3	191	LEU194	-0.060	
1479	 CD1	143.278	133.308	33.292	C.3	191	LEU194	-0.180	
1480	 CD2	141.109	133.952	32.153	C.3	191	LEU194	-0.180	
1481	   N	138.128	132.463	35.926	N.am	192	PHE195	-0.500	
1482	  CA	137.721	131.738	37.119	C.3	192	PHE195	0.140	
1483	   C	137.474	130.283	36.763	C.2	192	PHE195	0.500	
1484	   O	137.194	129.945	35.608	O.2	192	PHE195	-0.500	
1485	  CB	136.525	132.415	37.826	C.3	192	PHE195	-0.005	
1486	  CG	135.160	132.220	37.175	C.2	192	PHE195	-0.115	
1487	 CD1	134.929	132.469	35.831	C.2	192	PHE195	-0.115	
1488	 CD2	134.070	131.900	37.977	C.2	192	PHE195	-0.115	
1489	 CE1	133.640	132.320	35.292	C.2	192	PHE195	-0.115	
1490	 CE2	132.795	131.764	37.457	C.2	192	PHE195	-0.115	
1491	  CZ	132.574	131.971	36.113	C.2	192	PHE195	-0.115	
1492	   N	137.656	129.425	37.771	N.am	193	GLY196	-0.500	
1493	  CA	137.661	127.981	37.629	C.3	193	GLY196	0.080	
1494	   C	137.602	127.318	38.991	C.2	193	GLY196	0.500	
1495	   O	137.669	127.975	40.035	O.2	193	GLY196	-0.500	
1496	   N	137.470	125.992	38.972	N.am	194	GLU197	-0.500	
1497	  CA	137.246	125.226	40.188	C.3	194	GLU197	0.140	
1498	   C	138.008	123.915	40.102	C.2	194	GLU197	0.500	
1499	   O	138.132	123.336	39.018	O.2	194	GLU197	-0.500	
1500	  CB	135.740	124.970	40.407	C.3	194	GLU197	-0.120	
1501	  CG	135.357	124.394	41.768	C.3	194	GLU197	-0.220	
1502	  CD	135.245	122.883	41.747	C.2	194	GLU197	0.700	
1503	 OE1	135.343	122.303	40.634	O.co2	194	GLU197	-0.800	
1504	 OE2	135.090	122.280	42.843	O.co2	194	GLU197	-0.800	
1505	   N	138.539	123.456	41.240	N.am	195	SER198	-0.500	
1506	  CA	139.326	122.218	41.301	C.3	195	SER198	0.140	
1507	   C	140.516	122.349	40.350	C.2	195	SER198	0.500	
1508	   O	141.264	123.339	40.444	O.2	195	SER198	-0.500	
1509	  CB	138.400	121.032	41.033	C.3	195	SER198	0.145	
1510	  OG	138.868	119.836	41.656	O.3	195	SER198	-0.683	
1511	   N	140.731	121.419	39.416	N.am	196	ALA199	-0.500	
1512	  CA	141.835	121.575	38.478	C.3	196	ALA199	0.140	
1513	   C	141.684	122.835	37.639	C.2	196	ALA199	0.500	
1514	   O	142.686	123.418	37.208	O.2	196	ALA199	-0.500	
1515	  CB	141.950	120.347	37.570	C.3	196	ALA199	-0.180	
1516	   N	140.453	123.283	37.401	N.am	197	GLY200	-0.500	
1517	  CA	140.293	124.579	36.763	C.3	197	GLY200	0.080	
1518	   C	140.954	125.683	37.569	C.2	197	GLY200	0.500	
1519	   O	141.686	126.511	37.032	O.2	197	GLY200	-0.500	
1520	   N	140.713	125.694	38.880	N.am	198	ALA201	-0.500	
1521	  CA	141.331	126.689	39.746	C.3	198	ALA201	0.140	
1522	   C	142.851	126.536	39.759	C.2	198	ALA201	0.500	
1523	   O	143.590	127.523	39.657	O.2	198	ALA201	-0.500	
1524	  CB	140.745	126.583	41.160	C.3	198	ALA201	-0.180	
1525	   N	143.344	125.304	39.852	N.am	199	ALA202	-0.500	
1526	  CA	144.777	125.128	39.641	C.3	199	ALA202	0.140	
1527	   C	145.208	125.610	38.256	C.2	199	ALA202	0.500	
1528	   O	146.309	126.134	38.113	O.2	199	ALA202	-0.500	
1529	  CB	145.186	123.672	39.859	C.3	199	ALA202	-0.180	
1530	   N	144.371	125.474	37.225	N.am	200	SER203	-0.500	
1531	  CA	144.785	126.015	35.932	C.3	200	SER203	0.140	
1532	   C	144.916	127.526	35.992	C.2	200	SER203	0.500	
1533	   O	145.918	128.089	35.529	O.2	200	SER203	-0.500	
1534	  CB	143.816	125.618	34.823	C.3	200	SER203	0.145	
1535	  OG	143.837	124.206	34.632	O.3	200	SER203	-0.683	
1536	   N	143.921	128.193	36.578	N.am	201	VAL204	-0.500	
1537	  CA	143.974	129.640	36.708	C.3	201	VAL204	0.140	
1538	   C	145.235	130.043	37.447	C.2	201	VAL204	0.500	
1539	   O	145.934	130.981	37.049	O.2	201	VAL204	-0.500	
1540	  CB	142.715	130.149	37.428	C.3	201	VAL204	-0.060	
1541	 CG1	142.943	131.542	37.983	C.3	201	VAL204	-0.180	
1542	 CG2	141.553	130.160	36.476	C.3	201	VAL204	-0.180	
1543	   N	145.570	129.324	38.519	N.am	202	SER205	-0.500	
1544	  CA	146.758	129.699	39.265	C.3	202	SER205	0.140	
1545	   C	148.006	129.578	38.396	C.2	202	SER205	0.500	
1546	   O	148.913	130.414	38.487	O.2	202	SER205	-0.500	
1547	  CB	146.885	128.853	40.528	C.3	202	SER205	0.145	
1548	  OG	147.413	127.574	40.238	O.3	202	SER205	-0.683	
1549	   N	148.063	128.563	37.523	N.am	203	LEU206	-0.500	
1550	  CA	149.242	128.443	36.669	C.3	203	LEU206	0.140	
1551	   C	149.268	129.520	35.598	C.2	203	LEU206	0.500	
1552	   O	150.348	129.921	35.154	O.2	203	LEU206	-0.500	
1553	  CB	149.308	127.067	36.027	C.3	203	LEU206	-0.120	
1554	  CG	149.705	125.965	37.008	C.3	203	LEU206	-0.060	
1555	 CD1	149.403	124.660	36.364	C.3	203	LEU206	-0.180	
1556	 CD2	151.167	126.042	37.343	C.3	203	LEU206	-0.180	
1557	   N	148.101	130.012	35.182	N.am	204	HIS207	-0.500	
1558	  CA	148.094	131.123	34.246	C.3	204	HIS207	0.140	
1559	   C	148.659	132.390	34.873	C.2	204	HIS207	0.500	
1560	   O	149.212	133.236	34.166	O.2	204	HIS207	-0.500	
1561	  CB	146.686	131.370	33.750	C.3	204	HIS207	-0.005	
1562	  CG	146.245	130.408	32.706	C.2	204	HIS207	0.015	
1563	 ND1	146.829	130.349	31.461	N.pl3	204	HIS207	-0.570	
1564	 CD2	145.269	129.474	32.712	C.2	204	HIS207	-0.015	
1565	 CE1	146.226	129.424	30.739	C.2	204	HIS207	0.295	
1566	 NE2	145.278	128.874	31.475	N.2	204	HIS207	-0.490	
1567	   N	148.501	132.550	36.185	N.am	205	LEU208	-0.500	
1568	  CA	149.193	133.614	36.895	C.3	205	LEU208	0.140	
1569	   C	150.715	133.476	36.771	C.2	205	LEU208	0.500	
1570	   O	151.418	134.482	36.705	O.2	205	LEU208	-0.500	
1571	  CB	148.774	133.603	38.364	C.3	205	LEU208	-0.120	
1572	  CG	147.346	134.058	38.692	C.3	205	LEU208	-0.060	
1573	 CD1	147.081	133.950	40.185	C.3	205	LEU208	-0.180	
1574	 CD2	147.125	135.476	38.232	C.3	205	LEU208	-0.180	
1575	   N	151.247	132.252	36.720	N.am	206	LEU209	-0.500	
1576	  CA	152.687	132.089	36.657	C.3	206	LEU209	0.140	
1577	   C	153.247	132.114	35.246	C.2	206	LEU209	0.500	
1578	   O	154.447	132.369	35.079	O.2	206	LEU209	-0.500	
1579	  CB	153.130	130.773	37.296	C.3	206	LEU209	-0.120	
1580	  CG	152.574	130.434	38.668	C.3	206	LEU209	-0.060	
1581	 CD1	153.133	129.114	39.098	C.3	206	LEU209	-0.180	
1582	 CD2	152.943	131.492	39.656	C.3	206	LEU209	-0.180	
1583	   N	152.441	131.834	34.241	N.am	207	SER210	-0.500	
1584	  CA	152.991	131.548	32.935	C.3	207	SER210	0.140	
1585	   C	153.121	132.835	32.147	C.2	207	SER210	0.500	
1586	   O	152.100	133.470	31.854	O.2	207	SER210	-0.500	
1587	  CB	152.129	130.588	32.165	C.3	207	SER210	0.145	
1588	  OG	152.708	130.417	30.891	O.3	207	SER210	-0.683	
1589	   N	154.330	133.232	31.743	N.am	208	PRO211	-0.140	
1590	  CA	154.490	134.547	31.086	C.3	208	PRO211	0.010	
1591	   C	153.614	134.690	29.858	C.2	208	PRO211	0.500	
1592	   O	153.155	135.800	29.554	O.2	208	PRO211	-0.500	
1593	  CB	155.973	134.579	30.711	C.3	208	PRO211	-0.120	
1594	  CG	156.602	133.351	31.389	C.3	208	PRO211	-0.120	
1595	  CD	155.505	132.363	31.555	C.3	208	PRO211	-0.050	
1596	   N	153.346	133.579	29.160	N.am	209	GLY212	-0.500	
1597	  CA	152.600	133.620	27.921	C.3	209	GLY212	0.080	
1598	   C	151.167	134.078	28.073	C.2	209	GLY212	0.500	
1599	   O	150.561	134.507	27.087	O.2	209	GLY212	-0.500	
1600	   N	150.609	133.988	29.290	N.am	210	SER213	-0.500	
1601	  CA	149.245	134.427	29.578	C.3	210	SER213	0.140	
1602	   C	149.165	135.740	30.333	C.2	210	SER213	0.500	
1603	   O	148.054	136.212	30.565	O.2	210	SER213	-0.500	
1604	  CB	148.457	133.371	30.378	C.3	210	SER213	0.145	
1605	  OG	148.696	132.049	29.934	O.3	210	SER213	-0.683	
1606	   N	150.312	136.317	30.729	N.am	211	HIS214	-0.500	
1607	  CA	150.336	137.549	31.522	C.3	211	HIS214	0.140	
1608	   C	149.363	138.581	30.969	C.2	211	HIS214	0.500	
1609	   O	148.626	139.227	31.722	O.2	211	HIS214	-0.500	
1610	  CB	151.771	138.124	31.566	C.3	211	HIS214	-0.005	
1611	  CG	151.917	139.385	32.379	C.2	211	HIS214	0.015	
1612	 ND1	151.515	140.626	31.920	N.pl3	211	HIS214	-0.570	
1613	 CD2	152.436	139.598	33.613	C.2	211	HIS214	-0.015	
1614	 CE1	151.761	141.542	32.844	C.2	211	HIS214	0.295	
1615	 NE2	152.323	140.943	33.879	N.2	211	HIS214	-0.490	
1616	   N	149.319	138.711	29.649	N.am	212	SER215	-0.500	
1617	  CA	148.613	139.794	28.986	C.3	212	SER215	0.140	
1618	   C	147.231	139.408	28.480	C.2	212	SER215	0.500	
1619	   O	146.635	140.193	27.733	O.2	212	SER215	-0.500	
1620	  CB	149.439	140.308	27.811	C.3	212	SER215	0.145	
1621	  OG	149.023	139.656	26.617	O.3	212	SER215	-0.683	
1622	   N	146.706	138.224	28.852	N.am	213	LEU216	-0.500	
1623	  CA	145.430	137.735	28.330	C.3	213	LEU216	0.140	
1624	   C	144.296	137.801	29.337	C.2	213	LEU216	0.500	
1625	   O	143.170	137.410	29.003	O.2	213	LEU216	-0.500	
1626	  CB	145.572	136.294	27.829	C.3	213	LEU216	-0.120	
1627	  CG	146.811	135.990	26.981	C.3	213	LEU216	-0.060	
1628	 CD1	146.921	134.512	26.645	C.3	213	LEU216	-0.180	
1629	 CD2	146.753	136.812	25.721	C.3	213	LEU216	-0.180	
1630	   N	144.552	138.286	30.549	N.am	214	PHE217	-0.500	
1631	  CA	143.505	138.458	31.549	C.3	214	PHE217	0.140	
1632	   C	143.965	139.476	32.585	C.2	214	PHE217	0.500	
1633	   O	145.160	139.738	32.729	O.2	214	PHE217	-0.500	
1634	  CB	143.161	137.129	32.224	C.3	214	PHE217	-0.005	
1635	  CG	144.267	136.580	33.105	C.2	214	PHE217	-0.115	
1636	 CD1	145.428	136.045	32.546	C.2	214	PHE217	-0.115	
1637	 CD2	144.131	136.581	34.477	C.2	214	PHE217	-0.115	
1638	 CE1	146.443	135.530	33.337	C.2	214	PHE217	-0.115	
1639	 CE2	145.131	136.081	35.280	C.2	214	PHE217	-0.115	
1640	  CZ	146.295	135.544	34.705	C.2	214	PHE217	-0.115	
1641	   N	143.002	140.010	33.335	N.am	215	THR218	-0.500	
1642	  CA	143.223	141.035	34.354	C.3	215	THR218	0.140	
1643	   C	143.358	140.477	35.769	C.2	215	THR218	0.500	
1644	   O	144.352	140.748	36.459	O.2	215	THR218	-0.500	
1645	  CB	142.051	142.003	34.319	C.3	215	THR218	0.205	
1646	 OG1	141.779	142.347	32.954	O.3	215	THR218	-0.683	
1647	 CG2	142.362	143.231	35.148	C.3	215	THR218	-0.180	
1648	   N	142.360	139.702	36.207	N.am	216	ARG219	-0.500	
1649	  CA	142.173	139.242	37.576	C.3	216	ARG219	0.140	
1650	   C	141.888	137.751	37.561	C.2	216	ARG219	0.500	
1651	   O	141.736	137.148	36.496	O.2	216	ARG219	-0.500	
1652	  CB	141.001	139.961	38.240	C.3	216	ARG219	-0.120	
1653	  CG	141.377	141.214	38.922	C.3	216	ARG219	-0.050	
1654	  CD	140.167	141.810	39.594	C.3	216	ARG219	0.190	
1655	  NE	139.433	142.678	38.695	N.pl3	216	ARG219	-0.700	
1656	  CZ	139.856	143.873	38.288	C.cat	216	ARG219	0.640	
1657	 NH1	139.094	144.590	37.466	N.2	216	ARG219	-0.800	
1658	 NH2	141.035	144.353	38.681	N.2	216	ARG219	-0.800	
1659	   N	141.743	137.166	38.753	N.am	217	ALA220	-0.500	
1660	  CA	141.627	135.715	38.886	C.3	217	ALA220	0.140	
1661	   C	140.831	135.317	40.129	C.2	217	ALA220	0.500	
1662	   O	140.932	135.947	41.186	O.2	217	ALA220	-0.500	
1663	  CB	143.012	135.061	38.934	C.3	217	ALA220	-0.180	
1664	   N	140.057	134.248	39.990	N.am	218	ILE221	-0.500	
1665	  CA	139.262	133.657	41.064	C.3	218	ILE221	0.140	
1666	   C	139.604	132.174	41.127	C.2	218	ILE221	0.500	
1667	   O	139.532	131.480	40.105	O.2	218	ILE221	-0.500	
1668	  CB	137.747	133.837	40.823	C.3	218	ILE221	-0.060	
1669	 CG1	137.348	135.319	40.817	C.3	218	ILE221	-0.120	
1670	 CG2	136.948	133.059	41.862	C.3	218	ILE221	-0.180	
1671	 CD1	135.991	135.613	40.139	C.3	218	ILE221	-0.180	
1672	   N	139.952	131.680	42.316	N.am	219	LEU222	-0.500	
1673	  CA	140.352	130.284	42.506	C.3	219	LEU222	0.140	
1674	   C	139.344	129.605	43.431	C.2	219	LEU222	0.500	
1675	   O	139.265	129.942	44.616	O.2	219	LEU222	-0.500	
1676	  CB	141.761	130.214	43.098	C.3	219	LEU222	-0.120	
1677	  CG	142.948	130.202	42.121	C.3	219	LEU222	-0.060	
1678	 CD1	142.958	131.475	41.310	C.3	219	LEU222	-0.180	
1679	 CD2	144.315	130.043	42.828	C.3	219	LEU222	-0.180	
1680	   N	138.579	128.637	42.916	N.am	220	GLN223	-0.500	
1681	  CA	137.600	127.903	43.730	C.3	220	GLN223	0.140	
1682	   C	138.085	126.482	43.996	C.2	220	GLN223	0.500	
1683	   O	138.129	125.655	43.079	O.2	220	GLN223	-0.500	
1684	  CB	136.240	127.873	43.041	C.3	220	GLN223	-0.120	
1685	  CG	135.565	129.227	42.934	C.3	220	GLN223	-0.120	
1686	  CD	134.285	129.173	42.114	C.2	220	GLN223	0.500	
1687	 OE1	133.899	130.154	41.473	O.2	220	GLN223	-0.500	
1688	 NE2	133.610	128.023	42.137	N.pl3	220	GLN223	-0.760	
1689	   N	138.409	126.191	45.256	N.am	221	SER224	-0.500	
1690	  CA	138.905	124.875	45.680	C.3	221	SER224	0.140	
1691	   C	139.980	124.345	44.731	C.2	221	SER224	0.500	
1692	   O	139.816	123.296	44.111	O.2	221	SER224	-0.500	
1693	  CB	137.770	123.839	45.790	C.3	221	SER224	0.145	
1694	  OG	136.620	124.331	46.461	O.3	221	SER224	-0.683	
1695	   N	141.084	125.081	44.606	N.am	222	GLY225	-0.500	
1696	  CA	142.135	124.619	43.722	C.3	222	GLY225	0.080	
1697	   C	143.301	125.574	43.536	C.2	222	GLY225	0.500	
1698	   O	143.075	126.771	43.330	O.2	222	GLY225	-0.500	
1699	   N	144.543	125.080	43.594	N.am	223	SER226	-0.500	
1700	  CA	145.694	125.913	43.276	C.3	223	SER226	0.140	
1701	   C	146.861	125.015	42.887	C.2	223	SER226	0.500	
1702	   O	146.865	123.826	43.197	O.2	223	SER226	-0.500	
1703	  CB	146.060	126.837	44.451	C.3	223	SER226	0.145	
1704	  OG	145.943	126.196	45.713	O.3	223	SER226	-0.683	
1705	   N	147.866	125.596	42.209	N.am	224	PHE227	-0.500	
1706	  CA	148.926	124.761	41.633	C.3	224	PHE227	0.140	
1707	   C	149.779	124.072	42.700	C.2	224	PHE227	0.500	
1708	   O	150.390	123.039	42.426	O.2	224	PHE227	-0.500	
1709	  CB	149.828	125.588	40.701	C.3	224	PHE227	-0.005	
1710	  CG	150.646	126.631	41.410	C.2	224	PHE227	-0.115	
1711	 CD1	150.341	127.975	41.270	C.2	224	PHE227	-0.115	
1712	 CD2	151.721	126.274	42.213	C.2	224	PHE227	-0.115	
1713	 CE1	151.079	128.947	41.939	C.2	224	PHE227	-0.115	
1714	 CE2	152.442	127.225	42.888	C.2	224	PHE227	-0.115	
1715	  CZ	152.128	128.568	42.747	C.2	224	PHE227	-0.115	
1716	   N	149.887	124.645	43.892	N.am	225	ASN228	-0.500	
1717	  CA	150.664	124.032	44.960	C.3	225	ASN228	0.140	
1718	   C	149.913	122.901	45.636	C.2	225	ASN228	0.500	
1719	   O	150.337	122.431	46.695	O.2	225	ASN228	-0.500	
1720	  CB	151.056	125.086	45.995	C.3	225	ASN228	-0.120	
1721	  CG	149.852	125.743	46.632	C.2	225	ASN228	0.500	
1722	 OD1	148.788	125.854	46.013	O.2	225	ASN228	-0.500	
1723	 ND2	149.996	126.162	47.871	N.pl3	225	ASN228	-0.760	
1724	   N	148.786	122.489	45.092	N.am	226	ALA229	-0.500	
1725	  CA	148.123	121.359	45.712	C.3	226	ALA229	0.140	
1726	   C	148.853	120.081	45.318	C.2	226	ALA229	0.500	
1727	   O	149.449	120.017	44.241	O.2	226	ALA229	-0.500	
1728	  CB	146.663	121.298	45.277	C.3	226	ALA229	-0.180	
1729	   N	148.843	119.050	46.169	N.am	227	PRO230	-0.140	
1730	  CA	149.706	117.883	45.888	C.3	227	PRO230	0.010	
1731	   C	149.359	117.162	44.590	C.2	227	PRO230	0.500	
1732	   O	150.249	116.573	43.967	O.2	227	PRO230	-0.500	
1733	  CB	149.519	116.985	47.125	C.3	227	PRO230	-0.120	
1734	  CG	148.295	117.472	47.822	C.3	227	PRO230	-0.120	
1735	  CD	148.149	118.940	47.465	C.3	227	PRO230	-0.050	
1736	   N	148.111	117.227	44.132	N.am	228	TRP231	-0.500	
1737	  CA	147.745	116.564	42.887	C.3	228	TRP231	0.140	
1738	   C	148.058	117.395	41.644	C.2	228	TRP231	0.500	
1739	   O	147.945	116.880	40.534	O.2	228	TRP231	-0.500	
1740	  CB	146.247	116.211	42.907	C.3	228	TRP231	-0.120	
1741	  CG	145.380	117.328	43.420	C.2	228	TRP231	0.075	
1742	 CD1	144.902	117.483	44.697	C.2	228	TRP231	-0.115	
1743	 CD2	144.879	118.453	42.665	C.2	228	TRP231	-0.055	
1744	 NE1	144.131	118.633	44.776	N.pl3	228	TRP231	-0.570	
1745	 CE2	144.112	119.242	43.544	C.2	228	TRP231	0.130	
1746	 CE3	145.000	118.855	41.336	C.2	228	TRP231	-0.115	
1747	 CZ2	143.481	120.421	43.132	C.2	228	TRP231	-0.115	
1748	 CZ3	144.369	120.025	40.929	C.2	228	TRP231	-0.115	
1749	 CH2	143.622	120.795	41.823	C.2	228	TRP231	-0.115	
1750	   N	148.472	118.649	41.799	N.am	229	ALA232	-0.500	
1751	  CA	148.333	119.628	40.726	C.3	229	ALA232	0.140	
1752	   C	149.442	119.561	39.673	C.2	229	ALA232	0.500	
1753	   O	149.191	119.862	38.501	O.2	229	ALA232	-0.500	
1754	  CB	148.266	121.031	41.332	C.3	229	ALA232	-0.180	
1755	   N	150.665	119.215	40.047	N.am	230	VAL233	-0.500	
1756	  CA	151.767	119.159	39.090	C.3	230	VAL233	0.140	
1757	   C	152.433	117.800	39.192	C.2	230	VAL233	0.500	
1758	   O	152.834	117.389	40.284	O.2	230	VAL233	-0.500	
1759	  CB	152.812	120.266	39.327	C.3	230	VAL233	-0.060	
1760	 CG1	153.911	120.144	38.298	C.3	230	VAL233	-0.180	
1761	 CG2	152.168	121.670	39.314	C.3	230	VAL233	-0.180	
1762	   N	152.565	117.110	38.063	N.am	231	THR234	-0.500	
1763	  CA	153.276	115.841	38.045	C.3	231	THR234	0.140	
1764	   C	154.744	116.086	37.705	C.2	231	THR234	0.500	
1765	   O	155.072	116.931	36.863	O.2	231	THR234	-0.500	
1766	  CB	152.632	114.852	37.060	C.3	231	THR234	0.205	
1767	 OG1	153.026	115.152	35.720	O.3	231	THR234	-0.683	
1768	 CG2	151.088	114.905	37.157	C.3	231	THR234	-0.180	
1769	   N	155.628	115.377	38.409	N.am	232	SER235	-0.500	
1770	  CA	157.061	115.575	38.224	C.3	232	SER235	0.140	
1771	   C	157.479	115.130	36.830	C.2	232	SER235	0.500	
1772	   O	156.716	114.498	36.093	O.2	232	SER235	-0.500	
1773	  CB	157.856	114.799	39.266	C.3	232	SER235	0.145	
1774	  OG	157.966	113.443	38.883	O.3	232	SER235	-0.683	
1775	   N	158.712	115.479	36.455	N.am	233	LEU236	-0.500	
1776	  CA	159.202	114.985	35.169	C.3	233	LEU236	0.140	
1777	   C	159.778	113.588	35.298	C.2	233	LEU236	0.500	
1778	   O	159.738	112.822	34.330	O.2	233	LEU236	-0.500	
1779	  CB	160.206	115.950	34.543	C.3	233	LEU236	-0.120	
1780	  CG	159.601	117.242	33.954	C.3	233	LEU236	-0.060	
1781	 CD1	158.613	116.965	32.801	C.3	233	LEU236	-0.180	
1782	 CD2	158.962	118.160	34.973	C.3	233	LEU236	-0.180	
1783	   N	160.273	113.230	36.491	N.am	234	TYR237	-0.500	
1784	  CA	160.440	111.837	36.892	C.3	234	TYR237	0.140	
1785	   C	159.172	111.064	36.540	C.2	234	TYR237	0.500	
1786	   O	159.176	110.235	35.626	O.2	234	TYR237	-0.500	
1787	  CB	160.697	111.710	38.404	C.3	234	TYR237	-0.005	
1788	  CG	162.133	111.857	38.925	C.2	234	TYR237	-0.115	
1789	 CD1	162.390	111.787	40.298	C.2	234	TYR237	-0.115	
1790	 CD2	163.223	112.061	38.071	C.2	234	TYR237	-0.115	
1791	 CE1	163.686	111.902	40.813	C.2	234	TYR237	-0.115	
1792	 CE2	164.536	112.186	38.585	C.2	234	TYR237	-0.115	
1793	  CZ	164.753	112.104	39.959	C.2	234	TYR237	0.150	
1794	  OH	166.026	112.222	40.494	O.3	234	TYR237	-0.585	
1795	   N	158.080	111.363	37.257	N.am	235	GLU238	-0.500	
1796	  CA	156.838	110.616	37.103	C.3	235	GLU238	0.140	
1797	   C	156.302	110.689	35.679	C.2	235	GLU238	0.500	
1798	   O	155.759	109.708	35.164	O.2	235	GLU238	-0.500	
1799	  CB	155.775	111.140	38.076	C.3	235	GLU238	-0.120	
1800	  CG	155.939	110.744	39.546	C.3	235	GLU238	-0.220	
1801	  CD	155.117	111.643	40.494	C.2	235	GLU238	0.700	
1802	 OE1	154.941	112.850	40.186	O.co2	235	GLU238	-0.800	
1803	 OE2	154.648	111.147	41.549	O.co2	235	GLU238	-0.800	
1804	   N	156.413	111.841	35.027	N.am	236	ALA239	-0.500	
1805	  CA	155.713	111.981	33.755	C.3	236	ALA239	0.140	
1806	   C	156.239	110.990	32.731	C.2	236	ALA239	0.500	
1807	   O	155.466	110.238	32.136	O.2	236	ALA239	-0.500	
1808	  CB	155.802	113.410	33.226	C.3	236	ALA239	-0.180	
1809	   N	157.555	110.937	32.536	N.am	237	ARG240	-0.500	
1810	  CA	158.036	110.046	31.486	C.3	237	ARG240	0.140	
1811	   C	157.999	108.585	31.928	C.2	237	ARG240	0.500	
1812	   O	157.753	107.702	31.096	O.2	237	ARG240	-0.500	
1813	  CB	159.419	110.457	31.006	C.3	237	ARG240	-0.120	
1814	  CG	160.589	110.105	31.908	C.3	237	ARG240	-0.050	
1815	  CD	161.768	109.667	31.041	C.3	237	ARG240	0.190	
1816	  NE	162.153	110.704	30.079	N.pl3	237	ARG240	-0.700	
1817	  CZ	162.844	110.457	28.973	C.cat	237	ARG240	0.640	
1818	 NH1	163.214	109.206	28.713	N.2	237	ARG240	-0.800	
1819	 NH2	163.162	111.442	28.136	N.2	237	ARG240	-0.800	
1820	   N	158.173	108.297	33.229	N.am	238	ASN241	-0.500	
1821	  CA	157.837	106.959	33.723	C.3	238	ASN241	0.140	
1822	   C	156.422	106.595	33.307	C.2	238	ASN241	0.500	
1823	   O	156.142	105.444	32.957	O.2	238	ASN241	-0.500	
1824	  CB	157.977	106.864	35.252	C.3	238	ASN241	-0.120	
1825	  CG	158.458	105.477	35.730	C.2	238	ASN241	0.500	
1826	 OD1	159.567	105.054	35.399	O.2	238	ASN241	-0.500	
1827	 ND2	157.628	104.778	36.515	N.pl3	238	ASN241	-0.367	
1828	   N	155.528	107.586	33.286	N.am	239	ARG242	-0.500	
1829	  CA	154.132	107.321	32.984	C.3	239	ARG242	0.140	
1830	   C	153.892	107.188	31.484	C.2	239	ARG242	0.500	
1831	   O	153.111	106.327	31.057	O.2	239	ARG242	-0.500	
1832	  CB	153.246	108.406	33.604	C.3	239	ARG242	-0.120	
1833	  CG	153.027	108.184	35.094	C.3	239	ARG242	-0.050	
1834	  CD	152.272	109.308	35.738	C.3	239	ARG242	0.190	
1835	  NE	152.590	109.405	37.157	N.pl3	239	ARG242	-0.700	
1836	  CZ	151.972	110.220	37.994	C.cat	239	ARG242	0.640	
1837	 NH1	151.003	111.000	37.546	N.2	239	ARG242	-0.800	
1838	 NH2	152.322	110.258	39.268	N.2	239	ARG242	-0.800	
1839	   N	154.572	107.992	30.662	N.am	240	THR243	-0.500	
1840	  CA	154.363	107.828	29.232	C.3	240	THR243	0.140	
1841	   C	155.051	106.583	28.685	C.2	240	THR243	0.500	
1842	   O	154.590	106.040	27.677	O.2	240	THR243	-0.500	
1843	  CB	154.823	109.056	28.437	C.3	240	THR243	0.205	
1844	 OG1	156.202	108.923	28.102	O.3	240	THR243	-0.683	
1845	 CG2	154.615	110.338	29.220	C.3	240	THR243	-0.180	
1846	   N	156.116	106.090	29.327	N.am	241	LEU244	-0.500	
1847	  CA	156.686	104.836	28.831	C.3	241	LEU244	0.140	
1848	   C	155.898	103.621	29.305	C.2	241	LEU244	0.500	
1849	   O	155.817	102.625	28.572	O.2	241	LEU244	-0.500	
1850	  CB	158.160	104.686	29.213	C.3	241	LEU244	-0.120	
1851	  CG	159.133	105.840	28.954	C.3	241	LEU244	-0.060	
1852	 CD1	160.214	105.804	30.016	C.3	241	LEU244	-0.180	
1853	 CD2	159.709	105.856	27.535	C.3	241	LEU244	-0.180	
1854	   N	155.304	103.674	30.502	N.am	242	ASN245	-0.500	
1855	  CA	154.400	102.602	30.903	C.3	242	ASN245	0.140	
1856	   C	153.145	102.583	30.039	C.2	242	ASN245	0.500	
1857	   O	152.608	101.507	29.751	O.2	242	ASN245	-0.500	
1858	  CB	154.026	102.729	32.377	C.3	242	ASN245	-0.120	
1859	  CG	155.195	102.481	33.302	C.2	242	ASN245	0.500	
1860	 OD1	155.114	102.768	34.496	O.2	242	ASN245	-0.500	
1861	 ND2	156.292	101.945	32.759	N.pl3	242	ASN245	-0.760	
1862	   N	152.662	103.751	29.613	N.am	243	LEU246	-0.500	
1863	  CA	151.607	103.763	28.611	C.3	243	LEU246	0.140	
1864	   C	152.095	103.172	27.289	C.2	243	LEU246	0.500	
1865	   O	151.330	102.510	26.576	O.2	243	LEU246	-0.500	
1866	  CB	151.092	105.185	28.405	C.3	243	LEU246	-0.120	
1867	  CG	149.831	105.265	27.542	C.3	243	LEU246	-0.060	
1868	 CD1	148.635	104.800	28.348	C.3	243	LEU246	-0.180	
1869	 CD2	149.627	106.662	26.972	C.3	243	LEU246	-0.180	
1870	   N	153.368	103.387	26.950	N.am	244	ALA247	-0.500	
1871	  CA	153.907	102.826	25.716	C.3	244	ALA247	0.140	
1872	   C	153.860	101.308	25.737	C.2	244	ALA247	0.500	
1873	   O	153.412	100.676	24.771	O.2	244	ALA247	-0.500	
1874	  CB	155.339	103.310	25.491	C.3	244	ALA247	-0.180	
1875	   N	154.314	100.695	26.829	N.am	245	LYS248	-0.500	
1876	  CA	154.373	99.240	26.823	C.3	245	LYS248	0.140	
1877	   C	152.975	98.640	26.886	C.2	245	LYS248	0.500	
1878	   O	152.697	97.632	26.225	O.2	245	LYS248	-0.500	
1879	  CB	155.255	98.714	27.959	C.3	245	LYS248	-0.120	
1880	  CG	155.488	97.185	27.850	C.3	245	LYS248	-0.120	
1881	  CD	156.181	96.562	29.063	C.3	245	LYS248	-0.120	
1882	  CE	156.937	97.603	29.877	C.3	245	LYS248	0.190	
1883	  NZ	157.231	97.126	31.262	N.4	245	LYS248	-0.300	
1884	   N	152.071	99.251	27.654	N.am	246	LEU249	-0.500	
1885	  CA	150.718	98.715	27.748	C.3	246	LEU249	0.140	
1886	   C	150.013	98.704	26.398	C.2	246	LEU249	0.500	
1887	   O	149.078	97.924	26.209	O.2	246	LEU249	-0.500	
1888	  CB	149.903	99.513	28.767	C.3	246	LEU249	-0.120	
1889	  CG	150.389	99.419	30.217	C.3	246	LEU249	-0.060	
1890	 CD1	149.675	100.419	31.118	C.3	246	LEU249	-0.180	
1891	 CD2	150.250	98.010	30.773	C.3	246	LEU249	-0.180	
1892	   N	150.450	99.534	25.451	N.am	247	THR250	-0.500	
1893	  CA	149.852	99.607	24.125	C.3	247	THR250	0.140	
1894	   C	150.773	99.052	23.048	C.2	247	THR250	0.500	
1895	   O	150.505	99.242	21.854	O.2	247	THR250	-0.500	
1896	  CB	149.488	101.052	23.784	C.3	247	THR250	0.205	
1897	 OG1	150.680	101.852	23.738	O.3	247	THR250	-0.683	
1898	 CG2	148.568	101.598	24.830	C.3	247	THR250	-0.180	
1899	   N	151.865	98.409	23.440	N.am	248	GLY251	-0.500	
1900	  CA	152.799	97.848	22.481	C.3	248	GLY251	0.080	
1901	   C	153.452	98.882	21.586	C.2	248	GLY251	0.500	
1902	   O	153.557	98.673	20.371	O.2	248	GLY251	-0.500	
1903	   N	153.893	99.995	22.172	N.am	249	CYS252	-0.500	
1904	  CA	154.489	101.100	21.458	C.3	249	CYS252	0.140	
1905	   C	155.856	101.466	22.009	C.2	249	CYS252	0.500	
1906	   O	156.446	102.457	21.548	O.2	249	CYS252	-0.500	
1907	  CB	153.589	102.331	21.490	C.3	249	CYS252	0.097	
1908	  SG	152.284	102.403	20.228	S.3	249	CYS252	-0.218	
1909	   N	156.389	100.688	22.962	N.am	250	SER253	-0.500	
1910	  CA	157.736	100.956	23.452	C.3	250	SER253	0.140	
1911	   C	158.713	100.811	22.295	C.2	250	SER253	0.500	
1912	   O	158.754	99.771	21.630	O.2	250	SER253	-0.500	
1913	  CB	158.120	100.026	24.609	C.3	250	SER253	0.145	
1914	  OG	157.180	100.008	25.674	O.3	250	SER253	-0.683	
1915	   N	159.424	101.892	22.009	N.am	251	ARG254	-0.500	
1916	  CA	160.515	101.908	21.049	C.3	251	ARG254	0.140	
1917	   C	161.705	102.548	21.747	C.2	251	ARG254	0.500	
1918	   O	161.694	102.698	22.973	O.2	251	ARG254	-0.500	
1919	  CB	160.141	102.685	19.781	C.3	251	ARG254	-0.120	
1920	  CG	158.764	102.370	19.224	C.3	251	ARG254	-0.050	
1921	  CD	158.757	101.049	18.473	C.3	251	ARG254	0.190	
1922	  NE	157.478	100.787	17.819	N.pl3	251	ARG254	-0.700	
1923	  CZ	156.551	99.978	18.321	C.cat	251	ARG254	0.640	
1924	 NH1	155.407	99.778	17.676	N.2	251	ARG254	-0.800	
1925	 NH2	156.776	99.364	19.476	N.2	251	ARG254	-0.800	
1926	   N	162.731	102.941	20.998	N.am	252	GLU255	-0.500	
1927	  CA	163.804	103.723	21.589	C.3	252	GLU255	0.140	
1928	   C	163.988	105.082	20.938	C.2	252	GLU255	0.500	
1929	   O	164.411	106.019	21.617	O.2	252	GLU255	-0.500	
1930	  CB	165.137	102.964	21.544	C.3	252	GLU255	-0.120	
1931	  CG	166.207	103.603	22.420	C.3	252	GLU255	-0.220	
1932	  CD	167.546	103.729	21.719	C.2	252	GLU255	0.700	
1933	 OE1	167.959	102.749	21.065	O.co2	252	GLU255	-0.800	
1934	 OE2	168.174	104.813	21.805	O.co2	252	GLU255	-0.800	
1935	   N	163.696	105.219	19.645	N.am	253	ASN256	-0.500	
1936	  CA	163.509	106.553	19.099	C.3	253	ASN256	0.140	
1937	   C	162.305	107.166	19.801	C.2	253	ASN256	0.500	
1938	   O	161.158	106.793	19.523	O.2	253	ASN256	-0.500	
1939	  CB	163.311	106.526	17.582	C.3	253	ASN256	-0.120	
1940	  CG	163.856	107.772	16.908	C.2	253	ASN256	0.500	
1941	 OD1	163.702	108.880	17.430	O.2	253	ASN256	-0.500	
1942	 ND2	164.497	107.601	15.743	N.pl3	253	ASN256	-0.367	
1943	   N	162.566	108.077	20.742	N.am	254	GLU257	-0.500	
1944	  CA	161.492	108.585	21.582	C.3	254	GLU257	0.140	
1945	   C	160.361	109.166	20.747	C.2	254	GLU257	0.500	
1946	   O	159.191	109.018	21.107	O.2	254	GLU257	-0.500	
1947	  CB	162.026	109.620	22.562	C.3	254	GLU257	-0.120	
1948	  CG	162.638	109.004	23.799	C.3	254	GLU257	-0.220	
1949	  CD	162.726	109.993	24.946	C.2	254	GLU257	0.700	
1950	 OE1	162.617	111.219	24.698	O.co2	254	GLU257	-0.800	
1951	 OE2	162.910	109.538	26.096	O.co2	254	GLU257	-0.800	
1952	   N	160.679	109.786	19.614	N.am	255	THR258	-0.500	
1953	  CA	159.629	110.334	18.779	C.3	255	THR258	0.140	
1954	   C	158.814	109.266	18.058	C.2	255	THR258	0.500	
1955	   O	157.640	109.505	17.743	O.2	255	THR258	-0.500	
1956	  CB	160.203	111.320	17.760	C.3	255	THR258	0.205	
1957	 OG1	160.908	112.358	18.451	O.3	255	THR258	-0.683	
1958	 CG2	159.090	111.952	16.948	C.3	255	THR258	-0.180	
1959	   N	159.378	108.090	17.801	N.am	256	GLU259	-0.500	
1960	  CA	158.568	107.102	17.084	C.3	256	GLU259	0.140	
1961	   C	157.690	106.277	18.015	C.2	256	GLU259	0.500	
1962	   O	156.694	105.690	17.561	O.2	256	GLU259	-0.500	
1963	  CB	159.439	106.251	16.179	C.3	256	GLU259	-0.120	
1964	  CG	160.227	107.140	15.214	C.3	256	GLU259	-0.220	
1965	  CD	161.398	106.448	14.558	C.2	256	GLU259	0.700	
1966	 OE1	161.262	105.233	14.306	O.co2	256	GLU259	-0.800	
1967	 OE2	162.449	107.096	14.313	O.co2	256	GLU259	-0.800	
1968	   N	157.977	106.270	19.322	N.am	257	ILE260	-0.500	
1969	  CA	156.952	105.885	20.285	C.3	257	ILE260	0.140	
1970	   C	155.718	106.750	20.094	C.2	257	ILE260	0.500	
1971	   O	154.591	106.250	20.028	O.2	257	ILE260	-0.500	
1972	  CB	157.468	105.965	21.735	C.3	257	ILE260	-0.060	
1973	 CG1	158.670	105.058	21.957	C.3	257	ILE260	-0.120	
1974	 CG2	156.381	105.564	22.714	C.3	257	ILE260	-0.180	
1975	 CD1	159.827	105.730	22.565	C.3	257	ILE260	-0.180	
1976	   N	155.924	108.057	19.948	N.am	258	ILE261	-0.500	
1977	  CA	154.822	108.991	19.744	C.3	258	ILE261	0.140	
1978	   C	154.107	108.700	18.433	C.2	258	ILE261	0.500	
1979	   O	152.872	108.749	18.372	O.2	258	ILE261	-0.500	
1980	  CB	155.326	110.448	19.787	C.3	258	ILE261	-0.060	
1981	 CG1	156.086	110.736	21.086	C.3	258	ILE261	-0.120	
1982	 CG2	154.168	111.415	19.611	C.3	258	ILE261	-0.180	
1983	 CD1	155.268	110.551	22.329	C.3	258	ILE261	-0.180	
1984	   N	154.861	108.446	17.352	N.am	259	LYS262	-0.500	
1985	  CA	154.219	108.064	16.096	C.3	259	LYS262	0.140	
1986	   C	153.369	106.820	16.311	C.2	259	LYS262	0.500	
1987	   O	152.254	106.702	15.771	O.2	259	LYS262	-0.500	
1988	  CB	155.277	107.832	15.009	C.3	259	LYS262	-0.120	
1989	  CG	154.750	107.509	13.594	C.3	259	LYS262	-0.120	
1990	  CD	155.211	106.117	13.110	C.3	259	LYS262	-0.120	
1991	  CE	155.626	106.121	11.635	C.3	259	LYS262	0.190	
1992	  NZ	155.993	104.744	11.180	N.4	259	LYS262	-0.300	
1993	   N	153.867	105.906	17.148	N.am	260	CYS263	-0.500	
1994	  CA	153.135	104.676	17.400	C.3	260	CYS263	0.140	
1995	   C	151.878	104.956	18.201	C.2	260	CYS263	0.500	
1996	   O	150.832	104.343	17.959	O.2	260	CYS263	-0.500	
1997	  CB	154.029	103.661	18.118	C.3	260	CYS263	0.097	
1998	  SG	153.236	102.117	18.439	S.3	260	CYS263	-0.218	
1999	   N	151.953	105.895	19.147	N.am	261	LEU264	-0.500	
2000	  CA	150.789	106.270	19.939	C.3	261	LEU264	0.140	
2001	   C	149.755	107.037	19.136	C.2	261	LEU264	0.500	
2002	   O	148.594	107.098	19.547	O.2	261	LEU264	-0.500	
2003	  CB	151.228	107.102	21.126	C.3	261	LEU264	-0.120	
2004	  CG	151.655	106.260	22.312	C.3	261	LEU264	-0.060	
2005	 CD1	152.153	107.156	23.417	C.3	261	LEU264	-0.180	
2006	 CD2	150.477	105.442	22.790	C.3	261	LEU264	-0.180	
2007	   N	150.138	107.615	18.005	N.am	262	ARG265	-0.500	
2008	  CA	149.195	108.340	17.171	C.3	262	ARG265	0.140	
2009	   C	148.338	107.441	16.281	C.2	262	ARG265	0.500	
2010	   O	147.345	107.920	15.726	O.2	262	ARG265	-0.500	
2011	  CB	149.956	109.342	16.317	C.3	262	ARG265	-0.120	
2012	  CG	150.410	110.548	17.093	C.3	262	ARG265	-0.050	
2013	  CD	150.771	111.679	16.148	C.3	262	ARG265	0.190	
2014	  NE	152.215	111.875	16.122	N.pl3	262	ARG265	-0.700	
2015	  CZ	152.835	112.911	16.679	C.cat	262	ARG265	0.640	
2016	 NH1	154.156	112.985	16.608	N.2	262	ARG265	-0.800	
2017	 NH2	152.142	113.881	17.293	N.2	262	ARG265	-0.800	
2018	   N	148.686	106.165	16.118	N.am	263	ASN266	-0.500	
2019	  CA	147.869	105.268	15.314	C.3	263	ASN266	0.140	
2020	   C	146.889	104.449	16.148	C.2	263	ASN266	0.500	
2021	   O	145.976	103.834	15.581	O.2	263	ASN266	-0.500	
2022	  CB	148.765	104.349	14.475	C.3	263	ASN266	-0.120	
2023	  CG	149.528	105.109	13.392	C.2	263	ASN266	0.500	
2024	 OD1	149.085	106.167	12.923	O.2	263	ASN266	-0.500	
2025	 ND2	150.674	104.568	12.984	N.pl3	263	ASN266	-0.760	
2026	   N	147.037	104.458	17.470	N.am	264	LYS267	-0.500	
2027	  CA	146.061	103.858	18.368	C.3	264	LYS267	0.140	
2028	   C	144.719	104.596	18.304	C.2	264	LYS267	0.500	
2029	   O	144.627	105.763	17.913	O.2	264	LYS267	-0.500	
2030	  CB	146.585	103.874	19.804	C.3	264	LYS267	-0.120	
2031	  CG	147.846	103.030	20.054	C.3	264	LYS267	-0.120	
2032	  CD	147.672	101.540	19.712	C.3	264	LYS267	-0.120	
2033	  CE	148.830	100.985	18.854	C.3	264	LYS267	0.190	
2034	  NZ	148.747	101.350	17.398	N.4	264	LYS267	-0.300	
2035	   N	143.710	103.925	18.681	N.am	265	ASP268	-0.500	
2036	  CA	142.469	104.675	18.683	C.3	265	ASP268	0.140	
2037	   C	142.187	105.222	20.076	C.2	265	ASP268	0.500	
2038	   O	142.541	104.592	21.078	O.2	265	ASP268	-0.500	
2039	  CB	141.293	103.799	18.215	C.3	265	ASP268	-0.220	
2040	  CG	141.579	103.088	16.896	C.2	265	ASP268	0.700	
2041	 OD1	141.172	101.911	16.777	O.co2	265	ASP268	-0.800	
2042	 OD2	142.216	103.699	15.992	O.co2	265	ASP268	-0.800	
2043	   N	141.550	106.402	20.128	N.am	266	PRO269	-0.140	
2044	  CA	141.307	107.082	21.410	C.3	266	PRO269	0.010	
2045	   C	140.988	106.172	22.586	C.2	266	PRO269	0.500	
2046	   O	141.608	106.301	23.649	O.2	266	PRO269	-0.500	
2047	  CB	140.119	107.985	21.080	C.3	266	PRO269	-0.120	
2048	  CG	140.308	108.313	19.623	C.3	266	PRO269	-0.120	
2049	  CD	141.011	107.157	18.980	C.3	266	PRO269	-0.050	
2050	   N	140.052	105.230	22.404	N.am	267	GLN270	-0.500	
2051	  CA	139.599	104.422	23.536	C.3	267	GLN270	0.140	
2052	   C	140.676	103.454	23.983	C.2	267	GLN270	0.500	
2053	   O	140.738	103.103	25.164	O.2	267	GLN270	-0.500	
2054	  CB	138.301	103.683	23.190	C.3	267	GLN270	-0.120	
2055	  CG	137.782	102.707	24.272	C.3	267	GLN270	-0.120	
2056	  CD	137.851	103.259	25.711	C.2	267	GLN270	0.500	
2057	 OE1	138.520	102.678	26.584	O.2	267	GLN270	-0.500	
2058	 NE2	137.144	104.371	25.963	N.pl3	267	GLN270	-0.760	
2059	   N	141.559	103.048	23.072	N.am	268	GLU271	-0.500	
2060	  CA	142.717	102.258	23.476	C.3	268	GLU271	0.140	
2061	   C	143.600	103.040	24.440	C.2	268	GLU271	0.500	
2062	   O	144.053	102.506	25.461	O.2	268	GLU271	-0.500	
2063	  CB	143.510	101.836	22.245	C.3	268	GLU271	-0.120	
2064	  CG	144.391	100.618	22.447	C.3	268	GLU271	-0.220	
2065	  CD	144.518	99.789	21.172	C.2	268	GLU271	0.700	
2066	 OE1	143.923	100.186	20.140	O.co2	268	GLU271	-0.800	
2067	 OE2	145.213	98.746	21.201	O.co2	268	GLU271	-0.800	
2068	   N	143.857	104.316	24.126	N.am	269	ILE272	-0.500	
2069	  CA	144.630	105.174	25.021	C.3	269	ILE272	0.140	
2070	   C	143.921	105.315	26.357	C.2	269	ILE272	0.500	
2071	   O	144.543	105.228	27.427	O.2	269	ILE272	-0.500	
2072	  CB	144.858	106.553	24.379	C.3	269	ILE272	-0.060	
2073	 CG1	145.618	106.441	23.057	C.3	269	ILE272	-0.120	
2074	 CG2	145.587	107.463	25.349	C.3	269	ILE272	-0.180	
2075	 CD1	147.056	106.644	23.189	C.3	269	ILE272	-0.180	
2076	   N	142.602	105.529	26.315	N.am	270	LEU273	-0.500	
2077	  CA	141.860	105.794	27.536	C.3	270	LEU273	0.140	
2078	   C	141.846	104.589	28.471	C.2	270	LEU273	0.500	
2079	   O	141.890	104.754	29.696	O.2	270	LEU273	-0.500	
2080	  CB	140.444	106.247	27.181	C.3	270	LEU273	-0.120	
2081	  CG	140.373	107.687	26.657	C.3	270	LEU273	-0.060	
2082	 CD1	138.947	108.172	26.556	C.3	270	LEU273	-0.180	
2083	 CD2	141.171	108.622	27.541	C.3	270	LEU273	-0.180	
2084	   N	141.814	103.371	27.931	N.am	271	LEU274	-0.500	
2085	  CA	141.732	102.214	28.816	C.3	271	LEU274	0.140	
2086	   C	142.994	102.064	29.655	C.2	271	LEU274	0.500	
2087	   O	142.923	101.683	30.828	O.2	271	LEU274	-0.500	
2088	  CB	141.475	100.937	28.021	C.3	271	LEU274	-0.120	
2089	  CG	141.319	99.772	29.010	C.3	271	LEU274	-0.060	
2090	 CD1	139.963	99.829	29.719	C.3	271	LEU274	-0.180	
2091	 CD2	141.572	98.395	28.379	C.3	271	LEU274	-0.180	
2092	   N	144.154	102.385	29.085	N.am	272	ASN275	-0.500	
2093	  CA	145.416	102.134	29.767	C.3	272	ASN275	0.140	
2094	   C	145.862	103.263	30.682	C.2	272	ASN275	0.500	
2095	   O	146.716	103.030	31.542	O.2	272	ASN275	-0.500	
2096	  CB	146.504	101.847	28.743	C.3	272	ASN275	-0.120	
2097	  CG	146.206	100.609	27.946	C.2	272	ASN275	0.500	
2098	 OD1	146.367	99.493	28.441	O.2	272	ASN275	-0.500	
2099	 ND2	145.750	100.793	26.710	N.pl3	272	ASN275	-0.760	
2100	   N	145.300	104.470	30.525	N.am	273	GLU276	-0.500	
2101	  CA	145.694	105.594	31.370	C.3	273	GLU276	0.140	
2102	   C	145.649	105.245	32.854	C.2	273	GLU276	0.500	
2103	   O	146.485	105.728	33.628	O.2	273	GLU276	-0.500	
2104	  CB	144.793	106.804	31.109	C.3	273	GLU276	-0.120	
2105	  CG	145.153	107.701	29.923	C.3	273	GLU276	-0.220	
2106	  CD	144.189	108.886	29.799	C.2	273	GLU276	0.700	
2107	 OE1	143.456	109.189	30.778	O.co2	273	GLU276	-0.800	
2108	 OE2	144.144	109.494	28.708	O.co2	273	GLU276	-0.800	
2109	   N	144.697	104.396	33.263	N.am	274	ALA277	-0.500	
2110	  CA	144.458	104.162	34.684	C.3	274	ALA277	0.140	
2111	   C	145.601	103.402	35.360	C.2	274	ALA277	0.500	
2112	   O	145.809	103.563	36.569	O.2	274	ALA277	-0.500	
2113	  CB	143.144	103.411	34.868	C.3	274	ALA277	-0.180	
2114	   N	146.362	102.598	34.608	N.am	275	PHE278	-0.500	
2115	  CA	147.350	101.694	35.192	C.3	275	PHE278	0.140	
2116	   C	148.798	102.141	35.042	C.2	275	PHE278	0.500	
2117	   O	149.687	101.386	35.442	O.2	275	PHE278	-0.500	
2118	  CB	147.255	100.285	34.587	C.3	275	PHE278	-0.005	
2119	  CG	145.868	99.850	34.285	C.2	275	PHE278	-0.115	
2120	 CD1	145.119	99.188	35.243	C.2	275	PHE278	-0.115	
2121	 CD2	145.313	100.087	33.041	C.2	275	PHE278	-0.115	
2122	 CE1	143.832	98.781	34.971	C.2	275	PHE278	-0.115	
2123	 CE2	144.027	99.683	32.764	C.2	275	PHE278	-0.115	
2124	  CZ	143.285	99.031	33.730	C.2	275	PHE278	-0.115	
2125	   N	149.078	103.307	34.455	N.am	276	VAL279	-0.500	
2126	  CA	150.484	103.700	34.371	C.3	276	VAL279	0.140	
2127	   C	151.015	104.090	35.750	C.2	276	VAL279	0.500	
2128	   O	152.230	104.133	35.954	O.2	276	VAL279	-0.500	
2129	  CB	150.724	104.817	33.332	C.3	276	VAL279	-0.060	
2130	 CG1	150.079	104.482	31.996	C.3	276	VAL279	-0.180	
2131	 CG2	150.201	106.154	33.827	C.3	276	VAL279	-0.180	
2132	   N	150.135	104.337	36.714	N.am	277	VAL280	-0.500	
2133	  CA	150.518	104.535	38.109	C.3	277	VAL280	0.140	
2134	   C	150.365	103.188	38.807	C.2	277	VAL280	0.500	
2135	   O	149.386	102.467	38.545	O.2	277	VAL280	-0.500	
2136	  CB	149.669	105.633	38.780	C.3	277	VAL280	-0.060	
2137	 CG1	148.165	105.365	38.597	C.3	277	VAL280	-0.180	
2138	 CG2	150.024	105.788	40.249	C.3	277	VAL280	-0.180	
2139	   N	151.303	102.788	39.674	N.am	278	PRO281	-0.140	
2140	  CA	151.163	101.496	40.368	C.3	278	PRO281	0.010	
2141	   C	150.039	101.483	41.402	C.2	278	PRO281	0.500	
2142	   O	149.121	100.660	41.316	O.2	278	PRO281	-0.500	
2143	  CB	152.537	101.301	41.022	C.3	278	PRO281	-0.120	
2144	  CG	153.111	102.693	41.141	C.3	278	PRO281	-0.120	
2145	  CD	152.599	103.433	39.942	C.3	278	PRO281	-0.050	
2146	   N	150.105	102.381	42.386	N.am	279	TYR282	-0.500	
2147	  CA	149.054	102.557	43.383	C.3	279	TYR282	0.140	
2148	   C	148.299	103.846	43.068	C.2	279	TYR282	0.500	
2149	   O	148.889	104.933	43.078	O.2	279	TYR282	-0.500	
2150	  CB	149.625	102.592	44.808	C.3	279	TYR282	-0.005	
2151	  CG	151.057	103.123	44.953	C.2	279	TYR282	-0.115	
2152	 CD1	151.310	104.494	45.073	C.2	279	TYR282	-0.115	
2153	 CD2	152.147	102.251	45.000	C.2	279	TYR282	-0.115	
2154	 CE1	152.605	104.981	45.213	C.2	279	TYR282	-0.115	
2155	 CE2	153.447	102.734	45.137	C.2	279	TYR282	-0.115	
2156	  CZ	153.668	104.098	45.243	C.2	279	TYR282	0.150	
2157	  OH	154.956	104.570	45.378	O.3	279	TYR282	-0.585	
2158	   N	147.000	103.725	42.775	N.am	280	GLY283	-0.500	
2159	  CA	146.178	104.867	42.446	C.3	280	GLY283	0.080	
2160	   C	145.345	105.345	43.634	C.2	280	GLY283	0.500	
2161	   O	145.223	104.669	44.653	O.2	280	GLY283	-0.500	
2162	   N	144.773	106.537	43.478	N.am	281	THR284	-0.500	
2163	  CA	143.938	107.165	44.493	C.3	281	THR284	0.140	
2164	   C	142.751	107.802	43.778	C.2	281	THR284	0.500	
2165	   O	142.858	108.147	42.600	O.2	281	THR284	-0.500	
2166	  CB	144.757	108.204	45.302	C.3	281	THR284	0.205	
2167	 OG1	145.930	107.583	45.841	O.3	281	THR284	-0.683	
2168	 CG2	144.003	108.734	46.490	C.3	281	THR284	-0.180	
2169	   N	141.582	107.887	44.421	N.am	282	PRO285	-0.140	
2170	  CA	140.469	108.652	43.811	C.3	282	PRO285	0.010	
2171	   C	140.865	110.041	43.344	C.2	282	PRO285	0.500	
2172	   O	140.267	110.569	42.398	O.2	282	PRO285	-0.500	
2173	  CB	139.438	108.742	44.943	C.3	282	PRO285	-0.120	
2174	  CG	139.734	107.603	45.838	C.3	282	PRO285	-0.120	
2175	  CD	141.182	107.209	45.664	C.3	282	PRO285	-0.050	
2176	   N	141.850	110.654	44.001	N.am	283	LEU286	-0.500	
2177	  CA	142.361	111.965	43.656	C.3	283	LEU286	0.140	
2178	   C	143.551	111.925	42.709	C.2	283	LEU286	0.500	
2179	   O	144.149	112.967	42.454	O.2	283	LEU286	-0.500	
2180	  CB	142.785	112.704	44.917	C.3	283	LEU286	-0.120	
2181	  CG	141.617	113.093	45.789	C.3	283	LEU286	-0.060	
2182	 CD1	142.059	113.054	47.221	C.3	283	LEU286	-0.180	
2183	 CD2	141.157	114.484	45.375	C.3	283	LEU286	-0.180	
2184	   N	143.912	110.763	42.195	N.am	284	SER287	-0.500	
2185	  CA	145.172	110.661	41.479	C.3	284	SER287	0.140	
2186	   C	145.053	111.329	40.108	C.2	284	SER287	0.500	
2187	   O	144.097	111.097	39.365	O.2	284	SER287	-0.500	
2188	  CB	145.605	109.199	41.359	C.3	284	SER287	0.145	
2189	  OG	147.018	109.108	41.252	O.3	284	SER287	-0.683	
2190	   N	146.025	112.182	39.802	N.am	285	VAL288	-0.500	
2191	  CA	146.110	112.878	38.520	C.3	285	VAL288	0.140	
2192	   C	147.175	112.137	37.715	C.2	285	VAL288	0.500	
2193	   O	148.366	112.392	37.870	O.2	285	VAL288	-0.500	
2194	  CB	146.453	114.358	38.713	C.3	285	VAL288	-0.060	
2195	 CG1	146.820	115.019	37.387	C.3	285	VAL288	-0.180	
2196	 CG2	145.303	115.118	39.378	C.3	285	VAL288	-0.180	
2197	   N	146.762	111.205	36.856	N.am	286	ASN289	-0.500	
2198	  CA	147.749	110.398	36.142	C.3	286	ASN289	0.140	
2199	   C	148.532	111.212	35.120	C.2	286	ASN289	0.500	
2200	   O	149.689	110.885	34.833	O.2	286	ASN289	-0.500	
2201	  CB	147.073	109.214	35.456	C.3	286	ASN289	-0.120	
2202	  CG	146.205	108.424	36.409	C.2	286	ASN289	0.500	
2203	 OD1	146.727	107.758	37.309	O.2	286	ASN289	-0.500	
2204	 ND2	144.866	108.514	36.238	N.pl3	286	ASN289	-0.760	
2205	   N	147.931	112.261	34.559	N.am	287	PHE290	-0.500	
2206	  CA	148.575	113.024	33.484	C.3	287	PHE290	0.140	
2207	   C	148.264	114.498	33.699	C.2	287	PHE290	0.500	
2208	   O	147.192	114.954	33.309	O.2	287	PHE290	-0.500	
2209	  CB	148.101	112.572	32.105	C.3	287	PHE290	-0.005	
2210	  CG	148.717	111.281	31.635	C.2	287	PHE290	-0.115	
2211	 CD1	149.969	111.267	31.042	C.2	287	PHE290	-0.115	
2212	 CD2	148.025	110.084	31.771	C.2	287	PHE290	-0.115	
2213	 CE1	150.524	110.076	30.605	C.2	287	PHE290	-0.115	
2214	 CE2	148.570	108.903	31.335	C.2	287	PHE290	-0.115	
2215	  CZ	149.817	108.890	30.752	C.2	287	PHE290	-0.115	
2216	   N	149.201	115.243	34.278	N.am	288	GLY291	-0.500	
2217	  CA	148.915	116.593	34.709	C.3	288	GLY291	0.080	
2218	   C	149.841	117.650	34.148	C.2	288	GLY291	0.500	
2219	   O	150.654	117.405	33.254	O.2	288	GLY291	-0.500	
2220	   N	149.710	118.868	34.649	N.am	289	PRO292	-0.140	
2221	  CA	150.685	119.909	34.307	C.3	289	PRO292	0.010	
2222	   C	152.111	119.456	34.617	C.2	289	PRO292	0.500	
2223	   O	152.364	118.749	35.599	O.2	289	PRO292	-0.500	
2224	  CB	150.257	121.089	35.186	C.3	289	PRO292	-0.120	
2225	  CG	148.768	120.875	35.383	C.3	289	PRO292	-0.120	
2226	  CD	148.580	119.387	35.439	C.3	289	PRO292	-0.050	
2227	   N	153.050	119.862	33.758	N.am	290	THR293	-0.500	
2228	  CA	154.462	119.577	33.958	C.3	290	THR293	0.140	
2229	   C	155.284	120.832	33.715	C.2	290	THR293	0.500	
2230	   O	154.897	121.707	32.937	O.2	290	THR293	-0.500	
2231	  CB	154.984	118.463	33.026	C.3	290	THR293	0.205	
2232	 OG1	154.460	118.640	31.709	O.3	290	THR293	-0.683	
2233	 CG2	154.577	117.124	33.536	C.3	290	THR293	-0.180	
2234	   N	156.439	120.896	34.369	N.am	291	VAL294	-0.500	
2235	  CA	157.394	121.960	34.100	C.3	291	VAL294	0.140	
2236	   C	158.005	121.701	32.728	C.2	291	VAL294	0.500	
2237	   O	159.021	121.015	32.607	O.2	291	VAL294	-0.500	
2238	  CB	158.462	122.044	35.211	C.3	291	VAL294	-0.060	
2239	 CG1	159.319	123.281	35.039	C.3	291	VAL294	-0.180	
2240	 CG2	157.794	122.059	36.581	C.3	291	VAL294	-0.180	
2241	   N	157.389	122.245	31.691	N.am	292	ASP295	-0.500	
2242	  CA	157.769	121.999	30.310	C.3	292	ASP295	0.140	
2243	   C	158.759	123.023	29.755	C.2	292	ASP295	0.500	
2244	   O	159.086	122.974	28.562	O.2	292	ASP295	-0.500	
2245	  CB	156.507	121.989	29.446	C.3	292	ASP295	-0.220	
2246	  CG	155.914	123.368	29.289	C.2	292	ASP295	0.700	
2247	 OD1	156.092	124.203	30.198	O.co2	292	ASP295	-0.800	
2248	 OD2	155.274	123.632	28.252	O.co2	292	ASP295	-0.800	
2249	   N	159.221	123.965	30.571	N.am	293	GLY296	-0.500	
2250	  CA	160.068	125.028	30.063	C.3	293	GLY296	0.080	
2251	   C	159.435	125.891	28.992	C.2	293	GLY296	0.500	
2252	   O	160.143	126.609	28.282	O.2	293	GLY296	-0.500	
2253	   N	158.114	125.835	28.841	N.am	294	ASP297	-0.500	
2254	  CA	157.438	126.574	27.785	C.3	294	ASP297	0.140	
2255	   C	156.247	127.278	28.397	C.2	294	ASP297	0.500	
2256	   O	156.239	128.501	28.552	O.2	294	ASP297	-0.500	
2257	  CB	157.002	125.641	26.656	C.3	294	ASP297	-0.220	
2258	  CG	156.459	126.385	25.445	C.2	294	ASP297	0.700	
2259	 OD1	156.261	127.635	25.482	O.co2	294	ASP297	-0.800	
2260	 OD2	156.206	125.694	24.431	O.co2	294	ASP297	-0.800	
2261	   N	155.221	126.518	28.750	N.am	295	PHE298	-0.500	
2262	  CA	154.156	127.129	29.523	C.3	295	PHE298	0.140	
2263	   C	154.649	127.486	30.914	C.2	295	PHE298	0.500	
2264	   O	154.380	128.576	31.425	O.2	295	PHE298	-0.500	
2265	  CB	152.957	126.195	29.619	C.3	295	PHE298	-0.005	
2266	  CG	151.802	126.826	30.297	C.2	295	PHE298	-0.115	
2267	 CD1	151.641	126.711	31.668	C.2	295	PHE298	-0.115	
2268	 CD2	150.918	127.587	29.578	C.2	295	PHE298	-0.115	
2269	 CE1	150.600	127.315	32.303	C.2	295	PHE298	-0.115	
2270	 CE2	149.860	128.191	30.201	C.2	295	PHE298	-0.115	
2271	  CZ	149.697	128.063	31.569	C.2	295	PHE298	-0.115	
2272	   N	155.361	126.567	31.538	N.am	296	LEU299	-0.500	
2273	  CA	155.763	126.669	32.928	C.3	296	LEU299	0.140	
2274	   C	157.276	126.540	32.935	C.2	296	LEU299	0.500	
2275	   O	157.815	125.478	32.610	O.2	296	LEU299	-0.500	
2276	  CB	155.090	125.581	33.760	C.3	296	LEU299	-0.120	
2277	  CG	155.351	125.506	35.255	C.3	296	LEU299	-0.060	
2278	 CD1	154.832	126.753	35.922	C.3	296	LEU299	-0.180	
2279	 CD2	154.653	124.275	35.836	C.3	296	LEU299	-0.180	
2280	   N	157.957	127.618	33.293	N.am	297	THR300	-0.500	
2281	  CA	159.382	127.743	33.039	C.3	297	THR300	0.140	
2282	   C	160.255	127.279	34.202	C.2	297	THR300	0.500	
2283	   O	161.483	127.290	34.079	O.2	297	THR300	-0.500	
2284	  CB	159.691	129.194	32.668	C.3	297	THR300	0.205	
2285	 OG1	161.060	129.296	32.275	O.3	297	THR300	-0.683	
2286	 CG2	159.430	130.107	33.837	C.3	297	THR300	-0.180	
2287	   N	159.656	126.799	35.287	N.am	298	ASP301	-0.500	
2288	  CA	160.345	126.459	36.527	C.3	298	ASP301	0.140	
2289	   C	159.296	125.849	37.436	C.2	298	ASP301	0.500	
2290	   O	158.094	126.012	37.204	O.2	298	ASP301	-0.500	
2291	  CB	160.978	127.697	37.188	C.3	298	ASP301	-0.220	
2292	  CG	162.125	127.356	38.154	C.2	298	ASP301	0.700	
2293	 OD1	162.885	128.294	38.545	O.co2	298	ASP301	-0.800	
2294	 OD2	162.268	126.158	38.518	O.co2	298	ASP301	-0.800	
2295	   N	159.751	125.156	38.467	N.am	299	MET302	-0.500	
2296	  CA	158.829	124.552	39.424	C.3	299	MET302	0.140	
2297	   C	157.963	125.616	40.090	C.2	299	MET302	0.500	
2298	   O	158.498	126.539	40.719	O.2	299	MET302	-0.500	
2299	  CB	159.586	123.760	40.478	C.3	299	MET302	-0.120	
2300	  CG	160.291	122.557	39.907	C.3	299	MET302	0.047	
2301	  SD	161.163	121.617	41.182	S.3	299	MET302	-0.335	
2302	  CE	159.794	121.182	42.267	C.3	299	MET302	-0.013	
2303	   N	156.641	125.515	40.001	N.am	300	PRO303	-0.140	
2304	  CA	155.800	126.615	40.475	C.3	300	PRO303	0.010	
2305	   C	155.970	126.928	41.949	C.2	300	PRO303	0.500	
2306	   O	155.695	128.060	42.366	O.2	300	PRO303	-0.500	
2307	  CB	154.386	126.112	40.156	C.3	300	PRO303	-0.120	
2308	  CG	154.521	124.647	40.134	C.3	300	PRO303	-0.120	
2309	  CD	155.829	124.394	39.500	C.3	300	PRO303	-0.050	
2310	   N	156.398	125.973	42.766	N.am	301	ASP304	-0.500	
2311	  CA	156.552	126.299	44.178	C.3	301	ASP304	0.140	
2312	   C	157.621	127.360	44.364	C.2	301	ASP304	0.500	
2313	   O	157.547	128.161	45.302	O.2	301	ASP304	-0.500	
2314	  CB	156.859	125.033	44.995	C.3	301	ASP304	-0.220	
2315	  CG	155.577	124.436	45.655	C.2	301	ASP304	0.700	
2316	 OD1	155.482	123.196	45.842	O.co2	301	ASP304	-0.800	
2317	 OD2	154.642	125.215	45.977	O.co2	301	ASP304	-0.800	
2318	   N	158.580	127.423	43.443	N.am	302	ILE305	-0.500	
2319	  CA	159.656	128.406	43.495	C.3	302	ILE305	0.140	
2320	   C	159.228	129.746	42.900	C.2	302	ILE305	0.500	
2321	   O	159.549	130.801	43.454	O.2	302	ILE305	-0.500	
2322	  CB	160.888	127.836	42.773	C.3	302	ILE305	-0.060	
2323	 CG1	161.352	126.546	43.458	C.3	302	ILE305	-0.120	
2324	 CG2	162.009	128.868	42.722	C.3	302	ILE305	-0.180	
2325	 CD1	162.613	125.973	42.855	C.3	302	ILE305	-0.180	
2326	   N	158.515	129.726	41.769	N.am	303	LEU306	-0.500	
2327	  CA	157.953	130.953	41.220	C.3	303	LEU306	0.140	
2328	   C	157.054	131.650	42.235	C.2	303	LEU306	0.500	
2329	   O	157.111	132.883	42.393	O.2	303	LEU306	-0.500	
2330	  CB	157.172	130.640	39.952	C.3	303	LEU306	-0.120	
2331	  CG	157.999	129.990	38.847	C.3	303	LEU306	-0.060	
2332	 CD1	157.152	129.697	37.627	C.3	303	LEU306	-0.180	
2333	 CD2	159.134	130.923	38.491	C.3	303	LEU306	-0.180	
2334	   N	156.214	130.873	42.932	N.am	304	LEU307	-0.500	
2335	  CA	155.364	131.434	43.975	C.3	304	LEU307	0.140	
2336	   C	156.212	132.048	45.082	C.2	304	LEU307	0.500	
2337	   O	155.978	133.188	45.512	O.2	304	LEU307	-0.500	
2338	  CB	154.443	130.355	44.541	C.3	304	LEU307	-0.120	
2339	  CG	153.599	130.701	45.782	C.3	304	LEU307	-0.060	
2340	 CD1	152.761	131.948	45.555	C.3	304	LEU307	-0.180	
2341	 CD2	152.705	129.532	46.203	C.3	304	LEU307	-0.180	
2342	   N	157.228	131.317	45.530	N.am	305	GLU308	-0.500	
2343	  CA	158.005	131.765	46.675	C.3	305	GLU308	0.140	
2344	   C	158.796	133.036	46.371	C.2	305	GLU308	0.500	
2345	   O	159.045	133.839	47.280	O.2	305	GLU308	-0.500	
2346	  CB	158.926	130.634	47.129	C.3	305	GLU308	-0.120	
2347	  CG	159.852	130.971	48.284	C.3	305	GLU308	-0.220	
2348	  CD	159.127	131.259	49.575	C.2	305	GLU308	0.700	
2349	 OE1	159.755	131.837	50.495	O.co2	305	GLU308	-0.800	
2350	 OE2	157.933	130.911	49.673	O.co2	305	GLU308	-0.800	
2351	   N	159.180	133.264	45.114	N.am	306	LEU309	-0.500	
2352	  CA	160.042	134.399	44.806	C.3	306	LEU309	0.140	
2353	   C	159.347	135.445	43.943	C.2	306	LEU309	0.500	
2354	   O	159.997	136.193	43.200	O.2	306	LEU309	-0.500	
2355	  CB	161.359	133.941	44.173	C.3	306	LEU309	-0.120	
2356	  CG	162.100	132.952	45.077	C.3	306	LEU309	-0.060	
2357	 CD1	163.206	132.228	44.325	C.3	306	LEU309	-0.180	
2358	 CD2	162.615	133.603	46.363	C.3	306	LEU309	-0.180	
2359	   N	158.026	135.531	44.075	N.am	307	GLY310	-0.500	
2360	  CA	157.279	136.635	43.507	C.3	307	GLY310	0.080	
2361	   C	157.206	136.658	41.997	C.2	307	GLY310	0.500	
2362	   O	157.035	137.736	41.427	O.2	307	GLY310	-0.500	
2363	   N	157.302	135.506	41.328	N.am	308	GLN311	-0.500	
2364	  CA	157.383	135.492	39.868	C.3	308	GLN311	0.140	
2365	   C	156.042	135.101	39.255	C.2	308	GLN311	0.500	
2366	   O	155.880	134.039	38.646	O.2	308	GLN311	-0.500	
2367	  CB	158.488	134.558	39.411	C.3	308	GLN311	-0.120	
2368	  CG	159.811	134.961	39.959	C.3	308	GLN311	-0.120	
2369	  CD	160.225	136.328	39.485	C.2	308	GLN311	0.500	
2370	 OE1	160.466	137.230	40.296	O.2	308	GLN311	-0.500	
2371	 NE2	160.310	136.495	38.157	N.pl3	308	GLN311	-0.760	
2372	   N	155.096	136.025	39.379	N.am	309	PHE312	-0.500	
2373	  CA	153.760	135.826	38.849	C.3	309	PHE312	0.140	
2374	   C	153.119	137.173	38.533	C.2	309	PHE312	0.500	
2375	   O	153.585	138.225	38.967	O.2	309	PHE312	-0.500	
2376	  CB	152.926	135.038	39.847	C.3	309	PHE312	-0.005	
2377	  CG	153.045	135.552	41.234	C.2	309	PHE312	-0.115	
2378	 CD1	152.322	136.652	41.629	C.2	309	PHE312	-0.115	
2379	 CD2	153.890	134.950	42.140	C.2	309	PHE312	-0.115	
2380	 CE1	152.420	137.147	42.933	C.2	309	PHE312	-0.115	
2381	 CE2	154.003	135.432	43.442	C.2	309	PHE312	-0.115	
2382	  CZ	153.264	136.541	43.841	C.2	309	PHE312	-0.115	
2383	   N	152.029	137.122	37.775	N.am	310	LYS313	-0.500	
2384	  CA	151.253	138.316	37.470	C.3	310	LYS313	0.140	
2385	   C	150.766	138.997	38.750	C.2	310	LYS313	0.500	
2386	   O	150.192	138.355	39.630	O.2	310	LYS313	-0.500	
2387	  CB	150.063	137.939	36.583	C.3	310	LYS313	-0.120	
2388	  CG	149.063	139.049	36.316	C.3	310	LYS313	-0.120	
2389	  CD	147.987	138.556	35.339	C.3	310	LYS313	-0.120	
2390	  CE	146.992	139.654	34.978	C.3	310	LYS313	0.190	
2391	  NZ	147.517	140.576	33.906	N.4	310	LYS313	-0.300	
2392	   N	151.005	140.298	38.858	N.am	311	LYS314	-0.500	
2393	  CA	150.594	141.074	40.027	C.3	311	LYS314	0.140	
2394	   C	149.210	141.654	39.770	C.2	311	LYS314	0.500	
2395	   O	149.044	142.490	38.878	O.2	311	LYS314	-0.500	
2396	  CB	151.610	142.180	40.326	C.3	311	LYS314	-0.120	
2397	  CG	153.051	141.671	40.482	C.3	311	LYS314	-0.120	
2398	  CD	153.254	140.907	41.802	C.3	311	LYS314	-0.120	
2399	  CE	154.602	140.228	41.854	C.3	311	LYS314	0.190	
2400	  NZ	155.179	140.047	40.485	N.4	311	LYS314	-0.300	
2401	   N	148.222	141.228	40.559	N.am	312	THR315	-0.500	
2402	  CA	146.819	141.601	40.359	C.3	312	THR315	0.140	
2403	   C	146.024	141.064	41.545	C.2	312	THR315	0.500	
2404	   O	146.579	140.428	42.443	O.2	312	THR315	-0.500	
2405	  CB	146.267	141.059	39.033	C.3	312	THR315	0.205	
2406	 OG1	144.993	141.648	38.769	O.3	312	THR315	-0.683	
2407	 CG2	146.106	139.551	39.100	C.3	312	THR315	-0.180	
2408	   N	144.719	141.298	41.539	N.am	313	GLN316	-0.500	
2409	  CA	143.877	140.863	42.647	C.3	313	GLN316	0.140	
2410	   C	143.411	139.433	42.413	C.2	313	GLN316	0.500	
2411	   O	143.057	139.060	41.292	O.2	313	GLN316	-0.500	
2412	  CB	142.664	141.775	42.826	C.3	313	GLN316	-0.120	
2413	  CG	142.995	143.233	42.922	C.3	313	GLN316	-0.120	
2414	  CD	143.318	143.860	41.572	C.2	313	GLN316	0.500	
2415	 OE1	142.826	143.437	40.528	O.2	313	GLN316	-0.500	
2416	 NE2	144.171	144.850	41.596	N.pl3	313	GLN316	-0.760	
2417	   N	143.415	138.631	43.476	N.am	314	ILE317	-0.500	
2418	  CA	142.898	137.277	43.405	C.3	314	ILE317	0.140	
2419	   C	141.786	137.118	44.420	C.2	314	ILE317	0.500	
2420	   O	141.823	137.684	45.521	O.2	314	ILE317	-0.500	
2421	  CB	143.962	136.206	43.668	C.3	314	ILE317	-0.060	
2422	 CG1	144.596	136.488	45.019	C.3	314	ILE317	-0.120	
2423	 CG2	144.952	136.147	42.524	C.3	314	ILE317	-0.180	
2424	 CD1	145.147	135.314	45.697	C.3	314	ILE317	-0.180	
2425	   N	140.816	136.292	44.043	N.am	315	LEU318	-0.500	
2426	  CA	139.724	135.875	44.900	C.3	315	LEU318	0.140	
2427	   C	139.843	134.369	45.081	C.2	315	LEU318	0.500	
2428	   O	139.826	133.622	44.096	O.2	315	LEU318	-0.500	
2429	  CB	138.391	136.251	44.261	C.3	315	LEU318	-0.120	
2430	  CG	137.190	136.389	45.174	C.3	315	LEU318	-0.060	
2431	 CD1	136.105	137.142	44.423	C.3	315	LEU318	-0.180	
2432	 CD2	136.712	135.028	45.638	C.3	315	LEU318	-0.180	
2433	   N	139.938	133.924	46.331	N.am	316	VAL319	-0.500	
2434	  CA	140.268	132.537	46.642	C.3	316	VAL319	0.140	
2435	   C	139.322	132.020	47.718	C.2	316	VAL319	0.500	
2436	   O	138.877	132.777	48.591	O.2	316	VAL319	-0.500	
2437	  CB	141.741	132.409	47.099	C.3	316	VAL319	-0.060	
2438	 CG1	142.132	130.932	47.354	C.3	316	VAL319	-0.180	
2439	 CG2	142.681	133.032	46.066	C.3	316	VAL319	-0.180	
2440	   N	138.985	130.732	47.642	N.am	317	GLY320	-0.500	
2441	  CA	138.149	130.157	48.679	C.3	317	GLY320	0.080	
2442	   C	137.960	128.666	48.523	C.2	317	GLY320	0.500	
2443	   O	138.380	128.050	47.534	O.2	317	GLY320	-0.500	
2444	   N	137.322	128.083	49.539	N.am	318	VAL321	-0.500	
2445	  CA	137.142	126.640	49.620	C.3	318	VAL321	0.140	
2446	   C	135.849	126.323	50.361	C.2	318	VAL321	0.500	
2447	   O	135.248	127.175	51.022	O.2	318	VAL321	-0.500	
2448	  CB	138.306	125.954	50.352	C.3	318	VAL321	-0.060	
2449	 CG1	139.630	126.199	49.651	C.3	318	VAL321	-0.180	
2450	 CG2	138.321	126.425	51.783	C.3	318	VAL321	-0.180	
2451	   N	135.458	125.055	50.292	N.am	319	ASN322	-0.500	
2452	  CA	134.243	124.539	50.899	C.3	319	ASN322	0.140	
2453	   C	134.583	123.800	52.186	C.2	319	ASN322	0.500	
2454	   O	135.690	123.288	52.350	O.2	319	ASN322	-0.500	
2455	  CB	133.518	123.606	49.924	C.3	319	ASN322	-0.120	
2456	  CG	133.058	124.331	48.674	C.2	319	ASN322	0.500	
2457	 OD1	133.127	125.561	48.603	O.2	319	ASN322	-0.500	
2458	 ND2	132.617	123.586	47.675	N.pl3	319	ASN322	-0.760	
2459	   N	133.606	123.747	53.095	N.am	320	LYS323	-0.500	
2460	  CA	133.814	123.154	54.414	C.3	320	LYS323	0.140	
2461	   C	134.124	121.662	54.343	C.2	320	LYS323	0.500	
2462	   O	134.908	121.159	55.153	O.2	320	LYS323	-0.500	
2463	  CB	132.581	123.383	55.291	C.3	320	LYS323	-0.120	
2464	  CG	132.639	122.693	56.643	C.3	320	LYS323	-0.120	
2465	  CD	131.249	122.512	57.264	C.3	320	LYS323	-0.120	
2466	  CE	130.853	123.721	58.092	C.3	320	LYS323	0.190	
2467	  NZ	129.572	123.499	58.831	N.4	320	LYS323	-0.300	
2468	   N	133.512	120.928	53.407	N.am	321	ASP324	-0.500	
2469	  CA	133.717	119.481	53.390	C.3	321	ASP324	0.140	
2470	   C	134.282	119.009	52.054	C.2	321	ASP324	0.500	
2471	   O	133.725	118.105	51.423	O.2	321	ASP324	-0.500	
2472	  CB	132.412	118.727	53.709	C.3	321	ASP324	-0.220	
2473	  CG	131.908	118.977	55.133	C.2	321	ASP324	0.700	
2474	 OD1	132.554	118.524	56.101	O.co2	321	ASP324	-0.800	
2475	 OD2	130.856	119.631	55.293	O.co2	321	ASP324	-0.800	
2476	   N	135.412	119.585	51.633	N.am	322	GLU325	-0.500	
2477	  CA	136.019	119.226	50.354	C.3	322	GLU325	0.140	
2478	   C	136.381	117.748	50.268	C.2	322	GLU325	0.500	
2479	   O	136.544	117.218	49.159	O.2	322	GLU325	-0.500	
2480	  CB	137.286	120.046	50.121	C.3	322	GLU325	-0.120	
2481	  CG	137.140	121.540	50.232	C.3	322	GLU325	-0.220	
2482	  CD	136.785	122.180	48.908	C.2	322	GLU325	0.700	
2483	 OE1	136.561	121.444	47.916	O.co2	322	GLU325	-0.800	
2484	 OE2	136.724	123.423	48.874	O.co2	322	GLU325	-0.800	
2485	   N	136.514	117.072	51.403	N.am	323	GLY326	-0.500	
2486	  CA	137.070	115.736	51.383	C.3	323	GLY326	0.080	
2487	   C	136.079	114.621	51.180	C.2	323	GLY326	0.500	
2488	   O	136.427	113.585	50.604	O.2	323	GLY326	-0.500	
2489	   N	134.835	114.826	51.621	N.am	324	THR327	-0.500	
2490	  CA	133.901	113.708	51.766	C.3	324	THR327	0.140	
2491	   C	133.630	113.022	50.426	C.2	324	THR327	0.500	
2492	   O	133.778	111.803	50.302	O.2	324	THR327	-0.500	
2493	  CB	132.618	114.194	52.427	C.3	324	THR327	0.205	
2494	 OG1	132.195	115.432	51.835	O.3	324	THR327	-0.683	
2495	 CG2	132.849	114.395	53.930	C.3	324	THR327	-0.180	
2496	   N	133.296	113.796	49.398	N.am	325	ALA328	-0.500	
2497	  CA	133.104	113.294	48.039	C.3	325	ALA328	0.140	
2498	   C	134.035	112.143	47.667	C.2	325	ALA328	0.500	
2499	   O	133.620	111.183	47.016	O.2	325	ALA328	-0.500	
2500	  CB	133.299	114.440	47.041	C.3	325	ALA328	-0.180	
2501	   N	135.294	112.221	48.064	N.am	326	PHE329	-0.500	
2502	  CA	136.237	111.206	47.625	C.3	326	PHE329	0.140	
2503	   C	136.229	109.978	48.511	C.2	326	PHE329	0.500	
2504	   O	136.664	108.911	48.068	O.2	326	PHE329	-0.500	
2505	  CB	137.643	111.805	47.525	C.3	326	PHE329	-0.005	
2506	  CG	137.699	112.978	46.597	C.2	326	PHE329	-0.115	
2507	 CD1	137.441	114.268	47.066	C.2	326	PHE329	-0.115	
2508	 CD2	137.931	112.786	45.236	C.2	326	PHE329	-0.115	
2509	 CE1	137.446	115.357	46.194	C.2	326	PHE329	-0.115	
2510	 CE2	137.946	113.852	44.359	C.2	326	PHE329	-0.115	
2511	  CZ	137.704	115.150	44.836	C.2	326	PHE329	-0.115	
2512	   N	135.695	110.087	49.728	N.am	327	LEU330	-0.500	
2513	  CA	135.682	108.920	50.601	C.3	327	LEU330	0.140	
2514	   C	134.811	107.798	50.040	C.2	327	LEU330	0.500	
2515	   O	135.156	106.627	50.193	O.2	327	LEU330	-0.500	
2516	  CB	135.219	109.318	51.998	C.3	327	LEU330	-0.120	
2517	  CG	136.033	110.433	52.667	C.3	327	LEU330	-0.060	
2518	 CD1	135.497	110.689	54.077	C.3	327	LEU330	-0.180	
2519	 CD2	137.568	110.164	52.688	C.3	327	LEU330	-0.180	
2520	   N	133.710	108.120	49.363	N.am	328	VAL331	-0.500	
2521	  CA	132.807	107.077	48.870	C.3	328	VAL331	0.140	
2522	   C	133.315	106.493	47.555	C.2	328	VAL331	0.500	
2523	   O	132.630	105.679	46.924	O.2	328	VAL331	-0.500	
2524	  CB	131.360	107.591	48.701	C.3	328	VAL331	-0.060	
2525	 CG1	130.809	108.108	50.018	C.3	328	VAL331	-0.180	
2526	 CG2	131.296	108.683	47.638	C.3	328	VAL331	-0.180	
2527	   N	134.511	106.887	47.126	N.am	329	TYR332	-0.500	
2528	  CA	135.065	106.404	45.866	C.3	329	TYR332	0.140	
2529	   C	136.232	105.454	46.072	C.2	329	TYR332	0.500	
2530	   O	137.081	105.331	45.185	O.2	329	TYR332	-0.500	
2531	  CB	135.520	107.569	44.982	C.3	329	TYR332	-0.005	
2532	  CG	134.414	108.208	44.189	C.2	329	TYR332	-0.115	
2533	 CD1	133.685	109.273	44.711	C.2	329	TYR332	-0.115	
2534	 CD2	134.082	107.736	42.928	C.2	329	TYR332	-0.115	
2535	 CE1	132.653	109.850	43.990	C.2	329	TYR332	-0.115	
2536	 CE2	133.045	108.307	42.200	C.2	329	TYR332	-0.115	
2537	  CZ	132.333	109.362	42.735	C.2	329	TYR332	0.150	
2538	  OH	131.300	109.921	42.010	O.3	329	TYR332	-0.585	
2539	   N	136.312	104.790	47.222	N.am	330	GLY333	-0.500	
2540	  CA	137.494	103.989	47.478	C.3	330	GLY333	0.080	
2541	   C	137.681	103.599	48.926	C.2	330	GLY333	0.500	
2542	   O	138.073	102.465	49.223	O.2	330	GLY333	-0.500	
2543	   N	137.381	104.521	49.837	N.am	331	ALA334	-0.500	
2544	  CA	137.655	104.285	51.246	C.3	331	ALA334	0.140	
2545	   C	136.794	103.144	51.778	C.2	331	ALA334	0.500	
2546	   O	135.596	103.071	51.480	O.2	331	ALA334	-0.500	
2547	  CB	137.404	105.544	52.070	C.3	331	ALA334	-0.180	
2548	   N	137.374	102.244	52.563	N.am	332	PRO335	-0.140	
2549	  CA	136.598	101.134	53.120	C.3	332	PRO335	0.010	
2550	   C	135.656	101.601	54.216	C.2	332	PRO335	0.500	
2551	   O	135.957	102.525	54.972	O.2	332	PRO335	-0.500	
2552	  CB	137.675	100.197	53.671	C.3	332	PRO335	-0.120	
2553	  CG	138.840	101.069	53.916	C.3	332	PRO335	-0.120	
2554	  CD	138.807	102.123	52.861	C.3	332	PRO335	-0.050	
2555	   N	134.503	100.940	54.296	N.am	333	GLY336	-0.500	
2556	  CA	133.478	101.269	55.255	C.3	333	GLY336	0.080	
2557	   C	132.639	102.457	54.879	C.2	333	GLY336	0.500	
2558	   O	131.756	102.845	55.655	O.2	333	GLY336	-0.500	
2559	   N	132.879	103.046	53.711	N.am	334	PHE337	-0.500	
2560	  CA	132.194	104.252	53.278	C.3	334	PHE337	0.140	
2561	   C	131.178	103.917	52.193	C.2	334	PHE337	0.500	
2562	   O	131.436	103.091	51.312	O.2	334	PHE337	-0.500	
2563	  CB	133.208	105.294	52.786	C.3	334	PHE337	-0.005	
2564	  CG	133.775	106.128	53.894	C.2	334	PHE337	-0.115	
2565	 CD1	134.974	105.778	54.508	C.2	334	PHE337	-0.115	
2566	 CD2	133.074	107.229	54.375	C.2	334	PHE337	-0.115	
2567	 CE1	135.482	106.532	55.552	C.2	334	PHE337	-0.115	
2568	 CE2	133.564	107.982	55.413	C.2	334	PHE337	-0.115	
2569	  CZ	134.774	107.642	56.008	C.2	334	PHE337	-0.115	
2570	   N	130.014	104.541	52.277	N.am	335	SER338	-0.500	
2571	  CA	129.024	104.403	51.221	C.3	335	SER338	0.140	
2572	   C	128.100	105.600	51.278	C.2	335	SER338	0.500	
2573	   O	127.707	106.026	52.364	O.2	335	SER338	-0.500	
2574	  CB	128.191	103.121	51.354	C.3	335	SER338	0.145	
2575	  OG	127.409	102.912	50.185	O.3	335	SER338	-0.683	
2576	   N	127.745	106.120	50.109	N.am	336	LYS339	-0.500	
2577	  CA	126.720	107.152	50.067	C.3	336	LYS339	0.140	
2578	   C	125.388	106.685	50.650	C.2	336	LYS339	0.500	
2579	   O	124.518	107.521	50.903	O.2	336	LYS339	-0.500	
2580	  CB	126.509	107.617	48.629	C.3	336	LYS339	-0.120	
2581	  CG	125.533	106.748	47.842	C.3	336	LYS339	-0.120	
2582	  CD	125.336	107.275	46.428	C.3	336	LYS339	-0.120	
2583	  CE	124.156	106.602	45.759	C.3	336	LYS339	0.190	
2584	  NZ	122.840	107.086	46.277	N.4	336	LYS339	-0.300	
2585	   N	125.205	105.384	50.882	N.am	337	ASP340	-0.500	
2586	  CA	123.902	104.843	51.254	C.3	337	ASP340	0.140	
2587	   C	123.819	104.426	52.719	C.2	337	ASP340	0.500	
2588	   O	122.909	103.688	53.092	O.2	337	ASP340	-0.500	
2589	  CB	123.549	103.666	50.349	C.3	337	ASP340	-0.220	
2590	  CG	123.349	104.094	48.925	C.2	337	ASP340	0.700	
2591	 OD1	123.859	103.401	48.016	O.co2	337	ASP340	-0.800	
2592	 OD2	122.709	105.152	48.726	O.co2	337	ASP340	-0.800	
2593	   N	124.755	104.867	53.552	N.am	338	ASN341	-0.500	
2594	  CA	124.629	104.731	54.994	C.3	338	ASN341	0.140	
2595	   C	125.472	105.825	55.632	C.2	338	ASN341	0.500	
2596	   O	126.205	106.546	54.949	O.2	338	ASN341	-0.500	
2597	  CB	125.021	103.323	55.469	C.3	338	ASN341	-0.120	
2598	  CG	126.479	102.960	55.160	C.2	338	ASN341	0.500	
2599	 OD1	127.351	103.828	55.051	O.2	338	ASN341	-0.500	
2600	 ND2	126.738	101.645	55.025	N.pl3	338	ASN341	-0.367	
2601	   N	125.366	105.956	56.952	N.am	339	ASN342	-0.500	
2602	  CA	126.070	107.044	57.625	C.3	339	ASN342	0.140	
2603	   C	127.559	106.758	57.834	C.2	339	ASN342	0.500	
2604	   O	128.235	107.560	58.485	O.2	339	ASN342	-0.500	
2605	  CB	125.383	107.363	58.960	C.3	339	ASN342	-0.120	
2606	  CG	125.521	106.248	59.975	C.2	339	ASN342	0.500	
2607	 OD1	125.806	105.101	59.622	O.2	339	ASN342	-0.500	
2608	 ND2	125.313	106.574	61.245	N.pl3	339	ASN342	-0.760	
2609	   N	128.068	105.636	57.317	N.am	340	SER343	-0.500	
2610	  CA	129.505	105.384	57.189	C.3	340	SER343	0.140	
2611	   C	130.277	105.681	58.474	C.2	340	SER343	0.500	
2612	   O	131.397	106.197	58.449	O.2	340	SER343	-0.500	
2613	  CB	130.103	106.158	56.008	C.3	340	SER343	0.145	
2614	  OG	129.312	106.057	54.840	O.3	340	SER343	-0.683	
2615	   N	129.690	105.320	59.609	N.am	341	ILE344	-0.500	
2616	  CA	130.453	105.319	60.853	C.3	341	ILE344	0.140	
2617	   C	131.498	104.206	60.753	C.2	341	ILE344	0.500	
2618	   O	131.152	103.025	60.735	O.2	341	ILE344	-0.500	
2619	  CB	129.544	105.135	62.072	C.3	341	ILE344	-0.060	
2620	 CG1	128.632	106.371	62.234	C.3	341	ILE344	-0.120	
2621	 CG2	130.370	104.876	63.327	C.3	341	ILE344	-0.180	
2622	 CD1	127.664	106.313	63.417	C.3	341	ILE344	-0.180	
2623	   N	132.771	104.578	60.646	N.am	342	ILE345	-0.500	
2624	  CA	133.855	103.612	60.550	C.3	342	ILE345	0.140	
2625	   C	134.593	103.545	61.880	C.2	342	ILE345	0.500	
2626	   O	134.355	104.328	62.802	O.2	342	ILE345	-0.500	
2627	  CB	134.839	103.933	59.412	C.3	342	ILE345	-0.060	
2628	 CG1	135.234	105.411	59.456	C.3	342	ILE345	-0.120	
2629	 CG2	134.283	103.513	58.057	C.3	342	ILE345	-0.180	
2630	 CD1	136.552	105.670	58.790	C.3	342	ILE345	-0.180	
2631	   N	135.527	102.615	61.951	N.am	343	THR346	-0.500	
2632	  CA	136.281	102.327	63.153	C.3	343	THR346	0.140	
2633	   C	137.728	102.766	62.981	C.2	343	THR346	0.500	
2634	   O	138.182	103.121	61.887	O.2	343	THR346	-0.500	
2635	  CB	136.219	100.831	63.473	C.3	343	THR346	0.205	
2636	 OG1	136.705	100.099	62.342	O.3	343	THR346	-0.683	
2637	 CG2	134.789	100.405	63.781	C.3	343	THR346	-0.180	
2638	   N	138.455	102.718	64.094	N.am	344	ARG347	-0.500	
2639	  CA	139.859	103.104	64.085	C.3	344	ARG347	0.140	
2640	   C	140.657	102.337	63.029	C.2	344	ARG347	0.500	
2641	   O	141.512	102.914	62.351	O.2	344	ARG347	-0.500	
2642	  CB	140.443	102.893	65.480	C.3	344	ARG347	-0.120	
2643	  CG	141.919	103.104	65.574	C.3	344	ARG347	-0.050	
2644	  CD	142.315	103.321	67.014	C.3	344	ARG347	0.190	
2645	  NE	143.749	103.546	67.129	N.pl3	344	ARG347	-0.700	
2646	  CZ	144.316	104.745	67.219	C.cat	344	ARG347	0.640	
2647	 NH1	145.633	104.837	67.321	N.2	344	ARG347	-0.800	
2648	 NH2	143.570	105.847	67.215	N.2	344	ARG347	-0.800	
2649	   N	140.379	101.045	62.850	N.am	345	LYS348	-0.500	
2650	  CA	141.132	100.277	61.862	C.3	345	LYS348	0.140	
2651	   C	140.712	100.611	60.433	C.2	345	LYS348	0.500	
2652	   O	141.521	100.485	59.500	O.2	345	LYS348	-0.500	
2653	  CB	140.984	98.765	62.132	C.3	345	LYS348	-0.120	
2654	  CG	141.748	98.233	63.383	C.3	345	LYS348	-0.120	
2655	  CD	141.051	98.594	64.728	C.3	345	LYS348	-0.120	
2656	  CE	142.066	98.901	65.854	C.3	345	LYS348	0.190	
2657	  NZ	141.430	99.427	67.106	N.4	345	LYS348	-0.300	
2658	   N	139.468	101.052	60.244	N.am	346	GLU349	-0.500	
2659	  CA	139.010	101.428	58.910	C.3	346	GLU349	0.140	
2660	   C	139.582	102.773	58.491	C.2	346	GLU349	0.500	
2661	   O	139.989	102.957	57.334	O.2	346	GLU349	-0.500	
2662	  CB	137.487	101.449	58.884	C.3	346	GLU349	-0.120	
2663	  CG	136.908	100.074	59.089	C.3	346	GLU349	-0.220	
2664	  CD	135.412	100.080	59.139	C.2	346	GLU349	0.700	
2665	 OE1	134.805	99.439	58.261	O.co2	346	GLU349	-0.800	
2666	 OE2	134.856	100.722	60.058	O.co2	346	GLU349	-0.800	
2667	   N	139.607	103.716	59.428	N.am	347	PHE350	-0.500	
2668	  CA	140.385	104.932	59.255	C.3	347	PHE350	0.140	
2669	   C	141.819	104.614	58.834	C.2	347	PHE350	0.500	
2670	   O	142.308	105.107	57.806	O.2	347	PHE350	-0.500	
2671	  CB	140.363	105.716	60.558	C.3	347	PHE350	-0.005	
2672	  CG	141.157	106.965	60.517	C.2	347	PHE350	-0.115	
2673	 CD1	140.563	108.155	60.133	C.2	347	PHE350	-0.115	
2674	 CD2	142.506	106.954	60.857	C.2	347	PHE350	-0.115	
2675	 CE1	141.294	109.316	60.096	C.2	347	PHE350	-0.115	
2676	 CE2	143.243	108.103	60.817	C.2	347	PHE350	-0.115	
2677	  CZ	142.641	109.293	60.435	C.2	347	PHE350	-0.115	
2678	   N	142.512	103.786	59.623	N.am	348	GLN351	-0.500	
2679	  CA	143.887	103.446	59.288	C.3	348	GLN351	0.140	
2680	   C	143.980	102.908	57.870	C.2	348	GLN351	0.500	
2681	   O	144.829	103.340	57.084	O.2	348	GLN351	-0.500	
2682	  CB	144.443	102.435	60.285	C.3	348	GLN351	-0.120	
2683	  CG	144.808	103.021	61.635	C.3	348	GLN351	-0.120	
2684	  CD	145.211	101.949	62.626	C.2	348	GLN351	0.500	
2685	 OE1	144.443	101.030	62.923	O.2	348	GLN351	-0.500	
2686	 NE2	146.416	102.060	63.144	N.pl3	348	GLN351	-0.760	
2687	   N	143.085	101.986	57.512	N.am	349	GLU352	-0.500	
2688	  CA	143.128	101.425	56.167	C.3	349	GLU352	0.140	
2689	   C	142.791	102.473	55.120	C.2	349	GLU352	0.500	
2690	   O	143.294	102.401	53.993	O.2	349	GLU352	-0.500	
2691	  CB	142.181	100.228	56.060	C.3	349	GLU352	-0.120	
2692	  CG	142.741	99.091	55.204	C.3	349	GLU352	-0.220	
2693	  CD	143.928	98.369	55.864	C.2	349	GLU352	0.700	
2694	 OE1	144.823	97.882	55.129	O.co2	349	GLU352	-0.800	
2695	 OE2	143.967	98.289	57.117	O.co2	349	GLU352	-0.800	
2696	   N	141.962	103.459	55.474	N.am	350	GLY353	-0.500	
2697	  CA	141.655	104.523	54.540	C.3	350	GLY353	0.080	
2698	   C	142.812	105.475	54.287	C.2	350	GLY353	0.500	
2699	   O	142.852	106.139	53.247	O.2	350	GLY353	-0.500	
2700	   N	143.766	105.562	55.219	N.am	351	LEU354	-0.500	
2701	  CA	144.955	106.355	54.925	C.3	351	LEU354	0.140	
2702	   C	145.842	105.656	53.905	C.2	351	LEU354	0.500	
2703	   O	146.395	106.305	53.011	O.2	351	LEU354	-0.500	
2704	  CB	145.743	106.661	56.191	C.3	351	LEU354	-0.120	
2705	  CG	145.045	107.632	57.139	C.3	351	LEU354	-0.060	
2706	 CD1	145.737	107.686	58.485	C.3	351	LEU354	-0.180	
2707	 CD2	144.975	109.001	56.499	C.3	351	LEU354	-0.180	
2708	   N	145.978	104.332	54.006	N.am	352	LYS355	-0.500	
2709	  CA	146.826	103.628	53.048	C.3	352	LYS355	0.140	
2710	   C	146.271	103.731	51.632	C.2	352	LYS355	0.500	
2711	   O	147.027	103.595	50.663	O.2	352	LYS355	-0.500	
2712	  CB	147.002	102.160	53.472	C.3	352	LYS355	-0.120	
2713	  CG	147.992	101.933	54.649	C.3	352	LYS355	-0.120	
2714	  CD	147.346	102.318	56.018	C.3	352	LYS355	-0.120	
2715	  CE	148.325	102.592	57.213	C.3	352	LYS355	0.190	
2716	  NZ	147.726	103.472	58.319	N.4	352	LYS355	-0.300	
2717	   N	144.976	104.015	51.498	N.am	353	ILE356	-0.500	
2718	  CA	144.374	104.215	50.183	C.3	353	ILE356	0.140	
2719	   C	144.611	105.635	49.676	C.2	353	ILE356	0.500	
2720	   O	144.936	105.837	48.498	O.2	353	ILE356	-0.500	
2721	  CB	142.879	103.874	50.238	C.3	353	ILE356	-0.060	
2722	 CG1	142.698	102.375	50.034	C.3	353	ILE356	-0.120	
2723	 CG2	142.114	104.660	49.181	C.3	353	ILE356	-0.180	
2724	 CD1	141.475	101.819	50.665	C.3	353	ILE356	-0.180	
2725	   N	144.477	106.644	50.538	N.am	354	PHE357	-0.500	
2726	  CA	144.733	108.009	50.093	C.3	354	PHE357	0.140	
2727	   C	146.203	108.427	50.172	C.2	354	PHE357	0.500	
2728	   O	146.600	109.344	49.454	O.2	354	PHE357	-0.500	
2729	  CB	143.835	108.972	50.871	C.3	354	PHE357	-0.005	
2730	  CG	142.402	108.955	50.393	C.2	354	PHE357	-0.115	
2731	 CD1	142.030	109.645	49.244	C.2	354	PHE357	-0.115	
2732	 CD2	141.436	108.214	51.063	C.2	354	PHE357	-0.115	
2733	 CE1	140.720	109.617	48.785	C.2	354	PHE357	-0.115	
2734	 CE2	140.113	108.175	50.607	C.2	354	PHE357	-0.115	
2735	  CZ	139.756	108.874	49.470	C.2	354	PHE357	-0.115	
2736	   N	147.037	107.752	50.960	N.am	355	PHE358	-0.500	
2737	  CA	148.458	108.095	51.083	C.3	355	PHE358	0.140	
2738	   C	149.351	106.879	50.821	C.2	355	PHE358	0.500	
2739	   O	150.118	106.450	51.690	O.2	355	PHE358	-0.500	
2740	  CB	148.734	108.672	52.462	C.3	355	PHE358	-0.005	
2741	  CG	148.019	109.924	52.725	C.2	355	PHE358	-0.115	
2742	 CD1	146.804	109.913	53.376	C.2	355	PHE358	-0.115	
2743	 CD2	148.548	111.127	52.315	C.2	355	PHE358	-0.115	
2744	 CE1	146.123	111.085	53.624	C.2	355	PHE358	-0.115	
2745	 CE2	147.879	112.295	52.566	C.2	355	PHE358	-0.115	
2746	  CZ	146.660	112.266	53.225	C.2	355	PHE358	-0.115	
2747	   N	149.321	106.338	49.601	N.am	356	PRO359	-0.140	
2748	  CA	149.809	104.969	49.382	C.3	356	PRO359	0.010	
2749	   C	151.322	104.804	49.411	C.2	356	PRO359	0.500	
2750	   O	151.836	103.818	49.960	O.2	356	PRO359	-0.500	
2751	  CB	149.247	104.632	47.999	C.3	356	PRO359	-0.120	
2752	  CG	149.107	105.956	47.317	C.3	356	PRO359	-0.120	
2753	  CD	148.802	106.955	48.368	C.3	356	PRO359	-0.050	
2754	   N	152.048	105.739	48.806	N.am	357	GLY360	-0.500	
2755	  CA	153.495	105.633	48.823	C.3	357	GLY360	0.080	
2756	   C	154.145	106.233	50.059	C.2	357	GLY360	0.500	
2757	   O	155.340	106.544	50.042	O.2	357	GLY360	-0.500	
2758	   N	153.377	106.393	51.144	N.am	358	VAL361	-0.500	
2759	  CA	153.816	107.131	52.326	C.3	358	VAL361	0.140	
2760	   C	154.231	106.142	53.411	C.2	358	VAL361	0.500	
2761	   O	153.591	105.099	53.612	O.2	358	VAL361	-0.500	
2762	  CB	152.719	108.108	52.825	C.3	358	VAL361	-0.060	
2763	 CG1	152.969	108.575	54.273	C.3	358	VAL361	-0.180	
2764	 CG2	152.606	109.333	51.898	C.3	358	VAL361	-0.180	
2765	   N	155.306	106.490	54.116	N.am	359	SER362	-0.500	
2766	  CA	155.901	105.648	55.138	C.3	359	SER362	0.140	
2767	   C	154.922	105.313	56.259	C.2	359	SER362	0.500	
2768	   O	153.992	106.060	56.552	O.2	359	SER362	-0.500	
2769	  CB	157.113	106.360	55.722	C.3	359	SER362	0.145	
2770	  OG	156.706	107.381	56.608	O.3	359	SER362	-0.683	
2771	   N	155.180	104.192	56.926	N.am	360	GLU363	-0.500	
2772	  CA	154.378	103.828	58.085	C.3	360	GLU363	0.140	
2773	   C	154.367	104.944	59.110	C.2	360	GLU363	0.500	
2774	   O	153.340	105.199	59.749	O.2	360	GLU363	-0.500	
2775	  CB	154.902	102.533	58.708	C.3	360	GLU363	-0.120	
2776	  CG	154.125	101.297	58.258	C.3	360	GLU363	-0.220	
2777	  CD	152.609	101.513	58.298	C.2	360	GLU363	0.700	
2778	 OE1	152.105	102.012	59.334	O.co2	360	GLU363	-0.800	
2779	 OE2	151.926	101.190	57.295	O.co2	360	GLU363	-0.800	
2780	   N	155.504	105.629	59.268	N.am	361	PHE364	-0.500	
2781	  CA	155.582	106.736	60.215	C.3	361	PHE364	0.140	
2782	   C	154.730	107.904	59.749	C.2	361	PHE364	0.500	
2783	   O	154.042	108.546	60.557	O.2	361	PHE364	-0.500	
2784	  CB	157.033	107.170	60.394	C.3	361	PHE364	-0.005	
2785	  CG	157.195	108.468	61.133	C.2	361	PHE364	-0.115	
2786	 CD1	157.691	109.597	60.483	C.2	361	PHE364	-0.115	
2787	 CD2	156.876	108.564	62.483	C.2	361	PHE364	-0.115	
2788	 CE1	157.838	110.799	61.158	C.2	361	PHE364	-0.115	
2789	 CE2	157.029	109.769	63.167	C.2	361	PHE364	-0.115	
2790	  CZ	157.507	110.886	62.503	C.2	361	PHE364	-0.115	
2791	   N	154.761	108.189	58.448	N.am	362	GLY365	-0.500	
2792	  CA	153.896	109.227	57.910	C.3	362	GLY365	0.080	
2793	   C	152.441	108.998	58.256	C.2	362	GLY365	0.500	
2794	   O	151.780	109.859	58.835	O.2	362	GLY365	-0.500	
2795	   N	151.933	107.812	57.950	N.am	363	LYS366	-0.500	
2796	  CA	150.538	107.536	58.236	C.3	363	LYS366	0.140	
2797	   C	150.269	107.562	59.731	C.2	363	LYS366	0.500	
2798	   O	149.162	107.914	60.150	O.2	363	LYS366	-0.500	
2799	  CB	150.163	106.205	57.603	C.3	363	LYS366	-0.120	
2800	  CG	150.622	106.154	56.142	C.3	363	LYS366	-0.120	
2801	  CD	150.008	104.966	55.422	C.3	363	LYS366	-0.120	
2802	  CE	150.994	103.828	55.222	C.3	363	LYS366	0.190	
2803	  NZ	151.652	103.894	53.889	N.4	363	LYS366	-0.300	
2804	   N	151.267	107.251	60.560	N.am	364	GLU367	-0.500	
2805	  CA	151.040	107.409	61.994	C.3	364	GLU367	0.140	
2806	   C	150.981	108.879	62.379	C.2	364	GLU367	0.500	
2807	   O	150.220	109.253	63.282	O.2	364	GLU367	-0.500	
2808	  CB	152.120	106.706	62.816	C.3	364	GLU367	-0.120	
2809	  CG	152.005	105.203	62.882	C.3	364	GLU367	-0.220	
2810	  CD	153.203	104.561	63.611	C.2	364	GLU367	0.700	
2811	 OE1	153.066	104.201	64.811	O.co2	364	GLU367	-0.800	
2812	 OE2	154.296	104.441	62.994	O.co2	364	GLU367	-0.800	
2813	   N	151.761	109.722	61.704	N.am	365	SER368	-0.500	
2814	  CA	151.758	111.140	62.041	C.3	365	SER368	0.140	
2815	   C	150.406	111.771	61.748	C.2	365	SER368	0.500	
2816	   O	149.923	112.595	62.528	O.2	365	SER368	-0.500	
2817	  CB	152.864	111.869	61.273	C.3	365	SER368	0.145	
2818	  OG	152.463	112.125	59.936	O.3	365	SER368	-0.683	
2819	   N	149.779	111.392	60.631	N.am	366	ILE369	-0.500	
2820	  CA	148.450	111.905	60.299	C.3	366	ILE369	0.140	
2821	   C	147.439	111.469	61.351	C.2	366	ILE369	0.500	
2822	   O	146.690	112.284	61.900	O.2	366	ILE369	-0.500	
2823	  CB	148.027	111.439	58.895	C.3	366	ILE369	-0.060	
2824	 CG1	149.008	111.928	57.846	C.3	366	ILE369	-0.120	
2825	 CG2	146.662	111.957	58.549	C.3	366	ILE369	-0.180	
2826	 CD1	148.716	111.365	56.474	C.3	366	ILE369	-0.180	
2827	   N	147.398	110.171	61.641	N.am	367	LEU370	-0.500	
2828	  CA	146.449	109.681	62.631	C.3	367	LEU370	0.140	
2829	   C	146.634	110.381	63.968	C.2	367	LEU370	0.500	
2830	   O	145.656	110.637	64.674	O.2	367	LEU370	-0.500	
2831	  CB	146.596	108.165	62.787	C.3	367	LEU370	-0.120	
2832	  CG	145.782	107.445	63.863	C.3	367	LEU370	-0.060	
2833	 CD1	145.203	106.202	63.271	C.3	367	LEU370	-0.180	
2834	 CD2	146.640	107.108	65.075	C.3	367	LEU370	-0.180	
2835	   N	147.876	110.739	64.314	N.am	368	PHE371	-0.500	
2836	  CA	148.134	111.364	65.611	C.3	368	PHE371	0.140	
2837	   C	147.631	112.805	65.660	C.2	368	PHE371	0.500	
2838	   O	147.166	113.268	66.706	O.2	368	PHE371	-0.500	
2839	  CB	149.628	111.306	65.937	C.3	368	PHE371	-0.005	
2840	  CG	149.986	111.953	67.246	C.2	368	PHE371	-0.115	
2841	 CD1	149.798	111.276	68.445	C.2	368	PHE371	-0.115	
2842	 CD2	150.489	113.247	67.282	C.2	368	PHE371	-0.115	
2843	 CE1	150.119	111.871	69.659	C.2	368	PHE371	-0.115	
2844	 CE2	150.812	113.850	68.496	C.2	368	PHE371	-0.115	
2845	  CZ	150.631	113.160	69.686	C.2	368	PHE371	-0.115	
2846	   N	147.711	113.534	64.554	N.am	369	HIS372	-0.500	
2847	  CA	147.253	114.921	64.514	C.3	369	HIS372	0.140	
2848	   C	145.737	115.020	64.402	C.2	369	HIS372	0.500	
2849	   O	145.139	115.995	64.868	O.2	369	HIS372	-0.500	
2850	  CB	147.922	115.651	63.341	C.3	369	HIS372	-0.005	
2851	  CG	147.738	117.139	63.355	C.2	369	HIS372	0.015	
2852	 ND1	148.611	117.996	63.994	N.pl3	369	HIS372	-0.570	
2853	 CD2	146.794	117.924	62.784	C.2	369	HIS372	-0.015	
2854	 CE1	148.202	119.241	63.831	C.2	369	HIS372	0.295	
2855	 NE2	147.101	119.225	63.103	N.2	369	HIS372	-0.490	
2856	   N	145.092	114.027	63.799	N.am	370	TYR373	-0.500	
2857	  CA	143.656	114.103	63.569	C.3	370	TYR373	0.140	
2858	   C	142.816	113.269	64.534	C.2	370	TYR373	0.500	
2859	   O	141.588	113.340	64.462	O.2	370	TYR373	-0.500	
2860	  CB	143.340	113.707	62.121	C.3	370	TYR373	-0.005	
2861	  CG	143.525	114.872	61.190	C.2	370	TYR373	-0.115	
2862	 CD1	142.459	115.742	60.921	C.2	370	TYR373	-0.115	
2863	 CD2	144.775	115.143	60.615	C.2	370	TYR373	-0.115	
2864	 CE1	142.623	116.842	60.087	C.2	370	TYR373	-0.115	
2865	 CE2	144.944	116.237	59.773	C.2	370	TYR373	-0.115	
2866	  CZ	143.862	117.087	59.516	C.2	370	TYR373	0.150	
2867	  OH	144.017	118.186	58.695	O.3	370	TYR373	-0.585	
2868	   N	143.417	112.502	65.445	N.am	371	THR374	-0.500	
2869	  CA	142.624	111.630	66.304	C.3	371	THR374	0.140	
2870	   C	142.837	111.883	67.793	C.2	371	THR374	0.500	
2871	   O	142.846	110.938	68.583	O.2	371	THR374	-0.500	
2872	  CB	142.898	110.150	66.043	C.3	371	THR374	0.205	
2873	 OG1	144.256	109.832	66.392	O.3	371	THR374	-0.683	
2874	 CG2	142.602	109.795	64.599	C.3	371	THR374	-0.180	
2875	   N	142.981	113.126	68.225	N.am	372	ASP375	-0.500	
2876	  CA	142.890	113.407	69.649	C.3	372	ASP375	0.140	
2877	   C	141.680	114.320	69.850	C.2	372	ASP375	0.500	
2878	   O	141.724	115.529	69.608	O.2	372	ASP375	-0.500	
2879	  CB	144.200	113.904	70.251	C.3	372	ASP375	-0.220	
2880	  CG	145.167	112.727	70.539	C.2	372	ASP375	0.700	
2881	 OD1	146.189	112.883	71.245	O.co2	372	ASP375	-0.800	
2882	 OD2	144.882	111.611	70.032	O.co2	372	ASP375	-0.800	
2883	   N	140.604	113.662	70.290	N.am	373	TRP376	-0.500	
2884	  CA	139.226	114.087	70.157	C.3	373	TRP376	0.140	
2885	   C	138.828	114.990	71.310	C.2	373	TRP376	0.500	
2886	   O	139.350	114.877	72.423	O.2	373	TRP376	-0.500	
2887	  CB	138.298	112.874	70.160	C.3	373	TRP376	-0.120	
2888	  CG	138.743	111.639	69.398	C.2	373	TRP376	0.075	
2889	 CD1	139.065	110.410	69.923	C.2	373	TRP376	-0.115	
2890	 CD2	138.821	111.493	67.974	C.2	373	TRP376	-0.055	
2891	 NE1	139.375	109.525	68.912	N.pl3	373	TRP376	-0.570	
2892	 CE2	139.230	110.163	67.707	C.2	373	TRP376	0.130	
2893	 CE3	138.606	112.363	66.901	C.2	373	TRP376	-0.115	
2894	 CZ2	139.417	109.688	66.409	C.2	373	TRP376	-0.115	
2895	 CZ3	138.798	111.892	65.623	C.2	373	TRP376	-0.115	
2896	 CH2	139.194	110.565	65.385	C.2	373	TRP376	-0.115	
2897	   N	137.861	115.871	71.037	N.am	374	VAL377	-0.500	
2898	  CA	137.167	116.555	72.120	C.3	374	VAL377	0.140	
2899	   C	136.271	115.587	72.888	C.2	374	VAL377	0.500	
2900	   O	135.945	115.842	74.053	O.2	374	VAL377	-0.500	
2901	  CB	136.370	117.746	71.563	C.3	374	VAL377	-0.060	
2902	 CG1	137.281	118.607	70.705	C.3	374	VAL377	-0.180	
2903	 CG2	135.161	117.261	70.768	C.3	374	VAL377	-0.180	
2904	   N	135.878	114.469	72.270	N.am	375	ASP378	-0.500	
2905	  CA	135.103	113.420	72.934	C.3	375	ASP378	0.140	
2906	   C	135.472	112.085	72.299	C.2	375	ASP378	0.500	
2907	   O	135.268	111.903	71.094	O.2	375	ASP378	-0.500	
2908	  CB	133.594	113.682	72.805	C.3	375	ASP378	-0.220	
2909	  CG	132.746	112.708	73.621	C.2	375	ASP378	0.700	
2910	 OD1	133.046	111.488	73.656	O.co2	375	ASP378	-0.800	
2911	 OD2	131.768	113.180	74.238	O.co2	375	ASP378	-0.800	
2912	   N	135.982	111.146	73.104	N.am	376	ASP379	-0.500	
2913	  CA	136.455	109.873	72.562	C.3	376	ASP379	0.140	
2914	   C	135.335	108.954	72.084	C.2	376	ASP379	0.500	
2915	   O	135.633	107.950	71.424	O.2	376	ASP379	-0.500	
2916	  CB	137.295	109.110	73.598	C.3	376	ASP379	-0.220	
2917	  CG	138.163	110.025	74.448	C.2	376	ASP379	0.700	
2918	 OD1	138.154	109.874	75.691	O.co2	376	ASP379	-0.800	
2919	 OD2	138.862	110.891	73.875	O.co2	376	ASP379	-0.800	
2920	   N	134.068	109.265	72.383	N.am	377	GLN380	-0.500	
2921	  CA	132.988	108.300	72.219	C.3	377	GLN380	0.140	
2922	   C	131.957	108.656	71.152	C.2	377	GLN380	0.500	
2923	   O	131.048	107.850	70.910	O.2	377	GLN380	-0.500	
2924	  CB	132.287	108.071	73.564	C.3	377	GLN380	-0.120	
2925	  CG	133.249	108.078	74.772	C.3	377	GLN380	-0.120	
2926	  CD	133.930	106.719	75.027	C.2	377	GLN380	0.500	
2927	 OE1	133.306	105.656	74.906	O.2	377	GLN380	-0.500	
2928	 NE2	135.216	106.760	75.383	N.pl3	377	GLN380	-0.760	
2929	   N	132.074	109.812	70.497	N.am	378	ARG381	-0.500	
2930	  CA	131.275	110.099	69.305	C.3	378	ARG381	0.140	
2931	   C	131.542	109.032	68.246	C.2	378	ARG381	0.500	
2932	   O	132.702	108.853	67.841	O.2	378	ARG381	-0.500	
2933	  CB	131.615	111.482	68.751	C.3	378	ARG381	-0.120	
2934	  CG	130.831	112.643	69.363	C.3	378	ARG381	-0.050	
2935	  CD	131.471	113.993	69.048	C.3	378	ARG381	0.190	
2936	  NE	132.845	114.073	69.555	N.pl3	378	ARG381	-0.700	
2937	  CZ	133.923	114.310	68.806	C.cat	378	ARG381	0.640	
2938	 NH1	135.124	114.353	69.369	N.2	378	ARG381	-0.800	
2939	 NH2	133.810	114.499	67.494	N.2	378	ARG381	-0.800	
2940	   N	130.531	108.285	67.797	N.am	379	PRO382	-0.140	
2941	  CA	130.808	107.206	66.828	C.3	379	PRO382	0.010	
2942	   C	131.355	107.702	65.497	C.2	379	PRO382	0.500	
2943	   O	132.136	106.991	64.849	O.2	379	PRO382	-0.500	
2944	  CB	129.444	106.511	66.664	C.3	379	PRO382	-0.120	
2945	  CG	128.444	107.408	67.321	C.3	379	PRO382	-0.120	
2946	  CD	129.169	108.211	68.344	C.3	379	PRO382	-0.050	
2947	   N	130.991	108.910	65.076	N.am	380	GLU383	-0.500	
2948	  CA	131.412	109.413	63.774	C.3	380	GLU383	0.140	
2949	   C	132.807	110.051	63.794	C.2	380	GLU383	0.500	
2950	   O	133.206	110.661	62.796	O.2	380	GLU383	-0.500	
2951	  CB	130.377	110.410	63.237	C.3	380	GLU383	-0.120	
2952	  CG	130.093	111.577	64.162	C.3	380	GLU383	-0.220	
2953	  CD	129.062	111.250	65.232	C.2	380	GLU383	0.700	
2954	 OE1	127.936	110.824	64.880	O.co2	380	GLU383	-0.800	
2955	 OE2	129.384	111.411	66.429	O.co2	380	GLU383	-0.800	
2956	   N	133.553	109.901	64.892	N.am	381	ASN384	-0.500	
2957	  CA	134.880	110.494	65.018	C.3	381	ASN384	0.140	
2958	   C	135.752	110.183	63.810	C.2	381	ASN384	0.500	
2959	   O	136.201	111.090	63.101	O.2	381	ASN384	-0.500	
2960	  CB	135.557	109.984	66.289	C.3	381	ASN384	-0.120	
2961	  CG	135.235	110.821	67.494	C.2	381	ASN384	0.500	
2962	 OD1	134.946	112.013	67.377	O.2	381	ASN384	-0.500	
2963	 ND2	135.279	110.204	68.667	N.pl3	381	ASN384	-0.760	
2964	   N	136.012	108.899	63.565	N.am	382	TYR385	-0.500	
2965	  CA	136.939	108.549	62.497	C.3	382	TYR385	0.140	
2966	   C	136.376	108.894	61.116	C.2	382	TYR385	0.500	
2967	   O	137.139	109.235	60.210	O.2	382	TYR385	-0.500	
2968	  CB	137.318	107.068	62.592	C.3	382	TYR385	-0.005	
2969	  CG	138.084	106.705	63.856	C.2	382	TYR385	-0.115	
2970	 CD1	139.474	106.823	63.915	C.2	382	TYR385	-0.115	
2971	 CD2	137.422	106.238	64.989	C.2	382	TYR385	-0.115	
2972	 CE1	140.180	106.484	65.071	C.2	382	TYR385	-0.115	
2973	 CE2	138.119	105.904	66.141	C.2	382	TYR385	-0.115	
2974	  CZ	139.495	106.027	66.179	C.2	382	TYR385	0.150	
2975	  OH	140.179	105.687	67.329	O.3	382	TYR385	-0.585	
2976	   N	135.060	108.831	60.930	N.am	383	ARG386	-0.500	
2977	  CA	134.489	109.227	59.645	C.3	383	ARG386	0.140	
2978	   C	134.787	110.700	59.340	C.2	383	ARG386	0.500	
2979	   O	135.221	111.050	58.234	O.2	383	ARG386	-0.500	
2980	  CB	132.984	108.968	59.662	C.3	383	ARG386	-0.120	
2981	  CG	132.281	109.259	58.368	C.3	383	ARG386	-0.050	
2982	  CD	130.811	109.337	58.587	C.3	383	ARG386	0.190	
2983	  NE	130.393	110.507	59.352	N.pl3	383	ARG386	-0.700	
2984	  CZ	129.157	110.693	59.823	C.cat	383	ARG386	0.640	
2985	 NH1	128.218	109.772	59.638	N.2	383	ARG386	-0.800	
2986	 NH2	128.857	111.796	60.495	N.2	383	ARG386	-0.800	
2987	   N	134.551	111.578	60.312	N.am	384	GLU387	-0.500	
2988	  CA	134.802	112.997	60.111	C.3	384	GLU387	0.140	
2989	   C	136.293	113.288	59.936	C.2	384	GLU387	0.500	
2990	   O	136.676	114.146	59.124	O.2	384	GLU387	-0.500	
2991	  CB	134.233	113.785	61.285	C.3	384	GLU387	-0.120	
2992	  CG	132.742	113.578	61.489	C.3	384	GLU387	-0.220	
2993	  CD	132.034	114.854	61.903	C.2	384	GLU387	0.700	
2994	 OE1	132.691	115.673	62.591	O.co2	384	GLU387	-0.800	
2995	 OE2	130.839	115.037	61.541	O.co2	384	GLU387	-0.800	
2996	   N	137.149	112.589	60.686	N.am	385	ALA388	-0.500	
2997	  CA	138.583	112.853	60.609	C.3	385	ALA388	0.140	
2998	   C	139.122	112.563	59.221	C.2	385	ALA388	0.500	
2999	   O	139.871	113.366	58.656	O.2	385	ALA388	-0.500	
3000	  CB	139.339	112.032	61.652	C.3	385	ALA388	-0.180	
3001	   N	138.763	111.417	58.654	N.am	386	LEU389	-0.500	
3002	  CA	139.334	111.061	57.363	C.3	386	LEU389	0.140	
3003	   C	138.840	111.994	56.271	C.2	386	LEU389	0.500	
3004	   O	139.588	112.294	55.328	O.2	386	LEU389	-0.500	
3005	  CB	139.014	109.608	57.019	C.3	386	LEU389	-0.120	
3006	  CG	139.801	109.044	55.836	C.3	386	LEU389	-0.060	
3007	 CD1	141.186	108.720	56.277	C.3	386	LEU389	-0.180	
3008	 CD2	139.096	107.820	55.231	C.3	386	LEU389	-0.180	
3009	   N	137.603	112.481	56.400	N.am	387	GLY390	-0.500	
3010	  CA	137.113	113.520	55.516	C.3	387	GLY390	0.080	
3011	   C	137.962	114.769	55.607	C.2	387	GLY390	0.500	
3012	   O	138.507	115.235	54.605	O.2	387	GLY390	-0.500	
3013	   N	138.081	115.297	56.827	N.am	388	ASP391	-0.500	
3014	  CA	138.938	116.443	57.098	C.3	388	ASP391	0.140	
3015	   C	140.370	116.216	56.624	C.2	388	ASP391	0.500	
3016	   O	140.992	117.119	56.050	O.2	388	ASP391	-0.500	
3017	  CB	138.940	116.738	58.595	C.3	388	ASP391	-0.220	
3018	  CG	137.675	117.408	59.063	C.2	388	ASP391	0.700	
3019	 OD1	137.019	118.121	58.251	O.co2	388	ASP391	-0.800	
3020	 OD2	137.349	117.210	60.258	O.co2	388	ASP391	-0.800	
3021	   N	140.917	115.024	56.872	N.am	389	VAL392	-0.500	
3022	  CA	142.287	114.728	56.451	C.3	389	VAL392	0.140	
3023	   C	142.432	114.951	54.951	C.2	389	VAL392	0.500	
3024	   O	143.383	115.586	54.491	O.2	389	VAL392	-0.500	
3025	  CB	142.673	113.285	56.841	C.3	389	VAL392	-0.060	
3026	 CG1	143.866	112.771	56.010	C.3	389	VAL392	-0.180	
3027	 CG2	142.971	113.178	58.315	C.3	389	VAL392	-0.180	
3028	   N	141.481	114.440	54.170	N.am	390	VAL393	-0.500	
3029	  CA	141.620	114.493	52.718	C.3	390	VAL393	0.140	
3030	   C	141.376	115.907	52.215	C.2	390	VAL393	0.500	
3031	   O	142.065	116.385	51.297	O.2	390	VAL393	-0.500	
3032	  CB	140.674	113.471	52.059	C.3	390	VAL393	-0.060	
3033	 CG1	140.546	113.722	50.558	C.3	390	VAL393	-0.180	
3034	 CG2	141.170	112.065	52.327	C.3	390	VAL393	-0.180	
3035	   N	140.427	116.610	52.837	N.am	391	GLY394	-0.500	
3036	  CA	140.135	117.966	52.420	C.3	391	GLY394	0.080	
3037	   C	141.250	118.929	52.782	C.2	391	GLY394	0.500	
3038	   O	141.646	119.776	51.967	O.2	391	GLY394	-0.500	
3039	   N	141.778	118.809	54.004	N.am	392	ASP395	-0.500	
3040	  CA	142.812	119.737	54.451	C.3	392	ASP395	0.140	
3041	   C	144.075	119.569	53.624	C.2	392	ASP395	0.500	
3042	   O	144.660	120.555	53.145	O.2	392	ASP395	-0.500	
3043	  CB	143.107	119.537	55.936	C.3	392	ASP395	-0.220	
3044	  CG	141.958	119.964	56.816	C.2	392	ASP395	0.700	
3045	 OD1	141.939	119.597	58.016	O.co2	392	ASP395	-0.800	
3046	 OD2	141.054	120.655	56.288	O.co2	392	ASP395	-0.800	
3047	   N	144.493	118.323	53.416	N.am	393	TYR396	-0.500	
3048	  CA	145.727	118.076	52.679	C.3	393	TYR396	0.140	
3049	   C	145.562	118.385	51.202	C.2	393	TYR396	0.500	
3050	   O	146.501	118.855	50.566	O.2	393	TYR396	-0.500	
3051	  CB	146.158	116.619	52.883	C.3	393	TYR396	-0.005	
3052	  CG	147.208	116.083	51.938	C.2	393	TYR396	-0.115	
3053	 CD1	148.538	116.509	52.023	C.2	393	TYR396	-0.115	
3054	 CD2	146.893	115.101	51.001	C.2	393	TYR396	-0.115	
3055	 CE1	149.525	115.994	51.182	C.2	393	TYR396	-0.115	
3056	 CE2	147.865	114.574	50.158	C.2	393	TYR396	-0.115	
3057	  CZ	149.188	115.028	50.253	C.2	393	TYR396	0.150	
3058	  OH	150.169	114.525	49.419	O.3	393	TYR396	-0.585	
3059	   N	144.395	118.132	50.634	N.am	394	ASN397	-0.500	
3060	  CA	144.313	118.221	49.185	C.3	394	ASN397	0.140	
3061	   C	143.790	119.544	48.677	C.2	394	ASN397	0.500	
3062	   O	143.962	119.825	47.491	O.2	394	ASN397	-0.500	
3063	  CB	143.421	117.116	48.625	C.3	394	ASN397	-0.120	
3064	  CG	144.144	115.825	48.496	C.2	394	ASN397	0.500	
3065	 OD1	145.059	115.692	47.674	O.2	394	ASN397	-0.500	
3066	 ND2	143.767	114.858	49.324	N.pl3	394	ASN397	-0.760	
3067	   N	143.143	120.345	49.524	N.am	395	PHE398	-0.500	
3068	  CA	142.459	121.534	49.040	C.3	395	PHE398	0.140	
3069	   C	142.621	122.736	49.962	C.2	395	PHE398	0.500	
3070	   O	143.076	123.792	49.520	O.2	395	PHE398	-0.500	
3071	  CB	140.977	121.234	48.833	C.3	395	PHE398	-0.005	
3072	  CG	140.714	120.193	47.790	C.2	395	PHE398	-0.115	
3073	 CD1	140.253	118.935	48.148	C.2	395	PHE398	-0.115	
3074	 CD2	140.942	120.462	46.449	C.2	395	PHE398	-0.115	
3075	 CE1	140.011	117.965	47.188	C.2	395	PHE398	-0.115	
3076	 CE2	140.707	119.485	45.477	C.2	395	PHE398	-0.115	
3077	  CZ	140.236	118.238	45.856	C.2	395	PHE398	-0.115	
3078	   N	142.283	122.599	51.243	N.am	396	ILE399	-0.500	
3079	  CA	142.152	123.782	52.087	C.3	396	ILE399	0.140	
3080	   C	143.520	124.387	52.390	C.2	396	ILE399	0.500	
3081	   O	143.727	125.605	52.261	O.2	396	ILE399	-0.500	
3082	  CB	141.367	123.442	53.369	C.3	396	ILE399	-0.060	
3083	 CG1	139.886	123.167	53.031	C.3	396	ILE399	-0.120	
3084	 CG2	141.414	124.577	54.339	C.3	396	ILE399	-0.180	
3085	 CD1	138.967	122.826	54.231	C.3	396	ILE399	-0.180	
3086	   N	144.484	123.558	52.780	N.am	397	CYS400	-0.500	
3087	  CA	145.794	124.120	53.137	C.3	397	CYS400	0.140	
3088	   C	146.588	124.668	51.934	C.2	397	CYS400	0.500	
3089	   O	147.220	125.741	52.008	O.2	397	CYS400	-0.500	
3090	  CB	146.600	123.064	53.890	C.3	397	CYS400	0.097	
3091	  SG	145.949	122.566	55.507	S.3	397	CYS400	-0.218	
3092	   N	146.611	123.959	50.801	N.am	398	PRO401	-0.140	
3093	  CA	147.261	124.526	49.621	C.3	398	PRO401	0.010	
3094	   C	146.637	125.853	49.247	C.2	398	PRO401	0.500	
3095	   O	147.380	126.810	49.000	O.2	398	PRO401	-0.500	
3096	  CB	147.059	123.425	48.564	C.3	398	PRO401	-0.120	
3097	  CG	146.913	122.185	49.326	C.3	398	PRO401	-0.120	
3098	  CD	146.103	122.611	50.518	C.3	398	PRO401	-0.050	
3099	   N	145.301	125.963	49.282	N.am	399	ALA402	-0.500	
3100	  CA	144.647	127.229	48.950	C.3	399	ALA402	0.140	
3101	   C	145.053	128.335	49.921	C.2	399	ALA402	0.500	
3102	   O	145.358	129.460	49.509	O.2	399	ALA402	-0.500	
3103	  CB	143.128	127.065	48.932	C.3	399	ALA402	-0.180	
3104	   N	145.038	128.047	51.220	N.am	400	LEU403	-0.500	
3105	  CA	145.493	129.038	52.189	C.3	400	LEU403	0.140	
3106	   C	146.954	129.408	51.948	C.2	400	LEU403	0.500	
3107	   O	147.307	130.593	51.944	O.2	400	LEU403	-0.500	
3108	  CB	145.295	128.516	53.610	C.3	400	LEU403	-0.120	
3109	  CG	143.837	128.451	54.039	C.3	400	LEU403	-0.060	
3110	 CD1	143.692	127.628	55.307	C.3	400	LEU403	-0.180	
3111	 CD2	143.293	129.856	54.225	C.3	400	LEU403	-0.180	
3112	   N	147.822	128.406	51.749	N.am	401	GLU404	-0.500	
3113	  CA	149.236	128.687	51.498	C.3	401	GLU404	0.140	
3114	   C	149.418	129.559	50.261	C.2	401	GLU404	0.500	
3115	   O	150.183	130.530	50.279	O.2	401	GLU404	-0.500	
3116	  CB	150.014	127.385	51.338	C.3	401	GLU404	-0.120	
3117	  CG	151.531	127.551	51.372	C.3	401	GLU404	-0.220	
3118	  CD	152.018	128.226	52.664	C.2	401	GLU404	0.700	
3119	 OE1	153.165	128.741	52.672	O.co2	401	GLU404	-0.800	
3120	 OE2	151.240	128.251	53.660	O.co2	401	GLU404	-0.800	
3121	   N	148.715	129.231	49.177	N.am	402	PHE405	-0.500	
3122	  CA	148.811	130.046	47.974	C.3	402	PHE405	0.140	
3123	   C	148.417	131.495	48.249	C.2	402	PHE405	0.500	
3124	   O	149.057	132.425	47.743	O.2	402	PHE405	-0.500	
3125	  CB	147.938	129.450	46.871	C.3	402	PHE405	-0.005	
3126	  CG	147.884	130.291	45.656	C.2	402	PHE405	-0.115	
3127	 CD1	148.840	130.148	44.665	C.2	402	PHE405	-0.115	
3128	 CD2	146.910	131.264	45.516	C.2	402	PHE405	-0.115	
3129	 CE1	148.817	130.951	43.519	C.2	402	PHE405	-0.115	
3130	 CE2	146.887	132.076	44.380	C.2	402	PHE405	-0.115	
3131	  CZ	147.854	131.915	43.375	C.2	402	PHE405	-0.115	
3132	   N	147.368	131.710	49.041	N.am	403	THR406	-0.500	
3133	  CA	146.881	133.069	49.269	C.3	403	THR406	0.140	
3134	   C	147.858	133.883	50.118	C.2	403	THR406	0.500	
3135	   O	148.153	135.034	49.795	O.2	403	THR406	-0.500	
3136	  CB	145.502	133.009	49.916	C.3	403	THR406	0.205	
3137	 OG1	144.668	132.126	49.155	O.3	403	THR406	-0.683	
3138	 CG2	144.859	134.369	49.925	C.3	403	THR406	-0.180	
3139	   N	148.365	133.303	51.209	N.am	404	LYS407	-0.500	
3140	  CA	149.424	133.943	51.985	C.3	404	LYS407	0.140	
3141	   C	150.594	134.338	51.098	C.2	404	LYS407	0.500	
3142	   O	151.010	135.502	51.081	O.2	404	LYS407	-0.500	
3143	  CB	149.900	133.015	53.106	C.3	404	LYS407	-0.120	
3144	  CG	148.859	132.755	54.171	C.3	404	LYS407	-0.120	
3145	  CD	149.301	131.715	55.193	C.3	404	LYS407	-0.120	
3146	  CE	150.228	132.360	56.255	C.3	404	LYS407	0.190	
3147	  NZ	151.720	132.423	55.947	N.4	404	LYS407	-0.300	
3148	   N	151.142	133.383	50.349	N.am	405	LYS408	-0.500	
3149	  CA	152.348	133.690	49.592	C.3	405	LYS408	0.140	
3150	   C	152.061	134.731	48.520	C.2	405	LYS408	0.500	
3151	   O	152.818	135.691	48.359	O.2	405	LYS408	-0.500	
3152	  CB	152.935	132.415	48.994	C.3	405	LYS408	-0.120	
3153	  CG	153.637	131.510	50.025	C.3	405	LYS408	-0.120	
3154	  CD	154.376	132.364	51.069	C.3	405	LYS408	-0.120	
3155	  CE	155.332	131.534	51.924	C.3	405	LYS408	0.190	
3156	  NZ	155.759	130.328	51.157	N.4	405	LYS408	-0.300	
3157	   N	150.938	134.603	47.825	N.am	406	PHE409	-0.500	
3158	  CA	150.598	135.595	46.819	C.3	406	PHE409	0.140	
3159	   C	150.439	136.972	47.444	C.2	406	PHE409	0.500	
3160	   O	151.012	137.960	46.965	O.2	406	PHE409	-0.500	
3161	  CB	149.327	135.187	46.103	C.3	406	PHE409	-0.005	
3162	  CG	149.067	135.951	44.842	C.2	406	PHE409	-0.115	
3163	 CD1	149.503	135.465	43.614	C.2	406	PHE409	-0.115	
3164	 CD2	148.361	137.135	44.871	C.2	406	PHE409	-0.115	
3165	 CE1	149.228	136.154	42.428	C.2	406	PHE409	-0.115	
3166	 CE2	148.094	137.837	43.688	C.2	406	PHE409	-0.115	
3167	  CZ	148.533	137.339	42.466	C.2	406	PHE409	-0.115	
3168	   N	149.667	137.055	48.525	N.am	407	SER410	-0.500	
3169	  CA	149.432	138.344	49.162	C.3	407	SER410	0.140	
3170	   C	150.728	138.975	49.677	C.2	407	SER410	0.500	
3171	   O	150.808	140.201	49.815	O.2	407	SER410	-0.500	
3172	  CB	148.425	138.181	50.292	C.3	407	SER410	0.145	
3173	  OG	149.073	137.630	51.425	O.3	407	SER410	-0.683	
3174	   N	151.759	138.172	49.941	N.am	408	GLU411	-0.500	
3175	  CA	152.999	138.740	50.465	C.3	408	GLU411	0.140	
3176	   C	153.688	139.677	49.487	C.2	408	GLU411	0.500	
3177	   O	154.654	140.322	49.876	O.2	408	GLU411	-0.500	
3178	  CB	153.978	137.645	50.867	C.3	408	GLU411	-0.120	
3179	  CG	153.998	137.415	52.352	C.3	408	GLU411	-0.220	
3180	  CD	154.254	135.969	52.710	C.2	408	GLU411	0.700	
3181	 OE1	155.034	135.287	51.995	O.co2	408	GLU411	-0.800	
3182	 OE2	153.656	135.509	53.707	O.co2	408	GLU411	-0.800	
3183	   N	153.213	139.796	48.250	N.am	409	TRP412	-0.500	
3184	  CA	153.824	140.701	47.289	C.3	409	TRP412	0.140	
3185	   C	152.930	141.881	46.971	C.2	409	TRP412	0.500	
3186	   O	153.039	142.462	45.890	O.2	409	TRP412	-0.500	
3187	  CB	154.217	139.945	46.021	C.3	409	TRP412	-0.120	
3188	  CG	155.292	138.949	46.345	C.2	409	TRP412	0.075	
3189	 CD1	155.114	137.707	46.878	C.2	409	TRP412	-0.115	
3190	 CD2	156.707	139.136	46.227	C.2	409	TRP412	-0.055	
3191	 NE1	156.331	137.093	47.072	N.pl3	409	TRP412	-0.570	
3192	 CE2	157.326	137.945	46.680	C.2	409	TRP412	0.130	
3193	 CE3	157.518	140.185	45.766	C.2	409	TRP412	-0.115	
3194	 CZ2	158.712	137.775	46.689	C.2	409	TRP412	-0.115	
3195	 CZ3	158.913	140.009	45.771	C.2	409	TRP412	-0.115	
3196	 CH2	159.488	138.822	46.237	C.2	409	TRP412	-0.115	
3197	   N	152.042	142.243	47.890	N.am	410	GLY413	-0.500	
3198	  CA	151.379	143.528	47.846	C.3	410	GLY413	0.080	
3199	   C	150.020	143.591	47.187	C.2	410	GLY413	0.500	
3200	   O	149.396	144.660	47.209	O.2	410	GLY413	-0.500	
3201	   N	149.521	142.508	46.610	N.am	411	ASN414	-0.500	
3202	  CA	148.234	142.598	45.934	C.3	411	ASN414	0.140	
3203	   C	147.092	142.200	46.856	C.2	411	ASN414	0.500	
3204	   O	147.251	141.399	47.782	O.2	411	ASN414	-0.500	
3205	  CB	148.200	141.731	44.684	C.3	411	ASN414	-0.120	
3206	  CG	149.006	142.330	43.545	C.2	411	ASN414	0.500	
3207	 OD1	150.066	141.780	43.175	O.2	411	ASN414	-0.500	
3208	 ND2	148.515	143.465	42.975	N.pl3	411	ASN414	-0.760	
3209	   N	145.939	142.797	46.598	N.am	412	ASN415	-0.500	
3210	  CA	144.745	142.472	47.350	C.3	412	ASN415	0.140	
3211	   C	144.331	141.032	47.080	C.2	412	ASN415	0.500	
3212	   O	144.322	140.565	45.934	O.2	412	ASN415	-0.500	
3213	  CB	143.626	143.442	46.992	C.3	412	ASN415	-0.120	
3214	  CG	143.724	144.735	47.775	C.2	412	ASN415	0.500	
3215	 OD1	144.705	144.959	48.451	O.2	412	ASN415	-0.500	
3216	 ND2	142.700	145.573	47.702	N.pl3	412	ASN415	-0.760	
3217	   N	144.030	140.325	48.150	N.am	413	ALA416	-0.500	
3218	  CA	143.575	138.956	48.092	C.3	413	ALA416	0.140	
3219	   C	142.315	138.866	48.935	C.2	413	ALA416	0.500	
3220	   O	142.223	139.525	49.975	O.2	413	ALA416	-0.500	
3221	  CB	144.661	138.006	48.609	C.3	413	ALA416	-0.180	
3222	   N	141.340	138.077	48.483	N.am	414	PHE417	-0.500	
3223	  CA	140.124	137.859	49.256	C.3	414	PHE417	0.140	
3224	   C	139.858	136.365	49.384	C.2	414	PHE417	0.500	
3225	   O	139.838	135.638	48.383	O.2	414	PHE417	-0.500	
3226	  CB	138.930	138.566	48.617	C.3	414	PHE417	-0.005	
3227	  CG	139.143	140.030	48.417	C.2	414	PHE417	-0.115	
3228	 CD1	139.806	140.504	47.285	C.2	414	PHE417	-0.115	
3229	 CD2	138.695	140.943	49.367	C.2	414	PHE417	-0.115	
3230	 CE1	140.034	141.873	47.110	C.2	414	PHE417	-0.115	
3231	 CE2	138.917	142.306	49.189	C.2	414	PHE417	-0.115	
3232	  CZ	139.591	142.764	48.062	C.2	414	PHE417	-0.115	
3233	   N	139.654	135.911	50.615	N.am	415	PHE418	-0.500	
3234	  CA	139.461	134.500	50.904	C.3	415	PHE418	0.140	
3235	   C	138.078	134.275	51.476	C.2	415	PHE418	0.500	
3236	   O	137.620	135.047	52.332	O.2	415	PHE418	-0.500	
3237	  CB	140.479	133.963	51.896	C.3	415	PHE418	-0.005	
3238	  CG	140.624	132.485	51.822	C.2	415	PHE418	-0.115	
3239	 CD1	139.784	131.653	52.549	C.2	415	PHE418	-0.115	
3240	 CD2	141.561	131.916	50.970	C.2	415	PHE418	-0.115	
3241	 CE1	139.906	130.285	52.451	C.2	415	PHE418	-0.115	
3242	 CE2	141.676	130.562	50.869	C.2	415	PHE418	-0.115	
3243	  CZ	140.844	129.746	51.610	C.2	415	PHE418	-0.115	
3244	   N	137.428	133.205	51.012	N.am	416	TYR419	-0.500	
3245	  CA	136.090	132.849	51.466	C.3	416	TYR419	0.140	
3246	   C	136.051	131.392	51.902	C.2	416	TYR419	0.500	
3247	   O	136.926	130.586	51.572	O.2	416	TYR419	-0.500	
3248	  CB	135.026	133.079	50.389	C.3	416	TYR419	-0.005	
3249	  CG	135.070	132.075	49.254	C.2	416	TYR419	-0.115	
3250	 CD1	135.698	132.394	48.053	C.2	416	TYR419	-0.115	
3251	 CD2	134.468	130.820	49.369	C.2	416	TYR419	-0.115	
3252	 CE1	135.741	131.490	47.000	C.2	416	TYR419	-0.115	
3253	 CE2	134.523	129.904	48.338	C.2	416	TYR419	-0.115	
3254	  CZ	135.162	130.249	47.151	C.2	416	TYR419	0.150	
3255	  OH	135.219	129.364	46.101	O.3	416	TYR419	-0.585	
3256	   N	134.965	131.058	52.592	N.am	417	TYR420	-0.500	
3257	  CA	134.751	129.735	53.167	C.3	417	TYR420	0.140	
3258	   C	133.279	129.427	52.946	C.2	417	TYR420	0.500	
3259	   O	132.422	129.927	53.685	O.2	417	TYR420	-0.500	
3260	  CB	135.088	129.729	54.644	C.3	417	TYR420	-0.005	
3261	  CG	135.115	128.371	55.287	C.2	417	TYR420	-0.115	
3262	 CD1	135.858	127.336	54.737	C.2	417	TYR420	-0.115	
3263	 CD2	134.422	128.129	56.464	C.2	417	TYR420	-0.115	
3264	 CE1	135.918	126.105	55.339	C.2	417	TYR420	-0.115	
3265	 CE2	134.471	126.909	57.072	C.2	417	TYR420	-0.115	
3266	  CZ	135.218	125.891	56.506	C.2	417	TYR420	0.150	
3267	  OH	135.261	124.650	57.108	O.3	417	TYR420	-0.585	
3268	   N	132.988	128.628	51.931	N.am	418	PHE421	-0.500	
3269	  CA	131.608	128.280	51.615	C.3	418	PHE421	0.140	
3270	   C	131.142	127.146	52.523	C.2	418	PHE421	0.500	
3271	   O	131.710	126.045	52.491	O.2	418	PHE421	-0.500	
3272	  CB	131.514	127.888	50.146	C.3	418	PHE421	-0.005	
3273	  CG	130.118	127.592	49.665	C.2	418	PHE421	-0.115	
3274	 CD1	129.315	128.600	49.166	C.2	418	PHE421	-0.115	
3275	 CD2	129.632	126.293	49.662	C.2	418	PHE421	-0.115	
3276	 CE1	128.029	128.322	48.698	C.2	418	PHE421	-0.115	
3277	 CE2	128.351	126.002	49.202	C.2	418	PHE421	-0.115	
3278	  CZ	127.549	127.012	48.720	C.2	418	PHE421	-0.115	
3279	   N	130.102	127.404	53.326	N.am	419	GLU422	-0.500	
3280	  CA	129.670	126.420	54.312	C.3	419	GLU422	0.140	
3281	   C	128.166	126.166	54.263	C.2	419	GLU422	0.500	
3282	   O	127.570	125.795	55.274	O.2	419	GLU422	-0.500	
3283	  CB	130.110	126.829	55.721	C.3	419	GLU422	-0.120	
3284	  CG	129.454	128.074	56.288	C.3	419	GLU422	-0.220	
3285	  CD	130.165	128.638	57.527	C.2	419	GLU422	0.700	
3286	 OE1	131.069	127.973	58.078	O.co2	419	GLU422	-0.800	
3287	 OE2	129.824	129.768	57.945	O.co2	419	GLU422	-0.800	
3288	   N	127.526	126.324	53.103	N.am	420	HIS423	-0.500	
3289	  CA	126.105	126.013	52.992	C.3	420	HIS423	0.140	
3290	   C	125.876	124.648	52.357	C.2	420	HIS423	0.500	
3291	   O	126.345	124.370	51.247	O.2	420	HIS423	-0.500	
3292	  CB	125.327	127.055	52.195	C.3	420	HIS423	-0.005	
3293	  CG	123.879	126.697	52.028	C.2	420	HIS423	0.015	
3294	 ND1	122.998	126.647	53.088	N.pl3	420	HIS423	-0.570	
3295	 CD2	123.174	126.314	50.937	C.2	420	HIS423	-0.015	
3296	 CE1	121.811	126.268	52.655	C.2	420	HIS423	0.295	
3297	 NE2	121.888	126.062	51.353	N.2	420	HIS423	-0.490	
3298	   N	125.120	123.815	53.057	N.am	421	ARG424	-0.500	
3299	  CA	124.637	122.559	52.511	C.3	421	ARG424	0.140	
3300	   C	123.271	122.779	51.875	C.2	421	ARG424	0.500	
3301	   O	122.338	123.206	52.555	O.2	421	ARG424	-0.500	
3302	  CB	124.535	121.516	53.610	C.3	421	ARG424	-0.120	
3303	  CG	123.496	120.500	53.313	C.3	421	ARG424	-0.050	
3304	  CD	123.815	119.189	53.957	C.3	421	ARG424	0.190	
3305	  NE	124.504	118.306	53.029	N.pl3	421	ARG424	-0.700	
3306	  CZ	123.913	117.333	52.340	C.cat	421	ARG424	0.640	
3307	 NH1	122.609	117.108	52.473	N.2	421	ARG424	-0.800	
3308	 NH2	124.642	116.575	51.532	N.2	421	ARG424	-0.800	
3309	   N	123.154	122.505	50.581	N.am	422	SER425	-0.500	
3310	  CA	121.905	122.789	49.890	C.3	422	SER425	0.140	
3311	   C	120.830	121.773	50.264	C.2	422	SER425	0.500	
3312	   O	121.125	120.627	50.619	O.2	422	SER425	-0.500	
3313	  CB	122.122	122.809	48.378	C.3	422	SER425	0.145	
3314	  OG	120.979	122.326	47.704	O.3	422	SER425	-0.683	
3315	   N	119.563	122.213	50.214	N.am	423	SER426	-0.500	
3316	  CA	118.442	121.346	50.572	C.3	423	SER426	0.140	
3317	   C	118.233	120.207	49.575	C.2	423	SER426	0.500	
3318	   O	117.892	119.101	49.983	O.2	423	SER426	-0.500	
3319	  CB	117.143	122.170	50.683	C.3	423	SER426	0.145	
3320	  OG	116.997	122.761	51.965	O.3	423	SER426	-0.683	
3321	   N	118.427	120.469	48.280	N.am	424	LYS427	-0.500	
3322	  CA	118.116	119.474	47.258	C.3	424	LYS427	0.140	
3323	   C	119.016	118.243	47.322	C.2	424	LYS427	0.500	
3324	   O	118.585	117.168	46.896	O.2	424	LYS427	-0.500	
3325	  CB	118.220	120.115	45.855	C.3	424	LYS427	-0.120	
3326	  CG	117.716	119.224	44.681	C.3	424	LYS427	-0.120	
3327	  CD	118.796	118.311	44.060	C.3	424	LYS427	-0.120	
3328	  CE	118.270	117.533	42.818	C.3	424	LYS427	0.190	
3329	  NZ	117.874	116.075	43.065	N.4	424	LYS427	-0.300	
3330	   N	120.211	118.352	47.883	N.am	425	LEU428	-0.500	
3331	  CA	121.330	117.512	47.472	C.3	425	LEU428	0.140	
3332	   C	120.967	116.023	47.449	C.2	425	LEU428	0.500	
3333	   O	120.304	115.522	48.367	O.2	425	LEU428	-0.500	
3334	  CB	122.518	117.758	48.400	C.3	425	LEU428	-0.120	
3335	  CG	123.184	119.078	48.042	C.3	425	LEU428	-0.060	
3336	 CD1	123.964	119.543	49.237	C.3	425	LEU428	-0.180	
3337	 CD2	124.080	118.904	46.827	C.3	425	LEU428	-0.180	
3338	   N	121.387	115.284	46.415	N.am	426	PRO429	-0.140	
3339	  CA	121.126	113.834	46.364	C.3	426	PRO429	0.010	
3340	   C	122.036	112.980	47.244	C.2	426	PRO429	0.500	
3341	   O	121.766	111.783	47.400	O.2	426	PRO429	-0.500	
3342	  CB	121.364	113.490	44.881	C.3	426	PRO429	-0.120	
3343	  CG	121.674	114.760	44.185	C.3	426	PRO429	-0.120	
3344	  CD	122.081	115.760	45.211	C.3	426	PRO429	-0.050	
3345	   N	123.112	113.524	47.778	N.am	427	TRP430	-0.500	
3346	  CA	124.045	112.824	48.644	C.3	427	TRP430	0.140	
3347	   C	123.626	112.952	50.107	C.2	427	TRP430	0.500	
3348	   O	123.003	113.947	50.497	O.2	427	TRP430	-0.500	
3349	  CB	125.439	113.397	48.482	C.3	427	TRP430	-0.120	
3350	  CG	125.981	113.427	47.093	C.2	427	TRP430	0.075	
3351	 CD1	125.859	114.437	46.193	C.2	427	TRP430	-0.115	
3352	 CD2	126.789	112.425	46.467	C.2	427	TRP430	-0.055	
3353	 NE1	126.522	114.120	45.033	N.pl3	427	TRP430	-0.570	
3354	 CE2	127.106	112.891	45.178	C.2	427	TRP430	0.130	
3355	 CE3	127.260	111.167	46.868	C.2	427	TRP430	-0.115	
3356	 CZ2	127.882	112.157	44.284	C.2	427	TRP430	-0.115	
3357	 CZ3	128.031	110.433	45.982	C.2	427	TRP430	-0.115	
3358	 CH2	128.334	110.928	44.700	C.2	427	TRP430	-0.115	
3359	   N	124.005	111.996	50.951	N.am	428	PRO431	-0.140	
3360	  CA	123.584	112.032	52.356	C.3	428	PRO431	0.010	
3361	   C	124.222	113.192	53.107	C.2	428	PRO431	0.500	
3362	   O	125.175	113.821	52.656	O.2	428	PRO431	-0.500	
3363	  CB	124.068	110.691	52.896	C.3	428	PRO431	-0.120	
3364	  CG	125.267	110.403	52.075	C.3	428	PRO431	-0.120	
3365	  CD	124.975	110.918	50.696	C.3	428	PRO431	-0.050	
3366	   N	123.690	113.447	54.306	N.am	429	GLU432	-0.500	
3367	  CA	124.074	114.633	55.059	C.3	429	GLU432	0.140	
3368	   C	125.460	114.514	55.678	C.2	429	GLU432	0.500	
3369	   O	126.115	115.539	55.904	O.2	429	GLU432	-0.500	
3370	  CB	123.048	114.926	56.145	C.3	429	GLU432	-0.120	
3371	  CG	121.826	115.620	55.609	C.3	429	GLU432	-0.220	
3372	  CD	120.815	115.917	56.693	C.2	429	GLU432	0.700	
3373	 OE1	119.594	115.913	56.396	O.co2	429	GLU432	-0.800	
3374	 OE2	121.252	116.155	57.842	O.co2	429	GLU432	-0.800	
3375	   N	125.938	113.298	55.951	N.am	430	TRP433	-0.500	
3376	  CA	127.253	113.203	56.572	C.3	430	TRP433	0.140	
3377	   C	128.346	113.725	55.665	C.2	430	TRP433	0.500	
3378	   O	129.460	113.955	56.148	O.2	430	TRP433	-0.500	
3379	  CB	127.586	111.756	56.998	C.3	430	TRP433	-0.120	
3380	  CG	127.823	110.757	55.881	C.2	430	TRP433	0.075	
3381	 CD1	126.933	109.828	55.425	C.2	430	TRP433	-0.115	
3382	 CD2	129.034	110.553	55.119	C.2	430	TRP433	-0.055	
3383	 NE1	127.500	109.068	54.424	N.pl3	430	TRP433	-0.570	
3384	 CE2	128.786	109.489	54.216	C.2	430	TRP433	0.130	
3385	 CE3	130.300	111.158	55.117	C.2	430	TRP433	-0.115	
3386	 CZ2	129.757	109.021	53.310	C.2	430	TRP433	-0.115	
3387	 CZ3	131.274	110.692	54.212	C.2	430	TRP433	-0.115	
3388	 CH2	130.991	109.637	53.318	C.2	430	TRP433	-0.115	
3389	   N	128.065	113.904	54.373	N.am	431	MET434	-0.500	
3390	  CA	129.077	114.368	53.435	C.3	431	MET434	0.140	
3391	   C	129.229	115.870	53.425	C.2	431	MET434	0.500	
3392	   O	130.243	116.360	52.915	O.2	431	MET434	-0.500	
3393	  CB	128.771	113.874	52.025	C.3	431	MET434	-0.120	
3394	  CG	129.110	112.399	51.859	C.3	431	MET434	0.047	
3395	  SD	128.478	111.714	50.337	S.3	431	MET434	-0.335	
3396	  CE	129.892	111.781	49.276	C.3	431	MET434	-0.013	
3397	   N	128.255	116.599	53.975	N.am	432	GLY435	-0.500	
3398	  CA	128.452	118.007	54.268	C.3	432	GLY435	0.080	
3399	   C	128.398	118.872	53.025	C.2	432	GLY435	0.500	
3400	   O	127.618	118.636	52.091	O.2	432	GLY435	-0.500	
3401	   N	129.257	119.888	53.015	N.am	433	VAL436	-0.500	
3402	  CA	129.315	120.909	51.972	C.3	433	VAL436	0.140	
3403	   C	130.421	120.478	51.004	C.2	433	VAL436	0.500	
3404	   O	131.617	120.709	51.236	O.2	433	VAL436	-0.500	
3405	  CB	129.561	122.287	52.590	C.3	433	VAL436	-0.060	
3406	 CG1	129.365	123.379	51.584	C.3	433	VAL436	-0.180	
3407	 CG2	128.624	122.492	53.773	C.3	433	VAL436	-0.180	
3408	   N	130.038	119.833	49.917	N.am	434	MET437	-0.500	
3409	  CA	130.984	118.986	49.217	C.3	434	MET437	0.140	
3410	   C	131.711	119.701	48.087	C.2	434	MET437	0.500	
3411	   O	131.276	120.729	47.555	O.2	434	MET437	-0.500	
3412	  CB	130.285	117.767	48.642	C.3	434	MET437	-0.120	
3413	  CG	129.465	116.976	49.642	C.3	434	MET437	0.047	
3414	  SD	128.504	115.762	48.729	S.3	434	MET437	-0.335	
3415	  CE	127.032	116.739	48.444	C.3	434	MET437	-0.013	
3416	   N	132.827	119.105	47.708	N.am	435	HIS438	-0.500	
3417	  CA	133.640	119.574	46.600	C.3	435	HIS438	0.140	
3418	   C	132.818	119.826	45.336	C.2	435	HIS438	0.500	
3419	   O	132.225	118.897	44.775	O.2	435	HIS438	-0.500	
3420	  CB	134.733	118.537	46.343	C.3	435	HIS438	-0.005	
3421	  CG	135.757	118.994	45.360	C.2	435	HIS438	0.015	
3422	 ND1	136.591	120.063	45.608	N.pl3	435	HIS438	-0.570	
3423	 CD2	136.081	118.537	44.128	C.2	435	HIS438	-0.015	
3424	 CE1	137.382	120.249	44.568	C.2	435	HIS438	0.295	
3425	 NE2	137.097	119.338	43.658	N.2	435	HIS438	-0.490	
3426	   N	132.789	121.092	44.893	N.am	436	GLY439	-0.500	
3427	  CA	132.143	121.522	43.659	C.3	436	GLY439	0.080	
3428	   C	130.711	122.034	43.793	C.2	436	GLY439	0.500	
3429	   O	130.093	122.380	42.781	O.2	436	GLY439	-0.500	
3430	   N	130.157	122.084	44.997	N.am	437	TYR440	-0.500	
3431	  CA	128.748	122.376	45.157	C.3	437	TYR440	0.140	
3432	   C	128.493	123.824	45.520	C.2	437	TYR440	0.500	
3433	   O	127.355	124.189	45.825	O.2	437	TYR440	-0.500	
3434	  CB	128.132	121.402	46.160	C.3	437	TYR440	-0.005	
3435	  CG	127.851	120.109	45.431	C.2	437	TYR440	-0.115	
3436	 CD1	128.763	119.074	45.437	C.2	437	TYR440	-0.115	
3437	 CD2	126.710	119.967	44.646	C.2	437	TYR440	-0.115	
3438	 CE1	128.514	117.909	44.728	C.2	437	TYR440	-0.115	
3439	 CE2	126.468	118.817	43.933	C.2	437	TYR440	-0.115	
3440	  CZ	127.369	117.793	43.977	C.2	437	TYR440	0.150	
3441	  OH	127.128	116.646	43.262	O.3	437	TYR440	-0.585	
3442	   N	129.524	124.664	45.451	N.am	438	GLU441	-0.500	
3443	  CA	129.325	126.106	45.387	C.3	438	GLU441	0.140	
3444	   C	129.193	126.589	43.958	C.2	438	GLU441	0.500	
3445	   O	128.717	127.705	43.735	O.2	438	GLU441	-0.500	
3446	  CB	130.492	126.844	46.051	C.3	438	GLU441	-0.120	
3447	  CG	131.693	127.017	45.130	C.3	438	GLU441	-0.220	
3448	  CD	132.399	125.689	44.829	C.2	438	GLU441	0.700	
3449	 OE1	132.054	124.665	45.488	O.co2	438	GLU441	-0.800	
3450	 OE2	133.288	125.672	43.928	O.co2	438	GLU441	-0.800	
3451	   N	129.603	125.770	42.994	N.am	439	ILE442	-0.500	
3452	  CA	129.614	126.205	41.604	C.3	439	ILE442	0.140	
3453	   C	128.236	126.698	41.179	C.2	439	ILE442	0.500	
3454	   O	128.105	127.760	40.551	O.2	439	ILE442	-0.500	
3455	  CB	130.115	125.066	40.706	C.3	439	ILE442	-0.060	
3456	 CG1	131.507	124.643	41.157	C.3	439	ILE442	-0.120	
3457	 CG2	130.096	125.472	39.261	C.3	439	ILE442	-0.180	
3458	 CD1	132.007	123.457	40.429	C.3	439	ILE442	-0.180	
3459	   N	127.179	125.952	41.524	N.am	440	GLU443	-0.500	
3460	  CA	125.853	126.387	41.096	C.3	440	GLU443	0.140	
3461	   C	125.505	127.742	41.688	C.2	440	GLU443	0.500	
3462	   O	124.788	128.531	41.060	O.2	440	GLU443	-0.500	
3463	  CB	124.790	125.360	41.467	C.3	440	GLU443	-0.120	
3464	  CG	125.031	124.665	42.790	C.3	440	GLU443	-0.220	
3465	  CD	124.186	123.413	42.942	C.2	440	GLU443	0.700	
3466	 OE1	122.942	123.555	42.983	O.co2	440	GLU443	-0.800	
3467	 OE2	124.763	122.298	43.013	O.co2	440	GLU443	-0.800	
3468	   N	126.022	128.046	42.880	N.am	441	PHE444	-0.500	
3469	  CA	125.679	129.314	43.502	C.3	441	PHE444	0.140	
3470	   C	126.387	130.449	42.800	C.2	441	PHE444	0.500	
3471	   O	125.789	131.499	42.550	O.2	441	PHE444	-0.500	
3472	  CB	126.002	129.269	44.989	C.3	441	PHE444	-0.005	
3473	  CG	124.964	128.530	45.784	C.2	441	PHE444	-0.115	
3474	 CD1	124.916	127.144	45.764	C.2	441	PHE444	-0.115	
3475	 CD2	123.983	129.213	46.488	C.2	441	PHE444	-0.115	
3476	 CE1	123.947	126.455	46.470	C.2	441	PHE444	-0.115	
3477	 CE2	123.008	128.531	47.189	C.2	441	PHE444	-0.115	
3478	  CZ	122.997	127.148	47.185	C.2	441	PHE444	-0.115	
3479	   N	127.639	130.218	42.409	N.am	442	VAL445	-0.500	
3480	  CA	128.393	131.200	41.632	C.3	442	VAL445	0.140	
3481	   C	127.707	131.486	40.303	C.2	442	VAL445	0.500	
3482	   O	127.729	132.621	39.803	O.2	442	VAL445	-0.500	
3483	  CB	129.818	130.687	41.403	C.3	442	VAL445	-0.060	
3484	 CG1	130.514	131.543	40.370	C.3	442	VAL445	-0.180	
3485	 CG2	130.575	130.623	42.728	C.3	442	VAL445	-0.180	
3486	   N	127.110	130.458	39.695	N.am	443	PHE446	-0.500	
3487	  CA	126.568	130.600	38.360	C.3	443	PHE446	0.140	
3488	   C	125.132	131.086	38.376	C.2	443	PHE446	0.500	
3489	   O	124.576	131.370	37.304	O.2	443	PHE446	-0.500	
3490	  CB	126.696	129.290	37.589	C.3	443	PHE446	-0.005	
3491	  CG	127.954	129.196	36.801	C.2	443	PHE446	-0.115	
3492	 CD1	129.080	128.567	37.344	C.2	443	PHE446	-0.115	
3493	 CD2	128.037	129.763	35.533	C.2	443	PHE446	-0.115	
3494	 CE1	130.292	128.514	36.622	C.2	443	PHE446	-0.115	
3495	 CE2	129.226	129.715	34.794	C.2	443	PHE446	-0.115	
3496	  CZ	130.369	129.098	35.337	C.2	443	PHE446	-0.115	
3497	   N	124.541	131.235	39.562	N.am	444	GLY447	-0.500	
3498	  CA	123.221	131.821	39.665	C.3	444	GLY447	0.080	
3499	   C	122.083	130.870	39.393	C.2	444	GLY447	0.500	
3500	   O	120.991	131.323	39.064	O.2	444	GLY447	-0.500	
3501	   N	122.310	129.562	39.496	N.am	445	LEU448	-0.500	
3502	  CA	121.216	128.613	39.317	C.3	445	LEU448	0.140	
3503	   C	120.119	128.773	40.362	C.2	445	LEU448	0.500	
3504	   O	118.934	128.703	39.987	O.2	445	LEU448	-0.500	
3505	  CB	121.757	127.181	39.316	C.3	445	LEU448	-0.120	
3506	  CG	122.201	126.544	37.996	C.3	445	LEU448	-0.060	
3507	 CD1	123.343	127.305	37.350	C.3	445	LEU448	-0.180	
3508	 CD2	122.631	125.136	38.274	C.3	445	LEU448	-0.180	
3509	   N	120.411	128.991	41.648	N.am	446	PRO449	-0.140	
3510	  CA	119.315	129.236	42.599	C.3	446	PRO449	0.010	
3511	   C	118.506	130.480	42.276	C.2	446	PRO449	0.500	
3512	   O	117.483	130.710	42.935	O.2	446	PRO449	-0.500	
3513	  CB	120.034	129.371	43.951	C.3	446	PRO449	-0.120	
3514	  CG	121.346	128.723	43.749	C.3	446	PRO449	-0.120	
3515	  CD	121.716	128.992	42.329	C.3	446	PRO449	-0.050	
3516	   N	118.928	131.295	41.304	N.am	447	LEU450	-0.500	
3517	  CA	118.117	132.454	40.936	C.3	447	LEU450	0.140	
3518	   C	116.829	132.018	40.244	C.2	447	LEU450	0.500	
3519	   O	115.743	132.511	40.573	O.2	447	LEU450	-0.500	
3520	  CB	118.912	133.431	40.062	C.3	447	LEU450	-0.120	
3521	  CG	120.071	134.094	40.808	C.3	447	LEU450	-0.060	
3522	 CD1	120.681	135.207	39.987	C.3	447	LEU450	-0.180	
3523	 CD2	119.621	134.596	42.167	C.3	447	LEU450	-0.180	
3524	   N	116.934	131.103	39.277	N.am	448	GLU451	-0.500	
3525	  CA	115.762	130.428	38.717	C.3	448	GLU451	0.140	
3526	   C	115.216	129.563	39.843	C.2	448	GLU451	0.500	
3527	   O	115.560	128.389	39.986	O.2	448	GLU451	-0.500	
3528	  CB	116.129	129.608	37.486	C.3	448	GLU451	-0.120	
3529	  CG	115.021	128.734	36.924	C.3	448	GLU451	-0.220	
3530	  CD	115.064	128.623	35.403	C.2	448	GLU451	0.700	
3531	 OE1	114.172	129.206	34.746	O.co2	448	GLU451	-0.800	
3532	 OE2	115.979	127.944	34.865	O.co2	448	GLU451	-0.800	
3533	   N	114.392	130.194	40.686	N.am	449	ARG452	-0.500	
3534	  CA	113.910	129.588	41.922	C.3	449	ARG452	0.140	
3535	   C	113.459	128.156	41.678	C.2	449	ARG452	0.500	
3536	   O	114.027	127.210	42.241	O.2	449	ARG452	-0.500	
3537	  CB	112.769	130.432	42.511	C.3	449	ARG452	-0.120	
3538	  CG	112.094	131.356	41.501	C.3	449	ARG452	-0.050	
3539	  CD	110.941	132.146	42.114	C.3	449	ARG452	0.190	
3540	  NE	110.739	133.417	41.414	N.pl3	449	ARG452	-0.700	
3541	  CZ	109.649	134.179	41.509	C.cat	449	ARG452	0.640	
3542	 NH1	108.627	133.811	42.277	N.2	449	ARG452	-0.800	
3543	 NH2	109.580	135.318	40.827	N.2	449	ARG452	-0.800	
3544	   N	112.461	127.994	40.796	N.am	450	ARG453	-0.500	
3545	  CA	112.005	126.701	40.251	C.3	450	ARG453	0.140	
3546	   C	111.777	125.735	41.414	C.2	450	ARG453	0.500	
3547	   O	111.240	126.146	42.451	O.2	450	ARG453	-0.500	
3548	  CB	112.975	126.211	39.170	C.3	450	ARG453	-0.120	
3549	  CG	114.328	125.664	39.656	C.3	450	ARG453	-0.050	
3550	  CD	115.348	125.442	38.530	C.3	450	ARG453	0.190	
3551	  NE	115.000	124.300	37.682	N.pl3	450	ARG453	-0.700	
3552	  CZ	114.152	124.338	36.657	C.cat	450	ARG453	0.640	
3553	 NH1	113.562	125.476	36.299	N.2	450	ARG453	-0.800	
3554	 NH2	113.910	123.226	35.974	N.2	450	ARG453	-0.800	
3555	   N	112.177	124.474	41.297	N.am	451	ASP454	-0.500	
3556	  CA	111.895	123.394	42.230	C.3	451	ASP454	0.140	
3557	   C	112.957	123.223	43.312	C.2	451	ASP454	0.500	
3558	   O	112.633	122.839	44.443	O.2	451	ASP454	-0.500	
3559	  CB	111.788	122.080	41.446	C.3	451	ASP454	-0.220	
3560	  CG	112.957	121.893	40.472	C.2	451	ASP454	0.700	
3561	 OD1	112.822	122.248	39.280	O.co2	451	ASP454	-0.800	
3562	 OD2	114.031	121.415	40.911	O.co2	451	ASP454	-0.800	
3563	   N	114.227	123.465	42.987	N.am	452	GLN455	-0.500	
3564	  CA	115.302	122.950	43.827	C.3	452	GLN455	0.140	
3565	   C	115.447	123.757	45.107	C.2	452	GLN455	0.500	
3566	   O	115.599	123.188	46.195	O.2	452	GLN455	-0.500	
3567	  CB	116.623	122.977	43.049	C.3	452	GLN455	-0.120	
3568	  CG	117.011	121.703	42.341	C.3	452	GLN455	-0.120	
3569	  CD	118.243	121.872	41.458	C.2	452	GLN455	0.500	
3570	 OE1	118.301	122.762	40.598	O.2	452	GLN455	-0.500	
3571	 NE2	119.249	121.031	41.684	N.pl3	452	GLN455	-0.760	
3572	   N	115.381	125.078	44.996	N.am	453	TYR456	-0.500	
3573	  CA	116.116	125.975	45.874	C.3	453	TYR456	0.140	
3574	   C	115.190	126.772	46.780	C.2	453	TYR456	0.500	
3575	   O	114.218	127.379	46.315	O.2	453	TYR456	-0.500	
3576	  CB	116.971	126.923	45.041	C.3	453	TYR456	-0.005	
3577	  CG	118.007	126.250	44.177	C.2	453	TYR456	-0.115	
3578	 CD1	117.886	126.257	42.797	C.2	453	TYR456	-0.115	
3579	 CD2	119.125	125.627	44.742	C.2	453	TYR456	-0.115	
3580	 CE1	118.843	125.662	41.996	C.2	453	TYR456	-0.115	
3581	 CE2	120.089	125.027	43.951	C.2	453	TYR456	-0.115	
3582	  CZ	119.946	125.046	42.574	C.2	453	TYR456	0.150	
3583	  OH	120.894	124.458	41.757	O.3	453	TYR456	-0.585	
3584	   N	115.518	126.787	48.069	N.am	454	THR457	-0.500	
3585	  CA	114.853	127.650	49.027	C.3	454	THR457	0.140	
3586	   C	115.107	129.115	48.684	C.2	454	THR457	0.500	
3587	   O	116.077	129.468	48.007	O.2	454	THR457	-0.500	
3588	  CB	115.339	127.344	50.445	C.3	454	THR457	0.205	
3589	 OG1	116.661	127.867	50.625	O.3	454	THR457	-0.683	
3590	 CG2	115.369	125.850	50.696	C.3	454	THR457	-0.180	
3591	   N	114.217	129.984	49.154	N.am	455	LYS458	-0.500	
3592	  CA	114.426	131.401	48.894	C.3	455	LYS458	0.140	
3593	   C	115.687	131.895	49.590	C.2	455	LYS458	0.500	
3594	   O	116.332	132.842	49.118	O.2	455	LYS458	-0.500	
3595	  CB	113.196	132.214	49.324	C.3	455	LYS458	-0.120	
3596	  CG	112.083	132.336	48.233	C.3	455	LYS458	-0.120	
3597	  CD	111.947	131.074	47.334	C.3	455	LYS458	-0.120	
3598	  CE	111.087	129.998	47.987	C.3	455	LYS458	0.190	
3599	  NZ	111.126	128.761	47.177	N.4	455	LYS458	-0.300	
3600	   N	116.059	131.259	50.700	N.am	456	ALA459	-0.500	
3601	  CA	117.314	131.612	51.341	C.3	456	ALA459	0.140	
3602	   C	118.486	131.298	50.417	C.2	456	ALA459	0.500	
3603	   O	119.444	132.071	50.331	O.2	456	ALA459	-0.500	
3604	  CB	117.431	130.874	52.675	C.3	456	ALA459	-0.180	
3605	   N	118.397	130.182	49.685	N.am	457	GLU460	-0.500	
3606	  CA	119.417	129.857	48.702	C.3	457	GLU460	0.140	
3607	   C	119.416	130.853	47.553	C.2	457	GLU460	0.500	
3608	   O	120.483	131.273	47.092	O.2	457	GLU460	-0.500	
3609	  CB	119.219	128.425	48.208	C.3	457	GLU460	-0.120	
3610	  CG	119.679	127.436	49.270	C.3	457	GLU460	-0.220	
3611	  CD	119.320	125.985	48.996	C.2	457	GLU460	0.700	
3612	 OE1	118.380	125.715	48.201	O.co2	457	GLU460	-0.800	
3613	 OE2	119.984	125.117	49.619	O.co2	457	GLU460	-0.800	
3614	   N	118.236	131.260	47.087	N.am	458	GLU461	-0.500	
3615	  CA	118.182	132.289	46.057	C.3	458	GLU461	0.140	
3616	   C	118.923	133.542	46.492	C.2	458	GLU461	0.500	
3617	   O	119.608	134.177	45.684	O.2	458	GLU461	-0.500	
3618	  CB	116.742	132.636	45.724	C.3	458	GLU461	-0.120	
3619	  CG	116.631	133.726	44.667	C.3	458	GLU461	-0.220	
3620	  CD	115.341	134.527	44.771	C.2	458	GLU461	0.700	
3621	 OE1	114.894	135.090	43.742	O.co2	458	GLU461	-0.800	
3622	 OE2	114.785	134.592	45.889	O.co2	458	GLU461	-0.800	
3623	   N	118.809	133.911	47.765	N.am	459	ILE462	-0.500	
3624	  CA	119.399	135.174	48.196	C.3	459	ILE462	0.140	
3625	   C	120.915	135.049	48.280	C.2	459	ILE462	0.500	
3626	   O	121.648	135.904	47.766	O.2	459	ILE462	-0.500	
3627	  CB	118.780	135.639	49.529	C.3	459	ILE462	-0.060	
3628	 CG1	117.284	135.887	49.351	C.3	459	ILE462	-0.120	
3629	 CG2	119.440	136.932	50.033	C.3	459	ILE462	-0.180	
3630	 CD1	116.553	136.027	50.656	C.3	459	ILE462	-0.180	
3631	   N	121.400	133.981	48.927	N.am	460	LEU463	-0.500	
3632	  CA	122.834	133.716	48.980	C.3	460	LEU463	0.140	
3633	   C	123.431	133.741	47.580	C.2	460	LEU463	0.500	
3634	   O	124.460	134.387	47.338	O.2	460	LEU463	-0.500	
3635	  CB	123.110	132.369	49.662	C.3	460	LEU463	-0.120	
3636	  CG	124.564	131.892	49.846	C.3	460	LEU463	-0.060	
3637	 CD1	125.505	132.953	50.415	C.3	460	LEU463	-0.180	
3638	 CD2	124.644	130.655	50.732	C.3	460	LEU463	-0.180	
3639	   N	122.768	133.081	46.632	N.am	461	SER464	-0.500	
3640	  CA	123.302	133.049	45.279	C.3	461	SER464	0.140	
3641	   C	123.332	134.445	44.679	C.2	461	SER464	0.500	
3642	   O	124.295	134.825	44.001	O.2	461	SER464	-0.500	
3643	  CB	122.482	132.124	44.408	C.3	461	SER464	0.145	
3644	  OG	123.082	132.036	43.137	O.3	461	SER464	-0.683	
3645	   N	122.275	135.221	44.909	N.am	462	ARG465	-0.500	
3646	  CA	122.212	136.561	44.349	C.3	462	ARG465	0.140	
3647	   C	123.370	137.393	44.852	C.2	462	ARG465	0.500	
3648	   O	123.928	138.205	44.109	O.2	462	ARG465	-0.500	
3649	  CB	120.880	137.227	44.710	C.3	462	ARG465	-0.120	
3650	  CG	120.727	138.669	44.178	C.3	462	ARG465	-0.050	
3651	  CD	120.524	138.684	42.657	C.3	462	ARG465	0.190	
3652	  NE	120.665	140.005	42.027	N.pl3	462	ARG465	-0.700	
3653	  CZ	121.828	140.516	41.615	C.cat	462	ARG465	0.640	
3654	 NH1	122.954	139.822	41.789	N.2	462	ARG465	-0.800	
3655	 NH2	121.875	141.719	41.036	N.2	462	ARG465	-0.800	
3656	   N	123.748	137.191	46.113	N.am	463	SER466	-0.500	
3657	  CA	124.796	137.999	46.720	C.3	463	SER466	0.140	
3658	   C	126.163	137.582	46.195	C.2	463	SER466	0.500	
3659	   O	126.972	138.429	45.787	O.2	463	SER466	-0.500	
3660	  CB	124.724	137.867	48.238	C.3	463	SER466	0.145	
3661	  OG	125.562	138.809	48.868	O.3	463	SER466	-0.683	
3662	   N	126.429	136.271	46.192	N.am	464	ILE467	-0.500	
3663	  CA	127.671	135.734	45.642	C.3	464	ILE467	0.140	
3664	   C	127.865	136.196	44.206	C.2	464	ILE467	0.500	
3665	   O	128.958	136.629	43.808	O.2	464	ILE467	-0.500	
3666	  CB	127.657	134.199	45.730	C.3	464	ILE467	-0.060	
3667	 CG1	128.028	133.757	47.144	C.3	464	ILE467	-0.120	
3668	 CG2	128.587	133.599	44.704	C.3	464	ILE467	-0.180	
3669	 CD1	127.665	132.367	47.438	C.3	464	ILE467	-0.180	
3670	   N	126.799	136.122	43.408	N.am	465	VAL468	-0.500	
3671	  CA	126.882	136.567	42.021	C.3	465	VAL468	0.140	
3672	   C	127.297	138.031	41.952	C.2	465	VAL468	0.500	
3673	   O	128.113	138.428	41.116	O.2	465	VAL468	-0.500	
3674	  CB	125.539	136.311	41.315	C.3	465	VAL468	-0.060	
3675	 CG1	125.370	137.201	40.108	C.3	465	VAL468	-0.180	
3676	 CG2	125.459	134.854	40.921	C.3	465	VAL468	-0.180	
3677	   N	126.769	138.850	42.846	N.am	466	LYS469	-0.500	
3678	  CA	127.156	140.252	42.852	C.3	466	LYS469	0.140	
3679	   C	128.614	140.409	43.287	C.2	466	LYS469	0.500	
3680	   O	129.389	141.154	42.660	O.2	466	LYS469	-0.500	
3681	  CB	126.190	141.026	43.763	C.3	466	LYS469	-0.120	
3682	  CG	126.536	142.482	44.023	C.3	466	LYS469	-0.120	
3683	  CD	126.585	143.266	42.742	C.3	466	LYS469	-0.120	
3684	  CE	125.203	143.439	42.173	C.3	466	LYS469	0.190	
3685	  NZ	125.302	144.126	40.880	N.4	466	LYS469	-0.300	
3686	   N	129.020	139.703	44.349	N.am	467	ARG470	-0.500	
3687	  CA	130.403	139.833	44.801	C.3	467	ARG470	0.140	
3688	   C	131.388	139.387	43.720	C.2	467	ARG470	0.500	
3689	   O	132.390	140.063	43.474	O.2	467	ARG470	-0.500	
3690	  CB	130.612	139.044	46.089	C.3	467	ARG470	-0.120	
3691	  CG	129.709	139.454	47.247	C.3	467	ARG470	-0.050	
3692	  CD	130.020	138.597	48.464	C.3	467	ARG470	0.190	
3693	  NE	129.378	139.056	49.690	N.pl3	467	ARG470	-0.700	
3694	  CZ	129.798	140.068	50.451	C.cat	467	ARG470	0.640	
3695	 NH1	129.128	140.379	51.558	N.2	467	ARG470	-0.800	
3696	 NH2	130.880	140.767	50.117	N.2	467	ARG470	-0.800	
3697	   N	131.106	138.262	43.049	N.am	468	TRP471	-0.500	
3698	  CA	131.947	137.815	41.937	C.3	468	TRP471	0.140	
3699	   C	132.019	138.860	40.831	C.2	468	TRP471	0.500	
3700	   O	133.106	139.143	40.297	O.2	468	TRP471	-0.500	
3701	  CB	131.420	136.487	41.374	C.3	468	TRP471	-0.120	
3702	  CG	132.094	135.229	41.975	C.2	468	TRP471	0.075	
3703	 CD1	132.673	134.205	41.282	C.2	468	TRP471	-0.115	
3704	 CD2	132.255	134.902	43.370	C.2	468	TRP471	-0.055	
3705	 NE1	133.175	133.262	42.151	N.pl3	468	TRP471	-0.570	
3706	 CE2	132.934	133.668	43.437	C.2	468	TRP471	0.130	
3707	 CE3	131.884	135.524	44.559	C.2	468	TRP471	-0.115	
3708	 CZ2	133.247	133.047	44.648	C.2	468	TRP471	-0.115	
3709	 CZ3	132.198	134.903	45.766	C.2	468	TRP471	-0.115	
3710	 CH2	132.874	133.686	45.800	C.2	468	TRP471	-0.115	
3711	   N	130.864	139.429	40.455	N.am	469	ALA472	-0.500	
3712	  CA	130.851	140.397	39.365	C.3	469	ALA472	0.140	
3713	   C	131.593	141.658	39.765	C.2	469	ALA472	0.500	
3714	   O	132.389	142.201	38.986	O.2	469	ALA472	-0.500	
3715	  CB	129.418	140.721	38.964	C.3	469	ALA472	-0.180	
3716	   N	131.375	142.120	40.993	N.am	470	ASN473	-0.500	
3717	  CA	132.105	143.295	41.424	C.3	470	ASN473	0.140	
3718	   C	133.596	143.015	41.438	C.2	470	ASN473	0.500	
3719	   O	134.395	143.856	41.012	O.2	470	ASN473	-0.500	
3720	  CB	131.594	143.767	42.782	C.3	470	ASN473	-0.120	
3721	  CG	130.352	144.643	42.646	C.2	470	ASN473	0.500	
3722	 OD1	130.142	145.261	41.609	O.2	470	ASN473	-0.500	
3723	 ND2	129.533	144.689	43.683	N.pl3	470	ASN473	-0.760	
3724	   N	133.990	141.817	41.870	N.am	471	PHE474	-0.500	
3725	  CA	135.395	141.477	41.775	C.3	471	PHE474	0.140	
3726	   C	135.878	141.539	40.335	C.2	471	PHE474	0.500	
3727	   O	136.946	142.091	40.061	O.2	471	PHE474	-0.500	
3728	  CB	135.676	140.105	42.346	C.3	471	PHE474	-0.005	
3729	  CG	137.120	139.753	42.289	C.2	471	PHE474	-0.115	
3730	 CD1	138.025	140.379	43.129	C.2	471	PHE474	-0.115	
3731	 CD2	137.590	138.852	41.356	C.2	471	PHE474	-0.115	
3732	 CE1	139.375	140.069	43.065	C.2	471	PHE474	-0.115	
3733	 CE2	138.943	138.546	41.287	C.2	471	PHE474	-0.115	
3734	  CZ	139.833	139.148	42.142	C.2	471	PHE474	-0.115	
3735	   N	135.105	141.003	39.396	N.am	472	ALA475	-0.500	
3736	  CA	135.553	141.018	38.007	C.3	472	ALA475	0.140	
3737	   C	135.656	142.442	37.487	C.2	472	ALA475	0.500	
3738	   O	136.679	142.832	36.916	O.2	472	ALA475	-0.500	
3739	  CB	134.606	140.207	37.131	C.3	472	ALA475	-0.180	
3740	   N	134.604	143.239	37.693	N.am	473	LYS476	-0.500	
3741	  CA	134.579	144.582	37.117	C.3	473	LYS476	0.140	
3742	   C	135.520	145.529	37.854	C.2	473	LYS476	0.500	
3743	   O	136.144	146.399	37.240	O.2	473	LYS476	-0.500	
3744	  CB	133.164	145.147	37.142	C.3	473	LYS476	-0.120	
3745	  CG	132.069	144.303	36.472	C.3	473	LYS476	-0.120	
3746	  CD	130.740	145.066	36.537	C.3	473	LYS476	-0.120	
3747	  CE	129.665	144.389	35.724	C.3	473	LYS476	0.190	
3748	  NZ	128.399	144.213	36.528	N.4	473	LYS476	-0.300	
3749	   N	135.634	145.391	39.167	N.am	474	TYR477	-0.500	
3750	  CA	136.281	146.426	39.962	C.3	474	TYR477	0.140	
3751	   C	137.401	145.927	40.865	C.2	474	TYR477	0.500	
3752	   O	137.938	146.720	41.638	O.2	474	TYR477	-0.500	
3753	  CB	135.232	147.145	40.827	C.3	474	TYR477	-0.005	
3754	  CG	133.980	147.499	40.064	C.2	474	TYR477	-0.115	
3755	 CD1	132.721	147.116	40.520	C.2	474	TYR477	-0.115	
3756	 CD2	134.058	148.231	38.890	C.2	474	TYR477	-0.115	
3757	 CE1	131.565	147.452	39.809	C.2	474	TYR477	-0.115	
3758	 CE2	132.928	148.568	38.180	C.2	474	TYR477	-0.115	
3759	  CZ	131.681	148.183	38.633	C.2	474	TYR477	0.150	
3760	  OH	130.577	148.547	37.886	O.3	474	TYR477	-0.585	
3761	   N	137.755	144.650	40.821	N.am	475	GLY478	-0.500	
3762	  CA	138.779	144.188	41.734	C.3	475	GLY478	0.080	
3763	   C	138.395	144.192	43.201	C.2	475	GLY478	0.500	
3764	   O	139.273	144.071	44.057	O.2	475	GLY478	-0.500	
3765	   N	137.108	144.312	43.527	N.am	476	ASN479	-0.500	
3766	  CA	136.743	144.376	44.936	C.3	476	ASN479	0.140	
3767	   C	135.399	143.685	45.161	C.2	476	ASN479	0.500	
3768	   O	134.360	144.204	44.739	O.2	476	ASN479	-0.500	
3769	  CB	136.719	145.836	45.381	C.3	476	ASN479	-0.120	
3770	  CG	136.785	145.994	46.879	C.2	476	ASN479	0.500	
3771	 OD1	136.676	145.024	47.621	O.2	476	ASN479	-0.500	
3772	 ND2	136.954	147.232	47.335	N.pl3	476	ASN479	-0.760	
3773	   N	135.373	142.497	45.835	N.am	477	PRO480	-0.140	
3774	  CA	134.182	141.640	45.852	C.3	477	PRO480	0.010	
3775	   C	133.167	142.008	46.934	C.2	477	PRO480	0.500	
3776	   O	132.742	141.159	47.737	O.2	477	PRO480	-0.500	
3777	  CB	134.776	140.252	46.109	C.3	477	PRO480	-0.120	
3778	  CG	135.869	140.541	47.056	C.3	477	PRO480	-0.120	
3779	  CD	136.475	141.874	46.590	C.3	477	PRO480	-0.050	
3780	   N	132.749	143.264	46.953	N.am	478	GLN481	-0.500	
3781	  CA	131.773	143.745	47.924	C.3	478	GLN481	0.140	
3782	   C	130.368	143.766	47.314	C.2	478	GLN481	0.500	
3783	   O	130.201	143.904	46.098	O.2	478	GLN481	-0.500	
3784	  CB	132.141	145.154	48.422	C.3	478	GLN481	-0.120	
3785	  CG	133.619	145.374	48.754	C.3	478	GLN481	-0.120	
3786	  CD	134.082	144.527	49.931	C.2	478	GLN481	0.500	
3787	 OE1	133.284	144.116	50.784	O.2	478	GLN481	-0.500	
3788	 NE2	135.381	144.246	49.972	N.pl3	478	GLN481	-0.760	
3789	   N	129.358	143.614	48.179	N.am	479	GLU482	-0.500	
3790	  CA	127.958	143.928	47.866	C.3	479	GLU482	0.140	
3791	   C	127.620	145.166	48.669	C.2	479	GLU482	0.500	
3792	   O	127.469	145.088	49.891	O.2	479	GLU482	-0.500	
3793	  CB	127.006	142.796	48.231	C.3	479	GLU482	-0.120	
3794	  CG	125.629	142.882	47.582	C.3	479	GLU482	-0.220	
3795	  CD	124.815	144.082	48.056	C.2	479	GLU482	0.700	
3796	 OE1	124.432	144.930	47.213	O.co2	479	GLU482	-0.800	
3797	 OE2	124.569	144.178	49.278	O.co2	479	GLU482	-0.800	
3798	   N	127.489	146.296	47.984	N.am	480	THR483	-0.500	
3799	  CA	127.493	147.589	48.648	C.3	480	THR483	0.140	
3800	   C	126.101	148.091	49.017	C.2	480	THR483	0.500	
3801	   O	125.989	149.055	49.781	O.2	480	THR483	-0.500	
3802	  CB	128.189	148.622	47.752	C.3	480	THR483	0.205	
3803	 OG1	127.477	148.744	46.516	O.3	480	THR483	-0.683	
3804	 CG2	129.581	148.179	47.435	C.3	480	THR483	-0.180	
3805	   N	125.042	147.458	48.526	N.am	481	GLN484	-0.500	
3806	  CA	123.719	148.060	48.583	C.3	481	GLN484	0.140	
3807	   C	122.839	147.541	49.707	C.2	481	GLN484	0.500	
3808	   O	122.076	148.313	50.292	O.2	481	GLN484	-0.500	
3809	  CB	123.002	147.842	47.257	C.3	481	GLN484	-0.120	
3810	  CG	123.783	148.351	46.081	C.3	481	GLN484	-0.120	
3811	  CD	122.954	148.362	44.821	C.2	481	GLN484	0.500	
3812	 OE1	122.713	149.422	44.237	O.2	481	GLN484	-0.500	
3813	 NE2	122.489	147.176	44.398	N.pl3	481	GLN484	-0.760	
3814	   N	122.895	146.255	50.021	N.am	482	ASN485	-0.500	
3815	  CA	121.911	145.649	50.915	C.3	482	ASN485	0.140	
3816	   C	122.470	145.436	52.319	C.2	482	ASN485	0.500	
3817	   O	122.214	144.406	52.955	O.2	482	ASN485	-0.500	
3818	  CB	121.399	144.350	50.296	C.3	482	ASN485	-0.120	
3819	  CG	120.464	144.598	49.106	C.2	482	ASN485	0.500	
3820	 OD1	120.244	145.744	48.704	O.2	482	ASN485	-0.500	
3821	 ND2	119.913	143.525	48.541	N.pl3	482	ASN485	-0.367	
3822	   N	123.235	146.417	52.816	N.am	483	GLN486	-0.500	
3823	  CA	123.801	146.411	54.172	C.3	483	GLN486	0.140	
3824	   C	124.476	145.076	54.486	C.2	483	GLN486	0.500	
3825	   O	124.191	144.426	55.496	O.2	483	GLN486	-0.500	
3826	   N	125.359	144.654	53.582	N.am	484	SER487	-0.500	
3827	  CA	126.078	143.393	53.717	C.3	484	SER487	0.140	
3828	   C	127.357	143.608	54.510	C.2	484	SER487	0.500	
3829	   O	127.939	144.699	54.489	O.2	484	SER487	-0.500	
3830	  CB	126.425	142.802	52.348	C.3	484	SER487	0.145	
3831	  OG	125.304	142.788	51.486	O.3	484	SER487	-0.683	
3832	   N	127.791	142.557	55.216	N.am	485	THR488	-0.500	
3833	  CA	129.058	142.639	55.933	C.3	485	THR488	0.140	
3834	   C	130.178	142.759	54.909	C.2	485	THR488	0.500	
3835	   O	130.164	142.073	53.882	O.2	485	THR488	-0.500	
3836	  CB	129.281	141.424	56.837	C.3	485	THR488	0.205	
3837	 OG1	129.933	140.388	56.105	O.3	485	THR488	-0.683	
3838	 CG2	127.969	140.885	57.373	C.3	485	THR488	-0.180	
3839	   N	131.107	143.682	55.156	N.am	486	SER489	-0.500	
3840	  CA	132.153	143.955	54.186	C.3	486	SER489	0.140	
3841	   C	133.151	142.807	54.175	C.2	486	SER489	0.500	
3842	   O	133.315	142.092	55.166	O.2	486	SER489	-0.500	
3843	  CB	132.837	145.281	54.503	C.3	486	SER489	0.145	
3844	  OG	133.635	145.715	53.410	O.3	486	SER489	-0.683	
3845	   N	133.790	142.600	53.025	N.am	487	TRP490	-0.500	
3846	  CA	134.700	141.472	52.872	C.3	487	TRP490	0.140	
3847	   C	136.125	141.984	52.984	C.2	487	TRP490	0.500	
3848	   O	136.585	142.687	52.077	O.2	487	TRP490	-0.500	
3849	  CB	134.477	140.784	51.528	C.3	487	TRP490	-0.120	
3850	  CG	135.243	139.509	51.311	C.2	487	TRP490	0.075	
3851	 CD1	136.353	139.060	51.991	C.2	487	TRP490	-0.115	
3852	 CD2	134.944	138.509	50.332	C.2	487	TRP490	-0.055	
3853	 NE1	136.756	137.831	51.487	N.pl3	487	TRP490	-0.570	
3854	 CE2	135.909	137.478	50.467	C.2	487	TRP490	0.130	
3855	 CE3	133.953	138.385	49.349	C.2	487	TRP490	-0.115	
3856	 CZ2	135.909	136.357	49.651	C.2	487	TRP490	-0.115	
3857	 CZ3	133.954	137.267	48.546	C.2	487	TRP490	-0.115	
3858	 CH2	134.928	136.265	48.700	C.2	487	TRP490	-0.115	
3859	   N	136.852	141.685	54.055	N.am	488	PRO491	-0.140	
3860	  CA	138.167	142.293	54.237	C.3	488	PRO491	0.010	
3861	   C	139.197	141.644	53.337	C.2	488	PRO491	0.500	
3862	   O	139.074	140.471	52.978	O.2	488	PRO491	-0.500	
3863	  CB	138.472	142.018	55.710	C.3	488	PRO491	-0.120	
3864	  CG	137.818	140.751	55.976	C.3	488	PRO491	-0.120	
3865	  CD	136.534	140.767	55.158	C.3	488	PRO491	-0.050	
3866	   N	140.226	142.416	52.963	N.am	489	VAL492	-0.500	
3867	  CA	141.315	141.812	52.212	C.3	489	VAL492	0.140	
3868	   C	142.102	140.894	53.134	C.2	489	VAL492	0.500	
3869	   O	142.291	141.180	54.328	O.2	489	VAL492	-0.500	
3870	  CB	142.227	142.869	51.554	C.3	489	VAL492	-0.060	
3871	 CG1	141.411	143.960	50.916	C.3	489	VAL492	-0.180	
3872	 CG2	143.236	143.426	52.519	C.3	489	VAL492	-0.180	
3873	   N	142.541	139.768	52.583	N.am	490	PHE493	-0.500	
3874	  CA	143.348	138.791	53.306	C.3	490	PHE493	0.140	
3875	   C	144.804	139.250	53.308	C.2	490	PHE493	0.500	
3876	   O	145.403	139.411	52.245	O.2	490	PHE493	-0.500	
3877	  CB	143.186	137.430	52.629	C.3	490	PHE493	-0.005	
3878	  CG	143.871	136.276	53.326	C.2	490	PHE493	-0.115	
3879	 CD1	145.234	136.040	53.164	C.2	490	PHE493	-0.115	
3880	 CD2	143.135	135.378	54.078	C.2	490	PHE493	-0.115	
3881	 CE1	145.854	134.939	53.775	C.2	490	PHE493	-0.115	
3882	 CE2	143.745	134.272	54.681	C.2	490	PHE493	-0.115	
3883	  CZ	145.107	134.066	54.533	C.2	490	PHE493	-0.115	
3884	   N	145.364	139.492	54.491	N.am	491	LYS494	-0.500	
3885	  CA	146.760	139.864	54.626	C.3	491	LYS494	0.140	
3886	   C	147.490	138.802	55.447	C.2	491	LYS494	0.500	
3887	   O	146.880	138.095	56.254	O.2	491	LYS494	-0.500	
3888	  CB	146.909	141.265	55.270	C.3	491	LYS494	-0.120	
3889	  CG	148.361	141.802	55.209	C.3	491	LYS494	-0.120	
3890	  CD	148.928	142.232	56.576	C.3	491	LYS494	-0.120	
3891	  CE	150.462	142.232	56.586	C.3	491	LYS494	0.190	
3892	  NZ	151.041	143.470	55.993	N.4	491	LYS494	-0.300	
3893	   N	148.811	138.705	55.236	N.am	492	SER495	-0.500	
3894	  CA	149.585	137.579	55.767	C.3	492	SER495	0.140	
3895	   C	149.484	137.498	57.285	C.2	492	SER495	0.500	
3896	   O	149.664	136.418	57.860	O.2	492	SER495	-0.500	
3897	  CB	151.063	137.702	55.353	C.3	492	SER495	0.145	
3898	  OG	151.197	138.251	54.042	O.3	492	SER495	-0.683	
3899	   N	149.189	138.622	57.936	N.am	493	THR496	-0.500	
3900	  CA	149.146	138.681	59.386	C.3	493	THR496	0.140	
3901	   C	147.855	138.102	59.942	C.2	493	THR496	0.500	
3902	   O	147.841	136.986	60.470	O.2	493	THR496	-0.500	
3903	  CB	149.278	140.125	59.879	C.3	493	THR496	0.205	
3904	 OG1	150.492	140.718	59.381	O.3	493	THR496	-0.683	
3905	 CG2	149.245	140.140	61.406	C.3	493	THR496	-0.180	
3906	   N	146.777	138.889	59.839	N.am	494	GLU497	-0.500	
3907	  CA	145.518	138.563	60.506	C.3	494	GLU497	0.140	
3908	   C	144.731	137.503	59.759	C.2	494	GLU497	0.500	
3909	   O	143.935	136.789	60.380	O.2	494	GLU497	-0.500	
3910	  CB	144.678	139.822	60.698	C.3	494	GLU497	-0.120	
3911	  CG	145.497	141.042	61.118	C.3	494	GLU497	-0.220	
3912	  CD	145.871	141.933	59.946	C.2	494	GLU497	0.700	
3913	 OE1	147.031	142.440	59.894	O.co2	494	GLU497	-0.800	
3914	 OE2	144.973	142.119	59.084	O.co2	494	GLU497	-0.800	
3915	   N	144.954	137.353	58.448	N.am	495	GLN498	-0.500	
3916	  CA	144.429	136.204	57.711	C.3	495	GLN498	0.140	
3917	   C	142.913	136.122	57.838	C.2	495	GLN498	0.500	
3918	   O	142.346	135.056	58.113	O.2	495	GLN498	-0.500	
3919	  CB	145.059	134.900	58.194	C.3	495	GLN498	-0.120	
3920	  CG	146.488	134.671	57.813	C.3	495	GLN498	-0.120	
3921	  CD	147.160	133.663	58.746	C.2	495	GLN498	0.500	
3922	 OE1	147.944	134.045	59.609	O.2	495	GLN498	-0.500	
3923	 NE2	146.847	132.377	58.579	N.pl3	495	GLN498	-0.760	
3924	   N	142.266	137.273	57.700	N.am	496	LYS499	-0.500	
3925	  CA	140.820	137.348	57.759	C.3	496	LYS499	0.140	
3926	   C	140.204	136.731	56.516	C.2	496	LYS499	0.500	
3927	   O	140.719	136.889	55.409	O.2	496	LYS499	-0.500	
3928	  CB	140.382	138.804	57.882	C.3	496	LYS499	-0.120	
3929	  CG	140.946	139.513	59.082	C.3	496	LYS499	-0.120	
3930	  CD	140.246	140.814	59.282	C.3	496	LYS499	-0.120	
3931	  CE	141.001	141.721	60.241	C.3	496	LYS499	0.190	
3932	  NZ	140.426	143.105	60.191	N.4	496	LYS499	-0.300	
3933	   N	139.092	136.029	56.706	N.am	497	TYR500	-0.500	
3934	  CA	138.368	135.409	55.607	C.3	497	TYR500	0.140	
3935	   C	136.882	135.568	55.870	C.2	497	TYR500	0.500	
3936	   O	136.463	135.866	56.991	O.2	497	TYR500	-0.500	
3937	  CB	138.731	133.929	55.439	C.3	497	TYR500	-0.005	
3938	  CG	138.292	133.033	56.574	C.2	497	TYR500	-0.115	
3939	 CD1	139.068	132.884	57.708	C.2	497	TYR500	-0.115	
3940	 CD2	137.102	132.319	56.500	C.2	497	TYR500	-0.115	
3941	 CE1	138.684	132.060	58.733	C.2	497	TYR500	-0.115	
3942	 CE2	136.704	131.488	57.522	C.2	497	TYR500	-0.115	
3943	  CZ	137.502	131.364	58.633	C.2	497	TYR500	0.150	
3944	  OH	137.094	130.541	59.652	O.3	497	TYR500	-0.585	
3945	   N	136.086	135.371	54.825	N.am	498	LEU501	-0.500	
3946	  CA	134.640	135.542	54.899	C.3	498	LEU501	0.140	
3947	   C	133.929	134.199	54.730	C.2	498	LEU501	0.500	
3948	   O	134.294	133.393	53.866	O.2	498	LEU501	-0.500	
3949	  CB	134.166	136.531	53.829	C.3	498	LEU501	-0.120	
3950	  CG	132.667	136.788	53.681	C.3	498	LEU501	-0.060	
3951	 CD1	132.179	137.575	54.860	C.3	498	LEU501	-0.180	
3952	 CD2	132.370	137.552	52.407	C.3	498	LEU501	-0.180	
3953	   N	132.923	133.952	55.557	N.am	499	THR502	-0.500	
3954	  CA	132.113	132.747	55.440	C.3	499	THR502	0.140	
3955	   C	130.833	133.065	54.682	C.2	499	THR502	0.500	
3956	   O	130.266	134.154	54.827	O.2	499	THR502	-0.500	
3957	  CB	131.744	132.165	56.802	C.3	499	THR502	0.205	
3958	 OG1	130.733	132.990	57.394	O.3	499	THR502	-0.683	
3959	 CG2	132.950	132.116	57.704	C.3	499	THR502	-0.180	
3960	   N	130.380	132.101	53.890	N.am	500	LEU503	-0.500	
3961	  CA	129.228	132.255	53.019	C.3	500	LEU503	0.140	
3962	   C	128.212	131.191	53.393	C.2	500	LEU503	0.500	
3963	   O	128.524	129.999	53.358	O.2	500	LEU503	-0.500	
3964	  CB	129.628	132.116	51.553	C.3	500	LEU503	-0.120	
3965	  CG	130.589	133.173	51.042	C.3	500	LEU503	-0.060	
3966	 CD1	131.218	132.703	49.773	C.3	500	LEU503	-0.180	
3967	 CD2	129.855	134.488	50.812	C.3	500	LEU503	-0.180	
3968	   N	127.009	131.620	53.750	N.am	501	ASN504	-0.500	
3969	  CA	125.950	130.694	54.130	C.3	501	ASN504	0.140	
3970	   C	124.629	131.447	54.078	C.2	501	ASN504	0.500	
3971	   O	124.584	132.635	53.750	O.2	501	ASN504	-0.500	
3972	  CB	126.211	130.105	55.515	C.3	501	ASN504	-0.120	
3973	  CG	126.387	131.177	56.555	C.2	501	ASN504	0.500	
3974	 OD1	125.415	131.763	57.025	O.2	501	ASN504	-0.500	
3975	 ND2	127.633	131.473	56.896	N.pl3	501	ASN504	-0.760	
3976	   N	123.547	130.747	54.416	N.am	502	THR505	-0.500	
3977	  CA	122.229	131.360	54.301	C.3	502	THR505	0.140	
3978	   C	121.858	132.157	55.532	C.2	502	THR505	0.500	
3979	   O	120.984	133.027	55.458	O.2	502	THR505	-0.500	
3980	  CB	121.161	130.307	54.049	C.3	502	THR505	0.205	
3981	 OG1	121.241	129.309	55.066	O.3	502	THR505	-0.683	
3982	 CG2	121.363	129.670	52.690	C.3	502	THR505	-0.180	
3983	   N	122.520	131.897	56.648	N.am	503	GLU506	-0.500	
3984	  CA	122.222	132.559	57.911	C.3	503	GLU506	0.140	
3985	   C	123.184	133.706	58.181	C.2	503	GLU506	0.500	
3986	   O	122.875	134.872	57.906	O.2	503	GLU506	-0.500	
3987	  CB	122.302	131.521	59.025	C.3	503	GLU506	-0.120	
3988	  CG	123.303	130.433	58.659	C.3	503	GLU506	-0.220	
3989	  CD	123.284	129.238	59.572	C.2	503	GLU506	0.700	
3990	 OE1	122.230	128.574	59.643	O.co2	503	GLU506	-0.800	
3991	 OE2	124.331	128.957	60.206	O.co2	503	GLU506	-0.800	
3992	   N	124.358	133.372	58.720	N.am	504	SER507	-0.500	
3993	  CA	125.334	134.337	59.226	C.3	504	SER507	0.140	
3994	   C	126.480	134.509	58.245	C.2	504	SER507	0.500	
3995	   O	127.229	133.560	57.979	O.2	504	SER507	-0.500	
3996	  CB	125.906	133.872	60.568	C.3	504	SER507	0.145	
3997	  OG	127.043	133.035	60.355	O.3	504	SER507	-0.683	
3998	   N	126.657	135.707	57.757	N.am	505	THR508	-0.500	
3999	  CA	127.846	136.038	56.992	C.3	505	THR508	0.140	
4000	   C	128.824	136.712	57.948	C.2	505	THR508	0.500	
4001	   O	128.584	137.837	58.395	O.2	505	THR508	-0.500	
4002	  CB	127.466	136.915	55.801	C.3	505	THR508	0.205	
4003	 OG1	126.892	136.074	54.786	O.3	505	THR508	-0.683	
4004	 CG2	128.669	137.661	55.266	C.3	505	THR508	-0.180	
4005	   N	129.905	136.012	58.293	N.am	506	ARG509	-0.500	
4006	  CA	130.796	136.458	59.355	C.3	506	ARG509	0.140	
4007	   C	132.252	136.561	58.896	C.2	506	ARG509	0.500	
4008	   O	132.717	135.789	58.050	O.2	506	ARG509	-0.500	
4009	  CB	130.678	135.537	60.592	C.3	506	ARG509	-0.120	
4010	  CG	129.243	135.482	61.150	C.3	506	ARG509	-0.050	
4011	  CD	129.174	135.350	62.692	C.3	506	ARG509	0.190	
4012	  NE	129.220	136.652	63.390	N.pl3	506	ARG509	-0.700	
4013	  CZ	130.254	137.091	64.116	C.cat	506	ARG509	0.640	
4014	 NH1	131.338	136.328	64.251	N.2	506	ARG509	-0.800	
4015	 NH2	130.215	138.288	64.717	N.2	506	ARG509	-0.800	
4016	   N	132.958	137.553	59.459	N.am	507	ILE510	-0.500	
4017	  CA	134.403	137.689	59.300	C.3	507	ILE510	0.140	
4018	   C	135.076	136.849	60.375	C.2	507	ILE510	0.500	
4019	   O	134.839	137.054	61.569	O.2	507	ILE510	-0.500	
4020	  CB	134.862	139.151	59.411	C.3	507	ILE510	-0.060	
4021	 CG1	134.128	140.053	58.426	C.3	507	ILE510	-0.120	
4022	 CG2	136.341	139.239	59.146	C.3	507	ILE510	-0.180	
4023	 CD1	134.053	139.475	57.084	C.3	507	ILE510	-0.180	
4024	   N	135.909	135.905	59.955	N.am	508	MET511	-0.500	
4025	  CA	136.667	135.048	60.848	C.3	508	MET511	0.140	
4026	   C	138.151	135.158	60.518	C.2	508	MET511	0.500	
4027	   O	138.549	135.834	59.565	O.2	508	MET511	-0.500	
4028	  CB	136.175	133.598	60.753	C.3	508	MET511	-0.120	
4029	  CG	134.645	133.478	60.804	C.3	508	MET511	0.047	
4030	  SD	134.004	131.788	60.985	S.3	508	MET511	-0.335	
4031	  CE	134.399	131.504	62.703	C.3	508	MET511	-0.013	
4032	   N	138.983	134.503	61.329	N.am	509	THR512	-0.500	
4033	  CA	140.434	134.626	61.228	C.3	509	THR512	0.140	
4034	   C	141.097	133.255	61.228	C.2	509	THR512	0.500	
4035	   O	140.746	132.385	62.033	O.2	509	THR512	-0.500	
4036	  CB	141.017	135.448	62.404	C.3	509	THR512	0.205	
4037	 OG1	140.416	135.047	63.642	O.3	509	THR512	-0.683	
4038	 CG2	140.758	136.915	62.211	C.3	509	THR512	-0.180	
4039	   N	142.064	133.066	60.325	N.am	510	LYS513	-0.500	
4040	  CA	143.013	131.944	60.375	C.3	510	LYS513	0.140	
4041	   C	142.330	130.583	60.238	C.2	510	LYS513	0.500	
4042	   O	142.380	129.752	61.135	O.2	510	LYS513	-0.500	
4043	  CB	143.844	132.001	61.664	C.3	510	LYS513	-0.120	
4044	  CG	144.825	133.185	61.730	C.3	510	LYS513	-0.120	
4045	  CD	145.472	133.301	63.090	C.3	510	LYS513	-0.120	
4046	  CE	146.663	134.232	63.033	C.3	510	LYS513	0.190	
4047	  NZ	147.176	134.536	64.393	N.4	510	LYS513	-0.300	
4048	   N	141.726	130.343	59.079	N.am	511	LEU514	-0.500	
4049	  CA	141.096	129.051	58.799	C.3	511	LEU514	0.140	
4050	   C	142.044	127.866	59.014	C.2	511	LEU514	0.500	
4051	   O	143.165	127.851	58.502	O.2	511	LEU514	-0.500	
4052	  CB	140.596	129.042	57.359	C.3	511	LEU514	-0.120	
4053	  CG	139.779	127.857	56.873	C.3	511	LEU514	-0.060	
4054	 CD1	138.500	127.799	57.666	C.3	511	LEU514	-0.180	
4055	 CD2	139.477	127.993	55.378	C.3	511	LEU514	-0.180	
4056	   N	141.559	126.856	59.746	N.am	512	ARG515	-0.500	
4057	  CA	142.223	125.554	59.923	C.3	512	ARG515	0.140	
4058	   C	143.701	125.721	60.237	C.2	512	ARG515	0.500	
4059	   O	144.552	124.973	59.759	O.2	512	ARG515	-0.500	
4060	  CB	142.009	124.634	58.708	C.3	512	ARG515	-0.120	
4061	  CG	140.523	124.334	58.425	C.3	512	ARG515	-0.050	
4062	  CD	140.169	122.891	57.957	C.3	512	ARG515	0.190	
4063	  NE	138.981	122.411	58.665	N.pl3	512	ARG515	-0.700	
4064	  CZ	139.003	121.471	59.614	C.cat	512	ARG515	0.640	
4065	 NH1	137.877	121.110	60.234	N.2	512	ARG515	-0.800	
4066	 NH2	140.148	120.860	59.913	N.2	512	ARG515	-0.800	
4067	   N	143.997	126.698	61.093	N.am	513	ALA516	-0.500	
4068	  CA	145.382	127.060	61.393	C.3	513	ALA516	0.140	
4069	   C	146.173	125.889	61.963	C.2	513	ALA516	0.500	
4070	   O	147.282	125.600	61.506	O.2	513	ALA516	-0.500	
4071	  CB	145.401	128.231	62.371	C.3	513	ALA516	-0.180	
4072	   N	145.638	125.225	62.987	N.am	514	GLN517	-0.500	
4073	  CA	146.392	124.156	63.629	C.3	514	GLN517	0.140	
4074	   C	146.524	122.950	62.703	C.2	514	GLN517	0.500	
4075	   O	147.578	122.302	62.656	O.2	514	GLN517	-0.500	
4076	  CB	145.730	123.758	64.952	C.3	514	GLN517	-0.120	
4077	  CG	146.408	122.568	65.604	C.3	514	GLN517	-0.120	
4078	  CD	145.563	121.897	66.666	C.2	514	GLN517	0.500	
4079	 OE1	144.589	122.472	67.158	O.2	514	GLN517	-0.500	
4080	 NE2	145.928	120.663	67.017	N.pl3	514	GLN517	-0.760	
4081	   N	145.471	122.643	61.947	N.am	515	GLN518	-0.500	
4082	  CA	145.551	121.524	61.024	C.3	515	GLN518	0.140	
4083	   C	146.602	121.771	59.942	C.2	515	GLN518	0.500	
4084	   O	147.370	120.870	59.593	O.2	515	GLN518	-0.500	
4085	  CB	144.175	121.266	60.417	C.3	515	GLN518	-0.120	
4086	  CG	143.122	120.790	61.422	C.3	515	GLN518	-0.120	
4087	  CD	142.287	121.918	61.982	C.2	515	GLN518	0.500	
4088	 OE1	142.656	123.084	61.872	O.2	515	GLN518	-0.500	
4089	 NE2	141.143	121.582	62.567	N.pl3	515	GLN518	-0.760	
4090	   N	146.686	123.006	59.443	N.am	516	CYS519	-0.500	
4091	  CA	147.438	123.314	58.228	C.3	516	CYS519	0.140	
4092	   C	148.942	123.465	58.498	C.2	516	CYS519	0.500	
4093	   O	149.770	123.233	57.593	O.2	516	CYS519	-0.500	
4094	  CB	146.833	124.569	57.585	C.3	516	CYS519	0.097	
4095	  SG	145.487	124.309	56.409	S.3	516	CYS519	-0.218	
4096	   N	149.314	123.837	59.733	N.am	517	ARG520	-0.500	
4097	  CA	150.709	123.846	60.145	C.3	517	ARG520	0.140	
4098	   C	151.296	122.453	60.026	C.2	517	ARG520	0.500	
4099	   O	152.421	122.280	59.548	O.2	517	ARG520	-0.500	
4100	  CB	150.825	124.394	61.572	C.3	517	ARG520	-0.120	
4101	  CG	150.588	125.923	61.650	C.3	517	ARG520	-0.050	
4102	  CD	151.054	126.586	62.951	C.3	517	ARG520	0.190	
4103	  NE	150.309	126.127	64.119	N.pl3	517	ARG520	-0.700	
4104	  CZ	149.315	126.799	64.701	C.cat	517	ARG520	0.640	
4105	 NH1	148.701	126.290	65.762	N.2	517	ARG520	-0.800	
4106	 NH2	148.932	127.979	64.227	N.2	517	ARG520	-0.800	
4107	   N	150.504	121.443	60.368	N.am	518	PHE521	-0.500	
4108	  CA	150.913	120.066	60.131	C.3	518	PHE521	0.140	
4109	   C	151.147	119.803	58.646	C.2	518	PHE521	0.500	
4110	   O	152.182	119.260	58.264	O.2	518	PHE521	-0.500	
4111	  CB	149.868	119.104	60.694	C.3	518	PHE521	-0.005	
4112	  CG	150.092	117.674	60.308	C.2	518	PHE521	-0.115	
4113	 CD1	150.943	116.864	61.065	C.2	518	PHE521	-0.115	
4114	 CD2	149.457	117.132	59.190	C.2	518	PHE521	-0.115	
4115	 CE1	151.152	115.536	60.718	C.2	518	PHE521	-0.115	
4116	 CE2	149.670	115.801	58.827	C.2	518	PHE521	-0.115	
4117	  CZ	150.517	115.003	59.596	C.2	518	PHE521	-0.115	
4118	   N	150.200	120.172	57.788	N.am	519	TRP522	-0.500	
4119	  CA	150.305	119.751	56.389	C.3	519	TRP522	0.140	
4120	   C	151.374	120.526	55.630	C.2	519	TRP522	0.500	
4121	   O	152.014	119.980	54.726	O.2	519	TRP522	-0.500	
4122	  CB	148.965	119.907	55.677	C.3	519	TRP522	-0.120	
4123	  CG	147.971	118.884	56.071	C.2	519	TRP522	0.075	
4124	 CD1	146.771	119.106	56.689	C.2	519	TRP522	-0.115	
4125	 CD2	148.076	117.470	55.887	C.2	519	TRP522	-0.055	
4126	 NE1	146.131	117.914	56.913	N.pl3	519	TRP522	-0.570	
4127	 CE2	146.909	116.893	56.428	C.2	519	TRP522	0.130	
4128	 CE3	149.049	116.632	55.330	C.2	519	TRP522	-0.115	
4129	 CZ2	146.684	115.512	56.420	C.2	519	TRP522	-0.115	
4130	 CZ3	148.827	115.253	55.328	C.2	519	TRP522	-0.115	
4131	 CH2	147.651	114.713	55.866	C.2	519	TRP522	-0.115	
4132	   N	151.546	121.807	55.940	N.am	520	THR523	-0.500	
4133	  CA	152.358	122.679	55.112	C.3	520	THR523	0.140	
4134	   C	153.793	122.768	55.591	C.2	520	THR523	0.500	
4135	   O	154.677	123.080	54.788	O.2	520	THR523	-0.500	
4136	  CB	151.740	124.088	55.044	C.3	520	THR523	0.205	
4137	 OG1	150.352	123.986	54.695	O.3	520	THR523	-0.683	
4138	 CG2	152.454	124.969	53.993	C.3	520	THR523	-0.180	
4139	   N	154.056	122.464	56.863	N.am	521	SER524	-0.500	
4140	  CA	155.420	122.444	57.385	C.3	521	SER524	0.140	
4141	   C	155.884	121.027	57.716	C.2	521	SER524	0.500	
4142	   O	156.804	120.525	57.067	O.2	521	SER524	-0.500	
4143	  CB	155.543	123.377	58.594	C.3	521	SER524	0.145	
4144	  OG	155.432	122.666	59.820	O.3	521	SER524	-0.683	
4145	   N	155.283	120.353	58.703	N.am	522	PHE525	-0.500	
4146	  CA	155.779	119.034	59.112	C.3	522	PHE525	0.140	
4147	   C	155.665	118.013	57.976	C.2	522	PHE525	0.500	
4148	   O	156.670	117.424	57.555	O.2	522	PHE525	-0.500	
4149	  CB	155.045	118.541	60.371	C.3	522	PHE525	-0.005	
4150	  CG	155.439	117.136	60.832	C.2	522	PHE525	-0.115	
4151	 CD1	154.639	116.429	61.726	C.2	522	PHE525	-0.115	
4152	 CD2	156.613	116.531	60.391	C.2	522	PHE525	-0.115	
4153	 CE1	154.983	115.146	62.163	C.2	522	PHE525	-0.115	
4154	 CE2	156.959	115.255	60.808	C.2	522	PHE525	-0.115	
4155	  CZ	156.136	114.560	61.702	C.2	522	PHE525	-0.115	
4156	   N	154.450	117.788	57.467	N.am	523	PHE526	-0.500	
4157	  CA	154.215	116.654	56.573	C.3	523	PHE526	0.140	
4158	   C	155.003	116.652	55.254	C.2	523	PHE526	0.500	
4159	   O	155.344	115.549	54.791	O.2	523	PHE526	-0.500	
4160	  CB	152.711	116.528	56.282	C.3	523	PHE526	-0.005	
4161	  CG	152.358	115.304	55.480	C.2	523	PHE526	-0.115	
4162	 CD1	152.121	114.099	56.112	C.2	523	PHE526	-0.115	
4163	 CD2	152.303	115.357	54.095	C.2	523	PHE526	-0.115	
4164	 CE1	151.819	112.984	55.386	C.2	523	PHE526	-0.115	
4165	 CE2	152.013	114.248	53.366	C.2	523	PHE526	-0.115	
4166	  CZ	151.762	113.058	54.007	C.2	523	PHE526	-0.115	
4167	   N	155.297	117.783	54.585	N.am	524	PRO527	-0.140	
4168	  CA	156.110	117.700	53.358	C.3	524	PRO527	0.010	
4169	   C	157.447	116.978	53.530	C.2	524	PRO527	0.500	
4170	   O	158.027	116.524	52.539	O.2	524	PRO527	-0.500	
4171	  CB	156.335	119.176	52.986	C.3	524	PRO527	-0.120	
4172	  CG	155.185	119.898	53.566	C.3	524	PRO527	-0.120	
4173	  CD	154.847	119.162	54.845	C.3	524	PRO527	-0.050	
4174	   N	157.959	116.860	54.761	N.am	525	LYS528	-0.500	
4175	  CA	159.283	116.278	54.965	C.3	525	LYS528	0.140	
4176	   C	159.290	114.756	55.052	C.2	525	LYS528	0.500	
4177	   O	160.337	114.150	54.797	O.2	525	LYS528	-0.500	
4178	  CB	159.948	116.852	56.224	C.3	525	LYS528	-0.120	
4179	  CG	159.770	118.353	56.438	C.3	525	LYS528	-0.120	
4180	  CD	160.368	118.784	57.789	C.3	525	LYS528	-0.120	
4181	  CE	159.586	119.935	58.447	C.3	525	LYS528	0.190	
4182	  NZ	159.966	120.146	59.883	N.4	525	LYS528	-0.300	
4183	   N	158.166	114.123	55.389	N.am	526	VAL529	-0.500	
4184	  CA	158.117	112.662	55.499	C.3	526	VAL529	0.040	
4185	   C	158.254	111.981	54.134	C.2	526	VAL529	0.700	
4186	   O	158.096	112.588	53.076	O.co2	526	VAL529	-0.800	
4187	  CB	156.816	112.186	56.187	C.3	526	VAL529	-0.060	
4188	 CG1	156.500	113.036	57.417	C.3	526	VAL529	-0.180	
4189	 CG2	155.666	112.191	55.201	C.3	526	VAL529	-0.180	
4190	 OXT	158.524	110.785	54.048	O.co2	526	VAL529	-0.800	
4191	  H1	121.603	139.725	16.087	 H	527	ILE4	0.360	
4192	  H2	123.244	139.609	15.974	 H	527	ILE4	0.360	
4193	  HA	122.381	137.613	16.817	 H	527	ILE4	0.060	
4194	  HB	120.133	137.949	15.819	 H	527	ILE4	0.060	
4195	HG13	121.465	135.268	15.432	 H	527	ILE4	0.060	
4196	HG12	119.738	135.500	15.305	 H	527	ILE4	0.060	
4197	HG21	119.630	137.159	13.524	 H	527	ILE4	0.060	
4198	HG22	120.693	138.587	13.537	 H	527	ILE4	0.060	
4199	HG23	121.373	136.973	13.219	 H	527	ILE4	0.060	
4200	HD11	120.356	134.752	17.556	 H	527	ILE4	0.060	
4201	HD12	121.431	136.158	17.740	 H	527	ILE4	0.060	
4202	HD13	119.672	136.394	17.611	 H	527	ILE4	0.060	
4203	   H	123.872	138.818	13.954	 H	528	ILE5	0.300	
4204	  HA	125.555	136.362	13.825	 H	528	ILE5	0.060	
4205	  HB	125.062	138.429	11.659	 H	528	ILE5	0.060	
4206	HG13	123.708	136.890	10.507	 H	528	ILE5	0.060	
4207	HG12	123.116	136.927	12.130	 H	528	ILE5	0.060	
4208	HG21	126.335	136.919	10.208	 H	528	ILE5	0.060	
4209	HG22	127.303	137.550	11.561	 H	528	ILE5	0.060	
4210	HG23	126.682	135.883	11.613	 H	528	ILE5	0.060	
4211	HD11	123.197	134.656	11.290	 H	528	ILE5	0.060	
4212	HD12	124.941	134.815	10.976	 H	528	ILE5	0.060	
4213	HD13	124.331	134.852	12.647	 H	528	ILE5	0.060	
4214	   H	127.688	136.634	14.276	 H	529	ILE6	0.300	
4215	  HA	128.608	139.452	14.623	 H	529	ILE6	0.060	
4216	  HB	129.437	137.018	16.270	 H	529	ILE6	0.060	
4217	HG13	128.233	138.023	18.081	 H	529	ILE6	0.060	
4218	HG12	127.138	137.974	16.733	 H	529	ILE6	0.060	
4219	HG21	130.635	138.651	17.633	 H	529	ILE6	0.060	
4220	HG22	131.241	138.661	15.960	 H	529	ILE6	0.060	
4221	HG23	130.149	139.951	16.519	 H	529	ILE6	0.060	
4222	HD11	127.000	140.114	17.888	 H	529	ILE6	0.060	
4223	HD12	128.737	140.391	17.614	 H	529	ILE6	0.060	
4224	HD13	127.615	140.341	16.233	 H	529	ILE6	0.060	
4225	   H	130.749	139.901	13.996	 H	530	ALA7	0.300	
4226	  HA	131.808	137.933	12.032	 H	530	ALA7	0.060	
4227	 HB1	132.764	139.897	10.875	 H	530	ALA7	0.060	
4228	 HB2	130.994	140.024	11.017	 H	530	ALA7	0.060	
4229	 HB3	132.044	140.967	12.101	 H	530	ALA7	0.060	
4230	   H	133.631	136.958	12.647	 H	531	THR8	0.300	
4231	  HA	135.336	138.310	14.676	 H	531	THR8	0.060	
4232	  HB	135.780	136.242	15.643	 H	531	THR8	0.060	
4233	 HG1	135.402	134.262	14.460	 H	531	THR8	0.418	
4234	HG21	133.613	135.077	15.893	 H	531	THR8	0.060	
4235	HG22	133.400	136.843	15.950	 H	531	THR8	0.060	
4236	HG23	132.982	135.945	14.472	 H	531	THR8	0.060	
4237	   H	137.652	137.220	14.607	 H	532	LYS9	0.300	
4238	  HA	138.739	138.380	12.241	 H	532	LYS9	0.060	
4239	 HB3	140.911	137.291	13.048	 H	532	LYS9	0.060	
4240	 HB2	140.001	136.614	14.357	 H	532	LYS9	0.060	
4241	 HG3	141.238	138.824	14.799	 H	532	LYS9	0.060	
4242	 HG2	139.565	138.723	15.338	 H	532	LYS9	0.060	
4243	 HD3	138.800	139.943	13.354	 H	532	LYS9	0.060	
4244	 HD2	140.426	139.934	12.677	 H	532	LYS9	0.060	
4245	 HE3	141.214	141.529	14.170	 H	532	LYS9	0.060	
4246	 HE2	140.056	141.097	15.418	 H	532	LYS9	0.060	
4247	 HZ1	139.528	143.204	14.420	 H	532	LYS9	0.330	
4248	 HZ2	139.416	142.527	12.921	 H	532	LYS9	0.330	
4249	 HZ3	138.328	142.122	14.092	 H	532	LYS9	0.330	
4250	   H	137.726	135.081	12.932	 H	533	ASN10	0.300	
4251	  HA	139.084	134.181	10.450	 H	533	ASN10	0.060	
4252	 HB3	138.919	131.936	11.301	 H	533	ASN10	0.060	
4253	 HB2	137.859	132.427	12.597	 H	533	ASN10	0.060	
4254	HD22	140.431	133.754	14.697	 H	533	ASN10	0.380	
4255	HD21	138.727	133.848	14.311	 H	533	ASN10	0.380	
4256	   H	136.034	135.209	11.477	 H	534	GLY11	0.300	
4257	 HA3	134.624	133.357	9.657	 H	534	GLY11	0.060	
4258	 HA2	134.768	135.036	9.126	 H	534	GLY11	0.060	
4259	   H	132.318	134.137	9.368	 H	535	LYS12	0.300	
4260	  HA	131.273	135.740	11.595	 H	535	LYS12	0.060	
4261	 HB3	129.130	135.624	10.330	 H	535	LYS12	0.060	
4262	 HB2	129.816	134.582	9.185	 H	535	LYS12	0.060	
4263	 HG3	130.851	137.427	9.622	 H	535	LYS12	0.060	
4264	 HG2	129.606	137.022	8.466	 H	535	LYS12	0.060	
4265	 HD3	132.536	136.252	8.425	 H	535	LYS12	0.060	
4266	 HD2	131.584	137.052	7.169	 H	535	LYS12	0.060	
4267	 HE3	130.361	135.005	6.707	 H	535	LYS12	0.060	
4268	 HE2	131.064	134.203	8.080	 H	535	LYS12	0.060	
4269	 HZ1	132.138	133.547	6.047	 H	535	LYS12	0.330	
4270	 HZ2	132.557	135.103	5.697	 H	535	LYS12	0.330	
4271	 HZ3	133.224	134.342	6.999	 H	535	LYS12	0.330	
4272	   H	129.551	135.033	12.897	 H	536	VAL13	0.300	
4273	  HA	129.135	132.107	13.008	 H	536	VAL13	0.060	
4274	  HB	129.502	132.098	15.460	 H	536	VAL13	0.060	
4275	HG11	131.962	132.204	15.410	 H	536	VAL13	0.060	
4276	HG12	131.313	131.394	13.964	 H	536	VAL13	0.060	
4277	HG13	131.891	133.074	13.859	 H	536	VAL13	0.060	
4278	HG21	130.720	133.939	16.522	 H	536	VAL13	0.060	
4279	HG22	130.617	134.880	15.014	 H	536	VAL13	0.060	
4280	HG23	129.136	134.475	15.914	 H	536	VAL13	0.060	
4281	   H	127.055	131.640	13.260	 H	537	ARG14	0.300	
4282	  HA	125.183	133.769	14.074	 H	537	ARG14	0.060	
4283	 HB3	124.867	131.031	12.816	 H	537	ARG14	0.060	
4284	 HB2	124.523	132.574	12.099	 H	537	ARG14	0.060	
4285	 HG3	122.704	132.893	13.882	 H	537	ARG14	0.060	
4286	 HG2	122.976	131.227	14.350	 H	537	ARG14	0.060	
4287	 HD3	121.100	131.289	12.802	 H	537	ARG14	0.060	
4288	 HD2	122.438	130.492	12.014	 H	537	ARG14	0.060	
4289	  HE	121.543	133.282	11.489	 H	537	ARG14	0.440	
4290	HH12	123.528	130.879	8.890	 H	537	ARG14	0.460	
4291	HH11	123.234	130.341	10.528	 H	537	ARG14	0.460	
4292	HH22	122.780	132.967	8.209	 H	537	ARG14	0.460	
4293	HH21	121.924	133.995	9.336	 H	537	ARG14	0.460	
4294	   H	124.323	133.865	16.063	 H	538	GLY15	0.300	
4295	 HA3	124.420	133.150	18.364	 H	538	GLY15	0.060	
4296	 HA2	124.599	131.492	17.823	 H	538	GLY15	0.060	
4297	   H	122.764	131.995	19.683	 H	539	MET16	0.300	
4298	  HA	120.147	132.175	18.301	 H	539	MET16	0.060	
4299	 HB3	120.740	129.774	18.695	 H	539	MET16	0.060	
4300	 HB2	119.308	130.277	19.507	 H	539	MET16	0.060	
4301	 HG3	120.383	130.334	21.643	 H	539	MET16	0.060	
4302	 HG2	122.005	130.204	20.892	 H	539	MET16	0.060	
4303	 HE1	121.433	126.666	22.622	 H	539	MET16	0.060	
4304	 HE2	122.482	128.102	22.556	 H	539	MET16	0.060	
4305	 HE3	120.838	128.232	23.223	 H	539	MET16	0.060	
4306	   H	118.370	132.598	19.845	 H	540	GLN17	0.300	
4307	  HA	119.310	134.372	22.027	 H	540	GLN17	0.060	
4308	 HB3	116.746	135.072	21.785	 H	540	GLN17	0.060	
4309	 HB2	116.911	134.383	20.204	 H	540	GLN17	0.060	
4310	 HG3	118.905	135.910	19.791	 H	540	GLN17	0.060	
4311	 HG2	118.614	136.650	21.344	 H	540	GLN17	0.060	
4312	HE22	116.772	138.151	18.170	 H	540	GLN17	0.380	
4313	HE21	118.256	137.224	18.195	 H	540	GLN17	0.380	
4314	   H	118.550	134.131	24.107	 H	541	LEU18	0.300	
4315	  HA	116.741	131.826	24.612	 H	541	LEU18	0.060	
4316	 HB3	117.975	131.220	26.589	 H	541	LEU18	0.060	
4317	 HB2	118.838	132.610	26.638	 H	541	LEU18	0.060	
4318	  HG	120.135	131.829	24.546	 H	541	LEU18	0.060	
4319	HD11	121.610	130.346	25.862	 H	541	LEU18	0.060	
4320	HD12	121.128	131.795	26.776	 H	541	LEU18	0.060	
4321	HD13	120.357	130.229	27.120	 H	541	LEU18	0.060	
4322	HD21	120.192	129.407	24.160	 H	541	LEU18	0.060	
4323	HD22	118.821	129.203	25.276	 H	541	LEU18	0.060	
4324	HD23	118.608	130.114	23.762	 H	541	LEU18	0.060	
4325	   H	115.368	132.054	26.452	 H	542	THR19	0.300	
4326	  HA	114.934	134.903	27.192	 H	542	THR19	0.060	
4327	  HB	113.074	132.518	27.018	 H	542	THR19	0.060	
4328	 HG1	111.958	134.031	25.645	 H	542	THR19	0.418	
4329	HG21	111.291	133.955	27.915	 H	542	THR19	0.060	
4330	HG22	112.572	133.696	29.123	 H	542	THR19	0.060	
4331	HG23	112.481	135.238	28.239	 H	542	THR19	0.060	
4332	   H	115.483	135.496	29.197	 H	543	VAL20	0.300	
4333	  HA	115.423	133.472	31.364	 H	543	VAL20	0.060	
4334	  HB	117.630	135.519	31.290	 H	543	VAL20	0.060	
4335	HG11	118.759	133.871	32.756	 H	543	VAL20	0.060	
4336	HG12	117.177	134.373	33.397	 H	543	VAL20	0.060	
4337	HG13	117.354	132.790	32.604	 H	543	VAL20	0.060	
4338	HG21	119.191	133.878	30.333	 H	543	VAL20	0.060	
4339	HG22	117.831	132.774	30.018	 H	543	VAL20	0.060	
4340	HG23	117.919	134.340	29.178	 H	543	VAL20	0.060	
4341	   H	114.147	134.225	32.948	 H	544	PHE21	0.300	
4342	  HA	113.190	135.677	34.437	 H	544	PHE21	0.060	
4343	 HB3	114.697	137.435	35.350	 H	544	PHE21	0.060	
4344	 HB2	115.796	137.190	34.043	 H	544	PHE21	0.060	
4345	 HD1	117.568	136.709	35.700	 H	544	PHE21	0.115	
4346	 HD2	114.126	134.225	35.393	 H	544	PHE21	0.115	
4347	 HE1	118.687	134.982	37.023	 H	544	PHE21	0.115	
4348	 HE2	115.257	132.496	36.691	 H	544	PHE21	0.115	
4349	  HZ	117.529	132.863	37.514	 H	544	PHE21	0.115	
4350	   H	112.221	136.120	31.860	 H	545	GLY22	0.300	
4351	 HA3	111.223	138.801	32.130	 H	545	GLY22	0.060	
4352	 HA2	110.930	137.751	30.804	 H	545	GLY22	0.060	
4353	   H	114.182	137.690	30.715	 H	546	GLY23	0.300	
4354	 HA3	115.568	139.697	29.989	 H	546	GLY23	0.060	
4355	 HA2	114.230	140.042	28.891	 H	546	GLY23	0.060	
4356	   H	117.002	139.463	28.141	 H	547	THR24	0.300	
4357	  HA	116.684	136.872	26.751	 H	547	THR24	0.060	
4358	  HB	116.952	139.578	25.385	 H	547	THR24	0.060	
4359	 HG1	115.038	138.779	24.326	 H	547	THR24	0.418	
4360	HG21	117.137	138.326	23.284	 H	547	THR24	0.060	
4361	HG22	118.504	137.972	24.368	 H	547	THR24	0.060	
4362	HG23	117.178	136.798	24.195	 H	547	THR24	0.060	
4363	   H	118.577	135.843	26.413	 H	548	VAL25	0.300	
4364	  HA	121.080	137.440	26.530	 H	548	VAL25	0.060	
4365	  HB	120.723	134.579	27.524	 H	548	VAL25	0.060	
4366	HG11	123.019	134.850	28.304	 H	548	VAL25	0.060	
4367	HG12	122.898	135.037	26.539	 H	548	VAL25	0.060	
4368	HG13	123.073	136.473	27.576	 H	548	VAL25	0.060	
4369	HG21	121.184	135.514	29.763	 H	548	VAL25	0.060	
4370	HG22	121.203	137.155	29.074	 H	548	VAL25	0.060	
4371	HG23	119.698	136.205	29.069	 H	548	VAL25	0.060	
4372	   H	122.598	136.930	24.955	 H	549	THR26	0.300	
4373	  HA	121.593	135.180	22.773	 H	549	THR26	0.060	
4374	  HB	123.831	137.229	22.686	 H	549	THR26	0.060	
4375	 HG1	122.214	138.553	21.665	 H	549	THR26	0.418	
4376	HG21	123.488	137.101	20.250	 H	549	THR26	0.060	
4377	HG22	123.924	135.514	20.927	 H	549	THR26	0.060	
4378	HG23	122.234	135.862	20.491	 H	549	THR26	0.060	
4379	   H	122.540	133.238	22.515	 H	550	ALA27	0.300	
4380	  HA	125.100	132.780	23.959	 H	550	ALA27	0.060	
4381	 HB1	124.376	130.431	24.181	 H	550	ALA27	0.060	
4382	 HB2	123.228	131.550	24.955	 H	550	ALA27	0.060	
4383	 HB3	122.842	130.832	23.373	 H	550	ALA27	0.060	
4384	   H	126.802	132.054	22.858	 H	551	PHE28	0.300	
4385	  HA	126.408	131.014	20.097	 H	551	PHE28	0.060	
4386	 HB3	128.729	131.873	19.635	 H	551	PHE28	0.060	
4387	 HB2	128.786	132.595	21.205	 H	551	PHE28	0.060	
4388	 HD1	127.053	134.440	21.758	 H	551	PHE28	0.115	
4389	 HD2	127.789	133.048	17.796	 H	551	PHE28	0.115	
4390	 HE1	126.042	136.473	20.855	 H	551	PHE28	0.115	
4391	 HE2	126.771	135.074	16.897	 H	551	PHE28	0.115	
4392	  HZ	125.884	136.794	18.422	 H	551	PHE28	0.115	
4393	   H	126.272	128.879	20.721	 H	552	LEU29	0.300	
4394	  HA	128.295	127.824	22.602	 H	552	LEU29	0.060	
4395	 HB3	126.858	125.863	22.719	 H	552	LEU29	0.060	
4396	 HB2	125.894	126.412	21.393	 H	552	LEU29	0.060	
4397	  HG	125.059	128.318	22.716	 H	552	LEU29	0.060	
4398	HD11	123.797	127.081	24.395	 H	552	LEU29	0.060	
4399	HD12	123.870	126.204	22.848	 H	552	LEU29	0.060	
4400	HD13	124.903	125.699	24.207	 H	552	LEU29	0.060	
4401	HD21	125.613	128.508	25.111	 H	552	LEU29	0.060	
4402	HD22	126.783	127.178	24.944	 H	552	LEU29	0.060	
4403	HD23	127.054	128.715	24.089	 H	552	LEU29	0.060	
4404	   H	130.089	126.916	21.796	 H	553	GLY30	0.300	
4405	 HA3	129.808	125.097	19.515	 H	553	GLY30	0.060	
4406	 HA2	131.177	125.247	20.511	 H	553	GLY30	0.060	
4407	   H	131.829	128.044	20.190	 H	554	ILE31	0.300	
4408	  HA	132.379	128.306	17.313	 H	554	ILE31	0.060	
4409	  HB	133.513	129.902	19.627	 H	554	ILE31	0.060	
4410	HG13	131.016	130.004	19.575	 H	554	ILE31	0.060	
4411	HG12	131.100	130.605	17.930	 H	554	ILE31	0.060	
4412	HG21	133.914	131.610	17.904	 H	554	ILE31	0.060	
4413	HG22	134.777	130.092	17.562	 H	554	ILE31	0.060	
4414	HG23	133.292	130.493	16.666	 H	554	ILE31	0.060	
4415	HD11	130.848	132.445	19.524	 H	554	ILE31	0.060	
4416	HD12	132.333	131.934	20.362	 H	554	ILE31	0.060	
4417	HD13	132.418	132.545	18.692	 H	554	ILE31	0.060	
4418	  HA	136.008	125.755	18.018	 H	555	PRO32	0.060	
4419	 HB3	135.599	124.918	15.864	 H	555	PRO32	0.060	
4420	 HB2	137.108	125.923	15.529	 H	555	PRO32	0.060	
4421	 HG3	134.850	126.277	14.146	 H	555	PRO32	0.060	
4422	 HG2	135.876	127.675	14.689	 H	555	PRO32	0.060	
4423	 HD2	133.955	128.384	15.663	 H	555	PRO32	0.060	
4424	 HD3	133.257	126.678	15.725	 H	555	PRO32	0.060	
4425	   H	138.016	126.323	18.751	 H	556	TYR33	0.300	
4426	  HA	138.906	129.049	17.938	 H	556	TYR33	0.060	
4427	 HB3	138.156	129.023	20.264	 H	556	TYR33	0.060	
4428	 HB2	139.768	129.471	20.113	 H	556	TYR33	0.060	
4429	 HD1	137.496	127.149	21.645	 H	556	TYR33	0.115	
4430	 HD2	141.628	127.789	20.776	 H	556	TYR33	0.115	
4431	 HE1	138.109	125.524	23.362	 H	556	TYR33	0.115	
4432	 HE2	142.245	126.143	22.477	 H	556	TYR33	0.115	
4433	  HH	141.517	124.756	24.029	 H	556	TYR33	0.435	
4434	   H	139.702	125.901	17.375	 H	557	ALA34	0.300	
4435	  HA	142.396	126.690	16.611	 H	557	ALA34	0.060	
4436	 HB1	143.552	124.908	17.883	 H	557	ALA34	0.060	
4437	 HB2	142.807	126.104	18.970	 H	557	ALA34	0.060	
4438	 HB3	142.030	124.522	18.722	 H	557	ALA34	0.060	
4439	   H	143.464	125.014	15.328	 H	558	GLN35	0.300	
4440	  HA	141.714	123.470	13.687	 H	558	GLN35	0.060	
4441	 HB3	144.015	122.078	13.422	 H	558	GLN35	0.060	
4442	 HB2	144.674	123.530	14.132	 H	558	GLN35	0.060	
4443	 HG3	143.346	124.823	12.346	 H	558	GLN35	0.060	
4444	 HG2	143.098	123.272	11.567	 H	558	GLN35	0.060	
4445	HE22	146.761	122.801	11.137	 H	558	GLN35	0.380	
4446	HE21	145.460	121.952	11.941	 H	558	GLN35	0.380	
4447	  HA	140.644	120.280	16.571	 H	559	PRO36	0.060	
4448	 HB3	139.204	118.912	15.389	 H	559	PRO36	0.060	
4449	 HB2	140.408	118.671	14.038	 H	559	PRO36	0.060	
4450	 HG3	138.536	120.902	14.589	 H	559	PRO36	0.060	
4451	 HG2	138.930	120.051	13.042	 H	559	PRO36	0.060	
4452	 HD2	140.885	121.171	12.781	 H	559	PRO36	0.060	
4453	 HD3	139.938	122.440	13.738	 H	559	PRO36	0.060	
4454	  HA	144.718	118.677	16.513	 H	560	PRO37	0.060	
4455	 HB3	144.617	119.324	18.746	 H	560	PRO37	0.060	
4456	 HB2	144.800	117.506	18.964	 H	560	PRO37	0.060	
4457	 HG3	142.758	118.914	20.048	 H	560	PRO37	0.060	
4458	 HG2	142.572	117.228	19.424	 H	560	PRO37	0.060	
4459	 HD2	141.020	118.058	18.021	 H	560	PRO37	0.060	
4460	 HD3	141.559	119.787	18.344	 H	560	PRO37	0.060	
4461	   H	143.250	117.073	14.855	 H	561	LEU38	0.300	
4462	  HA	143.270	114.303	15.785	 H	561	LEU38	0.060	
4463	 HB3	142.520	113.980	13.328	 H	561	LEU38	0.060	
4464	 HB2	142.503	115.581	13.148	 H	561	LEU38	0.060	
4465	  HG	140.288	114.455	13.502	 H	561	LEU38	0.060	
4466	HD11	139.490	114.161	15.813	 H	561	LEU38	0.060	
4467	HD12	140.846	113.061	15.467	 H	561	LEU38	0.060	
4468	HD13	141.117	114.532	16.431	 H	561	LEU38	0.060	
4469	HD21	139.455	116.350	14.730	 H	561	LEU38	0.060	
4470	HD22	141.118	116.726	15.240	 H	561	LEU38	0.060	
4471	HD23	140.681	116.787	13.516	 H	561	LEU38	0.060	
4472	   H	144.486	112.637	14.895	 H	562	GLY39	0.300	
4473	 HA3	145.654	113.011	12.281	 H	562	GLY39	0.060	
4474	 HA2	145.766	111.568	13.274	 H	562	GLY39	0.060	
4475	   H	147.583	113.737	11.728	 H	563	ARG40	0.300	
4476	  HA	150.018	113.216	13.022	 H	563	ARG40	0.060	
4477	 HB3	149.346	115.774	11.524	 H	563	ARG40	0.060	
4478	 HB2	149.560	114.269	10.717	 H	563	ARG40	0.060	
4479	 HG3	151.784	114.920	12.555	 H	563	ARG40	0.060	
4480	 HG2	151.558	116.088	11.264	 H	563	ARG40	0.060	
4481	 HD3	152.193	114.611	9.620	 H	563	ARG40	0.060	
4482	 HD2	151.412	113.248	10.387	 H	563	ARG40	0.060	
4483	  HE	153.801	114.231	11.758	 H	563	ARG40	0.440	
4484	HH12	155.565	111.312	10.869	 H	563	ARG40	0.460	
4485	HH11	155.569	112.749	11.868	 H	563	ARG40	0.460	
4486	HH22	153.793	110.897	9.463	 H	563	ARG40	0.460	
4487	HH21	152.451	112.016	9.393	 H	563	ARG40	0.460	
4488	   H	147.490	115.505	13.938	 H	564	LEU41	0.300	
4489	  HA	149.294	117.227	15.438	 H	564	LEU41	0.060	
4490	 HB3	147.141	118.428	15.955	 H	564	LEU41	0.060	
4491	 HB2	146.277	117.244	15.104	 H	564	LEU41	0.060	
4492	  HG	147.348	117.852	12.987	 H	564	LEU41	0.060	
4493	HD11	146.465	120.137	12.755	 H	564	LEU41	0.060	
4494	HD12	145.350	119.083	13.656	 H	564	LEU41	0.060	
4495	HD13	146.352	120.268	14.526	 H	564	LEU41	0.060	
4496	HD21	148.886	119.761	12.861	 H	564	LEU41	0.060	
4497	HD22	148.889	119.866	14.637	 H	564	LEU41	0.060	
4498	HD23	149.554	118.426	13.830	 H	564	LEU41	0.060	
4499	   H	147.375	114.395	16.225	 H	565	ARG42	0.300	
4500	  HA	146.589	115.012	18.849	 H	565	ARG42	0.060	
4501	 HB3	147.683	112.399	17.735	 H	565	ARG42	0.060	
4502	 HB2	146.015	112.887	17.760	 H	565	ARG42	0.060	
4503	 HG3	145.950	112.799	20.205	 H	565	ARG42	0.060	
4504	 HG2	147.664	112.548	20.296	 H	565	ARG42	0.060	
4505	 HD3	146.693	110.425	20.638	 H	565	ARG42	0.060	
4506	 HD2	147.347	110.384	19.024	 H	565	ARG42	0.060	
4507	  HE	144.601	111.229	18.994	 H	565	ARG42	0.440	
4508	HH12	145.513	107.278	18.734	 H	565	ARG42	0.460	
4509	HH11	146.705	108.413	19.328	 H	565	ARG42	0.460	
4510	HH22	143.423	108.026	18.098	 H	565	ARG42	0.460	
4511	HH21	143.028	109.726	18.210	 H	565	ARG42	0.460	
4512	   H	147.575	115.303	20.771	 H	566	PHE43	0.300	
4513	  HA	149.001	115.405	22.411	 H	566	PHE43	0.060	
4514	 HB3	151.299	114.480	22.324	 H	566	PHE43	0.060	
4515	 HB2	151.106	114.110	20.648	 H	566	PHE43	0.060	
4516	 HD1	149.196	113.530	23.822	 H	566	PHE43	0.115	
4517	 HD2	150.638	111.906	20.151	 H	566	PHE43	0.115	
4518	 HE1	148.294	111.348	24.428	 H	566	PHE43	0.115	
4519	 HE2	149.731	109.730	20.753	 H	566	PHE43	0.115	
4520	  HZ	148.556	109.438	22.885	 H	566	PHE43	0.115	
4521	   H	149.504	116.953	19.381	 H	567	LYS44	0.300	
4522	  HA	151.793	118.478	20.478	 H	567	LYS44	0.060	
4523	 HB3	151.664	119.699	18.261	 H	567	LYS44	0.060	
4524	 HB2	150.367	118.614	17.801	 H	567	LYS44	0.060	
4525	 HG3	151.983	116.682	18.345	 H	567	LYS44	0.060	
4526	 HG2	153.246	117.891	18.434	 H	567	LYS44	0.060	
4527	 HD3	151.552	117.149	16.035	 H	567	LYS44	0.060	
4528	 HD2	153.293	116.998	16.216	 H	567	LYS44	0.060	
4529	 HE3	152.100	119.736	16.511	 H	567	LYS44	0.060	
4530	 HE2	152.112	119.059	14.918	 H	567	LYS44	0.060	
4531	 HZ1	154.086	120.343	15.328	 H	567	LYS44	0.330	
4532	 HZ2	154.499	119.410	16.624	 H	567	LYS44	0.330	
4533	 HZ3	154.510	118.765	15.106	 H	567	LYS44	0.330	
4534	   H	151.783	120.861	20.351	 H	568	LYS45	0.300	
4535	  HA	149.757	122.057	21.868	 H	568	LYS45	0.060	
4536	 HB3	150.740	124.226	21.039	 H	568	LYS45	0.060	
4537	 HB2	151.708	123.344	19.915	 H	568	LYS45	0.060	
4538	 HG3	153.161	122.555	21.534	 H	568	LYS45	0.060	
4539	 HG2	151.928	122.485	22.773	 H	568	LYS45	0.060	
4540	 HD3	153.194	124.285	23.516	 H	568	LYS45	0.060	
4541	 HD2	151.948	125.108	22.611	 H	568	LYS45	0.060	
4542	 HE3	153.397	125.405	20.709	 H	568	LYS45	0.060	
4543	 HE2	154.647	124.354	21.451	 H	568	LYS45	0.060	
4544	 HZ1	155.114	126.689	21.805	 H	568	LYS45	0.330	
4545	 HZ2	153.665	126.906	22.561	 H	568	LYS45	0.330	
4546	 HZ3	154.814	125.939	23.243	 H	568	LYS45	0.330	
4547	  HA	146.543	122.664	18.937	 H	569	PRO46	0.060	
4548	 HB3	145.189	123.633	20.528	 H	569	PRO46	0.060	
4549	 HB2	145.644	125.198	19.704	 H	569	PRO46	0.060	
4550	 HG3	146.090	124.733	22.306	 H	569	PRO46	0.060	
4551	 HG2	147.200	125.705	21.271	 H	569	PRO46	0.060	
4552	 HD2	148.717	124.241	22.002	 H	569	PRO46	0.060	
4553	 HD3	147.444	122.937	22.294	 H	569	PRO46	0.060	
4554	   H	146.343	123.582	16.889	 H	570	GLN47	0.300	
4555	  HA	148.352	125.667	16.202	 H	570	GLN47	0.060	
4556	 HB3	148.364	124.805	13.960	 H	570	GLN47	0.060	
4557	 HB2	146.966	123.818	14.238	 H	570	GLN47	0.060	
4558	 HG3	148.742	122.283	14.295	 H	570	GLN47	0.060	
4559	 HG2	148.376	122.540	15.982	 H	570	GLN47	0.060	
4560	HE22	151.715	123.291	16.681	 H	570	GLN47	0.380	
4561	HE21	150.235	122.467	17.116	 H	570	GLN47	0.380	
4562	   H	147.713	127.418	14.863	 H	571	SER48	0.300	
4563	  HA	145.180	128.417	15.743	 H	571	SER48	0.060	
4564	 HB3	147.224	129.808	15.198	 H	571	SER48	0.060	
4565	 HB2	145.702	130.421	14.564	 H	571	SER48	0.060	
4566	  HG	147.383	130.439	12.983	 H	571	SER48	0.418	
4567	   H	143.345	129.038	14.576	 H	572	LEU49	0.300	
4568	  HA	142.607	126.907	12.703	 H	572	LEU49	0.060	
4569	 HB3	140.859	129.149	13.761	 H	572	LEU49	0.060	
4570	 HB2	141.251	127.805	14.743	 H	572	LEU49	0.060	
4571	  HG	139.710	127.767	12.140	 H	572	LEU49	0.060	
4572	HD11	139.555	125.321	12.432	 H	572	LEU49	0.060	
4573	HD12	141.235	125.853	12.176	 H	572	LEU49	0.060	
4574	HD13	140.676	125.422	13.810	 H	572	LEU49	0.060	
4575	HD21	137.931	126.828	13.565	 H	572	LEU49	0.060	
4576	HD22	139.000	126.962	14.981	 H	572	LEU49	0.060	
4577	HD23	138.454	128.430	14.137	 H	572	LEU49	0.060	
4578	   H	142.444	127.121	10.554	 H	573	THR50	0.300	
4579	  HA	143.028	129.757	9.409	 H	573	THR50	0.060	
4580	  HB	144.054	127.960	8.266	 H	573	THR50	0.060	
4581	 HG1	143.024	128.152	6.184	 H	573	THR50	0.418	
4582	HG21	142.796	126.017	7.349	 H	573	THR50	0.060	
4583	HG22	142.633	126.110	9.119	 H	573	THR50	0.060	
4584	HG23	141.297	126.646	8.073	 H	573	THR50	0.060	
4585	   H	141.678	131.060	8.254	 H	574	LYS51	0.300	
4586	  HA	139.148	131.366	9.378	 H	574	LYS51	0.060	
4587	 HB3	140.460	133.198	8.392	 H	574	LYS51	0.060	
4588	 HB2	138.861	133.166	7.761	 H	574	LYS51	0.060	
4589	 HG3	140.155	133.536	5.827	 H	574	LYS51	0.060	
4590	 HG2	139.851	131.819	5.739	 H	574	LYS51	0.060	
4591	 HD3	142.120	131.482	6.943	 H	574	LYS51	0.060	
4592	 HD2	142.414	133.191	6.664	 H	574	LYS51	0.060	
4593	 HE3	142.228	132.879	4.237	 H	574	LYS51	0.060	
4594	 HE2	141.754	131.212	4.444	 H	574	LYS51	0.060	
4595	 HZ1	144.070	131.397	3.883	 H	574	LYS51	0.330	
4596	 HZ2	144.373	132.339	5.202	 H	574	LYS51	0.330	
4597	 HZ3	143.925	130.764	5.398	 H	574	LYS51	0.330	
4598	   H	137.031	131.256	8.561	 H	575	TRP52	0.300	
4599	  HA	136.645	129.537	6.171	 H	575	TRP52	0.060	
4600	 HB3	135.925	128.409	8.305	 H	575	TRP52	0.060	
4601	 HB2	134.660	128.604	7.137	 H	575	TRP52	0.060	
4602	 HD1	132.755	130.344	7.687	 H	575	TRP52	0.115	
4603	 HE1	131.887	131.432	9.853	 H	575	TRP52	0.420	
4604	 HE3	136.771	129.264	10.548	 H	575	TRP52	0.115	
4605	 HZ2	132.919	131.737	12.537	 H	575	TRP52	0.115	
4606	 HZ3	136.803	129.966	12.928	 H	575	TRP52	0.115	
4607	 HH2	134.926	131.171	13.905	 H	575	TRP52	0.115	
4608	   H	134.501	129.898	5.125	 H	576	SER53	0.300	
4609	  HA	134.125	132.832	4.882	 H	576	SER53	0.060	
4610	 HB3	133.866	132.567	2.568	 H	576	SER53	0.060	
4611	 HB2	133.454	130.863	2.697	 H	576	SER53	0.060	
4612	  HG	135.608	131.190	1.928	 H	576	SER53	0.418	
4613	   H	132.426	129.831	5.517	 H	577	ASP54	0.300	
4614	  HA	129.827	130.785	4.686	 H	577	ASP54	0.060	
4615	 HB3	130.013	128.460	4.697	 H	577	ASP54	0.060	
4616	 HB2	129.133	128.772	6.173	 H	577	ASP54	0.060	
4617	   H	128.117	130.351	6.775	 H	578	ILE55	0.300	
4618	  HA	129.126	132.086	8.979	 H	578	ILE55	0.060	
4619	  HB	126.270	131.372	8.221	 H	578	ILE55	0.060	
4620	HG13	127.290	132.988	6.685	 H	578	ILE55	0.060	
4621	HG12	127.874	133.944	7.998	 H	578	ILE55	0.060	
4622	HG21	125.635	132.950	10.031	 H	578	ILE55	0.060	
4623	HG22	126.552	131.562	10.664	 H	578	ILE55	0.060	
4624	HG23	127.352	133.139	10.461	 H	578	ILE55	0.060	
4625	HD11	125.888	134.949	7.016	 H	578	ILE55	0.060	
4626	HD12	124.956	133.468	7.340	 H	578	ILE55	0.060	
4627	HD13	125.559	134.453	8.693	 H	578	ILE55	0.060	
4628	   H	130.077	130.805	10.456	 H	579	TRP56	0.300	
4629	  HA	129.356	128.067	10.870	 H	579	TRP56	0.060	
4630	 HB3	130.642	129.985	12.849	 H	579	TRP56	0.060	
4631	 HB2	131.512	129.047	11.631	 H	579	TRP56	0.060	
4632	 HD1	129.173	128.424	14.618	 H	579	TRP56	0.115	
4633	 HE1	129.742	126.182	15.740	 H	579	TRP56	0.420	
4634	 HE3	132.741	126.987	11.332	 H	579	TRP56	0.115	
4635	 HZ2	131.574	124.028	15.188	 H	579	TRP56	0.115	
4636	 HZ3	133.919	124.825	11.676	 H	579	TRP56	0.115	
4637	 HH2	133.351	123.373	13.562	 H	579	TRP56	0.115	
4638	   H	127.835	127.099	12.079	 H	580	ASN57	0.300	
4639	  HA	125.835	128.893	13.331	 H	580	ASN57	0.060	
4640	 HB3	124.578	126.555	13.383	 H	580	ASN57	0.060	
4641	 HB2	125.755	126.109	12.179	 H	580	ASN57	0.060	
4642	 HD2	123.805	125.859	10.789	 H	580	ASN57	0.300	
4643	   H	126.553	129.366	15.345	 H	581	ALA58	0.300	
4644	  HA	127.519	127.133	17.050	 H	581	ALA58	0.060	
4645	 HB1	128.387	128.911	18.520	 H	581	ALA58	0.060	
4646	 HB2	129.026	129.051	16.865	 H	581	ALA58	0.060	
4647	 HB3	127.730	130.140	17.413	 H	581	ALA58	0.060	
4648	   H	125.277	126.375	17.098	 H	582	THR59	0.300	
4649	  HA	123.573	127.993	18.921	 H	582	THR59	0.060	
4650	  HB	121.657	126.859	17.650	 H	582	THR59	0.060	
4651	 HG1	122.327	126.140	15.539	 H	582	THR59	0.418	
4652	HG21	121.841	128.463	15.781	 H	582	THR59	0.060	
4653	HG22	122.366	129.222	17.302	 H	582	THR59	0.060	
4654	HG23	123.576	128.670	16.120	 H	582	THR59	0.060	
4655	   H	125.486	125.335	19.020	 H	583	LYS60	0.300	
4656	  HA	123.917	124.149	21.165	 H	583	LYS60	0.060	
4657	 HB3	122.980	123.020	19.106	 H	583	LYS60	0.060	
4658	 HB2	123.658	121.952	20.272	 H	583	LYS60	0.060	
4659	 HG3	125.763	121.782	18.926	 H	583	LYS60	0.060	
4660	 HG2	125.114	122.890	17.760	 H	583	LYS60	0.060	
4661	 HD3	124.803	120.659	16.866	 H	583	LYS60	0.060	
4662	 HD2	123.227	121.261	17.287	 H	583	LYS60	0.060	
4663	 HE3	122.926	119.729	18.992	 H	583	LYS60	0.060	
4664	 HE2	124.591	119.758	19.473	 H	583	LYS60	0.060	
4665	 HZ1	124.000	117.635	18.527	 H	583	LYS60	0.330	
4666	 HZ2	123.541	118.329	17.104	 H	583	LYS60	0.330	
4667	 HZ3	125.125	118.358	17.562	 H	583	LYS60	0.330	
4668	   H	125.202	123.003	22.579	 H	584	TYR61	0.300	
4669	  HA	127.935	123.596	22.712	 H	584	TYR61	0.060	
4670	 HB3	128.062	121.515	24.199	 H	584	TYR61	0.060	
4671	 HB2	126.430	121.200	23.816	 H	584	TYR61	0.060	
4672	 HD1	128.575	123.939	25.204	 H	584	TYR61	0.115	
4673	 HD2	124.743	122.045	25.214	 H	584	TYR61	0.115	
4674	 HE1	127.875	125.384	27.059	 H	584	TYR61	0.115	
4675	 HE2	124.036	123.488	27.080	 H	584	TYR61	0.115	
4676	  HH	124.647	125.100	28.505	 H	584	TYR61	0.435	
4677	   H	129.823	122.608	22.134	 H	585	ALA62	0.300	
4678	  HA	129.578	120.752	19.866	 H	585	ALA62	0.060	
4679	 HB1	131.996	121.188	19.567	 H	585	ALA62	0.060	
4680	 HB2	131.062	122.701	19.640	 H	585	ALA62	0.060	
4681	 HB3	132.000	122.166	21.054	 H	585	ALA62	0.060	
4682	   H	131.645	119.178	19.848	 H	586	ASN63	0.300	
4683	  HA	131.008	117.140	21.712	 H	586	ASN63	0.060	
4684	 HB3	133.145	116.092	20.868	 H	586	ASN63	0.060	
4685	 HB2	133.471	117.559	19.980	 H	586	ASN63	0.060	
4686	HD22	131.882	116.063	17.230	 H	586	ASN63	0.380	
4687	HD21	133.359	116.683	17.934	 H	586	ASN63	0.380	
4688	   H	131.851	116.496	23.615	 H	587	SER64	0.300	
4689	  HA	133.814	118.147	25.004	 H	587	SER64	0.060	
4690	 HB3	133.637	116.290	26.704	 H	587	SER64	0.060	
4691	 HB2	132.595	115.413	25.618	 H	587	SER64	0.060	
4692	  HG	131.406	116.625	27.176	 H	587	SER64	0.418	
4693	   H	135.942	117.459	25.534	 H	588	CYS65	0.300	
4694	  HA	137.265	115.735	23.641	 H	588	CYS65	0.060	
4695	 HB3	139.219	116.000	25.087	 H	588	CYS65	0.060	
4696	 HB2	138.245	116.580	26.389	 H	588	CYS65	0.060	
4697	   H	138.160	113.682	23.893	 H	589	CYS66	0.300	
4698	  HA	136.558	111.757	25.206	 H	589	CYS66	0.060	
4699	 HB3	138.300	110.129	24.641	 H	589	CYS66	0.060	
4700	 HB2	139.465	111.303	24.456	 H	589	CYS66	0.060	
4701	  HG	138.907	110.275	21.908	 H	589	CYS66	0.155	
4702	   H	136.839	110.519	27.045	 H	590	GLN67	0.300	
4703	  HA	138.952	110.938	28.941	 H	590	GLN67	0.060	
4704	 HB3	138.016	113.095	29.361	 H	590	GLN67	0.060	
4705	 HB2	137.440	112.058	30.655	 H	590	GLN67	0.060	
4706	 HG3	135.310	111.711	29.377	 H	590	GLN67	0.060	
4707	 HG2	135.887	112.835	28.160	 H	590	GLN67	0.060	
4708	HE22	135.034	115.729	29.937	 H	590	GLN67	0.380	
4709	HE21	135.693	115.016	28.482	 H	590	GLN67	0.380	
4710	   H	138.505	109.683	30.906	 H	591	ASN68	0.300	
4711	  HA	136.641	107.476	30.440	 H	591	ASN68	0.060	
4712	 HB3	137.481	106.757	32.750	 H	591	ASN68	0.060	
4713	 HB2	138.546	108.127	32.722	 H	591	ASN68	0.060	
4714	HD22	141.014	105.910	31.370	 H	591	ASN68	0.380	
4715	HD21	140.479	106.864	32.736	 H	591	ASN68	0.380	
4716	   H	134.479	107.759	30.872	 H	592	ILE69	0.300	
4717	  HA	133.567	109.526	32.989	 H	592	ILE69	0.060	
4718	  HB	132.110	107.029	32.119	 H	592	ILE69	0.060	
4719	HG13	131.094	108.279	30.264	 H	592	ILE69	0.060	
4720	HG12	132.789	108.014	30.031	 H	592	ILE69	0.060	
4721	HG21	130.138	108.426	32.512	 H	592	ILE69	0.060	
4722	HG22	131.172	108.283	33.953	 H	592	ILE69	0.060	
4723	HG23	131.201	109.774	32.981	 H	592	ILE69	0.060	
4724	HD11	132.160	110.200	29.398	 H	592	ILE69	0.060	
4725	HD12	131.524	110.509	31.031	 H	592	ILE69	0.060	
4726	HD13	133.266	110.236	30.791	 H	592	ILE69	0.060	
4727	   H	133.211	109.067	35.187	 H	593	ASP70	0.300	
4728	  HA	134.161	106.383	36.040	 H	593	ASP70	0.060	
4729	 HB3	133.130	108.643	37.784	 H	593	ASP70	0.060	
4730	 HB2	134.814	108.410	37.361	 H	593	ASP70	0.060	
4731	   H	132.911	104.826	37.058	 H	594	GLN71	0.300	
4732	  HA	129.982	105.180	36.662	 H	594	GLN71	0.060	
4733	 HB3	130.034	102.660	36.193	 H	594	GLN71	0.060	
4734	 HB2	131.742	102.834	35.972	 H	594	GLN71	0.060	
4735	 HG3	130.381	104.871	34.514	 H	594	GLN71	0.060	
4736	 HG2	129.772	103.212	34.104	 H	594	GLN71	0.060	
4737	HE22	132.666	102.139	32.611	 H	594	GLN71	0.380	
4738	HE21	131.031	101.801	33.133	 H	594	GLN71	0.380	
4739	   H	131.686	105.331	39.192	 H	595	SER72	0.300	
4740	  HA	130.992	102.929	40.614	 H	595	SER72	0.060	
4741	 HB3	131.734	104.000	42.545	 H	595	SER72	0.060	
4742	 HB2	131.225	105.608	41.973	 H	595	SER72	0.060	
4743	  HG	133.518	105.279	41.780	 H	595	SER72	0.418	
4744	   H	128.901	105.553	39.552	 H	596	PHE73	0.300	
4745	  HA	126.746	104.259	41.122	 H	596	PHE73	0.060	
4746	 HB3	125.883	106.310	42.012	 H	596	PHE73	0.060	
4747	 HB2	126.989	107.273	41.104	 H	596	PHE73	0.060	
4748	 HD1	126.745	104.894	43.931	 H	596	PHE73	0.115	
4749	 HD2	129.183	107.757	41.926	 H	596	PHE73	0.115	
4750	 HE1	128.318	104.899	45.825	 H	596	PHE73	0.115	
4751	 HE2	130.756	107.732	43.803	 H	596	PHE73	0.115	
4752	  HZ	130.311	106.337	45.774	 H	596	PHE73	0.115	
4753	  HA	125.590	105.297	36.722	 H	597	PRO74	0.060	
4754	 HB3	125.293	103.276	35.636	 H	597	PRO74	0.060	
4755	 HB2	124.509	102.504	37.116	 H	597	PRO74	0.060	
4756	 HG3	127.392	103.109	36.552	 H	597	PRO74	0.060	
4757	 HG2	126.610	101.555	37.113	 H	597	PRO74	0.060	
4758	 HD2	126.198	102.403	39.222	 H	597	PRO74	0.060	
4759	 HD3	127.803	103.238	38.806	 H	597	PRO74	0.060	
4760	   H	123.713	106.338	36.395	 H	598	GLY75	0.300	
4761	 HA3	121.218	105.431	37.589	 H	598	GLY75	0.060	
4762	 HA2	121.414	106.671	36.427	 H	598	GLY75	0.060	
4763	   H	123.591	107.141	39.063	 H	599	PHE76	0.300	
4764	  HA	121.620	108.515	40.747	 H	599	PHE76	0.060	
4765	 HB3	124.622	108.059	41.004	 H	599	PHE76	0.060	
4766	 HB2	123.410	107.029	41.667	 H	599	PHE76	0.060	
4767	 HD1	121.489	108.699	42.994	 H	599	PHE76	0.115	
4768	 HD2	125.719	109.246	42.663	 H	599	PHE76	0.115	
4769	 HE1	121.479	110.066	45.056	 H	599	PHE76	0.115	
4770	 HE2	125.723	110.590	44.718	 H	599	PHE76	0.115	
4771	  HZ	123.591	110.993	45.941	 H	599	PHE76	0.115	
4772	   H	121.085	110.608	40.363	 H	600	HIS77	0.300	
4773	  HA	122.526	112.148	38.412	 H	600	HIS77	0.060	
4774	 HB3	120.533	113.071	40.514	 H	600	HIS77	0.060	
4775	 HB2	120.147	112.563	38.900	 H	600	HIS77	0.060	
4776	 HD1	120.760	115.436	40.813	 H	600	HIS77	0.420	
4777	 HD2	121.579	114.269	36.955	 H	600	HIS77	0.115	
4778	 HE1	121.165	117.627	39.625	 H	600	HIS77	0.115	
4779	   H	122.837	111.878	41.935	 H	601	GLY78	0.300	
4780	 HA3	124.485	112.733	43.323	 H	601	GLY78	0.060	
4781	 HA2	124.260	114.238	42.466	 H	601	GLY78	0.060	
4782	   H	125.334	111.291	40.807	 H	602	SER79	0.300	
4783	  HA	128.036	112.496	40.620	 H	602	SER79	0.060	
4784	 HB3	127.872	110.190	41.585	 H	602	SER79	0.060	
4785	 HB2	128.889	110.302	40.157	 H	602	SER79	0.060	
4786	  HG	127.447	108.508	40.071	 H	602	SER79	0.418	
4787	   H	125.273	111.401	38.646	 H	603	GLU80	0.300	
4788	  HA	127.038	111.496	36.306	 H	603	GLU80	0.060	
4789	 HB3	124.890	111.162	34.997	 H	603	GLU80	0.060	
4790	 HB2	124.052	111.092	36.553	 H	603	GLU80	0.060	
4791	 HG3	125.570	109.226	37.263	 H	603	GLU80	0.060	
4792	 HG2	126.390	109.295	35.750	 H	603	GLU80	0.060	
4793	   H	125.178	113.900	38.028	 H	604	MET81	0.300	
4794	  HA	124.816	115.798	35.971	 H	604	MET81	0.060	
4795	 HB3	124.048	116.177	38.275	 H	604	MET81	0.060	
4796	 HB2	124.951	117.518	37.669	 H	604	MET81	0.060	
4797	 HG3	126.953	116.770	38.904	 H	604	MET81	0.060	
4798	 HG2	126.092	115.365	39.474	 H	604	MET81	0.060	
4799	 HE1	125.436	119.738	40.860	 H	604	MET81	0.060	
4800	 HE2	126.835	119.117	39.952	 H	604	MET81	0.060	
4801	 HE3	125.253	119.270	39.153	 H	604	MET81	0.060	
4802	   H	127.855	114.655	37.394	 H	605	TRP82	0.300	
4803	  HA	129.383	116.894	36.309	 H	605	TRP82	0.060	
4804	 HB3	131.299	115.715	37.364	 H	605	TRP82	0.060	
4805	 HB2	130.271	114.386	37.785	 H	605	TRP82	0.060	
4806	 HD1	129.170	114.520	40.054	 H	605	TRP82	0.115	
4807	 HE1	128.768	116.260	41.908	 H	605	TRP82	0.420	
4808	 HE3	130.928	118.550	37.529	 H	605	TRP82	0.115	
4809	 HZ2	129.216	119.100	42.198	 H	605	TRP82	0.115	
4810	 HZ3	130.936	120.792	38.646	 H	605	TRP82	0.115	
4811	 HH2	130.086	121.060	40.931	 H	605	TRP82	0.115	
4812	   H	128.452	113.685	35.215	 H	606	ASN83	0.300	
4813	  HA	130.852	113.314	33.611	 H	606	ASN83	0.060	
4814	 HB3	129.557	111.533	32.487	 H	606	ASN83	0.060	
4815	 HB2	128.104	112.057	33.292	 H	606	ASN83	0.060	
4816	HD22	128.880	109.426	35.511	 H	606	ASN83	0.380	
4817	HD21	127.944	109.902	34.112	 H	606	ASN83	0.380	
4818	  HA	130.137	115.859	30.176	 H	607	PRO84	0.060	
4819	 HB3	131.374	115.037	28.420	 H	607	PRO84	0.060	
4820	 HB2	130.432	113.479	28.376	 H	607	PRO84	0.060	
4821	 HG3	132.797	114.261	29.899	 H	607	PRO84	0.060	
4822	 HG2	132.279	112.677	29.294	 H	607	PRO84	0.060	
4823	 HD2	131.167	112.186	31.182	 H	607	PRO84	0.060	
4824	 HD3	132.097	113.606	31.909	 H	607	PRO84	0.060	
4825	   H	128.431	116.615	29.003	 H	608	ASN85	0.300	
4826	  HA	126.159	114.733	28.612	 H	608	ASN85	0.060	
4827	 HB3	125.615	116.436	30.269	 H	608	ASN85	0.060	
4828	 HB2	124.657	116.660	28.838	 H	608	ASN85	0.060	
4829	HD22	125.477	120.088	29.203	 H	608	ASN85	0.380	
4830	HD21	124.274	118.835	29.410	 H	608	ASN85	0.380	
4831	   H	128.376	115.091	26.775	 H	609	THR86	0.300	
4832	  HA	126.814	115.617	24.382	 H	609	THR86	0.060	
4833	  HB	127.841	117.875	25.328	 H	609	THR86	0.060	
4834	 HG1	128.172	118.514	23.125	 H	609	THR86	0.418	
4835	HG21	130.070	118.285	24.431	 H	609	THR86	0.060	
4836	HG22	130.091	116.959	25.618	 H	609	THR86	0.060	
4837	HG23	130.163	116.597	23.877	 H	609	THR86	0.060	
4838	   H	127.886	114.730	22.510	 H	610	ASP87	0.300	
4839	  HA	129.230	112.365	22.688	 H	610	ASP87	0.060	
4840	 HB3	130.333	113.311	20.413	 H	610	ASP87	0.060	
4841	 HB2	129.148	114.563	20.646	 H	610	ASP87	0.060	
4842	   H	131.215	111.645	23.268	 H	611	LEU88	0.300	
4843	  HA	133.376	113.587	23.701	 H	611	LEU88	0.060	
4844	 HB3	134.731	111.730	24.385	 H	611	LEU88	0.060	
4845	 HB2	133.713	110.582	23.603	 H	611	LEU88	0.060	
4846	  HG	131.930	110.935	25.199	 H	611	LEU88	0.060	
4847	HD11	133.052	110.160	27.250	 H	611	LEU88	0.060	
4848	HD12	133.673	109.342	25.798	 H	611	LEU88	0.060	
4849	HD13	134.622	110.638	26.562	 H	611	LEU88	0.060	
4850	HD21	132.186	112.495	27.085	 H	611	LEU88	0.060	
4851	HD22	133.716	113.076	26.385	 H	611	LEU88	0.060	
4852	HD23	132.184	113.333	25.515	 H	611	LEU88	0.060	
4853	   H	135.261	113.834	22.501	 H	612	SER89	0.300	
4854	  HA	135.840	112.129	20.250	 H	612	SER89	0.060	
4855	 HB3	134.244	114.622	19.754	 H	612	SER89	0.060	
4856	 HB2	134.241	113.079	18.877	 H	612	SER89	0.060	
4857	  HG	135.262	114.773	17.689	 H	612	SER89	0.418	
4858	   H	137.884	112.553	19.401	 H	613	GLU90	0.300	
4859	  HA	139.657	114.192	20.918	 H	613	GLU90	0.060	
4860	 HB3	141.043	114.068	18.693	 H	613	GLU90	0.060	
4861	 HB2	139.800	113.010	18.145	 H	613	GLU90	0.060	
4862	 HG3	140.269	111.387	19.761	 H	613	GLU90	0.060	
4863	 HG2	141.182	112.524	20.760	 H	613	GLU90	0.060	
4864	   H	137.560	114.935	18.161	 H	614	ASP91	0.300	
4865	  HA	138.736	117.576	17.754	 H	614	ASP91	0.060	
4866	 HB3	136.347	116.100	16.610	 H	614	ASP91	0.060	
4867	 HB2	137.850	116.458	15.814	 H	614	ASP91	0.060	
4868	   H	138.551	118.652	19.720	 H	615	CYS92	0.300	
4869	  HA	135.745	119.105	20.582	 H	615	CYS92	0.060	
4870	 HB3	136.527	117.141	21.838	 H	615	CYS92	0.060	
4871	 HB2	136.247	118.525	22.910	 H	615	CYS92	0.060	
4872	   H	138.497	120.667	19.690	 H	616	LEU93	0.300	
4873	  HA	138.692	122.539	21.931	 H	616	LEU93	0.060	
4874	 HB3	140.323	123.695	20.474	 H	616	LEU93	0.060	
4875	 HB2	139.932	122.593	19.164	 H	616	LEU93	0.060	
4876	  HG	140.816	120.726	20.293	 H	616	LEU93	0.060	
4877	HD11	143.160	121.341	20.844	 H	616	LEU93	0.060	
4878	HD12	142.584	122.134	19.358	 H	616	LEU93	0.060	
4879	HD13	142.690	123.058	20.875	 H	616	LEU93	0.060	
4880	HD21	141.550	120.728	22.655	 H	616	LEU93	0.060	
4881	HD22	140.935	122.389	22.829	 H	616	LEU93	0.060	
4882	HD23	139.810	121.056	22.476	 H	616	LEU93	0.060	
4883	   H	136.710	123.470	22.199	 H	617	TYR94	0.300	
4884	  HA	135.865	125.454	20.211	 H	617	TYR94	0.060	
4885	 HB3	133.483	124.741	20.380	 H	617	TYR94	0.060	
4886	 HB2	133.917	123.389	21.339	 H	617	TYR94	0.060	
4887	 HD1	135.283	121.486	20.286	 H	617	TYR94	0.115	
4888	 HD2	133.607	124.630	17.926	 H	617	TYR94	0.115	
4889	 HE1	135.566	120.130	18.280	 H	617	TYR94	0.115	
4890	 HE2	133.917	123.264	15.912	 H	617	TYR94	0.115	
4891	  HH	134.628	121.285	15.099	 H	617	TYR94	0.435	
4892	   H	134.307	126.974	21.183	 H	618	LEU95	0.300	
4893	  HA	134.265	126.886	24.139	 H	618	LEU95	0.060	
4894	 HB3	136.264	128.147	23.761	 H	618	LEU95	0.060	
4895	 HB2	135.041	129.234	24.290	 H	618	LEU95	0.060	
4896	  HG	135.572	128.848	21.331	 H	618	LEU95	0.060	
4897	HD11	134.747	131.166	21.110	 H	618	LEU95	0.060	
4898	HD12	133.531	130.107	21.862	 H	618	LEU95	0.060	
4899	HD13	134.472	131.236	22.867	 H	618	LEU95	0.060	
4900	HD21	137.111	130.774	21.399	 H	618	LEU95	0.060	
4901	HD22	137.016	130.775	23.176	 H	618	LEU95	0.060	
4902	HD23	137.728	129.384	22.323	 H	618	LEU95	0.060	
4903	   H	132.936	128.862	24.962	 H	619	ASN96	0.300	
4904	  HA	130.598	129.243	23.175	 H	619	ASN96	0.060	
4905	 HB3	129.067	128.600	24.858	 H	619	ASN96	0.060	
4906	 HB2	130.261	128.683	26.125	 H	619	ASN96	0.060	
4907	HD22	131.188	125.306	25.918	 H	619	ASN96	0.380	
4908	HD21	131.245	126.830	26.775	 H	619	ASN96	0.380	
4909	   H	129.376	131.124	23.582	 H	620	VAL97	0.300	
4910	  HA	130.558	133.026	25.532	 H	620	VAL97	0.060	
4911	  HB	129.902	133.786	22.661	 H	620	VAL97	0.060	
4912	HG11	130.954	135.908	23.274	 H	620	VAL97	0.060	
4913	HG12	129.534	135.551	24.285	 H	620	VAL97	0.060	
4914	HG13	131.173	135.313	24.936	 H	620	VAL97	0.060	
4915	HG21	132.339	134.126	22.355	 H	620	VAL97	0.060	
4916	HG22	132.635	133.471	23.983	 H	620	VAL97	0.060	
4917	HG23	131.965	132.423	22.711	 H	620	VAL97	0.060	
4918	   H	129.014	133.872	26.780	 H	621	TRP98	0.300	
4919	  HA	126.257	134.087	25.645	 H	621	TRP98	0.060	
4920	 HB3	125.585	134.285	28.097	 H	621	TRP98	0.060	
4921	 HB2	127.150	133.923	28.551	 H	621	TRP98	0.060	
4922	 HD1	123.992	132.334	27.491	 H	621	TRP98	0.115	
4923	 HE1	124.060	129.774	27.735	 H	621	TRP98	0.420	
4924	 HE3	128.977	131.885	28.325	 H	621	TRP98	0.115	
4925	 HZ2	126.113	127.819	28.270	 H	621	TRP98	0.115	
4926	 HZ3	129.956	129.625	28.692	 H	621	TRP98	0.115	
4927	 HH2	128.556	127.651	28.699	 H	621	TRP98	0.115	
4928	   H	125.794	136.149	25.073	 H	622	ILE99	0.300	
4929	  HA	127.106	138.296	26.685	 H	622	ILE99	0.060	
4930	  HB	127.312	139.680	24.808	 H	622	ILE99	0.060	
4931	HG13	125.073	139.307	23.874	 H	622	ILE99	0.060	
4932	HG12	125.539	137.726	23.312	 H	622	ILE99	0.060	
4933	HG21	128.604	138.328	23.180	 H	622	ILE99	0.060	
4934	HG22	128.992	137.889	24.861	 H	622	ILE99	0.060	
4935	HG23	127.930	136.842	23.890	 H	622	ILE99	0.060	
4936	HD11	125.604	139.352	21.491	 H	622	ILE99	0.060	
4937	HD12	126.763	140.349	22.405	 H	622	ILE99	0.060	
4938	HD13	127.238	138.733	21.830	 H	622	ILE99	0.060	
4939	  HA	123.075	139.533	27.851	 H	623	PRO100	0.060	
4940	 HB3	123.342	141.460	29.068	 H	623	PRO100	0.060	
4941	 HB2	124.003	142.370	27.633	 H	623	PRO100	0.060	
4942	 HG3	125.367	140.572	29.583	 H	623	PRO100	0.060	
4943	 HG2	125.913	142.137	28.846	 H	623	PRO100	0.060	
4944	 HD2	126.502	141.137	26.864	 H	623	PRO100	0.060	
4945	 HD3	126.789	139.718	28.019	 H	623	PRO100	0.060	
4946	   H	121.152	140.345	26.990	 H	624	ALA101	0.300	
4947	  HA	121.416	141.852	24.424	 H	624	ALA101	0.060	
4948	 HB1	119.111	141.126	23.916	 H	624	ALA101	0.060	
4949	 HB2	120.187	139.727	24.144	 H	624	ALA101	0.060	
4950	 HB3	119.063	140.205	25.438	 H	624	ALA101	0.060	
4951	  HA	120.618	143.316	23.330	 H	625	PRO102	0.060	
4952	 HB3	119.419	145.294	23.045	 H	625	PRO102	0.060	
4953	 HB2	121.131	145.986	23.076	 H	625	PRO102	0.060	
4954	 HG3	119.265	146.890	24.735	 H	625	PRO102	0.060	
4955	 HG2	120.959	146.549	25.318	 H	625	PRO102	0.060	
4956	 HD2	119.835	145.283	26.829	 H	625	PRO102	0.060	
4957	 HD3	118.438	144.972	25.654	 H	625	PRO102	0.060	
4958	   H	122.633	143.353	22.372	 H	626	LYS103	0.300	
4959	  HA	124.952	142.866	23.427	 H	626	LYS103	0.060	
4960	 HB3	124.561	144.930	21.230	 H	626	LYS103	0.060	
4961	 HB2	124.470	143.201	21.001	 H	626	LYS103	0.060	
4962	 HG3	126.884	143.454	22.276	 H	626	LYS103	0.060	
4963	 HG2	126.817	144.940	21.358	 H	626	LYS103	0.060	
4964	 HD3	125.926	142.986	19.546	 H	626	LYS103	0.060	
4965	 HD2	127.247	142.206	20.429	 H	626	LYS103	0.060	
4966	 HE3	128.836	143.676	19.635	 H	626	LYS103	0.060	
4967	 HE2	127.709	145.028	19.559	 H	626	LYS103	0.060	
4968	 HZ1	128.331	144.276	17.369	 H	626	LYS103	0.330	
4969	 HZ2	127.775	142.755	17.677	 H	626	LYS103	0.330	
4970	 HZ3	126.720	144.020	17.606	 H	626	LYS103	0.330	
4971	  HA	125.842	146.366	26.033	 H	627	PRO104	0.060	
4972	 HB3	126.460	144.774	27.619	 H	627	PRO104	0.060	
4973	 HB2	128.143	145.331	27.133	 H	627	PRO104	0.060	
4974	 HG3	127.459	142.807	27.037	 H	627	PRO104	0.060	
4975	 HG2	128.415	143.588	25.706	 H	627	PRO104	0.060	
4976	 HD2	126.737	142.719	24.442	 H	627	PRO104	0.060	
4977	 HD3	125.513	142.852	25.826	 H	627	PRO104	0.060	
4978	   H	128.054	147.589	26.499	 H	628	LYS105	0.300	
4979	  HA	129.230	148.023	23.803	 H	628	LYS105	0.060	
4980	 HB3	129.773	150.291	24.592	 H	628	LYS105	0.060	
4981	 HB2	129.122	149.926	26.159	 H	628	LYS105	0.060	
4982	 HG3	126.983	150.360	25.480	 H	628	LYS105	0.060	
4983	 HG2	127.128	149.302	24.097	 H	628	LYS105	0.060	
4984	 HD3	128.552	151.307	23.057	 H	628	LYS105	0.060	
4985	 HD2	127.784	152.268	24.277	 H	628	LYS105	0.060	
4986	 HE3	126.553	150.907	21.888	 H	628	LYS105	0.060	
4987	 HE2	126.329	152.550	22.469	 H	628	LYS105	0.060	
4988	 HZ1	124.394	151.203	22.875	 H	628	LYS105	0.330	
4989	 HZ2	125.267	150.125	23.767	 H	628	LYS105	0.330	
4990	 HZ3	125.057	151.667	24.313	 H	628	LYS105	0.330	
4991	   H	130.187	147.568	27.237	 H	629	ASN106	0.300	
4992	  HA	132.881	146.891	26.286	 H	629	ASN106	0.060	
4993	 HB3	132.975	148.937	28.422	 H	629	ASN106	0.060	
4994	 HB2	132.412	149.543	26.886	 H	629	ASN106	0.060	
4995	 HD2	134.818	150.327	28.136	 H	629	ASN106	0.300	
4996	   H	131.450	144.996	27.226	 H	630	ALA107	0.300	
4997	  HA	130.954	145.125	30.082	 H	630	ALA107	0.060	
4998	 HB1	130.034	142.851	29.756	 H	630	ALA107	0.060	
4999	 HB2	129.383	144.005	28.568	 H	630	ALA107	0.060	
5000	 HB3	130.648	142.850	28.085	 H	630	ALA107	0.060	
5001	   H	132.016	144.201	31.743	 H	631	THR108	0.300	
5002	  HA	134.621	143.077	31.434	 H	631	THR108	0.060	
5003	  HB	132.559	142.841	33.658	 H	631	THR108	0.060	
5004	 HG1	134.134	144.228	34.667	 H	631	THR108	0.418	
5005	HG21	134.375	141.908	35.044	 H	631	THR108	0.060	
5006	HG22	134.020	140.831	33.672	 H	631	THR108	0.060	
5007	HG23	135.454	141.885	33.628	 H	631	THR108	0.060	
5008	   H	135.346	140.951	31.362	 H	632	VAL109	0.300	
5009	  HA	133.318	139.020	30.355	 H	632	VAL109	0.060	
5010	  HB	136.262	139.266	29.631	 H	632	VAL109	0.060	
5011	HG11	135.727	137.548	27.942	 H	632	VAL109	0.060	
5012	HG12	135.452	136.964	29.601	 H	632	VAL109	0.060	
5013	HG13	134.071	137.444	28.586	 H	632	VAL109	0.060	
5014	HG21	135.458	139.962	27.414	 H	632	VAL109	0.060	
5015	HG22	133.785	139.944	28.020	 H	632	VAL109	0.060	
5016	HG23	134.960	141.102	28.687	 H	632	VAL109	0.060	
5017	   H	133.138	137.154	31.450	 H	633	LEU110	0.300	
5018	  HA	135.349	136.428	33.311	 H	633	LEU110	0.060	
5019	 HB3	133.444	134.855	34.210	 H	633	LEU110	0.060	
5020	 HB2	132.370	135.951	33.382	 H	633	LEU110	0.060	
5021	  HG	133.974	137.729	34.706	 H	633	LEU110	0.060	
5022	HD11	132.110	137.959	36.307	 H	633	LEU110	0.060	
5023	HD12	131.525	137.769	34.637	 H	633	LEU110	0.060	
5024	HD13	131.457	136.395	35.765	 H	633	LEU110	0.060	
5025	HD21	134.244	136.887	37.008	 H	633	LEU110	0.060	
5026	HD22	133.682	135.284	36.478	 H	633	LEU110	0.060	
5027	HD23	135.202	135.951	35.837	 H	633	LEU110	0.060	
5028	   H	136.480	134.622	32.912	 H	634	ILE111	0.300	
5029	  HA	135.517	132.880	30.700	 H	634	ILE111	0.060	
5030	  HB	138.342	133.616	31.490	 H	634	ILE111	0.060	
5031	HG13	137.291	135.437	30.327	 H	634	ILE111	0.060	
5032	HG12	136.560	134.379	29.159	 H	634	ILE111	0.060	
5033	HG21	139.011	132.217	29.560	 H	634	ILE111	0.060	
5034	HG22	138.191	131.271	30.825	 H	634	ILE111	0.060	
5035	HG23	137.314	131.724	29.344	 H	634	ILE111	0.060	
5036	HD11	138.490	135.543	28.189	 H	634	ILE111	0.060	
5037	HD12	139.548	134.876	29.455	 H	634	ILE111	0.060	
5038	HD13	138.799	133.792	28.258	 H	634	ILE111	0.060	
5039	   H	134.873	130.956	31.411	 H	635	TRP112	0.300	
5040	  HA	135.732	130.073	34.083	 H	635	TRP112	0.060	
5041	 HB3	133.598	129.132	32.142	 H	635	TRP112	0.060	
5042	 HB2	133.349	130.055	33.590	 H	635	TRP112	0.060	
5043	 HD1	133.591	126.606	32.361	 H	635	TRP112	0.115	
5044	 HE1	133.391	124.871	34.260	 H	635	TRP112	0.420	
5045	 HE3	134.161	129.833	36.207	 H	635	TRP112	0.115	
5046	 HZ2	133.473	124.982	37.147	 H	635	TRP112	0.115	
5047	 HZ3	134.073	128.987	38.538	 H	635	TRP112	0.115	
5048	 HH2	133.743	126.620	39.002	 H	635	TRP112	0.115	
5049	   H	136.942	128.284	34.505	 H	636	ILE113	0.300	
5050	  HA	137.657	126.502	32.224	 H	636	ILE113	0.060	
5051	  HB	139.481	127.507	34.430	 H	636	ILE113	0.060	
5052	HG13	139.072	129.029	32.437	 H	636	ILE113	0.060	
5053	HG12	139.733	127.809	31.415	 H	636	ILE113	0.060	
5054	HG21	141.206	126.112	33.388	 H	636	ILE113	0.060	
5055	HG22	139.852	125.145	34.020	 H	636	ILE113	0.060	
5056	HG23	139.987	125.451	32.272	 H	636	ILE113	0.060	
5057	HD11	141.493	129.528	31.953	 H	636	ILE113	0.060	
5058	HD12	141.291	129.218	33.694	 H	636	ILE113	0.060	
5059	HD13	141.973	127.958	32.639	 H	636	ILE113	0.060	
5060	   H	136.732	124.544	32.642	 H	637	TYR114	0.300	
5061	  HA	135.722	124.004	35.310	 H	637	TYR114	0.060	
5062	 HB3	134.434	123.155	33.452	 H	637	TYR114	0.060	
5063	 HB2	134.988	121.819	34.391	 H	637	TYR114	0.060	
5064	 HD1	137.119	120.509	33.512	 H	637	TYR114	0.115	
5065	 HD2	134.918	123.286	31.118	 H	637	TYR114	0.115	
5066	 HE1	138.132	119.577	31.476	 H	637	TYR114	0.115	
5067	 HE2	135.894	122.321	29.100	 H	637	TYR114	0.115	
5068	  HH	137.221	120.889	28.237	 H	637	TYR114	0.435	
5069	   H	136.231	122.290	36.709	 H	638	GLY115	0.300	
5070	 HA3	137.930	121.179	37.913	 H	638	GLY115	0.060	
5071	 HA2	138.990	121.272	36.522	 H	638	GLY115	0.060	
5072	   H	138.610	118.945	38.011	 H	639	GLY116	0.300	
5073	 HA3	137.592	117.264	35.764	 H	639	GLY116	0.060	
5074	 HA2	137.213	116.844	37.418	 H	639	GLY116	0.060	
5075	   H	139.906	117.730	38.432	 H	640	GLY117	0.300	
5076	 HA3	141.123	115.174	38.308	 H	640	GLY117	0.060	
5077	 HA2	141.899	116.608	38.874	 H	640	GLY117	0.060	
5078	   H	141.351	117.831	36.009	 H	641	PHE118	0.300	
5079	  HA	142.469	118.043	34.061	 H	641	PHE118	0.060	
5080	 HB3	144.861	117.136	33.952	 H	641	PHE118	0.060	
5081	 HB2	144.644	116.567	35.574	 H	641	PHE118	0.060	
5082	 HD1	144.206	119.711	33.584	 H	641	PHE118	0.115	
5083	 HD2	145.269	117.965	37.333	 H	641	PHE118	0.115	
5084	 HE1	144.808	121.922	34.443	 H	641	PHE118	0.115	
5085	 HE2	145.910	120.167	38.184	 H	641	PHE118	0.115	
5086	  HZ	145.674	122.160	36.742	 H	641	PHE118	0.115	
5087	   H	141.238	115.147	35.027	 H	642	GLN119	0.300	
5088	  HA	142.096	113.811	32.513	 H	642	GLN119	0.060	
5089	 HB3	141.454	111.733	33.475	 H	642	GLN119	0.060	
5090	 HB2	140.498	112.464	34.693	 H	642	GLN119	0.060	
5091	 HG3	142.513	111.556	35.650	 H	642	GLN119	0.060	
5092	 HG2	142.519	113.315	35.817	 H	642	GLN119	0.060	
5093	HE22	145.596	113.647	34.252	 H	642	GLN119	0.380	
5094	HE21	144.427	114.208	35.426	 H	642	GLN119	0.380	
5095	   H	139.403	115.466	33.964	 H	643	THR120	0.300	
5096	  HA	137.558	114.337	31.971	 H	643	THR120	0.060	
5097	  HB	135.940	113.596	33.555	 H	643	THR120	0.060	
5098	 HG1	136.277	113.922	35.836	 H	643	THR120	0.418	
5099	HG21	137.106	111.896	34.918	 H	643	THR120	0.060	
5100	HG22	137.784	111.973	33.274	 H	643	THR120	0.060	
5101	HG23	138.655	112.724	34.632	 H	643	THR120	0.060	
5102	   H	135.473	115.555	31.965	 H	644	GLY121	0.300	
5103	 HA3	135.805	118.290	33.118	 H	644	GLY121	0.060	
5104	 HA2	134.286	117.441	33.110	 H	644	GLY121	0.060	
5105	   H	133.484	119.397	32.016	 H	645	THR122	0.300	
5106	  HA	134.396	119.923	29.315	 H	645	THR122	0.060	
5107	  HB	133.172	117.785	28.913	 H	645	THR122	0.060	
5108	 HG1	131.786	118.720	27.291	 H	645	THR122	0.418	
5109	HG21	130.718	117.749	29.194	 H	645	THR122	0.060	
5110	HG22	131.532	117.970	30.762	 H	645	THR122	0.060	
5111	HG23	130.776	119.360	29.948	 H	645	THR122	0.060	
5112	   H	133.226	121.669	28.359	 H	646	SER123	0.300	
5113	  HA	132.474	123.488	30.502	 H	646	SER123	0.060	
5114	 HB3	133.859	124.221	28.574	 H	646	SER123	0.060	
5115	 HB2	132.393	125.211	28.775	 H	646	SER123	0.060	
5116	  HG	132.726	124.547	26.581	 H	646	SER123	0.418	
5117	   H	130.652	121.300	28.582	 H	647	SER124	0.300	
5118	  HA	128.344	123.068	28.285	 H	647	SER124	0.060	
5119	 HB3	128.485	121.714	26.431	 H	647	SER124	0.060	
5120	 HB2	127.369	120.779	27.406	 H	647	SER124	0.060	
5121	  HG	129.087	119.485	26.557	 H	647	SER124	0.418	
5122	   H	129.426	121.628	31.005	 H	648	LEU125	0.300	
5123	  HA	127.164	120.060	31.790	 H	648	LEU125	0.060	
5124	 HB3	127.968	120.739	34.159	 H	648	LEU125	0.060	
5125	 HB2	129.153	121.634	33.452	 H	648	LEU125	0.060	
5126	  HG	130.339	119.745	32.619	 H	648	LEU125	0.060	
5127	HD11	130.749	118.480	34.706	 H	648	LEU125	0.060	
5128	HD12	130.646	120.237	34.972	 H	648	LEU125	0.060	
5129	HD13	129.273	119.189	35.404	 H	648	LEU125	0.060	
5130	HD21	129.584	117.416	32.837	 H	648	LEU125	0.060	
5131	HD22	127.997	117.987	33.406	 H	648	LEU125	0.060	
5132	HD23	128.536	118.357	31.750	 H	648	LEU125	0.060	
5133	   H	125.342	120.502	32.932	 H	649	HIS126	0.300	
5134	  HA	123.985	122.910	32.505	 H	649	HIS126	0.060	
5135	 HB3	123.635	120.739	34.609	 H	649	HIS126	0.060	
5136	 HB2	122.880	120.798	33.062	 H	649	HIS126	0.060	
5137	 HD1	121.687	123.443	32.873	 H	649	HIS126	0.420	
5138	 HD2	121.802	121.287	36.373	 H	649	HIS126	0.115	
5139	 HE1	119.784	124.422	34.217	 H	649	HIS126	0.115	
5140	   H	126.120	121.992	35.236	 H	650	VAL127	0.300	
5141	  HA	125.176	124.406	36.640	 H	650	VAL127	0.060	
5142	  HB	126.804	123.853	38.405	 H	650	VAL127	0.060	
5143	HG11	125.735	121.789	39.156	 H	650	VAL127	0.060	
5144	HG12	124.567	122.962	38.505	 H	650	VAL127	0.060	
5145	HG13	125.057	121.559	37.527	 H	650	VAL127	0.060	
5146	HG21	128.030	121.731	38.331	 H	650	VAL127	0.060	
5147	HG22	127.496	121.491	36.650	 H	650	VAL127	0.060	
5148	HG23	128.557	122.860	37.060	 H	650	VAL127	0.060	
5149	   H	127.114	124.198	34.011	 H	651	TYR128	0.300	
5150	  HA	128.578	126.615	34.981	 H	651	TYR128	0.060	
5151	 HB3	130.276	126.288	33.300	 H	651	TYR128	0.060	
5152	 HB2	129.421	125.071	32.523	 H	651	TYR128	0.060	
5153	 HD1	129.935	125.114	36.266	 H	651	TYR128	0.115	
5154	 HD2	131.132	123.355	32.543	 H	651	TYR128	0.115	
5155	 HE1	131.249	123.413	37.474	 H	651	TYR128	0.115	
5156	 HE2	132.440	121.683	33.750	 H	651	TYR128	0.115	
5157	  HH	133.068	120.899	35.704	 H	651	TYR128	0.435	
5158	   H	125.752	126.129	33.692	 H	652	ASP129	0.300	
5159	  HA	125.795	127.393	31.138	 H	652	ASP129	0.060	
5160	 HB3	123.495	127.812	33.035	 H	652	ASP129	0.060	
5161	 HB2	123.847	126.182	32.536	 H	652	ASP129	0.060	
5162	   H	126.638	129.351	30.737	 H	653	GLY130	0.300	
5163	 HA3	127.453	131.450	31.164	 H	653	GLY130	0.060	
5164	 HA2	126.959	131.339	32.791	 H	653	GLY130	0.060	
5165	   H	124.077	130.646	31.200	 H	654	LYS131	0.300	
5166	  HA	123.602	133.225	29.994	 H	654	LYS131	0.060	
5167	 HB3	122.460	131.114	29.322	 H	654	LYS131	0.060	
5168	 HB2	121.408	132.454	29.543	 H	654	LYS131	0.060	
5169	 HG3	120.550	131.607	31.618	 H	654	LYS131	0.060	
5170	 HG2	121.856	130.429	31.759	 H	654	LYS131	0.060	
5171	 HD3	120.994	129.092	29.962	 H	654	LYS131	0.060	
5172	 HD2	119.946	130.375	29.393	 H	654	LYS131	0.060	
5173	 HE3	118.621	130.191	31.526	 H	654	LYS131	0.060	
5174	 HE2	119.635	128.849	32.012	 H	654	LYS131	0.060	
5175	 HZ1	117.603	128.081	30.979	 H	654	LYS131	0.330	
5176	 HZ2	117.934	128.903	29.588	 H	654	LYS131	0.330	
5177	 HZ3	118.889	127.639	30.046	 H	654	LYS131	0.330	
5178	   H	123.084	131.978	33.295	 H	655	PHE132	0.300	
5179	  HA	121.252	134.120	33.974	 H	655	PHE132	0.060	
5180	 HB3	121.597	133.442	36.292	 H	655	PHE132	0.060	
5181	 HB2	123.006	132.526	35.867	 H	655	PHE132	0.060	
5182	 HD1	119.404	132.752	34.775	 H	655	PHE132	0.115	
5183	 HD2	122.729	130.218	35.680	 H	655	PHE132	0.115	
5184	 HE1	118.021	130.781	34.355	 H	655	PHE132	0.115	
5185	 HE2	121.321	128.244	35.239	 H	655	PHE132	0.115	
5186	  HZ	118.952	128.537	34.598	 H	655	PHE132	0.115	
5187	   H	124.819	133.701	34.330	 H	656	LEU133	0.300	
5188	  HA	125.201	136.158	35.744	 H	656	LEU133	0.060	
5189	 HB3	127.575	135.942	34.654	 H	656	LEU133	0.060	
5190	 HB2	127.015	134.446	34.033	 H	656	LEU133	0.060	
5191	  HG	126.401	133.805	36.457	 H	656	LEU133	0.060	
5192	HD11	128.697	133.148	36.979	 H	656	LEU133	0.060	
5193	HD12	128.292	132.854	35.271	 H	656	LEU133	0.060	
5194	HD13	129.296	134.253	35.719	 H	656	LEU133	0.060	
5195	HD21	127.660	135.004	38.204	 H	656	LEU133	0.060	
5196	HD22	128.197	136.190	36.990	 H	656	LEU133	0.060	
5197	HD23	126.470	136.053	37.397	 H	656	LEU133	0.060	
5198	   H	125.103	135.397	32.248	 H	657	ALA134	0.300	
5199	  HA	125.784	138.007	31.355	 H	657	ALA134	0.060	
5200	 HB1	124.630	137.333	29.269	 H	657	ALA134	0.060	
5201	 HB2	125.704	136.051	29.877	 H	657	ALA134	0.060	
5202	 HB3	123.945	135.924	30.114	 H	657	ALA134	0.060	
5203	   H	122.632	136.559	32.272	 H	658	ARG135	0.300	
5204	  HA	121.156	138.857	31.353	 H	658	ARG135	0.060	
5205	 HB3	120.515	136.428	33.026	 H	658	ARG135	0.060	
5206	 HB2	119.998	136.791	31.416	 H	658	ARG135	0.060	
5207	 HG3	119.134	138.519	33.754	 H	658	ARG135	0.060	
5208	 HG2	118.264	137.040	33.303	 H	658	ARG135	0.060	
5209	 HD3	117.989	137.935	30.997	 H	658	ARG135	0.060	
5210	 HD2	118.811	139.411	31.479	 H	658	ARG135	0.060	
5211	  HE	116.129	138.516	32.332	 H	658	ARG135	0.440	
5212	HH12	117.696	142.194	32.994	 H	658	ARG135	0.460	
5213	HH11	118.709	140.910	32.374	 H	658	ARG135	0.460	
5214	HH22	115.462	141.775	33.440	 H	658	ARG135	0.460	
5215	HH21	114.801	140.180	33.155	 H	658	ARG135	0.460	
5216	   H	122.291	137.807	34.623	 H	659	VAL136	0.300	
5217	  HA	120.601	139.847	35.839	 H	659	VAL136	0.060	
5218	  HB	122.588	137.898	37.062	 H	659	VAL136	0.060	
5219	HG11	121.451	138.391	39.187	 H	659	VAL136	0.060	
5220	HG12	122.227	139.843	38.512	 H	659	VAL136	0.060	
5221	HG13	120.466	139.629	38.372	 H	659	VAL136	0.060	
5222	HG21	120.593	136.677	37.756	 H	659	VAL136	0.060	
5223	HG22	119.573	137.851	36.890	 H	659	VAL136	0.060	
5224	HG23	120.696	136.809	35.984	 H	659	VAL136	0.060	
5225	   H	124.132	139.399	35.280	 H	660	GLU137	0.300	
5226	  HA	124.537	142.109	36.414	 H	660	GLU137	0.060	
5227	 HB3	126.844	141.503	36.911	 H	660	GLU137	0.060	
5228	 HB2	126.642	139.938	36.188	 H	660	GLU137	0.060	
5229	 HG3	126.354	139.392	38.410	 H	660	GLU137	0.060	
5230	 HG2	124.704	139.635	37.943	 H	660	GLU137	0.060	
5231	   H	124.234	140.725	33.431	 H	661	ARG138	0.300	
5232	  HA	124.927	141.391	31.368	 H	661	ARG138	0.060	
5233	 HB3	124.873	143.722	30.926	 H	661	ARG138	0.060	
5234	 HB2	125.396	144.139	32.522	 H	661	ARG138	0.060	
5235	 HG3	123.016	142.700	33.025	 H	661	ARG138	0.060	
5236	 HG2	122.649	143.583	31.545	 H	661	ARG138	0.060	
5237	 HD3	122.020	144.966	33.456	 H	661	ARG138	0.060	
5238	 HD2	123.356	145.711	32.635	 H	661	ARG138	0.060	
5239	  HE	124.254	143.990	34.781	 H	661	ARG138	0.440	
5240	HH12	124.860	146.711	36.960	 H	661	ARG138	0.460	
5241	HH11	125.156	145.013	36.662	 H	661	ARG138	0.460	
5242	HH22	123.596	147.944	35.490	 H	661	ARG138	0.460	
5243	HH21	122.921	147.191	34.062	 H	661	ARG138	0.460	
5244	   H	127.033	140.251	32.992	 H	662	VAL139	0.300	
5245	  HA	129.316	141.471	31.567	 H	662	VAL139	0.060	
5246	  HB	130.700	139.782	32.752	 H	662	VAL139	0.060	
5247	HG11	130.472	140.673	35.012	 H	662	VAL139	0.060	
5248	HG12	130.342	141.959	33.789	 H	662	VAL139	0.060	
5249	HG13	128.878	141.342	34.589	 H	662	VAL139	0.060	
5250	HG21	129.687	138.437	34.529	 H	662	VAL139	0.060	
5251	HG22	128.081	139.048	34.070	 H	662	VAL139	0.060	
5252	HG23	129.009	138.043	32.932	 H	662	VAL139	0.060	
5253	   H	130.684	139.920	30.320	 H	663	ILE140	0.300	
5254	  HA	129.012	137.991	28.821	 H	663	ILE140	0.060	
5255	  HB	131.672	139.349	28.306	 H	663	ILE140	0.060	
5256	HG13	129.414	140.480	27.905	 H	663	ILE140	0.060	
5257	HG12	129.166	139.320	26.618	 H	663	ILE140	0.060	
5258	HG21	131.801	138.087	26.187	 H	663	ILE140	0.060	
5259	HG22	131.895	137.016	27.605	 H	663	ILE140	0.060	
5260	HG23	130.382	137.132	26.676	 H	663	ILE140	0.060	
5261	HD11	130.097	141.408	25.747	 H	663	ILE140	0.060	
5262	HD12	131.499	141.247	26.831	 H	663	ILE140	0.060	
5263	HD13	131.247	140.068	25.523	 H	663	ILE140	0.060	
5264	   H	129.442	135.822	28.889	 H	664	VAL141	0.300	
5265	  HA	131.629	134.937	30.701	 H	664	VAL141	0.060	
5266	  HB	128.937	133.616	30.217	 H	664	VAL141	0.060	
5267	HG11	129.646	132.095	32.014	 H	664	VAL141	0.060	
5268	HG12	130.726	132.028	30.600	 H	664	VAL141	0.060	
5269	HG13	131.227	132.910	32.062	 H	664	VAL141	0.060	
5270	HG21	128.426	134.191	32.554	 H	664	VAL141	0.060	
5271	HG22	129.950	135.104	32.657	 H	664	VAL141	0.060	
5272	HG23	128.665	135.640	31.549	 H	664	VAL141	0.060	
5273	   H	133.084	133.600	29.839	 H	665	VAL142	0.300	
5274	  HA	132.383	132.161	27.336	 H	665	VAL142	0.060	
5275	  HB	135.023	133.466	28.075	 H	665	VAL142	0.060	
5276	HG11	135.785	132.699	25.863	 H	665	VAL142	0.060	
5277	HG12	135.367	131.339	26.933	 H	665	VAL142	0.060	
5278	HG13	134.246	131.833	25.641	 H	665	VAL142	0.060	
5279	HG21	134.587	134.902	26.090	 H	665	VAL142	0.060	
5280	HG22	132.999	134.125	25.889	 H	665	VAL142	0.060	
5281	HG23	133.336	135.098	27.341	 H	665	VAL142	0.060	
5282	   H	132.674	129.993	27.463	 H	666	SER143	0.300	
5283	  HA	134.745	129.040	29.376	 H	666	SER143	0.060	
5284	 HB3	132.652	128.339	30.371	 H	666	SER143	0.060	
5285	 HB2	133.413	126.928	29.639	 H	666	SER143	0.060	
5286	  HG	131.180	127.092	29.121	 H	666	SER143	0.418	
5287	   H	135.792	127.069	28.691	 H	667	MET144	0.300	
5288	  HA	135.450	126.466	25.810	 H	667	MET144	0.060	
5289	 HB3	137.344	128.232	26.342	 H	667	MET144	0.060	
5290	 HB2	137.587	127.005	25.162	 H	667	MET144	0.060	
5291	 HG3	139.561	127.133	26.531	 H	667	MET144	0.060	
5292	 HG2	138.800	125.608	26.826	 H	667	MET144	0.060	
5293	 HE1	139.354	129.050	29.816	 H	667	MET144	0.060	
5294	 HE2	140.315	128.690	28.362	 H	667	MET144	0.060	
5295	 HE3	138.672	129.355	28.201	 H	667	MET144	0.060	
5296	   H	136.103	124.406	25.167	 H	668	ASN145	0.300	
5297	  HA	136.719	122.519	27.347	 H	668	ASN145	0.060	
5298	 HB3	136.672	120.807	25.478	 H	668	ASN145	0.060	
5299	 HB2	136.255	122.082	24.369	 H	668	ASN145	0.060	
5300	HD22	132.985	120.785	25.071	 H	668	ASN145	0.380	
5301	HD21	134.388	120.567	24.050	 H	668	ASN145	0.380	
5302	   H	138.671	121.604	27.704	 H	669	TYR146	0.300	
5303	  HA	140.784	122.070	25.660	 H	669	TYR146	0.060	
5304	 HB3	141.210	123.664	27.506	 H	669	TYR146	0.060	
5305	 HB2	142.445	122.450	27.427	 H	669	TYR146	0.060	
5306	 HD1	142.880	121.012	29.341	 H	669	TYR146	0.115	
5307	 HD2	139.320	123.378	29.295	 H	669	TYR146	0.115	
5308	 HE1	142.453	120.458	31.712	 H	669	TYR146	0.115	
5309	 HE2	138.929	122.854	31.651	 H	669	TYR146	0.115	
5310	  HH	139.589	121.756	33.437	 H	669	TYR146	0.435	
5311	   H	142.339	120.386	25.548	 H	670	ARG147	0.300	
5312	  HA	141.230	117.794	25.920	 H	670	ARG147	0.060	
5313	 HB3	143.687	117.078	25.500	 H	670	ARG147	0.060	
5314	 HB2	144.028	118.780	25.321	 H	670	ARG147	0.060	
5315	 HG3	142.160	118.858	23.581	 H	670	ARG147	0.060	
5316	 HG2	142.113	117.115	23.665	 H	670	ARG147	0.060	
5317	 HD3	143.519	117.650	21.824	 H	670	ARG147	0.060	
5318	 HD2	144.578	117.087	23.095	 H	670	ARG147	0.060	
5319	  HE	144.260	119.919	23.237	 H	670	ARG147	0.440	
5320	HH12	147.210	118.420	20.892	 H	670	ARG147	0.460	
5321	HH11	145.891	117.386	21.395	 H	670	ARG147	0.460	
5322	HH22	147.284	120.599	21.545	 H	670	ARG147	0.460	
5323	HH21	146.020	121.261	22.558	 H	670	ARG147	0.460	
5324	   H	141.176	116.425	27.577	 H	671	VAL148	0.300	
5325	  HA	142.958	117.015	29.895	 H	671	VAL148	0.060	
5326	  HB	141.258	115.683	31.211	 H	671	VAL148	0.060	
5327	HG11	139.657	117.525	31.283	 H	671	VAL148	0.060	
5328	HG12	141.334	118.114	31.194	 H	671	VAL148	0.060	
5329	HG13	140.303	118.141	29.743	 H	671	VAL148	0.060	
5330	HG21	139.033	115.396	30.184	 H	671	VAL148	0.060	
5331	HG22	139.667	116.011	28.639	 H	671	VAL148	0.060	
5332	HG23	140.274	114.475	29.302	 H	671	VAL148	0.060	
5333	   H	143.061	114.745	31.259	 H	672	GLY149	0.300	
5334	 HA3	143.333	112.293	30.026	 H	672	GLY149	0.060	
5335	 HA2	144.274	112.826	31.381	 H	672	GLY149	0.060	
5336	   H	145.138	111.082	29.230	 H	673	ALA150	0.300	
5337	  HA	147.709	112.310	28.956	 H	673	ALA150	0.060	
5338	 HB1	148.290	110.321	27.614	 H	673	ALA150	0.060	
5339	 HB2	147.453	109.892	29.125	 H	673	ALA150	0.060	
5340	 HB3	146.572	109.856	27.578	 H	673	ALA150	0.060	
5341	   H	144.917	112.162	26.736	 H	674	LEU151	0.300	
5342	  HA	146.566	112.995	24.499	 H	674	LEU151	0.060	
5343	 HB3	144.459	113.756	23.415	 H	674	LEU151	0.060	
5344	 HB2	143.600	113.526	24.891	 H	674	LEU151	0.060	
5345	  HG	144.855	111.071	24.520	 H	674	LEU151	0.060	
5346	HD11	142.559	110.299	24.081	 H	674	LEU151	0.060	
5347	HD12	142.659	111.462	25.424	 H	674	LEU151	0.060	
5348	HD13	142.061	111.989	23.834	 H	674	LEU151	0.060	
5349	HD21	144.254	110.363	22.236	 H	674	LEU151	0.060	
5350	HD22	143.823	112.042	21.835	 H	674	LEU151	0.060	
5351	HD23	145.506	111.627	22.236	 H	674	LEU151	0.060	
5352	   H	145.558	114.708	27.316	 H	675	GLY152	0.300	
5353	 HA3	145.196	117.083	27.479	 H	675	GLY152	0.060	
5354	 HA2	146.031	117.316	26.002	 H	675	GLY152	0.060	
5355	   H	147.511	115.068	28.345	 H	676	PHE153	0.300	
5356	  HA	149.497	117.221	28.860	 H	676	PHE153	0.060	
5357	 HB3	149.512	116.562	31.316	 H	676	PHE153	0.060	
5358	 HB2	148.057	115.657	31.027	 H	676	PHE153	0.060	
5359	 HD1	149.475	118.969	31.486	 H	676	PHE153	0.115	
5360	 HD2	145.950	116.856	30.309	 H	676	PHE153	0.115	
5361	 HE1	148.147	121.021	31.765	 H	676	PHE153	0.115	
5362	 HE2	144.625	118.896	30.582	 H	676	PHE153	0.115	
5363	  HZ	145.713	120.996	31.323	 H	676	PHE153	0.115	
5364	   H	149.437	114.450	27.399	 H	677	LEU154	0.300	
5365	  HA	151.338	112.854	28.857	 H	677	LEU154	0.060	
5366	 HB3	150.937	113.090	25.849	 H	677	LEU154	0.060	
5367	 HB2	150.022	112.046	26.875	 H	677	LEU154	0.060	
5368	  HG	152.960	111.694	27.146	 H	677	LEU154	0.060	
5369	HD11	152.268	109.333	27.036	 H	677	LEU154	0.060	
5370	HD12	151.290	110.244	28.211	 H	677	LEU154	0.060	
5371	HD13	150.615	109.840	26.615	 H	677	LEU154	0.060	
5372	HD21	153.144	110.487	25.024	 H	677	LEU154	0.060	
5373	HD22	151.492	110.992	24.595	 H	677	LEU154	0.060	
5374	HD23	152.779	112.210	24.765	 H	677	LEU154	0.060	
5375	   H	153.631	112.783	28.684	 H	678	ALA155	0.300	
5376	  HA	154.787	115.285	27.558	 H	678	ALA155	0.060	
5377	 HB1	155.938	115.807	29.681	 H	678	ALA155	0.060	
5378	 HB2	154.167	115.873	29.849	 H	678	ALA155	0.060	
5379	 HB3	155.069	114.471	30.472	 H	678	ALA155	0.060	
5380	   H	156.236	114.387	26.133	 H	679	LEU156	0.300	
5381	  HA	158.507	113.140	27.636	 H	679	LEU156	0.060	
5382	 HB3	159.500	112.892	25.276	 H	679	LEU156	0.060	
5383	 HB2	157.904	113.291	24.660	 H	679	LEU156	0.060	
5384	  HG	156.930	111.392	25.875	 H	679	LEU156	0.060	
5385	HD11	157.962	109.581	24.562	 H	679	LEU156	0.060	
5386	HD12	157.717	111.054	23.592	 H	679	LEU156	0.060	
5387	HD13	159.341	110.645	24.194	 H	679	LEU156	0.060	
5388	HD21	158.382	109.749	27.005	 H	679	LEU156	0.060	
5389	HD22	159.782	110.815	26.741	 H	679	LEU156	0.060	
5390	HD23	158.447	111.344	27.791	 H	679	LEU156	0.060	
5391	  HA	159.071	117.533	27.831	 H	680	PRO157	0.060	
5392	 HB3	159.979	117.544	29.908	 H	680	PRO157	0.060	
5393	 HB2	161.612	117.447	29.115	 H	680	PRO157	0.060	
5394	 HG3	160.624	115.544	30.797	 H	680	PRO157	0.060	
5395	 HG2	161.767	115.198	29.441	 H	680	PRO157	0.060	
5396	 HD2	160.131	113.767	28.835	 H	680	PRO157	0.060	
5397	 HD3	158.817	114.800	29.629	 H	680	PRO157	0.060	
5398	   H	160.053	119.156	26.693	 H	681	GLY158	0.300	
5399	 HA3	162.565	118.888	25.326	 H	681	GLY158	0.060	
5400	 HA2	161.461	120.187	25.206	 H	681	GLY158	0.060	
5401	   H	160.105	117.012	24.517	 H	682	ASN159	0.300	
5402	  HA	160.899	117.053	21.693	 H	682	ASN159	0.060	
5403	 HB3	159.181	115.115	23.297	 H	682	ASN159	0.060	
5404	 HB2	160.905	114.979	23.141	 H	682	ASN159	0.060	
5405	HD22	160.114	112.695	20.557	 H	682	ASN159	0.380	
5406	HD21	160.577	112.882	22.234	 H	682	ASN159	0.380	
5407	  HA	157.177	119.510	21.260	 H	683	PRO160	0.060	
5408	 HB3	157.471	120.751	19.355	 H	683	PRO160	0.060	
5409	 HB2	157.759	119.267	18.326	 H	683	PRO160	0.060	
5410	 HG3	159.611	120.757	20.136	 H	683	PRO160	0.060	
5411	 HG2	159.876	120.108	18.457	 H	683	PRO160	0.060	
5412	 HD2	160.073	117.923	19.212	 H	683	PRO160	0.060	
5413	 HD3	160.774	118.842	20.664	 H	683	PRO160	0.060	
5414	   H	157.595	116.295	19.971	 H	684	GLU161	0.300	
5415	  HA	154.903	116.258	18.822	 H	684	GLU161	0.060	
5416	 HB3	155.270	113.916	18.422	 H	684	GLU161	0.060	
5417	 HB2	156.547	113.831	19.579	 H	684	GLU161	0.060	
5418	 HG3	157.564	113.830	17.395	 H	684	GLU161	0.060	
5419	 HG2	157.958	115.335	18.140	 H	684	GLU161	0.060	
5420	   H	156.249	115.840	22.021	 H	685	ALA162	0.300	
5421	  HA	153.525	115.652	23.067	 H	685	ALA162	0.060	
5422	 HB1	154.012	113.710	24.515	 H	685	ALA162	0.060	
5423	 HB2	154.081	113.266	22.793	 H	685	ALA162	0.060	
5424	 HB3	155.586	113.505	23.711	 H	685	ALA162	0.060	
5425	  HA	156.824	118.103	25.171	 H	686	PRO163	0.060	
5426	 HB3	156.579	119.909	23.780	 H	686	PRO163	0.060	
5427	 HB2	155.565	120.559	25.146	 H	686	PRO163	0.060	
5428	 HG3	154.667	120.317	22.674	 H	686	PRO163	0.060	
5429	 HG2	153.645	120.029	24.128	 H	686	PRO163	0.060	
5430	 HD2	153.276	118.016	23.188	 H	686	PRO163	0.060	
5431	 HD3	154.820	118.107	22.187	 H	686	PRO163	0.060	
5432	   H	153.384	117.799	25.973	 H	687	GLY164	0.300	
5433	 HA3	153.998	118.535	28.770	 H	687	GLY164	0.060	
5434	 HA2	152.610	117.612	28.209	 H	687	GLY164	0.060	
5435	   H	151.249	119.028	29.426	 H	688	ASN165	0.300	
5436	  HA	150.002	120.844	29.886	 H	688	ASN165	0.060	
5437	 HB3	151.030	123.109	29.575	 H	688	ASN165	0.060	
5438	 HB2	152.376	122.353	28.748	 H	688	ASN165	0.060	
5439	HD22	153.853	122.466	31.994	 H	688	ASN165	0.380	
5440	HD21	153.715	123.283	30.453	 H	688	ASN165	0.380	
5441	   H	149.958	119.583	27.058	 H	689	MET166	0.300	
5442	  HA	149.343	121.641	25.207	 H	689	MET166	0.060	
5443	 HB3	148.068	119.839	24.016	 H	689	MET166	0.060	
5444	 HB2	148.211	118.824	25.394	 H	689	MET166	0.060	
5445	 HG3	150.712	119.939	24.095	 H	689	MET166	0.060	
5446	 HG2	149.906	118.620	23.363	 H	689	MET166	0.060	
5447	 HE1	150.399	115.682	25.951	 H	689	MET166	0.060	
5448	 HE2	148.944	116.665	25.661	 H	689	MET166	0.060	
5449	 HE3	149.931	116.111	24.288	 H	689	MET166	0.060	
5450	   H	147.285	120.046	27.669	 H	690	GLY167	0.300	
5451	 HA3	145.126	120.624	28.361	 H	690	GLY167	0.060	
5452	 HA2	144.842	121.253	26.752	 H	690	GLY167	0.060	
5453	   H	147.354	122.313	29.093	 H	691	LEU168	0.300	
5454	  HA	146.018	124.734	29.825	 H	691	LEU168	0.060	
5455	 HB3	148.336	125.525	30.413	 H	691	LEU168	0.060	
5456	 HB2	148.975	124.060	29.718	 H	691	LEU168	0.060	
5457	  HG	147.457	122.768	31.313	 H	691	LEU168	0.060	
5458	HD11	149.002	123.031	33.196	 H	691	LEU168	0.060	
5459	HD12	149.846	122.956	31.631	 H	691	LEU168	0.060	
5460	HD13	149.635	124.520	32.454	 H	691	LEU168	0.060	
5461	HD21	146.737	123.933	33.358	 H	691	LEU168	0.060	
5462	HD22	147.247	125.484	32.651	 H	691	LEU168	0.060	
5463	HD23	145.914	124.566	31.913	 H	691	LEU168	0.060	
5464	   H	148.234	123.928	27.111	 H	692	PHE169	0.300	
5465	  HA	148.209	126.659	26.150	 H	692	PHE169	0.060	
5466	 HB3	148.804	125.433	23.904	 H	692	PHE169	0.060	
5467	 HB2	148.940	124.020	24.900	 H	692	PHE169	0.060	
5468	 HD1	151.046	123.525	25.715	 H	692	PHE169	0.115	
5469	 HD2	150.027	127.609	25.017	 H	692	PHE169	0.115	
5470	 HE1	153.298	124.201	26.384	 H	692	PHE169	0.115	
5471	 HE2	152.285	128.288	25.673	 H	692	PHE169	0.115	
5472	  HZ	153.935	126.574	26.345	 H	692	PHE169	0.115	
5473	   H	146.030	123.871	25.658	 H	693	ASP170	0.300	
5474	  HA	144.410	125.066	23.653	 H	693	ASP170	0.060	
5475	 HB3	142.522	123.778	24.711	 H	693	ASP170	0.060	
5476	 HB2	143.584	123.352	26.021	 H	693	ASP170	0.060	
5477	   H	144.031	125.242	27.246	 H	694	GLN171	0.300	
5478	  HA	142.024	127.175	27.327	 H	694	GLN171	0.060	
5479	 HB3	143.031	127.889	29.503	 H	694	GLN171	0.060	
5480	 HB2	144.460	126.987	29.140	 H	694	GLN171	0.060	
5481	 HG3	142.996	124.902	28.975	 H	694	GLN171	0.060	
5482	 HG2	141.676	125.867	29.574	 H	694	GLN171	0.060	
5483	HE22	143.195	124.102	32.476	 H	694	GLN171	0.380	
5484	HE21	142.403	123.663	30.979	 H	694	GLN171	0.380	
5485	   H	145.578	127.777	27.230	 H	695	GLN172	0.300	
5486	  HA	145.381	130.590	27.318	 H	695	GLN172	0.060	
5487	 HB3	147.497	128.941	25.907	 H	695	GLN172	0.060	
5488	 HB2	147.440	129.184	27.626	 H	695	GLN172	0.060	
5489	 HG3	147.676	131.606	27.333	 H	695	GLN172	0.060	
5490	 HG2	147.660	131.401	25.574	 H	695	GLN172	0.060	
5491	HE22	151.036	130.679	27.765	 H	695	GLN172	0.380	
5492	HE21	149.524	131.134	28.517	 H	695	GLN172	0.380	
5493	   H	145.227	128.384	24.516	 H	696	LEU173	0.300	
5494	  HA	145.292	130.580	22.636	 H	696	LEU173	0.060	
5495	 HB3	144.054	127.849	22.194	 H	696	LEU173	0.060	
5496	 HB2	145.775	128.113	22.173	 H	696	LEU173	0.060	
5497	  HG	143.881	129.701	20.416	 H	696	LEU173	0.060	
5498	HD11	145.897	130.061	19.082	 H	696	LEU173	0.060	
5499	HD12	146.097	130.648	20.750	 H	696	LEU173	0.060	
5500	HD13	146.840	129.109	20.253	 H	696	LEU173	0.060	
5501	HD21	144.478	128.179	18.610	 H	696	LEU173	0.060	
5502	HD22	145.373	127.163	19.764	 H	696	LEU173	0.060	
5503	HD23	143.610	127.343	19.919	 H	696	LEU173	0.060	
5504	   H	142.678	128.995	24.478	 H	697	ALA174	0.300	
5505	  HA	140.629	130.392	22.963	 H	697	ALA174	0.060	
5506	 HB1	139.135	129.923	24.866	 H	697	ALA174	0.060	
5507	 HB2	140.043	128.474	24.372	 H	697	ALA174	0.060	
5508	 HB3	140.532	129.378	25.825	 H	697	ALA174	0.060	
5509	   H	142.399	131.134	26.008	 H	698	LEU175	0.300	
5510	  HA	141.194	133.605	26.575	 H	698	LEU175	0.060	
5511	 HB3	143.354	134.213	27.634	 H	698	LEU175	0.060	
5512	 HB2	144.153	133.001	26.833	 H	698	LEU175	0.060	
5513	  HG	143.102	131.248	28.116	 H	698	LEU175	0.060	
5514	HD11	143.798	131.840	30.429	 H	698	LEU175	0.060	
5515	HD12	145.001	132.364	29.227	 H	698	LEU175	0.060	
5516	HD13	143.897	133.553	29.958	 H	698	LEU175	0.060	
5517	HD21	141.401	131.731	29.822	 H	698	LEU175	0.060	
5518	HD22	141.356	133.425	29.278	 H	698	LEU175	0.060	
5519	HD23	140.849	132.123	28.175	 H	698	LEU175	0.060	
5520	   H	143.811	132.856	24.237	 H	699	GLN176	0.300	
5521	  HA	144.150	135.635	23.541	 H	699	GLN176	0.060	
5522	 HB3	144.750	133.307	21.712	 H	699	GLN176	0.060	
5523	 HB2	145.823	133.818	23.060	 H	699	GLN176	0.060	
5524	 HG3	145.217	136.219	21.803	 H	699	GLN176	0.060	
5525	 HG2	145.283	135.132	20.445	 H	699	GLN176	0.060	
5526	HE22	148.785	134.182	21.864	 H	699	GLN176	0.380	
5527	HE21	147.249	133.368	22.060	 H	699	GLN176	0.380	
5528	   H	142.011	133.045	22.332	 H	700	TRP177	0.300	
5529	  HA	141.076	134.472	20.053	 H	700	TRP177	0.060	
5530	 HB3	139.591	132.527	21.851	 H	700	TRP177	0.060	
5531	 HB2	140.565	132.096	20.489	 H	700	TRP177	0.060	
5532	 HD1	139.502	132.283	18.138	 H	700	TRP177	0.115	
5533	 HE1	137.163	132.770	17.182	 H	700	TRP177	0.420	
5534	 HE3	137.424	134.042	22.413	 H	700	TRP177	0.115	
5535	 HZ2	134.687	133.798	18.234	 H	700	TRP177	0.115	
5536	 HZ3	135.044	134.774	22.404	 H	700	TRP177	0.115	
5537	 HH2	133.696	134.643	20.363	 H	700	TRP177	0.115	
5538	   H	140.097	134.628	23.497	 H	701	VAL178	0.300	
5539	  HA	137.917	136.429	23.025	 H	701	VAL178	0.060	
5540	  HB	139.610	135.914	25.491	 H	701	VAL178	0.060	
5541	HG11	137.832	137.033	26.760	 H	701	VAL178	0.060	
5542	HG12	138.634	138.147	25.628	 H	701	VAL178	0.060	
5543	HG13	137.031	137.482	25.236	 H	701	VAL178	0.060	
5544	HG21	137.630	134.669	26.247	 H	701	VAL178	0.060	
5545	HG22	136.824	135.020	24.700	 H	701	VAL178	0.060	
5546	HG23	138.286	134.007	24.731	 H	701	VAL178	0.060	
5547	   H	141.417	136.924	23.498	 H	702	GLN179	0.300	
5548	  HA	141.234	139.759	23.844	 H	702	GLN179	0.060	
5549	 HB3	143.668	139.663	22.984	 H	702	GLN179	0.060	
5550	 HB2	143.456	137.941	22.880	 H	702	GLN179	0.060	
5551	 HG3	144.495	138.495	25.001	 H	702	GLN179	0.060	
5552	 HG2	142.892	137.850	25.297	 H	702	GLN179	0.060	
5553	HE22	141.801	140.665	27.088	 H	702	GLN179	0.380	
5554	HE21	141.611	138.973	26.687	 H	702	GLN179	0.380	
5555	   H	141.637	137.737	20.877	 H	703	LYS180	0.300	
5556	  HA	141.874	140.106	19.208	 H	703	LYS180	0.060	
5557	 HB3	141.604	138.399	17.332	 H	703	LYS180	0.060	
5558	 HB2	141.466	137.174	18.536	 H	703	LYS180	0.060	
5559	 HG3	143.756	138.193	19.422	 H	703	LYS180	0.060	
5560	 HG2	143.861	138.819	17.792	 H	703	LYS180	0.060	
5561	 HD3	143.170	136.228	17.230	 H	703	LYS180	0.060	
5562	 HD2	143.990	135.977	18.750	 H	703	LYS180	0.060	
5563	 HE3	146.012	136.184	17.751	 H	703	LYS180	0.060	
5564	 HE2	145.616	137.777	17.192	 H	703	LYS180	0.060	
5565	 HZ1	146.149	136.324	15.363	 H	703	LYS180	0.330	
5566	 HZ2	144.947	135.271	15.770	 H	703	LYS180	0.330	
5567	 HZ3	144.571	136.786	15.238	 H	703	LYS180	0.330	
5568	   H	139.080	138.509	20.577	 H	704	ASN181	0.300	
5569	  HA	137.505	139.283	18.169	 H	704	ASN181	0.060	
5570	 HB3	136.137	137.160	18.622	 H	704	ASN181	0.060	
5571	 HB2	137.440	136.647	19.663	 H	704	ASN181	0.060	
5572	HD22	139.311	135.337	17.052	 H	704	ASN181	0.380	
5573	HD21	138.869	135.347	18.745	 H	704	ASN181	0.380	
5574	   H	137.530	139.252	21.692	 H	705	ILE182	0.300	
5575	  HA	134.639	139.004	21.836	 H	705	ILE182	0.060	
5576	  HB	136.484	138.534	23.649	 H	705	ILE182	0.060	
5577	HG13	133.724	139.663	24.225	 H	705	ILE182	0.060	
5578	HG12	134.689	138.828	25.407	 H	705	ILE182	0.060	
5579	HG21	136.609	140.325	25.346	 H	705	ILE182	0.060	
5580	HG22	137.320	140.833	23.795	 H	705	ILE182	0.060	
5581	HG23	135.702	141.408	24.263	 H	705	ILE182	0.060	
5582	HD11	133.064	137.311	24.382	 H	705	ILE182	0.060	
5583	HD12	133.735	137.659	22.771	 H	705	ILE182	0.060	
5584	HD13	134.722	136.805	23.980	 H	705	ILE182	0.060	
5585	   H	136.703	141.753	21.189	 H	706	ALA183	0.300	
5586	  HA	134.876	143.742	22.170	 H	706	ALA183	0.060	
5587	 HB1	135.953	145.278	20.562	 H	706	ALA183	0.060	
5588	 HB2	137.150	144.326	21.471	 H	706	ALA183	0.060	
5589	 HB3	136.761	143.893	19.789	 H	706	ALA183	0.060	
5590	   H	135.055	141.955	19.067	 H	707	ALA184	0.300	
5591	  HA	132.972	143.258	17.718	 H	707	ALA184	0.060	
5592	 HB1	132.687	141.136	16.486	 H	707	ALA184	0.060	
5593	 HB2	134.403	141.566	16.675	 H	707	ALA184	0.060	
5594	 HB3	133.684	140.304	17.703	 H	707	ALA184	0.060	
5595	   H	132.809	140.891	20.362	 H	708	PHE185	0.300	
5596	  HA	129.913	140.645	20.106	 H	708	PHE185	0.060	
5597	 HB3	130.186	139.253	22.184	 H	708	PHE185	0.060	
5598	 HB2	131.876	139.607	22.181	 H	708	PHE185	0.060	
5599	 HD1	133.364	138.695	20.355	 H	708	PHE185	0.115	
5600	 HD2	129.235	137.627	20.663	 H	708	PHE185	0.115	
5601	 HE1	133.754	136.804	18.856	 H	708	PHE185	0.115	
5602	 HE2	129.622	135.708	19.192	 H	708	PHE185	0.115	
5603	  HZ	131.885	135.291	18.264	 H	708	PHE185	0.115	
5604	   H	131.700	143.197	21.191	 H	709	GLY186	0.300	
5605	 HA3	129.566	143.992	23.031	 H	709	GLY186	0.060	
5606	 HA2	130.855	144.982	22.482	 H	709	GLY186	0.060	
5607	   H	132.839	142.696	23.371	 H	710	GLY187	0.300	
5608	 HA3	133.472	141.840	25.536	 H	710	GLY187	0.060	
5609	 HA2	132.559	143.129	26.296	 H	710	GLY187	0.060	
5610	   H	134.521	143.459	27.530	 H	711	ASN188	0.300	
5611	  HA	136.388	145.263	26.088	 H	711	ASN188	0.060	
5612	 HB3	135.736	144.988	29.050	 H	711	ASN188	0.060	
5613	 HB2	135.143	146.238	27.991	 H	711	ASN188	0.060	
5614	HD22	137.932	147.746	29.816	 H	711	ASN188	0.380	
5615	HD21	136.315	147.154	30.126	 H	711	ASN188	0.380	
5616	  HA	139.104	141.634	26.600	 H	712	PRO189	0.060	
5617	 HB3	139.738	141.886	24.397	 H	712	PRO189	0.060	
5618	 HB2	141.193	142.699	25.154	 H	712	PRO189	0.060	
5619	 HG3	139.708	143.938	23.334	 H	712	PRO189	0.060	
5620	 HG2	140.305	144.811	24.833	 H	712	PRO189	0.060	
5621	 HD2	138.059	145.254	25.030	 H	712	PRO189	0.060	
5622	 HD3	137.590	143.676	24.198	 H	712	PRO189	0.060	
5623	   H	139.699	145.046	27.412	 H	713	LYS190	0.300	
5624	  HA	142.090	144.381	28.952	 H	713	LYS190	0.060	
5625	 HB3	142.136	146.706	29.560	 H	713	LYS190	0.060	
5626	 HB2	140.471	146.938	29.124	 H	713	LYS190	0.060	
5627	 HG3	140.910	146.955	26.831	 H	713	LYS190	0.060	
5628	 HG2	142.349	145.980	26.984	 H	713	LYS190	0.060	
5629	 HD3	142.231	148.787	28.123	 H	713	LYS190	0.060	
5630	 HD2	142.641	148.490	26.431	 H	713	LYS190	0.060	
5631	 HE3	144.664	147.481	26.948	 H	713	LYS190	0.060	
5632	 HE2	144.099	146.850	28.464	 H	713	LYS190	0.060	
5633	 HZ1	145.706	148.597	28.796	 H	713	LYS190	0.330	
5634	 HZ2	144.788	149.683	27.961	 H	713	LYS190	0.330	
5635	 HZ3	144.251	149.084	29.400	 H	713	LYS190	0.330	
5636	   H	138.889	143.648	29.520	 H	714	SER191	0.300	
5637	  HA	139.390	143.687	32.444	 H	714	SER191	0.060	
5638	 HB3	136.779	144.410	31.113	 H	714	SER191	0.060	
5639	 HB2	137.892	145.545	31.900	 H	714	SER191	0.060	
5640	  HG	136.209	144.829	33.316	 H	714	SER191	0.418	
5641	   H	140.035	141.502	32.223	 H	715	VAL192	0.300	
5642	  HA	137.829	139.616	31.603	 H	715	VAL192	0.060	
5643	  HB	140.733	139.310	30.770	 H	715	VAL192	0.060	
5644	HG11	139.936	137.307	29.609	 H	715	VAL192	0.060	
5645	HG12	139.695	137.212	31.369	 H	715	VAL192	0.060	
5646	HG13	138.316	137.564	30.300	 H	715	VAL192	0.060	
5647	HG21	139.892	139.511	28.440	 H	715	VAL192	0.060	
5648	HG22	138.266	139.872	29.066	 H	715	VAL192	0.060	
5649	HG23	139.609	140.997	29.378	 H	715	VAL192	0.060	
5650	   H	137.420	138.370	33.292	 H	716	THR193	0.300	
5651	  HA	139.593	137.892	35.268	 H	716	THR193	0.060	
5652	  HB	136.570	137.866	35.521	 H	716	THR193	0.060	
5653	 HG1	137.077	139.638	36.949	 H	716	THR193	0.418	
5654	HG21	136.943	137.423	37.913	 H	716	THR193	0.060	
5655	HG22	137.554	136.090	36.905	 H	716	THR193	0.060	
5656	HG23	138.689	137.264	37.612	 H	716	THR193	0.060	
5657	   H	140.526	135.921	35.030	 H	717	LEU194	0.300	
5658	  HA	139.008	133.684	33.911	 H	717	LEU194	0.060	
5659	 HB3	140.934	132.294	34.479	 H	717	LEU194	0.060	
5660	 HB2	141.563	133.471	35.556	 H	717	LEU194	0.060	
5661	  HG	142.059	135.003	33.724	 H	717	LEU194	0.060	
5662	HD11	143.799	133.790	32.466	 H	717	LEU194	0.060	
5663	HD12	143.857	133.429	34.208	 H	717	LEU194	0.060	
5664	HD13	143.160	132.246	33.076	 H	717	LEU194	0.060	
5665	HD21	141.734	134.369	31.364	 H	717	LEU194	0.060	
5666	HD22	140.835	132.928	31.896	 H	717	LEU194	0.060	
5667	HD23	140.207	134.554	32.258	 H	717	LEU194	0.060	
5668	   H	137.784	132.191	35.016	 H	718	PHE195	0.300	
5669	  HA	138.561	131.762	37.813	 H	718	PHE195	0.060	
5670	 HB3	136.725	133.481	37.929	 H	718	PHE195	0.060	
5671	 HB2	136.481	132.077	38.861	 H	718	PHE195	0.060	
5672	 HD1	135.742	132.780	35.192	 H	718	PHE195	0.115	
5673	 HD2	134.206	131.750	39.038	 H	718	PHE195	0.115	
5674	 HE1	133.474	132.477	34.236	 H	718	PHE195	0.115	
5675	 HE2	131.974	131.496	38.105	 H	718	PHE195	0.115	
5676	  HZ	131.584	131.863	35.696	 H	718	PHE195	0.115	
5677	   H	137.802	129.772	38.708	 H	719	GLY196	0.300	
5678	 HA3	138.570	127.670	37.113	 H	719	GLY196	0.060	
5679	 HA2	136.800	127.671	37.037	 H	719	GLY196	0.060	
5680	   H	137.523	125.492	38.096	 H	720	GLU197	0.300	
5681	  HA	137.629	125.797	41.034	 H	720	GLU197	0.060	
5682	 HB3	135.369	124.313	39.620	 H	720	GLU197	0.060	
5683	 HB2	135.190	125.896	40.240	 H	720	GLU197	0.060	
5684	 HG3	134.409	124.823	42.089	 H	720	GLU197	0.060	
5685	 HG2	136.099	124.692	42.509	 H	720	GLU197	0.060	
5686	   H	138.404	123.966	42.101	 H	721	SER198	0.300	
5687	  HA	139.716	122.117	42.314	 H	721	SER198	0.060	
5688	 HB3	138.317	120.872	39.958	 H	721	SER198	0.060	
5689	 HB2	137.400	121.263	41.399	 H	721	SER198	0.060	
5690	  HG	138.261	119.116	41.465	 H	721	SER198	0.418	
5691	   H	140.130	120.610	39.361	 H	722	ALA199	0.300	
5692	  HA	142.758	121.659	39.052	 H	722	ALA199	0.060	
5693	 HB1	142.780	120.484	36.877	 H	722	ALA199	0.060	
5694	 HB2	142.127	119.460	38.178	 H	722	ALA199	0.060	
5695	 HB3	141.024	120.223	37.007	 H	722	ALA199	0.060	
5696	   H	139.653	122.724	37.662	 H	723	GLY200	0.300	
5697	 HA3	139.232	124.799	36.649	 H	723	GLY200	0.060	
5698	 HA2	140.729	124.548	35.764	 H	723	GLY200	0.060	
5699	   H	140.094	125.006	39.285	 H	724	ALA201	0.300	
5700	  HA	141.093	127.677	39.353	 H	724	ALA201	0.060	
5701	 HB1	141.210	127.330	41.804	 H	724	ALA201	0.060	
5702	 HB2	139.669	126.757	41.121	 H	724	ALA201	0.060	
5703	 HB3	140.937	125.588	41.560	 H	724	ALA201	0.060	
5704	   H	142.731	124.530	40.063	 H	725	ALA202	0.300	
5705	  HA	145.299	125.734	40.381	 H	725	ALA202	0.060	
5706	 HB1	146.258	123.566	39.695	 H	725	ALA202	0.060	
5707	 HB2	144.943	123.374	40.879	 H	725	ALA202	0.060	
5708	 HB3	144.648	123.034	39.158	 H	725	ALA202	0.060	
5709	   H	143.483	125.010	37.354	 H	726	SER203	0.300	
5710	  HA	145.763	125.600	35.690	 H	726	SER203	0.060	
5711	 HB3	144.104	126.114	33.896	 H	726	SER203	0.060	
5712	 HB2	142.808	125.934	35.092	 H	726	SER203	0.060	
5713	  HG	143.224	123.968	33.933	 H	726	SER203	0.418	
5714	   H	143.120	127.693	36.937	 H	727	VAL204	0.300	
5715	  HA	144.003	130.076	35.709	 H	727	VAL204	0.060	
5716	  HB	142.486	129.476	38.254	 H	727	VAL204	0.060	
5717	HG11	142.040	131.885	38.489	 H	727	VAL204	0.060	
5718	HG12	143.770	131.521	38.692	 H	727	VAL204	0.060	
5719	HG13	143.182	132.225	37.167	 H	727	VAL204	0.060	
5720	HG21	140.663	130.522	36.991	 H	727	VAL204	0.060	
5721	HG22	141.778	130.816	35.635	 H	727	VAL204	0.060	
5722	HG23	141.374	129.149	36.109	 H	727	VAL204	0.060	
5723	   H	145.001	128.537	38.797	 H	728	SER205	0.300	
5724	  HA	146.655	130.742	39.565	 H	728	SER205	0.060	
5725	 HB3	145.904	128.744	40.992	 H	728	SER205	0.060	
5726	 HB2	147.535	129.361	41.241	 H	728	SER205	0.060	
5727	  HG	147.482	127.064	41.049	 H	728	SER205	0.418	
5728	   H	147.302	127.902	37.467	 H	729	LEU206	0.300	
5729	  HA	150.126	128.567	37.294	 H	729	LEU206	0.060	
5730	 HB3	150.018	127.088	35.200	 H	729	LEU206	0.060	
5731	 HB2	148.342	126.827	35.584	 H	729	LEU206	0.060	
5732	  HG	149.118	126.064	37.921	 H	729	LEU206	0.060	
5733	HD11	149.675	123.849	37.040	 H	729	LEU206	0.060	
5734	HD12	148.338	124.603	36.139	 H	729	LEU206	0.060	
5735	HD13	149.974	124.569	35.440	 H	729	LEU206	0.060	
5736	HD21	151.422	125.246	38.042	 H	729	LEU206	0.060	
5737	HD22	151.755	125.927	36.432	 H	729	LEU206	0.060	
5738	HD23	151.385	127.009	37.797	 H	729	LEU206	0.060	
5739	   H	147.236	129.613	35.518	 H	730	HIS207	0.300	
5740	  HA	148.716	130.856	33.391	 H	730	HIS207	0.060	
5741	 HB3	146.612	132.386	33.361	 H	730	HIS207	0.060	
5742	 HB2	145.995	131.332	34.592	 H	730	HIS207	0.060	
5743	 HD1	147.597	130.964	31.234	 H	730	HIS207	0.420	
5744	 HD2	144.665	129.329	33.596	 H	730	HIS207	0.115	
5745	 HE1	146.545	129.238	29.724	 H	730	HIS207	0.115	
5746	   H	147.894	131.928	36.700	 H	731	LEU208	0.300	
5747	  HA	148.897	134.568	36.459	 H	731	LEU208	0.060	
5748	 HB3	149.481	134.198	38.942	 H	731	LEU208	0.060	
5749	 HB2	148.936	132.607	38.775	 H	731	LEU208	0.060	
5750	  HG	146.645	133.409	38.167	 H	731	LEU208	0.060	
5751	HD11	146.063	134.277	40.399	 H	731	LEU208	0.060	
5752	HD12	147.203	132.914	40.503	 H	731	LEU208	0.060	
5753	HD13	147.786	134.581	40.727	 H	731	LEU208	0.060	
5754	HD21	146.107	135.782	38.472	 H	731	LEU208	0.060	
5755	HD22	147.831	136.136	38.735	 H	731	LEU208	0.060	
5756	HD23	147.277	135.536	37.154	 H	731	LEU208	0.060	
5757	   H	150.647	131.440	36.724	 H	732	LEU209	0.300	
5758	  HA	153.144	132.906	37.216	 H	732	LEU209	0.060	
5759	 HB3	154.219	130.743	37.334	 H	732	LEU209	0.060	
5760	 HB2	152.915	129.953	36.610	 H	732	LEU209	0.060	
5761	  HG	151.488	130.362	38.608	 H	732	LEU209	0.060	
5762	HD11	152.742	128.856	40.082	 H	732	LEU209	0.060	
5763	HD12	152.844	128.345	38.380	 H	732	LEU209	0.060	
5764	HD13	154.220	129.176	39.144	 H	732	LEU209	0.060	
5765	HD21	152.536	131.233	40.634	 H	732	LEU209	0.060	
5766	HD22	154.028	131.565	39.722	 H	732	LEU209	0.060	
5767	HD23	152.533	132.449	39.335	 H	732	LEU209	0.060	
5768	   H	151.441	131.820	34.385	 H	733	SER210	0.300	
5769	  HA	153.981	131.110	33.059	 H	733	SER210	0.060	
5770	 HB3	151.128	131.006	32.056	 H	733	SER210	0.060	
5771	 HB2	152.102	129.629	32.683	 H	733	SER210	0.060	
5772	  HG	152.175	129.806	30.377	 H	733	SER210	0.418	
5773	  HA	154.269	135.345	31.794	 H	734	PRO211	0.060	
5774	 HB3	156.428	135.485	31.110	 H	734	PRO211	0.060	
5775	 HB2	156.075	134.487	29.629	 H	734	PRO211	0.060	
5776	 HG3	156.985	133.635	32.369	 H	734	PRO211	0.060	
5777	 HG2	157.370	132.932	30.740	 H	734	PRO211	0.060	
5778	 HD2	155.389	131.798	30.631	 H	734	PRO211	0.060	
5779	 HD3	155.675	131.788	32.465	 H	734	PRO211	0.060	
5780	   H	153.667	132.682	29.496	 H	735	GLY212	0.300	
5781	 HA3	152.617	132.634	27.457	 H	735	GLY212	0.060	
5782	 HA2	153.113	134.269	27.212	 H	735	GLY212	0.060	
5783	   H	151.137	133.602	30.060	 H	736	SER213	0.300	
5784	  HA	148.736	134.564	28.624	 H	736	SER213	0.060	
5785	 HB3	147.391	133.588	30.313	 H	736	SER213	0.060	
5786	 HB2	148.715	133.450	31.434	 H	736	SER213	0.060	
5787	  HG	148.183	131.435	30.465	 H	736	SER213	0.418	
5788	   H	151.198	135.901	30.482	 H	737	HIS214	0.300	
5789	  HA	150.034	137.306	32.541	 H	737	HIS214	0.060	
5790	 HB3	152.117	138.308	30.549	 H	737	HIS214	0.060	
5791	 HB2	152.452	137.365	31.952	 H	737	HIS214	0.060	
5792	 HD1	151.106	140.717	31.002	 H	737	HIS214	0.420	
5793	 HD2	152.835	138.770	34.181	 H	737	HIS214	0.115	
5794	 HE1	151.499	142.574	32.664	 H	737	HIS214	0.115	
5795	   H	149.790	138.039	29.059	 H	738	SER215	0.300	
5796	  HA	148.496	140.610	29.699	 H	738	SER215	0.060	
5797	 HB3	150.494	140.099	27.990	 H	738	SER215	0.060	
5798	 HB2	149.293	141.383	27.707	 H	738	SER215	0.060	
5799	  HG	149.543	139.980	25.878	 H	738	SER215	0.418	
5800	   H	147.197	137.639	29.513	 H	739	LEU216	0.300	
5801	  HA	145.157	138.358	27.479	 H	739	LEU216	0.060	
5802	 HB3	144.678	136.018	27.270	 H	739	LEU216	0.060	
5803	 HB2	145.543	135.613	28.680	 H	739	LEU216	0.060	
5804	  HG	147.697	136.283	27.545	 H	739	LEU216	0.060	
5805	HD11	147.813	134.340	26.043	 H	739	LEU216	0.060	
5806	HD12	146.988	133.933	27.566	 H	739	LEU216	0.060	
5807	HD13	146.040	134.199	26.084	 H	739	LEU216	0.060	
5808	HD21	147.630	136.604	25.109	 H	739	LEU216	0.060	
5809	HD22	145.852	136.558	25.162	 H	739	LEU216	0.060	
5810	HD23	146.733	137.871	25.978	 H	739	LEU216	0.060	
5811	   H	145.495	138.548	30.800	 H	740	PHE217	0.300	
5812	  HA	142.611	138.841	31.056	 H	740	PHE217	0.060	
5813	 HB3	142.906	136.392	31.463	 H	740	PHE217	0.060	
5814	 HB2	142.254	137.248	32.816	 H	740	PHE217	0.060	
5815	 HD1	145.552	136.027	31.473	 H	740	PHE217	0.115	
5816	 HD2	143.234	136.975	34.931	 H	740	PHE217	0.115	
5817	 HE1	147.332	135.124	32.878	 H	740	PHE217	0.115	
5818	 HE2	145.023	136.101	36.354	 H	740	PHE217	0.115	
5819	  HZ	147.074	135.143	35.336	 H	740	PHE217	0.115	
5820	   H	142.045	139.710	33.218	 H	741	THR218	0.300	
5821	  HA	144.134	141.581	34.106	 H	741	THR218	0.060	
5822	  HB	141.175	141.509	34.739	 H	741	THR218	0.060	
5823	 HG1	141.040	142.958	32.919	 H	741	THR218	0.418	
5824	HG21	141.515	143.916	35.116	 H	741	THR218	0.060	
5825	HG22	142.550	142.935	36.181	 H	741	THR218	0.060	
5826	HG23	143.246	143.727	34.747	 H	741	THR218	0.060	
5827	   H	141.649	139.384	35.565	 H	742	ARG219	0.300	
5828	  HA	143.082	139.430	38.148	 H	742	ARG219	0.060	
5829	 HB3	140.523	139.291	38.954	 H	742	ARG219	0.060	
5830	 HB2	140.236	140.172	37.492	 H	742	ARG219	0.060	
5831	 HG3	141.772	141.920	38.191	 H	742	ARG219	0.060	
5832	 HG2	142.142	141.004	39.670	 H	742	ARG219	0.060	
5833	 HD3	140.481	142.377	40.470	 H	742	ARG219	0.060	
5834	 HD2	139.513	141.010	39.940	 H	742	ARG219	0.060	
5835	  HE	138.544	142.321	38.375	 H	742	ARG219	0.440	
5836	HH12	139.406	145.497	37.152	 H	742	ARG219	0.460	
5837	HH11	138.204	144.227	37.158	 H	742	ARG219	0.460	
5838	HH22	141.342	145.261	38.364	 H	742	ARG219	0.460	
5839	HH21	141.621	143.808	39.298	 H	742	ARG219	0.460	
5840	   H	141.712	137.729	39.591	 H	743	ALA220	0.300	
5841	  HA	141.102	135.334	38.010	 H	743	ALA220	0.060	
5842	 HB1	142.901	133.981	39.033	 H	743	ALA220	0.060	
5843	 HB2	143.553	135.288	38.016	 H	743	ALA220	0.060	
5844	 HB3	143.567	135.449	39.788	 H	743	ALA220	0.060	
5845	   H	139.990	133.787	39.093	 H	744	ILE221	0.300	
5846	  HA	139.533	134.127	42.009	 H	744	ILE221	0.060	
5847	  HB	137.512	133.424	39.842	 H	744	ILE221	0.060	
5848	HG13	138.129	135.902	40.329	 H	744	ILE221	0.060	
5849	HG12	137.327	135.692	41.841	 H	744	ILE221	0.060	
5850	HG21	135.883	133.196	41.679	 H	744	ILE221	0.060	
5851	HG22	137.195	132.000	41.792	 H	744	ILE221	0.060	
5852	HG23	137.195	133.424	42.859	 H	744	ILE221	0.060	
5853	HD11	135.787	136.683	40.180	 H	744	ILE221	0.060	
5854	HD12	136.027	135.290	39.098	 H	744	ILE221	0.060	
5855	HD13	135.199	135.073	40.659	 H	744	ILE221	0.060	
5856	   H	139.947	132.277	43.131	 H	745	LEU222	0.300	
5857	  HA	140.347	129.778	41.541	 H	745	LEU222	0.060	
5858	 HB3	141.830	129.347	43.755	 H	745	LEU222	0.060	
5859	 HB2	141.891	131.031	43.808	 H	745	LEU222	0.060	
5860	  HG	142.818	129.363	41.438	 H	745	LEU222	0.060	
5861	HD11	143.802	131.459	40.620	 H	745	LEU222	0.060	
5862	HD12	142.029	131.554	40.746	 H	745	LEU222	0.060	
5863	HD13	143.051	132.331	41.978	 H	745	LEU222	0.060	
5864	HD21	145.112	130.042	42.084	 H	745	LEU222	0.060	
5865	HD22	144.466	130.873	43.519	 H	745	LEU222	0.060	
5866	HD23	144.333	129.103	43.380	 H	745	LEU222	0.060	
5867	   H	138.665	128.391	41.941	 H	746	GLN223	0.300	
5868	  HA	137.491	128.416	44.685	 H	746	GLN223	0.060	
5869	 HB3	135.582	127.183	43.570	 H	746	GLN223	0.060	
5870	 HB2	136.348	127.444	42.045	 H	746	GLN223	0.060	
5871	 HG3	136.254	129.941	42.482	 H	746	GLN223	0.060	
5872	 HG2	135.340	129.600	43.933	 H	746	GLN223	0.060	
5873	HE22	132.753	127.929	41.611	 H	746	GLN223	0.380	
5874	HE21	133.957	127.245	42.680	 H	746	GLN223	0.380	
5875	   H	138.319	126.894	45.975	 H	747	SER224	0.300	
5876	  HA	139.354	124.987	46.667	 H	747	SER224	0.060	
5877	 HB3	138.139	122.952	46.306	 H	747	SER224	0.060	
5878	 HB2	137.491	123.502	44.792	 H	747	SER224	0.060	
5879	  HG	135.952	123.644	46.498	 H	747	SER224	0.418	
5880	   H	141.177	125.944	45.123	 H	748	GLY225	0.300	
5881	 HA3	141.707	124.379	42.749	 H	748	GLY225	0.060	
5882	 HA2	142.509	123.660	44.078	 H	748	GLY225	0.060	
5883	   H	144.692	124.118	43.862	 H	749	SER226	0.300	
5884	  HA	145.439	126.535	42.418	 H	749	SER226	0.060	
5885	 HB3	145.420	127.719	44.432	 H	749	SER226	0.060	
5886	 HB2	147.080	127.199	44.322	 H	749	SER226	0.060	
5887	  HG	146.182	126.812	46.409	 H	749	SER226	0.418	
5888	   H	147.887	126.600	42.100	 H	750	PHE227	0.300	
5889	  HA	148.450	123.985	41.034	 H	750	PHE227	0.060	
5890	 HB3	149.216	126.066	39.937	 H	750	PHE227	0.060	
5891	 HB2	150.492	124.919	40.154	 H	750	PHE227	0.060	
5892	 HD1	149.522	128.279	40.636	 H	750	PHE227	0.115	
5893	 HD2	152.000	125.235	42.311	 H	750	PHE227	0.115	
5894	 HE1	150.827	129.991	41.823	 H	750	PHE227	0.115	
5895	 HE2	153.257	126.929	43.532	 H	750	PHE227	0.115	
5896	  HZ	152.705	129.316	43.270	 H	750	PHE227	0.115	
5897	   H	149.425	125.525	44.073	 H	751	ASN228	0.300	
5898	  HA	151.577	123.624	44.526	 H	751	ASN228	0.060	
5899	 HB3	151.675	125.848	45.520	 H	751	ASN228	0.060	
5900	 HB2	151.669	124.624	46.769	 H	751	ASN228	0.060	
5901	HD22	149.224	126.608	48.346	 H	751	ASN228	0.380	
5902	HD21	150.878	126.038	48.347	 H	751	ASN228	0.380	
5903	   H	148.419	122.958	44.276	 H	752	ALA229	0.300	
5904	  HA	148.167	121.473	46.795	 H	752	ALA229	0.060	
5905	 HB1	146.178	120.444	45.751	 H	752	ALA229	0.060	
5906	 HB2	146.156	122.215	45.576	 H	752	ALA229	0.060	
5907	 HB3	146.611	121.190	44.194	 H	752	ALA229	0.060	
5908	  HA	150.744	118.213	45.844	 H	753	PRO230	0.060	
5909	 HB3	150.380	117.093	47.785	 H	753	PRO230	0.060	
5910	 HB2	149.368	115.954	46.804	 H	753	PRO230	0.060	
5911	 HG3	148.428	117.373	48.899	 H	753	PRO230	0.060	
5912	 HG2	147.427	116.923	47.458	 H	753	PRO230	0.060	
5913	 HD2	147.093	119.174	47.329	 H	753	PRO230	0.060	
5914	 HD3	148.672	119.545	48.206	 H	753	PRO230	0.060	
5915	   H	147.409	117.737	44.650	 H	754	TRP231	0.300	
5916	  HA	148.309	115.634	42.821	 H	754	TRP231	0.060	
5917	 HB3	146.093	115.322	43.520	 H	754	TRP231	0.060	
5918	 HB2	145.926	115.936	41.902	 H	754	TRP231	0.060	
5919	 HD1	145.148	116.757	45.458	 H	754	TRP231	0.115	
5920	 HE1	143.697	118.892	45.651	 H	754	TRP231	0.420	
5921	 HE3	145.576	118.262	40.642	 H	754	TRP231	0.115	
5922	 HZ2	142.907	121.002	43.839	 H	754	TRP231	0.115	
5923	 HZ3	144.451	120.355	39.904	 H	754	TRP231	0.115	
5924	 HH2	143.150	121.698	41.465	 H	754	TRP231	0.115	
5925	   H	148.892	118.938	42.671	 H	755	ALA232	0.300	
5926	  HA	147.385	119.438	40.223	 H	755	ALA232	0.060	
5927	 HB1	148.162	121.767	40.535	 H	755	ALA232	0.060	
5928	 HB2	147.409	121.098	42.002	 H	755	ALA232	0.060	
5929	 HB3	149.180	121.229	41.892	 H	755	ALA232	0.060	
5930	   H	150.852	118.984	41.012	 H	756	VAL233	0.300	
5931	  HA	151.361	119.273	38.085	 H	756	VAL233	0.060	
5932	  HB	153.253	120.107	40.311	 H	756	VAL233	0.060	
5933	HG11	154.652	120.925	38.463	 H	756	VAL233	0.060	
5934	HG12	154.386	119.167	38.388	 H	756	VAL233	0.060	
5935	HG13	153.487	120.250	37.300	 H	756	VAL233	0.060	
5936	HG21	152.936	122.424	39.485	 H	756	VAL233	0.060	
5937	HG22	151.696	121.845	38.347	 H	756	VAL233	0.060	
5938	HG23	151.416	121.733	40.100	 H	756	VAL233	0.060	
5939	   H	152.170	117.467	37.204	 H	757	THR234	0.300	
5940	  HA	153.225	115.408	39.044	 H	757	THR234	0.060	
5941	  HB	152.965	113.844	37.307	 H	757	THR234	0.060	
5942	 HG1	152.616	114.527	35.118	 H	757	THR234	0.418	
5943	HG21	150.655	114.196	36.451	 H	757	THR234	0.060	
5944	HG22	150.778	114.644	38.169	 H	757	THR234	0.060	
5945	HG23	150.743	115.911	36.920	 H	757	THR234	0.060	
5946	   H	155.308	114.693	39.079	 H	758	SER235	0.300	
5947	  HA	157.284	116.636	38.334	 H	758	SER235	0.060	
5948	 HB3	157.351	114.864	40.230	 H	758	SER235	0.060	
5949	 HB2	158.852	115.233	39.360	 H	758	SER235	0.060	
5950	  HG	158.468	112.963	39.546	 H	758	SER235	0.418	
5951	   H	159.274	116.067	37.054	 H	759	LEU236	0.300	
5952	  HA	158.346	114.924	34.497	 H	759	LEU236	0.060	
5953	 HB3	160.770	115.430	33.769	 H	759	LEU236	0.060	
5954	 HB2	160.964	116.211	35.283	 H	759	LEU236	0.060	
5955	  HG	160.432	117.798	33.519	 H	759	LEU236	0.060	
5956	HD11	158.219	117.909	32.424	 H	759	LEU236	0.060	
5957	HD12	159.130	116.441	31.997	 H	759	LEU236	0.060	
5958	HD13	157.792	116.348	33.166	 H	759	LEU236	0.060	
5959	HD21	158.565	119.042	34.470	 H	759	LEU236	0.060	
5960	HD22	158.152	117.635	35.479	 H	759	LEU236	0.060	
5961	HD23	159.709	118.467	35.705	 H	759	LEU236	0.060	
5962	   H	160.547	113.938	37.156	 H	760	TYR237	0.300	
5963	  HA	161.283	111.408	36.349	 H	760	TYR237	0.060	
5964	 HB3	160.285	110.765	38.757	 H	760	TYR237	0.060	
5965	 HB2	160.053	112.411	38.935	 H	760	TYR237	0.060	
5966	 HD1	161.576	111.639	40.993	 H	760	TYR237	0.115	
5967	 HD2	163.068	112.126	37.004	 H	760	TYR237	0.115	
5968	 HE1	163.852	111.835	41.878	 H	760	TYR237	0.115	
5969	 HE2	165.366	112.345	37.912	 H	760	TYR237	0.115	
5970	  HH	166.660	112.357	39.787	 H	760	TYR237	0.435	
5971	   H	158.105	112.122	37.923	 H	761	GLU238	0.300	
5972	  HA	157.035	109.571	37.342	 H	761	GLU238	0.060	
5973	 HB3	154.789	110.834	37.729	 H	761	GLU238	0.060	
5974	 HB2	155.724	112.226	38.000	 H	761	GLU238	0.060	
5975	 HG3	156.992	110.796	39.821	 H	761	GLU238	0.060	
5976	 HG2	155.635	109.706	39.678	 H	761	GLU238	0.060	
5977	   H	156.970	112.589	35.415	 H	762	ALA239	0.300	
5978	  HA	154.661	111.755	33.928	 H	762	ALA239	0.060	
5979	 HB1	155.270	113.480	32.277	 H	762	ALA239	0.060	
5980	 HB2	155.351	114.094	33.945	 H	762	ALA239	0.060	
5981	 HB3	156.848	113.679	33.076	 H	762	ALA239	0.060	
5982	   H	158.173	111.499	33.104	 H	763	ARG240	0.300	
5983	  HA	157.356	110.145	30.640	 H	763	ARG240	0.060	
5984	 HB3	159.426	111.530	30.812	 H	763	ARG240	0.060	
5985	 HB2	159.593	110.041	30.014	 H	763	ARG240	0.060	
5986	 HG3	160.303	109.288	32.571	 H	763	ARG240	0.060	
5987	 HG2	160.874	110.980	32.493	 H	763	ARG240	0.060	
5988	 HD3	161.504	108.755	30.505	 H	763	ARG240	0.060	
5989	 HD2	162.619	109.430	31.679	 H	763	ARG240	0.060	
5990	  HE	161.865	111.648	30.294	 H	763	ARG240	0.440	
5991	HH12	163.741	108.999	27.877	 H	763	ARG240	0.460	
5992	HH11	162.969	108.464	29.353	 H	763	ARG240	0.460	
5993	HH22	163.688	111.243	27.297	 H	763	ARG240	0.460	
5994	HH21	162.876	112.390	28.340	 H	763	ARG240	0.460	
5995	   H	158.535	108.999	33.858	 H	764	ASN241	0.300	
5996	  HA	158.523	106.243	33.270	 H	764	ASN241	0.060	
5997	 HB3	157.019	107.096	35.718	 H	764	ASN241	0.060	
5998	 HB2	158.672	107.628	35.600	 H	764	ASN241	0.060	
5999	 HD2	156.730	105.163	36.771	 H	764	ASN241	0.300	
6000	   H	155.819	108.533	33.482	 H	765	ARG242	0.300	
6001	  HA	153.866	106.371	33.447	 H	765	ARG242	0.060	
6002	 HB3	152.283	108.423	33.094	 H	765	ARG242	0.060	
6003	 HB2	153.705	109.382	33.447	 H	765	ARG242	0.060	
6004	 HG3	153.991	108.063	35.588	 H	765	ARG242	0.060	
6005	 HG2	152.484	107.250	35.245	 H	765	ARG242	0.060	
6006	 HD3	151.202	109.144	35.617	 H	765	ARG242	0.060	
6007	 HD2	152.527	110.246	35.245	 H	765	ARG242	0.060	
6008	  HE	153.329	108.802	37.491	 H	765	ARG242	0.440	
6009	HH12	150.526	111.626	38.179	 H	765	ARG242	0.460	
6010	HH11	150.740	110.969	36.572	 H	765	ARG242	0.460	
6011	HH22	151.848	110.883	39.904	 H	765	ARG242	0.460	
6012	HH21	153.065	109.663	39.606	 H	765	ARG242	0.460	
6013	   H	155.204	108.683	31.040	 H	766	THR243	0.300	
6014	  HA	153.291	107.712	29.067	 H	766	THR243	0.060	
6015	  HB	154.244	109.112	27.515	 H	766	THR243	0.060	
6016	 HG1	156.487	109.693	27.605	 H	766	THR243	0.418	
6017	HG21	154.952	111.186	28.625	 H	766	THR243	0.060	
6018	HG22	153.556	110.455	29.451	 H	766	THR243	0.060	
6019	HG23	155.186	110.295	30.147	 H	766	THR243	0.060	
6020	   H	156.498	106.581	30.123	 H	767	LEU244	0.300	
6021	  HA	156.630	104.859	27.742	 H	767	LEU244	0.060	
6022	 HB3	158.555	103.780	28.754	 H	767	LEU244	0.060	
6023	 HB2	158.226	104.395	30.262	 H	767	LEU244	0.060	
6024	  HG	158.577	106.768	29.089	 H	767	LEU244	0.060	
6025	HD11	160.917	106.620	29.847	 H	767	LEU244	0.060	
6026	HD12	159.760	105.913	31.001	 H	767	LEU244	0.060	
6027	HD13	160.743	104.853	29.964	 H	767	LEU244	0.060	
6028	HD21	160.388	106.702	27.428	 H	767	LEU244	0.060	
6029	HD22	160.252	104.929	27.352	 H	767	LEU244	0.060	
6030	HD23	158.897	105.950	26.813	 H	767	LEU244	0.060	
6031	   H	155.483	104.452	31.121	 H	768	ASN245	0.300	
6032	  HA	154.919	101.653	30.766	 H	768	ASN245	0.060	
6033	 HB3	153.225	102.028	32.609	 H	768	ASN245	0.060	
6034	 HB2	153.622	103.724	32.563	 H	768	ASN245	0.060	
6035	HD22	157.101	101.759	33.334	 H	768	ASN245	0.380	
6036	HD21	156.312	101.726	31.773	 H	768	ASN245	0.380	
6037	   H	153.028	104.615	29.986	 H	769	LEU246	0.300	
6038	  HA	150.782	103.150	28.976	 H	769	LEU246	0.060	
6039	 HB3	151.877	105.792	27.955	 H	769	LEU246	0.060	
6040	 HB2	150.896	105.643	29.375	 H	769	LEU246	0.060	
6041	  HG	149.957	104.578	26.705	 H	769	LEU246	0.060	
6042	HD11	147.737	104.857	27.733	 H	769	LEU246	0.060	
6043	HD12	148.790	103.770	28.669	 H	769	LEU246	0.060	
6044	HD13	148.516	105.438	29.224	 H	769	LEU246	0.060	
6045	HD21	148.722	106.678	26.364	 H	769	LEU246	0.060	
6046	HD22	149.529	107.377	27.788	 H	769	LEU246	0.060	
6047	HD23	150.483	106.931	26.353	 H	769	LEU246	0.060	
6048	   H	153.964	103.941	27.550	 H	770	ALA247	0.300	
6049	  HA	153.294	103.176	24.885	 H	770	ALA247	0.060	
6050	 HB1	155.726	102.882	24.566	 H	770	ALA247	0.060	
6051	 HB2	155.348	104.398	25.420	 H	770	ALA247	0.060	
6052	 HB3	155.964	102.995	26.326	 H	770	ALA247	0.060	
6053	   H	154.606	101.239	27.628	 H	771	LYS248	0.300	
6054	  HA	154.824	98.929	25.881	 H	771	LYS248	0.060	
6055	 HB3	154.788	98.942	28.917	 H	771	LYS248	0.060	
6056	 HB2	156.216	99.229	27.940	 H	771	LYS248	0.060	
6057	 HG3	156.068	96.970	26.953	 H	771	LYS248	0.060	
6058	 HG2	154.533	96.685	27.684	 H	771	LYS248	0.060	
6059	 HD3	156.875	95.790	28.729	 H	771	LYS248	0.060	
6060	 HD2	155.438	96.076	29.696	 H	771	LYS248	0.060	
6061	 HE3	156.350	98.520	29.927	 H	771	LYS248	0.060	
6062	 HE2	157.870	97.850	29.373	 H	771	LYS248	0.060	
6063	 HZ1	157.731	97.844	31.766	 H	771	LYS248	0.330	
6064	 HZ2	156.365	96.922	31.739	 H	771	LYS248	0.330	
6065	 HZ3	157.796	96.291	31.217	 H	771	LYS248	0.330	
6066	   H	152.324	100.082	28.168	 H	772	LEU249	0.300	
6067	  HA	150.786	97.686	28.102	 H	772	LEU249	0.060	
6068	 HB3	148.859	99.203	28.716	 H	772	LEU249	0.060	
6069	 HB2	149.874	100.560	28.464	 H	772	LEU249	0.060	
6070	  HG	151.450	99.671	30.224	 H	772	LEU249	0.060	
6071	HD11	150.048	100.321	32.138	 H	772	LEU249	0.060	
6072	HD12	149.863	101.431	30.759	 H	772	LEU249	0.060	
6073	HD13	148.603	100.222	31.103	 H	772	LEU249	0.060	
6074	HD21	150.606	97.988	31.803	 H	772	LEU249	0.060	
6075	HD22	149.202	97.710	30.745	 H	772	LEU249	0.060	
6076	HD23	150.841	97.321	30.170	 H	772	LEU249	0.060	
6077	   H	151.229	100.148	25.639	 H	773	THR250	0.300	
6078	  HA	148.937	99.016	24.129	 H	773	THR250	0.060	
6079	  HB	148.993	101.083	22.813	 H	773	THR250	0.060	
6080	 HG1	150.450	102.759	23.524	 H	773	THR250	0.418	
6081	HG21	148.310	102.629	24.585	 H	773	THR250	0.060	
6082	HG22	147.661	100.996	24.867	 H	773	THR250	0.060	
6083	HG23	149.063	101.569	25.801	 H	773	THR250	0.060	
6084	   H	152.061	98.301	24.425	 H	774	GLY251	0.300	
6085	 HA3	152.286	97.109	21.865	 H	774	GLY251	0.060	
6086	 HA2	153.571	97.290	23.012	 H	774	GLY251	0.060	
6087	   H	153.821	100.101	23.174	 H	775	CYS252	0.300	
6088	  HA	154.614	100.800	20.417	 H	775	CYS252	0.060	
6089	 HB3	154.206	103.228	21.422	 H	775	CYS252	0.060	
6090	 HB2	153.139	102.421	22.479	 H	775	CYS252	0.060	
6091	   H	155.858	99.917	23.340	 H	776	SER253	0.300	
6092	  HA	157.775	101.985	23.809	 H	776	SER253	0.060	
6093	 HB3	159.098	100.315	24.996	 H	776	SER253	0.060	
6094	 HB2	158.255	99.013	24.229	 H	776	SER253	0.060	
6095	  HG	157.483	99.408	26.360	 H	776	SER253	0.418	
6096	   H	159.218	102.768	22.470	 H	777	ARG254	0.300	
6097	  HA	160.768	100.883	20.778	 H	777	ARG254	0.060	
6098	 HB3	160.891	102.504	19.012	 H	777	ARG254	0.060	
6099	 HB2	160.214	103.755	19.979	 H	777	ARG254	0.060	
6100	 HG3	158.453	103.170	18.552	 H	777	ARG254	0.060	
6101	 HG2	158.043	102.328	20.040	 H	777	ARG254	0.060	
6102	 HD3	158.983	100.238	19.166	 H	777	ARG254	0.060	
6103	 HD2	159.552	101.052	17.728	 H	777	ARG254	0.060	
6104	  HE	157.315	101.258	16.941	 H	777	ARG254	0.440	
6105	HH12	154.709	99.161	18.065	 H	777	ARG254	0.460	
6106	HH11	155.236	100.243	16.796	 H	777	ARG254	0.460	
6107	HH22	156.076	98.747	19.865	 H	777	ARG254	0.460	
6108	HH21	157.645	99.514	19.967	 H	777	ARG254	0.460	
6109	   H	162.764	102.695	20.019	 H	778	GLU255	0.300	
6110	  HA	163.553	103.890	22.637	 H	778	GLU255	0.060	
6111	 HB3	165.492	102.916	20.515	 H	778	GLU255	0.060	
6112	 HB2	164.978	101.933	21.861	 H	778	GLU255	0.060	
6113	 HG3	166.329	103.016	23.330	 H	778	GLU255	0.060	
6114	 HG2	165.871	104.590	22.740	 H	778	GLU255	0.060	
6115	   H	163.608	104.402	19.058	 H	779	ASN256	0.300	
6116	  HA	164.390	107.153	19.327	 H	779	ASN256	0.060	
6117	 HB3	162.249	106.428	17.357	 H	779	ASN256	0.060	
6118	 HB2	163.802	105.646	17.168	 H	779	ASN256	0.060	
6119	 HD2	164.573	106.678	15.339	 H	779	ASN256	0.300	
6120	   H	163.510	108.414	20.871	 H	780	GLU257	0.300	
6121	  HA	161.091	107.751	22.158	 H	780	GLU257	0.060	
6122	 HB3	161.219	110.292	22.854	 H	780	GLU257	0.060	
6123	 HB2	162.768	110.243	22.062	 H	780	GLU257	0.060	
6124	 HG3	163.636	108.633	23.564	 H	780	GLU257	0.060	
6125	 HG2	162.045	108.143	24.107	 H	780	GLU257	0.060	
6126	   H	161.647	109.872	19.340	 H	781	THR258	0.300	
6127	  HA	158.948	110.887	19.426	 H	781	THR258	0.060	
6128	  HB	160.888	110.797	17.093	 H	781	THR258	0.060	
6129	 HG1	161.269	112.979	17.814	 H	781	THR258	0.418	
6130	HG21	159.516	112.650	16.228	 H	781	THR258	0.060	
6131	HG22	158.540	111.174	16.418	 H	781	THR258	0.060	
6132	HG23	158.412	112.486	17.615	 H	781	THR258	0.060	
6133	   H	160.326	107.909	18.098	 H	782	GLU259	0.300	
6134	  HA	157.895	107.662	16.434	 H	782	GLU259	0.060	
6135	 HB3	158.811	105.565	15.610	 H	782	GLU259	0.060	
6136	 HB2	160.133	105.669	16.786	 H	782	GLU259	0.060	
6137	 HG3	160.581	108.024	15.745	 H	782	GLU259	0.060	
6138	 HG2	159.556	107.523	14.445	 H	782	GLU259	0.060	
6139	   H	158.900	106.531	19.638	 H	783	ILE260	0.300	
6140	  HA	156.673	104.851	20.084	 H	783	ILE260	0.060	
6141	  HB	157.764	106.994	21.944	 H	783	ILE260	0.060	
6142	HG13	158.968	104.614	21.007	 H	783	ILE260	0.060	
6143	HG12	158.375	104.213	22.579	 H	783	ILE260	0.060	
6144	HG21	156.766	105.628	23.731	 H	783	ILE260	0.060	
6145	HG22	155.529	106.235	22.606	 H	783	ILE260	0.060	
6146	HG23	156.066	104.541	22.508	 H	783	ILE260	0.060	
6147	HD11	160.640	105.015	22.690	 H	783	ILE260	0.060	
6148	HD12	160.155	106.544	21.919	 H	783	ILE260	0.060	
6149	HD13	159.544	106.131	23.539	 H	783	ILE260	0.060	
6150	   H	156.863	108.427	19.978	 H	784	ILE261	0.300	
6151	  HA	154.108	108.855	20.556	 H	784	ILE261	0.060	
6152	  HB	156.015	110.591	18.955	 H	784	ILE261	0.060	
6153	HG13	156.475	111.754	21.059	 H	784	ILE261	0.060	
6154	HG12	156.970	110.100	21.137	 H	784	ILE261	0.060	
6155	HG21	154.541	112.438	19.644	 H	784	ILE261	0.060	
6156	HG22	153.687	111.235	18.650	 H	784	ILE261	0.060	
6157	HG23	153.445	111.266	20.412	 H	784	ILE261	0.060	
6158	HD11	155.880	110.775	23.204	 H	784	ILE261	0.060	
6159	HD12	154.411	111.223	22.304	 H	784	ILE261	0.060	
6160	HD13	154.920	109.519	22.385	 H	784	ILE261	0.060	
6161	   H	155.867	108.518	17.409	 H	785	LYS262	0.300	
6162	  HA	153.568	108.878	15.778	 H	785	LYS262	0.060	
6163	 HB3	155.953	107.039	15.330	 H	785	LYS262	0.060	
6164	 HB2	155.936	108.698	14.958	 H	785	LYS262	0.060	
6165	 HG3	155.100	108.270	12.896	 H	785	LYS262	0.060	
6166	 HG2	153.661	107.551	13.594	 H	785	LYS262	0.060	
6167	 HD3	154.406	105.397	13.259	 H	785	LYS262	0.060	
6168	 HD2	156.048	105.780	13.722	 H	785	LYS262	0.060	
6169	 HE3	156.478	106.787	11.499	 H	785	LYS262	0.060	
6170	 HE2	154.802	106.496	11.027	 H	785	LYS262	0.060	
6171	 HZ1	156.263	104.770	10.207	 H	785	LYS262	0.330	
6172	 HZ2	156.765	104.401	11.734	 H	785	LYS262	0.330	
6173	 HZ3	155.200	104.129	11.293	 H	785	LYS262	0.330	
6174	   H	154.753	106.069	17.604	 H	786	CYS263	0.300	
6175	  HA	152.840	104.252	16.440	 H	786	CYS263	0.060	
6176	 HB3	154.381	104.090	19.056	 H	786	CYS263	0.060	
6177	 HB2	154.928	103.490	17.526	 H	786	CYS263	0.060	
6178	   H	152.831	106.361	19.327	 H	787	LEU264	0.300	
6179	  HA	150.323	105.359	20.314	 H	787	LEU264	0.060	
6180	 HB3	150.414	107.763	21.425	 H	787	LEU264	0.060	
6181	 HB2	152.050	107.752	20.828	 H	787	LEU264	0.060	
6182	  HG	152.457	105.588	22.005	 H	787	LEU264	0.060	
6183	HD11	152.459	106.548	24.268	 H	787	LEU264	0.060	
6184	HD12	153.004	107.735	23.060	 H	787	LEU264	0.060	
6185	HD13	151.356	107.834	23.723	 H	787	LEU264	0.060	
6186	HD21	150.778	104.835	23.643	 H	787	LEU264	0.060	
6187	HD22	149.668	106.110	23.087	 H	787	LEU264	0.060	
6188	HD23	150.134	104.793	21.984	 H	787	LEU264	0.060	
6189	   H	151.102	107.555	17.710	 H	788	ARG265	0.300	
6190	  HA	148.527	108.898	17.827	 H	788	ARG265	0.060	
6191	 HB3	149.326	109.662	15.487	 H	788	ARG265	0.060	
6192	 HB2	150.821	108.853	15.868	 H	788	ARG265	0.060	
6193	 HG3	151.281	110.285	17.694	 H	788	ARG265	0.060	
6194	 HG2	149.612	110.872	17.760	 H	788	ARG265	0.060	
6195	 HD3	150.286	112.597	16.479	 H	788	ARG265	0.060	
6196	 HD2	150.419	111.440	15.144	 H	788	ARG265	0.060	
6197	  HE	152.750	111.163	15.646	 H	788	ARG265	0.440	
6198	HH12	154.642	113.766	17.026	 H	788	ARG265	0.460	
6199	HH11	154.678	112.259	16.137	 H	788	ARG265	0.460	
6200	HH22	152.628	114.661	17.710	 H	788	ARG265	0.460	
6201	HH21	151.134	113.830	17.337	 H	788	ARG265	0.460	
6202	   H	149.524	105.811	16.556	 H	789	ASN266	0.300	
6203	  HA	147.286	105.880	14.626	 H	789	ASN266	0.060	
6204	 HB3	148.156	103.573	14.011	 H	789	ASN266	0.060	
6205	 HB2	149.475	103.840	15.127	 H	789	ASN266	0.060	
6206	HD22	151.223	105.025	12.270	 H	789	ASN266	0.380	
6207	HD21	150.995	103.700	13.389	 H	789	ASN266	0.380	
6208	   H	147.848	104.893	17.885	 H	790	LYS267	0.300	
6209	  HA	145.903	102.822	18.067	 H	790	LYS267	0.060	
6210	 HB3	145.794	103.549	20.480	 H	790	LYS267	0.060	
6211	 HB2	146.775	104.904	20.106	 H	790	LYS267	0.060	
6212	 HG3	148.146	103.128	21.098	 H	790	LYS267	0.060	
6213	 HG2	148.676	103.438	19.478	 H	790	LYS267	0.060	
6214	 HD3	146.729	101.398	19.182	 H	790	LYS267	0.060	
6215	 HD2	147.594	100.963	20.633	 H	790	LYS267	0.060	
6216	 HE3	148.866	99.900	18.954	 H	790	LYS267	0.060	
6217	 HE2	149.779	101.334	19.261	 H	790	LYS267	0.060	
6218	 HZ1	149.535	100.953	16.905	 H	790	LYS267	0.330	
6219	 HZ2	147.889	100.986	17.008	 H	790	LYS267	0.330	
6220	 HZ3	148.761	102.355	17.301	 H	790	LYS267	0.330	
6221	   H	143.819	102.956	18.946	 H	791	ASP268	0.300	
6222	  HA	142.570	105.515	17.995	 H	791	ASP268	0.060	
6223	 HB3	140.401	104.416	18.108	 H	791	ASP268	0.060	
6224	 HB2	141.064	103.060	18.983	 H	791	ASP268	0.060	
6225	  HA	142.169	107.700	21.657	 H	792	PRO269	0.060	
6226	 HB3	140.189	108.900	21.668	 H	792	PRO269	0.060	
6227	 HB2	139.193	107.424	21.207	 H	792	PRO269	0.060	
6228	 HG3	140.922	109.209	19.529	 H	792	PRO269	0.060	
6229	 HG2	139.334	108.452	19.153	 H	792	PRO269	0.060	
6230	 HD2	140.283	106.540	18.454	 H	792	PRO269	0.060	
6231	 HD3	141.837	107.529	18.375	 H	792	PRO269	0.060	
6232	   H	139.659	105.078	21.486	 H	793	GLN270	0.300	
6233	  HA	139.389	105.097	24.367	 H	793	GLN270	0.060	
6234	 HB3	138.433	103.143	22.252	 H	793	GLN270	0.060	
6235	 HB2	137.523	104.410	22.958	 H	793	GLN270	0.060	
6236	 HG3	138.343	101.774	24.216	 H	793	GLN270	0.060	
6237	 HG2	136.754	102.426	24.042	 H	793	GLN270	0.060	
6238	HE22	137.153	104.776	26.889	 H	793	GLN270	0.380	
6239	HE21	136.603	104.804	25.228	 H	793	GLN270	0.380	
6240	   H	141.427	103.287	22.099	 H	794	GLU271	0.300	
6241	  HA	142.363	101.360	23.983	 H	794	GLU271	0.060	
6242	 HB3	144.122	102.672	21.906	 H	794	GLU271	0.060	
6243	 HB2	142.824	101.652	21.419	 H	794	GLU271	0.060	
6244	 HG3	143.977	99.999	23.242	 H	794	GLU271	0.060	
6245	 HG2	145.381	100.937	22.772	 H	794	GLU271	0.060	
6246	   H	143.514	104.700	23.257	 H	795	ILE272	0.300	
6247	  HA	145.601	104.708	25.193	 H	795	ILE272	0.060	
6248	  HB	143.883	106.994	24.171	 H	795	ILE272	0.060	
6249	HG13	145.215	107.162	22.346	 H	795	ILE272	0.060	
6250	HG12	145.430	105.463	22.614	 H	795	ILE272	0.060	
6251	HG21	145.744	108.437	24.887	 H	795	ILE272	0.060	
6252	HG22	144.990	107.583	26.254	 H	795	ILE272	0.060	
6253	HG23	146.551	107.023	25.606	 H	795	ILE272	0.060	
6254	HD11	147.528	106.549	22.211	 H	795	ILE272	0.060	
6255	HD12	147.248	107.639	23.590	 H	795	ILE272	0.060	
6256	HD13	147.468	105.895	23.865	 H	795	ILE272	0.060	
6257	   H	142.115	105.506	25.431	 H	796	LEU273	0.300	
6258	  HA	142.354	106.615	28.056	 H	796	LEU273	0.060	
6259	 HB3	139.802	106.148	28.056	 H	796	LEU273	0.060	
6260	 HB2	140.024	105.570	26.436	 H	796	LEU273	0.060	
6261	  HG	140.810	107.708	25.659	 H	796	LEU273	0.060	
6262	HD11	138.937	109.196	26.182	 H	796	LEU273	0.060	
6263	HD12	138.393	107.530	25.871	 H	796	LEU273	0.060	
6264	HD13	138.481	108.140	27.541	 H	796	LEU273	0.060	
6265	HD21	141.105	109.637	27.149	 H	796	LEU273	0.060	
6266	HD22	140.770	108.597	28.554	 H	796	LEU273	0.060	
6267	HD23	142.214	108.306	27.556	 H	796	LEU273	0.060	
6268	   H	141.847	103.263	26.927	 H	797	LEU274	0.300	
6269	  HA	140.892	102.366	29.493	 H	797	LEU274	0.060	
6270	 HB3	142.320	100.743	27.362	 H	797	LEU274	0.060	
6271	 HB2	140.557	101.048	27.444	 H	797	LEU274	0.060	
6272	  HG	142.080	99.910	29.779	 H	797	LEU274	0.060	
6273	HD11	139.880	98.993	30.413	 H	797	LEU274	0.060	
6274	HD12	139.878	100.767	30.268	 H	797	LEU274	0.060	
6275	HD13	139.164	99.768	28.980	 H	797	LEU274	0.060	
6276	HD21	141.445	97.619	29.134	 H	797	LEU274	0.060	
6277	HD22	140.862	98.231	27.567	 H	797	LEU274	0.060	
6278	HD23	142.588	98.356	27.985	 H	797	LEU274	0.060	
6279	   H	144.166	102.808	28.168	 H	798	ASN275	0.300	
6280	  HA	145.291	101.241	30.379	 H	798	ASN275	0.060	
6281	 HB3	147.460	101.728	29.254	 H	798	ASN275	0.060	
6282	 HB2	146.602	102.698	28.069	 H	798	ASN275	0.060	
6283	HD22	145.533	99.996	26.128	 H	798	ASN275	0.380	
6284	HD21	145.622	101.729	26.352	 H	798	ASN275	0.380	
6285	   H	144.594	104.610	29.817	 H	799	GLU276	0.300	
6286	  HA	146.718	105.869	31.115	 H	799	GLU276	0.060	
6287	 HB3	144.737	107.410	32.013	 H	799	GLU276	0.060	
6288	 HB2	143.762	106.466	31.002	 H	799	GLU276	0.060	
6289	 HG3	145.128	107.115	29.005	 H	799	GLU276	0.060	
6290	 HG2	146.170	108.072	30.045	 H	799	GLU276	0.060	
6291	   H	144.132	103.906	32.585	 H	800	ALA277	0.300	
6292	  HA	144.363	105.132	35.173	 H	800	ALA277	0.060	
6293	 HB1	142.969	103.239	35.931	 H	800	ALA277	0.060	
6294	 HB2	142.326	104.003	34.458	 H	800	ALA277	0.060	
6295	 HB3	143.196	102.454	34.349	 H	800	ALA277	0.060	
6296	   H	146.264	102.604	33.603	 H	801	PHE278	0.300	
6297	  HA	147.136	101.613	36.257	 H	801	PHE278	0.060	
6298	 HB3	147.719	99.569	35.265	 H	801	PHE278	0.060	
6299	 HB2	147.854	100.241	33.678	 H	801	PHE278	0.060	
6300	 HD1	145.543	98.987	36.216	 H	801	PHE278	0.115	
6301	 HD2	145.889	100.590	32.279	 H	801	PHE278	0.115	
6302	 HE1	143.256	98.269	35.727	 H	801	PHE278	0.115	
6303	 HE2	143.598	99.877	31.792	 H	801	PHE278	0.115	
6304	  HZ	142.275	98.716	33.512	 H	801	PHE278	0.115	
6305	   H	148.331	103.881	34.090	 H	802	VAL279	0.300	
6306	  HA	151.046	102.826	34.043	 H	802	VAL279	0.060	
6307	  HB	151.798	104.909	33.176	 H	802	VAL279	0.060	
6308	HG11	150.268	105.289	31.289	 H	802	VAL279	0.060	
6309	HG12	150.502	103.555	31.610	 H	802	VAL279	0.060	
6310	HG13	149.004	104.362	32.131	 H	802	VAL279	0.060	
6311	HG21	150.386	106.919	33.072	 H	802	VAL279	0.060	
6312	HG22	149.130	106.080	34.014	 H	802	VAL279	0.060	
6313	HG23	150.713	106.425	34.750	 H	802	VAL279	0.060	
6314	   H	149.151	104.395	36.496	 H	803	VAL280	0.300	
6315	  HA	151.566	104.831	38.145	 H	803	VAL280	0.060	
6316	  HB	149.898	106.576	38.284	 H	803	VAL280	0.060	
6317	HG11	147.592	106.156	39.080	 H	803	VAL280	0.060	
6318	HG12	147.926	105.342	37.533	 H	803	VAL280	0.060	
6319	HG13	147.909	104.405	39.046	 H	803	VAL280	0.060	
6320	HG21	149.408	106.570	40.692	 H	803	VAL280	0.060	
6321	HG22	149.844	104.846	40.768	 H	803	VAL280	0.060	
6322	HG23	151.076	106.058	40.342	 H	803	VAL280	0.060	
6323	  HA	150.993	100.706	39.637	 H	804	PRO281	0.060	
6324	 HB3	153.169	100.705	40.364	 H	804	PRO281	0.060	
6325	 HB2	152.407	100.878	42.018	 H	804	PRO281	0.060	
6326	 HG3	154.199	102.641	41.097	 H	804	PRO281	0.060	
6327	 HG2	152.730	103.165	42.046	 H	804	PRO281	0.060	
6328	 HD2	152.434	104.477	40.206	 H	804	PRO281	0.060	
6329	 HD3	153.269	103.259	39.099	 H	804	PRO281	0.060	
6330	   H	150.912	102.983	42.468	 H	805	TYR282	0.300	
6331	  HA	148.360	101.720	43.308	 H	805	TYR282	0.060	
6332	 HB3	149.566	101.595	45.244	 H	805	TYR282	0.060	
6333	 HB2	148.960	103.173	45.447	 H	805	TYR282	0.060	
6334	 HD1	150.491	105.198	45.057	 H	805	TYR282	0.115	
6335	 HD2	151.990	101.185	44.930	 H	805	TYR282	0.115	
6336	 HE1	152.775	106.044	45.299	 H	805	TYR282	0.115	
6337	 HE2	154.279	102.046	45.162	 H	805	TYR282	0.115	
6338	  HH	155.570	103.831	45.380	 H	805	TYR282	0.435	
6339	   H	146.564	102.813	42.780	 H	806	GLY283	0.300	
6340	 HA3	145.516	104.611	41.619	 H	806	GLY283	0.060	
6341	 HA2	146.813	105.682	42.097	 H	806	GLY283	0.060	
6342	   H	144.908	107.054	42.620	 H	807	THR284	0.300	
6343	  HA	143.570	106.397	45.174	 H	807	THR284	0.060	
6344	  HB	145.045	109.030	44.652	 H	807	THR284	0.060	
6345	 HG1	146.434	108.229	46.341	 H	807	THR284	0.418	
6346	HG21	144.622	109.457	47.021	 H	807	THR284	0.060	
6347	HG22	143.087	109.219	46.153	 H	807	THR284	0.060	
6348	HG23	143.753	107.910	47.159	 H	807	THR284	0.060	
6349	  HA	140.051	108.089	42.976	 H	808	PRO285	0.060	
6350	 HB3	138.436	108.626	44.529	 H	808	PRO285	0.060	
6351	 HB2	139.579	109.676	45.487	 H	808	PRO285	0.060	
6352	 HG3	139.094	106.760	45.577	 H	808	PRO285	0.060	
6353	 HG2	139.560	107.900	46.872	 H	808	PRO285	0.060	
6354	 HD2	141.765	107.605	46.495	 H	808	PRO285	0.060	
6355	 HD3	141.247	106.130	45.523	 H	808	PRO285	0.060	
6356	   H	142.287	110.201	44.792	 H	809	LEU286	0.300	
6357	  HA	141.561	112.531	43.179	 H	809	LEU286	0.060	
6358	 HB3	143.345	113.598	44.643	 H	809	LEU286	0.060	
6359	 HB2	143.471	112.080	45.489	 H	809	LEU286	0.060	
6360	  HG	140.803	112.384	45.641	 H	809	LEU286	0.060	
6361	HD11	141.226	113.333	47.867	 H	809	LEU286	0.060	
6362	HD12	142.390	112.046	47.472	 H	809	LEU286	0.060	
6363	HD13	142.881	113.754	47.368	 H	809	LEU286	0.060	
6364	HD21	140.312	114.786	45.994	 H	809	LEU286	0.060	
6365	HD22	141.975	115.192	45.508	 H	809	LEU286	0.060	
6366	HD23	140.855	114.471	44.328	 H	809	LEU286	0.060	
6367	   H	143.314	109.956	42.303	 H	810	SER287	0.300	
6368	  HA	145.932	111.194	42.051	 H	810	SER287	0.060	
6369	 HB3	145.144	108.755	40.477	 H	810	SER287	0.060	
6370	 HB2	145.271	108.649	42.239	 H	810	SER287	0.060	
6371	  HG	147.275	108.186	41.178	 H	810	SER287	0.418	
6372	   H	146.756	112.376	40.471	 H	811	VAL288	0.300	
6373	  HA	145.152	112.797	38.006	 H	811	VAL288	0.060	
6374	  HB	147.321	114.419	39.370	 H	811	VAL288	0.060	
6375	HG11	147.059	116.069	37.557	 H	811	VAL288	0.060	
6376	HG12	147.686	114.515	36.957	 H	811	VAL288	0.060	
6377	HG13	145.979	114.945	36.698	 H	811	VAL288	0.060	
6378	HG21	145.581	116.165	39.499	 H	811	VAL288	0.060	
6379	HG22	144.413	115.048	38.754	 H	811	VAL288	0.060	
6380	HG23	145.097	114.682	40.355	 H	811	VAL288	0.060	
6381	   H	145.774	111.062	36.702	 H	812	ASN289	0.300	
6382	  HA	148.456	110.006	36.873	 H	812	ASN289	0.060	
6383	 HB3	147.833	108.560	35.030	 H	812	ASN289	0.060	
6384	 HB2	146.465	109.575	34.627	 H	812	ASN289	0.060	
6385	HD22	144.243	108.005	36.849	 H	812	ASN289	0.380	
6386	HD21	144.488	109.091	35.500	 H	812	ASN289	0.380	
6387	   H	147.013	112.545	34.872	 H	813	PHE290	0.300	
6388	  HA	149.653	112.881	33.549	 H	813	PHE290	0.060	
6389	 HB3	148.308	113.357	31.377	 H	813	PHE290	0.060	
6390	 HB2	147.016	112.474	32.110	 H	813	PHE290	0.060	
6391	 HD1	150.517	112.189	30.919	 H	813	PHE290	0.115	
6392	 HD2	147.045	110.076	32.224	 H	813	PHE290	0.115	
6393	 HE1	151.505	110.072	30.151	 H	813	PHE290	0.115	
6394	 HE2	148.020	107.980	31.449	 H	813	PHE290	0.115	
6395	  HZ	150.245	107.959	30.410	 H	813	PHE290	0.115	
6396	   H	150.127	114.867	34.422	 H	814	GLY291	0.300	
6397	 HA3	148.936	116.635	35.798	 H	814	GLY291	0.060	
6398	 HA2	147.885	116.843	34.453	 H	814	GLY291	0.060	
6399	  HA	150.596	120.174	33.253	 H	815	PRO292	0.060	
6400	 HB3	150.418	122.021	34.643	 H	815	PRO292	0.060	
6401	 HB2	150.761	121.022	36.150	 H	815	PRO292	0.060	
6402	 HG3	148.229	121.276	34.525	 H	815	PRO292	0.060	
6403	 HG2	148.462	121.314	36.332	 H	815	PRO292	0.060	
6404	 HD2	148.678	119.051	36.471	 H	815	PRO292	0.060	
6405	 HD3	147.645	119.124	34.946	 H	815	PRO292	0.060	
6406	   H	152.789	120.386	32.936	 H	816	THR293	0.300	
6407	  HA	154.609	119.262	34.991	 H	816	THR293	0.060	
6408	  HB	156.072	118.513	32.986	 H	816	THR293	0.060	
6409	 HG1	154.790	117.943	31.137	 H	816	THR293	0.418	
6410	HG21	154.954	116.350	32.867	 H	816	THR293	0.060	
6411	HG22	154.990	116.973	34.533	 H	816	THR293	0.060	
6412	HG23	153.490	117.067	33.581	 H	816	THR293	0.060	
6413	   H	156.665	120.199	35.064	 H	817	VAL294	0.300	
6414	  HA	156.856	122.907	34.065	 H	817	VAL294	0.060	
6415	  HB	159.103	121.165	35.146	 H	817	VAL294	0.060	
6416	HG11	160.065	123.320	35.833	 H	817	VAL294	0.060	
6417	HG12	159.820	123.245	34.072	 H	817	VAL294	0.060	
6418	HG13	158.689	124.170	35.088	 H	817	VAL294	0.060	
6419	HG21	158.558	122.118	37.357	 H	817	VAL294	0.060	
6420	HG22	157.134	122.923	36.655	 H	817	VAL294	0.060	
6421	HG23	157.214	121.146	36.712	 H	817	VAL294	0.060	
6422	   H	156.609	122.869	31.838	 H	818	ASP295	0.300	
6423	  HA	158.230	121.013	30.253	 H	818	ASP295	0.060	
6424	 HB3	155.767	121.325	29.893	 H	818	ASP295	0.060	
6425	 HB2	156.744	121.582	28.463	 H	818	ASP295	0.060	
6426	   H	158.984	123.943	31.553	 H	819	GLY296	0.300	
6427	 HA3	160.994	124.599	29.680	 H	819	GLY296	0.060	
6428	 HA2	160.390	125.659	30.891	 H	819	GLY296	0.060	
6429	   H	157.558	125.271	29.468	 H	820	ASP297	0.300	
6430	  HA	158.122	127.321	27.382	 H	820	ASP297	0.060	
6431	 HB3	156.244	124.952	27.028	 H	820	ASP297	0.060	
6432	 HB2	157.846	125.022	26.352	 H	820	ASP297	0.060	
6433	   H	155.197	125.545	28.480	 H	821	PHE298	0.300	
6434	  HA	153.843	128.044	29.021	 H	821	PHE298	0.060	
6435	 HB3	153.243	125.292	30.156	 H	821	PHE298	0.060	
6436	 HB2	152.662	125.881	28.618	 H	821	PHE298	0.060	
6437	 HD1	152.348	126.136	32.248	 H	821	PHE298	0.115	
6438	 HD2	151.054	127.713	28.514	 H	821	PHE298	0.115	
6439	 HE1	150.484	127.209	33.371	 H	821	PHE298	0.115	
6440	 HE2	149.152	128.769	29.626	 H	821	PHE298	0.115	
6441	  HZ	148.866	128.544	32.064	 H	821	PHE298	0.115	
6442	   H	155.658	125.737	31.045	 H	822	LEU299	0.300	
6443	  HA	155.482	127.648	33.316	 H	822	LEU299	0.060	
6444	 HB3	155.305	124.610	33.314	 H	822	LEU299	0.060	
6445	 HB2	154.014	125.618	33.590	 H	822	LEU299	0.060	
6446	  HG	156.424	125.425	35.429	 H	822	LEU299	0.060	
6447	HD11	155.020	126.697	36.994	 H	822	LEU299	0.060	
6448	HD12	155.340	127.624	35.509	 H	822	LEU299	0.060	
6449	HD13	153.760	126.840	35.745	 H	822	LEU299	0.060	
6450	HD21	154.841	124.222	36.908	 H	822	LEU299	0.060	
6451	HD22	153.580	124.348	35.659	 H	822	LEU299	0.060	
6452	HD23	155.040	123.376	35.355	 H	822	LEU299	0.060	
6453	   H	157.486	128.381	33.756	 H	823	THR300	0.300	
6454	  HA	159.621	127.122	32.176	 H	823	THR300	0.060	
6455	  HB	159.057	129.493	31.833	 H	823	THR300	0.060	
6456	 HG1	161.259	130.206	32.041	 H	823	THR300	0.418	
6457	HG21	159.656	131.135	33.554	 H	823	THR300	0.060	
6458	HG22	158.382	130.033	34.130	 H	823	THR300	0.060	
6459	HG23	160.062	129.815	34.676	 H	823	THR300	0.060	
6460	   H	158.657	126.648	35.288	 H	824	ASP301	0.300	
6461	  HA	161.120	125.720	36.320	 H	824	ASP301	0.060	
6462	 HB3	160.209	128.255	37.723	 H	824	ASP301	0.060	
6463	 HB2	161.345	128.372	36.415	 H	824	ASP301	0.060	
6464	   H	160.746	125.039	38.597	 H	825	MET302	0.300	
6465	  HA	158.175	123.867	38.885	 H	825	MET302	0.060	
6466	 HB3	158.893	123.438	41.256	 H	825	MET302	0.060	
6467	 HB2	160.313	124.408	40.966	 H	825	MET302	0.060	
6468	 HG3	161.001	122.880	39.145	 H	825	MET302	0.060	
6469	 HG2	159.564	121.911	39.413	 H	825	MET302	0.060	
6470	 HE1	160.167	120.597	43.107	 H	825	MET302	0.060	
6471	 HE2	159.321	122.091	42.639	 H	825	MET302	0.060	
6472	 HE3	159.063	120.594	41.712	 H	825	MET302	0.060	
6473	  HA	156.008	127.510	39.888	 H	826	PRO303	0.060	
6474	 HB3	154.094	126.462	39.165	 H	826	PRO303	0.060	
6475	 HB2	153.710	126.401	40.960	 H	826	PRO303	0.060	
6476	 HG3	153.731	124.220	39.516	 H	826	PRO303	0.060	
6477	 HG2	154.537	124.271	41.157	 H	826	PRO303	0.060	
6478	 HD2	156.237	123.458	39.880	 H	826	PRO303	0.060	
6479	 HD3	155.726	124.482	38.418	 H	826	PRO303	0.060	
6480	   H	156.606	125.054	42.403	 H	827	ASP304	0.300	
6481	  HA	155.607	126.708	44.533	 H	827	ASP304	0.060	
6482	 HB3	157.589	125.269	45.769	 H	827	ASP304	0.060	
6483	 HB2	157.315	124.284	44.347	 H	827	ASP304	0.060	
6484	   H	158.580	126.773	42.670	 H	828	ILE305	0.300	
6485	  HA	159.919	128.567	44.540	 H	828	ILE305	0.060	
6486	  HB	160.601	127.594	41.750	 H	828	ILE305	0.060	
6487	HG13	160.556	125.803	43.408	 H	828	ILE305	0.060	
6488	HG12	161.513	126.738	44.519	 H	828	ILE305	0.060	
6489	HG21	162.871	128.443	42.207	 H	828	ILE305	0.060	
6490	HG22	161.665	129.752	42.185	 H	828	ILE305	0.060	
6491	HG23	162.293	129.147	43.736	 H	828	ILE305	0.060	
6492	HD11	162.887	125.061	43.385	 H	828	ILE305	0.060	
6493	HD12	162.441	125.744	41.804	 H	828	ILE305	0.060	
6494	HD13	163.420	126.700	42.941	 H	828	ILE305	0.060	
6495	   H	158.360	128.853	41.285	 H	829	LEU306	0.300	
6496	  HA	158.773	131.625	40.965	 H	829	LEU306	0.060	
6497	 HB3	156.718	131.555	39.572	 H	829	LEU306	0.060	
6498	 HB2	156.328	129.996	40.198	 H	829	LEU306	0.060	
6499	  HG	158.414	129.055	39.222	 H	829	LEU306	0.060	
6500	HD11	157.770	129.234	36.858	 H	829	LEU306	0.060	
6501	HD12	156.343	129.019	37.899	 H	829	LEU306	0.060	
6502	HD13	156.732	130.627	37.243	 H	829	LEU306	0.060	
6503	HD21	159.738	130.476	37.702	 H	829	LEU306	0.060	
6504	HD22	158.729	131.873	38.144	 H	829	LEU306	0.060	
6505	HD23	159.755	131.093	39.371	 H	829	LEU306	0.060	
6506	   H	156.162	129.883	42.738	 H	830	LEU307	0.300	
6507	  HA	154.748	132.218	43.535	 H	830	LEU307	0.060	
6508	 HB3	155.027	129.458	44.745	 H	830	LEU307	0.060	
6509	 HB2	153.784	129.997	43.750	 H	830	LEU307	0.060	
6510	  HG	154.285	130.907	46.604	 H	830	LEU307	0.060	
6511	HD11	152.178	132.163	46.450	 H	830	LEU307	0.060	
6512	HD12	153.416	132.791	45.337	 H	830	LEU307	0.060	
6513	HD13	152.087	131.785	44.713	 H	830	LEU307	0.060	
6514	HD21	152.126	129.815	47.082	 H	830	LEU307	0.060	
6515	HD22	152.027	129.280	45.388	 H	830	LEU307	0.060	
6516	HD23	153.325	128.667	46.440	 H	830	LEU307	0.060	
6517	   H	157.463	130.446	45.075	 H	831	GLU308	0.300	
6518	  HA	157.313	131.984	47.488	 H	831	GLU308	0.060	
6519	 HB3	159.518	130.290	46.281	 H	831	GLU308	0.060	
6520	 HB2	158.325	129.764	47.391	 H	831	GLU308	0.060	
6521	 HG3	160.468	131.829	48.016	 H	831	GLU308	0.060	
6522	 HG2	160.552	130.149	48.438	 H	831	GLU308	0.060	
6523	   H	158.874	132.649	44.373	 H	832	LEU309	0.300	
6524	  HA	160.291	134.879	45.753	 H	832	LEU309	0.060	
6525	 HB3	161.993	134.807	43.987	 H	832	LEU309	0.060	
6526	 HB2	161.154	133.470	43.212	 H	832	LEU309	0.060	
6527	  HG	161.375	132.195	45.376	 H	832	LEU309	0.060	
6528	HD11	163.710	131.535	44.998	 H	832	LEU309	0.060	
6529	HD12	162.777	131.676	43.489	 H	832	LEU309	0.060	
6530	HD13	163.925	132.955	43.948	 H	832	LEU309	0.060	
6531	HD21	163.132	132.857	46.967	 H	832	LEU309	0.060	
6532	HD22	163.305	134.408	46.112	 H	832	LEU309	0.060	
6533	HD23	161.775	134.008	46.928	 H	832	LEU309	0.060	
6534	   H	157.521	134.817	44.580	 H	833	GLY310	0.300	
6535	 HA3	157.701	137.575	43.862	 H	833	GLY310	0.060	
6536	 HA2	156.269	136.635	43.916	 H	833	GLY310	0.060	
6537	   H	157.318	134.630	41.831	 H	834	GLN311	0.300	
6538	  HA	157.629	136.499	39.533	 H	834	GLN311	0.060	
6539	 HB3	158.533	134.555	38.322	 H	834	GLN311	0.060	
6540	 HB2	158.258	133.541	39.728	 H	834	GLN311	0.060	
6541	 HG3	160.564	134.231	39.663	 H	834	GLN311	0.060	
6542	 HG2	159.770	134.953	41.049	 H	834	GLN311	0.060	
6543	HE22	160.583	137.390	37.777	 H	834	GLN311	0.380	
6544	HE21	160.101	135.725	37.537	 H	834	GLN311	0.380	
6545	   H	155.297	136.894	39.853	 H	835	PHE312	0.300	
6546	  HA	153.834	135.250	37.926	 H	835	PHE312	0.060	
6547	 HB3	153.225	133.990	39.822	 H	835	PHE312	0.060	
6548	 HB2	151.880	135.061	39.541	 H	835	PHE312	0.060	
6549	 HD1	151.666	137.147	40.929	 H	835	PHE312	0.115	
6550	 HD2	154.476	134.092	41.845	 H	835	PHE312	0.115	
6551	 HE1	151.835	138.004	43.231	 H	835	PHE312	0.115	
6552	 HE2	154.665	134.945	44.143	 H	835	PHE312	0.115	
6553	  HZ	153.344	136.928	44.846	 H	835	PHE312	0.115	
6554	   H	151.719	136.239	37.395	 H	836	LYS313	0.300	
6555	  HA	151.887	139.014	36.923	 H	836	LYS313	0.060	
6556	 HB3	149.546	137.085	37.021	 H	836	LYS313	0.060	
6557	 HB2	150.431	137.550	35.634	 H	836	LYS313	0.060	
6558	 HG3	149.578	139.907	35.885	 H	836	LYS313	0.060	
6559	 HG2	148.592	139.348	37.253	 H	836	LYS313	0.060	
6560	 HD3	147.453	137.715	35.782	 H	836	LYS313	0.060	
6561	 HD2	148.464	138.186	34.431	 H	836	LYS313	0.060	
6562	 HE3	146.753	140.234	35.869	 H	836	LYS313	0.060	
6563	 HE2	146.059	139.203	34.642	 H	836	LYS313	0.060	
6564	 HZ1	146.826	141.284	33.702	 H	836	LYS313	0.330	
6565	 HZ2	148.366	141.018	34.227	 H	836	LYS313	0.330	
6566	 HZ3	147.711	140.045	33.069	 H	836	LYS313	0.330	
6567	   H	151.487	140.787	38.116	 H	837	LYS314	0.300	
6568	  HA	150.540	140.407	40.888	 H	837	LYS314	0.060	
6569	 HB3	151.313	142.708	41.231	 H	837	LYS314	0.060	
6570	 HB2	151.574	142.927	39.533	 H	837	LYS314	0.060	
6571	 HG3	153.740	142.515	40.443	 H	837	LYS314	0.060	
6572	 HG2	153.299	141.020	39.644	 H	837	LYS314	0.060	
6573	 HD3	152.468	140.160	41.913	 H	837	LYS314	0.060	
6574	 HD2	153.164	141.598	42.639	 H	837	LYS314	0.060	
6575	 HE3	154.501	139.256	42.336	 H	837	LYS314	0.060	
6576	 HE2	155.285	140.824	42.459	 H	837	LYS314	0.060	
6577	 HZ1	156.078	139.592	40.555	 H	837	LYS314	0.330	
6578	 HZ2	154.557	139.478	39.929	 H	837	LYS314	0.330	
6579	 HZ3	155.293	140.949	40.045	 H	837	LYS314	0.330	
6580	   H	148.425	140.619	41.339	 H	838	THR315	0.300	
6581	  HA	146.744	142.689	40.350	 H	838	THR315	0.060	
6582	  HB	146.956	141.312	38.227	 H	838	THR315	0.060	
6583	 HG1	144.650	141.308	37.939	 H	838	THR315	0.418	
6584	HG21	145.714	139.184	38.152	 H	838	THR315	0.060	
6585	HG22	147.074	139.089	39.296	 H	838	THR315	0.060	
6586	HG23	145.413	139.294	39.903	 H	838	THR315	0.060	
6587	   H	144.296	141.783	40.760	 H	839	GLN316	0.300	
6588	  HA	144.469	140.889	43.562	 H	839	GLN316	0.060	
6589	 HB3	142.111	141.470	43.715	 H	839	GLN316	0.060	
6590	 HB2	141.968	141.616	42.002	 H	839	GLN316	0.060	
6591	 HG3	143.841	143.369	43.596	 H	839	GLN316	0.060	
6592	 HG2	142.160	143.765	43.377	 H	839	GLN316	0.060	
6593	HE22	144.432	145.313	40.736	 H	839	GLN316	0.380	
6594	HE21	144.570	145.152	42.473	 H	839	GLN316	0.380	
6595	   H	143.783	138.962	44.357	 H	840	ILE317	0.300	
6596	  HA	142.484	137.116	42.410	 H	840	ILE317	0.060	
6597	  HB	143.460	135.240	43.728	 H	840	ILE317	0.060	
6598	HG13	143.864	136.969	45.668	 H	840	ILE317	0.060	
6599	HG12	145.379	137.237	44.900	 H	840	ILE317	0.060	
6600	HG21	145.700	135.381	42.729	 H	840	ILE317	0.060	
6601	HG22	144.427	135.904	41.601	 H	840	ILE317	0.060	
6602	HG23	145.444	137.115	42.419	 H	840	ILE317	0.060	
6603	HD11	145.578	135.615	46.652	 H	840	ILE317	0.060	
6604	HD12	144.354	134.588	45.870	 H	840	ILE317	0.060	
6605	HD13	145.922	134.865	45.075	 H	840	ILE317	0.060	
6606	   H	140.810	135.914	43.106	 H	841	LEU318	0.300	
6607	  HA	139.815	136.366	45.869	 H	841	LEU318	0.060	
6608	 HB3	138.160	135.537	43.471	 H	841	LEU318	0.060	
6609	 HB2	138.515	137.171	43.691	 H	841	LEU318	0.060	
6610	  HG	137.480	136.973	46.047	 H	841	LEU318	0.060	
6611	HD11	135.229	137.252	45.063	 H	841	LEU318	0.060	
6612	HD12	136.475	138.127	44.140	 H	841	LEU318	0.060	
6613	HD13	135.831	136.586	43.526	 H	841	LEU318	0.060	
6614	HD21	135.849	135.149	46.292	 H	841	LEU318	0.060	
6615	HD22	136.431	134.427	44.773	 H	841	LEU318	0.060	
6616	HD23	137.513	134.527	46.182	 H	841	LEU318	0.060	
6617	   H	139.779	134.553	47.105	 H	842	VAL319	0.300	
6618	  HA	140.131	131.937	45.742	 H	842	VAL319	0.060	
6619	  HB	141.855	132.957	48.034	 H	842	VAL319	0.060	
6620	HG11	143.173	130.882	47.674	 H	842	VAL319	0.060	
6621	HG12	141.493	130.516	48.133	 H	842	VAL319	0.060	
6622	HG13	142.005	130.358	46.437	 H	842	VAL319	0.060	
6623	HG21	143.712	132.932	46.405	 H	842	VAL319	0.060	
6624	HG22	142.563	132.521	45.111	 H	842	VAL319	0.060	
6625	HG23	142.440	134.088	45.945	 H	842	VAL319	0.060	
6626	   H	139.311	130.170	46.868	 H	843	GLY320	0.300	
6627	 HA3	137.176	130.648	48.673	 H	843	GLY320	0.060	
6628	 HA2	138.587	130.367	49.655	 H	843	GLY320	0.060	
6629	   H	136.944	128.647	50.287	 H	844	VAL321	0.300	
6630	  HA	137.077	126.237	48.610	 H	844	VAL321	0.060	
6631	  HB	138.118	124.880	50.352	 H	844	VAL321	0.060	
6632	HG11	140.429	125.698	50.197	 H	844	VAL321	0.060	
6633	HG12	139.582	125.805	48.635	 H	844	VAL321	0.060	
6634	HG13	139.830	127.270	49.616	 H	844	VAL321	0.060	
6635	HG21	139.142	125.946	52.316	 H	844	VAL321	0.060	
6636	HG22	138.453	127.507	51.809	 H	844	VAL321	0.060	
6637	HG23	137.377	126.164	52.262	 H	844	VAL321	0.060	
6638	   H	136.019	124.380	49.792	 H	845	ASN322	0.300	
6639	  HA	133.587	125.375	51.138	 H	845	ASN322	0.060	
6640	 HB3	132.658	123.159	50.422	 H	845	ASN322	0.060	
6641	 HB2	134.182	122.787	49.645	 H	845	ASN322	0.060	
6642	HD22	132.300	124.022	46.822	 H	845	ASN322	0.380	
6643	HD21	132.598	122.580	47.766	 H	845	ASN322	0.380	
6644	   H	132.695	124.124	52.879	 H	846	LYS323	0.300	
6645	  HA	134.661	123.655	54.882	 H	846	LYS323	0.060	
6646	 HB3	131.691	123.054	54.755	 H	846	LYS323	0.060	
6647	 HB2	132.436	124.453	55.437	 H	846	LYS323	0.060	
6648	 HG3	133.266	123.274	57.320	 H	846	LYS323	0.060	
6649	 HG2	133.117	121.719	56.533	 H	846	LYS323	0.060	
6650	 HD3	131.247	121.623	57.896	 H	846	LYS323	0.060	
6651	 HD2	130.516	122.357	56.473	 H	846	LYS323	0.060	
6652	 HE3	130.750	124.589	57.441	 H	846	LYS323	0.060	
6653	 HE2	131.647	123.949	58.804	 H	846	LYS323	0.060	
6654	 HZ1	129.344	124.324	59.368	 H	846	LYS323	0.330	
6655	 HZ2	128.830	123.312	58.172	 H	846	LYS323	0.330	
6656	 HZ3	129.674	122.710	59.454	 H	846	LYS323	0.330	
6657	   H	132.917	121.376	52.724	 H	847	ASP324	0.300	
6658	  HA	134.443	119.237	54.165	 H	847	ASP324	0.060	
6659	 HB3	132.566	117.658	53.562	 H	847	ASP324	0.060	
6660	 HB2	131.641	119.019	52.996	 H	847	ASP324	0.060	
6661	   H	135.865	120.285	52.204	 H	848	GLU325	0.300	
6662	  HA	135.310	119.455	49.559	 H	848	GLU325	0.060	
6663	 HB3	137.701	119.797	49.145	 H	848	GLU325	0.060	
6664	 HB2	138.063	119.710	50.808	 H	848	GLU325	0.060	
6665	 HG3	138.070	121.969	50.604	 H	848	GLU325	0.060	
6666	 HG2	136.370	121.775	50.966	 H	848	GLU325	0.060	
6667	   H	136.227	117.489	52.277	 H	849	GLY326	0.300	
6668	 HA3	137.623	115.563	52.306	 H	849	GLY326	0.060	
6669	 HA2	137.840	115.679	50.614	 H	849	GLY326	0.060	
6670	   H	134.531	115.760	51.858	 H	850	THR327	0.300	
6671	  HA	134.360	112.974	52.429	 H	850	THR327	0.060	
6672	  HB	131.839	113.446	52.283	 H	850	THR327	0.060	
6673	 HG1	131.386	115.730	52.258	 H	850	THR327	0.418	
6674	HG21	131.927	114.743	54.396	 H	850	THR327	0.060	
6675	HG22	133.149	113.450	54.382	 H	850	THR327	0.060	
6676	HG23	133.634	115.136	54.082	 H	850	THR327	0.060	
6677	   H	133.160	114.787	49.535	 H	851	ALA328	0.300	
6678	  HA	132.077	112.940	47.951	 H	851	ALA328	0.060	
6679	 HB1	133.157	114.067	46.027	 H	851	ALA328	0.060	
6680	 HB2	132.573	115.227	47.244	 H	851	ALA328	0.060	
6681	 HB3	134.308	114.842	47.141	 H	851	ALA328	0.060	
6682	   H	135.589	112.978	48.664	 H	852	PHE329	0.300	
6683	  HA	135.941	110.892	46.624	 H	852	PHE329	0.060	
6684	 HB3	138.340	111.040	47.184	 H	852	PHE329	0.060	
6685	 HB2	137.978	112.112	48.516	 H	852	PHE329	0.060	
6686	 HD1	137.236	114.430	48.114	 H	852	PHE329	0.115	
6687	 HD2	138.103	111.791	44.853	 H	852	PHE329	0.115	
6688	 HE1	137.251	116.351	46.570	 H	852	PHE329	0.115	
6689	 HE2	138.142	113.686	43.310	 H	852	PHE329	0.115	
6690	  HZ	137.718	115.989	44.155	 H	852	PHE329	0.115	
6691	   H	135.309	110.969	50.033	 H	853	LEU330	0.300	
6692	  HA	136.703	108.546	50.679	 H	853	LEU330	0.060	
6693	 HB3	135.217	108.438	52.641	 H	853	LEU330	0.060	
6694	 HB2	134.170	109.611	51.960	 H	853	LEU330	0.060	
6695	  HG	135.872	111.343	52.089	 H	853	LEU330	0.060	
6696	HD11	136.078	111.482	54.548	 H	853	LEU330	0.060	
6697	HD12	134.451	110.991	54.019	 H	853	LEU330	0.060	
6698	HD13	135.580	109.778	54.669	 H	853	LEU330	0.060	
6699	HD21	138.076	110.995	53.176	 H	853	LEU330	0.060	
6700	HD22	137.768	109.243	53.236	 H	853	LEU330	0.060	
6701	HD23	137.933	110.065	51.666	 H	853	LEU330	0.060	
6702	   H	133.492	109.090	49.187	 H	854	VAL331	0.300	
6703	  HA	132.791	106.274	49.607	 H	854	VAL331	0.060	
6704	  HB	130.738	106.759	48.374	 H	854	VAL331	0.060	
6705	HG11	129.789	108.465	49.871	 H	854	VAL331	0.060	
6706	HG12	130.809	107.304	50.754	 H	854	VAL331	0.060	
6707	HG13	131.431	108.929	50.376	 H	854	VAL331	0.060	
6708	HG21	130.268	109.031	47.536	 H	854	VAL331	0.060	
6709	HG22	131.934	109.517	47.934	 H	854	VAL331	0.060	
6710	HG23	131.641	108.284	46.685	 H	854	VAL331	0.060	
6711	   H	135.056	107.536	47.676	 H	855	TYR332	0.300	
6712	  HA	134.279	105.864	45.336	 H	855	TYR332	0.060	
6713	 HB3	136.299	107.224	44.301	 H	855	TYR332	0.060	
6714	 HB2	136.004	108.325	45.601	 H	855	TYR332	0.060	
6715	 HD1	133.921	109.660	45.691	 H	855	TYR332	0.115	
6716	 HD2	134.632	106.912	42.497	 H	855	TYR332	0.115	
6717	 HE1	132.100	110.678	44.408	 H	855	TYR332	0.115	
6718	 HE2	132.799	107.925	41.221	 H	855	TYR332	0.115	
6719	  HH	131.216	109.465	41.169	 H	855	TYR332	0.435	
6720	   H	135.560	104.851	47.894	 H	856	GLY333	0.300	
6721	 HA3	138.377	104.526	47.132	 H	856	GLY333	0.060	
6722	 HA2	137.461	103.089	46.863	 H	856	GLY333	0.060	
6723	   H	136.959	105.393	49.551	 H	857	ALA334	0.300	
6724	  HA	138.703	104.005	51.353	 H	857	ALA334	0.060	
6725	 HB1	137.616	105.340	53.120	 H	857	ALA334	0.060	
6726	 HB2	138.053	106.345	51.718	 H	857	ALA334	0.060	
6727	 HB3	136.362	105.847	51.963	 H	857	ALA334	0.060	
6728	  HA	136.036	100.636	52.330	 H	858	PRO335	0.060	
6729	 HB3	137.932	99.456	52.914	 H	858	PRO335	0.060	
6730	 HB2	137.336	99.773	54.617	 H	858	PRO335	0.060	
6731	 HG3	139.756	100.487	53.818	 H	858	PRO335	0.060	
6732	 HG2	138.744	101.535	54.897	 H	858	PRO335	0.060	
6733	 HD2	139.168	103.063	53.280	 H	858	PRO335	0.060	
6734	 HD3	139.329	101.761	51.975	 H	858	PRO335	0.060	
6735	   H	134.318	100.171	53.667	 H	859	GLY336	0.300	
6736	 HA3	133.936	101.444	56.228	 H	859	GLY336	0.060	
6737	 HA2	132.832	100.404	55.404	 H	859	GLY336	0.060	
6738	   H	133.564	102.655	53.081	 H	860	PHE337	0.300	
6739	  HA	131.660	104.668	54.132	 H	860	PHE337	0.060	
6740	 HB3	132.732	105.943	52.051	 H	860	PHE337	0.060	
6741	 HB2	134.019	104.790	52.261	 H	860	PHE337	0.060	
6742	 HD1	135.520	104.909	54.170	 H	860	PHE337	0.115	
6743	 HD2	132.129	107.503	53.931	 H	860	PHE337	0.115	
6744	 HE1	136.421	106.258	56.009	 H	860	PHE337	0.115	
6745	 HE2	133.010	108.839	55.767	 H	860	PHE337	0.115	
6746	  HZ	135.165	108.235	56.821	 H	860	PHE337	0.115	
6747	   H	129.808	105.119	53.079	 H	861	SER338	0.300	
6748	  HA	129.533	104.395	50.258	 H	861	SER338	0.060	
6749	 HB3	127.535	103.202	52.220	 H	861	SER338	0.060	
6750	 HB2	128.855	102.270	51.502	 H	861	SER338	0.060	
6751	  HG	126.894	102.107	50.284	 H	861	SER338	0.418	
6752	   H	128.185	105.799	49.259	 H	862	LYS339	0.300	
6753	  HA	127.068	108.003	50.653	 H	862	LYS339	0.060	
6754	 HB3	127.468	107.641	48.112	 H	862	LYS339	0.060	
6755	 HB2	126.155	108.648	48.630	 H	862	LYS339	0.060	
6756	 HG3	124.573	106.724	48.358	 H	862	LYS339	0.060	
6757	 HG2	125.910	105.727	47.800	 H	862	LYS339	0.060	
6758	 HD3	126.237	107.091	45.843	 H	862	LYS339	0.060	
6759	 HD2	125.168	108.351	46.461	 H	862	LYS339	0.060	
6760	 HE3	124.227	105.523	45.901	 H	862	LYS339	0.060	
6761	 HE2	124.206	106.769	44.683	 H	862	LYS339	0.060	
6762	 HZ1	122.091	106.605	45.798	 H	862	LYS339	0.330	
6763	 HZ2	122.778	106.900	47.268	 H	862	LYS339	0.330	
6764	 HZ3	122.758	108.080	46.116	 H	862	LYS339	0.330	
6765	   H	125.982	104.743	50.801	 H	863	ASP340	0.300	
6766	  HA	123.159	105.623	51.088	 H	863	ASP340	0.060	
6767	 HB3	122.640	103.188	50.715	 H	863	ASP340	0.060	
6768	 HB2	124.344	102.922	50.396	 H	863	ASP340	0.060	
6769	   H	125.586	105.313	53.189	 H	864	ASN341	0.300	
6770	  HA	123.586	104.903	55.263	 H	864	ASN341	0.060	
6771	 HB3	124.359	102.589	55.009	 H	864	ASN341	0.060	
6772	 HB2	124.847	103.242	56.542	 H	864	ASN341	0.060	
6773	 HD2	125.987	100.972	55.094	 H	864	ASN341	0.300	
6774	   H	124.801	105.306	57.480	 H	865	ASN342	0.300	
6775	  HA	125.990	107.929	56.994	 H	865	ASN342	0.060	
6776	 HB3	124.326	107.564	58.785	 H	865	ASN342	0.060	
6777	 HB2	125.801	108.282	59.372	 H	865	ASN342	0.060	
6778	HD22	125.392	105.872	61.966	 H	865	ASN342	0.380	
6779	HD21	125.076	107.525	61.490	 H	865	ASN342	0.380	
6780	   H	127.451	104.906	56.989	 H	866	SER343	0.300	
6781	  HA	129.629	104.322	56.975	 H	866	SER343	0.060	
6782	 HB3	131.105	105.784	55.800	 H	866	SER343	0.060	
6783	 HB2	130.213	107.207	56.281	 H	866	SER343	0.060	
6784	  HG	129.723	106.555	54.131	 H	866	SER343	0.418	
6785	   H	128.718	105.046	59.611	 H	867	ILE344	0.300	
6786	  HA	130.970	106.274	60.945	 H	867	ILE344	0.060	
6787	  HB	128.911	104.266	61.897	 H	867	ILE344	0.060	
6788	HG13	128.068	106.525	61.315	 H	867	ILE344	0.060	
6789	HG12	129.249	107.266	62.316	 H	867	ILE344	0.060	
6790	HG21	129.705	104.749	64.181	 H	867	ILE344	0.060	
6791	HG22	130.964	103.972	63.191	 H	867	ILE344	0.060	
6792	HG23	131.033	105.723	63.507	 H	867	ILE344	0.060	
6793	HD11	127.069	107.226	63.445	 H	867	ILE344	0.060	
6794	HD12	127.005	105.452	63.306	 H	867	ILE344	0.060	
6795	HD13	128.229	106.220	64.345	 H	867	ILE344	0.060	
6796	   H	133.011	105.558	60.630	 H	868	ILE345	0.300	
6797	  HA	133.419	102.632	60.354	 H	868	ILE345	0.060	
6798	  HB	135.742	103.349	59.588	 H	868	ILE345	0.060	
6799	HG13	135.281	105.743	60.493	 H	868	ILE345	0.060	
6800	HG12	134.460	106.007	58.972	 H	868	ILE345	0.060	
6801	HG21	135.004	103.754	57.277	 H	868	ILE345	0.060	
6802	HG22	134.095	102.439	58.058	 H	868	ILE345	0.060	
6803	HG23	133.350	104.044	57.866	 H	868	ILE345	0.060	
6804	HD11	136.787	106.732	58.848	 H	868	ILE345	0.060	
6805	HD12	137.332	105.098	59.292	 H	868	ILE345	0.060	
6806	HD13	136.497	105.367	57.744	 H	868	ILE345	0.060	
6807	   H	135.749	102.059	61.138	 H	869	THR346	0.300	
6808	  HA	135.842	102.882	63.983	 H	869	THR346	0.060	
6809	  HB	136.851	100.621	64.336	 H	869	THR346	0.060	
6810	 HG1	136.671	99.158	62.531	 H	869	THR346	0.418	
6811	HG21	134.768	99.339	64.005	 H	869	THR346	0.060	
6812	HG22	134.420	100.964	64.640	 H	869	THR346	0.060	
6813	HG23	134.155	100.607	62.917	 H	869	THR346	0.060	
6814	   H	138.034	102.410	64.959	 H	870	ARG347	0.300	
6815	  HA	139.917	104.166	63.850	 H	870	ARG347	0.060	
6816	 HB3	140.200	101.888	65.826	 H	870	ARG347	0.060	
6817	 HB2	139.939	103.552	66.187	 H	870	ARG347	0.060	
6818	 HG3	142.199	103.978	64.985	 H	870	ARG347	0.060	
6819	 HG2	142.437	102.228	65.183	 H	870	ARG347	0.060	
6820	 HD3	142.037	102.447	67.602	 H	870	ARG347	0.060	
6821	 HD2	141.779	104.182	67.412	 H	870	ARG347	0.060	
6822	  HE	144.322	102.715	67.139	 H	870	ARG347	0.440	
6823	HH12	146.073	105.744	67.390	 H	870	ARG347	0.460	
6824	HH11	146.199	104.000	67.329	 H	870	ARG347	0.460	
6825	HH22	144.009	106.754	67.284	 H	870	ARG347	0.460	
6826	HH21	142.565	105.776	67.143	 H	870	ARG347	0.460	
6827	   H	139.652	100.605	63.396	 H	871	LYS348	0.300	
6828	  HA	142.186	100.535	61.971	 H	871	LYS348	0.060	
6829	 HB3	141.305	98.209	61.251	 H	871	LYS348	0.060	
6830	 HB2	139.927	98.517	62.223	 H	871	LYS348	0.060	
6831	 HG3	142.763	98.630	63.383	 H	871	LYS348	0.060	
6832	 HG2	141.854	97.150	63.310	 H	871	LYS348	0.060	
6833	 HD3	140.407	97.771	65.035	 H	871	LYS348	0.060	
6834	 HD2	140.403	99.458	64.579	 H	871	LYS348	0.060	
6835	 HE3	142.801	99.619	65.493	 H	871	LYS348	0.060	
6836	 HE2	142.631	97.998	66.087	 H	871	LYS348	0.060	
6837	 HZ1	142.144	99.605	67.798	 H	871	LYS348	0.330	
6838	 HZ2	140.939	100.285	66.900	 H	871	LYS348	0.330	
6839	 HZ3	140.777	98.744	67.465	 H	871	LYS348	0.330	
6840	   H	138.835	101.128	61.027	 H	872	GLU349	0.300	
6841	  HA	139.355	100.673	58.204	 H	872	GLU349	0.060	
6842	 HB3	137.146	101.848	57.929	 H	872	GLU349	0.060	
6843	 HB2	137.120	102.116	59.664	 H	872	GLU349	0.060	
6844	 HG3	137.299	99.649	60.014	 H	872	GLU349	0.060	
6845	 HG2	137.241	99.417	58.285	 H	872	GLU349	0.060	
6846	   H	139.080	103.595	60.281	 H	873	PHE350	0.300	
6847	  HA	139.919	105.536	58.476	 H	873	PHE350	0.060	
6848	 HB3	140.727	105.083	61.367	 H	873	PHE350	0.060	
6849	 HB2	139.332	105.952	60.821	 H	873	PHE350	0.060	
6850	 HD1	139.518	108.173	59.861	 H	873	PHE350	0.115	
6851	 HD2	142.980	106.031	61.156	 H	873	PHE350	0.115	
6852	 HE1	140.822	110.242	59.804	 H	873	PHE350	0.115	
6853	 HE2	144.290	108.083	61.082	 H	873	PHE350	0.115	
6854	  HZ	143.221	110.203	60.401	 H	873	PHE350	0.115	
6855	   H	142.080	103.398	60.450	 H	874	GLN351	0.300	
6856	  HA	144.489	104.353	59.349	 H	874	GLN351	0.060	
6857	 HB3	145.317	101.947	59.854	 H	874	GLN351	0.060	
6858	 HB2	143.720	101.631	60.424	 H	874	GLN351	0.060	
6859	 HG3	143.960	103.579	62.029	 H	874	GLN351	0.060	
6860	 HG2	145.628	103.728	61.513	 H	874	GLN351	0.060	
6861	HE22	146.744	101.377	63.812	 H	874	GLN351	0.380	
6862	HE21	147.013	102.829	62.874	 H	874	GLN351	0.380	
6863	   H	142.384	101.679	58.170	 H	875	GLU352	0.300	
6864	  HA	144.142	101.073	55.979	 H	875	GLU352	0.060	
6865	 HB3	141.228	100.556	55.647	 H	875	GLU352	0.060	
6866	 HB2	141.958	99.853	57.059	 H	875	GLU352	0.060	
6867	 HG3	143.051	99.485	54.236	 H	875	GLU352	0.060	
6868	 HG2	141.950	98.371	54.995	 H	875	GLU352	0.060	
6869	   H	141.548	103.464	56.396	 H	876	GLY353	0.300	
6870	 HA3	140.796	105.088	54.904	 H	876	GLY353	0.060	
6871	 HA2	141.329	104.091	53.593	 H	876	GLY353	0.060	
6872	   H	143.654	105.086	56.103	 H	877	LEU354	0.300	
6873	  HA	144.630	107.302	54.494	 H	877	LEU354	0.060	
6874	 HB3	146.720	107.060	55.920	 H	877	LEU354	0.060	
6875	 HB2	145.955	105.731	56.718	 H	877	LEU354	0.060	
6876	  HG	144.026	107.278	57.296	 H	877	LEU354	0.060	
6877	HD11	145.213	108.387	59.135	 H	877	LEU354	0.060	
6878	HD12	145.729	106.695	58.939	 H	877	LEU354	0.060	
6879	HD13	146.767	108.016	58.351	 H	877	LEU354	0.060	
6880	HD21	144.476	109.694	57.177	 H	877	LEU354	0.060	
6881	HD22	145.983	109.358	56.292	 H	877	LEU354	0.060	
6882	HD23	144.413	108.938	55.567	 H	877	LEU354	0.060	
6883	   H	145.498	103.829	54.738	 H	878	LYS355	0.300	
6884	  HA	147.808	104.100	53.058	 H	878	LYS355	0.060	
6885	 HB3	147.323	101.571	52.612	 H	878	LYS355	0.060	
6886	 HB2	146.030	101.741	53.733	 H	878	LYS355	0.060	
6887	 HG3	148.888	102.533	54.489	 H	878	LYS355	0.060	
6888	 HG2	148.295	100.886	54.672	 H	878	LYS355	0.060	
6889	 HD3	146.634	101.545	56.308	 H	878	LYS355	0.060	
6890	 HD2	146.699	103.183	55.879	 H	878	LYS355	0.060	
6891	 HE3	149.235	103.057	56.834	 H	878	LYS355	0.060	
6892	 HE2	148.648	101.643	57.640	 H	878	LYS355	0.060	
6893	 HZ1	148.409	103.605	59.051	 H	878	LYS355	0.330	
6894	 HZ2	147.467	104.369	57.934	 H	878	LYS355	0.330	
6895	 HZ3	146.907	103.021	58.702	 H	878	LYS355	0.330	
6896	   H	144.389	104.096	52.316	 H	879	ILE356	0.300	
6897	  HA	144.850	103.525	49.487	 H	879	ILE356	0.060	
6898	  HB	142.494	104.143	51.222	 H	879	ILE356	0.060	
6899	HG13	143.573	101.850	50.417	 H	879	ILE356	0.060	
6900	HG12	142.686	102.155	48.966	 H	879	ILE356	0.060	
6901	HG21	141.055	104.405	49.235	 H	879	ILE356	0.060	
6902	HG22	142.240	105.728	49.359	 H	879	ILE356	0.060	
6903	HG23	142.497	104.409	48.192	 H	879	ILE356	0.060	
6904	HD11	141.421	100.748	50.473	 H	879	ILE356	0.060	
6905	HD12	141.509	101.993	51.741	 H	879	ILE356	0.060	
6906	HD13	140.595	102.308	50.246	 H	879	ILE356	0.060	
6907	   H	144.200	106.460	51.491	 H	880	PHE357	0.300	
6908	  HA	144.437	108.068	49.045	 H	880	PHE357	0.060	
6909	 HB3	144.232	109.984	50.789	 H	880	PHE357	0.060	
6910	 HB2	143.866	108.720	51.931	 H	880	PHE357	0.060	
6911	 HD1	142.765	110.214	48.693	 H	880	PHE357	0.115	
6912	 HD2	141.702	107.657	51.950	 H	880	PHE357	0.115	
6913	 HE1	140.446	110.170	47.898	 H	880	PHE357	0.115	
6914	 HE2	139.374	107.599	51.143	 H	880	PHE357	0.115	
6915	  HZ	138.738	108.848	49.111	 H	880	PHE357	0.115	
6916	   H	146.697	106.971	51.503	 H	881	PHE358	0.300	
6917	  HA	148.692	108.857	50.339	 H	881	PHE358	0.060	
6918	 HB3	149.805	108.836	52.578	 H	881	PHE358	0.060	
6919	 HB2	148.468	107.937	53.222	 H	881	PHE358	0.060	
6920	 HD1	146.373	108.977	53.699	 H	881	PHE358	0.115	
6921	 HD2	149.494	111.152	51.794	 H	881	PHE358	0.115	
6922	 HE1	145.171	111.059	54.132	 H	881	PHE358	0.115	
6923	 HE2	148.300	113.238	52.251	 H	881	PHE358	0.115	
6924	  HZ	146.137	113.190	53.421	 H	881	PHE358	0.115	
6925	  HA	149.362	104.305	50.123	 H	882	PRO359	0.060	
6926	 HB3	148.263	104.177	48.110	 H	882	PRO359	0.060	
6927	 HB2	149.967	104.021	47.455	 H	882	PRO359	0.060	
6928	 HG3	148.281	105.913	46.607	 H	882	PRO359	0.060	
6929	 HG2	150.048	106.216	46.832	 H	882	PRO359	0.060	
6930	 HD2	149.354	107.872	48.165	 H	882	PRO359	0.060	
6931	 HD3	147.722	107.073	48.451	 H	882	PRO359	0.060	
6932	   H	151.592	106.511	48.342	 H	883	GLY360	0.300	
6933	 HA3	153.903	106.111	47.932	 H	883	GLY360	0.060	
6934	 HA2	153.782	104.585	48.737	 H	883	GLY360	0.060	
6935	   H	152.449	105.995	51.169	 H	884	VAL361	0.300	
6936	  HA	154.693	107.718	52.051	 H	884	VAL361	0.060	
6937	  HB	151.765	107.582	52.802	 H	884	VAL361	0.060	
6938	HG11	152.175	109.258	54.577	 H	884	VAL361	0.060	
6939	HG12	152.979	107.711	54.937	 H	884	VAL361	0.060	
6940	HG13	153.930	109.088	54.330	 H	884	VAL361	0.060	
6941	HG21	151.830	110.001	52.271	 H	884	VAL361	0.060	
6942	HG22	153.559	109.861	51.875	 H	884	VAL361	0.060	
6943	HG23	152.349	109.005	50.891	 H	884	VAL361	0.060	
6944	   H	155.752	107.382	53.951	 H	885	SER362	0.300	
6945	  HA	156.232	104.718	54.675	 H	885	SER362	0.060	
6946	 HB3	157.703	106.795	54.915	 H	885	SER362	0.060	
6947	 HB2	157.734	105.642	56.257	 H	885	SER362	0.060	
6948	  HG	157.480	107.821	56.968	 H	885	SER362	0.418	
6949	   H	155.934	103.589	56.630	 H	886	GLU363	0.300	
6950	  HA	153.354	103.658	57.752	 H	886	GLU363	0.060	
6951	 HB3	154.861	102.611	59.794	 H	886	GLU363	0.060	
6952	 HB2	155.955	102.410	58.456	 H	886	GLU363	0.060	
6953	 HG3	154.388	100.453	58.896	 H	886	GLU363	0.060	
6954	 HG2	154.427	101.028	57.246	 H	886	GLU363	0.060	
6955	   H	156.322	105.383	58.729	 H	887	PHE364	0.300	
6956	  HA	155.203	106.394	61.178	 H	887	PHE364	0.060	
6957	 HB3	157.510	107.247	59.417	 H	887	PHE364	0.060	
6958	 HB2	157.582	106.386	60.916	 H	887	PHE364	0.060	
6959	 HD1	157.967	109.542	59.440	 H	887	PHE364	0.115	
6960	 HD2	156.505	107.699	63.012	 H	887	PHE364	0.115	
6961	 HE1	158.211	111.669	60.637	 H	887	PHE364	0.115	
6962	 HE2	156.775	109.830	64.215	 H	887	PHE364	0.115	
6963	  HZ	157.622	111.823	63.028	 H	887	PHE364	0.115	
6964	   H	155.385	107.685	57.835	 H	888	GLY365	0.300	
6965	 HA3	154.008	109.267	56.826	 H	888	GLY365	0.060	
6966	 HA2	154.212	110.198	58.293	 H	888	GLY365	0.060	
6967	   H	152.517	107.109	57.520	 H	889	LYS366	0.300	
6968	  HA	149.935	108.315	57.769	 H	889	LYS366	0.060	
6969	 HB3	149.083	106.072	57.648	 H	889	LYS366	0.060	
6970	 HB2	150.632	105.393	58.159	 H	889	LYS366	0.060	
6971	 HG3	151.709	106.078	56.105	 H	889	LYS366	0.060	
6972	 HG2	150.331	107.074	55.637	 H	889	LYS366	0.060	
6973	 HD3	149.626	105.287	54.453	 H	889	LYS366	0.060	
6974	 HD2	149.148	104.605	55.986	 H	889	LYS366	0.060	
6975	 HE3	150.474	102.875	55.323	 H	889	LYS366	0.060	
6976	 HE2	151.753	103.865	56.004	 H	889	LYS366	0.060	
6977	 HZ1	152.298	103.123	53.794	 H	889	LYS366	0.330	
6978	 HZ2	150.951	103.836	53.164	 H	889	LYS366	0.330	
6979	 HZ3	152.154	104.766	53.804	 H	889	LYS366	0.330	
6980	   H	152.146	106.917	60.190	 H	890	GLU367	0.300	
6981	  HA	150.080	106.956	62.238	 H	890	GLU367	0.060	
6982	 HB3	152.125	107.111	63.828	 H	890	GLU367	0.060	
6983	 HB2	153.102	106.975	62.427	 H	890	GLU367	0.060	
6984	 HG3	151.937	104.800	61.872	 H	890	GLU367	0.060	
6985	 HG2	151.081	104.933	63.395	 H	890	GLU367	0.060	
6986	   H	152.352	109.378	60.960	 H	891	SER368	0.300	
6987	  HA	151.959	111.239	63.107	 H	891	SER368	0.060	
6988	 HB3	153.766	111.258	61.270	 H	891	SER368	0.060	
6989	 HB2	153.091	112.811	61.771	 H	891	SER368	0.060	
6990	  HG	153.168	112.582	59.472	 H	891	SER368	0.418	
6991	   H	150.222	110.740	59.999	 H	892	ILE369	0.300	
6992	  HA	148.494	112.994	60.299	 H	892	ILE369	0.060	
6993	  HB	148.006	110.349	58.878	 H	892	ILE369	0.060	
6994	HG13	150.021	111.655	58.142	 H	892	ILE369	0.060	
6995	HG12	148.981	113.017	57.804	 H	892	ILE369	0.060	
6996	HG21	146.385	111.614	57.552	 H	892	ILE369	0.060	
6997	HG22	145.938	111.586	59.275	 H	892	ILE369	0.060	
6998	HG23	146.670	113.047	58.569	 H	892	ILE369	0.060	
6999	HD11	149.447	111.747	55.761	 H	892	ILE369	0.060	
7000	HD12	148.775	110.277	56.507	 H	892	ILE369	0.060	
7001	HD13	147.716	111.665	56.163	 H	892	ILE369	0.060	
7002	   H	148.023	109.529	61.175	 H	893	LEU370	0.300	
7003	  HA	145.441	109.892	62.272	 H	893	LEU370	0.060	
7004	 HB3	147.651	107.922	62.917	 H	893	LEU370	0.060	
7005	 HB2	146.411	107.688	61.824	 H	893	LEU370	0.060	
7006	  HG	144.967	108.096	64.180	 H	893	LEU370	0.060	
7007	HD11	144.619	105.676	64.026	 H	893	LEU370	0.060	
7008	HD12	144.559	106.465	62.431	 H	893	LEU370	0.060	
7009	HD13	146.009	105.556	62.921	 H	893	LEU370	0.060	
7010	HD21	146.031	106.598	65.822	 H	893	LEU370	0.060	
7011	HD22	147.461	106.459	64.770	 H	893	LEU370	0.060	
7012	HD23	147.043	108.026	65.502	 H	893	LEU370	0.060	
7013	   H	148.644	110.577	63.678	 H	894	PHE371	0.300	
7014	  HA	147.600	110.795	66.372	 H	894	PHE371	0.060	
7015	 HB3	150.192	111.780	65.133	 H	894	PHE371	0.060	
7016	 HB2	149.956	110.267	65.945	 H	894	PHE371	0.060	
7017	 HD1	149.398	110.273	68.442	 H	894	PHE371	0.115	
7018	 HD2	150.634	113.796	66.364	 H	894	PHE371	0.115	
7019	 HE1	149.970	111.330	70.582	 H	894	PHE371	0.115	
7020	 HE2	151.205	114.856	68.512	 H	894	PHE371	0.115	
7021	  HZ	150.885	113.621	70.629	 H	894	PHE371	0.115	
7022	   H	148.096	113.132	63.711	 H	895	HIS372	0.300	
7023	  HA	147.559	115.408	65.440	 H	895	HIS372	0.060	
7024	 HB3	147.544	115.248	62.402	 H	895	HIS372	0.060	
7025	 HB2	148.987	115.419	63.332	 H	895	HIS372	0.060	
7026	 HD1	149.412	117.627	64.485	 H	895	HIS372	0.420	
7027	 HD2	145.997	117.478	62.208	 H	895	HIS372	0.115	
7028	 HE1	148.762	120.054	64.268	 H	895	HIS372	0.115	
7029	   H	145.598	113.207	63.494	 H	896	TYR373	0.300	
7030	  HA	143.360	115.144	63.695	 H	896	TYR373	0.060	
7031	 HB3	142.312	113.352	62.058	 H	896	TYR373	0.060	
7032	 HB2	143.997	112.892	61.817	 H	896	TYR373	0.060	
7033	 HD1	141.490	115.563	61.364	 H	896	TYR373	0.115	
7034	 HD2	145.617	114.499	60.825	 H	896	TYR373	0.115	
7035	 HE1	141.788	117.498	59.888	 H	896	TYR373	0.115	
7036	 HE2	145.906	116.427	59.322	 H	896	TYR373	0.115	
7037	  HH	144.922	118.223	58.378	 H	896	TYR373	0.435	
7038	   H	144.423	112.524	65.540	 H	897	THR374	0.300	
7039	  HA	141.573	111.816	66.084	 H	897	THR374	0.060	
7040	  HB	142.236	109.563	66.680	 H	897	THR374	0.060	
7041	 HG1	144.420	108.901	66.225	 H	897	THR374	0.418	
7042	HG21	142.805	108.736	64.436	 H	897	THR374	0.060	
7043	HG22	141.555	110.002	64.381	 H	897	THR374	0.060	
7044	HG23	143.235	110.391	63.941	 H	897	THR374	0.060	
7045	   H	143.152	113.873	67.567	 H	898	ASP375	0.300	
7046	  HA	142.656	112.463	70.142	 H	898	ASP375	0.060	
7047	 HB3	143.994	114.440	71.177	 H	898	ASP375	0.060	
7048	 HB2	144.674	114.602	69.561	 H	898	ASP375	0.060	
7049	   H	140.712	112.779	70.768	 H	899	TRP376	0.300	
7050	  HA	139.106	114.628	69.219	 H	899	TRP376	0.060	
7051	 HB3	137.313	113.177	69.805	 H	899	TRP376	0.060	
7052	 HB2	138.075	112.598	71.191	 H	899	TRP376	0.060	
7053	 HD1	139.048	110.258	70.992	 H	899	TRP376	0.115	
7054	 HE1	139.654	108.581	69.136	 H	899	TRP376	0.420	
7055	 HE3	138.295	113.381	67.084	 H	899	TRP376	0.115	
7056	 HZ2	139.727	108.666	66.248	 H	899	TRP376	0.115	
7057	 HZ3	138.644	112.546	64.778	 H	899	TRP376	0.115	
7058	 HH2	139.322	110.244	64.361	 H	899	TRP376	0.115	
7059	   H	137.610	116.064	70.078	 H	900	VAL377	0.300	
7060	  HA	137.916	116.943	72.810	 H	900	VAL377	0.060	
7061	  HB	136.015	118.347	72.400	 H	900	VAL377	0.060	
7062	HG11	136.718	119.452	70.310	 H	900	VAL377	0.060	
7063	HG12	138.110	118.975	71.311	 H	900	VAL377	0.060	
7064	HG13	137.672	118.013	69.879	 H	900	VAL377	0.060	
7065	HG21	134.611	118.120	70.382	 H	900	VAL377	0.060	
7066	HG22	135.497	116.642	69.936	 H	900	VAL377	0.060	
7067	HG23	134.510	116.675	71.417	 H	900	VAL377	0.060	
7068	   H	136.115	114.319	71.300	 H	901	ASP378	0.300	
7069	  HA	135.370	113.396	73.990	 H	901	ASP378	0.060	
7070	 HB3	133.304	113.622	71.756	 H	901	ASP378	0.060	
7071	 HB2	133.375	114.702	73.118	 H	901	ASP378	0.060	
7072	   H	136.044	111.312	74.098	 H	902	ASP379	0.300	
7073	  HA	137.096	110.091	71.707	 H	902	ASP379	0.060	
7074	 HB3	137.927	108.383	73.087	 H	902	ASP379	0.060	
7075	 HB2	136.634	108.533	74.245	 H	902	ASP379	0.060	
7076	   H	133.843	110.187	72.731	 H	903	GLN380	0.300	
7077	  HA	133.442	107.353	71.927	 H	903	GLN380	0.060	
7078	 HB3	131.749	107.124	73.535	 H	903	GLN380	0.060	
7079	 HB2	131.521	108.834	73.707	 H	903	GLN380	0.060	
7080	 HG3	132.704	108.383	75.666	 H	903	GLN380	0.060	
7081	 HG2	134.011	108.843	74.623	 H	903	GLN380	0.060	
7082	HE22	135.717	105.902	75.564	 H	903	GLN380	0.380	
7083	HE21	135.688	107.649	75.471	 H	903	GLN380	0.380	
7084	   H	132.725	110.512	70.822	 H	904	ARG381	0.300	
7085	  HA	130.218	110.075	69.572	 H	904	ARG381	0.060	
7086	 HB3	131.475	111.483	67.670	 H	904	ARG381	0.060	
7087	 HB2	132.683	111.666	68.872	 H	904	ARG381	0.060	
7088	 HG3	130.773	112.512	70.444	 H	904	ARG381	0.060	
7089	 HG2	129.809	112.629	68.985	 H	904	ARG381	0.060	
7090	 HD3	130.873	114.789	69.492	 H	904	ARG381	0.060	
7091	 HD2	131.471	114.151	67.970	 H	904	ARG381	0.060	
7092	  HE	132.942	113.934	70.550	 H	904	ARG381	0.440	
7093	HH12	135.941	114.532	68.803	 H	904	ARG381	0.460	
7094	HH11	135.220	114.207	70.363	 H	904	ARG381	0.460	
7095	HH22	134.634	114.678	66.937	 H	904	ARG381	0.460	
7096	HH21	132.901	114.465	67.056	 H	904	ARG381	0.460	
7097	  HA	131.517	106.504	67.267	 H	905	PRO382	0.060	
7098	 HB3	129.462	105.551	67.179	 H	905	PRO382	0.060	
7099	 HB2	129.208	106.423	65.603	 H	905	PRO382	0.060	
7100	 HG3	127.680	106.803	67.809	 H	905	PRO382	0.060	
7101	 HG2	128.011	108.076	66.576	 H	905	PRO382	0.060	
7102	 HD2	128.742	109.213	68.382	 H	905	PRO382	0.060	
7103	 HD3	129.189	107.661	69.285	 H	905	PRO382	0.060	
7104	   H	130.415	109.497	65.663	 H	906	GLU383	0.300	
7105	  HA	131.445	108.567	63.087	 H	906	GLU383	0.060	
7106	 HB3	129.447	109.885	63.023	 H	906	GLU383	0.060	
7107	 HB2	130.708	110.788	62.270	 H	906	GLU383	0.060	
7108	 HG3	129.748	112.429	63.575	 H	906	GLU383	0.060	
7109	 HG2	131.020	111.896	64.638	 H	906	GLU383	0.060	
7110	   H	133.202	109.362	65.671	 H	907	ASN384	0.300	
7111	  HA	134.770	111.575	65.096	 H	907	ASN384	0.060	
7112	 HB3	136.636	109.962	66.141	 H	907	ASN384	0.060	
7113	 HB2	135.253	108.953	66.473	 H	907	ASN384	0.060	
7114	HD22	135.073	110.714	69.515	 H	907	ASN384	0.380	
7115	HD21	135.520	109.224	68.714	 H	907	ASN384	0.380	
7116	   H	135.569	108.180	64.118	 H	908	TYR385	0.300	
7117	  HA	137.848	109.134	62.640	 H	908	TYR385	0.060	
7118	 HB3	137.907	106.789	61.719	 H	908	TYR385	0.060	
7119	 HB2	136.416	106.460	62.529	 H	908	TYR385	0.060	
7120	 HD1	140.022	107.182	63.056	 H	908	TYR385	0.115	
7121	 HD2	136.347	106.132	64.980	 H	908	TYR385	0.115	
7122	 HE1	141.255	106.580	65.095	 H	908	TYR385	0.115	
7123	 HE2	137.586	105.546	67.009	 H	908	TYR385	0.115	
7124	  HH	139.556	105.391	67.997	 H	908	TYR385	0.435	
7125	   H	134.459	108.510	61.676	 H	909	ARG386	0.300	
7126	  HA	134.938	108.614	58.864	 H	909	ARG386	0.060	
7127	 HB3	132.526	109.553	60.460	 H	909	ARG386	0.060	
7128	 HB2	132.799	107.933	59.948	 H	909	ARG386	0.060	
7129	 HG3	132.500	108.468	57.651	 H	909	ARG386	0.060	
7130	 HG2	132.640	110.206	57.965	 H	909	ARG386	0.060	
7131	 HD3	130.472	108.434	59.093	 H	909	ARG386	0.060	
7132	 HD2	130.302	109.334	57.623	 H	909	ARG386	0.060	
7133	  HE	131.107	111.202	59.518	 H	909	ARG386	0.440	
7134	HH12	127.286	109.920	59.998	 H	909	ARG386	0.460	
7135	HH11	128.437	108.922	59.137	 H	909	ARG386	0.460	
7136	HH22	127.921	111.932	60.850	 H	909	ARG386	0.460	
7137	HH21	129.564	112.500	60.653	 H	909	ARG386	0.460	
7138	   H	134.193	111.262	61.202	 H	910	GLU387	0.300	
7139	  HA	134.283	113.311	59.205	 H	910	GLU387	0.060	
7140	 HB3	134.435	114.846	61.140	 H	910	GLU387	0.060	
7141	 HB2	134.765	113.510	62.196	 H	910	GLU387	0.060	
7142	 HG3	132.582	112.813	62.249	 H	910	GLU387	0.060	
7143	 HG2	132.298	113.201	60.568	 H	910	GLU387	0.060	
7144	   H	136.806	111.873	61.310	 H	911	ALA388	0.300	
7145	  HA	138.746	113.909	60.824	 H	911	ALA388	0.060	
7146	 HB1	140.406	112.243	61.577	 H	911	ALA388	0.060	
7147	 HB2	138.986	112.295	62.648	 H	911	ALA388	0.060	
7148	 HB3	139.167	110.970	61.474	 H	911	ALA388	0.060	
7149	   H	138.103	110.809	59.118	 H	912	LEU389	0.300	
7150	  HA	140.417	111.162	57.432	 H	912	LEU389	0.060	
7151	 HB3	137.946	109.511	56.821	 H	912	LEU389	0.060	
7152	 HB2	139.183	108.984	57.896	 H	912	LEU389	0.060	
7153	  HG	139.861	109.816	55.069	 H	912	LEU389	0.060	
7154	HD11	141.750	108.317	55.436	 H	912	LEU389	0.060	
7155	HD12	141.673	109.624	56.641	 H	912	LEU389	0.060	
7156	HD13	141.150	107.980	57.077	 H	912	LEU389	0.060	
7157	HD21	139.680	107.441	54.392	 H	912	LEU389	0.060	
7158	HD22	139.003	107.042	55.989	 H	912	LEU389	0.060	
7159	HD23	138.104	108.107	54.882	 H	912	LEU389	0.060	
7160	   H	136.993	112.126	57.122	 H	913	GLY390	0.300	
7161	 HA3	136.082	113.762	55.777	 H	913	GLY390	0.060	
7162	 HA2	137.115	113.153	54.489	 H	913	GLY390	0.060	
7163	   H	137.567	114.900	57.600	 H	914	ASP391	0.300	
7164	  HA	138.533	117.309	56.575	 H	914	ASP391	0.060	
7165	 HB3	139.795	117.369	58.838	 H	914	ASP391	0.060	
7166	 HB2	139.084	115.810	59.147	 H	914	ASP391	0.060	
7167	   H	140.385	114.315	57.356	 H	915	VAL392	0.300	
7168	  HA	142.960	115.414	56.966	 H	915	VAL392	0.060	
7169	  HB	141.818	112.643	56.628	 H	915	VAL392	0.060	
7170	HG11	144.109	111.752	56.313	 H	915	VAL392	0.060	
7171	HG12	143.605	112.782	54.952	 H	915	VAL392	0.060	
7172	HG13	144.730	113.414	56.177	 H	915	VAL392	0.060	
7173	HG21	143.239	112.150	58.559	 H	915	VAL392	0.060	
7174	HG22	143.801	113.839	58.567	 H	915	VAL392	0.060	
7175	HG23	142.090	113.469	58.887	 H	915	VAL392	0.060	
7176	   H	140.663	114.015	54.582	 H	916	VAL393	0.300	
7177	  HA	142.644	114.217	52.466	 H	916	VAL393	0.060	
7178	  HB	139.687	113.578	52.509	 H	916	VAL393	0.060	
7179	HG11	139.872	112.985	50.122	 H	916	VAL393	0.060	
7180	HG12	140.148	114.722	50.389	 H	916	VAL393	0.060	
7181	HG13	141.527	113.638	50.091	 H	916	VAL393	0.060	
7182	HG21	140.497	111.346	51.859	 H	916	VAL393	0.060	
7183	HG22	142.171	111.947	51.913	 H	916	VAL393	0.060	
7184	HG23	141.199	111.888	53.402	 H	916	VAL393	0.060	
7185	   H	139.911	116.196	53.600	 H	917	GLY394	0.300	
7186	 HA3	139.206	118.296	52.885	 H	917	GLY394	0.060	
7187	 HA2	139.973	117.987	51.343	 H	917	GLY394	0.060	
7188	   H	141.462	118.074	54.621	 H	918	ASP395	0.300	
7189	  HA	142.443	120.753	54.310	 H	918	ASP395	0.060	
7190	 HB3	144.000	120.101	56.207	 H	918	ASP395	0.060	
7191	 HB2	143.336	118.488	56.122	 H	918	ASP395	0.060	
7192	   H	143.955	117.544	53.769	 H	919	TYR396	0.300	
7193	  HA	146.504	118.725	53.082	 H	919	TYR396	0.060	
7194	 HB3	145.278	115.976	52.845	 H	919	TYR396	0.060	
7195	 HB2	146.498	116.486	53.910	 H	919	TYR396	0.060	
7196	 HD1	148.820	117.254	52.752	 H	919	TYR396	0.115	
7197	 HD2	145.880	114.736	50.921	 H	919	TYR396	0.115	
7198	 HE1	150.541	116.350	51.260	 H	919	TYR396	0.115	
7199	 HE2	147.600	113.819	49.433	 H	919	TYR396	0.115	
7200	  HH	149.787	113.868	48.834	 H	919	TYR396	0.435	
7201	   H	143.598	117.888	51.204	 H	920	ASN397	0.300	
7202	  HA	145.316	118.080	48.782	 H	920	ASN397	0.060	
7203	 HB3	143.040	117.418	47.649	 H	920	ASN397	0.060	
7204	 HB2	142.556	116.984	49.274	 H	920	ASN397	0.060	
7205	HD22	144.219	113.955	49.287	 H	920	ASN397	0.380	
7206	HD21	143.027	115.025	49.991	 H	920	ASN397	0.380	
7207	   H	143.127	120.128	50.511	 H	921	PHE398	0.300	
7208	  HA	142.886	121.795	48.072	 H	921	PHE398	0.060	
7209	 HB3	140.456	122.153	48.566	 H	921	PHE398	0.060	
7210	 HB2	140.537	120.918	49.779	 H	921	PHE398	0.060	
7211	 HD1	140.077	118.700	49.187	 H	921	PHE398	0.115	
7212	 HD2	141.306	121.433	46.146	 H	921	PHE398	0.115	
7213	 HE1	139.646	116.992	47.483	 H	921	PHE398	0.115	
7214	 HE2	140.891	119.704	44.436	 H	921	PHE398	0.115	
7215	  HZ	140.044	117.482	45.110	 H	921	PHE398	0.115	
7216	   H	142.119	121.679	51.626	 H	922	ILE399	0.300	
7217	  HA	141.576	124.524	51.532	 H	922	ILE399	0.060	
7218	  HB	141.801	122.555	53.832	 H	922	ILE399	0.060	
7219	HG13	139.828	122.365	52.295	 H	922	ILE399	0.060	
7220	HG12	139.475	124.022	52.494	 H	922	ILE399	0.060	
7221	HG21	140.854	124.313	55.235	 H	922	ILE399	0.060	
7222	HG22	142.450	124.784	54.606	 H	922	ILE399	0.060	
7223	HG23	140.973	125.463	53.883	 H	922	ILE399	0.060	
7224	HD11	137.952	122.653	53.875	 H	922	ILE399	0.060	
7225	HD12	139.336	121.929	54.729	 H	922	ILE399	0.060	
7226	HD13	138.967	123.657	54.937	 H	922	ILE399	0.060	
7227	   H	144.308	122.564	52.827	 H	923	CYS400	0.300	
7228	  HA	145.619	124.951	53.822	 H	923	CYS400	0.060	
7229	 HB3	147.626	123.411	54.007	 H	923	CYS400	0.060	
7230	 HB2	146.712	122.181	53.261	 H	923	CYS400	0.060	
7231	  HA	148.326	124.660	49.815	 H	924	PRO401	0.060	
7232	 HB3	147.947	123.361	47.935	 H	924	PRO401	0.060	
7233	 HB2	146.140	123.619	48.011	 H	924	PRO401	0.060	
7234	 HG3	147.896	121.851	49.661	 H	924	PRO401	0.060	
7235	 HG2	146.340	121.467	48.740	 H	924	PRO401	0.060	
7236	 HD2	145.053	122.675	50.234	 H	924	PRO401	0.060	
7237	 HD3	146.329	121.956	51.359	 H	924	PRO401	0.060	
7238	   H	144.735	125.167	49.539	 H	925	ALA402	0.300	
7239	  HA	144.967	127.523	47.950	 H	925	ALA402	0.060	
7240	 HB1	142.662	128.018	48.683	 H	925	ALA402	0.060	
7241	 HB2	142.851	126.320	48.186	 H	925	ALA402	0.060	
7242	 HB3	142.786	126.740	49.915	 H	925	ALA402	0.060	
7243	   H	144.712	127.144	51.533	 H	926	LEU403	0.300	
7244	  HA	144.888	129.937	52.068	 H	926	LEU403	0.060	
7245	 HB3	145.850	129.145	54.307	 H	926	LEU403	0.060	
7246	 HB2	145.742	127.525	53.697	 H	926	LEU403	0.060	
7247	  HG	143.267	127.965	53.247	 H	926	LEU403	0.060	
7248	HD11	142.643	127.592	55.600	 H	926	LEU403	0.060	
7249	HD12	144.054	126.616	55.127	 H	926	LEU403	0.060	
7250	HD13	144.276	128.085	56.106	 H	926	LEU403	0.060	
7251	HD21	142.249	129.804	54.532	 H	926	LEU403	0.060	
7252	HD22	143.872	130.371	54.992	 H	926	LEU403	0.060	
7253	HD23	143.368	130.402	53.285	 H	926	LEU403	0.060	
7254	   H	147.501	127.449	51.773	 H	927	GLU404	0.300	
7255	  HA	149.638	129.223	52.358	 H	927	GLU404	0.060	
7256	 HB3	149.725	126.904	50.403	 H	927	GLU404	0.060	
7257	 HB2	149.710	126.684	52.115	 H	927	GLU404	0.060	
7258	 HG3	151.850	128.140	50.513	 H	927	GLU404	0.060	
7259	 HG2	152.004	126.574	51.272	 H	927	GLU404	0.060	
7260	   H	148.117	128.417	49.190	 H	928	PHE405	0.300	
7261	  HA	149.847	130.032	47.635	 H	928	PHE405	0.060	
7262	 HB3	146.928	129.298	47.250	 H	928	PHE405	0.060	
7263	 HB2	148.311	128.460	46.609	 H	928	PHE405	0.060	
7264	 HD1	149.620	129.408	44.769	 H	928	PHE405	0.115	
7265	 HD2	146.165	131.397	46.287	 H	928	PHE405	0.115	
7266	 HE1	149.559	130.810	42.746	 H	928	PHE405	0.115	
7267	 HE2	146.123	132.831	44.271	 H	928	PHE405	0.115	
7268	  HZ	147.845	132.542	42.495	 H	928	PHE405	0.115	
7269	   H	146.906	130.932	49.488	 H	929	THR406	0.300	
7270	  HA	146.781	133.560	48.301	 H	929	THR406	0.060	
7271	  HB	145.591	132.639	50.937	 H	929	THR406	0.060	
7272	 HG1	143.796	132.083	49.556	 H	929	THR406	0.418	
7273	HG21	143.876	134.303	50.391	 H	929	THR406	0.060	
7274	HG22	145.483	135.062	50.490	 H	929	THR406	0.060	
7275	HG23	144.753	134.728	48.902	 H	929	THR406	0.060	
7276	   H	148.017	132.404	51.512	 H	930	LYS407	0.300	
7277	  HA	149.017	134.847	52.439	 H	930	LYS407	0.060	
7278	 HB3	150.793	133.436	53.569	 H	930	LYS407	0.060	
7279	 HB2	150.224	132.067	52.677	 H	930	LYS407	0.060	
7280	 HG3	147.933	132.428	53.699	 H	930	LYS407	0.060	
7281	 HG2	148.623	133.687	54.683	 H	930	LYS407	0.060	
7282	 HD3	149.835	130.911	54.685	 H	930	LYS407	0.060	
7283	 HD2	148.424	131.293	55.684	 H	930	LYS407	0.060	
7284	 HE3	150.081	131.857	57.211	 H	930	LYS407	0.060	
7285	 HE2	149.867	133.363	56.482	 H	930	LYS407	0.060	
7286	 HZ1	152.204	132.864	56.716	 H	930	LYS407	0.330	
7287	 HZ2	152.077	131.487	55.816	 H	930	LYS407	0.330	
7288	 HZ3	151.867	132.960	55.104	 H	930	LYS407	0.330	
7289	   H	150.722	132.466	50.313	 H	931	LYS408	0.300	
7290	  HA	153.082	134.108	50.281	 H	931	LYS408	0.060	
7291	 HB3	153.639	132.677	48.204	 H	931	LYS408	0.060	
7292	 HB2	152.145	131.852	48.497	 H	931	LYS408	0.060	
7293	 HG3	154.351	130.863	49.514	 H	931	LYS408	0.060	
7294	 HG2	152.896	130.886	50.525	 H	931	LYS408	0.060	
7295	 HD3	153.649	132.857	51.714	 H	931	LYS408	0.060	
7296	 HD2	154.934	133.152	50.564	 H	931	LYS408	0.060	
7297	 HE3	154.825	131.222	52.837	 H	931	LYS408	0.060	
7298	 HE2	156.207	132.133	52.176	 H	931	LYS408	0.060	
7299	 HZ1	156.391	129.777	51.720	 H	931	LYS408	0.330	
7300	 HZ2	154.949	129.773	50.921	 H	931	LYS408	0.330	
7301	 HZ3	156.228	130.615	50.309	 H	931	LYS408	0.330	
7302	   H	150.324	133.820	47.997	 H	932	PHE409	0.300	
7303	  HA	151.407	135.638	46.089	 H	932	PHE409	0.060	
7304	 HB3	148.479	135.305	46.778	 H	932	PHE409	0.060	
7305	 HB2	149.364	134.121	45.879	 H	932	PHE409	0.060	
7306	 HD1	150.064	134.544	43.567	 H	932	PHE409	0.115	
7307	 HD2	148.007	137.529	45.812	 H	932	PHE409	0.115	
7308	 HE1	149.562	135.754	41.482	 H	932	PHE409	0.115	
7309	 HE2	147.546	138.768	43.724	 H	932	PHE409	0.115	
7310	  HZ	148.331	137.876	41.552	 H	932	PHE409	0.115	
7311	   H	149.242	136.222	48.907	 H	933	SER410	0.300	
7312	  HA	149.001	139.015	48.419	 H	933	SER410	0.060	
7313	 HB3	147.625	137.513	49.971	 H	933	SER410	0.060	
7314	 HB2	148.007	139.154	50.550	 H	933	SER410	0.060	
7315	  HG	148.439	137.526	52.138	 H	933	SER410	0.418	
7316	   H	151.680	137.178	49.779	 H	934	GLU411	0.300	
7317	  HA	152.753	139.313	51.359	 H	934	GLU411	0.060	
7318	 HB3	154.979	137.911	50.528	 H	934	GLU411	0.060	
7319	 HB2	153.712	136.718	50.360	 H	934	GLU411	0.060	
7320	 HG3	153.048	137.732	52.781	 H	934	GLU411	0.060	
7321	 HG2	154.766	138.042	52.805	 H	934	GLU411	0.060	
7322	   H	152.412	139.252	47.961	 H	935	TRP412	0.300	
7323	  HA	154.737	141.091	47.738	 H	935	TRP412	0.060	
7324	 HB3	154.589	140.651	45.278	 H	935	TRP412	0.060	
7325	 HB2	153.346	139.424	45.624	 H	935	TRP412	0.060	
7326	 HD1	154.118	137.345	47.084	 H	935	TRP412	0.115	
7327	 HE1	156.370	136.158	47.451	 H	935	TRP412	0.420
[truncated: 270,202 more chars]
