# Supplementary material for: Rare genetic variability in human drug target genes modulates drug response and can guide precision medicine
Source: Sci Adv. 2021 Sep 1;7(36):eabi6856. doi: 10.1126/sciadv.abi6856 (PMC8442892; doi:10.1126/sciadv.abi6856)
Supplement: Supplementary file 3 — Data file S1 [file sciadv.abi6856_data_file_s1.zip › Docking poses/captopril-1UZF-H520N.mol2]

@<TRIPOS>MOLECULE
1UZF-H513N
9276   9416    580
PROTEIN
USER_CHARGES


@<TRIPOS>DICT
PROTEIN PROTEIN
@<TRIPOS>ATOM
      1 N          35.0387   72.0382   66.0657 N.am      1 ASP40      -0.9439 BACKBONE|DICT|DIRECT
      2 CA         34.9553   70.5714   66.2387 C.3       1 ASP40       0.1639 BACKBONE|DICT|DIRECT
      3 C          36.2145   69.8648   65.6508 C.2       1 ASP40       0.5000 BACKBONE|DICT|DIRECT
      4 O          36.2443   68.6341   65.6755 O.2       1 ASP40      -0.5000 BACKBONE|DICT|DIRECT
      5 CB         33.5995   69.9917   65.7300 C.3       1 ASP40      -0.2200 DICT
      6 CG         33.3655   69.9872   64.2074 C.2       1 ASP40       0.7000 DICT
      7 OD1        33.8369   70.9348   63.5409 O.co2     1 ASP40      -0.8000 DICT
      8 OD2        32.6441   69.0745   63.7482 O.co2     1 ASP40      -0.8000 DICT
      9 N          37.2403   70.6041   65.1801 N.am      2 GLU41      -0.5000 BACKBONE|DICT|DIRECT
     10 CA         38.4784   70.0597   64.6084 C.3       2 GLU41       0.1400 BACKBONE|DICT|DIRECT
     11 C          39.3406   69.3118   65.6481 C.2       2 GLU41       0.5000 BACKBONE|DICT|DIRECT
     12 O          39.9345   68.2871   65.3140 O.2       2 GLU41      -0.5000 BACKBONE|DICT|DIRECT
     13 CB         39.2664   71.2085   63.9342 C.3       2 GLU41      -0.1200 DICT
     14 CG         40.4520   70.7737   63.0385 C.3       2 GLU41      -0.2200 DICT
     15 CD         40.0314   70.0198   61.7713 C.2       2 GLU41       0.7000 DICT
     16 OE1        38.9512   70.3485   61.2366 O.co2     2 GLU41      -0.8000 DICT
     17 OE2        40.8129   69.1504   61.3278 O.co2     2 GLU41      -0.8000 DICT
     18 N          39.3601   69.8172   66.8952 N.am      3 ALA42      -0.5000 BACKBONE|DICT|DIRECT
     19 CA         40.0345   69.1952   68.0367 C.3       3 ALA42       0.1400 BACKBONE|DICT|DIRECT
     20 C          39.3292   67.9203   68.5330 C.2       3 ALA42       0.5000 BACKBONE|DICT|DIRECT
     21 O          40.0162   66.9858   68.9470 O.2       3 ALA42      -0.5000 BACKBONE|DICT|DIRECT
     22 CB         40.1616   70.2233   69.1702 C.3       3 ALA42      -0.1800 DICT
     23 N          37.9855   67.8853   68.4470 N.am      4 GLU43      -0.5000 BACKBONE|DICT|DIRECT
     24 CA         37.1845   66.6901   68.7210 C.3       4 GLU43       0.1400 BACKBONE|DICT|DIRECT
     25 C          37.3365   65.6135   67.6370 C.2       4 GLU43       0.5000 BACKBONE|DICT|DIRECT
     26 O          37.2663   64.4346   67.9735 O.2       4 GLU43      -0.5000 BACKBONE|DICT|DIRECT
     27 CB         35.6966   67.0438   68.9040 C.3       4 GLU43      -0.1200 DICT
     28 CG         35.4012   67.8443   70.1856 C.3       4 GLU43      -0.2200 DICT
     29 CD         33.9036   68.0728   70.4119 C.2       4 GLU43       0.7000 DICT
     30 OE1        33.1194   67.1418   70.1228 O.co2     4 GLU43      -0.8000 DICT
     31 OE2        33.5694   69.1732   70.9006 O.co2     4 GLU43      -0.8000 DICT
     32 N          37.5502   66.0282   66.3758 N.am      5 ALA44      -0.5000 BACKBONE|DICT|DIRECT
     33 CA         37.7759   65.1431   65.2348 C.3       5 ALA44       0.1400 BACKBONE|DICT|DIRECT
     34 C          39.1206   64.4022   65.3272 C.2       5 ALA44       0.5000 BACKBONE|DICT|DIRECT
     35 O          39.1580   63.2079   65.0374 O.2       5 ALA44      -0.5000 BACKBONE|DICT|DIRECT
     36 CB         37.6573   65.9519   63.9351 C.3       5 ALA44      -0.1800 DICT
     37 N          40.1735   65.1014   65.7910 N.am      6 SER45      -0.5000 BACKBONE|DICT|DIRECT
     38 CA         41.4844   64.5325   66.1201 C.3       6 SER45       0.1400 BACKBONE|DICT|DIRECT
     39 C          41.3994   63.4814   67.2394 C.2       6 SER45       0.5000 BACKBONE|DICT|DIRECT
     40 O          41.8790   62.3646   67.0520 O.2       6 SER45      -0.5000 BACKBONE|DICT|DIRECT
     41 CB         42.4566   65.6612   66.5224 C.3       6 SER45       0.1450 DICT
     42 OG         42.8663   66.4064   65.3962 O.3       6 SER45      -0.6830 DICT
     43 N          40.7457   63.8552   68.3541 N.am      7 LYS46      -0.5000 BACKBONE|DICT|DIRECT
     44 CA         40.4983   63.0123   69.5254 C.3       7 LYS46       0.1400 BACKBONE|DICT|DIRECT
     45 C          39.6870   61.7462   69.1927 C.2       7 LYS46       0.5000 BACKBONE|DICT|DIRECT
     46 O          40.0584   60.6637   69.6413 O.2       7 LYS46      -0.5000 BACKBONE|DICT|DIRECT
     47 CB         39.8010   63.8728   70.6017 C.3       7 LYS46      -0.1200 DICT
     48 CG         39.4994   63.1462   71.9287 C.3       7 LYS46      -0.1200 DICT
     49 CD         38.6346   63.9643   72.9002 C.3       7 LYS46      -0.1200 DICT
     50 CE         37.1665   64.0732   72.4542 C.3       7 LYS46       0.1900 DICT
     51 NZ         36.3568   64.8020   73.4437 N.4       7 LYS46      -0.3000 DICT
     52 N          38.6108   61.9085   68.4046 N.am      8 PHE47      -0.5000 BACKBONE|DICT|DIRECT
     53 CA         37.7322   60.8306   67.9579 C.3       8 PHE47       0.1400 BACKBONE|DICT|DIRECT
     54 C          38.4391   59.7734   67.0894 C.2       8 PHE47       0.5000 BACKBONE|DICT|DIRECT
     55 O          38.2037   58.5852   67.2992 O.2       8 PHE47      -0.5000 BACKBONE|DICT|DIRECT
     56 CB         36.4602   61.4189   67.3002 C.3       8 PHE47      -0.0050 DICT
     57 CG         35.5746   60.4006   66.6066 C.ar      8 PHE47      -0.1150 DICT
     58 CD1        34.7227   59.5705   67.3644 C.ar      8 PHE47      -0.1150 DICT
     59 CD2        35.7800   60.1129   65.2411 C.ar      8 PHE47      -0.1150 DICT
     60 CE1        34.0869   58.4984   66.7561 C.ar      8 PHE47      -0.1150 DICT
     61 CE2        35.1364   59.0349   64.6526 C.ar      8 PHE47      -0.1150 DICT
     62 CZ         34.3034   58.2281   65.4116 C.ar      8 PHE47      -0.1150 DICT
     63 N          39.2951   60.2225   66.1536 N.am      9 VAL48      -0.5000 BACKBONE|DICT|DIRECT
     64 CA         40.1097   59.3635   65.2884 C.3       9 VAL48       0.1400 BACKBONE|DICT|DIRECT
     65 C          41.1315   58.5209   66.0787 C.2       9 VAL48       0.5000 BACKBONE|DICT|DIRECT
     66 O          41.2923   57.3410   65.7670 O.2       9 VAL48      -0.5000 BACKBONE|DICT|DIRECT
     67 CB         40.8226   60.1969   64.1782 C.3       9 VAL48      -0.0600 DICT
     68 CG1        42.0547   59.5474   63.5092 C.3       9 VAL48      -0.1800 DICT
     69 CG2        39.8127   60.6003   63.0914 C.3       9 VAL48      -0.1800 DICT
     70 N          41.7574   59.1252   67.1043 N.am     10 GLU49      -0.5000 BACKBONE|DICT|DIRECT
     71 CA         42.6655   58.4531   68.0335 C.3      10 GLU49       0.1400 BACKBONE|DICT|DIRECT
     72 C          41.9580   57.3833   68.8833 C.2      10 GLU49       0.5000 BACKBONE|DICT|DIRECT
     73 O          42.4325   56.2505   68.9224 O.2      10 GLU49      -0.5000 BACKBONE|DICT|DIRECT
     74 CB         43.3522   59.4878   68.9404 C.3      10 GLU49      -0.1200 DICT
     75 CG         44.3639   60.4002   68.2223 C.3      10 GLU49      -0.2200 DICT
     76 CD         44.9521   61.4861   69.1310 C.2      10 GLU49       0.7000 DICT
     77 OE1        44.6875   61.4466   70.3552 O.co2    10 GLU49      -0.8000 DICT
     78 OE2        45.6772   62.3407   68.5785 O.co2    10 GLU49      -0.8000 DICT
     79 N          40.8298   57.7489   69.5194 N.am     11 GLU50      -0.5000 BACKBONE|DICT|DIRECT
     80 CA         39.9982   56.8502   70.3280 C.3      11 GLU50       0.1400 BACKBONE|DICT|DIRECT
     81 C          39.3954   55.6854   69.5265 C.2      11 GLU50       0.5000 BACKBONE|DICT|DIRECT
     82 O          39.3385   54.5721   70.0497 O.2      11 GLU50      -0.5000 BACKBONE|DICT|DIRECT
     83 CB         38.8840   57.6472   71.0318 C.3      11 GLU50      -0.1200 DICT
     84 CG         39.3979   58.5494   72.1719 C.3      11 GLU50      -0.2200 DICT
     85 CD         38.2967   59.3742   72.8472 C.2      11 GLU50       0.7000 DICT
     86 OE1        37.1032   59.0782   72.6146 O.co2    11 GLU50      -0.8000 DICT
     87 OE2        38.6746   60.2960   73.6021 O.co2    11 GLU50      -0.8000 DICT
     88 N          38.9949   55.9535   68.2706 N.am     12 TYR51      -0.5000 BACKBONE|DICT|DIRECT
     89 CA         38.5352   54.9440   67.3217 C.3      12 TYR51       0.1400 BACKBONE|DICT|DIRECT
     90 C          39.6376   53.9341   66.9744 C.2      12 TYR51       0.5000 BACKBONE|DICT|DIRECT
     91 O          39.3662   52.7408   67.0398 O.2      12 TYR51      -0.5000 BACKBONE|DICT|DIRECT
     92 CB         37.9465   55.6035   66.0552 C.3      12 TYR51      -0.0050 DICT
     93 CG         37.5050   54.6087   64.9931 C.ar     12 TYR51      -0.1150 DICT
     94 CD1        36.3190   53.8719   65.1811 C.ar     12 TYR51      -0.1150 DICT
     95 CD2        38.3057   54.3636   63.8575 C.ar     12 TYR51      -0.1150 DICT
     96 CE1        35.9178   52.9106   64.2357 C.ar     12 TYR51      -0.1150 DICT
     97 CE2        37.9200   53.3814   62.9248 C.ar     12 TYR51      -0.1150 DICT
     98 CZ         36.7212   52.6642   63.1072 C.ar     12 TYR51       0.1500 DICT
     99 OH         36.3332   51.7374   62.1865 O.3      12 TYR51      -0.5850 DICT
    100 N          40.8419   54.4267   66.6320 N.am     13 ASP52      -0.5000 BACKBONE|DICT|DIRECT
    101 CA         42.0032   53.6242   66.2371 C.3      13 ASP52       0.1400 BACKBONE|DICT|DIRECT
    102 C          42.4563   52.6592   67.3539 C.2      13 ASP52       0.5000 BACKBONE|DICT|DIRECT
    103 O          42.6188   51.4721   67.0797 O.2      13 ASP52      -0.5000 BACKBONE|DICT|DIRECT
    104 CB         43.1578   54.5287   65.7380 C.3      13 ASP52      -0.2200 DICT
    105 CG         44.3825   53.7915   65.1807 C.2      13 ASP52       0.7000 DICT
    106 OD1        44.2095   52.6822   64.6285 O.co2    13 ASP52      -0.8000 DICT
    107 OD2        45.4783   54.3866   65.2515 O.co2    13 ASP52      -0.8000 DICT
    108 N          42.5985   53.1766   68.5881 N.am     14 ARG53      -0.5000 BACKBONE|DICT|DIRECT
    109 CA         42.9714   52.4236   69.7930 C.3      14 ARG53       0.1400 BACKBONE|DICT|DIRECT
    110 C          42.0371   51.2350   70.0866 C.2      14 ARG53       0.5000 BACKBONE|DICT|DIRECT
    111 O          42.5295   50.1364   70.3401 O.2      14 ARG53      -0.5000 BACKBONE|DICT|DIRECT
    112 CB         42.9980   53.3791   71.0057 C.3      14 ARG53      -0.1200 DICT
    113 CG         44.1274   54.4235   70.9727 C.3      14 ARG53      -0.0500 DICT
    114 CD         43.9977   55.4442   72.1161 C.3      14 ARG53       0.1900 DICT
    115 NE         44.8987   56.5931   71.9339 N.pl3    14 ARG53      -0.7000 DICT
    116 CZ         44.5673   57.8954   72.0234 C.cat    14 ARG53       0.6399 DICT
    117 NH1        43.3175   58.2904   72.3098 N.pl3    14 ARG53      -0.8000 DICT
    118 NH2        45.5094   58.8247   71.8146 N.pl3    14 ARG53      -0.8000 DICT
    119 N          40.7170   51.4756   70.0320 N.am     15 THR54      -0.5000 BACKBONE|DICT|DIRECT
    120 CA         39.6914   50.4659   70.3018 C.3      15 THR54       0.1400 BACKBONE|DICT|DIRECT
    121 C          39.4026   49.5521   69.0897 C.2      15 THR54       0.5000 BACKBONE|DICT|DIRECT
    122 O          39.0142   48.4068   69.3174 O.2      15 THR54      -0.5000 BACKBONE|DICT|DIRECT
    123 CB         38.3660   51.1176   70.7749 C.3      15 THR54       0.2050 DICT
    124 CG2        38.5282   51.8840   72.0966 C.3      15 THR54      -0.1800 DICT
    125 OG1        37.8293   52.0004   69.8084 O.3      15 THR54      -0.6830 DICT
    126 N          39.6482   50.0250   67.8513 N.am     16 SER55      -0.5000 BACKBONE|DICT|DIRECT
    127 CA         39.5606   49.2295   66.6195 C.3      16 SER55       0.1400 BACKBONE|DICT|DIRECT
    128 C          40.6316   48.1326   66.5577 C.2      16 SER55       0.5000 BACKBONE|DICT|DIRECT
    129 O          40.3048   47.0140   66.1724 O.2      16 SER55      -0.5000 BACKBONE|DICT|DIRECT
    130 CB         39.6695   50.1172   65.3638 C.3      16 SER55       0.1450 DICT
    131 OG         38.4602   50.7940   65.1157 O.3      16 SER55      -0.6830 DICT
    132 N          41.8712   48.4597   66.9702 N.am     17 GLN56      -0.5000 BACKBONE|DICT|DIRECT
    133 CA         42.9962   47.5237   67.0761 C.3      17 GLN56       0.1400 BACKBONE|DICT|DIRECT
    134 C          42.7079   46.3132   67.9788 C.2      17 GLN56       0.5000 BACKBONE|DICT|DIRECT
    135 O          43.0851   45.2011   67.6186 O.2      17 GLN56      -0.5000 BACKBONE|DICT|DIRECT
    136 CB         44.2595   48.2645   67.5668 C.3      17 GLN56      -0.1200 DICT
    137 CG         44.9080   49.1503   66.4906 C.3      17 GLN56      -0.1200 DICT
    138 CD         46.0639   49.9950   67.0231 C.2      17 GLN56       0.5000 DICT
    139 NE2        46.1365   51.2576   66.5988 N.am     17 GLN56      -0.7600 DICT
    140 OE1        46.9035   49.5092   67.7774 O.2      17 GLN56      -0.5000 DICT
    141 N          42.0312   46.5585   69.1133 N.am     18 VAL57      -0.5000 BACKBONE|DICT|DIRECT
    142 CA         41.6678   45.5491   70.1054 C.3      18 VAL57       0.1400 BACKBONE|DICT|DIRECT
    143 C          40.5368   44.6254   69.6103 C.2      18 VAL57       0.5000 BACKBONE|DICT|DIRECT
    144 O          40.7302   43.4115   69.5787 O.2      18 VAL57      -0.5000 BACKBONE|DICT|DIRECT
    145 CB         41.2628   46.2155   71.4551 C.3      18 VAL57      -0.0600 DICT
    146 CG1        40.6403   45.2606   72.4966 C.3      18 VAL57      -0.1800 DICT
    147 CG2        42.4630   46.9436   72.0878 C.3      18 VAL57      -0.1800 DICT
    148 N          39.3858   45.2081   69.2340 N.am     19 VAL58      -0.5000 BACKBONE|DICT|DIRECT
    149 CA         38.1764   44.4571   68.8838 C.3      19 VAL58       0.1400 BACKBONE|DICT|DIRECT
    150 C          38.2349   43.7686   67.4996 C.2      19 VAL58       0.5000 BACKBONE|DICT|DIRECT
    151 O          37.5941   42.7298   67.3377 O.2      19 VAL58      -0.5000 BACKBONE|DICT|DIRECT
    152 CB         36.9110   45.3529   69.0149 C.3      19 VAL58      -0.0600 DICT
    153 CG1        36.8380   46.5005   67.9947 C.3      19 VAL58      -0.1800 DICT
    154 CG2        35.5899   44.5586   69.0038 C.3      19 VAL58      -0.1800 DICT
    155 N          39.0371   44.2983   66.5546 N.am     20 TRP59      -0.5000 BACKBONE|DICT|DIRECT
    156 CA         39.2700   43.6638   65.2499 C.3      20 TRP59       0.1400 BACKBONE|DICT|DIRECT
    157 C          40.3215   42.5406   65.3255 C.2      20 TRP59       0.5000 BACKBONE|DICT|DIRECT
    158 O          40.2499   41.6271   64.5062 O.2      20 TRP59      -0.5000 BACKBONE|DICT|DIRECT
    159 CB         39.6296   44.6917   64.1518 C.3      20 TRP59      -0.1200 DICT
    160 CG         38.6344   45.7690   63.7995 C.ar     20 TRP59       0.0750 DICT
    161 CD1        37.5092   46.0906   64.4790 C.ar     20 TRP59      -0.1150 DICT
    162 CD2        38.6750   46.6920   62.6666 C.ar     20 TRP59      -0.0550 DICT
    163 CE2        37.5384   47.5545   62.7374 C.ar     20 TRP59       0.1300 DICT
    164 CE3        39.5506   46.8830   61.5729 C.ar     20 TRP59      -0.1150 DICT
    165 NE1        36.8687   47.1461   63.8683 N.pl3    20 TRP59      -0.5700 DICT
    166 CZ2        37.2870   48.5512   61.7797 C.ar     20 TRP59      -0.1150 DICT
    167 CZ3        39.3072   47.8761   60.6009 C.ar     20 TRP59      -0.1150 DICT
    168 CH2        38.1812   48.7153   60.7064 C.ar     20 TRP59      -0.1150 DICT
    169 N          41.2362   42.5885   66.3145 N.am     21 ASN60      -0.5000 BACKBONE|DICT|DIRECT
    170 CA         42.1603   41.4957   66.6470 C.3      21 ASN60       0.1400 BACKBONE|DICT|DIRECT
    171 C          41.4087   40.2967   67.2568 C.2      21 ASN60       0.5000 BACKBONE|DICT|DIRECT
    172 O          41.6592   39.1654   66.8424 O.2      21 ASN60      -0.5000 BACKBONE|DICT|DIRECT
    173 CB         43.2872   42.0416   67.5608 C.3      21 ASN60      -0.1200 DICT
    174 CG         44.3055   40.9972   68.0335 C.2      21 ASN60       0.5000 DICT
    175 ND2        45.3576   40.7697   67.2467 N.am     21 ASN60      -0.7600 DICT
    176 OD1        44.1506   40.4136   69.1030 O.2      21 ASN60      -0.5000 DICT
    177 N          40.4792   40.5759   68.1885 N.am     22 GLU61      -0.5000 BACKBONE|DICT|DIRECT
    178 CA         39.5823   39.5903   68.7976 C.3      22 GLU61       0.1400 BACKBONE|DICT|DIRECT
    179 C          38.6141   38.9429   67.7935 C.2      22 GLU61       0.5000 BACKBONE|DICT|DIRECT
    180 O          38.3359   37.7495   67.9184 O.2      22 GLU61      -0.5000 BACKBONE|DICT|DIRECT
    181 CB         38.7837   40.2458   69.9377 C.3      22 GLU61      -0.1200 DICT
    182 CG         39.6285   40.5706   71.1830 C.3      22 GLU61      -0.2200 DICT
    183 CD         38.8046   41.2435   72.2825 C.2      22 GLU61       0.7000 DICT
    184 OE1        37.6619   40.7855   72.5090 O.co2    22 GLU61      -0.8000 DICT
    185 OE2        39.3334   42.2008   72.8865 O.co2    22 GLU61      -0.8000 DICT
    186 N          38.1350   39.7297   66.8136 N.am     23 TYR62      -0.5000 BACKBONE|DICT|DIRECT
    187 CA         37.3065   39.2348   65.7184 C.3      23 TYR62       0.1400 BACKBONE|DICT|DIRECT
    188 C          38.1040   38.3457   64.7487 C.2      23 TYR62       0.5000 BACKBONE|DICT|DIRECT
    189 O          37.6096   37.2789   64.3918 O.2      23 TYR62      -0.5000 BACKBONE|DICT|DIRECT
    190 CB         36.6056   40.4007   64.9903 C.3      23 TYR62      -0.0050 DICT
    191 CG         35.7264   39.9350   63.8432 C.ar     23 TYR62      -0.1150 DICT
    192 CD1        34.4744   39.3530   64.1225 C.ar     23 TYR62      -0.1150 DICT
    193 CD2        36.1940   39.9877   62.5127 C.ar     23 TYR62      -0.1150 DICT
    194 CE1        33.7150   38.7845   63.0854 C.ar     23 TYR62      -0.1150 DICT
    195 CE2        35.4328   39.4166   61.4745 C.ar     23 TYR62      -0.1150 DICT
    196 CZ         34.1992   38.8000   61.7630 C.ar     23 TYR62       0.1500 DICT
    197 OH         33.4794   38.2079   60.7665 O.3      23 TYR62      -0.5850 DICT
    198 N          39.3156   38.7880   64.3620 N.am     24 ALA63      -0.5000 BACKBONE|DICT|DIRECT
    199 CA         40.2250   38.0630   63.4703 C.3      24 ALA63       0.1400 BACKBONE|DICT|DIRECT
    200 C          40.6778   36.7038   64.0282 C.2      24 ALA63       0.5000 BACKBONE|DICT|DIRECT
    201 O          40.8454   35.7744   63.2419 O.2      24 ALA63      -0.5000 BACKBONE|DICT|DIRECT
    202 CB         41.4360   38.9462   63.1298 C.3      24 ALA63      -0.1800 DICT
    203 N          40.8177   36.6054   65.3631 N.am     25 GLU64      -0.5000 BACKBONE|DICT|DIRECT
    204 CA         41.0769   35.3721   66.1060 C.3      25 GLU64       0.1400 BACKBONE|DICT|DIRECT
    205 C          39.9437   34.3434   65.9423 C.2      25 GLU64       0.5000 BACKBONE|DICT|DIRECT
    206 O          40.2092   33.2301   65.4955 O.2      25 GLU64      -0.5000 BACKBONE|DICT|DIRECT
    207 CB         41.3609   35.7225   67.5848 C.3      25 GLU64      -0.1200 DICT
    208 CG         41.5573   34.5121   68.5248 C.3      25 GLU64      -0.2200 DICT
    209 CD         41.7751   34.9291   69.9801 C.2      25 GLU64       0.7000 DICT
    210 OE1        42.6319   35.8107   70.2075 O.co2    25 GLU64      -0.8000 DICT
    211 OE2        41.0825   34.3480   70.8442 O.co2    25 GLU64      -0.8000 DICT
    212 N          38.7080   34.7431   66.2887 N.am     26 ALA65      -0.5000 BACKBONE|DICT|DIRECT
    213 CA         37.5059   33.9081   66.2062 C.3      26 ALA65       0.1400 BACKBONE|DICT|DIRECT
    214 C          37.1161   33.5069   64.7744 C.2      26 ALA65       0.5000 BACKBONE|DICT|DIRECT
    215 O          36.6513   32.3855   64.5677 O.2      26 ALA65      -0.5000 BACKBONE|DICT|DIRECT
    216 CB         36.3500   34.6479   66.8846 C.3      26 ALA65      -0.1800 DICT
    217 N          37.3418   34.4227   63.8190 N.am     27 ASN66      -0.5000 BACKBONE|DICT|DIRECT
    218 CA         37.1370   34.2135   62.3897 C.3      27 ASN66       0.1400 BACKBONE|DICT|DIRECT
    219 C          38.1679   33.2257   61.8091 C.2      27 ASN66       0.5000 BACKBONE|DICT|DIRECT
    220 O          37.7712   32.3580   61.0338 O.2      27 ASN66      -0.5000 BACKBONE|DICT|DIRECT
    221 CB         37.1474   35.5890   61.6798 C.3      27 ASN66      -0.1200 DICT
    222 CG         36.6255   35.5886   60.2379 C.2      27 ASN66       0.5000 DICT
    223 ND2        37.0381   36.5839   59.4509 N.am     27 ASN66      -0.7600 DICT
    224 OD1        35.8502   34.7235   59.8378 O.2      27 ASN66      -0.5000 DICT
    225 N          39.4429   33.3243   62.2353 N.am     28 TRP67      -0.5000 BACKBONE|DICT|DIRECT
    226 CA         40.5059   32.3670   61.9076 C.3      28 TRP67       0.1400 BACKBONE|DICT|DIRECT
    227 C          40.2107   30.9511   62.4317 C.2      28 TRP67       0.5000 BACKBONE|DICT|DIRECT
    228 O          40.4056   29.9928   61.6867 O.2      28 TRP67      -0.5000 BACKBONE|DICT|DIRECT
    229 CB         41.8782   32.8817   62.4034 C.3      28 TRP67      -0.1200 DICT
    230 CG         43.0476   31.9515   62.2246 C.ar     28 TRP67       0.0750 DICT
    231 CD1        43.4038   30.9650   63.0808 C.ar     28 TRP67      -0.1150 DICT
    232 CD2        43.9537   31.8309   61.0864 C.ar     28 TRP67      -0.0550 DICT
    233 CE2        44.8377   30.7342   61.3215 C.ar     28 TRP67       0.1300 DICT
    234 CE3        44.1156   32.5303   59.8696 C.ar     28 TRP67      -0.1150 DICT
    235 NE1        44.4559   30.2461   62.5528 N.pl3    28 TRP67      -0.5700 DICT
    236 CZ2        45.8156   30.3432   60.3903 C.ar     28 TRP67      -0.1150 DICT
    237 CZ3        45.1028   32.1577   58.9356 C.ar     28 TRP67      -0.1150 DICT
    238 CH2        45.9449   31.0602   59.1890 C.ar     28 TRP67      -0.1150 DICT
    239 N          39.7402   30.8496   63.6881 N.am     29 ASN68      -0.5000 BACKBONE|DICT|DIRECT
    240 CA         39.3940   29.5849   64.3486 C.3      29 ASN68       0.1400 BACKBONE|DICT|DIRECT
    241 C          38.2440   28.8468   63.6451 C.2      29 ASN68       0.5000 BACKBONE|DICT|DIRECT
    242 O          38.2939   27.6217   63.5824 O.2      29 ASN68      -0.5000 BACKBONE|DICT|DIRECT
    243 CB         39.0583   29.8269   65.8399 C.3      29 ASN68      -0.1200 DICT
    244 CG         40.2431   30.2955   66.6957 C.2      29 ASN68       0.5000 DICT
    245 ND2        39.9484   30.8807   67.8583 N.am     29 ASN68      -0.7600 DICT
    246 OD1        41.4049   30.1292   66.3285 O.2      29 ASN68      -0.5000 DICT
    247 N          37.2713   29.5892   63.0869 N.am     30 TYR69      -0.5000 BACKBONE|DICT|DIRECT
    248 CA         36.2337   29.0421   62.2144 C.3      30 TYR69       0.1400 BACKBONE|DICT|DIRECT
    249 C          36.7813   28.5832   60.8479 C.2      30 TYR69       0.5000 BACKBONE|DICT|DIRECT
    250 O          36.4754   27.4692   60.4310 O.2      30 TYR69      -0.5000 BACKBONE|DICT|DIRECT
    251 CB         35.0521   30.0348   62.0966 C.3      30 TYR69      -0.0050 DICT
    252 CG         34.1077   29.7260   60.9469 C.ar     30 TYR69      -0.1150 DICT
    253 CD1        33.1771   28.6719   61.0501 C.ar     30 TYR69      -0.1150 DICT
    254 CD2        34.2479   30.4210   59.7284 C.ar     30 TYR69      -0.1150 DICT
    255 CE1        32.4273   28.2872   59.9213 C.ar     30 TYR69      -0.1150 DICT
    256 CE2        33.5195   30.0204   58.5959 C.ar     30 TYR69      -0.1150 DICT
    257 CZ         32.6189   28.9431   58.6890 C.ar     30 TYR69       0.1500 DICT
    258 OH         31.9228   28.5459   57.5879 O.3      30 TYR69      -0.5850 DICT
    259 N          37.5518   29.4481   60.1672 N.am     31 ASN70      -0.5000 BACKBONE|DICT|DIRECT
    260 CA         38.0650   29.2098   58.8120 C.3      31 ASN70       0.1400 BACKBONE|DICT|DIRECT
    261 C          39.0653   28.0407   58.7188 C.2      31 ASN70       0.5000 BACKBONE|DICT|DIRECT
    262 O          39.1062   27.3960   57.6725 O.2      31 ASN70      -0.5000 BACKBONE|DICT|DIRECT
    263 CB         38.6793   30.5233   58.2781 C.3      31 ASN70      -0.1200 DICT
    264 CG         37.6746   31.4235   57.5518 C.2      31 ASN70       0.5000 DICT
    265 ND2        36.9245   32.2429   58.2844 N.am     31 ASN70      -0.7600 DICT
    266 OD1        37.5957   31.3984   56.3269 O.2      31 ASN70      -0.5000 DICT
    267 N          39.8267   27.7780   59.7926 N.am     32 THR71      -0.5000 BACKBONE|DICT|DIRECT
    268 CA         40.8086   26.6919   59.8755 C.3      32 THR71       0.1400 BACKBONE|DICT|DIRECT
    269 C          40.3101   25.4864   60.7049 C.2      32 THR71       0.5000 BACKBONE|DICT|DIRECT
    270 O          41.0775   24.5382   60.8722 O.2      32 THR71      -0.5000 BACKBONE|DICT|DIRECT
    271 CB         42.1483   27.1918   60.4841 C.3      32 THR71       0.2050 DICT
    272 CG2        42.7483   28.3743   59.7143 C.3      32 THR71      -0.1800 DICT
    273 OG1        42.0416   27.5291   61.8568 O.3      32 THR71      -0.6830 DICT
    274 N          39.0487   25.5062   61.1708 N.am     33 ASN72      -0.5000 BACKBONE|DICT|DIRECT
    275 CA         38.4332   24.4368   61.9587 C.3      33 ASN72       0.1400 BACKBONE|DICT|DIRECT
    276 C          36.9226   24.7311   62.0274 C.2      33 ASN72       0.5000 BACKBONE|DICT|DIRECT
    277 O          36.4583   25.2718   63.0291 O.2      33 ASN72      -0.5000 BACKBONE|DICT|DIRECT
    278 CB         39.1150   24.2868   63.3587 C.3      33 ASN72      -0.1200 DICT
    279 CG         38.6314   23.0994   64.2093 C.2      33 ASN72       0.5000 DICT
    280 ND2        38.9788   23.1665   65.5061 N.am     33 ASN72      -0.3669 DICT
    281 OD1        38.0107   22.1616   63.7073 O.2      33 ASN72      -0.5000 DICT
    282 N          36.1885   24.3900   60.9538 N.am     34 ILE73      -0.5000 BACKBONE|DICT|DIRECT
    283 CA         34.7343   24.5442   60.8501 C.3      34 ILE73       0.1400 BACKBONE|DICT|DIRECT
    284 C          34.0351   23.5163   61.7614 C.2      34 ILE73       0.5000 BACKBONE|DICT|DIRECT
    285 O          34.0574   22.3201   61.4683 O.2      34 ILE73      -0.5000 BACKBONE|DICT|DIRECT
    286 CB         34.2195   24.3809   59.3816 C.3      34 ILE73      -0.0600 DICT
    287 CG1        34.8048   25.4817   58.4649 C.3      34 ILE73      -0.1200 DICT
    288 CG2        32.6743   24.3520   59.2556 C.3      34 ILE73      -0.1800 DICT
    289 CD1        34.4695   25.3079   56.9765 C.3      34 ILE73      -0.1800 DICT
    290 N          33.4489   24.0197   62.8565 N.am     35 THR74      -0.5000 BACKBONE|DICT|DIRECT
    291 CA         32.6892   23.2569   63.8463 C.3      35 THR74       0.1400 BACKBONE|DICT|DIRECT
    292 C          31.5185   24.1182   64.3568 C.2      35 THR74       0.5000 BACKBONE|DICT|DIRECT
    293 O          31.4906   25.3248   64.1109 O.2      35 THR74      -0.5000 BACKBONE|DICT|DIRECT
    294 CB         33.5625   22.8294   65.0686 C.3      35 THR74       0.2050 DICT
    295 CG2        34.9020   22.1695   64.7174 C.3      35 THR74      -0.1800 DICT
    296 OG1        33.7906   23.8656   66.0067 O.3      35 THR74      -0.6830 DICT
    297 N          30.5884   23.4830   65.0891 N.am     36 THR75      -0.5000 BACKBONE|DICT|DIRECT
    298 CA         29.4570   24.1360   65.7564 C.3      36 THR75       0.1400 BACKBONE|DICT|DIRECT
    299 C          29.8831   25.1643   66.8296 C.2      36 THR75       0.5000 BACKBONE|DICT|DIRECT
    300 O          29.2263   26.1973   66.9553 O.2      36 THR75      -0.5000 BACKBONE|DICT|DIRECT
    301 CB         28.5366   23.0845   66.4360 C.3      36 THR75       0.2050 DICT
    302 CG2        27.2965   23.6387   67.1645 C.3      36 THR75      -0.1800 DICT
    303 OG1        28.0887   22.1641   65.4599 O.3      36 THR75      -0.6830 DICT
    304 N          30.9792   24.8765   67.5547 N.am     37 GLU76      -0.5000 BACKBONE|DICT|DIRECT
    305 CA         31.5334   25.7299   68.6063 C.3      37 GLU76       0.1400 BACKBONE|DICT|DIRECT
    306 C          32.2212   26.9876   68.0510 C.2      37 GLU76       0.5000 BACKBONE|DICT|DIRECT
    307 O          31.9506   28.0775   68.5503 O.2      37 GLU76      -0.5000 BACKBONE|DICT|DIRECT
    308 CB         32.4757   24.8922   69.4928 C.3      37 GLU76      -0.1200 DICT
    309 CG         33.1481   25.6658   70.6489 C.3      37 GLU76      -0.2200 DICT
    310 CD         34.0838   24.8064   71.5020 C.2      37 GLU76       0.7000 DICT
    311 OE1        33.9025   23.5688   71.5128 O.co2    37 GLU76      -0.8000 DICT
    312 OE2        34.9783   25.4112   72.1314 O.co2    37 GLU76      -0.8000 DICT
    313 N          33.0802   26.8230   67.0301 N.am     38 THR77      -0.5000 BACKBONE|DICT|DIRECT
    314 CA         33.7826   27.9285   66.3701 C.3      38 THR77       0.1400 BACKBONE|DICT|DIRECT
    315 C          32.8372   28.8096   65.5234 C.2      38 THR77       0.5000 BACKBONE|DICT|DIRECT
    316 O          33.0866   30.0102   65.4246 O.2      38 THR77      -0.5000 BACKBONE|DICT|DIRECT
    317 CB         34.9288   27.4163   65.4629 C.3      38 THR77       0.2050 DICT
    318 CG2        35.9942   26.5962   66.2091 C.3      38 THR77      -0.1800 DICT
    319 OG1        34.4382   26.6768   64.3605 O.3      38 THR77      -0.6830 DICT
    320 N          31.7481   28.2203   64.9944 N.am     39 SER78      -0.5000 BACKBONE|DICT|DIRECT
    321 CA         30.6338   28.9242   64.3574 C.3      39 SER78       0.1400 BACKBONE|DICT|DIRECT
    322 C          29.8715   29.8096   65.3569 C.2      39 SER78       0.5000 BACKBONE|DICT|DIRECT
    323 O          29.6453   30.9820   65.0675 O.2      39 SER78      -0.5000 BACKBONE|DICT|DIRECT
    324 CB         29.6775   27.9052   63.7054 C.3      39 SER78       0.1450 DICT
    325 OG         30.1927   27.4636   62.4681 O.3      39 SER78      -0.6830 DICT
    326 N          29.5308   29.2374   66.5259 N.am     40 LYS79      -0.5000 BACKBONE|DICT|DIRECT
    327 CA         28.8826   29.9111   67.6535 C.3      40 LYS79       0.1400 BACKBONE|DICT|DIRECT
    328 C          29.7082   31.0813   68.2214 C.2      40 LYS79       0.5000 BACKBONE|DICT|DIRECT
    329 O          29.1428   32.1469   68.4577 O.2      40 LYS79      -0.5000 BACKBONE|DICT|DIRECT
    330 CB         28.4945   28.8451   68.7103 C.3      40 LYS79      -0.1200 DICT
    331 CG         28.1383   29.3688   70.1163 C.3      40 LYS79      -0.1200 DICT
    332 CD         27.6526   28.2747   71.0838 C.3      40 LYS79      -0.1200 DICT
    333 CE         26.2112   27.7974   70.8447 C.3      40 LYS79       0.1900 DICT
    334 NZ         25.2300   28.8550   71.1463 N.4      40 LYS79      -0.3000 DICT
    335 N          31.0206   30.8682   68.4135 N.am     41 ILE80      -0.5000 BACKBONE|DICT|DIRECT
    336 CA         31.9689   31.8731   68.9031 C.3      41 ILE80       0.1400 BACKBONE|DICT|DIRECT
    337 C          32.1767   33.0324   67.9081 C.2      41 ILE80       0.5000 BACKBONE|DICT|DIRECT
    338 O          32.2524   34.1797   68.3468 O.2      41 ILE80      -0.5000 BACKBONE|DICT|DIRECT
    339 CB         33.3315   31.2223   69.2956 C.3      41 ILE80      -0.0600 DICT
    340 CG1        33.1627   30.3789   70.5822 C.3      41 ILE80      -0.1200 DICT
    341 CG2        34.5189   32.1999   69.4648 C.3      41 ILE80      -0.1800 DICT
    342 CD1        34.2927   29.3669   70.8209 C.3      41 ILE80      -0.1800 DICT
    343 N          32.2097   32.7250   66.5988 N.am     42 LEU81      -0.5000 BACKBONE|DICT|DIRECT
    344 CA         32.2695   33.7182   65.5263 C.3      42 LEU81       0.1400 BACKBONE|DICT|DIRECT
    345 C          30.9958   34.5823   65.4516 C.2      42 LEU81       0.5000 BACKBONE|DICT|DIRECT
    346 O          31.1218   35.7931   65.2876 O.2      42 LEU81      -0.5000 BACKBONE|DICT|DIRECT
    347 CB         32.6111   33.0210   64.1883 C.3      42 LEU81      -0.1200 DICT
    348 CG         32.6900   33.9432   62.9479 C.3      42 LEU81      -0.0600 DICT
    349 CD1        33.6759   35.1123   63.1315 C.3      42 LEU81      -0.1800 DICT
    350 CD2        33.0009   33.1319   61.6784 C.3      42 LEU81      -0.1800 DICT
    351 N          29.8091   33.9685   65.6161 N.am     43 LEU82      -0.5000 BACKBONE|DICT|DIRECT
    352 CA         28.5138   34.6595   65.6527 C.3      43 LEU82       0.1400 BACKBONE|DICT|DIRECT
    353 C          28.3597   35.6085   66.8514 C.2      43 LEU82       0.5000 BACKBONE|DICT|DIRECT
    354 O          27.7817   36.6783   66.6764 O.2      43 LEU82      -0.5000 BACKBONE|DICT|DIRECT
    355 CB         27.3577   33.6371   65.6215 C.3      43 LEU82      -0.1200 DICT
    356 CG         27.1337   32.9914   64.2395 C.3      43 LEU82      -0.0600 DICT
    357 CD1        26.2287   31.7436   64.3437 C.3      43 LEU82      -0.1800 DICT
    358 CD2        26.6268   34.0100   63.1948 C.3      43 LEU82      -0.1800 DICT
    359 N          28.9114   35.2367   68.0194 N.am     44 GLN83      -0.5000 BACKBONE|DICT|DIRECT
    360 CA         28.9891   36.1021   69.1999 C.3      44 GLN83       0.1400 BACKBONE|DICT|DIRECT
    361 C          29.9179   37.3101   68.9845 C.2      44 GLN83       0.5000 BACKBONE|DICT|DIRECT
    362 O          29.5540   38.4220   69.3648 O.2      44 GLN83      -0.5000 BACKBONE|DICT|DIRECT
    363 CB         29.4240   35.2795   70.4283 C.3      44 GLN83      -0.1200 DICT
    364 CG         28.3382   34.3105   70.9283 C.3      44 GLN83      -0.1200 DICT
    365 CD         28.8689   33.4094   72.0413 C.2      44 GLN83       0.5000 DICT
    366 NE2        29.3742   32.2304   71.6783 N.am     44 GLN83      -0.7600 DICT
    367 OE1        28.8295   33.7735   73.2133 O.2      44 GLN83      -0.5000 DICT
    368 N          31.0743   37.0697   68.3422 N.am     45 LYS84      -0.5000 BACKBONE|DICT|DIRECT
    369 CA         32.0685   38.0842   67.9881 C.3      45 LYS84       0.1400 BACKBONE|DICT|DIRECT
    370 C          31.6106   39.0533   66.8831 C.2      45 LYS84       0.5000 BACKBONE|DICT|DIRECT
    371 O          32.0679   40.1949   66.8955 O.2      45 LYS84      -0.5000 BACKBONE|DICT|DIRECT
    372 CB         33.4029   37.3920   67.6380 C.3      45 LYS84      -0.1200 DICT
    373 CG         34.1251   36.8198   68.8715 C.3      45 LYS84      -0.1200 DICT
    374 CD         34.9262   37.8721   69.6536 C.3      45 LYS84      -0.1200 DICT
    375 CE         35.4582   37.3286   70.9876 C.3      45 LYS84       0.1900 DICT
    376 NZ         36.0291   38.4003   71.8206 N.4      45 LYS84      -0.3000 DICT
    377 N          30.6943   38.6168   65.9949 N.am     46 ASN85      -0.5000 BACKBONE|DICT|DIRECT
    378 CA         30.0124   39.4636   65.0059 C.3      46 ASN85       0.1400 BACKBONE|DICT|DIRECT
    379 C          29.1046   40.5173   65.6657 C.2      46 ASN85       0.5000 BACKBONE|DICT|DIRECT
    380 O          29.0356   41.6291   65.1452 O.2      46 ASN85      -0.5000 BACKBONE|DICT|DIRECT
    381 CB         29.1784   38.5998   64.0304 C.3      46 ASN85      -0.1200 DICT
    382 CG         29.9522   38.0160   62.8475 C.2      46 ASN85       0.5000 DICT
    383 ND2        29.9071   36.6956   62.6683 N.am     46 ASN85      -0.7600 DICT
    384 OD1        30.5381   38.7587   62.0645 O.2      46 ASN85      -0.5000 DICT
    385 N          28.4419   40.1736   66.7852 N.am     47 MET86      -0.5000 BACKBONE|DICT|DIRECT
    386 CA         27.6161   41.1176   67.5445 C.3      47 MET86       0.1400 BACKBONE|DICT|DIRECT
    387 C          28.4589   42.0772   68.4060 C.2      47 MET86       0.5000 BACKBONE|DICT|DIRECT
    388 O          28.0326   43.2152   68.5909 O.2      47 MET86      -0.5000 BACKBONE|DICT|DIRECT
    389 CB         26.5578   40.3806   68.3957 C.3      47 MET86      -0.1200 DICT
    390 CG         25.6731   39.3767   67.6301 C.3      47 MET86       0.0475 DICT
    391 SD         24.8502   39.9635   66.1185 S.3      47 MET86      -0.3350 DICT
    392 CE         23.5446   41.0051   66.8196 C.3      47 MET86      -0.0125 DICT
    393 N          29.6350   41.6288   68.8884 N.am     48 GLN87      -0.5000 BACKBONE|DICT|DIRECT
    394 CA         30.5774   42.4452   69.6633 C.3      48 GLN87       0.1400 BACKBONE|DICT|DIRECT
    395 C          31.2787   43.5318   68.8314 C.2      48 GLN87       0.5000 BACKBONE|DICT|DIRECT
    396 O          31.3314   44.6778   69.2797 O.2      48 GLN87      -0.5000 BACKBONE|DICT|DIRECT
    397 CB         31.6071   41.5563   70.3918 C.3      48 GLN87      -0.1200 DICT
    398 CG         31.0103   40.7877   71.5873 C.3      48 GLN87      -0.1200 DICT
    399 CD         32.0574   40.0139   72.3951 C.2      48 GLN87       0.5000 DICT
    400 NE2        31.7786   39.7873   73.6796 N.am     48 GLN87      -0.7600 DICT
    401 OE1        33.0944   39.6070   71.8767 O.2      48 GLN87      -0.5000 DICT
    402 N          31.7764   43.1697   67.6337 N.am     49 ILE88      -0.5000 BACKBONE|DICT|DIRECT
    403 CA         32.3921   44.1150   66.6953 C.3      49 ILE88       0.1400 BACKBONE|DICT|DIRECT
    404 C          31.3621   45.0934   66.0893 C.2      49 ILE88       0.5000 BACKBONE|DICT|DIRECT
    405 O          31.7074   46.2545   65.8813 O.2      49 ILE88      -0.5000 BACKBONE|DICT|DIRECT
    406 CB         33.1801   43.3969   65.5565 C.3      49 ILE88      -0.0600 DICT
    407 CG1        34.0936   44.3658   64.7679 C.3      49 ILE88      -0.1200 DICT
    408 CG2        32.2852   42.5966   64.5886 C.3      49 ILE88      -0.1800 DICT
    409 CD1        35.1956   43.6656   63.9601 C.3      49 ILE88      -0.1800 DICT
    410 N          30.1123   44.6345   65.8841 N.am     50 ALA89      -0.5000 BACKBONE|DICT|DIRECT
    411 CA         28.9944   45.4677   65.4409 C.3      50 ALA89       0.1400 BACKBONE|DICT|DIRECT
    412 C          28.5354   46.4901   66.4941 C.2      50 ALA89       0.5000 BACKBONE|DICT|DIRECT
    413 O          28.0885   47.5650   66.1037 O.2      50 ALA89      -0.5000 BACKBONE|DICT|DIRECT
    414 CB         27.8220   44.5826   65.0001 C.3      50 ALA89      -0.1800 DICT
    415 N          28.6845   46.1661   67.7924 N.am     51 ASN90      -0.5000 BACKBONE|DICT|DIRECT
    416 CA         28.4094   47.0740   68.9114 C.3      51 ASN90       0.1400 BACKBONE|DICT|DIRECT
    417 C          29.4056   48.2506   68.9506 C.2      51 ASN90       0.5000 BACKBONE|DICT|DIRECT
    418 O          28.9811   49.3887   69.1482 O.2      51 ASN90      -0.5000 BACKBONE|DICT|DIRECT
    419 CB         28.4240   46.2934   70.2490 C.3      51 ASN90      -0.1200 DICT
    420 CG         27.5055   46.8991   71.3168 C.2      51 ASN90       0.5000 DICT
    421 ND2        26.4565   46.1726   71.7094 N.am     51 ASN90      -0.7600 DICT
    422 OD1        27.7478   48.0036   71.7964 O.2      51 ASN90      -0.5000 DICT
    423 N          30.6969   47.9559   68.7112 N.am     52 HIS91      -0.5000 BACKBONE|DICT|DIRECT
    424 CA         31.7665   48.9424   68.5480 C.3      52 HIS91       0.1400 BACKBONE|DICT|DIRECT
    425 C          31.5441   49.8460   67.3185 C.2      52 HIS91       0.5000 BACKBONE|DICT|DIRECT
    426 O          31.6204   51.0669   67.4522 O.2      52 HIS91      -0.5000 BACKBONE|DICT|DIRECT
    427 CB         33.1358   48.2197   68.5080 C.3      52 HIS91      -0.0050 DICT
    428 CG         34.2638   49.0082   67.8844 C.2      52 HIS91       0.0150 DICT
    429 CD2        34.8535   48.9058   66.6442 C.2      52 HIS91      -0.0150 DICT
    430 ND1        34.8768   50.0851   68.5032 N.pl3    52 HIS91      -0.5700 DICT
    431 CE1        35.7623   50.5802   67.6343 C.2      52 HIS91       0.2950 DICT
    432 NE2        35.8038   49.9130   66.4890 N.2      52 HIS91      -0.4900 DICT
    433 N          31.2774   49.2297   66.1543 N.am     53 THR92      -0.5000 BACKBONE|DICT|DIRECT
    434 CA         31.0677   49.9218   64.8807 C.3      53 THR92       0.1400 BACKBONE|DICT|DIRECT
    435 C          29.8219   50.8311   64.8867 C.2      53 THR92       0.5000 BACKBONE|DICT|DIRECT
    436 O          29.8736   51.9064   64.2932 O.2      53 THR92      -0.5000 BACKBONE|DICT|DIRECT
    437 CB         30.9487   48.9134   63.7072 C.3      53 THR92       0.2050 DICT
    438 CG2        30.6568   49.5193   62.3235 C.3      53 THR92      -0.1800 DICT
    439 OG1        32.1563   48.1848   63.6033 O.3      53 THR92      -0.6830 DICT
    440 N          28.7564   50.4140   65.5925 N.am     54 LEU93      -0.5000 BACKBONE|DICT|DIRECT
    441 CA         27.5451   51.2043   65.8015 C.3      54 LEU93       0.1400 BACKBONE|DICT|DIRECT
    442 C          27.7795   52.3944   66.7508 C.2      54 LEU93       0.5000 BACKBONE|DICT|DIRECT
    443 O          27.2942   53.4811   66.4473 O.2      54 LEU93      -0.5000 BACKBONE|DICT|DIRECT
    444 CB         26.4075   50.2754   66.2855 C.3      54 LEU93      -0.1200 DICT
    445 CG         25.0164   50.9348   66.4380 C.3      54 LEU93      -0.0600 DICT
    446 CD1        24.5010   51.5196   65.1051 C.3      54 LEU93      -0.1800 DICT
    447 CD2        24.0103   49.9484   67.0683 C.3      54 LEU93      -0.1800 DICT
    448 N          28.5305   52.1835   67.8499 N.am     55 LYS94      -0.5000 BACKBONE|DICT|DIRECT
    449 CA         28.8926   53.2062   68.8402 C.3      55 LYS94       0.1400 BACKBONE|DICT|DIRECT
    450 C          29.6781   54.3766   68.2237 C.2      55 LYS94       0.5000 BACKBONE|DICT|DIRECT
    451 O          29.2095   55.5143   68.2702 O.2      55 LYS94      -0.5000 BACKBONE|DICT|DIRECT
    452 CB         29.6422   52.5424   70.0238 C.3      55 LYS94      -0.1200 DICT
    453 CG         30.2351   53.5175   71.0639 C.3      55 LYS94      -0.1200 DICT
    454 CD         30.9826   52.8022   72.1972 C.3      55 LYS94      -0.1200 DICT
    455 CE         31.6654   53.7923   73.1524 C.3      55 LYS94       0.1900 DICT
    456 NZ         32.4040   53.0931   74.2172 N.4      55 LYS94      -0.3000 DICT
    457 N          30.8529   54.0611   67.6565 N.am     56 TYR95      -0.5000 BACKBONE|DICT|DIRECT
    458 CA         31.7505   55.0337   67.0368 C.3      56 TYR95       0.1400 BACKBONE|DICT|DIRECT
    459 C          31.2280   55.5701   65.6969 C.2      56 TYR95       0.5000 BACKBONE|DICT|DIRECT
    460 O          31.5258   56.7133   65.3668 O.2      56 TYR95      -0.5000 BACKBONE|DICT|DIRECT
    461 CB         33.1573   54.4262   66.8940 C.3      56 TYR95      -0.0050 DICT
    462 CG         33.9400   54.3798   68.1967 C.ar     56 TYR95      -0.1150 DICT
    463 CD1        33.7162   53.3523   69.1369 C.ar     56 TYR95      -0.1150 DICT
    464 CD2        34.8850   55.3874   68.4831 C.ar     56 TYR95      -0.1150 DICT
    465 CE1        34.4166   53.3443   70.3583 C.ar     56 TYR95      -0.1150 DICT
    466 CE2        35.5811   55.3843   69.7056 C.ar     56 TYR95      -0.1150 DICT
    467 CZ         35.3418   54.3661   70.6476 C.ar     56 TYR95       0.1500 DICT
    468 OH         35.9999   54.3735   71.8419 O.3      56 TYR95      -0.5850 DICT
    469 N          30.4331   54.7783   64.9637 N.am     57 GLY96      -0.5000 BACKBONE|DICT|DIRECT
    470 CA         29.8539   55.1997   63.6924 C.3      57 GLY96       0.0800 BACKBONE|DICT|DIRECT
    471 C          28.6614   56.1488   63.8791 C.2      57 GLY96       0.5000 BACKBONE|DICT|DIRECT
    472 O          28.4252   56.9818   63.0063 O.2      57 GLY96      -0.5000 BACKBONE|DICT|DIRECT
    473 N          27.9564   56.0775   65.0230 N.am     58 THR97      -0.5000 BACKBONE|DICT|DIRECT
    474 CA         26.9487   57.0607   65.4329 C.3      58 THR97       0.1400 BACKBONE|DICT|DIRECT
    475 C          27.6035   58.3919   65.8607 C.2      58 THR97       0.5000 BACKBONE|DICT|DIRECT
    476 O          27.0559   59.4470   65.5443 O.2      58 THR97      -0.5000 BACKBONE|DICT|DIRECT
    477 CB         26.0701   56.5249   66.5980 C.3      58 THR97       0.2050 DICT
    478 CG2        25.1117   57.5322   67.2596 C.3      58 THR97      -0.1800 DICT
    479 OG1        25.2844   55.4550   66.1139 O.3      58 THR97      -0.6830 DICT
    480 N          28.7781   58.3242   66.5158 N.am     59 GLN98      -0.5000 BACKBONE|DICT|DIRECT
    481 CA         29.6135   59.4838   66.8415 C.3      59 GLN98       0.1400 BACKBONE|DICT|DIRECT
    482 C          30.2076   60.1775   65.6020 C.2      59 GLN98       0.5000 BACKBONE|DICT|DIRECT
    483 O          30.2425   61.4054   65.5745 O.2      59 GLN98      -0.5000 BACKBONE|DICT|DIRECT
    484 CB         30.7297   59.0771   67.8219 C.3      59 GLN98      -0.1200 DICT
    485 CG         30.2478   58.8188   69.2580 C.3      59 GLN98      -0.1200 DICT
    486 CD         31.3992   58.3352   70.1410 C.2      59 GLN98       0.5000 DICT
    487 NE2        32.0245   59.2512   70.8831 N.am     59 GLN98      -0.7600 DICT
    488 OE1        31.7256   57.1506   70.1491 O.2      59 GLN98      -0.5000 DICT
    489 N          30.6339   59.3882   64.5993 N.am     60 ALA99      -0.5000 BACKBONE|DICT|DIRECT
    490 CA         31.1817   59.8632   63.3262 C.3      60 ALA99       0.1400 BACKBONE|DICT|DIRECT
    491 C          30.1657   60.6364   62.4695 C.2      60 ALA99       0.5000 BACKBONE|DICT|DIRECT
    492 O          30.5558   61.5938   61.8038 O.2      60 ALA99      -0.5000 BACKBONE|DICT|DIRECT
    493 CB         31.7539   58.6779   62.5410 C.3      60 ALA99      -0.1800 DICT
    494 N          28.8861   60.2240   62.5217 N.am     61 ARG100     -0.5000 BACKBONE|DICT|DIRECT
    495 CA         27.7563   60.8744   61.8482 C.3      61 ARG100      0.1400 BACKBONE|DICT|DIRECT
    496 C          27.3831   62.2494   62.4346 C.2      61 ARG100      0.5000 BACKBONE|DICT|DIRECT
    497 O          26.7490   63.0288   61.7244 O.2      61 ARG100     -0.5000 BACKBONE|DICT|DIRECT
    498 CB         26.5495   59.9117   61.8525 C.3      61 ARG100     -0.1200 DICT
    499 CG         26.6871   58.7607   60.8393 C.3      61 ARG100     -0.0500 DICT
    500 CD         25.4943   57.7944   60.8721 C.3      61 ARG100      0.1900 DICT
    501 NE         25.6890   56.6623   59.9557 N.pl3    61 ARG100     -0.7000 DICT
    502 CZ         24.7281   55.8505   59.4816 C.cat    61 ARG100      0.6399 DICT
    503 NH1        23.4491   55.9704   59.8640 N.pl3    61 ARG100     -0.8000 DICT
    504 NH2        25.0563   54.9023   58.5977 N.pl3    61 ARG100     -0.8000 DICT
    505 N          27.7911   62.5393   63.6831 N.am     62 LYS101     -0.5000 BACKBONE|DICT|DIRECT
    506 CA         27.5815   63.8355   64.3372 C.3      62 LYS101      0.1400 BACKBONE|DICT|DIRECT
    507 C          28.5843   64.9120   63.8807 C.2      62 LYS101      0.5000 BACKBONE|DICT|DIRECT
    508 O          28.2560   66.0937   63.9815 O.2      62 LYS101     -0.5000 BACKBONE|DICT|DIRECT
    509 CB         27.6047   63.6555   65.8670 C.3      62 LYS101     -0.1200 DICT
    510 CG         26.4319   62.8047   66.3829 C.3      62 LYS101     -0.1200 DICT
    511 CD         26.5832   62.4081   67.8562 C.3      62 LYS101     -0.1200 DICT
    512 CE         25.4672   61.4601   68.3126 C.3      62 LYS101      0.1900 DICT
    513 NZ         25.6889   60.9941   69.6914 N.4      62 LYS101     -0.3000 DICT
    514 N          29.7541   64.5018   63.3548 N.am     63 PHE102     -0.5000 BACKBONE|DICT|DIRECT
    515 CA         30.6926   65.3917   62.6697 C.3      63 PHE102      0.1400 BACKBONE|DICT|DIRECT
    516 C          30.1790   65.7096   61.2603 C.2      63 PHE102      0.5000 BACKBONE|DICT|DIRECT
    517 O          29.9493   64.7809   60.4816 O.2      63 PHE102     -0.5000 BACKBONE|DICT|DIRECT
    518 CB         32.0901   64.7433   62.5646 C.3      63 PHE102     -0.0050 DICT
    519 CG         32.8361   64.5834   63.8741 C.ar     63 PHE102     -0.1150 DICT
    520 CD1        32.6936   63.4032   64.6302 C.ar     63 PHE102     -0.1150 DICT
    521 CD2        33.5532   65.6662   64.4232 C.ar     63 PHE102     -0.1150 DICT
    522 CE1        33.3088   63.2881   65.8688 C.ar     63 PHE102     -0.1150 DICT
    523 CE2        34.1550   65.5363   65.6668 C.ar     63 PHE102     -0.1150 DICT
    524 CZ         34.0406   64.3506   66.3828 C.ar     63 PHE102     -0.1150 DICT
    525 N          30.0677   67.0105   60.9441 N.am     64 ASP103     -0.5000 BACKBONE|DICT|DIRECT
    526 CA         29.8677   67.4897   59.5784 C.3      64 ASP103      0.1400 BACKBONE|DICT|DIRECT
    527 C          31.2497   67.4937   58.9043 C.2      64 ASP103      0.5000 BACKBONE|DICT|DIRECT
    528 O          32.0297   68.4220   59.1133 O.2      64 ASP103     -0.5000 BACKBONE|DICT|DIRECT
    529 CB         29.1639   68.8711   59.5372 C.3      64 ASP103     -0.2200 DICT
    530 CG         28.8205   69.3870   58.1273 C.2      64 ASP103      0.7000 DICT
    531 OD1        28.9818   68.6225   57.1498 O.co2    64 ASP103     -0.8000 DICT
    532 OD2        28.3782   70.5537   58.0491 O.co2    64 ASP103     -0.8000 DICT
    533 N          31.5155   66.4297   58.1288 N.am     65 VAL104     -0.5000 BACKBONE|DICT|DIRECT
    534 CA         32.7692   66.1614   57.4175 C.3      65 VAL104      0.1400 BACKBONE|DICT|DIRECT
    535 C          33.1900   67.2823   56.4417 C.2      65 VAL104      0.5000 BACKBONE|DICT|DIRECT
    536 O          34.3855   67.4469   56.2123 O.2      65 VAL104     -0.5000 BACKBONE|DICT|DIRECT
    537 CB         32.6732   64.7910   56.6747 C.3      65 VAL104     -0.0600 DICT
    538 CG1        33.7414   64.4990   55.6001 C.3      65 VAL104     -0.1800 DICT
    539 CG2        32.6788   63.6355   57.6914 C.3      65 VAL104     -0.1800 DICT
    540 N          32.2226   68.0677   55.9377 N.am     66 ASN105     -0.5000 BACKBONE|DICT|DIRECT
    541 CA         32.4437   69.2402   55.0834 C.3      66 ASN105      0.1400 BACKBONE|DICT|DIRECT
    542 C          33.2331   70.3662   55.7816 C.2      66 ASN105      0.5000 BACKBONE|DICT|DIRECT
    543 O          33.9959   71.0533   55.1035 O.2      66 ASN105     -0.5000 BACKBONE|DICT|DIRECT
    544 CB         31.0867   69.7795   54.5798 C.3      66 ASN105     -0.1200 DICT
    545 CG         30.3052   68.7579   53.7477 C.2      66 ASN105      0.5000 DICT
    546 ND2        29.1819   68.2717   54.2782 N.am     66 ASN105     -0.7600 DICT
    547 OD1        30.7129   68.4118   52.6414 O.2      66 ASN105     -0.5000 DICT
    548 N          33.0575   70.5156   57.1073 N.am     67 GLN106     -0.5000 BACKBONE|DICT|DIRECT
    549 CA         33.7195   71.5349   57.9294 C.3      67 GLN106      0.1400 BACKBONE|DICT|DIRECT
    550 C          35.1487   71.1393   58.3477 C.2      67 GLN106      0.5000 BACKBONE|DICT|DIRECT
    551 O          35.9191   72.0282   58.7098 O.2      67 GLN106     -0.5000 BACKBONE|DICT|DIRECT
    552 CB         32.8780   71.8076   59.2007 C.3      67 GLN106     -0.1200 DICT
    553 CG         31.3837   72.1186   58.9762 C.3      67 GLN106     -0.1200 DICT
    554 CD         31.0956   73.2386   57.9736 C.2      67 GLN106      0.5000 DICT
    555 NE2        30.0487   73.0620   57.1651 N.am     67 GLN106     -0.7600 DICT
    556 OE1        31.7830   74.2572   57.9470 O.2      67 GLN106     -0.5000 DICT
    557 N          35.4693   69.8320   58.3166 N.am     68 LEU107     -0.5000 BACKBONE|DICT|DIRECT
    558 CA         36.7475   69.2730   58.7642 C.3      68 LEU107      0.1400 BACKBONE|DICT|DIRECT
    559 C          37.8781   69.6373   57.7875 C.2      68 LEU107      0.5000 BACKBONE|DICT|DIRECT
    560 O          37.7446   69.4205   56.5807 O.2      68 LEU107     -0.5000 BACKBONE|DICT|DIRECT
    561 CB         36.6189   67.7448   58.9657 C.3      68 LEU107     -0.1200 DICT
    562 CG         36.2031   67.3061   60.3900 C.3      68 LEU107     -0.0600 DICT
    563 CD1        34.9328   67.9804   60.9471 C.3      68 LEU107     -0.1800 DICT
    564 CD2        36.0646   65.7801   60.4490 C.3      68 LEU107     -0.1800 DICT
    565 N          38.9498   70.2117   58.3546 N.am     69 GLN108     -0.5000 BACKBONE|DICT|DIRECT
    566 CA         40.0247   70.8913   57.6365 C.3      69 GLN108      0.1400 BACKBONE|DICT|DIRECT
    567 C          41.1418   69.9158   57.2311 C.2      69 GLN108      0.5000 BACKBONE|DICT|DIRECT
    568 O          41.5505   69.9321   56.0696 O.2      69 GLN108     -0.5000 BACKBONE|DICT|DIRECT
    569 CB         40.5647   72.0294   58.5411 C.3      69 GLN108     -0.1200 DICT
    570 CG         40.9481   73.3185   57.7893 C.3      69 GLN108     -0.1200 DICT
    571 CD         39.7300   74.1886   57.4494 C.2      69 GLN108      0.5000 DICT
    572 NE2        39.8036   75.4857   57.7534 N.am     69 GLN108     -0.7600 DICT
    573 OE1        38.7380   73.7093   56.9054 O.2      69 GLN108     -0.5000 DICT
    574 N          41.6019   69.0801   58.1823 N.am     70 ASN109     -0.5000 BACKBONE|DICT|DIRECT
    575 CA         42.5970   68.0247   57.9689 C.3      70 ASN109      0.1400 BACKBONE|DICT|DIRECT
    576 C          41.9706   66.9323   57.0735 C.2      70 ASN109      0.5000 BACKBONE|DICT|DIRECT
    577 O          41.0151   66.2860   57.4982 O.2      70 ASN109     -0.5000 BACKBONE|DICT|DIRECT
    578 CB         43.1444   67.5097   59.3385 C.3      70 ASN109     -0.1200 DICT
    579 CG         44.1405   66.3326   59.2598 C.2      70 ASN109      0.5000 DICT
    580 ND2        45.2959   66.4227   59.9434 N.am     70 ASN109     -0.3669 DICT
    581 OD1        43.8261   65.3112   58.6545 O.2      70 ASN109     -0.5000 DICT
    582 N          42.5474   66.7435   55.8744 N.am     71 THR110     -0.5000 BACKBONE|DICT|DIRECT
    583 CA         42.0664   65.8166   54.8450 C.3      71 THR110      0.1400 BACKBONE|DICT|DIRECT
    584 C          42.1739   64.3192   55.2179 C.2      71 THR110      0.5000 BACKBONE|DICT|DIRECT
    585 O          41.3535   63.5411   54.7350 O.2      71 THR110     -0.5000 BACKBONE|DICT|DIRECT
    586 CB         42.7850   66.0428   53.4840 C.3      71 THR110      0.2050 DICT
    587 CG2        42.7974   67.5125   53.0337 C.3      71 THR110     -0.1800 DICT
    588 OG1        44.1065   65.5298   53.4440 O.3      71 THR110     -0.6830 DICT
    589 N          43.1405   63.9454   56.0748 N.am     72 THR111     -0.5000 BACKBONE|DICT|DIRECT
    590 CA         43.3342   62.5763   56.5631 C.3      72 THR111      0.1400 BACKBONE|DICT|DIRECT
    591 C          42.2807   62.1840   57.6213 C.2      72 THR111      0.5000 BACKBONE|DICT|DIRECT
    592 O          41.7362   61.0855   57.5423 O.2      72 THR111     -0.5000 BACKBONE|DICT|DIRECT
    593 CB         44.7530   62.3863   57.1699 C.3      72 THR111      0.2050 DICT
    594 CG2        45.0667   60.9866   57.7274 C.3      72 THR111     -0.1800 DICT
    595 OG1        45.7214   62.6913   56.1849 O.3      72 THR111     -0.6830 DICT
    596 N          41.9861   63.1019   58.5576 N.am     73 ILE112     -0.5000 BACKBONE|DICT|DIRECT
    597 CA         40.9630   62.9713   59.6003 C.3      73 ILE112      0.1400 BACKBONE|DICT|DIRECT
    598 C          39.5323   62.9965   59.0245 C.2      73 ILE112      0.5000 BACKBONE|DICT|DIRECT
    599 O          38.7060   62.1819   59.4335 O.2      73 ILE112     -0.5000 BACKBONE|DICT|DIRECT
    600 CB         41.1429   64.0818   60.6830 C.3      73 ILE112     -0.0600 DICT
    601 CG1        42.3970   63.7783   61.5358 C.3      73 ILE112     -0.1200 DICT
    602 CG2        39.9204   64.3476   61.5916 C.3      73 ILE112     -0.1800 DICT
    603 CD1        42.8510   64.9411   62.4257 C.3      73 ILE112     -0.1800 DICT
    604 N          39.3005   63.8975   58.0540 N.am     74 LYS113     -0.5000 BACKBONE|DICT|DIRECT
    605 CA         38.0941   64.0279   57.2311 C.3      74 LYS113      0.1400 BACKBONE|DICT|DIRECT
    606 C          37.7452   62.7205   56.4932 C.2      74 LYS113      0.5000 BACKBONE|DICT|DIRECT
    607 O          36.5888   62.3020   56.5164 O.2      74 LYS113     -0.5000 BACKBONE|DICT|DIRECT
    608 CB         38.3513   65.1990   56.2557 C.3      74 LYS113     -0.1200 DICT
    609 CG         37.2460   65.5672   55.2557 C.3      74 LYS113     -0.1200 DICT
    610 CD         37.7723   66.5416   54.1868 C.3      74 LYS113     -0.1200 DICT
    611 CE         36.6816   67.1628   53.3020 C.3      74 LYS113      0.1900 DICT
    612 NZ         35.9654   68.2439   54.0003 N.4      74 LYS113     -0.3000 DICT
    613 N          38.7717   62.0975   55.8892 N.am     75 ARG114     -0.5000 BACKBONE|DICT|DIRECT
    614 CA         38.7057   60.8319   55.1613 C.3      75 ARG114      0.1400 BACKBONE|DICT|DIRECT
    615 C          38.4226   59.6196   56.0666 C.2      75 ARG114      0.5000 BACKBONE|DICT|DIRECT
    616 O          37.6129   58.7758   55.6804 O.2      75 ARG114     -0.5000 BACKBONE|DICT|DIRECT
    617 CB         40.0094   60.6910   54.3487 C.3      75 ARG114     -0.1200 DICT
    618 CG         40.1940   59.3780   53.5750 C.3      75 ARG114     -0.0500 DICT
    619 CD         41.5118   59.3800   52.7914 C.3      75 ARG114      0.1900 DICT
    620 NE         41.6118   58.2252   51.8981 N.pl3    75 ARG114     -0.7000 DICT
    621 CZ         40.9956   58.0789   50.7178 C.cat    75 ARG114      0.6399 DICT
    622 NH1        40.2300   59.0482   50.2023 N.pl3    75 ARG114     -0.8000 DICT
    623 NH2        41.1392   56.9298   50.0520 N.pl3    75 ARG114     -0.8000 DICT
    624 N          39.0684   59.5618   57.2476 N.am     76 ILE115     -0.5000 BACKBONE|DICT|DIRECT
    625 CA         38.8494   58.5135   58.2503 C.3      76 ILE115      0.1400 BACKBONE|DICT|DIRECT
    626 C          37.4149   58.5462   58.8028 C.2      76 ILE115      0.5000 BACKBONE|DICT|DIRECT
    627 O          36.7541   57.5127   58.7787 O.2      76 ILE115     -0.5000 BACKBONE|DICT|DIRECT
    628 CB         39.8656   58.5779   59.4333 C.3      76 ILE115     -0.0600 DICT
    629 CG1        41.2850   58.1926   58.9610 C.3      76 ILE115     -0.1200 DICT
    630 CG2        39.4908   57.7172   60.6674 C.3      76 ILE115     -0.1800 DICT
    631 CD1        42.3966   58.6726   59.9057 C.3      76 ILE115     -0.1800 DICT
    632 N          36.9533   59.7255   59.2539 N.am     77 ILE116     -0.5000 BACKBONE|DICT|DIRECT
    633 CA         35.6189   59.9213   59.8281 C.3      77 ILE116      0.1400 BACKBONE|DICT|DIRECT
    634 C          34.4778   59.6150   58.8404 C.2      77 ILE116      0.5000 BACKBONE|DICT|DIRECT
    635 O          33.4945   59.0076   59.2566 O.2      77 ILE116     -0.5000 BACKBONE|DICT|DIRECT
    636 CB         35.4655   61.3392   60.4592 C.3      77 ILE116     -0.0600 DICT
    637 CG1        36.3095   61.3921   61.7523 C.3      77 ILE116     -0.1200 DICT
    638 CG2        34.0153   61.7911   60.7627 C.3      77 ILE116     -0.1800 DICT
    639 CD1        36.5708   62.7935   62.3063 C.3      77 ILE116     -0.1800 DICT
    640 N          34.6584   59.9605   57.5531 N.am     78 LYS117     -0.5000 BACKBONE|DICT|DIRECT
    641 CA         33.7202   59.6385   56.4742 C.3      78 LYS117      0.1400 BACKBONE|DICT|DIRECT
    642 C          33.5751   58.1227   56.2260 C.2      78 LYS117      0.5000 BACKBONE|DICT|DIRECT
    643 O          32.4746   57.6761   55.9031 O.2      78 LYS117     -0.5000 BACKBONE|DICT|DIRECT
    644 CB         34.1338   60.4117   55.2017 C.3      78 LYS117     -0.1200 DICT
    645 CG         33.0691   60.4609   54.0869 C.3      78 LYS117     -0.1200 DICT
    646 CD         33.1595   59.3271   53.0459 C.3      78 LYS117     -0.1200 DICT
    647 CE         31.9442   59.2677   52.1079 C.3      78 LYS117      0.1900 DICT
    648 NZ         30.7124   58.9036   52.8318 N.4      78 LYS117     -0.3000 DICT
    649 N          34.6689   57.3615   56.4073 N.am     79 LYS118     -0.5000 BACKBONE|DICT|DIRECT
    650 CA         34.6888   55.9004   56.3068 C.3      79 LYS118      0.1400 BACKBONE|DICT|DIRECT
    651 C          34.0297   55.2117   57.5204 C.2      79 LYS118      0.5000 BACKBONE|DICT|DIRECT
    652 O          33.4332   54.1511   57.3450 O.2      79 LYS118     -0.5000 BACKBONE|DICT|DIRECT
    653 CB         36.1454   55.4377   56.0758 C.3      79 LYS118     -0.1200 DICT
    654 CG         36.3203   53.9324   55.7951 C.3      79 LYS118     -0.1200 DICT
    655 CD         37.7681   53.5872   55.4088 C.3      79 LYS118     -0.1200 DICT
    656 CE         37.9761   52.1275   54.9681 C.3      79 LYS118      0.1900 DICT
    657 NZ         37.8505   51.1826   56.0912 N.4      79 LYS118     -0.3000 DICT
    658 N          34.1240   55.8280   58.7128 N.am     80 VAL119     -0.5000 BACKBONE|DICT|DIRECT
    659 CA         33.5341   55.3231   59.9581 C.3      80 VAL119      0.1400 BACKBONE|DICT|DIRECT
    660 C          32.0151   55.6061   60.0627 C.2      80 VAL119      0.5000 BACKBONE|DICT|DIRECT
    661 O          31.3218   54.8544   60.7476 O.2      80 VAL119     -0.5000 BACKBONE|DICT|DIRECT
    662 CB         34.2946   55.8732   61.2031 C.3      80 VAL119     -0.0600 DICT
    663 CG1        33.6950   55.4783   62.5682 C.3      80 VAL119     -0.1800 DICT
    664 CG2        35.7574   55.4009   61.1867 C.3      80 VAL119     -0.1800 DICT
    665 N          31.5066   56.6149   59.3248 N.am     81 GLN120     -0.5000 BACKBONE|DICT|DIRECT
    666 CA         30.0714   56.8682   59.1183 C.3      81 GLN120      0.1400 BACKBONE|DICT|DIRECT
    667 C          29.3178   55.6979   58.4554 C.2      81 GLN120      0.5000 BACKBONE|DICT|DIRECT
    668 O          28.1399   55.5006   58.7553 O.2      81 GLN120     -0.5000 BACKBONE|DICT|DIRECT
    669 CB         29.8693   58.1528   58.2860 C.3      81 GLN120     -0.1200 DICT
    670 CG         30.1222   59.4479   59.0729 C.3      81 GLN120     -0.1200 DICT
    671 CD         30.0243   60.7196   58.2249 C.2      81 GLN120      0.5000 DICT
    672 NE2        29.9469   61.8731   58.8892 N.am     81 GLN120     -0.7600 DICT
    673 OE1        30.0323   60.6760   56.9958 O.2      81 GLN120     -0.5000 DICT
    674 N          30.0179   54.9397   57.5934 N.am     82 ASP121     -0.5000 BACKBONE|DICT|DIRECT
    675 CA         29.5595   53.6815   57.0106 C.3      82 ASP121      0.1400 BACKBONE|DICT|DIRECT
    676 C          29.6917   52.5878   58.0877 C.2      82 ASP121      0.5000 BACKBONE|DICT|DIRECT
    677 O          30.8082   52.2579   58.4899 O.2      82 ASP121     -0.5000 BACKBONE|DICT|DIRECT
    678 CB         30.3615   53.3629   55.7226 C.3      82 ASP121     -0.2200 DICT
    679 CG         29.8711   52.1680   54.8937 C.2      82 ASP121      0.7000 DICT
    680 OD1        28.9623   51.4436   55.3537 O.co2    82 ASP121     -0.8000 DICT
    681 OD2        30.4344   51.9986   53.7921 O.co2    82 ASP121     -0.8000 DICT
    682 N          28.5387   52.0734   58.5430 N.am     83 LEU122     -0.5000 BACKBONE|DICT|DIRECT
    683 CA         28.4433   51.0573   59.5922 C.3      83 LEU122      0.1400 BACKBONE|DICT|DIRECT
    684 C          28.5757   49.6234   59.0479 C.2      83 LEU122      0.5000 BACKBONE|DICT|DIRECT
    685 O          28.6768   48.6999   59.8545 O.2      83 LEU122     -0.5000 BACKBONE|DICT|DIRECT
    686 CB         27.0928   51.1906   60.3405 C.3      83 LEU122     -0.1200 DICT
    687 CG         26.6941   52.6031   60.8162 C.3      83 LEU122     -0.0600 DICT
    688 CD1        25.2881   52.5979   61.4472 C.3      83 LEU122     -0.1800 DICT
    689 CD2        27.7383   53.2208   61.7557 C.3      83 LEU122     -0.1800 DICT
    690 N          28.5283   49.4467   57.7131 N.am     84 GLU123     -0.5000 BACKBONE|DICT|DIRECT
    691 CA         28.4687   48.1584   57.0143 C.3      84 GLU123      0.1400 BACKBONE|DICT|DIRECT
    692 C          27.2055   47.3746   57.4366 C.2      84 GLU123      0.5000 BACKBONE|DICT|DIRECT
    693 O          26.1116   47.9380   57.3853 O.2      84 GLU123     -0.5000 BACKBONE|DICT|DIRECT
    694 CB         29.7995   47.3690   57.1846 C.3      84 GLU123     -0.1200 DICT
    695 CG         31.0811   48.0993   56.7217 C.3      84 GLU123     -0.2200 DICT
    696 CD         31.2620   48.2212   55.2035 C.2      84 GLU123      0.7000 DICT
    697 OE1        32.4091   48.5245   54.8103 O.co2    84 GLU123     -0.8000 DICT
    698 OE2        30.2868   47.9777   54.4590 O.co2    84 GLU123     -0.8000 DICT
    699 N          27.3672   46.1130   57.8697 N.am     85 ARG124     -0.5000 BACKBONE|DICT|DIRECT
    700 CA         26.2885   45.2660   58.3816 C.3      85 ARG124      0.1400 BACKBONE|DICT|DIRECT
    701 C          25.6948   45.7392   59.7225 C.2      85 ARG124      0.5000 BACKBONE|DICT|DIRECT
    702 O          24.5384   45.4191   59.9832 O.2      85 ARG124     -0.5000 BACKBONE|DICT|DIRECT
    703 CB         26.7754   43.8068   58.4643 C.3      85 ARG124     -0.1200 DICT
    704 CG         27.8585   43.5216   59.5260 C.3      85 ARG124     -0.0500 DICT
    705 CD         28.2903   42.0497   59.5569 C.3      85 ARG124      0.1900 DICT
    706 NE         29.1057   41.6812   58.3914 N.pl3    85 ARG124     -0.7000 DICT
    707 CZ         29.5012   40.4339   58.0848 C.cat    85 ARG124      0.6399 DICT
    708 NH1        29.1610   39.3862   58.8499 N.pl3    85 ARG124     -0.8000 DICT
    709 NH2        30.2551   40.2357   56.9960 N.pl3    85 ARG124     -0.8000 DICT
    710 N          26.4561   46.5043   60.5305 N.am     86 ALA125     -0.5000 BACKBONE|DICT|DIRECT
    711 CA         26.0036   47.0642   61.8119 C.3      86 ALA125      0.1400 BACKBONE|DICT|DIRECT
    712 C          24.9383   48.1734   61.6791 C.2      86 ALA125      0.5000 BACKBONE|DICT|DIRECT
    713 O          24.3896   48.5941   62.6971 O.2      86 ALA125     -0.5000 BACKBONE|DICT|DIRECT
    714 CB         27.2163   47.5490   62.6219 C.3      86 ALA125     -0.1800 DICT
    715 N          24.6414   48.5939   60.4355 N.am     87 ALA126     -0.5000 BACKBONE|DICT|DIRECT
    716 CA         23.5204   49.4569   60.0690 C.3      87 ALA126      0.1400 BACKBONE|DICT|DIRECT
    717 C          22.1513   48.7734   60.2420 C.2      87 ALA126      0.5000 BACKBONE|DICT|DIRECT
    718 O          21.1736   49.4725   60.5049 O.2      87 ALA126     -0.5000 BACKBONE|DICT|DIRECT
    719 CB         23.7060   49.9029   58.6111 C.3      87 ALA126     -0.1800 DICT
    720 N          22.1086   47.4338   60.1036 N.am     88 LEU127     -0.5000 BACKBONE|DICT|DIRECT
    721 CA         20.9221   46.5985   60.3053 C.3      88 LEU127      0.1400 BACKBONE|DICT|DIRECT
    722 C          20.4741   46.6167   61.7838 C.2      88 LEU127      0.5000 BACKBONE|DICT|DIRECT
    723 O          21.3403   46.5297   62.6577 O.2      88 LEU127     -0.5000 BACKBONE|DICT|DIRECT
    724 CB         21.2588   45.1367   59.9180 C.3      88 LEU127     -0.1200 DICT
    725 CG         21.4688   44.8927   58.4089 C.3      88 LEU127     -0.0600 DICT
    726 CD1        22.0571   43.4930   58.1395 C.3      88 LEU127     -0.1800 DICT
    727 CD2        20.1802   45.1312   57.5989 C.3      88 LEU127     -0.1800 DICT
    728 N          19.1422   46.6380   62.0433 N.am     89 PRO128     -0.1400 BACKBONE|DICT|DIRECT
    729 CA         18.5701   46.2549   63.3551 C.3      89 PRO128      0.0100 BACKBONE|DICT|DIRECT
    730 C          19.0425   44.8706   63.8397 C.2      89 PRO128      0.5000 BACKBONE|DICT|DIRECT
    731 O          19.3044   44.0073   63.0047 O.2      89 PRO128     -0.5000 BACKBONE|DICT|DIRECT
    732 CB         17.0502   46.2681   63.1110 C.3      89 PRO128     -0.1200 DICT
    733 CG         16.8514   47.1992   61.9293 C.3      89 PRO128     -0.1200 DICT
    734 CD         18.0820   46.9316   61.0777 C.3      89 PRO128     -0.0500 DICT
    735 N          19.1683   44.7021   65.1673 N.am     90 ALA129     -0.5000 BACKBONE|DICT|DIRECT
    736 CA         19.7610   43.5329   65.8342 C.3      90 ALA129      0.1400 BACKBONE|DICT|DIRECT
    737 C          19.2463   42.1487   65.3856 C.2      90 ALA129      0.5000 BACKBONE|DICT|DIRECT
    738 O          20.0452   41.2145   65.3400 O.2      90 ALA129     -0.5000 BACKBONE|DICT|DIRECT
    739 CB         19.6102   43.6948   67.3538 C.3      90 ALA129     -0.1800 DICT
    740 N          17.9532   42.0547   65.0262 N.am     91 GLN130     -0.5000 BACKBONE|DICT|DIRECT
    741 CA         17.3186   40.8589   64.4658 C.3      91 GLN130      0.1400 BACKBONE|DICT|DIRECT
    742 C          17.8252   40.5253   63.0483 C.2      91 GLN130      0.5000 BACKBONE|DICT|DIRECT
    743 O          18.2548   39.3952   62.8181 O.2      91 GLN130     -0.5000 BACKBONE|DICT|DIRECT
    744 CB         15.7844   41.0231   64.5444 C.3      91 GLN130     -0.1200 DICT
    745 CG         14.9669   39.8856   63.8947 C.3      91 GLN130     -0.1200 DICT
    746 CD         13.4568   40.0809   64.0536 C.2      91 GLN130      0.5000 DICT
    747 NE2        12.6938   39.7743   63.0028 N.am     91 GLN130     -0.7600 DICT
    748 OE1        12.9767   40.4762   65.1138 O.2      91 GLN130     -0.5000 DICT
    749 N          17.7877   41.5173   62.1401 N.am     92 GLU131     -0.5000 BACKBONE|DICT|DIRECT
    750 CA         18.3040   41.4226   60.7709 C.3      92 GLU131      0.1400 BACKBONE|DICT|DIRECT
    751 C          19.8258   41.2159   60.7038 C.2      92 GLU131      0.5000 BACKBONE|DICT|DIRECT
    752 O          20.2846   40.5254   59.7978 O.2      92 GLU131     -0.5000 BACKBONE|DICT|DIRECT
    753 CB         17.9108   42.6630   59.9370 C.3      92 GLU131     -0.1200 DICT
    754 CG         16.4147   42.7574   59.5743 C.3      92 GLU131     -0.2200 DICT
    755 CD         15.6044   43.6269   60.5351 C.2      92 GLU131      0.7000 DICT
    756 OE1        15.4144   43.1950   61.6925 O.co2    92 GLU131     -0.8000 DICT
    757 OE2        15.1949   44.7212   60.0896 O.co2    92 GLU131     -0.8000 DICT
    758 N          20.5683   41.7956   61.6625 N.am     93 LEU132     -0.5000 BACKBONE|DICT|DIRECT
    759 CA         22.0106   41.6333   61.8305 C.3      93 LEU132      0.1400 BACKBONE|DICT|DIRECT
    760 C          22.3776   40.1925   62.2131 C.2      93 LEU132      0.5000 BACKBONE|DICT|DIRECT
    761 O          23.2064   39.5962   61.5296 O.2      93 LEU132     -0.5000 BACKBONE|DICT|DIRECT
    762 CB         22.5231   42.6722   62.8546 C.3      93 LEU132     -0.1200 DICT
    763 CG         24.0360   42.6304   63.1787 C.3      93 LEU132     -0.0600 DICT
    764 CD1        24.9308   42.8063   61.9331 C.3      93 LEU132     -0.1800 DICT
    765 CD2        24.3770   43.6413   64.2909 C.3      93 LEU132     -0.1800 DICT
    766 N          21.7161   39.6565   63.2556 N.am     94 GLU133     -0.5000 BACKBONE|DICT|DIRECT
    767 CA         21.8213   38.2694   63.7207 C.3      94 GLU133      0.1400 BACKBONE|DICT|DIRECT
    768 C          21.5387   37.2431   62.6091 C.2      94 GLU133      0.5000 BACKBONE|DICT|DIRECT
    769 O          22.3243   36.3099   62.4353 O.2      94 GLU133     -0.5000 BACKBONE|DICT|DIRECT
    770 CB         20.8904   38.0851   64.9420 C.3      94 GLU133     -0.1200 DICT
    771 CG         20.7539   36.6425   65.4789 C.3      94 GLU133     -0.2200 DICT
    772 CD         19.7563   36.5415   66.6348 C.2      94 GLU133      0.7000 DICT
    773 OE1        18.9185   35.6146   66.5810 O.co2    94 GLU133     -0.8000 DICT
    774 OE2        19.8486   37.3836   67.5549 O.co2    94 GLU133     -0.8000 DICT
    775 N          20.4447   37.4733   61.8613 N.am     95 GLU134     -0.5000 BACKBONE|DICT|DIRECT
    776 CA         20.0427   36.6771   60.7067 C.3      95 GLU134      0.1400 BACKBONE|DICT|DIRECT
    777 C          21.0727   36.7347   59.5680 C.2      95 GLU134      0.5000 BACKBONE|DICT|DIRECT
    778 O          21.4511   35.6793   59.0723 O.2      95 GLU134     -0.5000 BACKBONE|DICT|DIRECT
    779 CB         18.6288   37.0934   60.2524 C.3      95 GLU134     -0.1200 DICT
    780 CG         18.0922   36.2913   59.0467 C.3      95 GLU134     -0.2200 DICT
    781 CD         16.6537   36.6475   58.6741 C.2      95 GLU134      0.7000 DICT
    782 OE1        16.2871   37.8360   58.8097 O.co2    95 GLU134     -0.8000 DICT
    783 OE2        15.9450   35.7196   58.2274 O.co2    95 GLU134     -0.8000 DICT
    784 N          21.5300   37.9453   59.2034 N.am     96 TYR135     -0.5000 BACKBONE|DICT|DIRECT
    785 CA         22.5128   38.1816   58.1436 C.3      96 TYR135      0.1400 BACKBONE|DICT|DIRECT
    786 C          23.8800   37.5247   58.4075 C.2      96 TYR135      0.5000 BACKBONE|DICT|DIRECT
    787 O          24.4421   36.9411   57.4824 O.2      96 TYR135     -0.5000 BACKBONE|DICT|DIRECT
    788 CB         22.6345   39.6956   57.8727 C.3      96 TYR135     -0.0050 DICT
    789 CG         23.6192   40.0764   56.7814 C.ar     96 TYR135     -0.1150 DICT
    790 CD1        23.3767   39.6821   55.4493 C.ar     96 TYR135     -0.1150 DICT
    791 CD2        24.7908   40.7953   57.0958 C.ar     96 TYR135     -0.1150 DICT
    792 CE1        24.3017   39.9985   54.4385 C.ar     96 TYR135     -0.1150 DICT
    793 CE2        25.7181   41.1083   56.0831 C.ar     96 TYR135     -0.1150 DICT
    794 CZ         25.4781   40.7030   54.7558 C.ar     96 TYR135      0.1500 DICT
    795 OH         26.3935   40.9742   53.7820 O.3      96 TYR135     -0.5850 DICT
    796 N          24.3611   37.5883   59.6622 N.am     97 ASN136     -0.5000 BACKBONE|DICT|DIRECT
    797 CA         25.5880   36.9235   60.1165 C.3      97 ASN136      0.1400 BACKBONE|DICT|DIRECT
    798 C          25.4952   35.3947   60.0030 C.2      97 ASN136      0.5000 BACKBONE|DICT|DIRECT
    799 O          26.4669   34.7799   59.5668 O.2      97 ASN136     -0.5000 BACKBONE|DICT|DIRECT
    800 CB         25.9110   37.3251   61.5740 C.3      97 ASN136     -0.1200 DICT
    801 CG         26.3075   38.7917   61.7520 C.2      97 ASN136      0.5000 DICT
    802 ND2        25.9237   39.3871   62.8819 N.am     97 ASN136     -0.7600 DICT
    803 OD1        26.9836   39.3721   60.9064 O.2      97 ASN136     -0.5000 DICT
    804 N          24.3305   34.8204   60.3575 N.am     98 LYS137     -0.5000 BACKBONE|DICT|DIRECT
    805 CA         24.0485   33.3948   60.2022 C.3      98 LYS137      0.1400 BACKBONE|DICT|DIRECT
    806 C          23.9153   32.9681   58.7302 C.2      98 LYS137      0.5000 BACKBONE|DICT|DIRECT
    807 O          24.4936   31.9492   58.3715 O.2      98 LYS137     -0.5000 BACKBONE|DICT|DIRECT
    808 CB         22.8406   32.9801   61.0719 C.3      98 LYS137     -0.1200 DICT
    809 CG         22.4169   31.5151   60.8549 C.3      98 LYS137     -0.1200 DICT
    810 CD         21.4746   30.9572   61.9282 C.3      98 LYS137     -0.1200 DICT
    811 CE         20.9394   29.5571   61.5788 C.3      98 LYS137      0.1900 DICT
    812 NZ         22.0215   28.5901   61.3148 N.4      98 LYS137     -0.3000 DICT
    813 N          23.1964   33.7505   57.9074 N.am     99 ILE138     -0.5000 BACKBONE|DICT|DIRECT
    814 CA         23.0100   33.5240   56.4691 C.3      99 ILE138      0.1400 BACKBONE|DICT|DIRECT
    815 C          24.3442   33.4429   55.6937 C.2      99 ILE138      0.5000 BACKBONE|DICT|DIRECT
    816 O          24.5083   32.5231   54.8949 O.2      99 ILE138     -0.5000 BACKBONE|DICT|DIRECT
    817 CB         22.0603   34.6015   55.8492 C.3      99 ILE138     -0.0600 DICT
    818 CG1        20.5768   34.3738   56.2366 C.3      99 ILE138     -0.1200 DICT
    819 CG2        22.1896   34.8568   54.3344 C.3      99 ILE138     -0.1800 DICT
    820 CD1        19.8805   33.1823   55.5632 C.3      99 ILE138     -0.1800 DICT
    821 N          25.2879   34.3527   55.9972 N.am    100 LEU139     -0.5000 BACKBONE|DICT|DIRECT
    822 CA         26.6611   34.3398   55.4815 C.3     100 LEU139      0.1400 BACKBONE|DICT|DIRECT
    823 C          27.4628   33.1097   55.9356 C.2     100 LEU139      0.5000 BACKBONE|DICT|DIRECT
    824 O          28.1802   32.5299   55.1211 O.2     100 LEU139     -0.5000 BACKBONE|DICT|DIRECT
    825 CB         27.3993   35.6158   55.9384 C.3     100 LEU139     -0.1200 DICT
    826 CG         26.9247   36.9147   55.2613 C.3     100 LEU139     -0.0600 DICT
    827 CD1        27.5263   38.1321   55.9900 C.3     100 LEU139     -0.1800 DICT
    828 CD2        27.2398   36.9191   53.7536 C.3     100 LEU139     -0.1800 DICT
    829 N          27.3313   32.7479   57.2231 N.am    101 LEU140     -0.5000 BACKBONE|DICT|DIRECT
    830 CA         28.0653   31.6511   57.8482 C.3     101 LEU140      0.1400 BACKBONE|DICT|DIRECT
    831 C          27.5961   30.2675   57.3695 C.2     101 LEU140      0.5000 BACKBONE|DICT|DIRECT
    832 O          28.4446   29.4163   57.1117 O.2     101 LEU140     -0.5000 BACKBONE|DICT|DIRECT
    833 CB         27.9771   31.7924   59.3806 C.3     101 LEU140     -0.1200 DICT
    834 CG         28.9649   30.9044   60.1634 C.3     101 LEU140     -0.0600 DICT
    835 CD1        30.4197   31.2981   59.8679 C.3     101 LEU140     -0.1800 DICT
    836 CD2        28.6640   30.9589   61.6679 C.3     101 LEU140     -0.1800 DICT
    837 N          26.2713   30.0880   57.2203 N.am    102 ASP141     -0.5000 BACKBONE|DICT|DIRECT
    838 CA         25.6386   28.8945   56.6530 C.3     102 ASP141      0.1400 BACKBONE|DICT|DIRECT
    839 C          26.0155   28.6797   55.1801 C.2     102 ASP141      0.5000 BACKBONE|DICT|DIRECT
    840 O          26.2860   27.5393   54.8167 O.2     102 ASP141     -0.5000 BACKBONE|DICT|DIRECT
    841 CB         24.0982   28.8408   56.8143 C.3     102 ASP141     -0.2200 DICT
    842 CG         23.5550   28.9570   58.2443 C.2     102 ASP141      0.7000 DICT
    843 OD1        24.3273   28.7548   59.2071 O.co2   102 ASP141     -0.8000 DICT
    844 OD2        22.3291   29.1741   58.3600 O.co2   102 ASP141     -0.8000 DICT
    845 N          26.0769   29.7603   54.3790 N.am    103 MET142     -0.5000 BACKBONE|DICT|DIRECT
    846 CA         26.5507   29.7277   52.9911 C.3     103 MET142      0.1400 BACKBONE|DICT|DIRECT
    847 C          28.0359   29.3394   52.8666 C.2     103 MET142      0.5000 BACKBONE|DICT|DIRECT
    848 O          28.3594   28.5114   52.0163 O.2     103 MET142     -0.5000 BACKBONE|DICT|DIRECT
    849 CB         26.2890   31.0804   52.3000 C.3     103 MET142     -0.1200 DICT
    850 CG         24.8403   31.2827   51.8404 C.3     103 MET142      0.0475 DICT
    851 SD         24.5843   32.6809   50.7083 S.3     103 MET142     -0.3350 DICT
    852 CE         25.1459   34.0672   51.7269 C.3     103 MET142     -0.0125 DICT
    853 N          28.9002   29.9123   53.7238 N.am    104 GLU143     -0.5000 BACKBONE|DICT|DIRECT
    854 CA         30.3326   29.6038   53.7847 C.3     104 GLU143      0.1400 BACKBONE|DICT|DIRECT
    855 C          30.6054   28.1507   54.2198 C.2     104 GLU143      0.5000 BACKBONE|DICT|DIRECT
    856 O          31.4433   27.4912   53.6052 O.2     104 GLU143     -0.5000 BACKBONE|DICT|DIRECT
    857 CB         31.0409   30.6353   54.6953 C.3     104 GLU143     -0.1200 DICT
    858 CG         32.5699   30.4728   54.8585 C.3     104 GLU143     -0.2200 DICT
    859 CD         33.3382   30.6623   53.5523 C.2     104 GLU143      0.7000 DICT
    860 OE1        33.5754   31.8384   53.2032 O.co2   104 GLU143     -0.8000 DICT
    861 OE2        33.6715   29.6341   52.9239 O.co2   104 GLU143     -0.8000 DICT
    862 N          29.8595   27.6732   55.2340 N.am    105 THR144     -0.5000 BACKBONE|DICT|DIRECT
    863 CA         29.8943   26.2934   55.7245 C.3     105 THR144      0.1400 BACKBONE|DICT|DIRECT
    864 C          29.4425   25.3039   54.6356 C.2     105 THR144      0.5000 BACKBONE|DICT|DIRECT
    865 O          30.2035   24.3919   54.3289 O.2     105 THR144     -0.5000 BACKBONE|DICT|DIRECT
    866 CB         28.9985   26.0884   56.9814 C.3     105 THR144      0.2050 DICT
    867 CG2        28.8785   24.6398   57.4944 C.3     105 THR144     -0.1800 DICT
    868 OG1        29.5057   26.8525   58.0550 O.3     105 THR144     -0.6830 DICT
    869 N          28.2576   25.5374   54.0393 N.am    106 THR145     -0.5000 BACKBONE|DICT|DIRECT
    870 CA         27.6564   24.7187   52.9780 C.3     106 THR145      0.1400 BACKBONE|DICT|DIRECT
    871 C          28.5680   24.5525   51.7470 C.2     106 THR145      0.5000 BACKBONE|DICT|DIRECT
    872 O          28.6498   23.4441   51.2194 O.2     106 THR145     -0.5000 BACKBONE|DICT|DIRECT
    873 CB         26.2989   25.3113   52.5039 C.3     106 THR145      0.2050 DICT
    874 CG2        25.6531   24.6628   51.2678 C.3     106 THR145     -0.1800 DICT
    875 OG1        25.3601   25.2080   53.5553 O.3     106 THR145     -0.6830 DICT
    876 N          29.2604   25.6336   51.3481 N.am    107 TYR146     -0.5000 BACKBONE|DICT|DIRECT
    877 CA         30.2407   25.6201   50.2663 C.3     107 TYR146      0.1400 BACKBONE|DICT|DIRECT
    878 C          31.4862   24.7798   50.6071 C.2     107 TYR146      0.5000 BACKBONE|DICT|DIRECT
    879 O          31.9132   23.9778   49.7777 O.2     107 TYR146     -0.5000 BACKBONE|DICT|DIRECT
    880 CB         30.6206   27.0690   49.8923 C.3     107 TYR146     -0.0050 DICT
    881 CG         31.5258   27.1559   48.6787 C.ar    107 TYR146     -0.1150 DICT
    882 CD1        30.9546   27.1677   47.3924 C.ar    107 TYR146     -0.1150 DICT
    883 CD2        32.9295   27.1540   48.8235 C.ar    107 TYR146     -0.1150 DICT
    884 CE1        31.7818   27.1688   46.2576 C.ar    107 TYR146     -0.1150 DICT
    885 CE2        33.7564   27.1289   47.6842 C.ar    107 TYR146     -0.1150 DICT
    886 CZ         33.1818   27.1420   46.3988 C.ar    107 TYR146      0.1500 DICT
    887 OH         33.9775   27.1352   45.2913 O.3     107 TYR146     -0.5850 DICT
    888 N          32.0434   24.9946   51.8103 N.am    108 SER147     -0.5000 BACKBONE|DICT|DIRECT
    889 CA         33.2878   24.3770   52.2695 C.3     108 SER147      0.1400 BACKBONE|DICT|DIRECT
    890 C          33.1691   22.8716   52.5677 C.2     108 SER147      0.5000 BACKBONE|DICT|DIRECT
    891 O          34.1250   22.1439   52.3025 O.2     108 SER147     -0.5000 BACKBONE|DICT|DIRECT
    892 CB         33.8083   25.1406   53.5000 C.3     108 SER147      0.1450 DICT
    893 OG         34.3225   26.3959   53.1058 O.3     108 SER147     -0.6830 DICT
    894 N          32.0086   22.4338   53.0895 N.am    109 VAL148     -0.5000 BACKBONE|DICT|DIRECT
    895 CA         31.7489   21.0385   53.4590 C.3     109 VAL148      0.1400 BACKBONE|DICT|DIRECT
    896 C          31.2073   20.1803   52.2947 C.2     109 VAL148      0.5000 BACKBONE|DICT|DIRECT
    897 O          31.1159   18.9644   52.4661 O.2     109 VAL148     -0.5000 BACKBONE|DICT|DIRECT
    898 CB         30.7507   20.9190   54.6537 C.3     109 VAL148     -0.0600 DICT
    899 CG1        31.1870   21.7414   55.8820 C.3     109 VAL148     -0.1800 DICT
    900 CG2        29.2658   21.1737   54.3131 C.3     109 VAL148     -0.1800 DICT
    901 N          30.8416   20.8023   51.1561 N.am    110 ALA149     -0.5000 BACKBONE|DICT|DIRECT
    902 CA         30.2699   20.1255   49.9888 C.3     110 ALA149      0.1400 BACKBONE|DICT|DIRECT
    903 C          31.2178   19.0827   49.3711 C.2     110 ALA149      0.5000 BACKBONE|DICT|DIRECT
    904 O          32.4073   19.3536   49.1990 O.2     110 ALA149     -0.5000 BACKBONE|DICT|DIRECT
    905 CB         29.8438   21.1647   48.9387 C.3     110 ALA149     -0.1800 DICT
    906 N          30.6465   17.9144   49.0463 N.am    111 THR150     -0.5000 BACKBONE|DICT|DIRECT
    907 CA         31.3214   16.7946   48.3938 C.3     111 THR150      0.1400 BACKBONE|DICT|DIRECT
    908 C          30.4309   16.2553   47.2608 C.2     111 THR150      0.5000 BACKBONE|DICT|DIRECT
    909 O          29.2099   16.4120   47.3133 O.2     111 THR150     -0.5000 BACKBONE|DICT|DIRECT
    910 CB         31.6052   15.6277   49.3853 C.3     111 THR150      0.2050 DICT
    911 CG2        32.3781   16.0380   50.6439 C.3     111 THR150     -0.1800 DICT
    912 OG1        30.4445   14.9112   49.7736 O.3     111 THR150     -0.6830 DICT
    913 N          31.0690   15.6168   46.2695 N.am    112 VAL151     -0.5000 BACKBONE|DICT|DIRECT
    914 CA         30.4169   15.0094   45.1123 C.3     112 VAL151      0.1400 BACKBONE|DICT|DIRECT
    915 C          30.7713   13.5148   45.1109 C.2     112 VAL151      0.5000 BACKBONE|DICT|DIRECT
    916 O          31.9431   13.1668   44.9632 O.2     112 VAL151     -0.5000 BACKBONE|DICT|DIRECT
    917 CB         30.9032   15.6537   43.7855 C.3     112 VAL151     -0.0600 DICT
    918 CG1        30.1993   15.0794   42.5418 C.3     112 VAL151     -0.1800 DICT
    919 CG2        30.7126   17.1771   43.8141 C.3     112 VAL151     -0.1800 DICT
    920 N          29.7510   12.6716   45.3300 N.am    113 CYS152     -0.5000 BACKBONE|DICT|DIRECT
    921 CA         29.9121   11.2422   45.5873 C.3     113 CYS152      0.1400 BACKBONE|DICT|DIRECT
    922 C          29.5100   10.3960   44.3765 C.2     113 CYS152      0.5000 BACKBONE|DICT|DIRECT
    923 O          28.4952   10.6701   43.7354 O.2     113 CYS152     -0.5000 BACKBONE|DICT|DIRECT
    924 CB         29.0748   10.8574   46.8209 C.3     113 CYS152      0.0975 DICT
    925 SG         29.4145   11.7811   48.3533 S.3     113 CYS152     -0.2175 DICT
    926 N          30.3074    9.3440   44.1355 N.am    114 HIS153     -0.5000 BACKBONE|DICT|DIRECT
    927 CA         30.0136    8.2489   43.2115 C.3     114 HIS153      0.1400 BACKBONE|DICT|DIRECT
    928 C          28.9752    7.2702   43.8133 C.2     114 HIS153      0.5000 BACKBONE|DICT|DIRECT
    929 O          28.7771    7.2938   45.0304 O.2     114 HIS153     -0.5000 BACKBONE|DICT|DIRECT
    930 CB         31.3346    7.5167   42.8998 C.3     114 HIS153     -0.0050 DICT
    931 CG         32.2684    8.2476   41.9700 C.2     114 HIS153      0.0150 DICT
    932 CD2        33.5121    8.8024   42.1763 C.2     114 HIS153     -0.0150 DICT
    933 ND1        31.9848    8.4570   40.6305 N.pl3   114 HIS153     -0.5700 DICT
    934 CE1        33.0309    9.0988   40.1025 C.2     114 HIS153      0.2950 DICT
    935 NE2        33.9948    9.3420   40.9823 N.2     114 HIS153     -0.4900 DICT
    936 N          28.3672    6.3874   42.9796 N.am    115 PRO154     -0.1400 BACKBONE|DICT|DIRECT
    937 CA         27.4450    5.3308   43.4576 C.3     115 PRO154      0.0100 BACKBONE|DICT|DIRECT
    938 C          28.0159    4.3485   44.5009 C.2     115 PRO154      0.5000 BACKBONE|DICT|DIRECT
    939 O          27.2591    3.8719   45.3448 O.2     115 PRO154     -0.5000 BACKBONE|DICT|DIRECT
    940 CB         27.0247    4.5916   42.1754 C.3     115 PRO154     -0.1200 DICT
    941 CG         27.2193    5.6063   41.0642 C.3     115 PRO154     -0.1200 DICT
    942 CD         28.4525    6.3750   41.5160 C.3     115 PRO154     -0.0500 DICT
    943 N          29.3327    4.0856   44.4320 N.am    116 ASN155     -0.5000 BACKBONE|DICT|DIRECT
    944 CA         30.0850    3.2461   45.3740 C.3     116 ASN155      0.1400 BACKBONE|DICT|DIRECT
    945 C          30.3461    3.9080   46.7459 C.2     116 ASN155      0.5000 BACKBONE|DICT|DIRECT
    946 O          30.6454    3.1845   47.6946 O.2     116 ASN155     -0.5000 BACKBONE|DICT|DIRECT
    947 CB         31.3899    2.7431   44.6997 C.3     116 ASN155     -0.1200 DICT
    948 CG         32.2706    3.8261   44.0560 C.2     116 ASN155      0.5000 DICT
    949 ND2        32.8823    3.5166   42.9115 N.am    116 ASN155     -0.7600 DICT
    950 OD1        32.4054    4.9265   44.5820 O.2     116 ASN155     -0.5000 DICT
    951 N          30.2159    5.2439   46.8314 N.am    117 GLY156     -0.5000 BACKBONE|DICT|DIRECT
    952 CA         30.3839    6.0183   48.0602 C.3     117 GLY156      0.0800 BACKBONE|DICT|DIRECT
    953 C          31.7016    6.8104   48.0953 C.2     117 GLY156      0.5000 BACKBONE|DICT|DIRECT
    954 O          31.9727    7.4365   49.1193 O.2     117 GLY156     -0.5000 BACKBONE|DICT|DIRECT
    955 N          32.5115    6.8114   47.0177 N.am    118 SER157     -0.5000 BACKBONE|DICT|DIRECT
    956 CA         33.7348    7.6163   46.9042 C.3     118 SER157      0.1400 BACKBONE|DICT|DIRECT
    957 C          33.3903    9.1033   46.7072 C.2     118 SER157      0.5000 BACKBONE|DICT|DIRECT
    958 O          33.0166    9.4957   45.6016 O.2     118 SER157     -0.5000 BACKBONE|DICT|DIRECT
    959 CB         34.6104    7.0917   45.7479 C.3     118 SER157      0.1450 DICT
    960 OG         35.2405    5.8821   46.1159 O.3     118 SER157     -0.6830 DICT
    961 N          33.4950    9.8808   47.7970 N.am    119 CYS158     -0.5000 BACKBONE|DICT|DIRECT
    962 CA         33.1361   11.2969   47.8595 C.3     119 CYS158      0.1400 BACKBONE|DICT|DIRECT
    963 C          34.3793   12.1793   47.7036 C.2     119 CYS158      0.5000 BACKBONE|DICT|DIRECT
    964 O          35.3296   12.0389   48.4730 O.2     119 CYS158     -0.5000 BACKBONE|DICT|DIRECT
    965 CB         32.4037   11.5704   49.1820 C.3     119 CYS158      0.0975 DICT
    966 SG         30.8131   10.7148   49.3997 S.3     119 CYS158     -0.2175 DICT
    967 N          34.3260   13.0723   46.7040 N.am    120 LEU159     -0.5000 BACKBONE|DICT|DIRECT
    968 CA         35.3954   13.9911   46.3306 C.3     120 LEU159      0.1400 BACKBONE|DICT|DIRECT
    969 C          35.0359   15.4042   46.8088 C.2     120 LEU159      0.5000 BACKBONE|DICT|DIRECT
    970 O          33.9860   15.9213   46.4276 O.2     120 LEU159     -0.5000 BACKBONE|DICT|DIRECT
    971 CB         35.5660   13.9875   44.7902 C.3     120 LEU159     -0.1200 DICT
    972 CG         36.3092   12.7605   44.2096 C.3     120 LEU159     -0.0600 DICT
    973 CD1        35.4624   11.4692   44.2314 C.3     120 LEU159     -0.1800 DICT
    974 CD2        36.8672   13.0575   42.7986 C.3     120 LEU159     -0.1800 DICT
    975 N          35.9480   16.0208   47.5763 N.am    121 GLN160     -0.5000 BACKBONE|DICT|DIRECT
    976 CA         35.9314   17.4502   47.9032 C.3     121 GLN160      0.1400 BACKBONE|DICT|DIRECT
    977 C          36.4509   18.2939   46.7276 C.2     121 GLN160      0.5000 BACKBONE|DICT|DIRECT
    978 O          37.1069   17.7567   45.8363 O.2     121 GLN160     -0.5000 BACKBONE|DICT|DIRECT
    979 CB         36.7763   17.6869   49.1741 C.3     121 GLN160     -0.1200 DICT
    980 CG         36.0278   17.2833   50.4576 C.3     121 GLN160     -0.1200 DICT
    981 CD         36.8577   17.4835   51.7262 C.2     121 GLN160      0.5000 DICT
    982 NE2        36.2543   18.0751   52.7580 N.am    121 GLN160     -0.7600 DICT
    983 OE1        38.0192   17.0869   51.7874 O.2     121 GLN160     -0.5000 DICT
    984 N          36.1720   19.6090   46.7483 N.am    122 LEU161     -0.5000 BACKBONE|DICT|DIRECT
    985 CA         36.6587   20.5524   45.7352 C.3     122 LEU161      0.1400 BACKBONE|DICT|DIRECT
    986 C          38.1939   20.5833   45.6462 C.2     122 LEU161      0.5000 BACKBONE|DICT|DIRECT
    987 O          38.7474   20.3624   44.5708 O.2     122 LEU161     -0.5000 BACKBONE|DICT|DIRECT
    988 CB         36.0678   21.9549   45.9904 C.3     122 LEU161     -0.1200 DICT
    989 CG         36.3986   23.0225   44.9181 C.3     122 LEU161     -0.0600 DICT
    990 CD1        35.8624   22.6397   43.5205 C.3     122 LEU161     -0.1800 DICT
    991 CD2        35.9125   24.4150   45.3667 C.3     122 LEU161     -0.1800 DICT
    992 N          38.8227   20.8280   46.8025 N.am    123 GLU162     -0.5000 BACKBONE|DICT|DIRECT
    993 CA         40.2589   20.9840   46.9743 C.3     123 GLU162      0.1400 BACKBONE|DICT|DIRECT
    994 C          40.7977   19.7398   47.7109 C.2     123 GLU162      0.5000 BACKBONE|DICT|DIRECT
    995 O          40.3618   19.5128   48.8412 O.2     123 GLU162     -0.5000 BACKBONE|DICT|DIRECT
    996 CB         40.4629   22.2469   47.8492 C.3     123 GLU162     -0.1200 DICT
    997 CG         40.0492   23.5738   47.1775 C.3     123 GLU162     -0.2200 DICT
    998 CD         41.0164   23.9969   46.0745 C.2     123 GLU162      0.7000 DICT
    999 OE1        42.0399   24.6169   46.4364 O.co2   123 GLU162     -0.8000 DICT
   1000 OE2        40.7200   23.6918   44.8987 O.co2   123 GLU162     -0.8000 DICT
   1001 N          41.7401   18.9635   47.1238 N.am    124 PRO163     -0.1400 BACKBONE|DICT|DIRECT
   1002 CA         42.2657   19.0478   45.7465 C.3     124 PRO163      0.0100 BACKBONE|DICT|DIRECT
   1003 C          41.4807   18.2238   44.7002 C.2     124 PRO163      0.5000 BACKBONE|DICT|DIRECT
   1004 O          41.7892   18.3579   43.5186 O.2     124 PRO163     -0.5000 BACKBONE|DICT|DIRECT
   1005 CB         43.6838   18.4780   45.9151 C.3     124 PRO163     -0.1200 DICT
   1006 CG         43.5240   17.3809   46.9565 C.3     124 PRO163     -0.1200 DICT
   1007 CD         42.4630   17.9469   47.8968 C.3     124 PRO163     -0.0500 DICT
   1008 N          40.5586   17.3460   45.1415 N.am    125 ASP164     -0.5000 BACKBONE|DICT|DIRECT
   1009 CA         40.0398   16.1969   44.3802 C.3     125 ASP164      0.1400 BACKBONE|DICT|DIRECT
   1010 C          39.3580   16.5548   43.0469 C.2     125 ASP164      0.5000 BACKBONE|DICT|DIRECT
   1011 O          39.8354   16.1057   42.0056 O.2     125 ASP164     -0.5000 BACKBONE|DICT|DIRECT
   1012 CB         39.1564   15.2214   45.2038 C.3     125 ASP164     -0.2200 DICT
   1013 CG         39.6005   14.9746   46.6504 C.2     125 ASP164      0.7000 DICT
   1014 OD1        40.8277   14.9277   46.8857 O.co2   125 ASP164     -0.8000 DICT
   1015 OD2        38.6976   14.7569   47.4876 O.co2   125 ASP164     -0.8000 DICT
   1016 N          38.2820   17.3622   43.0860 N.am    126 LEU165     -0.5000 BACKBONE|DICT|DIRECT
   1017 CA         37.5565   17.7966   41.8842 C.3     126 LEU165      0.1400 BACKBONE|DICT|DIRECT
   1018 C          38.3809   18.7509   41.0055 C.2     126 LEU165      0.5000 BACKBONE|DICT|DIRECT
   1019 O          38.2920   18.6443   39.7856 O.2     126 LEU165     -0.5000 BACKBONE|DICT|DIRECT
   1020 CB         36.2261   18.4800   42.2505 C.3     126 LEU165     -0.1200 DICT
   1021 CG         35.1665   17.5836   42.9255 C.3     126 LEU165     -0.0600 DICT
   1022 CD1        34.0487   18.4437   43.5475 C.3     126 LEU165     -0.1800 DICT
   1023 CD2        34.6104   16.5067   41.9673 C.3     126 LEU165     -0.1800 DICT
   1024 N          39.1815   19.6360   41.6265 N.am    127 THR166     -0.5000 BACKBONE|DICT|DIRECT
   1025 CA         40.0998   20.5580   40.9487 C.3     127 THR166      0.1400 BACKBONE|DICT|DIRECT
   1026 C          41.1649   19.8196   40.1070 C.2     127 THR166      0.5000 BACKBONE|DICT|DIRECT
   1027 O          41.4650   20.2724   39.0028 O.2     127 THR166     -0.5000 BACKBONE|DICT|DIRECT
   1028 CB         40.8000   21.4914   41.9778 C.3     127 THR166      0.2050 DICT
   1029 CG2        41.9319   22.3889   41.4418 C.3     127 THR166     -0.1800 DICT
   1030 OG1        39.8181   22.3358   42.5471 O.3     127 THR166     -0.6830 DICT
   1031 N          41.6547   18.6707   40.6086 N.am    128 ASN167     -0.5000 BACKBONE|DICT|DIRECT
   1032 CA         42.5521   17.7619   39.8965 C.3     128 ASN167      0.1400 BACKBONE|DICT|DIRECT
   1033 C          41.8484   17.0430   38.7290 C.2     128 ASN167      0.5000 BACKBONE|DICT|DIRECT
   1034 O          42.4518   16.9476   37.6628 O.2     128 ASN167     -0.5000 BACKBONE|DICT|DIRECT
   1035 CB         43.1867   16.7632   40.8930 C.3     128 ASN167     -0.1200 DICT
   1036 CG         44.3331   15.9456   40.2857 C.2     128 ASN167      0.5000 DICT
   1037 ND2        45.5661   16.4441   40.3952 N.am    128 ASN167     -0.7600 DICT
   1038 OD1        44.1079   14.8765   39.7234 O.2     128 ASN167     -0.5000 DICT
   1039 N          40.5983   16.5778   38.9233 N.am    129 VAL168     -0.5000 BACKBONE|DICT|DIRECT
   1040 CA         39.7994   15.9274   37.8743 C.3     129 VAL168      0.1400 BACKBONE|DICT|DIRECT
   1041 C          39.5244   16.8647   36.6824 C.2     129 VAL168      0.5000 BACKBONE|DICT|DIRECT
   1042 O          39.7289   16.4428   35.5465 O.2     129 VAL168     -0.5000 BACKBONE|DICT|DIRECT
   1043 CB         38.4552   15.3423   38.4074 C.3     129 VAL168     -0.0600 DICT
   1044 CG1        37.4510   14.9000   37.3160 C.3     129 VAL168     -0.1800 DICT
   1045 CG2        38.7124   14.1549   39.3512 C.3     129 VAL168     -0.1800 DICT
   1046 N          39.1464   18.1252   36.9606 N.am    130 MET169     -0.5000 BACKBONE|DICT|DIRECT
   1047 CA         38.9743   19.1682   35.9470 C.3     130 MET169      0.1400 BACKBONE|DICT|DIRECT
   1048 C          40.2752   19.4925   35.1902 C.2     130 MET169      0.5000 BACKBONE|DICT|DIRECT
   1049 O          40.2257   19.6339   33.9706 O.2     130 MET169     -0.5000 BACKBONE|DICT|DIRECT
   1050 CB         38.3631   20.4421   36.5702 C.3     130 MET169     -0.1200 DICT
   1051 CG         36.9394   20.2697   37.1343 C.3     130 MET169      0.0475 DICT
   1052 SD         35.6645   19.6389   36.0084 S.3     130 MET169     -0.3350 DICT
   1053 CE         35.6578   20.9196   34.7333 C.3     130 MET169     -0.0125 DICT
   1054 N          41.4032   19.5734   35.9169 N.am    131 ALA170     -0.5000 BACKBONE|DICT|DIRECT
   1055 CA         42.7153   19.9416   35.3854 C.3     131 ALA170      0.1400 BACKBONE|DICT|DIRECT
   1056 C          43.4337   18.8595   34.5622 C.2     131 ALA170      0.5000 BACKBONE|DICT|DIRECT
   1057 O          44.2566   19.2365   33.7273 O.2     131 ALA170     -0.5000 BACKBONE|DICT|DIRECT
   1058 CB         43.6072   20.4043   36.5473 C.3     131 ALA170     -0.1800 DICT
   1059 N          43.1475   17.5666   34.8060 N.am    132 THR171     -0.5000 BACKBONE|DICT|DIRECT
   1060 CA         43.9315   16.4484   34.2615 C.3     132 THR171      0.1400 BACKBONE|DICT|DIRECT
   1061 C          43.1221   15.4539   33.4015 C.2     132 THR171      0.5000 BACKBONE|DICT|DIRECT
   1062 O          43.7501   14.7710   32.5917 O.2     132 THR171     -0.5000 BACKBONE|DICT|DIRECT
   1063 CB         44.6402   15.6387   35.3870 C.3     132 THR171      0.2050 DICT
   1064 CG2        45.5158   16.4984   36.3149 C.3     132 THR171     -0.1800 DICT
   1065 OG1        43.7405   14.8723   36.1682 O.3     132 THR171     -0.6830 DICT
   1066 N          41.7845   15.3740   33.5470 N.am    133 SER172     -0.5000 BACKBONE|DICT|DIRECT
   1067 CA         40.9617   14.4535   32.7507 C.3     133 SER172      0.1400 BACKBONE|DICT|DIRECT
   1068 C          40.6853   15.0237   31.3498 C.2     133 SER172      0.5000 BACKBONE|DICT|DIRECT
   1069 O          40.3263   16.1952   31.2281 O.2     133 SER172     -0.5000 BACKBONE|DICT|DIRECT
   1070 CB         39.6547   14.1064   33.4894 C.3     133 SER172      0.1450 DICT
   1071 OG         38.9306   13.1166   32.7852 O.3     133 SER172     -0.6830 DICT
   1072 N          40.8646   14.1659   30.3314 N.am    134 ARG173     -0.5000 BACKBONE|DICT|DIRECT
   1073 CA         40.6199   14.4433   28.9090 C.3     134 ARG173      0.1400 BACKBONE|DICT|DIRECT
   1074 C          39.4088   13.6472   28.3859 C.2     134 ARG173      0.5000 BACKBONE|DICT|DIRECT
   1075 O          39.1604   13.6584   27.1809 O.2     134 ARG173     -0.5000 BACKBONE|DICT|DIRECT
   1076 CB         41.9250   14.1749   28.1050 C.3     134 ARG173     -0.1200 DICT
   1077 CG         42.8332   15.4160   27.9407 C.3     134 ARG173     -0.0500 DICT
   1078 CD         43.1064   16.1053   29.2789 C.3     134 ARG173      0.1900 DICT
   1079 NE         44.0871   17.1901   29.2554 N.pl3   134 ARG173     -0.7000 DICT
   1080 CZ         44.1292   18.1383   30.2078 C.cat   134 ARG173      0.6399 DICT
   1081 NH1        45.1356   19.0083   30.2159 N.pl3   134 ARG173     -0.8000 DICT
   1082 NH2        43.1946   18.2308   31.1657 N.pl3   134 ARG173     -0.8000 DICT
   1083 N          38.6527   13.0110   29.2956 N.am    135 LYS174     -0.5000 BACKBONE|DICT|DIRECT
   1084 CA         37.4067   12.3113   29.0070 C.3     135 LYS174      0.1400 BACKBONE|DICT|DIRECT
   1085 C          36.2313   13.2549   29.2900 C.2     135 LYS174      0.5000 BACKBONE|DICT|DIRECT
   1086 O          36.1189   13.7656   30.4052 O.2     135 LYS174     -0.5000 BACKBONE|DICT|DIRECT
   1087 CB         37.3401   11.0352   29.8665 C.3     135 LYS174     -0.1200 DICT
   1088 CG         38.3970    9.9910   29.4534 C.3     135 LYS174     -0.1200 DICT
   1089 CD         38.4209    8.7247   30.3278 C.3     135 LYS174     -0.1200 DICT
   1090 CE         37.1133    7.9150   30.3437 C.3     135 LYS174      0.1900 DICT
   1091 NZ         36.7488    7.4346   28.9999 N.4     135 LYS174     -0.3000 DICT
   1092 N          35.3899   13.4616   28.2618 N.am    136 TYR175     -0.5000 BACKBONE|DICT|DIRECT
   1093 CA         34.2484   14.3840   28.2440 C.3     136 TYR175      0.1400 BACKBONE|DICT|DIRECT
   1094 C          33.2336   14.1221   29.3742 C.2     136 TYR175      0.5000 BACKBONE|DICT|DIRECT
   1095 O          32.7865   15.0756   30.0058 O.2     136 TYR175     -0.5000 BACKBONE|DICT|DIRECT
   1096 CB         33.5873   14.3073   26.8462 C.3     136 TYR175     -0.0050 DICT
   1097 CG         32.5809   15.3953   26.4965 C.ar    136 TYR175     -0.1150 DICT
   1098 CD1        32.9785   16.4943   25.7047 C.ar    136 TYR175     -0.1150 DICT
   1099 CD2        31.2392   15.3009   26.9249 C.ar    136 TYR175     -0.1150 DICT
   1100 CE1        32.0495   17.4915   25.3510 C.ar    136 TYR175     -0.1150 DICT
   1101 CE2        30.3097   16.3011   26.5771 C.ar    136 TYR175     -0.1150 DICT
   1102 CZ         30.7141   17.3968   25.7884 C.ar    136 TYR175      0.1500 DICT
   1103 OH         29.8206   18.3742   25.4591 O.3     136 TYR175     -0.5850 DICT
   1104 N          32.9193   12.8390   29.6225 N.am    137 GLU176     -0.5000 BACKBONE|DICT|DIRECT
   1105 CA         31.9518   12.3977   30.6298 C.3     137 GLU176      0.1400 BACKBONE|DICT|DIRECT
   1106 C          32.4627   12.5046   32.0782 C.2     137 GLU176      0.5000 BACKBONE|DICT|DIRECT
   1107 O          31.6542   12.7612   32.9689 O.2     137 GLU176     -0.5000 BACKBONE|DICT|DIRECT
   1108 CB         31.5032   10.9530   30.3151 C.3     137 GLU176     -0.1200 DICT
   1109 CG         30.8498   10.7588   28.9275 C.3     137 GLU176     -0.2200 DICT
   1110 CD         29.5977   11.6130   28.7034 C.2     137 GLU176      0.7000 DICT
   1111 OE1        28.7827   11.7046   29.6475 O.co2   137 GLU176     -0.8000 DICT
   1112 OE2        29.4797   12.1618   27.5865 O.co2   137 GLU176     -0.8000 DICT
   1113 N          33.7786   12.3288   32.2922 N.am    138 ASP177     -0.5000 BACKBONE|DICT|DIRECT
   1114 CA         34.4253   12.4366   33.6090 C.3     138 ASP177      0.1400 BACKBONE|DICT|DIRECT
   1115 C          34.5836   13.9025   34.0498 C.2     138 ASP177      0.5000 BACKBONE|DICT|DIRECT
   1116 O          34.3822   14.2034   35.2272 O.2     138 ASP177     -0.5000 BACKBONE|DICT|DIRECT
   1117 CB         35.7899   11.7132   33.6969 C.3     138 ASP177     -0.2200 DICT
   1118 CG         35.8229   10.2483   33.2412 C.2     138 ASP177      0.7000 DICT
   1119 OD1        34.7495    9.6649   32.9739 O.co2   138 ASP177     -0.8000 DICT
   1120 OD2        36.9535    9.7190   33.1910 O.co2   138 ASP177     -0.8000 DICT
   1121 N          34.8861   14.7865   33.0817 N.am    139 LEU178     -0.5000 BACKBONE|DICT|DIRECT
   1122 CA         34.8587   16.2435   33.2269 C.3     139 LEU178      0.1400 BACKBONE|DICT|DIRECT
   1123 C          33.4428   16.7593   33.5305 C.2     139 LEU178      0.5000 BACKBONE|DICT|DIRECT
   1124 O          33.3011   17.6578   34.3568 O.2     139 LEU178     -0.5000 BACKBONE|DICT|DIRECT
   1125 CB         35.3850   16.8917   31.9266 C.3     139 LEU178     -0.1200 DICT
   1126 CG         36.9098   16.7791   31.7324 C.3     139 LEU178     -0.0600 DICT
   1127 CD1        37.3030   17.0670   30.2687 C.3     139 LEU178     -0.1800 DICT
   1128 CD2        37.6721   17.6725   32.7298 C.3     139 LEU178     -0.1800 DICT
   1129 N          32.4303   16.1694   32.8693 N.am    140 LEU179     -0.5000 BACKBONE|DICT|DIRECT
   1130 CA         31.0212   16.5254   33.0134 C.3     140 LEU179      0.1400 BACKBONE|DICT|DIRECT
   1131 C          30.4423   16.0928   34.3683 C.2     140 LEU179      0.5000 BACKBONE|DICT|DIRECT
   1132 O          29.6479   16.8447   34.9250 O.2     140 LEU179     -0.5000 BACKBONE|DICT|DIRECT
   1133 CB         30.2263   15.9566   31.8151 C.3     140 LEU179     -0.1200 DICT
   1134 CG         28.7232   16.3110   31.7534 C.3     140 LEU179     -0.0600 DICT
   1135 CD1        28.4832   17.8352   31.7504 C.3     140 LEU179     -0.1800 DICT
   1136 CD2        28.0505   15.6061   30.5554 C.3     140 LEU179     -0.1800 DICT
   1137 N          30.8753   14.9309   34.8917 N.am    141 TRP180     -0.5000 BACKBONE|DICT|DIRECT
   1138 CA         30.5149   14.4336   36.2217 C.3     141 TRP180      0.1400 BACKBONE|DICT|DIRECT
   1139 C          30.9815   15.3682   37.3529 C.2     141 TRP180      0.5000 BACKBONE|DICT|DIRECT
   1140 O          30.1919   15.6617   38.2496 O.2     141 TRP180     -0.5000 BACKBONE|DICT|DIRECT
   1141 CB         31.0415   12.9924   36.4134 C.3     141 TRP180     -0.1200 DICT
   1142 CG         30.8216   12.3948   37.7764 C.ar    141 TRP180      0.0750 DICT
   1143 CD1        29.7127   11.7282   38.1705 C.ar    141 TRP180     -0.1150 DICT
   1144 CD2        31.6626   12.5084   38.9679 C.ar    141 TRP180     -0.0550 DICT
   1145 CE2        30.9807   11.8957   40.0626 C.ar    141 TRP180      0.1300 DICT
   1146 CE3        32.9225   13.0927   39.2446 C.ar    141 TRP180     -0.1150 DICT
   1147 NE1        29.8061   11.4246   39.5137 N.pl3   141 TRP180     -0.5700 DICT
   1148 CZ2        31.5177   11.8707   41.3614 C.ar    141 TRP180     -0.1150 DICT
   1149 CZ3        33.4648   13.0852   40.5454 C.ar    141 TRP180     -0.1150 DICT
   1150 CH2        32.7626   12.4789   41.6039 C.ar    141 TRP180     -0.1150 DICT
   1151 N          32.2466   15.8173   37.2801 N.am    142 ALA181     -0.5000 BACKBONE|DICT|DIRECT
   1152 CA         32.8474   16.7371   38.2453 C.3     142 ALA181      0.1400 BACKBONE|DICT|DIRECT
   1153 C          32.2481   18.1492   38.1698 C.2     142 ALA181      0.5000 BACKBONE|DICT|DIRECT
   1154 O          32.0054   18.7493   39.2157 O.2     142 ALA181     -0.5000 BACKBONE|DICT|DIRECT
   1155 CB         34.3680   16.7676   38.0376 C.3     142 ALA181     -0.1800 DICT
   1156 N          31.9946   18.6301   36.9403 N.am    143 TRP182     -0.5000 BACKBONE|DICT|DIRECT
   1157 CA         31.3998   19.9332   36.6553 C.3     143 TRP182      0.1400 BACKBONE|DICT|DIRECT
   1158 C          29.9394   20.0278   37.1317 C.2     143 TRP182      0.5000 BACKBONE|DICT|DIRECT
   1159 O          29.6158   20.9272   37.9086 O.2     143 TRP182     -0.5000 BACKBONE|DICT|DIRECT
   1160 CB         31.5460   20.2372   35.1496 C.3     143 TRP182     -0.1200 DICT
   1161 CG         31.1341   21.6100   34.7133 C.ar    143 TRP182      0.0750 DICT
   1162 CD1        31.9681   22.6722   34.6420 C.ar    143 TRP182     -0.1150 DICT
   1163 CD2        29.8048   22.1171   34.3737 C.ar    143 TRP182     -0.0550 DICT
   1164 CE2        29.9166   23.5182   34.1286 C.ar    143 TRP182      0.1300 DICT
   1165 CE3        28.5093   21.5526   34.2650 C.ar    143 TRP182     -0.1150 DICT
   1166 NE1        31.2575   23.7959   34.2852 N.pl3   143 TRP182     -0.5700 DICT
   1167 CZ2        28.8056   24.3176   33.8260 C.ar    143 TRP182     -0.1150 DICT
   1168 CZ3        27.3842   22.3506   33.9679 C.ar    143 TRP182     -0.1150 DICT
   1169 CH2        27.5274   23.7349   33.7594 C.ar    143 TRP182     -0.1150 DICT
   1170 N          29.0952   19.0933   36.6611 N.am    144 GLU183     -0.5000 BACKBONE|DICT|DIRECT
   1171 CA         27.6653   19.0359   36.9631 C.3     144 GLU183      0.1400 BACKBONE|DICT|DIRECT
   1172 C          27.4072   18.7233   38.4403 C.2     144 GLU183      0.5000 BACKBONE|DICT|DIRECT
   1173 O          26.6095   19.4188   39.0605 O.2     144 GLU183     -0.5000 BACKBONE|DICT|DIRECT
   1174 CB         26.9741   17.9987   36.0460 C.3     144 GLU183     -0.1200 DICT
   1175 CG         25.4308   17.9536   36.1353 C.3     144 GLU183     -0.2200 DICT
   1176 CD         24.7640   19.2433   35.6544 C.2     144 GLU183      0.7000 DICT
   1177 OE1        25.2448   19.7902   34.6399 O.co2   144 GLU183     -0.8000 DICT
   1178 OE2        23.7751   19.6692   36.2891 O.co2   144 GLU183     -0.8000 DICT
   1179 N          28.1164   17.7138   38.9736 N.am    145 GLY184     -0.5000 BACKBONE|DICT|DIRECT
   1180 CA         27.9683   17.2276   40.3418 C.3     145 GLY184      0.0800 BACKBONE|DICT|DIRECT
   1181 C          28.3748   18.2771   41.3846 C.2     145 GLY184      0.5000 BACKBONE|DICT|DIRECT
   1182 O          27.7589   18.3220   42.4472 O.2     145 GLY184     -0.5000 BACKBONE|DICT|DIRECT
   1183 N          29.3583   19.1467   41.0818 N.am    146 TRP185     -0.5000 BACKBONE|DICT|DIRECT
   1184 CA         29.7326   20.2674   41.9484 C.3     146 TRP185      0.1400 BACKBONE|DICT|DIRECT
   1185 C          28.6474   21.3576   42.0188 C.2     146 TRP185      0.5000 BACKBONE|DICT|DIRECT
   1186 O          28.4290   21.9146   43.0917 O.2     146 TRP185     -0.5000 BACKBONE|DICT|DIRECT
   1187 CB         31.1096   20.8316   41.5441 C.3     146 TRP185     -0.1200 DICT
   1188 CG         31.6018   21.9577   42.4052 C.ar    146 TRP185      0.0750 DICT
   1189 CD1        31.7670   23.2430   42.0199 C.ar    146 TRP185     -0.1150 DICT
   1190 CD2        31.8922   21.9281   43.8348 C.ar    146 TRP185     -0.0550 DICT
   1191 CE2        32.2206   23.2496   44.2593 C.ar    146 TRP185      0.1300 DICT
   1192 CE3        31.8843   20.9204   44.8260 C.ar    146 TRP185     -0.1150 DICT
   1193 NE1        32.1423   24.0029   43.1079 N.pl3   146 TRP185     -0.5700 DICT
   1194 CZ2        32.5154   23.5553   45.5989 C.ar    146 TRP185     -0.1150 DICT
   1195 CZ3        32.1824   21.2137   46.1698 C.ar    146 TRP185     -0.1150 DICT
   1196 CH2        32.4897   22.5305   46.5607 C.ar    146 TRP185     -0.1150 DICT
   1197 N          27.9604   21.6068   40.8945 N.am    147 ARG186     -0.5000 BACKBONE|DICT|DIRECT
   1198 CA         26.8219   22.5221   40.8032 C.3     147 ARG186      0.1400 BACKBONE|DICT|DIRECT
   1199 C          25.5359   21.9509   41.4208 C.2     147 ARG186      0.5000 BACKBONE|DICT|DIRECT
   1200 O          24.7340   22.7397   41.9151 O.2     147 ARG186     -0.5000 BACKBONE|DICT|DIRECT
   1201 CB         26.6454   22.9289   39.3306 C.3     147 ARG186     -0.1200 DICT
   1202 CG         27.7233   23.9412   38.9199 C.3     147 ARG186     -0.0500 DICT
   1203 CD         27.9488   24.0527   37.4116 C.3     147 ARG186      0.1900 DICT
   1204 NE         29.0552   24.9776   37.1462 N.pl3   147 ARG186     -0.7000 DICT
   1205 CZ         30.3602   24.7294   37.3445 C.cat   147 ARG186      0.6399 DICT
   1206 NH1        31.2394   25.7122   37.1476 N.pl3   147 ARG186     -0.8000 DICT
   1207 NH2        30.8111   23.5317   37.7361 N.pl3   147 ARG186     -0.8000 DICT
   1208 N          25.3830   20.6158   41.4392 N.am    148 ASP187     -0.5000 BACKBONE|DICT|DIRECT
   1209 CA         24.2965   19.9127   42.1281 C.3     148 ASP187      0.1400 BACKBONE|DICT|DIRECT
   1210 C          24.4213   19.9729   43.6589 C.2     148 ASP187      0.5000 BACKBONE|DICT|DIRECT
   1211 O          23.4043   20.1382   44.3312 O.2     148 ASP187     -0.5000 BACKBONE|DICT|DIRECT
   1212 CB         24.1192   18.4389   41.6864 C.3     148 ASP187     -0.2200 DICT
   1213 CG         23.9070   18.2226   40.1852 C.2     148 ASP187      0.7000 DICT
   1214 OD1        23.4551   19.1739   39.5120 O.co2   148 ASP187     -0.8000 DICT
   1215 OD2        24.1238   17.0698   39.7534 O.co2   148 ASP187     -0.8000 DICT
   1216 N          25.6501   19.8084   44.1767 N.am    149 LYS188     -0.5000 BACKBONE|DICT|DIRECT
   1217 CA         25.9146   19.6452   45.6064 C.3     149 LYS188      0.1400 BACKBONE|DICT|DIRECT
   1218 C          26.2535   20.9621   46.3190 C.2     149 LYS188      0.5000 BACKBONE|DICT|DIRECT
   1219 O          25.7460   21.1712   47.4206 O.2     149 LYS188     -0.5000 BACKBONE|DICT|DIRECT
   1220 CB         27.0153   18.5820   45.8033 C.3     149 LYS188     -0.1200 DICT
   1221 CG         26.6044   17.1623   45.3466 C.3     149 LYS188     -0.1200 DICT
   1222 CD         25.3648   16.5617   46.0403 C.3     149 LYS188     -0.1200 DICT
   1223 CE         25.4283   16.5083   47.5765 C.3     149 LYS188      0.1900 DICT
   1224 NZ         26.5136   15.6349   48.0553 N.4     149 LYS188     -0.3000 DICT
   1225 N          27.0705   21.8275   45.6940 N.am    150 ALA189     -0.5000 BACKBONE|DICT|DIRECT
   1226 CA         27.3949   23.1501   46.2294 C.3     150 ALA189      0.1400 BACKBONE|DICT|DIRECT
   1227 C          26.3936   24.2026   45.7375 C.2     150 ALA189      0.5000 BACKBONE|DICT|DIRECT
   1228 O          25.8235   24.8989   46.5721 O.2     150 ALA189     -0.5000 BACKBONE|DICT|DIRECT
   1229 CB         28.8393   23.5424   45.8746 C.3     150 ALA189     -0.1800 DICT
   1230 N          26.1924   24.2901   44.4090 N.am    151 GLY190     -0.5000 BACKBONE|DICT|DIRECT
   1231 CA         25.4139   25.3380   43.7404 C.3     151 GLY190      0.0800 BACKBONE|DICT|DIRECT
   1232 C          23.9545   25.4132   44.2134 C.2     151 GLY190      0.5000 BACKBONE|DICT|DIRECT
   1233 O          23.5349   26.4691   44.6872 O.2     151 GLY190     -0.5000 BACKBONE|DICT|DIRECT
   1234 N          23.2014   24.3002   44.1225 N.am    152 ARG191     -0.5000 BACKBONE|DICT|DIRECT
   1235 CA         21.7935   24.2143   44.5455 C.3     152 ARG191      0.1400 BACKBONE|DICT|DIRECT
   1236 C          21.5757   24.4617   46.0497 C.2     152 ARG191      0.5000 BACKBONE|DICT|DIRECT
   1237 O          20.5191   24.9696   46.4216 O.2     152 ARG191     -0.5000 BACKBONE|DICT|DIRECT
   1238 CB         21.1734   22.8480   44.1750 C.3     152 ARG191     -0.1200 DICT
   1239 CG         21.2807   22.4638   42.6936 C.3     152 ARG191     -0.0500 DICT
   1240 CD         20.5743   21.1406   42.3653 C.3     152 ARG191      0.1900 DICT
   1241 NE         20.5253   20.9053   40.9165 N.pl3   152 ARG191     -0.7000 DICT
   1242 CZ         20.4624   19.7218   40.2848 C.cat   152 ARG191      0.6399 DICT
   1243 NH1        20.4623   18.5604   40.9546 N.pl3   152 ARG191     -0.8000 DICT
   1244 NH2        20.3981   19.7173   38.9484 N.pl3   152 ARG191     -0.8000 DICT
   1245 N          22.5698   24.1022   46.8794 N.am    153 ALA192     -0.5000 BACKBONE|DICT|DIRECT
   1246 CA         22.5200   24.2382   48.3335 C.3     153 ALA192      0.1400 BACKBONE|DICT|DIRECT
   1247 C          22.6766   25.6879   48.8344 C.2     153 ALA192      0.5000 BACKBONE|DICT|DIRECT
   1248 O          22.2029   25.9794   49.9312 O.2     153 ALA192     -0.5000 BACKBONE|DICT|DIRECT
   1249 CB         23.5745   23.3083   48.9465 C.3     153 ALA192     -0.1800 DICT
   1250 N          23.2934   26.5735   48.0293 N.am    154 ILE193     -0.5000 BACKBONE|DICT|DIRECT
   1251 CA         23.4038   28.0089   48.3186 C.3     154 ILE193      0.1400 BACKBONE|DICT|DIRECT
   1252 C          22.1097   28.7864   47.9783 C.2     154 ILE193      0.5000 BACKBONE|DICT|DIRECT
   1253 O          21.8653   29.8232   48.5971 O.2     154 ILE193     -0.5000 BACKBONE|DICT|DIRECT
   1254 CB         24.6227   28.6525   47.5793 C.3     154 ILE193     -0.0600 DICT
   1255 CG1        25.9676   28.0295   48.0216 C.3     154 ILE193     -0.1200 DICT
   1256 CG2        24.7254   30.1922   47.6735 C.3     154 ILE193     -0.1800 DICT
   1257 CD1        26.2474   28.0449   49.5303 C.3     154 ILE193     -0.1800 DICT
   1258 N          21.2980   28.2723   47.0328 N.am    155 LEU194     -0.5000 BACKBONE|DICT|DIRECT
   1259 CA         20.0917   28.9205   46.4990 C.3     155 LEU194      0.1400 BACKBONE|DICT|DIRECT
   1260 C          19.0090   29.2607   47.5405 C.2     155 LEU194      0.5000 BACKBONE|DICT|DIRECT
   1261 O          18.3187   30.2609   47.3558 O.2     155 LEU194     -0.5000 BACKBONE|DICT|DIRECT
   1262 CB         19.5081   28.0523   45.3587 C.3     155 LEU194     -0.1200 DICT
   1263 CG         18.3149   28.6503   44.5673 C.3     155 LEU194     -0.0600 DICT
   1264 CD1        18.6129   30.0275   43.9378 C.3     155 LEU194     -0.1800 DICT
   1265 CD2        17.7915   27.6451   43.5261 C.3     155 LEU194     -0.1800 DICT
   1266 N          18.8787   28.4544   48.6095 N.am    156 GLN195     -0.5000 BACKBONE|DICT|DIRECT
   1267 CA         17.9095   28.6908   49.6865 C.3     156 GLN195      0.1400 BACKBONE|DICT|DIRECT
   1268 C          18.2334   29.9394   50.5342 C.2     156 GLN195      0.5000 BACKBONE|DICT|DIRECT
   1269 O          17.3104   30.5518   51.0697 O.2     156 GLN195     -0.5000 BACKBONE|DICT|DIRECT
   1270 CB         17.7763   27.4212   50.5582 C.3     156 GLN195     -0.1200 DICT
   1271 CG         18.9918   27.1023   51.4574 C.3     156 GLN195     -0.1200 DICT
   1272 CD         18.7901   25.8392   52.2929 C.2     156 GLN195      0.5000 DICT
   1273 NE2        17.8401   25.8736   53.2298 N.am    156 GLN195     -0.7600 DICT
   1274 OE1        19.4888   24.8471   52.1050 O.2     156 GLN195     -0.5000 DICT
   1275 N          19.5278   30.2838   50.6357 N.am    157 PHE196     -0.5000 BACKBONE|DICT|DIRECT
   1276 CA         20.0318   31.3997   51.4315 C.3     157 PHE196      0.1400 BACKBONE|DICT|DIRECT
   1277 C          20.1230   32.7035   50.6226 C.2     157 PHE196      0.5000 BACKBONE|DICT|DIRECT
   1278 O          20.0390   33.7733   51.2253 O.2     157 PHE196     -0.5000 BACKBONE|DICT|DIRECT
   1279 CB         21.4420   31.0534   51.9488 C.3     157 PHE196     -0.0050 DICT
   1280 CG         21.5672   29.8004   52.7975 C.ar    157 PHE196     -0.1150 DICT
   1281 CD1        22.1133   28.6202   52.2505 C.ar    157 PHE196     -0.1150 DICT
   1282 CD2        21.0619   29.7745   54.1127 C.ar    157 PHE196     -0.1150 DICT
   1283 CE1        22.1961   27.4688   53.0217 C.ar    157 PHE196     -0.1150 DICT
   1284 CE2        21.1455   28.6114   54.8660 C.ar    157 PHE196     -0.1150 DICT
   1285 CZ         21.7141   27.4654   54.3241 C.ar    157 PHE196     -0.1150 DICT
   1286 N          20.3523   32.5982   49.2995 N.am    158 TYR197     -0.5000 BACKBONE|DICT|DIRECT
   1287 CA         20.8048   33.7166   48.4708 C.3     158 TYR197      0.1400 BACKBONE|DICT|DIRECT
   1288 C          19.8053   34.8821   48.2510 C.2     158 TYR197      0.5000 BACKBONE|DICT|DIRECT
   1289 O          20.2604   36.0239   48.2880 O.2     158 TYR197     -0.5000 BACKBONE|DICT|DIRECT
   1290 CB         21.4440   33.2109   47.1612 C.3     158 TYR197     -0.0050 DICT
   1291 CG         22.4219   34.1990   46.5518 C.ar    158 TYR197     -0.1150 DICT
   1292 CD1        23.7429   34.2634   47.0418 C.ar    158 TYR197     -0.1150 DICT
   1293 CD2        22.0149   35.0761   45.5266 C.ar    158 TYR197     -0.1150 DICT
   1294 CE1        24.6439   35.2098   46.5207 C.ar    158 TYR197     -0.1150 DICT
   1295 CE2        22.9210   36.0134   44.9965 C.ar    158 TYR197     -0.1150 DICT
   1296 CZ         24.2347   36.0857   45.4966 C.ar    158 TYR197      0.1500 DICT
   1297 OH         25.1069   37.0059   44.9934 O.3     158 TYR197     -0.5850 DICT
   1298 N          18.4787   34.6308   48.1216 N.am    159 PRO198     -0.1400 BACKBONE|DICT|DIRECT
   1299 CA         17.4662   35.7069   48.1162 C.3     159 PRO198      0.0100 BACKBONE|DICT|DIRECT
   1300 C          17.3917   36.5385   49.4080 C.2     159 PRO198      0.5000 BACKBONE|DICT|DIRECT
   1301 O          17.2275   37.7553   49.3185 O.2     159 PRO198     -0.5000 BACKBONE|DICT|DIRECT
   1302 CB         16.1413   34.9810   47.8238 C.3     159 PRO198     -0.1200 DICT
   1303 CG         16.5548   33.7190   47.0898 C.3     159 PRO198     -0.1200 DICT
   1304 CD         17.8715   33.3523   47.7609 C.3     159 PRO198     -0.0500 DICT
   1305 N          17.5350   35.8774   50.5718 N.am    160 LYS199     -0.5000 BACKBONE|DICT|DIRECT
   1306 CA         17.4975   36.5306   51.8814 C.3     160 LYS199      0.1400 BACKBONE|DICT|DIRECT
   1307 C          18.8107   37.2640   52.2148 C.2     160 LYS199      0.5000 BACKBONE|DICT|DIRECT
   1308 O          18.7612   38.2998   52.8763 O.2     160 LYS199     -0.5000 BACKBONE|DICT|DIRECT
   1309 CB         17.0935   35.5052   52.9648 C.3     160 LYS199     -0.1200 DICT
   1310 CG         16.7447   36.1105   54.3417 C.3     160 LYS199     -0.1200 DICT
   1311 CD         15.6516   37.1940   54.2663 C.3     160 LYS199     -0.1200 DICT
   1312 CE         15.1407   37.6655   55.6295 C.3     160 LYS199      0.1900 DICT
   1313 NZ         14.0695   38.6643   55.4816 N.4     160 LYS199     -0.3000 DICT
   1314 N          19.9446   36.7568   51.6974 N.am    161 TYR200     -0.5000 BACKBONE|DICT|DIRECT
   1315 CA         21.2377   37.4433   51.6659 C.3     161 TYR200      0.1400 BACKBONE|DICT|DIRECT
   1316 C          21.1633   38.7826   50.9132 C.2     161 TYR200      0.5000 BACKBONE|DICT|DIRECT
   1317 O          21.5734   39.7961   51.4756 O.2     161 TYR200     -0.5000 BACKBONE|DICT|DIRECT
   1318 CB         22.3165   36.4970   51.0841 C.3     161 TYR200     -0.0050 DICT
   1319 CG         23.5448   37.1720   50.4976 C.ar    161 TYR200     -0.1150 DICT
   1320 CD1        24.5032   37.7584   51.3461 C.ar    161 TYR200     -0.1150 DICT
   1321 CD2        23.6947   37.2705   49.0993 C.ar    161 TYR200     -0.1150 DICT
   1322 CE1        25.5950   38.4568   50.7978 C.ar    161 TYR200     -0.1150 DICT
   1323 CE2        24.7798   37.9776   48.5518 C.ar    161 TYR200     -0.1150 DICT
   1324 CZ         25.7317   38.5705   49.3997 C.ar    161 TYR200      0.1500 DICT
   1325 OH         26.7794   39.2545   48.8593 O.3     161 TYR200     -0.5850 DICT
   1326 N          20.6337   38.7450   49.6751 N.am    162 VAL201     -0.5000 BACKBONE|DICT|DIRECT
   1327 CA         20.4604   39.8985   48.7883 C.3     162 VAL201      0.1400 BACKBONE|DICT|DIRECT
   1328 C          19.5633   40.9896   49.4060 C.2     162 VAL201      0.5000 BACKBONE|DICT|DIRECT
   1329 O          19.9107   42.1630   49.3043 O.2     162 VAL201     -0.5000 BACKBONE|DICT|DIRECT
   1330 CB         19.9258   39.4681   47.3874 C.3     162 VAL201     -0.0600 DICT
   1331 CG1        19.3555   40.5985   46.5012 C.3     162 VAL201     -0.1800 DICT
   1332 CG2        21.0235   38.7342   46.5979 C.3     162 VAL201     -0.1800 DICT
   1333 N          18.4774   40.5853   50.0879 N.am    163 GLU202     -0.5000 BACKBONE|DICT|DIRECT
   1334 CA         17.5899   41.4738   50.8398 C.3     163 GLU202      0.1400 BACKBONE|DICT|DIRECT
   1335 C          18.3114   42.2295   51.9737 C.2     163 GLU202      0.5000 BACKBONE|DICT|DIRECT
   1336 O          18.1968   43.4527   52.0429 O.2     163 GLU202     -0.5000 BACKBONE|DICT|DIRECT
   1337 CB         16.3767   40.6628   51.3476 C.3     163 GLU202     -0.1200 DICT
   1338 CG         15.3605   41.4644   52.1944 C.3     163 GLU202     -0.2200 DICT
   1339 CD         14.1658   40.6411   52.6838 C.2     163 GLU202      0.7000 DICT
   1340 OE1        14.1476   39.4123   52.4520 O.co2   163 GLU202     -0.8000 DICT
   1341 OE2        13.2886   41.2563   53.3260 O.co2   163 GLU202     -0.8000 DICT
   1342 N          19.0358   41.4849   52.8264 N.am    164 LEU203     -0.5000 BACKBONE|DICT|DIRECT
   1343 CA         19.6932   42.0030   54.0273 C.3     164 LEU203      0.1400 BACKBONE|DICT|DIRECT
   1344 C          20.9514   42.8457   53.7450 C.2     164 LEU203      0.5000 BACKBONE|DICT|DIRECT
   1345 O          21.1712   43.8152   54.4705 O.2     164 LEU203     -0.5000 BACKBONE|DICT|DIRECT
   1346 CB         20.0169   40.8335   54.9809 C.3     164 LEU203     -0.1200 DICT
   1347 CG         18.7856   40.1829   55.6551 C.3     164 LEU203     -0.0600 DICT
   1348 CD1        19.1817   38.8951   56.4054 C.3     164 LEU203     -0.1800 DICT
   1349 CD2        18.0151   41.1606   56.5651 C.3     164 LEU203     -0.1800 DICT
   1350 N          21.7418   42.4992   52.7108 N.am    165 ILE204     -0.5000 BACKBONE|DICT|DIRECT
   1351 CA         22.9309   43.2694   52.3220 C.3     165 ILE204      0.1400 BACKBONE|DICT|DIRECT
   1352 C          22.5651   44.5884   51.6040 C.2     165 ILE204      0.5000 BACKBONE|DICT|DIRECT
   1353 O          23.2455   45.5891   51.8303 O.2     165 ILE204     -0.5000 BACKBONE|DICT|DIRECT
   1354 CB         23.9297   42.4450   51.4531 C.3     165 ILE204     -0.0600 DICT
   1355 CG1        25.3289   43.1065   51.3993 C.3     165 ILE204     -0.1200 DICT
   1356 CG2        23.4151   42.1155   50.0385 C.3     165 ILE204     -0.1800 DICT
   1357 CD1        26.4019   42.2701   50.6897 C.3     165 ILE204     -0.1800 DICT
   1358 N          21.4744   44.5920   50.8112 N.am    166 ASN205     -0.5000 BACKBONE|DICT|DIRECT
   1359 CA         20.9098   45.8082   50.2139 C.3     166 ASN205      0.1400 BACKBONE|DICT|DIRECT
   1360 C          20.2726   46.7145   51.2782 C.2     166 ASN205      0.5000 BACKBONE|DICT|DIRECT
   1361 O          20.4264   47.9275   51.1703 O.2     166 ASN205     -0.5000 BACKBONE|DICT|DIRECT
   1362 CB         19.8691   45.4632   49.1235 C.3     166 ASN205     -0.1200 DICT
   1363 CG         20.4391   44.8655   47.8334 C.2     166 ASN205      0.5000 DICT
   1364 ND2        19.5714   44.2286   47.0459 N.am    166 ASN205     -0.7600 DICT
   1365 OD1        21.6227   44.9942   47.5314 O.2     166 ASN205     -0.5000 DICT
   1366 N          19.6026   46.1296   52.2906 N.am    167 GLN206     -0.5000 BACKBONE|DICT|DIRECT
   1367 CA         19.0324   46.8511   53.4337 C.3     167 GLN206      0.1400 BACKBONE|DICT|DIRECT
   1368 C          20.1079   47.5693   54.2657 C.2     167 GLN206      0.5000 BACKBONE|DICT|DIRECT
   1369 O          19.9098   48.7320   54.6134 O.2     167 GLN206     -0.5000 BACKBONE|DICT|DIRECT
   1370 CB         18.1716   45.8920   54.2882 C.3     167 GLN206     -0.1200 DICT
   1371 CG         17.5026   46.5420   55.5214 C.3     167 GLN206     -0.1200 DICT
   1372 CD         16.7597   45.5481   56.4193 C.2     167 GLN206      0.5000 DICT
   1373 NE2        16.3827   46.0000   57.6178 N.am    167 GLN206     -0.7600 DICT
   1374 OE1        16.5282   44.3997   56.0477 O.2     167 GLN206     -0.5000 DICT
   1375 N          21.2330   46.8785   54.5229 N.am    168 ALA207     -0.5000 BACKBONE|DICT|DIRECT
   1376 CA         22.4129   47.4216   55.1944 C.3     168 ALA207      0.1400 BACKBONE|DICT|DIRECT
   1377 C          23.0261   48.6093   54.4358 C.2     168 ALA207      0.5000 BACKBONE|DICT|DIRECT
   1378 O          23.3334   49.6213   55.0609 O.2     168 ALA207     -0.5000 BACKBONE|DICT|DIRECT
   1379 CB         23.4485   46.3023   55.3791 C.3     168 ALA207     -0.1800 DICT
   1380 N          23.1365   48.4773   53.1025 N.am    169 ALA208     -0.5000 BACKBONE|DICT|DIRECT
   1381 CA         23.6453   49.5041   52.1966 C.3     169 ALA208      0.1400 BACKBONE|DICT|DIRECT
   1382 C          22.7550   50.7586   52.1120 C.2     169 ALA208      0.5000 BACKBONE|DICT|DIRECT
   1383 O          23.3031   51.8590   52.0902 O.2     169 ALA208     -0.5000 BACKBONE|DICT|DIRECT
   1384 CB         23.8668   48.8771   50.8166 C.3     169 ALA208     -0.1800 DICT
   1385 N          21.4179   50.5881   52.1253 N.am    170 ARG209     -0.5000 BACKBONE|DICT|DIRECT
   1386 CA         20.4415   51.6855   52.2029 C.3     170 ARG209      0.1400 BACKBONE|DICT|DIRECT
   1387 C          20.4874   52.4565   53.5312 C.2     170 ARG209      0.5000 BACKBONE|DICT|DIRECT
   1388 O          20.2813   53.6698   53.5182 O.2     170 ARG209     -0.5000 BACKBONE|DICT|DIRECT
   1389 CB         19.0144   51.1798   51.9098 C.3     170 ARG209     -0.1200 DICT
   1390 CG         18.7771   50.7604   50.4450 C.3     170 ARG209     -0.0500 DICT
   1391 CD         17.2887   50.6193   50.0825 C.3     170 ARG209      0.1900 DICT
   1392 NE         16.5597   49.7269   51.0012 N.pl3   170 ARG209     -0.7000 DICT
   1393 CZ         16.5440   48.3827   50.9848 C.cat   170 ARG209      0.6399 DICT
   1394 NH1        17.2048   47.6848   50.0519 N.pl3   170 ARG209     -0.8000 DICT
   1395 NH2        15.8441   47.7251   51.9185 N.pl3   170 ARG209     -0.8000 DICT
   1396 N          20.8107   51.7617   54.6330 N.am    171 LEU210     -0.5000 BACKBONE|DICT|DIRECT
   1397 CA         21.0230   52.3504   55.9576 C.3     171 LEU210      0.1400 BACKBONE|DICT|DIRECT
   1398 C          22.4034   53.0362   56.1101 C.2     171 LEU210      0.5000 BACKBONE|DICT|DIRECT
   1399 O          22.6481   53.6420   57.1546 O.2     171 LEU210     -0.5000 BACKBONE|DICT|DIRECT
   1400 CB         20.7779   51.2582   57.0239 C.3     171 LEU210     -0.1200 DICT
   1401 CG         19.3019   50.8096   57.1417 C.3     171 LEU210     -0.0600 DICT
   1402 CD1        19.1719   49.4917   57.9295 C.3     171 LEU210     -0.1800 DICT
   1403 CD2        18.3945   51.9163   57.7164 C.3     171 LEU210     -0.1800 DICT
   1404 N          23.2542   52.9681   55.0677 N.am    172 ASN211     -0.5000 BACKBONE|DICT|DIRECT
   1405 CA         24.5364   53.6764   54.9444 C.3     172 ASN211      0.1400 BACKBONE|DICT|DIRECT
   1406 C          24.5368   54.6785   53.7687 C.2     172 ASN211      0.5000 BACKBONE|DICT|DIRECT
   1407 O          25.5854   55.2621   53.4949 O.2     172 ASN211     -0.5000 BACKBONE|DICT|DIRECT
   1408 CB         25.6925   52.6564   54.8156 C.3     172 ASN211     -0.1200 DICT
   1409 CG         25.8625   51.7712   56.0529 C.2     172 ASN211      0.5000 DICT
   1410 ND2        26.0786   50.4752   55.8364 N.am    172 ASN211     -0.7600 DICT
   1411 OD1        25.8212   52.2509   57.1845 O.2     172 ASN211     -0.5000 DICT
   1412 N          23.3734   54.9103   53.1327 N.am    173 GLY212     -0.5000 BACKBONE|DICT|DIRECT
   1413 CA         23.1645   55.9898   52.1637 C.3     173 GLY212      0.0800 BACKBONE|DICT|DIRECT
   1414 C          23.4146   55.5896   50.6992 C.2     173 GLY212      0.5000 BACKBONE|DICT|DIRECT
   1415 O          23.3061   56.4554   49.8320 O.2     173 GLY212     -0.5000 BACKBONE|DICT|DIRECT
   1416 N          23.7243   54.3152   50.4078 N.am    174 TYR213     -0.5000 BACKBONE|DICT|DIRECT
   1417 CA         23.8635   53.7770   49.0471 C.3     174 TYR213      0.1400 BACKBONE|DICT|DIRECT
   1418 C          22.5047   53.2826   48.5256 C.2     174 TYR213      0.5000 BACKBONE|DICT|DIRECT
   1419 O          21.6419   52.9374   49.3298 O.2     174 TYR213     -0.5000 BACKBONE|DICT|DIRECT
   1420 CB         24.8781   52.6177   49.0718 C.3     174 TYR213     -0.0050 DICT
   1421 CG         26.2480   53.0106   49.5887 C.ar    174 TYR213     -0.1150 DICT
   1422 CD1        26.6401   52.6677   50.8999 C.ar    174 TYR213     -0.1150 DICT
   1423 CD2        27.1242   53.7443   48.7642 C.ar    174 TYR213     -0.1150 DICT
   1424 CE1        27.9031   53.0579   51.3841 C.ar    174 TYR213     -0.1150 DICT
   1425 CE2        28.3859   54.1343   49.2491 C.ar    174 TYR213     -0.1150 DICT
   1426 CZ         28.7783   53.7886   50.5572 C.ar    174 TYR213      0.1500 DICT
   1427 OH         30.0074   54.1560   51.0202 O.3     174 TYR213     -0.5850 DICT
   1428 N          22.3265   53.2220   47.1950 N.am    175 VAL214     -0.5000 BACKBONE|DICT|DIRECT
   1429 CA         21.0836   52.7083   46.5980 C.3     175 VAL214      0.1400 BACKBONE|DICT|DIRECT
   1430 C          20.9355   51.1716   46.6965 C.2     175 VAL214      0.5000 BACKBONE|DICT|DIRECT
   1431 O          19.8032   50.6892   46.7379 O.2     175 VAL214     -0.5000 BACKBONE|DICT|DIRECT
   1432 CB         20.8897   53.1488   45.1203 C.3     175 VAL214     -0.0600 DICT
   1433 CG1        20.7130   54.6725   45.0117 C.3     175 VAL214     -0.1800 DICT
   1434 CG2        21.9695   52.6605   44.1388 C.3     175 VAL214     -0.1800 DICT
   1435 N          22.0639   50.4462   46.7868 N.am    176 ASP215     -0.5000 BACKBONE|DICT|DIRECT
   1436 CA         22.1180   48.9892   46.9324 C.3     176 ASP215      0.1400 BACKBONE|DICT|DIRECT
   1437 C          23.5339   48.5588   47.3611 C.2     176 ASP215      0.5000 BACKBONE|DICT|DIRECT
   1438 O          24.4295   49.3975   47.4809 O.2     176 ASP215     -0.5000 BACKBONE|DICT|DIRECT
   1439 CB         21.6326   48.2195   45.6725 C.3     176 ASP215     -0.2200 DICT
   1440 CG         22.2648   48.6581   44.3463 C.2     176 ASP215      0.7000 DICT
   1441 OD1        23.4887   48.4507   44.1978 O.co2   176 ASP215     -0.8000 DICT
   1442 OD2        21.5033   49.1302   43.4768 O.co2   176 ASP215     -0.8000 DICT
   1443 N          23.7154   47.2457   47.5808 N.am    177 ALA216     -0.5000 BACKBONE|DICT|DIRECT
   1444 CA         25.0002   46.6336   47.9262 C.3     177 ALA216      0.1400 BACKBONE|DICT|DIRECT
   1445 C          26.0464   46.6664   46.8007 C.2     177 ALA216      0.5000 BACKBONE|DICT|DIRECT
   1446 O          27.2361   46.6387   47.1070 O.2     177 ALA216     -0.5000 BACKBONE|DICT|DIRECT
   1447 CB         24.7598   45.1905   48.3668 C.3     177 ALA216     -0.1800 DICT
   1448 N          25.6028   46.7529   45.5346 N.am    178 GLY217     -0.5000 BACKBONE|DICT|DIRECT
   1449 CA         26.4791   46.8921   44.3731 C.3     178 GLY217      0.0800 BACKBONE|DICT|DIRECT
   1450 C          27.1014   48.2923   44.3543 C.2     178 GLY217      0.5000 BACKBONE|DICT|DIRECT
   1451 O          28.3062   48.4120   44.1518 O.2     178 GLY217     -0.5000 BACKBONE|DICT|DIRECT
   1452 N          26.2917   49.3289   44.6353 N.am    179 ASP218     -0.5000 BACKBONE|DICT|DIRECT
   1453 CA         26.6986   50.7276   44.7949 C.3     179 ASP218      0.1400 BACKBONE|DICT|DIRECT
   1454 C          27.7173   50.9187   45.9385 C.2     179 ASP218      0.5000 BACKBONE|DICT|DIRECT
   1455 O          28.7055   51.6276   45.7475 O.2     179 ASP218     -0.5000 BACKBONE|DICT|DIRECT
   1456 CB         25.4523   51.6303   44.9641 C.3     179 ASP218     -0.2200 DICT
   1457 CG         25.7329   53.1354   45.0311 C.2     179 ASP218      0.7000 DICT
   1458 OD1        26.6269   53.5917   44.2856 O.co2   179 ASP218     -0.8000 DICT
   1459 OD2        24.9708   53.8152   45.7536 O.co2   179 ASP218     -0.8000 DICT
   1460 N          27.4848   50.2376   47.0748 N.am    180 SER219     -0.5000 BACKBONE|DICT|DIRECT
   1461 CA         28.3862   50.2047   48.2284 C.3     180 SER219      0.1400 BACKBONE|DICT|DIRECT
   1462 C          29.7639   49.5876   47.9057 C.2     180 SER219      0.5000 BACKBONE|DICT|DIRECT
   1463 O          30.7732   50.0977   48.3908 O.2     180 SER219     -0.5000 BACKBONE|DICT|DIRECT
   1464 CB         27.6781   49.4852   49.3956 C.3     180 SER219      0.1450 DICT
   1465 OG         28.4521   49.5163   50.5778 O.3     180 SER219     -0.6830 DICT
   1466 N          29.7899   48.5360   47.0674 N.am    181 TRP220     -0.5000 BACKBONE|DICT|DIRECT
   1467 CA         31.0203   47.8596   46.6507 C.3     181 TRP220      0.1400 BACKBONE|DICT|DIRECT
   1468 C          31.8415   48.6491   45.6138 C.2     181 TRP220      0.5000 BACKBONE|DICT|DIRECT
   1469 O          33.0699   48.6078   45.6835 O.2     181 TRP220     -0.5000 BACKBONE|DICT|DIRECT
   1470 CB         30.7139   46.4348   46.1480 C.3     181 TRP220     -0.1200 DICT
   1471 CG         30.1848   45.4265   47.1330 C.ar    181 TRP220      0.0750 DICT
   1472 CD1        29.8990   45.6271   48.4426 C.ar    181 TRP220     -0.1150 DICT
   1473 CD2        29.9108   44.0150   46.8853 C.ar    181 TRP220     -0.0550 DICT
   1474 CE2        29.4680   43.4120   48.1030 C.ar    181 TRP220      0.1300 DICT
   1475 CE3        30.0278   43.1713   45.7568 C.ar    181 TRP220     -0.1150 DICT
   1476 NE1        29.4638   44.4480   49.0118 N.pl3   181 TRP220     -0.5700 DICT
   1477 CZ2        29.1647   42.0419   48.1975 C.ar    181 TRP220     -0.1150 DICT
   1478 CZ3        29.7457   41.7949   45.8459 C.ar    181 TRP220     -0.1150 DICT
   1479 CH2        29.3133   41.2279   47.0608 C.ar    181 TRP220     -0.1150 DICT
   1480 N          31.1711   49.3782   44.7015 N.am    182 ARG221     -0.5000 BACKBONE|DICT|DIRECT
   1481 CA         31.8197   50.2706   43.7312 C.3     182 ARG221      0.1400 BACKBONE|DICT|DIRECT
   1482 C          32.4541   51.5163   44.3782 C.2     182 ARG221      0.5000 BACKBONE|DICT|DIRECT
   1483 O          33.4225   52.0380   43.8246 O.2     182 ARG221     -0.5000 BACKBONE|DICT|DIRECT
   1484 CB         30.8179   50.7091   42.6436 C.3     182 ARG221     -0.1200 DICT
   1485 CG         30.3590   49.5783   41.7072 C.3     182 ARG221     -0.0500 DICT
   1486 CD         29.4969   50.0821   40.5407 C.3     182 ARG221      0.1900 DICT
   1487 NE         28.2150   50.6581   40.9806 N.pl3   182 ARG221     -0.7000 DICT
   1488 CZ         27.0404   50.0143   41.0907 C.cat   182 ARG221      0.6399 DICT
   1489 NH1        25.9525   50.6907   41.4814 N.pl3   182 ARG221     -0.8000 DICT
   1490 NH2        26.9299   48.7103   40.8130 N.pl3   182 ARG221     -0.8000 DICT
   1491 N          31.9168   51.9642   45.5282 N.am    183 SER222     -0.5000 BACKBONE|DICT|DIRECT
   1492 CA         32.3867   53.1449   46.2597 C.3     183 SER222      0.1400 BACKBONE|DICT|DIRECT
   1493 C          33.7876   52.9968   46.8920 C.2     183 SER222      0.5000 BACKBONE|DICT|DIRECT
   1494 O          34.3974   54.0192   47.2045 O.2     183 SER222     -0.5000 BACKBONE|DICT|DIRECT
   1495 CB         31.3120   53.5822   47.2779 C.3     183 SER222      0.1450 DICT
   1496 OG         31.3871   52.8909   48.5095 O.3     183 SER222     -0.6830 DICT
   1497 N          34.2856   51.7525   47.0332 N.am    184 MET223     -0.5000 BACKBONE|DICT|DIRECT
   1498 CA         35.6354   51.4330   47.5156 C.3     184 MET223      0.1400 BACKBONE|DICT|DIRECT
   1499 C          36.7688   51.9168   46.5858 C.2     184 MET223      0.5000 BACKBONE|DICT|DIRECT
   1500 O          37.8980   52.0646   47.0528 O.2     184 MET223     -0.5000 BACKBONE|DICT|DIRECT
   1501 CB         35.7543   49.9155   47.7708 C.3     184 MET223     -0.1200 DICT
   1502 CG         34.7596   49.3774   48.8151 C.3     184 MET223      0.0475 DICT
   1503 SD         35.1528   47.7170   49.4323 S.3     184 MET223     -0.3350 DICT
   1504 CE         34.6151   46.7049   48.0336 C.3     184 MET223     -0.0125 DICT
   1505 N          36.4451   52.1751   45.3074 N.am    185 TYR224     -0.5000 BACKBONE|DICT|DIRECT
   1506 CA         37.3484   52.7506   44.3104 C.3     185 TYR224      0.1400 BACKBONE|DICT|DIRECT
   1507 C          37.3499   54.2835   44.3145 C.2     185 TYR224      0.5000 BACKBONE|DICT|DIRECT
   1508 O          38.3190   54.8624   43.8311 O.2     185 TYR224     -0.5000 BACKBONE|DICT|DIRECT
   1509 CB         36.9524   52.2347   42.9156 C.3     185 TYR224     -0.0050 DICT
   1510 CG         37.2458   50.7626   42.7408 C.ar    185 TYR224     -0.1150 DICT
   1511 CD1        36.2976   49.7936   43.1265 C.ar    185 TYR224     -0.1150 DICT
   1512 CD2        38.4959   50.3620   42.2318 C.ar    185 TYR224     -0.1150 DICT
   1513 CE1        36.6033   48.4280   43.0047 C.ar    185 TYR224     -0.1150 DICT
   1514 CE2        38.8078   48.9958   42.1325 C.ar    185 TYR224     -0.1150 DICT
   1515 CZ         37.8634   48.0301   42.5192 C.ar    185 TYR224      0.1500 DICT
   1516 OH         38.1771   46.7116   42.4204 O.3     185 TYR224     -0.5850 DICT
   1517 N          36.2767   54.9148   44.8268 N.am    186 GLU225     -0.5000 BACKBONE|DICT|DIRECT
   1518 CA         36.0772   56.3716   44.8790 C.3     186 GLU225      0.1400 BACKBONE|DICT|DIRECT
   1519 C          36.0378   57.0415   43.4836 C.2     186 GLU225      0.5000 BACKBONE|DICT|DIRECT
   1520 O          36.3516   58.2265   43.3708 O.2     186 GLU225     -0.5000 BACKBONE|DICT|DIRECT
   1521 CB         37.1253   57.0388   45.8039 C.3     186 GLU225     -0.1200 DICT
   1522 CG         37.2284   56.4160   47.2076 C.3     186 GLU225     -0.2200 DICT
   1523 CD         38.2927   57.1318   48.0307 C.2     186 GLU225      0.7000 DICT
   1524 OE1        39.4874   56.8359   47.8075 O.co2   186 GLU225     -0.8000 DICT
   1525 OE2        37.9033   57.9803   48.8614 O.co2   186 GLU225     -0.8000 DICT
   1526 N          35.6720   56.2651   42.4503 N.am    187 THR226     -0.5000 BACKBONE|DICT|DIRECT
   1527 CA         35.7005   56.6598   41.0451 C.3     187 THR226      0.1400 BACKBONE|DICT|DIRECT
   1528 C          34.2461   56.6722   40.5174 C.2     187 THR226      0.5000 BACKBONE|DICT|DIRECT
   1529 O          33.6643   55.5974   40.3699 O.2     187 THR226     -0.5000 BACKBONE|DICT|DIRECT
   1530 CB         36.5184   55.6199   40.2239 C.3     187 THR226      0.2050 DICT
   1531 CG2        36.6089   55.9042   38.7153 C.3     187 THR226     -0.1800 DICT
   1532 OG1        37.8473   55.5662   40.7015 O.3     187 THR226     -0.6830 DICT
   1533 N          33.6569   57.8652   40.2596 N.am    188 PRO227     -0.1400 BACKBONE|DICT|DIRECT
   1534 CA         32.3018   57.9757   39.6722 C.3     188 PRO227      0.0100 BACKBONE|DICT|DIRECT
   1535 C          32.1257   57.3465   38.2747 C.2     188 PRO227      0.5000 BACKBONE|DICT|DIRECT
   1536 O          31.0370   56.8638   37.9673 O.2     188 PRO227     -0.5000 BACKBONE|DICT|DIRECT
   1537 CB         32.0328   59.4911   39.6344 C.3     188 PRO227     -0.1200 DICT
   1538 CG         32.9564   60.0774   40.6870 C.3     188 PRO227     -0.1200 DICT
   1539 CD         34.1859   59.1851   40.6011 C.3     188 PRO227     -0.0500 DICT
   1540 N          33.1993   57.3600   37.4686 N.am    189 SER228     -0.5000 BACKBONE|DICT|DIRECT
   1541 CA         33.2548   56.8391   36.1022 C.3     189 SER228      0.1400 BACKBONE|DICT|DIRECT
   1542 C          33.5661   55.3305   36.0023 C.2     189 SER228      0.5000 BACKBONE|DICT|DIRECT
   1543 O          33.7835   54.8676   34.8840 O.2     189 SER228     -0.5000 BACKBONE|DICT|DIRECT
   1544 CB         34.2697   57.7010   35.3162 C.3     189 SER228      0.1450 DICT
   1545 OG         35.5887   57.5671   35.8141 O.3     189 SER228     -0.6830 DICT
   1546 N          33.6024   54.6056   37.1394 N.am    190 LEU229     -0.5000 BACKBONE|DICT|DIRECT
   1547 CA         34.1120   53.2353   37.2867 C.3     190 LEU229      0.1400 BACKBONE|DICT|DIRECT
   1548 C          33.5998   52.2305   36.2418 C.2     190 LEU229      0.5000 BACKBONE|DICT|DIRECT
   1549 O          34.4277   51.6320   35.5619 O.2     190 LEU229     -0.5000 BACKBONE|DICT|DIRECT
   1550 CB         33.8779   52.7433   38.7355 C.3     190 LEU229     -0.1200 DICT
   1551 CG         34.4191   51.3363   39.0818 C.3     190 LEU229     -0.0600 DICT
   1552 CD1        35.9604   51.2674   38.9802 C.3     190 LEU229     -0.1800 DICT
   1553 CD2        33.8957   50.8733   40.4555 C.3     190 LEU229     -0.1800 DICT
   1554 N          32.2697   52.0849   36.1018 N.am    191 GLU230     -0.5000 BACKBONE|DICT|DIRECT
   1555 CA         31.6506   51.1430   35.1589 C.3     191 GLU230      0.1400 BACKBONE|DICT|DIRECT
   1556 C          32.0166   51.3952   33.6829 C.2     191 GLU230      0.5000 BACKBONE|DICT|DIRECT
   1557 O          32.1747   50.4288   32.9383 O.2     191 GLU230     -0.5000 BACKBONE|DICT|DIRECT
   1558 CB         30.1193   51.1248   35.3292 C.3     191 GLU230     -0.1200 DICT
   1559 CG         29.6426   50.7113   36.7373 C.3     191 GLU230     -0.2200 DICT
   1560 CD         28.1258   50.5039   36.8321 C.2     191 GLU230      0.7000 DICT
   1561 OE1        27.4082   50.9380   35.9043 O.co2   191 GLU230     -0.8000 DICT
   1562 OE2        27.7048   49.9049   37.8446 O.co2   191 GLU230     -0.8000 DICT
   1563 N          32.1818   52.6750   33.3034 N.am    192 GLN231     -0.5000 BACKBONE|DICT|DIRECT
   1564 CA         32.6097   53.0922   31.9673 C.3     192 GLN231      0.1400 BACKBONE|DICT|DIRECT
   1565 C          34.1009   52.8087   31.7124 C.2     192 GLN231      0.5000 BACKBONE|DICT|DIRECT
   1566 O          34.4427   52.3992   30.6046 O.2     192 GLN231     -0.5000 BACKBONE|DICT|DIRECT
   1567 CB         32.3095   54.5876   31.7518 C.3     192 GLN231     -0.1200 DICT
   1568 CG         30.8221   54.9629   31.8847 C.3     192 GLN231     -0.1200 DICT
   1569 CD         30.5832   56.4436   31.5811 C.2     192 GLN231      0.5000 DICT
   1570 NE2        29.8236   57.1270   32.4391 N.am    192 GLN231     -0.7600 DICT
   1571 OE1        31.0640   56.9637   30.5760 O.2     192 GLN231     -0.5000 DICT
   1572 N          34.9501   53.0117   32.7378 N.am    193 ASP232     -0.5000 BACKBONE|DICT|DIRECT
   1573 CA         36.3874   52.7098   32.7149 C.3     193 ASP232      0.1400 BACKBONE|DICT|DIRECT
   1574 C          36.6637   51.2124   32.5272 C.2     193 ASP232      0.5000 BACKBONE|DICT|DIRECT
   1575 O          37.4546   50.8618   31.6554 O.2     193 ASP232     -0.5000 BACKBONE|DICT|DIRECT
   1576 CB         37.1655   53.2332   33.9488 C.3     193 ASP232     -0.2200 DICT
   1577 CG         36.9616   54.7174   34.2617 C.2     193 ASP232      0.7000 DICT
   1578 OD1        36.7958   55.5004   33.3005 O.co2   193 ASP232     -0.8000 DICT
   1579 OD2        37.0499   55.0602   35.4601 O.co2   193 ASP232     -0.8000 DICT
   1580 N          35.9799   50.3627   33.3124 N.am    194 LEU233     -0.5000 BACKBONE|DICT|DIRECT
   1581 CA         36.1015   48.9046   33.2500 C.3     194 LEU233      0.1400 BACKBONE|DICT|DIRECT
   1582 C          35.5557   48.3105   31.9377 C.2     194 LEU233      0.5000 BACKBONE|DICT|DIRECT
   1583 O          36.1019   47.3085   31.4788 O.2     194 LEU233     -0.5000 BACKBONE|DICT|DIRECT
   1584 CB         35.3923   48.2543   34.4548 C.3     194 LEU233     -0.1200 DICT
   1585 CG         35.8644   48.6945   35.8561 C.3     194 LEU233     -0.0600 DICT
   1586 CD1        34.8492   48.2347   36.9121 C.3     194 LEU233     -0.1800 DICT
   1587 CD2        37.2909   48.2403   36.2005 C.3     194 LEU233     -0.1800 DICT
   1588 N          34.5250   48.9458   31.3458 N.am    195 GLU234     -0.5000 BACKBONE|DICT|DIRECT
   1589 CA         33.9797   48.5890   30.0339 C.3     195 GLU234      0.1400 BACKBONE|DICT|DIRECT
   1590 C          34.9725   48.8901   28.8968 C.2     195 GLU234      0.5000 BACKBONE|DICT|DIRECT
   1591 O          35.1516   48.0323   28.0368 O.2     195 GLU234     -0.5000 BACKBONE|DICT|DIRECT
   1592 CB         32.6031   49.2661   29.8247 C.3     195 GLU234     -0.1200 DICT
   1593 CG         31.8774   48.9530   28.4929 C.3     195 GLU234     -0.2200 DICT
   1594 CD         31.5146   47.4741   28.3062 C.2     195 GLU234      0.7000 DICT
   1595 OE1        30.7677   46.9480   29.1606 O.co2   195 GLU234     -0.8000 DICT
   1596 OE2        31.9729   46.8914   27.3001 O.co2   195 GLU234     -0.8000 DICT
   1597 N          35.6397   50.0603   28.9365 N.am    196 ARG235     -0.5000 BACKBONE|DICT|DIRECT
   1598 CA         36.7094   50.4261   27.9990 C.3     196 ARG235      0.1400 BACKBONE|DICT|DIRECT
   1599 C          37.9134   49.4702   28.0726 C.2     196 ARG235      0.5000 BACKBONE|DICT|DIRECT
   1600 O          38.3506   49.0016   27.0250 O.2     196 ARG235     -0.5000 BACKBONE|DICT|DIRECT
   1601 CB         37.1509   51.8894   28.2127 C.3     196 ARG235     -0.1200 DICT
   1602 CG         36.1618   52.9216   27.6423 C.3     196 ARG235     -0.0500 DICT
   1603 CD         36.6238   54.3778   27.8265 C.3     196 ARG235      0.1900 DICT
   1604 NE         36.4551   54.8722   29.2023 N.pl3   196 ARG235     -0.7000 DICT
   1605 CZ         35.4004   55.5781   29.6471 C.cat   196 ARG235      0.6399 DICT
   1606 NH1        34.3774   55.8838   28.8355 N.pl3   196 ARG235     -0.8000 DICT
   1607 NH2        35.3614   55.9967   30.9179 N.pl3   196 ARG235     -0.8000 DICT
   1608 N          38.3798   49.1535   29.2940 N.am    197 LEU236     -0.5000 BACKBONE|DICT|DIRECT
   1609 CA         39.4565   48.1916   29.5676 C.3     197 LEU236      0.1400 BACKBONE|DICT|DIRECT
   1610 C          39.1462   46.7721   29.0564 C.2     197 LEU236      0.5000 BACKBONE|DICT|DIRECT
   1611 O          40.0501   46.1042   28.5544 O.2     197 LEU236     -0.5000 BACKBONE|DICT|DIRECT
   1612 CB         39.7253   48.1545   31.0878 C.3     197 LEU236     -0.1200 DICT
   1613 CG         40.3884   49.4307   31.6495 C.3     197 LEU236     -0.0600 DICT
   1614 CD1        40.2717   49.4854   33.1879 C.3     197 LEU236     -0.1800 DICT
   1615 CD2        41.8387   49.5934   31.1626 C.3     197 LEU236     -0.1800 DICT
   1616 N          37.8711   46.3610   29.1651 N.am    198 PHE237     -0.5000 BACKBONE|DICT|DIRECT
   1617 CA         37.3505   45.0993   28.6483 C.3     198 PHE237      0.1400 BACKBONE|DICT|DIRECT
   1618 C          37.3455   45.0274   27.1074 C.2     198 PHE237      0.5000 BACKBONE|DICT|DIRECT
   1619 O          37.8037   44.0259   26.5586 O.2     198 PHE237     -0.5000 BACKBONE|DICT|DIRECT
   1620 CB         35.9788   44.8013   29.3007 C.3     198 PHE237     -0.0050 DICT
   1621 CG         35.2250   43.6203   28.7226 C.ar    198 PHE237     -0.1150 DICT
   1622 CD1        35.6383   42.3084   29.0319 C.ar    198 PHE237     -0.1150 DICT
   1623 CD2        34.2380   43.8195   27.7333 C.ar    198 PHE237     -0.1150 DICT
   1624 CE1        35.0496   41.2328   28.3856 C.ar    198 PHE237     -0.1150 DICT
   1625 CE2        33.6598   42.7266   27.1036 C.ar    198 PHE237     -0.1150 DICT
   1626 CZ         34.0669   41.4397   27.4288 C.ar    198 PHE237     -0.1150 DICT
   1627 N          36.8611   46.0956   26.4469 N.am    199 GLN238     -0.5000 BACKBONE|DICT|DIRECT
   1628 CA         36.7951   46.2208   24.9855 C.3     199 GLN238      0.1400 BACKBONE|DICT|DIRECT
   1629 C          38.1649   46.3574   24.2948 C.2     199 GLN238      0.5000 BACKBONE|DICT|DIRECT
   1630 O          38.2931   45.9331   23.1475 O.2     199 GLN238     -0.5000 BACKBONE|DICT|DIRECT
   1631 CB         35.8716   47.3981   24.5958 C.3     199 GLN238     -0.1200 DICT
   1632 CG         34.3737   47.1968   24.9102 C.3     199 GLN238     -0.1200 DICT
   1633 CD         33.7101   46.0120   24.2031 C.2     199 GLN238      0.5000 DICT
   1634 NE2        32.6444   45.4845   24.8072 N.am    199 GLN238     -0.7600 DICT
   1635 OE1        34.1283   45.5934   23.1257 O.2     199 GLN238     -0.5000 DICT
   1636 N          39.1668   46.9072   25.0016 N.am    200 GLU239     -0.5000 BACKBONE|DICT|DIRECT
   1637 CA         40.5645   46.9796   24.5604 C.3     200 GLU239      0.1400 BACKBONE|DICT|DIRECT
   1638 C          41.2568   45.6020   24.4985 C.2     200 GLU239      0.5000 BACKBONE|DICT|DIRECT
   1639 O          42.1981   45.4446   23.7222 O.2     200 GLU239     -0.5000 BACKBONE|DICT|DIRECT
   1640 CB         41.3293   47.9536   25.4822 C.3     200 GLU239     -0.1200 DICT
   1641 CG         40.9896   49.4345   25.2087 C.3     200 GLU239     -0.2200 DICT
   1642 CD         41.4978   50.3933   26.2912 C.2     200 GLU239      0.7000 DICT
   1643 OE1        42.5953   50.1406   26.8358 O.co2   200 GLU239     -0.8000 DICT
   1644 OE2        40.7733   51.3781   26.5543 O.co2   200 GLU239     -0.8000 DICT
   1645 N          40.7634   44.6342   25.2888 N.am    201 LEU240     -0.5000 BACKBONE|DICT|DIRECT
   1646 CA         41.2660   43.2610   25.3688 C.3     201 LEU240      0.1400 BACKBONE|DICT|DIRECT
   1647 C          40.3860   42.2503   24.6141 C.2     201 LEU240      0.5000 BACKBONE|DICT|DIRECT
   1648 O          40.7874   41.0896   24.5229 O.2     201 LEU240     -0.5000 BACKBONE|DICT|DIRECT
   1649 CB         41.3858   42.8825   26.8587 C.3     201 LEU240     -0.1200 DICT
   1650 CG         42.6113   43.5251   27.5400 C.3     201 LEU240     -0.0600 DICT
   1651 CD1        42.4050   43.6968   29.0537 C.3     201 LEU240     -0.1800 DICT
   1652 CD2        43.9158   42.7767   27.1944 C.3     201 LEU240     -0.1800 DICT
   1653 N          39.2364   42.6857   24.0642 N.am    202 GLN241     -0.5000 BACKBONE|DICT|DIRECT
   1654 CA         38.3527   41.8526   23.2449 C.3     202 GLN241      0.1400 BACKBONE|DICT|DIRECT
   1655 C          38.9720   41.2463   21.9672 C.2     202 GLN241      0.5000 BACKBONE|DICT|DIRECT
   1656 O          38.7309   40.0625   21.7478 O.2     202 GLN241     -0.5000 BACKBONE|DICT|DIRECT
   1657 CB         37.0069   42.5652   22.9635 C.3     202 GLN241     -0.1200 DICT
   1658 CG         35.9223   42.2921   24.0229 C.3     202 GLN241     -0.1200 DICT
   1659 CD         35.3658   40.8682   23.9260 C.2     202 GLN241      0.5000 DICT
   1660 NE2        35.6221   40.0396   24.9397 N.am    202 GLN241     -0.7600 DICT
   1661 OE1        34.7096   40.5199   22.9477 O.2     202 GLN241     -0.5000 DICT
   1662 N          39.8123   41.9805   21.1957 N.am    203 PRO242     -0.1400 BACKBONE|DICT|DIRECT
   1663 CA         40.5423   41.3902   20.0555 C.3     203 PRO242      0.0100 BACKBONE|DICT|DIRECT
   1664 C          41.4778   40.2291   20.4331 C.2     203 PRO242      0.5000 BACKBONE|DICT|DIRECT
   1665 O          41.4725   39.2117   19.7445 O.2     203 PRO242     -0.5000 BACKBONE|DICT|DIRECT
   1666 CB         41.3125   42.5750   19.4447 C.3     203 PRO242     -0.1200 DICT
   1667 CG         40.5180   43.8002   19.8632 C.3     203 PRO242     -0.1200 DICT
   1668 CD         40.0235   43.4266   21.2535 C.3     203 PRO242     -0.0500 DICT
   1669 N          42.2319   40.3947   21.5316 N.am    204 LEU243     -0.5000 BACKBONE|DICT|DIRECT
   1670 CA         43.1853   39.4109   22.0395 C.3     204 LEU243      0.1400 BACKBONE|DICT|DIRECT
   1671 C          42.5082   38.1856   22.6859 C.2     204 LEU243      0.5000 BACKBONE|DICT|DIRECT
   1672 O          43.0291   37.0818   22.5239 O.2     204 LEU243     -0.5000 BACKBONE|DICT|DIRECT
   1673 CB         44.1925   40.1518   22.9503 C.3     204 LEU243     -0.1200 DICT
   1674 CG         45.3186   39.3263   23.6161 C.3     204 LEU243     -0.0600 DICT
   1675 CD1        46.1002   38.3955   22.6648 C.3     204 LEU243     -0.1800 DICT
   1676 CD2        46.2715   40.2663   24.3739 C.3     204 LEU243     -0.1800 DICT
   1677 N          41.3471   38.3736   23.3445 N.am    205 TYR244     -0.5000 BACKBONE|DICT|DIRECT
   1678 CA         40.5515   37.2694   23.8871 C.3     205 TYR244      0.1400 BACKBONE|DICT|DIRECT
   1679 C          39.7913   36.4729   22.8100 C.2     205 TYR244      0.5000 BACKBONE|DICT|DIRECT
   1680 O          39.7461   35.2505   22.9212 O.2     205 TYR244     -0.5000 BACKBONE|DICT|DIRECT
   1681 CB         39.6071   37.7318   25.0207 C.3     205 TYR244     -0.0050 DICT
   1682 CG         38.7706   36.5848   25.5739 C.ar    205 TYR244     -0.1150 DICT
   1683 CD1        39.4108   35.5411   26.2753 C.ar    205 TYR244     -0.1150 DICT
   1684 CD2        37.3939   36.4817   25.2744 C.ar    205 TYR244     -0.1150 DICT
   1685 CE1        38.6930   34.3917   26.6474 C.ar    205 TYR244     -0.1150 DICT
   1686 CE2        36.6725   35.3328   25.6570 C.ar    205 TYR244     -0.1150 DICT
   1687 CZ         37.3257   34.2897   26.3449 C.ar    205 TYR244      0.1500 DICT
   1688 OH         36.6491   33.1772   26.7379 O.3     205 TYR244     -0.5850 DICT
   1689 N          39.2065   37.1467   21.8034 N.am    206 LEU245     -0.5000 BACKBONE|DICT|DIRECT
   1690 CA         38.4708   36.4939   20.7114 C.3     206 LEU245      0.1400 BACKBONE|DICT|DIRECT
   1691 C          39.3768   35.6059   19.8403 C.2     206 LEU245      0.5000 BACKBONE|DICT|DIRECT
   1692 O          38.9421   34.5274   19.4376 O.2     206 LEU245     -0.5000 BACKBONE|DICT|DIRECT
   1693 CB         37.7394   37.5476   19.8500 C.3     206 LEU245     -0.1200 DICT
   1694 CG         36.5001   38.1778   20.5278 C.3     206 LEU245     -0.0600 DICT
   1695 CD1        36.0110   39.4200   19.7523 C.3     206 LEU245     -0.1800 DICT
   1696 CD2        35.3769   37.1511   20.7676 C.3     206 LEU245     -0.1800 DICT
   1697 N          40.6262   36.0517   19.6209 N.am    207 ASN246     -0.5000 BACKBONE|DICT|DIRECT
   1698 CA         41.6857   35.2900   18.9585 C.3     207 ASN246      0.1400 BACKBONE|DICT|DIRECT
   1699 C          42.2145   34.1254   19.8211 C.2     207 ASN246      0.5000 BACKBONE|DICT|DIRECT
   1700 O          42.5335   33.0837   19.2483 O.2     207 ASN246     -0.5000 BACKBONE|DICT|DIRECT
   1701 CB         42.8056   36.2705   18.5395 C.3     207 ASN246     -0.1200 DICT
   1702 CG         42.5452   36.9308   17.1816 C.2     207 ASN246      0.5000 DICT
   1703 ND2        42.2101   38.2202   17.1699 N.am    207 ASN246     -0.7600 DICT
   1704 OD1        42.6567   36.2805   16.1449 O.2     207 ASN246     -0.5000 DICT
   1705 N          42.2616   34.2773   21.1588 N.am    208 LEU247     -0.5000 BACKBONE|DICT|DIRECT
   1706 CA         42.5899   33.1836   22.0829 C.3     208 LEU247      0.1400 BACKBONE|DICT|DIRECT
   1707 C          41.4863   32.1084   22.1026 C.2     208 LEU247      0.5000 BACKBONE|DICT|DIRECT
   1708 O          41.8059   30.9272   21.9949 O.2     208 LEU247     -0.5000 BACKBONE|DICT|DIRECT
   1709 CB         42.8837   33.7410   23.4980 C.3     208 LEU247     -0.1200 DICT
   1710 CG         43.3314   32.6893   24.5458 C.3     208 LEU247     -0.0600 DICT
   1711 CD1        44.6887   32.0458   24.2015 C.3     208 LEU247     -0.1800 DICT
   1712 CD2        43.3396   33.2843   25.9622 C.3     208 LEU247     -0.1800 DICT
   1713 N          40.2185   32.5451   22.2087 N.am    209 HIS248     -0.5000 BACKBONE|DICT|DIRECT
   1714 CA         39.0162   31.7105   22.2167 C.3     209 HIS248      0.1400 BACKBONE|DICT|DIRECT
   1715 C          38.8710   30.8560   20.9487 C.2     209 HIS248      0.5000 BACKBONE|DICT|DIRECT
   1716 O          38.6371   29.6581   21.0760 O.2     209 HIS248     -0.5000 BACKBONE|DICT|DIRECT
   1717 CB         37.7728   32.5940   22.4723 C.3     209 HIS248     -0.0050 DICT
   1718 CG         36.4463   31.8666   22.5049 C.2     209 HIS248      0.0150 DICT
   1719 CD2        35.6747   31.4252   23.5566 C.2     209 HIS248     -0.0150 DICT
   1720 ND1        35.7421   31.5194   21.3615 N.pl3   209 HIS248     -0.5700 DICT
   1721 CE1        34.6345   30.8861   21.7552 C.2     209 HIS248      0.2950 DICT
   1722 NE2        34.5247   30.7986   23.0735 N.2     209 HIS248     -0.4900 DICT
   1723 N          39.0241   31.4771   19.7661 N.am    210 ALA249     -0.5000 BACKBONE|DICT|DIRECT
   1724 CA         38.9208   30.8182   18.4623 C.3     210 ALA249      0.1400 BACKBONE|DICT|DIRECT
   1725 C          40.0029   29.7545   18.2131 C.2     210 ALA249      0.5000 BACKBONE|DICT|DIRECT
   1726 O          39.6887   28.7083   17.6453 O.2     210 ALA249     -0.5000 BACKBONE|DICT|DIRECT
   1727 CB         38.9446   31.8828   17.3599 C.3     210 ALA249     -0.1800 DICT
   1728 N          41.2354   30.0288   18.6741 N.am    211 TYR250     -0.5000 BACKBONE|DICT|DIRECT
   1729 CA         42.3683   29.1069   18.6144 C.3     211 TYR250      0.1400 BACKBONE|DICT|DIRECT
   1730 C          42.2015   27.8938   19.5513 C.2     211 TYR250      0.5000 BACKBONE|DICT|DIRECT
   1731 O          42.4465   26.7640   19.1277 O.2     211 TYR250     -0.5000 BACKBONE|DICT|DIRECT
   1732 CB         43.6698   29.8878   18.8980 C.3     211 TYR250     -0.0050 DICT
   1733 CG         44.9061   29.0166   19.0128 C.ar    211 TYR250     -0.1150 DICT
   1734 CD1        45.4067   28.3615   17.8696 C.ar    211 TYR250     -0.1150 DICT
   1735 CD2        45.5126   28.8030   20.2679 C.ar    211 TYR250     -0.1150 DICT
   1736 CE1        46.4918   27.4736   17.9848 C.ar    211 TYR250     -0.1150 DICT
   1737 CE2        46.6005   27.9188   20.3808 C.ar    211 TYR250     -0.1150 DICT
   1738 CZ         47.0831   27.2452   19.2412 C.ar    211 TYR250      0.1500 DICT
   1739 OH         48.1166   26.3644   19.3499 O.3     211 TYR250     -0.5850 DICT
   1740 N          41.7827   28.1530   20.8007 N.am    212 VAL251     -0.5000 BACKBONE|DICT|DIRECT
   1741 CA         41.5442   27.1357   21.8260 C.3     212 VAL251      0.1400 BACKBONE|DICT|DIRECT
   1742 C          40.3274   26.2444   21.4960 C.2     212 VAL251      0.5000 BACKBONE|DICT|DIRECT
   1743 O          40.3873   25.0449   21.7470 O.2     212 VAL251     -0.5000 BACKBONE|DICT|DIRECT
   1744 CB         41.3956   27.7959   23.2289 C.3     212 VAL251     -0.0600 DICT
   1745 CG1        40.8002   26.8991   24.3340 C.3     212 VAL251     -0.1800 DICT
   1746 CG2        42.7495   28.3636   23.6983 C.3     212 VAL251     -0.1800 DICT
   1747 N          39.2867   26.8252   20.8772 N.am    213 ARG252     -0.5000 BACKBONE|DICT|DIRECT
   1748 CA         38.1081   26.1342   20.3503 C.3     213 ARG252      0.1400 BACKBONE|DICT|DIRECT
   1749 C          38.4347   25.1692   19.1946 C.2     213 ARG252      0.5000 BACKBONE|DICT|DIRECT
   1750 O          37.8433   24.0938   19.1431 O.2     213 ARG252     -0.5000 BACKBONE|DICT|DIRECT
   1751 CB         37.0793   27.2055   19.9476 C.3     213 ARG252     -0.1200 DICT
   1752 CG         35.7734   26.7075   19.3048 C.3     213 ARG252     -0.0500 DICT
   1753 CD         34.8175   27.8718   19.0221 C.3     213 ARG252      0.1900 DICT
   1754 NE         35.3632   28.7778   18.0044 N.pl3   213 ARG252     -0.7000 DICT
   1755 CZ         34.8157   29.9400   17.6184 C.cat   213 ARG252      0.6399 DICT
   1756 NH1        33.6376   30.3508   18.1073 N.pl3   213 ARG252     -0.8000 DICT
   1757 NH2        35.4679   30.7015   16.7324 N.pl3   213 ARG252     -0.8000 DICT
   1758 N          39.3841   25.5438   18.3179 N.am    214 ARG253     -0.5000 BACKBONE|DICT|DIRECT
   1759 CA         39.9041   24.6918   17.2426 C.3     214 ARG253      0.1400 BACKBONE|DICT|DIRECT
   1760 C          40.7067   23.4888   17.7706 C.2     214 ARG253      0.5000 BACKBONE|DICT|DIRECT
   1761 O          40.6205   22.4083   17.1892 O.2     214 ARG253     -0.5000 BACKBONE|DICT|DIRECT
   1762 CB         40.7205   25.5619   16.2627 C.3     214 ARG253     -0.1200 DICT
   1763 CG         41.4905   24.8127   15.1495 C.3     214 ARG253     -0.0500 DICT
   1764 CD         40.6034   24.1122   14.1057 C.3     214 ARG253      0.1900 DICT
   1765 NE         39.8745   25.0957   13.3002 N.pl3   214 ARG253     -0.7000 DICT
   1766 CZ         39.0758   24.8654   12.2495 C.cat   214 ARG253      0.6399 DICT
   1767 NH1        38.4465   25.9039   11.6872 N.pl3   214 ARG253     -0.8000 DICT
   1768 NH2        38.9067   23.6299   11.7587 N.pl3   214 ARG253     -0.8000 DICT
   1769 N          41.4512   23.6964   18.8665 N.am    215 ALA254     -0.5000 BACKBONE|DICT|DIRECT
   1770 CA         42.2163   22.6645   19.5598 C.3     215 ALA254      0.1400 BACKBONE|DICT|DIRECT
   1771 C          41.3401   21.6956   20.3753 C.2     215 ALA254      0.5000 BACKBONE|DICT|DIRECT
   1772 O          41.6676   20.5111   20.4423 O.2     215 ALA254     -0.5000 BACKBONE|DICT|DIRECT
   1773 CB         43.2568   23.3585   20.4395 C.3     215 ALA254     -0.1800 DICT
   1774 N          40.2257   22.1982   20.9356 N.am    216 LEU255     -0.5000 BACKBONE|DICT|DIRECT
   1775 CA         39.1862   21.3978   21.5876 C.3     216 LEU255      0.1400 BACKBONE|DICT|DIRECT
   1776 C          38.3691   20.5858   20.5676 C.2     216 LEU255      0.5000 BACKBONE|DICT|DIRECT
   1777 O          38.0223   19.4471   20.8659 O.2     216 LEU255     -0.5000 BACKBONE|DICT|DIRECT
   1778 CB         38.2648   22.3119   22.4253 C.3     216 LEU255     -0.1200 DICT
   1779 CG         38.9138   22.8690   23.7138 C.3     216 LEU255     -0.0600 DICT
   1780 CD1        38.0482   23.9813   24.3319 C.3     216 LEU255     -0.1800 DICT
   1781 CD2        39.2172   21.7728   24.7447 C.3     216 LEU255     -0.1800 DICT
   1782 N          38.1084   21.1580   19.3782 N.am    217 HIS256     -0.5000 BACKBONE|DICT|DIRECT
   1783 CA         37.4768   20.4880   18.2352 C.3     217 HIS256      0.1400 BACKBONE|DICT|DIRECT
   1784 C          38.3391   19.3402   17.6812 C.2     217 HIS256      0.5000 BACKBONE|DICT|DIRECT
   1785 O          37.7912   18.3092   17.2942 O.2     217 HIS256     -0.5000 BACKBONE|DICT|DIRECT
   1786 CB         37.1570   21.5505   17.1601 C.3     217 HIS256     -0.0050 DICT
   1787 CG         36.5755   21.0644   15.8540 C.2     217 HIS256      0.0150 DICT
   1788 CD2        35.2895   21.0925   15.3664 C.2     217 HIS256     -0.0150 DICT
   1789 ND1        37.3413   20.5103   14.8407 N.pl3   217 HIS256     -0.5700 DICT
   1790 CE1        36.5153   20.2218   13.8325 C.2     217 HIS256      0.2950 DICT
   1791 NE2        35.2554   20.5567   14.0779 N.2     217 HIS256     -0.4900 DICT
   1792 N          39.6678   19.5381   17.6747 N.am    218 ARG257     -0.5000 BACKBONE|DICT|DIRECT
   1793 CA         40.6592   18.5507   17.2551 C.3     218 ARG257      0.1400 BACKBONE|DICT|DIRECT
   1794 C          40.7532   17.3501   18.2206 C.2     218 ARG257      0.5000 BACKBONE|DICT|DIRECT
   1795 O          41.0075   16.2396   17.7559 O.2     218 ARG257     -0.5000 BACKBONE|DICT|DIRECT
   1796 CB         42.0153   19.2701   17.0682 C.3     218 ARG257     -0.1200 DICT
   1797 CG         43.1395   18.3932   16.4862 C.3     218 ARG257     -0.0500 DICT
   1798 CD         44.4301   19.1612   16.1552 C.3     218 ARG257      0.1900 DICT
   1799 NE         44.9975   19.8663   17.3162 N.pl3   218 ARG257     -0.7000 DICT
   1800 CZ         45.0234   21.1953   17.5184 C.cat   218 ARG257      0.6399 DICT
   1801 NH1        44.5100   22.0529   16.6243 N.pl3   218 ARG257     -0.8000 DICT
   1802 NH2        45.5855   21.6745   18.6358 N.pl3   218 ARG257     -0.8000 DICT
   1803 N          40.5356   17.5890   19.5272 N.am    219 HIS258     -0.5000 BACKBONE|DICT|DIRECT
   1804 CA         40.6224   16.5713   20.5741 C.3     219 HIS258      0.1400 BACKBONE|DICT|DIRECT
   1805 C          39.2810   15.8517   20.8131 C.2     219 HIS258      0.5000 BACKBONE|DICT|DIRECT
   1806 O          39.2268   14.6307   20.6747 O.2     219 HIS258     -0.5000 BACKBONE|DICT|DIRECT
   1807 CB         41.1689   17.2096   21.8676 C.3     219 HIS258     -0.0050 DICT
   1808 CG         41.5128   16.1985   22.9327 C.2     219 HIS258      0.0150 DICT
   1809 CD2        40.7966   15.7211   24.0072 C.2     219 HIS258     -0.0150 DICT
   1810 ND1        42.7193   15.5200   22.9590 N.pl3   219 HIS258     -0.5700 DICT
   1811 CE1        42.6810   14.6892   24.0036 C.2     219 HIS258      0.2950 DICT
   1812 NE2        41.5430   14.7565   24.6819 N.2     219 HIS258     -0.4900 DICT
   1813 N          38.2390   16.6131   21.1906 N.am    220 TYR259     -0.5000 BACKBONE|DICT|DIRECT
   1814 CA         36.9186   16.1042   21.5836 C.3     220 TYR259      0.1400 BACKBONE|DICT|DIRECT
   1815 C          35.9741   15.8242   20.3986 C.2     220 TYR259      0.5000 BACKBONE|DICT|DIRECT
   1816 O          34.9260   15.2205   20.6202 O.2     220 TYR259     -0.5000 BACKBONE|DICT|DIRECT
   1817 CB         36.2718   17.0718   22.6002 C.3     220 TYR259     -0.0050 DICT
   1818 CG         37.0113   17.1664   23.9255 C.ar    220 TYR259     -0.1150 DICT
   1819 CD1        37.9439   18.1995   24.1547 C.ar    220 TYR259     -0.1150 DICT
   1820 CD2        36.7765   16.2068   24.9329 C.ar    220 TYR259     -0.1150 DICT
   1821 CE1        38.6423   18.2647   25.3758 C.ar    220 TYR259     -0.1150 DICT
   1822 CE2        37.4604   16.2836   26.1619 C.ar    220 TYR259     -0.1150 DICT
   1823 CZ         38.4001   17.3103   26.3796 C.ar    220 TYR259      0.1500 DICT
   1824 OH         39.0739   17.3946   27.5609 O.3     220 TYR259     -0.5850 DICT
   1825 N          36.3587   16.2227   19.1748 N.am    221 GLY260     -0.5000 BACKBONE|DICT|DIRECT
   1826 CA         35.6447   15.9026   17.9400 C.3     221 GLY260      0.0800 BACKBONE|DICT|DIRECT
   1827 C          34.6532   17.0062   17.5454 C.2     221 GLY260      0.5000 BACKBONE|DICT|DIRECT
   1828 O          34.2458   17.8383   18.3589 O.2     221 GLY260     -0.5000 BACKBONE|DICT|DIRECT
   1829 N          34.2623   16.9732   16.2601 N.am    222 ALA261     -0.5000 BACKBONE|DICT|DIRECT
   1830 CA         33.3543   17.9217   15.6098 C.3     222 ALA261      0.1400 BACKBONE|DICT|DIRECT
   1831 C          31.8862   17.8179   16.0551 C.2     222 ALA261      0.5000 BACKBONE|DICT|DIRECT
   1832 O          31.1630   18.8062   15.9429 O.2     222 ALA261     -0.5000 BACKBONE|DICT|DIRECT
   1833 CB         33.4579   17.7285   14.0893 C.3     222 ALA261     -0.1800 DICT
   1834 N          31.4765   16.6432   16.5633 N.am    223 GLN262     -0.5000 BACKBONE|DICT|DIRECT
   1835 CA         30.1385   16.3897   17.1068 C.3     223 GLN262      0.1400 BACKBONE|DICT|DIRECT
   1836 C          29.8784   17.0716   18.4646 C.2     223 GLN262      0.5000 BACKBONE|DICT|DIRECT
   1837 O          28.7183   17.1712   18.8623 O.2     223 GLN262     -0.5000 BACKBONE|DICT|DIRECT
   1838 CB         29.9274   14.8617   17.2297 C.3     223 GLN262     -0.1200 DICT
   1839 CG         29.8905   14.0897   15.8919 C.3     223 GLN262     -0.1200 DICT
   1840 CD         28.7186   14.4585   14.9740 C.2     223 GLN262      0.5000 DICT
   1841 NE2        28.8516   14.1591   13.6808 N.am    223 GLN262     -0.7600 DICT
   1842 OE1        27.6970   14.9781   15.4180 O.2     223 GLN262     -0.5000 DICT
   1843 N          30.9512   17.5034   19.1489 N.am    224 HIS263     -0.5000 BACKBONE|DICT|DIRECT
   1844 CA         30.9220   18.0357   20.5116 C.3     224 HIS263      0.1400 BACKBONE|DICT|DIRECT
   1845 C          31.3727   19.5025   20.5978 C.2     224 HIS263      0.5000 BACKBONE|DICT|DIRECT
   1846 O          31.2078   20.0959   21.6637 O.2     224 HIS263     -0.5000 BACKBONE|DICT|DIRECT
   1847 CB         31.7979   17.1286   21.3983 C.3     224 HIS263     -0.0050 DICT
   1848 CG         31.2989   15.7054   21.4619 C.2     224 HIS263      0.0150 DICT
   1849 CD2        31.7131   14.5587   20.8199 C.2     224 HIS263     -0.0150 DICT
   1850 ND1        30.2116   15.3279   22.2311 N.pl3   224 HIS263     -0.5700 DICT
   1851 CE1        30.0182   14.0223   22.0262 C.2     224 HIS263      0.2950 DICT
   1852 NE2        30.8909   13.4892   21.1793 N.2     224 HIS263     -0.4900 DICT
   1853 N          31.9164   20.0656   19.5032 N.am    225 ILE264     -0.5000 BACKBONE|DICT|DIRECT
   1854 CA         32.3694   21.4546   19.4331 C.3     225 ILE264      0.1400 BACKBONE|DICT|DIRECT
   1855 C          31.9116   22.0678   18.0997 C.2     225 ILE264      0.5000 BACKBONE|DICT|DIRECT
   1856 O          32.1749   21.4952   17.0429 O.2     225 ILE264     -0.5000 BACKBONE|DICT|DIRECT
   1857 CB         33.9245   21.5766   19.5140 C.3     225 ILE264     -0.0600 DICT
   1858 CG1        34.5291   20.8881   20.7600 C.3     225 ILE264     -0.1200 DICT
   1859 CG2        34.4337   23.0337   19.4190 C.3     225 ILE264     -0.1800 DICT
   1860 CD1        34.1262   21.5043   22.1058 C.3     225 ILE264     -0.1800 DICT
   1861 N          31.2730   23.2448   18.1865 N.am    226 ASN265     -0.5000 BACKBONE|DICT|DIRECT
   1862 CA         30.9204   24.0907   17.0486 C.3     226 ASN265      0.1400 BACKBONE|DICT|DIRECT
   1863 C          32.0007   25.1763   16.9195 C.2     226 ASN265      0.5000 BACKBONE|DICT|DIRECT
   1864 O          32.2210   25.9164   17.8763 O.2     226 ASN265     -0.5000 BACKBONE|DICT|DIRECT
   1865 CB         29.5160   24.6954   17.3026 C.3     226 ASN265     -0.1200 DICT
   1866 CG         28.9229   25.5124   16.1437 C.2     226 ASN265      0.5000 DICT
   1867 ND2        27.7271   26.0643   16.3557 N.am    226 ASN265     -0.7600 DICT
   1868 OD1        29.5210   25.6576   15.0796 O.2     226 ASN265     -0.5000 DICT
   1869 N          32.6250   25.2644   15.7335 N.am    227 LEU266     -0.5000 BACKBONE|DICT|DIRECT
   1870 CA         33.6623   26.2469   15.3898 C.3     227 LEU266      0.1400 BACKBONE|DICT|DIRECT
   1871 C          33.1322   27.6816   15.1867 C.2     227 LEU266      0.5000 BACKBONE|DICT|DIRECT
   1872 O          33.9454   28.6025   15.1335 O.2     227 LEU266     -0.5000 BACKBONE|DICT|DIRECT
   1873 CB         34.4138   25.7630   14.1301 C.3     227 LEU266     -0.1200 DICT
   1874 CG         35.2482   24.4850   14.3569 C.3     227 LEU266     -0.0600 DICT
   1875 CD1        35.6344   23.8384   13.0148 C.3     227 LEU266     -0.1800 DICT
   1876 CD2        36.4791   24.7522   15.2520 C.3     227 LEU266     -0.1800 DICT
   1877 N          31.8024   27.8509   15.0974 N.am    228 GLU267     -0.5000 BACKBONE|DICT|DIRECT
   1878 CA         31.1120   29.1427   15.0394 C.3     228 GLU267      0.1400 BACKBONE|DICT|DIRECT
   1879 C          30.2338   29.3717   16.2872 C.2     228 GLU267      0.5000 BACKBONE|DICT|DIRECT
   1880 O          29.4050   30.2812   16.2710 O.2     228 GLU267     -0.5000 BACKBONE|DICT|DIRECT
   1881 CB         30.2592   29.2188   13.7528 C.3     228 GLU267     -0.1200 DICT
   1882 CG         31.0610   29.0315   12.4485 C.3     228 GLU267     -0.2200 DICT
   1883 CD         30.2202   29.2183   11.1812 C.2     228 GLU267      0.7000 DICT
   1884 OE1        29.2397   29.9957   11.2301 O.co2   228 GLU267     -0.8000 DICT
   1885 OE2        30.5993   28.6048   10.1613 O.co2   228 GLU267     -0.8000 DICT
   1886 N          30.3995   28.5442   17.3320 N.am    229 GLY268     -0.5000 BACKBONE|DICT|DIRECT
   1887 CA         29.5689   28.5715   18.5315 C.3     229 GLY268      0.0800 BACKBONE|DICT|DIRECT
   1888 C          30.4322   28.6797   19.7976 C.2     229 GLY268      0.5000 BACKBONE|DICT|DIRECT
   1889 O          31.6621   28.7309   19.7183 O.2     229 GLY268     -0.5000 BACKBONE|DICT|DIRECT
   1890 N          29.7793   28.7206   20.9793 N.am    230 PRO269     -0.1400 BACKBONE|DICT|DIRECT
   1891 CA         30.4553   28.7369   22.2867 C.3     230 PRO269      0.0100 BACKBONE|DICT|DIRECT
   1892 C          31.0913   27.3853   22.6704 C.2     230 PRO269      0.5000 BACKBONE|DICT|DIRECT
   1893 O          30.5901   26.3307   22.2778 O.2     230 PRO269     -0.5000 BACKBONE|DICT|DIRECT
   1894 CB         29.3239   29.1235   23.2522 C.3     230 PRO269     -0.1200 DICT
   1895 CG         28.0608   28.5829   22.6045 C.3     230 PRO269     -0.1200 DICT
   1896 CD         28.3224   28.7935   21.1230 C.3     230 PRO269     -0.0500 DICT
   1897 N          32.1821   27.4595   23.4482 N.am    231 ILE270     -0.5000 BACKBONE|DICT|DIRECT
   1898 CA         32.9049   26.3118   24.0025 C.3     231 ILE270      0.1400 BACKBONE|DICT|DIRECT
   1899 C          32.1452   25.7498   25.2394 C.2     231 ILE270      0.5000 BACKBONE|DICT|DIRECT
   1900 O          31.7849   26.5404   26.1104 O.2     231 ILE270     -0.5000 BACKBONE|DICT|DIRECT
   1901 CB         34.3308   26.7595   24.4585 C.3     231 ILE270     -0.0600 DICT
   1902 CG1        35.1912   27.2280   23.2593 C.3     231 ILE270     -0.1200 DICT
   1903 CG2        35.0987   25.6752   25.2468 C.3     231 ILE270     -0.1800 DICT
   1904 CD1        36.5054   27.9189   23.6655 C.3     231 ILE270     -0.1800 DICT
   1905 N          31.9259   24.4143   25.3292 N.am    232 PRO271     -0.1400 BACKBONE|DICT|DIRECT
   1906 CA         31.4374   23.7534   26.5623 C.3     232 PRO271      0.0100 BACKBONE|DICT|DIRECT
   1907 C          32.3265   24.0040   27.8008 C.2     232 PRO271      0.5000 BACKBONE|DICT|DIRECT
   1908 O          33.5100   23.6653   27.7798 O.2     232 PRO271     -0.5000 BACKBONE|DICT|DIRECT
   1909 CB         31.3757   22.2628   26.1843 C.3     232 PRO271     -0.1200 DICT
   1910 CG         31.2759   22.2426   24.6715 C.3     232 PRO271     -0.1200 DICT
   1911 CD         32.1187   23.4391   24.2591 C.3     232 PRO271     -0.0500 DICT
   1912 N          31.7271   24.6163   28.8363 N.am    233 ALA272     -0.5000 BACKBONE|DICT|DIRECT
   1913 CA         32.3619   25.1610   30.0453 C.3     233 ALA272      0.1400 BACKBONE|DICT|DIRECT
   1914 C          33.2299   24.2120   30.9020 C.2     233 ALA272      0.5000 BACKBONE|DICT|DIRECT
   1915 O          34.0115   24.7072   31.7129 O.2     233 ALA272     -0.5000 BACKBONE|DICT|DIRECT
   1916 CB         31.2565   25.7823   30.9129 C.3     233 ALA272     -0.1800 DICT
   1917 N          33.0846   22.8902   30.7265 N.am    234 HIS273     -0.5000 BACKBONE|DICT|DIRECT
   1918 CA         33.8177   21.8546   31.4627 C.3     234 HIS273      0.1400 BACKBONE|DICT|DIRECT
   1919 C          35.1785   21.4567   30.8484 C.2     234 HIS273      0.5000 BACKBONE|DICT|DIRECT
   1920 O          35.9411   20.7655   31.5228 O.2     234 HIS273     -0.5000 BACKBONE|DICT|DIRECT
   1921 CB         32.9036   20.6202   31.6305 C.3     234 HIS273     -0.0050 DICT
   1922 CG         32.5783   19.8202   30.3874 C.2     234 HIS273      0.0150 DICT
   1923 CD2        32.5906   18.4631   30.1617 C.2     234 HIS273     -0.0150 DICT
   1924 ND1        32.1934   20.3808   29.1805 N.pl3   234 HIS273     -0.5700 DICT
   1925 CE1        31.9809   19.3784   28.3269 C.2     234 HIS273      0.2950 DICT
   1926 NE2        32.1987   18.1840   28.8548 N.2     234 HIS273     -0.4900 DICT
   1927 N          35.4622   21.8589   29.5967 N.am    235 LEU274     -0.5000 BACKBONE|DICT|DIRECT
   1928 CA         36.6367   21.4011   28.8394 C.3     235 LEU274      0.1400 BACKBONE|DICT|DIRECT
   1929 C          37.9126   22.2355   29.0589 C.2     235 LEU274      0.5000 BACKBONE|DICT|DIRECT
   1930 O          38.9417   21.8850   28.4847 O.2     235 LEU274     -0.5000 BACKBONE|DICT|DIRECT
   1931 CB         36.2901   21.3647   27.3308 C.3     235 LEU274     -0.1200 DICT
   1932 CG         35.1571   20.3943   26.9413 C.3     235 LEU274     -0.0600 DICT
   1933 CD1        34.8859   20.4467   25.4257 C.3     235 LEU274     -0.1800 DICT
   1934 CD2        35.4145   18.9550   27.4263 C.3     235 LEU274     -0.1800 DICT
   1935 N          37.8365   23.3246   29.8396 N.am    236 LEU275     -0.5000 BACKBONE|DICT|DIRECT
   1936 CA         38.8773   24.3532   29.9111 C.3     236 LEU275      0.1400 BACKBONE|DICT|DIRECT
   1937 C          39.9804   24.0917   30.9551 C.2     236 LEU275      0.5000 BACKBONE|DICT|DIRECT
   1938 O          40.8802   24.9193   31.0592 O.2     236 LEU275     -0.5000 BACKBONE|DICT|DIRECT
   1939 CB         38.2146   25.7390   30.1095 C.3     236 LEU275     -0.1200 DICT
   1940 CG         37.4236   26.2755   28.8899 C.3     236 LEU275     -0.0600 DICT
   1941 CD1        38.2746   26.3779   27.6088 C.3     236 LEU275     -0.1800 DICT
   1942 CD2        36.0865   25.5472   28.6667 C.3     236 LEU275     -0.1800 DICT
   1943 N          39.9477   22.9665   31.6881 N.am    237 GLY276     -0.5000 BACKBONE|DICT|DIRECT
   1944 CA         41.0054   22.6227   32.6476 C.3     237 GLY276      0.0800 BACKBONE|DICT|DIRECT
   1945 C          40.7723   23.2309   34.0409 C.2     237 GLY276      0.5000 BACKBONE|DICT|DIRECT
   1946 O          41.6549   23.1475   34.8929 O.2     237 GLY276     -0.5000 BACKBONE|DICT|DIRECT
   1947 N          39.6097   23.8530   34.2752 N.am    238 ASN277     -0.5000 BACKBONE|DICT|DIRECT
   1948 CA         39.2447   24.5091   35.5256 C.3     238 ASN277      0.1400 BACKBONE|DICT|DIRECT
   1949 C          37.7313   24.3538   35.7119 C.2     238 ASN277      0.5000 BACKBONE|DICT|DIRECT
   1950 O          36.9904   24.3438   34.7263 O.2     238 ASN277     -0.5000 BACKBONE|DICT|DIRECT
   1951 CB         39.7332   25.9792   35.4697 C.3     238 ASN277     -0.1200 DICT
   1952 CG         39.3968   26.8192   36.7056 C.2     238 ASN277      0.5000 DICT
   1953 ND2        40.3020   26.8598   37.6851 N.am    238 ASN277     -0.7600 DICT
   1954 OD1        38.3332   27.4316   36.7691 O.2     238 ASN277     -0.5000 DICT
   1955 N          37.3129   24.2539   36.9852 N.am    239 MET278     -0.5000 BACKBONE|DICT|DIRECT
   1956 CA         35.9229   24.1042   37.4184 C.3     239 MET278      0.1400 BACKBONE|DICT|DIRECT
   1957 C          34.9749   25.1945   36.8878 C.2     239 MET278      0.5000 BACKBONE|DICT|DIRECT
   1958 O          33.8342   24.8729   36.5664 O.2     239 MET278     -0.5000 BACKBONE|DICT|DIRECT
   1959 CB         35.8931   23.9938   38.9614 C.3     239 MET278     -0.1200 DICT
   1960 CG         34.5057   23.7501   39.5862 C.3     239 MET278      0.0475 DICT
   1961 SD         33.6855   22.2210   39.0552 S.3     239 MET278     -0.3350 DICT
   1962 CE         34.6038   21.0087   40.0377 C.3     239 MET278     -0.0125 DICT
   1963 N          35.4720   26.4374   36.7866 N.am    240 TRP279     -0.5000 BACKBONE|DICT|DIRECT
   1964 CA         34.7108   27.6224   36.3839 C.3     240 TRP279      0.1400 BACKBONE|DICT|DIRECT
   1965 C          35.1707   28.1991   35.0382 C.2     240 TRP279      0.5000 BACKBONE|DICT|DIRECT
   1966 O          34.5726   29.1767   34.5939 O.2     240 TRP279     -0.5000 BACKBONE|DICT|DIRECT
   1967 CB         34.8260   28.6832   37.4968 C.3     240 TRP279     -0.1200 DICT
   1968 CG         34.5223   28.1612   38.8644 C.ar    240 TRP279      0.0750 DICT
   1969 CD1        33.2848   27.8906   39.3330 C.ar    240 TRP279     -0.1150 DICT
   1970 CD2        35.4552   27.7150   39.8957 C.ar    240 TRP279     -0.0550 DICT
   1971 CE2        34.6992   27.1603   40.9704 C.ar    240 TRP279      0.1300 DICT
   1972 CE3        36.8643   27.6964   40.0262 C.ar    240 TRP279     -0.1150 DICT
   1973 NE1        33.3888   27.2989   40.5710 N.pl3   240 TRP279     -0.5700 DICT
   1974 CZ2        35.3037   26.6135   42.1138 C.ar    240 TRP279     -0.1150 DICT
   1975 CZ3        37.4842   27.1500   41.1689 C.ar    240 TRP279     -0.1150 DICT
   1976 CH2        36.7070   26.6069   42.2112 C.ar    240 TRP279     -0.1150 DICT
   1977 N          36.2139   27.6151   34.4175 N.am    241 ALA280     -0.5000 BACKBONE|DICT|DIRECT
   1978 CA         36.8258   28.0597   33.1590 C.3     241 ALA280      0.1400 BACKBONE|DICT|DIRECT
   1979 C          37.3672   29.5058   33.2127 C.2     241 ALA280      0.5000 BACKBONE|DICT|DIRECT
   1980 O          37.2767   30.2288   32.2199 O.2     241 ALA280     -0.5000 BACKBONE|DICT|DIRECT
   1981 CB         35.8470   27.8331   31.9898 C.3     241 ALA280     -0.1800 DICT
   1982 N          37.9010   29.9049   34.3806 N.am    242 GLN281     -0.5000 BACKBONE|DICT|DIRECT
   1983 CA         38.4625   31.2364   34.6186 C.3     242 GLN281      0.1400 BACKBONE|DICT|DIRECT
   1984 C          39.9313   31.3147   34.1623 C.2     242 GLN281      0.5000 BACKBONE|DICT|DIRECT
   1985 O          40.3371   32.3447   33.6322 O.2     242 GLN281     -0.5000 BACKBONE|DICT|DIRECT
   1986 CB         38.2739   31.6007   36.1093 C.3     242 GLN281     -0.1200 DICT
   1987 CG         39.2254   30.9051   37.1060 C.3     242 GLN281     -0.1200 DICT
   1988 CD         38.8284   31.1284   38.5641 C.2     242 GLN281      0.5000 DICT
   1989 NE2        39.8092   31.4468   39.4114 N.am    242 GLN281     -0.7600 DICT
   1990 OE1        37.6645   30.9822   38.9314 O.2     242 GLN281     -0.5000 DICT
   1991 N          40.6828   30.2214   34.3610 N.am    243 THR282     -0.5000 BACKBONE|DICT|DIRECT
   1992 CA         42.0724   30.0577   33.9526 C.3     243 THR282      0.1400 BACKBONE|DICT|DIRECT
   1993 C          42.1667   28.7465   33.1583 C.2     243 THR282      0.5000 BACKBONE|DICT|DIRECT
   1994 O          41.7466   27.6960   33.6421 O.2     243 THR282     -0.5000 BACKBONE|DICT|DIRECT
   1995 CB         43.0430   30.0532   35.1722 C.3     243 THR282      0.2050 DICT
   1996 CG2        42.7292   29.0315   36.2812 C.3     243 THR282     -0.1800 DICT
   1997 OG1        44.3786   29.8127   34.7673 O.3     243 THR282     -0.6830 DICT
   1998 N          42.6576   28.8574   31.9186 N.am    244 TRP283     -0.5000 BACKBONE|DICT|DIRECT
   1999 CA         42.7195   27.7717   30.9423 C.3     244 TRP283      0.1400 BACKBONE|DICT|DIRECT
   2000 C          44.1141   27.1223   30.8671 C.2     244 TRP283      0.5000 BACKBONE|DICT|DIRECT
   2001 O          44.3423   26.3013   29.9794 O.2     244 TRP283     -0.5000 BACKBONE|DICT|DIRECT
   2002 CB         42.2806   28.2996   29.5584 C.3     244 TRP283     -0.1200 DICT
   2003 CG         40.9091   28.8936   29.3883 C.ar    244 TRP283      0.0750 DICT
   2004 CD1        39.9211   28.9644   30.3114 C.ar    244 TRP283     -0.1150 DICT
   2005 CD2        40.3553   29.4920   28.1771 C.ar    244 TRP283     -0.0550 DICT
   2006 CE2        39.0060   29.8802   28.4329 C.ar    244 TRP283      0.1300 DICT
   2007 CE3        40.8582   29.7447   26.8804 C.ar    244 TRP283     -0.1150 DICT
   2008 NE1        38.8049   29.5509   29.7552 N.pl3   244 TRP283     -0.5700 DICT
   2009 CZ2        38.1908   30.4593   27.4459 C.ar    244 TRP283     -0.1150 DICT
   2010 CZ3        40.0565   30.3354   25.8836 C.ar    244 TRP283     -0.1150 DICT
   2011 CH2        38.7215   30.6848   26.1620 C.ar    244 TRP283     -0.1150 DICT
   2012 N          45.0363   27.5159   31.7650 N.am    245 SER284     -0.5000 BACKBONE|DICT|DIRECT
   2013 CA         46.4501   27.1241   31.7626 C.3     245 SER284      0.1400 BACKBONE|DICT|DIRECT
   2014 C          46.7186   25.6114   31.8955 C.2     245 SER284      0.5000 BACKBONE|DICT|DIRECT
   2015 O          47.7783   25.1610   31.4611 O.2     245 SER284     -0.5000 BACKBONE|DICT|DIRECT
   2016 CB         47.1990   27.9608   32.8207 C.3     245 SER284      0.1450 DICT
   2017 OG         46.9040   27.5578   34.1450 O.3     245 SER284     -0.6830 DICT
   2018 N          45.7592   24.8588   32.4590 N.am    246 ASN285     -0.5000 BACKBONE|DICT|DIRECT
   2019 CA         45.8450   23.4115   32.6624 C.3     246 ASN285      0.1400 BACKBONE|DICT|DIRECT
   2020 C          45.5911   22.5853   31.3867 C.2     246 ASN285      0.5000 BACKBONE|DICT|DIRECT
   2021 O          46.0096   21.4304   31.3851 O.2     246 ASN285     -0.5000 BACKBONE|DICT|DIRECT
   2022 CB         44.8904   23.0063   33.8080 C.3     246 ASN285     -0.1200 DICT
   2023 CG         45.3299   23.5383   35.1790 C.2     246 ASN285      0.5000 DICT
   2024 ND2        44.3832   24.0168   35.9875 N.am    246 ASN285     -0.7600 DICT
   2025 OD1        46.5119   23.5007   35.5134 O.2     246 ASN285     -0.5000 DICT
   2026 N          44.9877   23.1637   30.3269 N.am    247 ILE286     -0.5000 BACKBONE|DICT|DIRECT
   2027 CA         44.8623   22.5304   29.0007 C.3     247 ILE286      0.1400 BACKBONE|DICT|DIRECT
   2028 C          45.9218   23.0327   27.9933 C.2     247 ILE286      0.5000 BACKBONE|DICT|DIRECT
   2029 O          45.6879   22.9954   26.7845 O.2     247 ILE286     -0.5000 BACKBONE|DICT|DIRECT
   2030 CB         43.4334   22.6438   28.3897 C.3     247 ILE286     -0.0600 DICT
   2031 CG1        42.9384   24.0912   28.1481 C.3     247 ILE286     -0.1200 DICT
   2032 CG2        42.4336   21.8087   29.2015 C.3     247 ILE286     -0.1800 DICT
   2033 CD1        41.8303   24.2005   27.0904 C.3     247 ILE286     -0.1800 DICT
   2034 N          47.0969   23.4482   28.5011 N.am    248 TYR287     -0.5000 BACKBONE|DICT|DIRECT
   2035 CA         48.2589   23.8437   27.6999 C.3     248 TYR287      0.1400 BACKBONE|DICT|DIRECT
   2036 C          48.7839   22.7419   26.7489 C.2     248 TYR287      0.5000 BACKBONE|DICT|DIRECT
   2037 O          49.2567   23.0781   25.6656 O.2     248 TYR287     -0.5000 BACKBONE|DICT|DIRECT
   2038 CB         49.3550   24.4217   28.6214 C.3     248 TYR287     -0.0050 DICT
   2039 CG         50.6694   24.7139   27.9201 C.ar    248 TYR287     -0.1150 DICT
   2040 CD1        50.7667   25.8017   27.0262 C.ar    248 TYR287     -0.1150 DICT
   2041 CD2        51.7666   23.8450   28.0931 C.ar    248 TYR287     -0.1150 DICT
   2042 CE1        51.9429   25.9935   26.2773 C.ar    248 TYR287     -0.1150 DICT
   2043 CE2        52.9435   24.0407   27.3495 C.ar    248 TYR287     -0.1150 DICT
   2044 CZ         53.0256   25.1060   26.4339 C.ar    248 TYR287      0.1500 DICT
   2045 OH         54.1545   25.2650   25.6916 O.3     248 TYR287     -0.5850 DICT
   2046 N          48.6603   21.4637   27.1486 N.am    249 ASP288     -0.5000 BACKBONE|DICT|DIRECT
   2047 CA         49.0066   20.2719   26.3589 C.3     249 ASP288      0.1400 BACKBONE|DICT|DIRECT
   2048 C          48.1953   20.1587   25.0526 C.2     249 ASP288      0.5000 BACKBONE|DICT|DIRECT
   2049 O          48.7604   19.7833   24.0263 O.2     249 ASP288     -0.5000 BACKBONE|DICT|DIRECT
   2050 CB         48.8824   18.9353   27.1486 C.3     249 ASP288     -0.2200 DICT
   2051 CG         47.5454   18.6747   27.8668 C.2     249 ASP288      0.7000 DICT
   2052 OD1        46.8076   19.6471   28.1344 O.co2   249 ASP288     -0.8000 DICT
   2053 OD2        47.2850   17.4948   28.1839 O.co2   249 ASP288     -0.8000 DICT
   2054 N          46.8923   20.4815   25.1250 N.am    250 LEU289     -0.5000 BACKBONE|DICT|DIRECT
   2055 CA         45.9503   20.4068   24.0090 C.3     250 LEU289      0.1400 BACKBONE|DICT|DIRECT
   2056 C          46.1508   21.5417   22.9882 C.2     250 LEU289      0.5000 BACKBONE|DICT|DIRECT
   2057 O          45.8767   21.3268   21.8073 O.2     250 LEU289     -0.5000 BACKBONE|DICT|DIRECT
   2058 CB         44.4958   20.4269   24.5456 C.3     250 LEU289     -0.1200 DICT
   2059 CG         44.1361   19.3127   25.5588 C.3     250 LEU289     -0.0600 DICT
   2060 CD1        42.6915   19.4764   26.0780 C.3     250 LEU289     -0.1800 DICT
   2061 CD2        44.3905   17.8948   25.0100 C.3     250 LEU289     -0.1800 DICT
   2062 N          46.6052   22.7160   23.4627 N.am    251 VAL290     -0.5000 BACKBONE|DICT|DIRECT
   2063 CA         46.6433   23.9660   22.6980 C.3     251 VAL290      0.1400 BACKBONE|DICT|DIRECT
   2064 C          48.0834   24.4900   22.4726 C.2     251 VAL290      0.5000 BACKBONE|DICT|DIRECT
   2065 O          48.2342   25.6460   22.0803 O.2     251 VAL290     -0.5000 BACKBONE|DICT|DIRECT
   2066 CB         45.7706   25.0683   23.3867 C.3     251 VAL290     -0.0600 DICT
   2067 CG1        44.3765   24.5437   23.7824 C.3     251 VAL290     -0.1800 DICT
   2068 CG2        46.4038   25.7646   24.6044 C.3     251 VAL290     -0.1800 DICT
   2069 N          49.1135   23.6528   22.7022 N.am    252 VAL291     -0.5000 BACKBONE|DICT|DIRECT
   2070 CA         50.5368   23.9879   22.5464 C.3     252 VAL291      0.1400 BACKBONE|DICT|DIRECT
   2071 C          50.8765   24.4714   21.1032 C.2     252 VAL291      0.5000 BACKBONE|DICT|DIRECT
   2072 O          50.6795   23.6992   20.1648 O.2     252 VAL291     -0.5000 BACKBONE|DICT|DIRECT
   2073 CB         51.4383   22.7782   22.9439 C.3     252 VAL291     -0.0600 DICT
   2074 CG1        51.1820   21.4740   22.1632 C.3     252 VAL291     -0.1800 DICT
   2075 CG2        52.9396   23.1273   22.9105 C.3     252 VAL291     -0.1800 DICT
   2076 N          51.3112   25.7474   20.9318 N.am    253 PRO292     -0.1400 BACKBONE|DICT|DIRECT
   2077 CA         51.6439   26.3214   19.6070 C.3     253 PRO292      0.0100 BACKBONE|DICT|DIRECT
   2078 C          52.7096   25.5668   18.7946 C.2     253 PRO292      0.5000 BACKBONE|DICT|DIRECT
   2079 O          52.5288   25.3857   17.5914 O.2     253 PRO292     -0.5000 BACKBONE|DICT|DIRECT
   2080 CB         52.1060   27.7531   19.9257 C.3     253 PRO292     -0.1200 DICT
   2081 CG         51.4198   28.0976   21.2292 C.3     253 PRO292     -0.1200 DICT
   2082 CD         51.4160   26.7707   21.9741 C.3     253 PRO292     -0.0500 DICT
   2083 N          53.7867   25.1473   19.4751 N.am    254 PHE293     -0.5000 BACKBONE|DICT|DIRECT
   2084 CA         54.9281   24.4498   18.8956 C.3     254 PHE293      0.1400 BACKBONE|DICT|DIRECT
   2085 C          55.2453   23.2204   19.7664 C.2     254 PHE293      0.5000 BACKBONE|DICT|DIRECT
   2086 O          56.0675   23.3388   20.6766 O.2     254 PHE293     -0.5000 BACKBONE|DICT|DIRECT
   2087 CB         56.1333   25.4119   18.7828 C.3     254 PHE293     -0.0050 DICT
   2088 CG         55.9372   26.5650   17.8151 C.ar    254 PHE293     -0.1150 DICT
   2089 CD1        55.5127   27.8281   18.2802 C.ar    254 PHE293     -0.1150 DICT
   2090 CD2        56.0370   26.3447   16.4254 C.ar    254 PHE293     -0.1150 DICT
   2091 CE1        55.2697   28.8535   17.3765 C.ar    254 PHE293     -0.1150 DICT
   2092 CE2        55.7885   27.3832   15.5385 C.ar    254 PHE293     -0.1150 DICT
   2093 CZ         55.4148   28.6339   16.0129 C.ar    254 PHE293     -0.1150 DICT
   2094 N          54.5977   22.0575   19.5007 N.am    255 PRO294     -0.1400 BACKBONE|DICT|DIRECT
   2095 CA         54.9049   20.8038   20.2238 C.3     255 PRO294      0.0100 BACKBONE|DICT|DIRECT
   2096 C          56.3186   20.2418   19.9606 C.2     255 PRO294      0.5000 BACKBONE|DICT|DIRECT
   2097 O          56.8122   19.4684   20.7800 O.2     255 PRO294     -0.5000 BACKBONE|DICT|DIRECT
   2098 CB         53.8038   19.8322   19.7704 C.3     255 PRO294     -0.1200 DICT
   2099 CG         53.3889   20.3350   18.3980 C.3     255 PRO294     -0.1200 DICT
   2100 CD         53.5363   21.8481   18.5110 C.3     255 PRO294     -0.0500 DICT
   2101 N          56.9529   20.6831   18.8590 N.am    256 SER295     -0.5000 BACKBONE|DICT|DIRECT
   2102 CA         58.3537   20.4379   18.5048 C.3     256 SER295      0.1400 BACKBONE|DICT|DIRECT
   2103 C          59.3701   21.2105   19.3761 C.2     256 SER295      0.5000 BACKBONE|DICT|DIRECT
   2104 O          60.5675   20.9553   19.2515 O.2     256 SER295     -0.5000 BACKBONE|DICT|DIRECT
   2105 CB         58.5453   20.7867   17.0153 C.3     256 SER295      0.1450 DICT
   2106 OG         57.9267   19.8112   16.2007 O.3     256 SER295     -0.6830 DICT
   2107 N          58.8833   22.1010   20.2590 N.am    257 ALA296     -0.5000 BACKBONE|DICT|DIRECT
   2108 CA         59.6592   22.8863   21.2168 C.3     257 ALA296      0.1400 BACKBONE|DICT|DIRECT
   2109 C          59.1864   22.6076   22.6647 C.2     257 ALA296      0.5000 BACKBONE|DICT|DIRECT
   2110 O          58.6470   23.5162   23.2989 O.2     257 ALA296     -0.5000 BACKBONE|DICT|DIRECT
   2111 CB         59.5328   24.3707   20.8191 C.3     257 ALA296     -0.1800 DICT
   2112 N          59.3446   21.3558   23.1655 N.am    258 PRO297     -0.1400 BACKBONE|DICT|DIRECT
   2113 CA         58.8426   20.9691   24.4961 C.3     258 PRO297      0.0100 BACKBONE|DICT|DIRECT
   2114 C          59.6420   21.5909   25.6566 C.2     258 PRO297      0.5000 BACKBONE|DICT|DIRECT
   2115 O          60.8716   21.5272   25.6624 O.2     258 PRO297     -0.5000 BACKBONE|DICT|DIRECT
   2116 CB         58.9691   19.4361   24.4919 C.3     258 PRO297     -0.1200 DICT
   2117 CG         60.1597   19.1561   23.5908 C.3     258 PRO297     -0.1200 DICT
   2118 CD         60.0114   20.2226   22.5144 C.3     258 PRO297     -0.0500 DICT
   2119 N          58.9079   22.1376   26.6353 N.am    259 SER298     -0.5000 BACKBONE|DICT|DIRECT
   2120 CA         59.4207   22.4948   27.9578 C.3     259 SER298      0.1400 BACKBONE|DICT|DIRECT
   2121 C          59.2183   21.3189   28.9356 C.2     259 SER298      0.5000 BACKBONE|DICT|DIRECT
   2122 O          58.4066   20.4301   28.6651 O.2     259 SER298     -0.5000 BACKBONE|DICT|DIRECT
   2123 CB         58.7082   23.7861   28.4175 C.3     259 SER298      0.1450 DICT
   2124 OG         57.3343   23.5900   28.6989 O.3     259 SER298     -0.6830 DICT
   2125 N          59.9384   21.3444   30.0721 N.am    260 MET299     -0.5000 BACKBONE|DICT|DIRECT
   2126 CA         59.7209   20.4053   31.1792 C.3     260 MET299      0.1400 BACKBONE|DICT|DIRECT
   2127 C          58.3422   20.6037   31.8281 C.2     260 MET299      0.5000 BACKBONE|DICT|DIRECT
   2128 O          57.8645   21.7358   31.9241 O.2     260 MET299     -0.5000 BACKBONE|DICT|DIRECT
   2129 CB         60.8010   20.5697   32.2692 C.3     260 MET299     -0.1200 DICT
   2130 CG         62.2232   20.1926   31.8363 C.3     260 MET299      0.0475 DICT
   2131 SD         63.4720   20.3314   33.1492 S.3     260 MET299     -0.3350 DICT
   2132 CE         62.9380   19.0377   34.3011 C.3     260 MET299     -0.0125 DICT
   2133 N          57.7680   19.4932   32.3160 N.am    261 ASP300     -0.5000 BACKBONE|DICT|DIRECT
   2134 CA         56.6050   19.4840   33.1994 C.3     261 ASP300      0.1400 BACKBONE|DICT|DIRECT
   2135 C          57.0545   20.0222   34.5714 C.2     261 ASP300      0.5000 BACKBONE|DICT|DIRECT
   2136 O          57.7175   19.3011   35.3149 O.2     261 ASP300     -0.5000 BACKBONE|DICT|DIRECT
   2137 CB         55.9827   18.0650   33.2536 C.3     261 ASP300     -0.2200 DICT
   2138 CG         54.7204   17.8993   34.1154 C.2     261 ASP300      0.7000 DICT
   2139 OD1        54.3124   18.8675   34.7953 O.co2   261 ASP300     -0.8000 DICT
   2140 OD2        54.1866   16.7702   34.0894 O.co2   261 ASP300     -0.8000 DICT
   2141 N          56.7117   21.2920   34.8464 N.am    262 THR301     -0.5000 BACKBONE|DICT|DIRECT
   2142 CA         57.0932   22.0227   36.0565 C.3     262 THR301      0.1400 BACKBONE|DICT|DIRECT
   2143 C          56.4832   21.4368   37.3451 C.2     262 THR301      0.5000 BACKBONE|DICT|DIRECT
   2144 O          57.1476   21.4730   38.3779 O.2     262 THR301     -0.5000 BACKBONE|DICT|DIRECT
   2145 CB         56.6891   23.5185   35.9599 C.3     262 THR301      0.2050 DICT
   2146 CG2        56.9245   24.3654   37.2275 C.3     262 THR301     -0.1800 DICT
   2147 OG1        57.3880   24.1155   34.8850 O.3     262 THR301     -0.6830 DICT
   2148 N          55.2643   20.8774   37.2608 N.am    263 THR302     -0.5000 BACKBONE|DICT|DIRECT
   2149 CA         54.5883   20.2084   38.3744 C.3     263 THR302      0.1400 BACKBONE|DICT|DIRECT
   2150 C          55.2900   18.8935   38.7652 C.2     263 THR302      0.5000 BACKBONE|DICT|DIRECT
   2151 O          55.5295   18.6792   39.9537 O.2     263 THR302     -0.5000 BACKBONE|DICT|DIRECT
   2152 CB         53.1069   19.9101   38.0280 C.3     263 THR302      0.2050 DICT
   2153 CG2        52.3264   19.0758   39.0604 C.3     263 THR302     -0.1800 DICT
   2154 OG1        52.4320   21.1395   37.8422 O.3     263 THR302     -0.6830 DICT
   2155 N          55.6594   18.0796   37.7585 N.am    264 GLU303     -0.5000 BACKBONE|DICT|DIRECT
   2156 CA         56.4802   16.8780   37.9244 C.3     264 GLU303      0.1400 BACKBONE|DICT|DIRECT
   2157 C          57.8975   17.2039   38.4262 C.2     264 GLU303      0.5000 BACKBONE|DICT|DIRECT
   2158 O          58.4010   16.4770   39.2775 O.2     264 GLU303     -0.5000 BACKBONE|DICT|DIRECT
   2159 CB         56.4941   16.0782   36.6015 C.3     264 GLU303     -0.1200 DICT
   2160 CG         57.3758   14.8092   36.5539 C.3     264 GLU303     -0.2200 DICT
   2161 CD         57.0022   13.7506   37.5944 C.2     264 GLU303      0.7000 DICT
   2162 OE1        55.7895   13.4780   37.7318 O.co2   264 GLU303     -0.8000 DICT
   2163 OE2        57.9444   13.2246   38.2267 O.co2   264 GLU303     -0.8000 DICT
   2164 N          58.4932   18.3023   37.9262 N.am    265 ALA304     -0.5000 BACKBONE|DICT|DIRECT
   2165 CA         59.8017   18.7997   38.3452 C.3     265 ALA304      0.1400 BACKBONE|DICT|DIRECT
   2166 C          59.8295   19.2321   39.8182 C.2     265 ALA304      0.5000 BACKBONE|DICT|DIRECT
   2167 O          60.7702   18.8636   40.5091 O.2     265 ALA304     -0.5000 BACKBONE|DICT|DIRECT
   2168 CB         60.2619   19.9408   37.4263 C.3     265 ALA304     -0.1800 DICT
   2169 N          58.7902   19.9396   40.2944 N.am    266 MET305     -0.5000 BACKBONE|DICT|DIRECT
   2170 CA         58.6297   20.3183   41.7022 C.3     266 MET305      0.1400 BACKBONE|DICT|DIRECT
   2171 C          58.5061   19.0996   42.6375 C.2     266 MET305      0.5000 BACKBONE|DICT|DIRECT
   2172 O          59.2024   19.0495   43.6501 O.2     266 MET305     -0.5000 BACKBONE|DICT|DIRECT
   2173 CB         57.4323   21.2789   41.8554 C.3     266 MET305     -0.1200 DICT
   2174 CG         57.7344   22.6993   41.3573 C.3     266 MET305      0.0475 DICT
   2175 SD         56.3109   23.8128   41.2368 S.3     266 MET305     -0.3350 DICT
   2176 CE         55.8896   23.9842   42.9895 C.3     266 MET305     -0.0125 DICT
   2177 N          57.6761   18.1175   42.2512 N.am    267 LEU306     -0.5000 BACKBONE|DICT|DIRECT
   2178 CA         57.4792   16.8542   42.9701 C.3     267 LEU306      0.1400 BACKBONE|DICT|DIRECT
   2179 C          58.7427   15.9693   43.0315 C.2     267 LEU306      0.5000 BACKBONE|DICT|DIRECT
   2180 O          58.9697   15.3284   44.0570 O.2     267 LEU306     -0.5000 BACKBONE|DICT|DIRECT
   2181 CB         56.3049   16.0950   42.3125 C.3     267 LEU306     -0.1200 DICT
   2182 CG         54.9190   16.7023   42.6318 C.3     267 LEU306     -0.0600 DICT
   2183 CD1        53.8426   16.2100   41.6420 C.3     267 LEU306     -0.1800 DICT
   2184 CD2        54.5140   16.4534   44.0994 C.3     267 LEU306     -0.1800 DICT
   2185 N          59.5374   15.9638   41.9476 N.am    268 LYS307     -0.5000 BACKBONE|DICT|DIRECT
   2186 CA         60.7468   15.1560   41.7646 C.3     268 LYS307      0.1400 BACKBONE|DICT|DIRECT
   2187 C          61.9042   15.5324   42.7096 C.2     268 LYS307      0.5000 BACKBONE|DICT|DIRECT
   2188 O          62.5658   14.6310   43.2228 O.2     268 LYS307     -0.5000 BACKBONE|DICT|DIRECT
   2189 CB         61.1425   15.2357   40.2740 C.3     268 LYS307     -0.1200 DICT
   2190 CG         62.4143   14.4784   39.8491 C.3     268 LYS307     -0.1200 DICT
   2191 CD         62.7725   14.6865   38.3664 C.3     268 LYS307     -0.1200 DICT
   2192 CE         61.6939   14.2054   37.3804 C.3     268 LYS307      0.1900 DICT
   2193 NZ         62.1394   14.3581   35.9857 N.4     268 LYS307     -0.3000 DICT
   2194 N          62.1142   16.8421   42.9243 N.am    269 GLN308     -0.5000 BACKBONE|DICT|DIRECT
   2195 CA         63.1573   17.4091   43.7935 C.3     269 GLN308      0.1400 BACKBONE|DICT|DIRECT
   2196 C          62.6026   17.9463   45.1271 C.2     269 GLN308      0.5000 BACKBONE|DICT|DIRECT
   2197 O          63.2245   18.8111   45.7446 O.2     269 GLN308     -0.5000 BACKBONE|DICT|DIRECT
   2198 CB         64.0914   18.3793   43.0163 C.3     269 GLN308     -0.1200 DICT
   2199 CG         63.3731   19.2218   41.9525 C.3     269 GLN308     -0.1200 DICT
   2200 CD         64.2451   20.2198   41.1958 C.2     269 GLN308      0.5000 DICT
   2201 NE2        63.8145   20.5514   39.9782 N.am    269 GLN308     -0.7600 DICT
   2202 OE1        65.2647   20.6941   41.6900 O.2     269 GLN308     -0.5000 DICT
   2203 N          61.4875   17.3520   45.5876 N.am    270 GLY309     -0.5000 BACKBONE|DICT|DIRECT
   2204 CA         61.0302   17.4132   46.9746 C.3     270 GLY309      0.0800 BACKBONE|DICT|DIRECT
   2205 C          60.5208   18.7887   47.4223 C.2     270 GLY309      0.5000 BACKBONE|DICT|DIRECT
   2206 O          60.6404   19.0994   48.6077 O.2     270 GLY309     -0.5000 BACKBONE|DICT|DIRECT
   2207 N          59.9560   19.6049   46.5121 N.am    271 TRP310     -0.5000 BACKBONE|DICT|DIRECT
   2208 CA         59.2651   20.8480   46.8682 C.3     271 TRP310      0.1400 BACKBONE|DICT|DIRECT
   2209 C          58.0179   20.5585   47.7139 C.2     271 TRP310      0.5000 BACKBONE|DICT|DIRECT
   2210 O          57.2076   19.7111   47.3414 O.2     271 TRP310     -0.5000 BACKBONE|DICT|DIRECT
   2211 CB         58.8511   21.6538   45.6226 C.3     271 TRP310     -0.1200 DICT
   2212 CG         59.9350   22.3255   44.8325 C.ar    271 TRP310      0.0750 DICT
   2213 CD1        61.0085   21.7312   44.2611 C.ar    271 TRP310     -0.1150 DICT
   2214 CD2        60.0289   23.7390   44.4808 C.ar    271 TRP310     -0.0550 DICT
   2215 CE2        61.1943   23.9305   43.6798 C.ar    271 TRP310      0.1300 DICT
   2216 CE3        59.2427   24.8837   44.7538 C.ar    271 TRP310     -0.1150 DICT
   2217 NE1        61.7522   22.6728   43.5808 N.pl3   271 TRP310     -0.5700 DICT
   2218 CZ2        61.5592   25.1904   43.1762 C.ar    271 TRP310     -0.1150 DICT
   2219 CZ3        59.5899   26.1490   44.2417 C.ar    271 TRP310     -0.1150 DICT
   2220 CH2        60.7488   26.3052   43.4576 C.ar    271 TRP310     -0.1150 DICT
   2221 N          57.9031   21.2955   48.8227 N.am    272 THR311     -0.5000 BACKBONE|DICT|DIRECT
   2222 CA         56.7599   21.2915   49.7280 C.3     272 THR311      0.1400 BACKBONE|DICT|DIRECT
   2223 C          56.0469   22.6605   49.6252 C.2     272 THR311      0.5000 BACKBONE|DICT|DIRECT
   2224 O          56.6543   23.6169   49.1382 O.2     272 THR311     -0.5000 BACKBONE|DICT|DIRECT
   2225 CB         57.2374   21.0812   51.1958 C.3     272 THR311      0.2050 DICT
   2226 CG2        58.0899   19.8172   51.3904 C.3     272 THR311     -0.1800 DICT
   2227 OG1        57.9283   22.1975   51.7334 O.3     272 THR311     -0.6830 DICT
   2228 N          54.7970   22.7601   50.1314 N.am    273 PRO312     -0.1400 BACKBONE|DICT|DIRECT
   2229 CA         54.1127   24.0473   50.3509 C.3     273 PRO312      0.0100 BACKBONE|DICT|DIRECT
   2230 C          54.9169   25.1393   51.0750 C.2     273 PRO312      0.5000 BACKBONE|DICT|DIRECT
   2231 O          54.9334   26.2627   50.5798 O.2     273 PRO312     -0.5000 BACKBONE|DICT|DIRECT
   2232 CB         52.8477   23.6461   51.1126 C.3     273 PRO312     -0.1200 DICT
   2233 CG         52.5148   22.2907   50.5101 C.3     273 PRO312     -0.1200 DICT
   2234 CD         53.8910   21.6451   50.4162 C.3     273 PRO312     -0.0500 DICT
   2235 N          55.6202   24.7995   52.1725 N.am    274 ARG313     -0.5000 BACKBONE|DICT|DIRECT
   2236 CA         56.4892   25.7447   52.8841 C.3     274 ARG313      0.1400 BACKBONE|DICT|DIRECT
   2237 C          57.6953   26.2249   52.0494 C.2     274 ARG313      0.5000 BACKBONE|DICT|DIRECT
   2238 O          58.0820   27.3826   52.2069 O.2     274 ARG313     -0.5000 BACKBONE|DICT|DIRECT
   2239 CB         56.9009   25.1837   54.2644 C.3     274 ARG313     -0.1200 DICT
   2240 CG         57.7648   26.1636   55.0868 C.3     274 ARG313     -0.0500 DICT
   2241 CD         57.8849   25.8173   56.5745 C.3     274 ARG313      0.1900 DICT
   2242 NE         58.8658   26.6934   57.2338 N.pl3   274 ARG313     -0.7000 DICT
   2243 CZ         58.9289   26.9814   58.5450 C.cat   274 ARG313      0.6399 DICT
   2244 NH1        58.0460   26.4735   59.4174 N.pl3   274 ARG313     -0.8000 DICT
   2245 NH2        59.8947   27.7968   58.9876 N.pl3   274 ARG313     -0.8000 DICT
   2246 N          58.2299   25.3719   51.1518 N.am    275 ARG314     -0.5000 BACKBONE|DICT|DIRECT
   2247 CA         59.2538   25.7607   50.1744 C.3     275 ARG314      0.1400 BACKBONE|DICT|DIRECT
   2248 C          58.7223   26.7863   49.1608 C.2     275 ARG314      0.5000 BACKBONE|DICT|DIRECT
   2249 O          59.4309   27.7454   48.8797 O.2     275 ARG314     -0.5000 BACKBONE|DICT|DIRECT
   2250 CB         59.8483   24.5302   49.4415 C.3     275 ARG314     -0.1200 DICT
   2251 CG         61.3153   24.2312   49.8006 C.3     275 ARG314     -0.0500 DICT
   2252 CD         62.3498   25.2953   49.3671 C.3     275 ARG314      0.1900 DICT
   2253 NE         62.5910   25.3649   47.9175 N.pl3   275 ARG314     -0.7000 DICT
   2254 CZ         63.2924   24.4900   47.1765 C.cat   275 ARG314      0.6399 DICT
   2255 NH1        63.7653   23.3458   47.6904 N.pl3   275 ARG314     -0.8000 DICT
   2256 NH2        63.5407   24.7860   45.8968 N.pl3   275 ARG314     -0.8000 DICT
   2257 N          57.4858   26.5948   48.6697 N.am    276 MET315     -0.5000 BACKBONE|DICT|DIRECT
   2258 CA         56.8074   27.4950   47.7305 C.3     276 MET315      0.1400 BACKBONE|DICT|DIRECT
   2259 C          56.5727   28.9059   48.3026 C.2     276 MET315      0.5000 BACKBONE|DICT|DIRECT
   2260 O          56.7485   29.8792   47.5690 O.2     276 MET315     -0.5000 BACKBONE|DICT|DIRECT
   2261 CB         55.4832   26.8576   47.2678 C.3     276 MET315     -0.1200 DICT
   2262 CG         55.6662   25.5449   46.4859 C.3     276 MET315      0.0475 DICT
   2263 SD         54.1800   24.5167   46.3837 S.3     276 MET315     -0.3350 DICT
   2264 CE         53.0972   25.6304   45.4588 C.3     276 MET315     -0.0125 DICT
   2265 N          56.2430   28.9904   49.6050 N.am    277 PHE316     -0.5000 BACKBONE|DICT|DIRECT
   2266 CA         56.1529   30.2512   50.3428 C.3     277 PHE316      0.1400 BACKBONE|DICT|DIRECT
   2267 C          57.5205   30.8780   50.6685 C.2     277 PHE316      0.5000 BACKBONE|DICT|DIRECT
   2268 O          57.6007   32.1031   50.7008 O.2     277 PHE316     -0.5000 BACKBONE|DICT|DIRECT
   2269 CB         55.2834   30.0924   51.6096 C.3     277 PHE316     -0.0050 DICT
   2270 CG         53.7950   29.9799   51.3321 C.ar    277 PHE316     -0.1150 DICT
   2271 CD1        53.1397   28.7351   51.4044 C.ar    277 PHE316     -0.1150 DICT
   2272 CD2        53.0743   31.1029   50.8782 C.ar    277 PHE316     -0.1150 DICT
   2273 CE1        51.8109   28.6220   51.0246 C.ar    277 PHE316     -0.1150 DICT
   2274 CE2        51.7362   30.9789   50.5309 C.ar    277 PHE316     -0.1150 DICT
   2275 CZ         51.1098   29.7408   50.5956 C.ar    277 PHE316     -0.1150 DICT
   2276 N          58.5682   30.0625   50.8965 N.am    278 LYS317     -0.5000 BACKBONE|DICT|DIRECT
   2277 CA         59.9399   30.5390   51.1255 C.3     278 LYS317      0.1400 BACKBONE|DICT|DIRECT
   2278 C          60.6203   31.1120   49.8732 C.2     278 LYS317      0.5000 BACKBONE|DICT|DIRECT
   2279 O          61.4049   32.0487   50.0095 O.2     278 LYS317     -0.5000 BACKBONE|DICT|DIRECT
   2280 CB         60.8121   29.4378   51.7749 C.3     278 LYS317     -0.1200 DICT
   2281 CG         60.7592   29.3793   53.3156 C.3     278 LYS317     -0.1200 DICT
   2282 CD         61.1490   30.6815   54.0510 C.3     278 LYS317     -0.1200 DICT
   2283 CE         62.4976   31.2976   53.6464 C.3     278 LYS317      0.1900 DICT
   2284 NZ         62.7400   32.5631   54.3625 N.4     278 LYS317     -0.3000 DICT
   2285 N          60.2895   30.5726   48.6895 N.am    279 GLU318     -0.5000 BACKBONE|DICT|DIRECT
   2286 CA         60.7144   31.0963   47.3894 C.3     279 GLU318      0.1400 BACKBONE|DICT|DIRECT
   2287 C          60.0089   32.4231   47.0504 C.2     279 GLU318      0.5000 BACKBONE|DICT|DIRECT
   2288 O          60.6280   33.2814   46.4227 O.2     279 GLU318     -0.5000 BACKBONE|DICT|DIRECT
   2289 CB         60.4568   30.0300   46.3027 C.3     279 GLU318     -0.1200 DICT
   2290 CG         61.2760   28.7264   46.4572 C.3     279 GLU318     -0.2200 DICT
   2291 CD         62.7388   28.7832   46.0202 C.2     279 GLU318      0.7000 DICT
   2292 OE1        63.2862   29.8976   45.8896 O.co2   279 GLU318     -0.8000 DICT
   2293 OE2        63.2879   27.6751   45.8270 O.co2   279 GLU318     -0.8000 DICT
   2294 N          58.7561   32.5897   47.5175 N.am    280 ALA319     -0.5000 BACKBONE|DICT|DIRECT
   2295 CA         58.0236   33.8541   47.4692 C.3     280 ALA319      0.1400 BACKBONE|DICT|DIRECT
   2296 C          58.6152   34.9086   48.4101 C.2     280 ALA319      0.5000 BACKBONE|DICT|DIRECT
   2297 O          58.8518   36.0264   47.9579 O.2     280 ALA319     -0.5000 BACKBONE|DICT|DIRECT
   2298 CB         56.5288   33.6178   47.7325 C.3     280 ALA319     -0.1800 DICT
   2299 N          58.9048   34.5145   49.6639 N.am    281 ASP320     -0.5000 BACKBONE|DICT|DIRECT
   2300 CA         59.5686   35.3212   50.6942 C.3     281 ASP320      0.1400 BACKBONE|DICT|DIRECT
   2301 C          60.9378   35.8475   50.2134 C.2     281 ASP320      0.5000 BACKBONE|DICT|DIRECT
   2302 O          61.2197   37.0298   50.3979 O.2     281 ASP320     -0.5000 BACKBONE|DICT|DIRECT
   2303 CB         59.7075   34.5162   52.0119 C.3     281 ASP320     -0.2200 DICT
   2304 CG         60.1442   35.3243   53.2396 C.2     281 ASP320      0.7000 DICT
   2305 OD1        59.6846   36.4793   53.3783 O.co2   281 ASP320     -0.8000 DICT
   2306 OD2        60.8401   34.7148   54.0824 O.co2   281 ASP320     -0.8000 DICT
   2307 N          61.7190   34.9739   49.5488 N.am    282 ASP321     -0.5000 BACKBONE|DICT|DIRECT
   2308 CA         62.9934   35.2901   48.9012 C.3     282 ASP321      0.1400 BACKBONE|DICT|DIRECT
   2309 C          62.8445   36.3399   47.7822 C.2     282 ASP321      0.5000 BACKBONE|DICT|DIRECT
   2310 O          63.6935   37.2243   47.6933 O.2     282 ASP321     -0.5000 BACKBONE|DICT|DIRECT
   2311 CB         63.7026   34.0191   48.3749 C.3     282 ASP321     -0.2200 DICT
   2312 CG         65.1003   34.2822   47.7988 C.2     282 ASP321      0.7000 DICT
   2313 OD1        65.2702   34.0760   46.5770 O.co2   282 ASP321     -0.8000 DICT
   2314 OD2        65.9795   34.6731   48.5970 O.co2   282 ASP321     -0.8000 DICT
   2315 N          61.7761   36.2441   46.9668 N.am    283 PHE322     -0.5000 BACKBONE|DICT|DIRECT
   2316 CA         61.5169   37.1875   45.8768 C.3     283 PHE322      0.1400 BACKBONE|DICT|DIRECT
   2317 C          61.2128   38.5952   46.4275 C.2     283 PHE322      0.5000 BACKBONE|DICT|DIRECT
   2318 O          61.7984   39.5444   45.9145 O.2     283 PHE322     -0.5000 BACKBONE|DICT|DIRECT
   2319 CB         60.4004   36.6694   44.9389 C.3     283 PHE322     -0.0050 DICT
   2320 CG         60.5082   37.1675   43.5001 C.ar    283 PHE322     -0.1150 DICT
   2321 CD1        60.8188   36.2724   42.4538 C.ar    283 PHE322     -0.1150 DICT
   2322 CD2        60.3793   38.5382   43.1923 C.ar    283 PHE322     -0.1150 DICT
   2323 CE1        60.9645   36.7435   41.1534 C.ar    283 PHE322     -0.1150 DICT
   2324 CE2        60.5390   38.9899   41.8927 C.ar    283 PHE322     -0.1150 DICT
   2325 CZ         60.8280   38.0956   40.8748 C.ar    283 PHE322     -0.1150 DICT
   2326 N          60.3836   38.7133   47.4847 N.am    284 PHE323     -0.5000 BACKBONE|DICT|DIRECT
   2327 CA         60.1291   39.9837   48.1792 C.3     284 PHE323      0.1400 BACKBONE|DICT|DIRECT
   2328 C          61.4059   40.6438   48.7359 C.2     284 PHE323      0.5000 BACKBONE|DICT|DIRECT
   2329 O          61.6816   41.7921   48.3889 O.2     284 PHE323     -0.5000 BACKBONE|DICT|DIRECT
   2330 CB         59.0244   39.8429   49.2570 C.3     284 PHE323     -0.0050 DICT
   2331 CG         57.6046   39.8261   48.7084 C.ar    284 PHE323     -0.1150 DICT
   2332 CD1        56.9454   38.6079   48.4469 C.ar    284 PHE323     -0.1150 DICT
   2333 CD2        56.9900   41.0281   48.2998 C.ar    284 PHE323     -0.1150 DICT
   2334 CE1        55.7289   38.5958   47.7798 C.ar    284 PHE323     -0.1150 DICT
   2335 CE2        55.7560   41.0025   47.6624 C.ar    284 PHE323     -0.1150 DICT
   2336 CZ         55.1445   39.7881   47.3787 C.ar    284 PHE323     -0.1150 DICT
   2337 N          62.1935   39.8959   49.5276 N.am    285 THR324     -0.5000 BACKBONE|DICT|DIRECT
   2338 CA         63.4465   40.3751   50.1237 C.3     285 THR324      0.1400 BACKBONE|DICT|DIRECT
   2339 C          64.5687   40.6890   49.1101 C.2     285 THR324      0.5000 BACKBONE|DICT|DIRECT
   2340 O          65.4098   41.5307   49.4290 O.2     285 THR324     -0.5000 BACKBONE|DICT|DIRECT
   2341 CB         64.0033   39.3865   51.1770 C.3     285 THR324      0.2050 DICT
   2342 CG2        63.0412   39.1241   52.3419 C.3     285 THR324     -0.1800 DICT
   2343 OG1        64.4082   38.1606   50.5998 O.3     285 THR324     -0.6830 DICT
   2344 N          64.5444   40.0823   47.9068 N.am    286 SER325     -0.5000 BACKBONE|DICT|DIRECT
   2345 CA         65.4585   40.4229   46.8116 C.3     286 SER325      0.1400 BACKBONE|DICT|DIRECT
   2346 C          65.2281   41.8545   46.2869 C.2     286 SER325      0.5000 BACKBONE|DICT|DIRECT
   2347 O          66.2072   42.5616   46.0516 O.2     286 SER325     -0.5000 BACKBONE|DICT|DIRECT
   2348 CB         65.4212   39.3445   45.7022 C.3     286 SER325      0.1450 DICT
   2349 OG         64.3745   39.5265   44.7676 O.3     286 SER325     -0.6830 DICT
   2350 N          63.9534   42.2785   46.1874 N.am    287 LEU326     -0.5000 BACKBONE|DICT|DIRECT
   2351 CA         63.5638   43.6409   45.8096 C.3     287 LEU326      0.1400 BACKBONE|DICT|DIRECT
   2352 C          63.8424   44.6876   46.9130 C.2     287 LEU326      0.5000 BACKBONE|DICT|DIRECT
   2353 O          63.6864   45.8783   46.6520 O.2     287 LEU326     -0.5000 BACKBONE|DICT|DIRECT
   2354 CB         62.0695   43.6890   45.4032 C.3     287 LEU326     -0.1200 DICT
   2355 CG         61.5918   42.6665   44.3519 C.3     287 LEU326     -0.0600 DICT
   2356 CD1        60.1161   42.9114   43.9973 C.3     287 LEU326     -0.1800 DICT
   2357 CD2        62.4584   42.6300   43.0855 C.3     287 LEU326     -0.1800 DICT
   2358 N          64.2444   44.2424   48.1162 N.am    288 GLY327     -0.5000 BACKBONE|DICT|DIRECT
   2359 CA         64.4911   45.0935   49.2788 C.3     288 GLY327      0.0800 BACKBONE|DICT|DIRECT
   2360 C          63.2252   45.2734   50.1331 C.2     288 GLY327      0.5000 BACKBONE|DICT|DIRECT
   2361 O          63.2485   46.0730   51.0679 O.2     288 GLY327     -0.5000 BACKBONE|DICT|DIRECT
   2362 N          62.1347   44.5453   49.8286 N.am    289 LEU328     -0.5000 BACKBONE|DICT|DIRECT
   2363 CA         60.8778   44.5543   50.5799 C.3     289 LEU328      0.1400 BACKBONE|DICT|DIRECT
   2364 C          60.9808   43.6828   51.8488 C.2     289 LEU328      0.5000 BACKBONE|DICT|DIRECT
   2365 O          61.9357   42.9227   52.0103 O.2     289 LEU328     -0.5000 BACKBONE|DICT|DIRECT
   2366 CB         59.7234   44.1069   49.6524 C.3     289 LEU328     -0.1200 DICT
   2367 CG         59.5170   45.0035   48.4103 C.3     289 LEU328     -0.0600 DICT
   2368 CD1        58.5998   44.3405   47.3714 C.3     289 LEU328     -0.1800 DICT
   2369 CD2        59.0064   46.4004   48.7962 C.3     289 LEU328     -0.1800 DICT
   2370 N          60.0085   43.8523   52.7558 N.am    290 LEU329     -0.5000 BACKBONE|DICT|DIRECT
   2371 CA         60.0173   43.2849   54.1065 C.3     290 LEU329      0.1400 BACKBONE|DICT|DIRECT
   2372 C          59.8559   41.7449   54.1022 C.2     290 LEU329      0.5000 BACKBONE|DICT|DIRECT
   2373 O          58.9414   41.2569   53.4383 O.2     290 LEU329     -0.5000 BACKBONE|DICT|DIRECT
   2374 CB         58.8508   43.9322   54.8886 C.3     290 LEU329     -0.1200 DICT
   2375 CG         59.0288   45.4443   55.1607 C.3     290 LEU329     -0.0600 DICT
   2376 CD1        57.7108   46.0928   55.6238 C.3     290 LEU329     -0.1800 DICT
   2377 CD2        60.1897   45.7352   56.1337 C.3     290 LEU329     -0.1800 DICT
   2378 N          60.7044   41.0004   54.8536 N.am    291 PRO330     -0.1400 BACKBONE|DICT|DIRECT
   2379 CA         60.4603   39.5688   55.1147 C.3     291 PRO330      0.0100 BACKBONE|DICT|DIRECT
   2380 C          59.2578   39.3635   56.0525 C.2     291 PRO330      0.5000 BACKBONE|DICT|DIRECT
   2381 O          59.0654   40.1618   56.9722 O.2     291 PRO330     -0.5000 BACKBONE|DICT|DIRECT
   2382 CB         61.7620   39.0973   55.7824 C.3     291 PRO330     -0.1200 DICT
   2383 CG         62.3008   40.3257   56.4954 C.3     291 PRO330     -0.1200 DICT
   2384 CD         61.8767   41.4812   55.5929 C.3     291 PRO330     -0.0500 DICT
   2385 N          58.4815   38.2938   55.8157 N.am    292 VAL331     -0.5000 BACKBONE|DICT|DIRECT
   2386 CA         57.3739   37.9046   56.6962 C.3     292 VAL331      0.1400 BACKBONE|DICT|DIRECT
   2387 C          57.9228   37.3867   58.0558 C.2     292 VAL331      0.5000 BACKBONE|DICT|DIRECT
   2388 O          58.9676   36.7293   58.0430 O.2     292 VAL331     -0.5000 BACKBONE|DICT|DIRECT
   2389 CB         56.4816   36.8163   56.0387 C.3     292 VAL331     -0.0600 DICT
   2390 CG1        55.9322   37.2935   54.6853 C.3     292 VAL331     -0.1800 DICT
   2391 CG2        57.1190   35.4232   55.9038 C.3     292 VAL331     -0.1800 DICT
   2392 N          57.2756   37.7237   59.2023 N.am    293 PRO332     -0.1400 BACKBONE|DICT|DIRECT
   2393 CA         57.8328   37.4152   60.5419 C.3     293 PRO332      0.0100 BACKBONE|DICT|DIRECT
   2394 C          58.0582   35.9126   60.8411 C.2     293 PRO332      0.5000 BACKBONE|DICT|DIRECT
   2395 O          57.4765   35.0723   60.1562 O.2     293 PRO332     -0.5000 BACKBONE|DICT|DIRECT
   2396 CB         56.7930   38.0054   61.5158 C.3     293 PRO332     -0.1200 DICT
   2397 CG         56.0717   39.0749   60.7235 C.3     293 PRO332     -0.1200 DICT
   2398 CD         56.0278   38.4854   59.3236 C.3     293 PRO332     -0.0500 DICT
   2399 N          58.8063   35.5918   61.9248 N.am    294 PRO333     -0.1400 BACKBONE|DICT|DIRECT
   2400 CA         58.8369   34.2288   62.5039 C.3     294 PRO333      0.0100 BACKBONE|DICT|DIRECT
   2401 C          57.4533   33.6830   62.9159 C.2     294 PRO333      0.5000 BACKBONE|DICT|DIRECT
   2402 O          57.2049   32.4851   62.7786 O.2     294 PRO333     -0.5000 BACKBONE|DICT|DIRECT
   2403 CB         59.7724   34.3624   63.7203 C.3     294 PRO333     -0.1200 DICT
   2404 CG         60.6215   35.5881   63.4289 C.3     294 PRO333     -0.1200 DICT
   2405 CD         59.6605   36.5043   62.6843 C.3     294 PRO333     -0.0500 DICT
   2406 N          56.5850   34.5988   63.3795 N.am    295 GLU334     -0.5000 BACKBONE|DICT|DIRECT
   2407 CA         55.1980   34.3779   63.7797 C.3     295 GLU334      0.1400 BACKBONE|DICT|DIRECT
   2408 C          54.2762   33.9134   62.6334 C.2     295 GLU334      0.5000 BACKBONE|DICT|DIRECT
   2409 O          53.3527   33.1449   62.9012 O.2     295 GLU334     -0.5000 BACKBONE|DICT|DIRECT
   2410 CB         54.7128   35.6686   64.4746 C.3     295 GLU334     -0.1200 DICT
   2411 CG         53.2579   35.6532   64.9813 C.3     295 GLU334     -0.2200 DICT
   2412 CD         52.8910   36.8862   65.8131 C.2     295 GLU334      0.7000 DICT
   2413 OE1        53.5852   37.9193   65.6913 O.co2   295 GLU334     -0.8000 DICT
   2414 OE2        51.9035   36.7719   66.5690 O.co2   295 GLU334     -0.8000 DICT
   2415 N          54.5655   34.3348   61.3854 N.am    296 PHE335     -0.5000 BACKBONE|DICT|DIRECT
   2416 CA         53.8915   33.8594   60.1723 C.3     296 PHE335      0.1400 BACKBONE|DICT|DIRECT
   2417 C          54.0554   32.3445   59.9594 C.2     296 PHE335      0.5000 BACKBONE|DICT|DIRECT
   2418 O          53.0537   31.6586   59.7766 O.2     296 PHE335     -0.5000 BACKBONE|DICT|DIRECT
   2419 CB         54.3081   34.7111   58.9420 C.3     296 PHE335     -0.0050 DICT
   2420 CG         53.9139   34.1944   57.5642 C.ar    296 PHE335     -0.1150 DICT
   2421 CD1        52.6893   34.5747   56.9785 C.ar    296 PHE335     -0.1150 DICT
   2422 CD2        54.7008   33.2162   56.9180 C.ar    296 PHE335     -0.1150 DICT
   2423 CE1        52.2966   34.0197   55.7691 C.ar    296 PHE335     -0.1150 DICT
   2424 CE2        54.2867   32.6671   55.7131 C.ar    296 PHE335     -0.1150 DICT
   2425 CZ         53.0888   33.0678   55.1408 C.ar    296 PHE335     -0.1150 DICT
   2426 N          55.3049   31.8520   60.0256 N.am    297 TRP336     -0.5000 BACKBONE|DICT|DIRECT
   2427 CA         55.6572   30.4412   59.8178 C.3     297 TRP336      0.1400 BACKBONE|DICT|DIRECT
   2428 C          55.1164   29.4877   60.8940 C.2     297 TRP336      0.5000 BACKBONE|DICT|DIRECT
   2429 O          54.9181   28.3096   60.5981 O.2     297 TRP336     -0.5000 BACKBONE|DICT|DIRECT
   2430 CB         57.1861   30.2975   59.6974 C.3     297 TRP336     -0.1200 DICT
   2431 CG         57.7970   31.1331   58.6184 C.ar    297 TRP336      0.0750 DICT
   2432 CD1        58.4894   32.2791   58.8027 C.ar    297 TRP336     -0.1150 DICT
   2433 CD2        57.6656   30.9678   57.1766 C.ar    297 TRP336     -0.0550 DICT
   2434 CE2        58.2707   32.0941   56.5420 C.ar    297 TRP336      0.1300 DICT
   2435 CE3        57.0629   29.9992   56.3389 C.ar    297 TRP336     -0.1150 DICT
   2436 NE1        58.7807   32.8440   57.5803 N.pl3   297 TRP336     -0.5700 DICT
   2437 CZ2        58.2440   32.2706   55.1511 C.ar    297 TRP336     -0.1150 DICT
   2438 CZ3        57.0534   30.1535   54.9386 C.ar    297 TRP336     -0.1150 DICT
   2439 CH2        57.6292   31.2948   54.3498 C.ar    297 TRP336     -0.1150 DICT
   2440 N          54.8876   30.0157   62.1062 N.am    298 ASN337     -0.5000 BACKBONE|DICT|DIRECT
   2441 CA         54.3333   29.2840   63.2389 C.3     298 ASN337      0.1400 BACKBONE|DICT|DIRECT
   2442 C          52.8019   29.1417   63.1390 C.2     298 ASN337      0.5000 BACKBONE|DICT|DIRECT
   2443 O          52.2906   28.0494   63.3838 O.2     298 ASN337     -0.5000 BACKBONE|DICT|DIRECT
   2444 CB         54.7609   30.0044   64.5395 C.3     298 ASN337     -0.1200 DICT
   2445 CG         54.4807   29.1933   65.8082 C.2     298 ASN337      0.5000 DICT
   2446 ND2        55.4368   28.3612   66.2265 N.am    298 ASN337     -0.7600 DICT
   2447 OD1        53.4154   29.3224   66.4065 O.2     298 ASN337     -0.5000 DICT
   2448 N          52.1073   30.2461   62.8155 N.am    299 LYS338     -0.5000 BACKBONE|DICT|DIRECT
   2449 CA         50.6543   30.3555   62.9578 C.3     299 LYS338      0.1400 BACKBONE|DICT|DIRECT
   2450 C          49.8578   30.1031   61.6653 C.2     299 LYS338      0.5000 BACKBONE|DICT|DIRECT
   2451 O          48.6551   29.8697   61.7744 O.2     299 LYS338     -0.5000 BACKBONE|DICT|DIRECT
   2452 CB         50.3117   31.7414   63.5362 C.3     299 LYS338     -0.1200 DICT
   2453 CG         50.8311   31.9700   64.9651 C.3     299 LYS338     -0.1200 DICT
   2454 CD         50.3524   33.3130   65.5300 C.3     299 LYS338     -0.1200 DICT
   2455 CE         50.6801   33.4952   67.0159 C.3     299 LYS338      0.1900 DICT
   2456 NZ         50.2009   34.7978   67.5063 N.4     299 LYS338     -0.3000 DICT
   2457 N          50.4990   30.1575   60.4840 N.am    300 SER339     -0.5000 BACKBONE|DICT|DIRECT
   2458 CA         49.8400   29.9701   59.1852 C.3     300 SER339      0.1400 BACKBONE|DICT|DIRECT
   2459 C          49.3741   28.5241   58.9355 C.2     300 SER339      0.5000 BACKBONE|DICT|DIRECT
   2460 O          50.0093   27.5839   59.4136 O.2     300 SER339     -0.5000 BACKBONE|DICT|DIRECT
   2461 CB         50.7858   30.4022   58.0523 C.3     300 SER339      0.1450 DICT
   2462 OG         50.8506   31.8064   57.9599 O.3     300 SER339     -0.6830 DICT
   2463 N          48.3047   28.3898   58.1336 N.am    301 MET340     -0.5000 BACKBONE|DICT|DIRECT
   2464 CA         47.7647   27.1184   57.6560 C.3     301 MET340      0.1400 BACKBONE|DICT|DIRECT
   2465 C          48.1181   26.9716   56.1639 C.2     301 MET340      0.5000 BACKBONE|DICT|DIRECT
   2466 O          47.2461   27.1234   55.3096 O.2     301 MET340     -0.5000 BACKBONE|DICT|DIRECT
   2467 CB         46.2398   27.0824   57.9294 C.3     301 MET340     -0.1200 DICT
   2468 CG         45.6175   25.6829   57.7629 C.3     301 MET340      0.0475 DICT
   2469 SD         43.8577   25.6467   57.3218 S.3     301 MET340     -0.3350 DICT
   2470 CE         43.9838   25.7526   55.5145 C.3     301 MET340     -0.0125 DICT
   2471 N          49.4052   26.7085   55.8769 N.am    302 LEU341     -0.5000 BACKBONE|DICT|DIRECT
   2472 CA         49.9462   26.5957   54.5144 C.3     302 LEU341      0.1400 BACKBONE|DICT|DIRECT
   2473 C          49.6246   25.2590   53.8107 C.2     302 LEU341      0.5000 BACKBONE|DICT|DIRECT
   2474 O          49.9218   25.1403   52.6232 O.2     302 LEU341     -0.5000 BACKBONE|DICT|DIRECT
   2475 CB         51.4757   26.8482   54.5333 C.3     302 LEU341     -0.1200 DICT
   2476 CG         51.9215   28.2237   55.0880 C.3     302 LEU341     -0.0600 DICT
   2477 CD1        53.4630   28.3254   55.1422 C.3     302 LEU341     -0.1800 DICT
   2478 CD2        51.2835   29.4163   54.3382 C.3     302 LEU341     -0.1800 DICT
   2479 N          49.0191   24.2952   54.5255 N.am    303 GLU342     -0.5000 BACKBONE|DICT|DIRECT
   2480 CA         48.5891   22.9939   54.0056 C.3     303 GLU342      0.1400 BACKBONE|DICT|DIRECT
   2481 C          47.1680   22.6798   54.4941 C.2     303 GLU342      0.5000 BACKBONE|DICT|DIRECT
   2482 O          46.7420   23.2233   55.5119 O.2     303 GLU342     -0.5000 BACKBONE|DICT|DIRECT
   2483 CB         49.5607   21.8916   54.4845 C.3     303 GLU342     -0.1200 DICT
   2484 CG         51.0260   22.1352   54.0827 C.3     303 GLU342     -0.2200 DICT
   2485 CD         51.9337   20.9488   54.4043 C.2     303 GLU342      0.7000 DICT
   2486 OE1        51.9528   20.5460   55.5877 O.co2   303 GLU342     -0.8000 DICT
   2487 OE2        52.6030   20.4710   53.4629 O.co2   303 GLU342     -0.8000 DICT
   2488 N          46.4779   21.7694   53.7851 N.am    304 LYS343     -0.5000 BACKBONE|DICT|DIRECT
   2489 CA         45.1793   21.2147   54.1814 C.3     304 LYS343      0.1400 BACKBONE|DICT|DIRECT
   2490 C          45.3457   20.3001   55.4217 C.2     304 LYS343      0.5000 BACKBONE|DICT|DIRECT
   2491 O          46.0695   19.3091   55.3057 O.2     304 LYS343     -0.5000 BACKBONE|DICT|DIRECT
   2492 CB         44.6154   20.4179   52.9830 C.3     304 LYS343     -0.1200 DICT
   2493 CG         43.1895   19.8802   53.2162 C.3     304 LYS343     -0.1200 DICT
   2494 CD         42.6105   19.1623   51.9888 C.3     304 LYS343     -0.1200 DICT
   2495 CE         41.2085   18.5974   52.2582 C.3     304 LYS343      0.1900 DICT
   2496 NZ         40.7136   17.8126   51.1164 N.4     304 LYS343     -0.3000 DICT
   2497 N          44.7070   20.6317   56.5728 N.am    305 PRO344     -0.1400 BACKBONE|DICT|DIRECT
   2498 CA         44.7545   19.8010   57.7965 C.3     305 PRO344      0.0100 BACKBONE|DICT|DIRECT
   2499 C          44.3590   18.3246   57.6228 C.2     305 PRO344      0.5000 BACKBONE|DICT|DIRECT
   2500 O          43.2806   18.0315   57.1056 O.2     305 PRO344     -0.5000 BACKBONE|DICT|DIRECT
   2501 CB         43.7944   20.5161   58.7552 C.3     305 PRO344     -0.1200 DICT
   2502 CG         43.8962   21.9678   58.3482 C.3     305 PRO344     -0.1200 DICT
   2503 CD         43.9497   21.8614   56.8302 C.3     305 PRO344     -0.0500 DICT
   2504 N          45.2551   17.4374   58.0787 N.am    306 THR345     -0.5000 BACKBONE|DICT|DIRECT
   2505 CA         45.0821   15.9832   58.0841 C.3     306 THR345      0.1400 BACKBONE|DICT|DIRECT
   2506 C          44.4748   15.4580   59.4084 C.2     306 THR345      0.5000 BACKBONE|DICT|DIRECT
   2507 O          44.2426   14.2534   59.5135 O.2     306 THR345     -0.5000 BACKBONE|DICT|DIRECT
   2508 CB         46.4441   15.2766   57.8426 C.3     306 THR345      0.2050 DICT
   2509 CG2        47.1421   15.7191   56.5461 C.3     306 THR345     -0.1800 DICT
   2510 OG1        47.3367   15.4399   58.9309 O.3     306 THR345     -0.6830 DICT
   2511 N          44.1863   16.3557   60.3716 N.am    307 ASP346     -0.5000 BACKBONE|DICT|DIRECT
   2512 CA         43.5441   16.0677   61.6653 C.3     307 ASP346      0.1400 BACKBONE|DICT|DIRECT
   2513 C          42.0762   15.5944   61.5598 C.2     307 ASP346      0.5000 BACKBONE|DICT|DIRECT
   2514 O          41.4992   15.2230   62.5817 O.2     307 ASP346     -0.5000 BACKBONE|DICT|DIRECT
   2515 CB         43.5971   17.2536   62.6675 C.3     307 ASP346     -0.2200 DICT
   2516 CG         44.8659   18.1086   62.6624 C.2     307 ASP346      0.7000 DICT
   2517 OD1        45.5879   18.0667   63.6802 O.co2   307 ASP346     -0.8000 DICT
   2518 OD2        45.0439   18.8629   61.6798 O.co2   307 ASP346     -0.8000 DICT
   2519 N          41.4876   15.6504   60.3536 N.am    308 GLY347     -0.5000 BACKBONE|DICT|DIRECT
   2520 CA         40.0714   15.3905   60.1083 C.3     308 GLY347      0.0800 BACKBONE|DICT|DIRECT
   2521 C          39.2468   16.6859   60.1913 C.2     308 GLY347      0.5000 BACKBONE|DICT|DIRECT
   2522 O          38.0266   16.6183   60.0468 O.2     308 GLY347     -0.5000 BACKBONE|DICT|DIRECT
   2523 N          39.8918   17.8511   60.4067 N.am    309 ARG348     -0.5000 BACKBONE|DICT|DIRECT
   2524 CA         39.2627   19.1710   60.3882 C.3     309 ARG348      0.1400 BACKBONE|DICT|DIRECT
   2525 C          38.7406   19.5278   58.9931 C.2     309 ARG348      0.5000 BACKBONE|DICT|DIRECT
   2526 O          39.4776   19.4264   58.0110 O.2     309 ARG348     -0.5000 BACKBONE|DICT|DIRECT
   2527 CB         40.2616   20.2585   60.8271 C.3     309 ARG348     -0.1200 DICT
   2528 CG         40.5808   20.2636   62.3269 C.3     309 ARG348     -0.0500 DICT
   2529 CD         41.5208   21.4157   62.7124 C.3     309 ARG348      0.1900 DICT
   2530 NE         42.9145   21.1773   62.3080 N.pl3   309 ARG348     -0.7000 DICT
   2531 CZ         43.8638   22.1144   62.1377 C.cat   309 ARG348      0.6399 DICT
   2532 NH1        43.5882   23.4243   62.2139 N.pl3   309 ARG348     -0.8000 DICT
   2533 NH2        45.1187   21.7220   61.8902 N.pl3   309 ARG348     -0.8000 DICT
   2534 N          37.4941   20.0118   58.9748 N.am    310 GLU349     -0.5000 BACKBONE|DICT|DIRECT
   2535 CA         36.8653   20.6373   57.8221 C.3     310 GLU349      0.1400 BACKBONE|DICT|DIRECT
   2536 C          37.2510   22.1258   57.8213 C.2     310 GLU349      0.5000 BACKBONE|DICT|DIRECT
   2537 O          37.2180   22.7435   58.8856 O.2     310 GLU349     -0.5000 BACKBONE|DICT|DIRECT
   2538 CB         35.3464   20.4114   57.9651 C.3     310 GLU349     -0.1200 DICT
   2539 CG         34.5061   20.7873   56.7388 C.3     310 GLU349     -0.2200 DICT
   2540 CD         34.8616   19.9502   55.5118 C.2     310 GLU349      0.7000 DICT
   2541 OE1        34.3528   18.8113   55.4294 O.co2   310 GLU349     -0.8000 DICT
   2542 OE2        35.6542   20.4560   54.6886 O.co2   310 GLU349     -0.8000 DICT
   2543 N          37.6526   22.6666   56.6599 N.am    311 VAL350     -0.5000 BACKBONE|DICT|DIRECT
   2544 CA         38.2104   24.0203   56.5643 C.3     311 VAL350      0.1400 BACKBONE|DICT|DIRECT
   2545 C          37.7666   24.7305   55.2777 C.2     311 VAL350      0.5000 BACKBONE|DICT|DIRECT
   2546 O          37.4024   24.0809   54.2963 O.2     311 VAL350     -0.5000 BACKBONE|DICT|DIRECT
   2547 CB         39.7730   24.0245   56.5997 C.3     311 VAL350     -0.0600 DICT
   2548 CG1        40.3328   23.3511   57.8581 C.3     311 VAL350     -0.1800 DICT
   2549 CG2        40.4799   23.4743   55.3440 C.3     311 VAL350     -0.1800 DICT
   2550 N          37.8752   26.0683   55.3086 N.am    312 VAL351     -0.5000 BACKBONE|DICT|DIRECT
   2551 CA         37.7725   26.9414   54.1450 C.3     312 VAL351      0.1400 BACKBONE|DICT|DIRECT
   2552 C          39.1326   26.9092   53.4156 C.2     312 VAL351      0.5000 BACKBONE|DICT|DIRECT
   2553 O          40.0807   27.5562   53.8625 O.2     312 VAL351     -0.5000 BACKBONE|DICT|DIRECT
   2554 CB         37.4361   28.4047   54.5664 C.3     312 VAL351     -0.0600 DICT
   2555 CG1        37.3706   29.3771   53.3714 C.3     312 VAL351     -0.1800 DICT
   2556 CG2        36.1230   28.4866   55.3696 C.3     312 VAL351     -0.1800 DICT
   2557 N          39.2240   26.0998   52.3469 N.am    313 CYS352     -0.5000 BACKBONE|DICT|DIRECT
   2558 CA         40.4761   25.8529   51.6225 C.3     313 CYS352      0.1400 BACKBONE|DICT|DIRECT
   2559 C          40.9168   26.9750   50.6685 C.2     313 CYS352      0.5000 BACKBONE|DICT|DIRECT
   2560 O          42.1074   27.0231   50.3535 O.2     313 CYS352     -0.5000 BACKBONE|DICT|DIRECT
   2561 CB         40.4032   24.5050   50.8702 C.3     313 CYS352      0.0975 DICT
   2562 SG         40.9986   23.0515   51.7768 S.3     313 CYS352     -0.2175 DICT
   2563 N          39.9822   27.8357   50.2241 N.am    314 HIS353     -0.5000 BACKBONE|DICT|DIRECT
   2564 CA         40.2418   28.9257   49.2790 C.3     314 HIS353      0.1400 BACKBONE|DICT|DIRECT
   2565 C          41.2475   29.9453   49.8424 C.2     314 HIS353      0.5000 BACKBONE|DICT|DIRECT
   2566 O          41.0345   30.4538   50.9426 O.2     314 HIS353     -0.5000 BACKBONE|DICT|DIRECT
   2567 CB         38.9093   29.5992   48.9025 C.3     314 HIS353     -0.2970 DICT
   2568 CG         38.9906   30.4962   47.6904 C.2     314 HIS353      0.5040 DICT
   2569 CD2        39.4022   31.8115   47.6154 C.2     314 HIS353     -0.2610 DICT
   2570 ND1        38.6335   30.0636   46.4078 N.pl3   314 HIS353     -0.5640 DICT
   2571 CE1        38.8340   31.1158   45.6254 C.2     314 HIS353      0.1820 DICT
   2572 NE2        39.2901   32.1798   46.2868 N.2     314 HIS353     -0.2910 DICT
   2573 N          42.3144   30.2013   49.0663 N.am    315 ALA354     -0.5000 BACKBONE|DICT|DIRECT
   2574 CA         43.4665   31.0378   49.4106 C.3     315 ALA354      0.1400 BACKBONE|DICT|DIRECT
   2575 C          43.0871   32.4467   49.9004 C.2     315 ALA354      0.5000 BACKBONE|DICT|DIRECT
   2576 O          42.3406   33.1457   49.2133 O.2     315 ALA354     -0.5000 BACKBONE|DICT|DIRECT
   2577 CB         44.3798   31.1219   48.1780 C.3     315 ALA354     -0.1800 DICT
   2578 N          43.6079   32.8241   51.0790 N.am    316 SER355     -0.5000 BACKBONE|DICT|DIRECT
   2579 CA         43.3662   34.1213   51.7078 C.3     316 SER355      0.1400 BACKBONE|DICT|DIRECT
   2580 C          44.4820   34.4696   52.7050 C.2     316 SER355      0.5000 BACKBONE|DICT|DIRECT
   2581 O          45.0096   33.5864   53.3826 O.2     316 SER355     -0.5000 BACKBONE|DICT|DIRECT
   2582 CB         41.9523   34.1720   52.3362 C.3     316 SER355      0.1450 DICT
   2583 OG         41.8191   33.3614   53.4881 O.3     316 SER355     -0.6830 DICT
   2584 N          44.7900   35.7730   52.7711 N.am    317 ALA356     -0.5000 BACKBONE|DICT|DIRECT
   2585 CA         45.7802   36.3821   53.6517 C.3     317 ALA356      0.1400 BACKBONE|DICT|DIRECT
   2586 C          45.0689   37.2441   54.7020 C.2     317 ALA356      0.5000 BACKBONE|DICT|DIRECT
   2587 O          44.0454   37.8622   54.4051 O.2     317 ALA356     -0.5000 BACKBONE|DICT|DIRECT
   2588 CB         46.7212   37.2371   52.7989 C.3     317 ALA356     -0.1800 DICT
   2589 N          45.6315   37.2421   55.9175 N.am    318 TRP357     -0.5000 BACKBONE|DICT|DIRECT
   2590 CA         45.0154   37.7636   57.1325 C.3     318 TRP357      0.1400 BACKBONE|DICT|DIRECT
   2591 C          45.9153   38.8088   57.8002 C.2     318 TRP357      0.5000 BACKBONE|DICT|DIRECT
   2592 O          47.1114   38.5658   57.9674 O.2     318 TRP357     -0.5000 BACKBONE|DICT|DIRECT
   2593 CB         44.7753   36.5857   58.0981 C.3     318 TRP357     -0.1200 DICT
   2594 CG         43.7934   35.5463   57.6438 C.ar    318 TRP357      0.0750 DICT
   2595 CD1        43.9727   34.6568   56.6393 C.ar    318 TRP357     -0.1150 DICT
   2596 CD2        42.4552   35.2950   58.1619 C.ar    318 TRP357     -0.0550 DICT
   2597 CE2        41.8658   34.2378   57.4027 C.ar    318 TRP357      0.1300 DICT
   2598 CE3        41.6834   35.8460   59.2106 C.ar    318 TRP357     -0.1150 DICT
   2599 NE1        42.8349   33.8960   56.4830 N.pl3   318 TRP357     -0.5700 DICT
   2600 CZ2        40.5703   33.7614   57.6633 C.ar    318 TRP357     -0.1150 DICT
   2601 CZ3        40.3902   35.3670   59.4885 C.ar    318 TRP357     -0.1150 DICT
   2602 CH2        39.8314   34.3326   58.7146 C.ar    318 TRP357     -0.1150 DICT
   2603 N          45.2890   39.9237   58.2081 N.am    319 ASP358     -0.5000 BACKBONE|DICT|DIRECT
   2604 CA         45.8601   40.9609   59.0642 C.3     319 ASP358      0.1400 BACKBONE|DICT|DIRECT
   2605 C          45.0571   40.9115   60.3713 C.2     319 ASP358      0.5000 BACKBONE|DICT|DIRECT
   2606 O          43.8290   41.0031   60.3401 O.2     319 ASP358     -0.5000 BACKBONE|DICT|DIRECT
   2607 CB         45.7744   42.3598   58.3999 C.3     319 ASP358     -0.2200 DICT
   2608 CG         46.5584   43.4870   59.0946 C.2     319 ASP358      0.7000 DICT
   2609 OD1        47.0832   43.2651   60.2091 O.co2   319 ASP358     -0.8000 DICT
   2610 OD2        46.6105   44.5811   58.4920 O.co2   319 ASP358     -0.8000 DICT
   2611 N          45.7784   40.7683   61.4904 N.am    320 PHE359     -0.5000 BACKBONE|DICT|DIRECT
   2612 CA         45.2177   40.7112   62.8400 C.3     320 PHE359      0.1400 BACKBONE|DICT|DIRECT
   2613 C          45.1860   42.0826   63.5403 C.2     320 PHE359      0.5000 BACKBONE|DICT|DIRECT
   2614 O          44.7780   42.1431   64.6961 O.2     320 PHE359     -0.5000 BACKBONE|DICT|DIRECT
   2615 CB         45.9628   39.6288   63.6479 C.3     320 PHE359     -0.0050 DICT
   2616 CG         45.6146   38.2072   63.2352 C.ar    320 PHE359     -0.1150 DICT
   2617 CD1        46.1413   37.6559   62.0465 C.ar    320 PHE359     -0.1150 DICT
   2618 CD2        44.6256   37.4890   63.9411 C.ar    320 PHE359     -0.1150 DICT
   2619 CE1        45.7043   36.4165   61.6030 C.ar    320 PHE359     -0.1150 DICT
   2620 CE2        44.2225   36.2383   63.4921 C.ar    320 PHE359     -0.1150 DICT
   2621 CZ         44.7518   35.7089   62.3237 C.ar    320 PHE359     -0.1150 DICT
   2622 N          45.5726   43.1618   62.8331 N.am    321 TYR360     -0.5000 BACKBONE|DICT|DIRECT
   2623 CA         45.4400   44.5742   63.2279 C.3     321 TYR360      0.1400 BACKBONE|DICT|DIRECT
   2624 C          46.2836   45.0040   64.4469 C.2     321 TYR360      0.5000 BACKBONE|DICT|DIRECT
   2625 O          46.0891   46.1097   64.9509 O.2     321 TYR360     -0.5000 BACKBONE|DICT|DIRECT
   2626 CB         43.9499   44.9766   63.3642 C.3     321 TYR360     -0.0050 DICT
   2627 CG         43.1313   44.7108   62.1127 C.ar    321 TYR360     -0.1150 DICT
   2628 CD1        42.2837   43.5856   62.0429 C.ar    321 TYR360     -0.1150 DICT
   2629 CD2        43.2412   45.5729   61.0013 C.ar    321 TYR360     -0.1150 DICT
   2630 CE1        41.5438   43.3287   60.8732 C.ar    321 TYR360     -0.1150 DICT
   2631 CE2        42.5074   45.3117   59.8277 C.ar    321 TYR360     -0.1150 DICT
   2632 CZ         41.6553   44.1909   59.7647 C.ar    321 TYR360      0.1500 DICT
   2633 OH         40.9355   43.9409   58.6330 O.3     321 TYR360     -0.5850 DICT
   2634 N          47.2383   44.1562   64.8593 N.am    322 ASN361     -0.5000 BACKBONE|DICT|DIRECT
   2635 CA         48.2538   44.4419   65.8768 C.3     322 ASN361      0.1400 BACKBONE|DICT|DIRECT
   2636 C          49.5911   44.9014   65.2556 C.2     322 ASN361      0.5000 BACKBONE|DICT|DIRECT
   2637 O          50.4795   45.3132   66.0016 O.2     322 ASN361     -0.5000 BACKBONE|DICT|DIRECT
   2638 CB         48.4239   43.2116   66.8079 C.3     322 ASN361     -0.1200 DICT
   2639 CG         48.9506   41.9200   66.1589 C.2     322 ASN361      0.5000 DICT
   2640 ND2        49.3867   40.9696   66.9873 N.am    322 ASN361     -0.7600 DICT
   2641 OD1        48.9584   41.7680   64.9389 O.2     322 ASN361     -0.5000 DICT
   2642 N          49.7136   44.8200   63.9166 N.am    323 GLY362     -0.5000 BACKBONE|DICT|DIRECT
   2643 CA         50.9053   45.1997   63.1593 C.3     323 GLY362      0.0800 BACKBONE|DICT|DIRECT
   2644 C          52.0806   44.2352   63.3900 C.2     323 GLY362      0.5000 BACKBONE|DICT|DIRECT
   2645 O          53.2290   44.6662   63.2917 O.2     323 GLY362     -0.5000 BACKBONE|DICT|DIRECT
   2646 N          51.8062   42.9616   63.7276 N.am    324 LYS363     -0.5000 BACKBONE|DICT|DIRECT
   2647 CA         52.8285   41.9874   64.1102 C.3     324 LYS363      0.1400 BACKBONE|DICT|DIRECT
   2648 C          52.4711   40.5765   63.6181 C.2     324 LYS363      0.5000 BACKBONE|DICT|DIRECT
   2649 O          53.3377   39.8961   63.0702 O.2     324 LYS363     -0.5000 BACKBONE|DICT|DIRECT
   2650 CB         53.0053   42.0229   65.6482 C.3     324 LYS363     -0.1200 DICT
   2651 CG         54.4044   41.6146   66.1458 C.3     324 LYS363     -0.1200 DICT
   2652 CD         55.5356   42.6094   65.8004 C.3     324 LYS363     -0.1200 DICT
   2653 CE         55.3096   44.0611   66.2665 C.3     324 LYS363      0.1900 DICT
   2654 NZ         55.0669   44.1479   67.7173 N.4     324 LYS363     -0.3000 DICT
   2655 N          51.2044   40.1765   63.8156 N.am    325 ASP364     -0.5000 BACKBONE|DICT|DIRECT
   2656 CA         50.6644   38.8705   63.4532 C.3     325 ASP364      0.1400 BACKBONE|DICT|DIRECT
   2657 C          50.0123   38.9964   62.0662 C.2     325 ASP364      0.5000 BACKBONE|DICT|DIRECT
   2658 O          49.0472   39.7451   61.9030 O.2     325 ASP364     -0.5000 BACKBONE|DICT|DIRECT
   2659 CB         49.6789   38.3888   64.5477 C.3     325 ASP364     -0.2200 DICT
   2660 CG         49.1772   36.9429   64.4400 C.2     325 ASP364      0.7000 DICT
   2661 OD1        49.4979   36.2479   63.4511 O.co2   325 ASP364     -0.8000 DICT
   2662 OD2        48.4609   36.5405   65.3825 O.co2   325 ASP364     -0.8000 DICT
   2663 N          50.5755   38.2570   61.1006 N.am    326 PHE365     -0.5000 BACKBONE|DICT|DIRECT
   2664 CA         50.0827   38.1358   59.7302 C.3     326 PHE365      0.1400 BACKBONE|DICT|DIRECT
   2665 C          50.1672   36.6457   59.3716 C.2     326 PHE365      0.5000 BACKBONE|DICT|DIRECT
   2666 O          51.1492   35.9976   59.7392 O.2     326 PHE365     -0.5000 BACKBONE|DICT|DIRECT
   2667 CB         50.9534   38.9714   58.7629 C.3     326 PHE365     -0.0050 DICT
   2668 CG         51.2196   40.4126   59.1665 C.ar    326 PHE365     -0.1150 DICT
   2669 CD1        52.4423   40.7551   59.7820 C.ar    326 PHE365     -0.1150 DICT
   2670 CD2        50.2064   41.3892   59.0680 C.ar    326 PHE365     -0.1150 DICT
   2671 CE1        52.6641   42.0547   60.2155 C.ar    326 PHE365     -0.1150 DICT
   2672 CE2        50.4496   42.6845   59.5091 C.ar    326 PHE365     -0.1150 DICT
   2673 CZ         51.6784   43.0197   60.0612 C.ar    326 PHE365     -0.1150 DICT
   2674 N          49.1409   36.1199   58.6822 N.am    327 ARG366     -0.5000 BACKBONE|DICT|DIRECT
   2675 CA         49.0247   34.6910   58.3635 C.3     327 ARG366      0.1400 BACKBONE|DICT|DIRECT
   2676 C          48.4196   34.4829   56.9687 C.2     327 ARG366      0.5000 BACKBONE|DICT|DIRECT
   2677 O          47.6181   35.3060   56.5342 O.2     327 ARG366     -0.5000 BACKBONE|DICT|DIRECT
   2678 CB         48.1340   33.9693   59.4039 C.3     327 ARG366     -0.1200 DICT
   2679 CG         48.4554   34.2351   60.8843 C.3     327 ARG366     -0.0500 DICT
   2680 CD         47.4948   33.4910   61.8192 C.3     327 ARG366      0.1900 DICT
   2681 NE         47.5322   34.0516   63.1762 N.pl3   327 ARG366     -0.7000 DICT
   2682 CZ         46.7905   33.6342   64.2157 C.cat   327 ARG366      0.6399 DICT
   2683 NH1        46.0185   32.5447   64.1298 N.pl3   327 ARG366     -0.8000 DICT
   2684 NH2        46.8060   34.3284   65.3582 N.pl3   327 ARG366     -0.8000 DICT
   2685 N          48.7530   33.3493   56.3309 N.am    328 ILE367     -0.5000 BACKBONE|DICT|DIRECT
   2686 CA         48.0771   32.8445   55.1320 C.3     328 ILE367      0.1400 BACKBONE|DICT|DIRECT
   2687 C          47.3938   31.5082   55.4615 C.2     328 ILE367      0.5000 BACKBONE|DICT|DIRECT
   2688 O          47.9891   30.6542   56.1189 O.2     328 ILE367     -0.5000 BACKBONE|DICT|DIRECT
   2689 CB         49.0530   32.6672   53.9228 C.3     328 ILE367     -0.0600 DICT
   2690 CG1        49.3822   34.0456   53.3080 C.3     328 ILE367     -0.1200 DICT
   2691 CG2        48.5658   31.7150   52.7990 C.3     328 ILE367     -0.1800 DICT
   2692 CD1        50.5795   34.0311   52.3445 C.3     328 ILE367     -0.1800 DICT
   2693 N          46.1626   31.3608   54.9547 N.am    329 LYS368     -0.5000 BACKBONE|DICT|DIRECT
   2694 CA         45.3762   30.1368   54.9810 C.3     329 LYS368      0.1400 BACKBONE|DICT|DIRECT
   2695 C          45.1441   29.7048   53.5264 C.2     329 LYS368      0.5000 BACKBONE|DICT|DIRECT
   2696 O          44.4331   30.4001   52.7995 O.2     329 LYS368     -0.5000 BACKBONE|DICT|DIRECT
   2697 CB         44.0491   30.4224   55.7079 C.3     329 LYS368     -0.1200 DICT
   2698 CG         43.1111   29.2033   55.7937 C.3     329 LYS368     -0.1200 DICT
   2699 CD         41.6650   29.5518   56.1701 C.3     329 LYS368     -0.1200 DICT
   2700 CE         40.9677   30.5295   55.2039 C.3     329 LYS368      0.1900 DICT
   2701 NZ         41.2145   30.1938   53.7932 N.4     329 LYS368     -0.3000 DICT
   2702 N          45.7269   28.5605   53.1423 N.am    330 GLN369     -0.5000 BACKBONE|DICT|DIRECT
   2703 CA         45.6427   28.0062   51.7935 C.3     330 GLN369      0.1400 BACKBONE|DICT|DIRECT
   2704 C          45.8985   26.4941   51.8557 C.2     330 GLN369      0.5000 BACKBONE|DICT|DIRECT
   2705 O          46.8820   26.0756   52.4639 O.2     330 GLN369     -0.5000 BACKBONE|DICT|DIRECT
   2706 CB         46.6566   28.7435   50.8824 C.3     330 GLN369     -0.1200 DICT
   2707 CG         46.6747   28.2810   49.4093 C.3     330 GLN369     -0.1200 DICT
   2708 CD         47.6968   29.0469   48.5601 C.2     330 GLN369      0.5000 DICT
   2709 NE2        48.2083   28.4088   47.5049 N.am    330 GLN369     -0.7600 DICT
   2710 OE1        48.0087   30.2050   48.8328 O.2     330 GLN369     -0.5000 DICT
   2711 N          45.0479   25.7075   51.1754 N.am    331 CYS370     -0.5000 BACKBONE|DICT|DIRECT
   2712 CA         45.2312   24.2657   50.9687 C.3     331 CYS370      0.1400 BACKBONE|DICT|DIRECT
   2713 C          46.1303   24.0336   49.7413 C.2     331 CYS370      0.5000 BACKBONE|DICT|DIRECT
   2714 O          45.6461   23.6172   48.6890 O.2     331 CYS370     -0.5000 BACKBONE|DICT|DIRECT
   2715 CB         43.8481   23.6007   50.8271 C.3     331 CYS370      0.0975 DICT
   2716 SG         42.8763   23.6040   52.3588 S.3     331 CYS370     -0.2175 DICT
   2717 N          47.4233   24.3597   49.8993 N.am    332 THR371     -0.5000 BACKBONE|DICT|DIRECT
   2718 CA         48.4182   24.3849   48.8267 C.3     332 THR371      0.1400 BACKBONE|DICT|DIRECT
   2719 C          48.7970   22.9726   48.3431 C.2     332 THR371      0.5000 BACKBONE|DICT|DIRECT
   2720 O          49.1349   22.1167   49.1623 O.2     332 THR371     -0.5000 BACKBONE|DICT|DIRECT
   2721 CB         49.7236   25.0740   49.3011 C.3     332 THR371      0.2050 DICT
   2722 CG2        50.8272   25.2304   48.2368 C.3     332 THR371     -0.1800 DICT
   2723 OG1        49.4378   26.3596   49.8125 O.3     332 THR371     -0.6830 DICT
   2724 N          48.7677   22.7904   47.0160 N.am    333 THR372     -0.5000 BACKBONE|DICT|DIRECT
   2725 CA         49.2394   21.6012   46.3092 C.3     333 THR372      0.1400 BACKBONE|DICT|DIRECT
   2726 C          50.5322   21.9596   45.5526 C.2     333 THR372      0.5000 BACKBONE|DICT|DIRECT
   2727 O          50.6575   23.0823   45.0692 O.2     333 THR372     -0.5000 BACKBONE|DICT|DIRECT
   2728 CB         48.1839   21.1390   45.2685 C.3     333 THR372      0.2050 DICT
   2729 CG2        48.5644   19.8877   44.4545 C.3     333 THR372     -0.1800 DICT
   2730 OG1        46.9730   20.8518   45.9413 O.3     333 THR372     -0.6830 DICT
   2731 N          51.4764   21.0100   45.4635 N.am    334 VAL373     -0.5000 BACKBONE|DICT|DIRECT
   2732 CA         52.7801   21.2080   44.8238 C.3     334 VAL373      0.1400 BACKBONE|DICT|DIRECT
   2733 C          52.6467   21.2042   43.2834 C.2     334 VAL373      0.5000 BACKBONE|DICT|DIRECT
   2734 O          52.5762   20.1360   42.6751 O.2     334 VAL373     -0.5000 BACKBONE|DICT|DIRECT
   2735 CB         53.7941   20.1247   45.2912 C.3     334 VAL373     -0.0600 DICT
   2736 CG1        55.1799   20.2190   44.6176 C.3     334 VAL373     -0.1800 DICT
   2737 CG2        53.9786   20.1636   46.8202 C.3     334 VAL373     -0.1800 DICT
   2738 N          52.5848   22.4141   42.7012 N.am    335 ASN374     -0.5000 BACKBONE|DICT|DIRECT
   2739 CA         52.4230   22.6817   41.2667 C.3     335 ASN374      0.1400 BACKBONE|DICT|DIRECT
   2740 C          52.7161   24.1651   40.9641 C.2     335 ASN374      0.5000 BACKBONE|DICT|DIRECT
   2741 O          52.7706   24.9783   41.8890 O.2     335 ASN374     -0.5000 BACKBONE|DICT|DIRECT
   2742 CB         51.0247   22.2197   40.7549 C.3     335 ASN374     -0.1200 DICT
   2743 CG         49.8047   22.8046   41.4816 C.2     335 ASN374      0.5000 DICT
   2744 ND2        48.7909   21.9791   41.7428 N.am    335 ASN374     -0.7600 DICT
   2745 OD1        49.7563   23.9930   41.7761 O.2     335 ASN374     -0.5000 DICT
   2746 N          52.8837   24.4923   39.6677 N.am    336 LEU375     -0.5000 BACKBONE|DICT|DIRECT
   2747 CA         53.1278   25.8566   39.1688 C.3     336 LEU375      0.1400 BACKBONE|DICT|DIRECT
   2748 C          51.9557   26.8146   39.4685 C.2     336 LEU375      0.5000 BACKBONE|DICT|DIRECT
   2749 O          52.2005   27.9743   39.7980 O.2     336 LEU375     -0.5000 BACKBONE|DICT|DIRECT
   2750 CB         53.4336   25.8080   37.6461 C.3     336 LEU375     -0.1200 DICT
   2751 CG         54.3390   26.9391   37.0803 C.3     336 LEU375     -0.0600 DICT
   2752 CD1        54.7170   26.6516   35.6101 C.3     336 LEU375     -0.1800 DICT
   2753 CD2        53.7714   28.3662   37.2110 C.3     336 LEU375     -0.1800 DICT
   2754 N          50.7104   26.3164   39.3615 N.am    337 GLU376     -0.5000 BACKBONE|DICT|DIRECT
   2755 CA         49.4865   27.0947   39.5615 C.3     337 GLU376      0.1400 BACKBONE|DICT|DIRECT
   2756 C          49.3717   27.6750   40.9840 C.2     337 GLU376      0.5000 BACKBONE|DICT|DIRECT
   2757 O          49.1762   28.8810   41.1160 O.2     337 GLU376     -0.5000 BACKBONE|DICT|DIRECT
   2758 CB         48.2668   26.2564   39.1192 C.3     337 GLU376     -0.1200 DICT
   2759 CG         46.9131   26.9970   39.1932 C.3     337 GLU376     -0.2200 DICT
   2760 CD         45.7550   26.2221   38.5517 C.2     337 GLU376      0.7000 DICT
   2761 OE1        45.7957   24.9719   38.5681 O.co2   337 GLU376     -0.8000 DICT
   2762 OE2        44.8328   26.8985   38.0459 O.co2   337 GLU376     -0.8000 DICT
   2763 N          49.5859   26.8327   42.0088 N.am    338 ASP377     -0.5000 BACKBONE|DICT|DIRECT
   2764 CA         49.6286   27.2370   43.4176 C.3     338 ASP377      0.1400 BACKBONE|DICT|DIRECT
   2765 C          50.9490   27.9050   43.8403 C.2     338 ASP377      0.5000 BACKBONE|DICT|DIRECT
   2766 O          50.9594   28.5194   44.9050 O.2     338 ASP377     -0.5000 BACKBONE|DICT|DIRECT
   2767 CB         49.2629   26.1183   44.4196 C.3     338 ASP377     -0.2200 DICT
   2768 CG         47.8844   25.4709   44.2519 C.2     338 ASP377      0.7000 DICT
   2769 OD1        47.1206   25.8914   43.3567 O.co2   338 ASP377     -0.8000 DICT
   2770 OD2        47.6043   24.5692   45.0712 O.co2   338 ASP377     -0.8000 DICT
   2771 N          52.0209   27.8221   43.0265 N.am    339 LEU378     -0.5000 BACKBONE|DICT|DIRECT
   2772 CA         53.2397   28.6191   43.2217 C.3     339 LEU378      0.1400 BACKBONE|DICT|DIRECT
   2773 C          52.9703   30.1050   42.9220 C.2     339 LEU378      0.5000 BACKBONE|DICT|DIRECT
   2774 O          53.4169   30.9562   43.6876 O.2     339 LEU378     -0.5000 BACKBONE|DICT|DIRECT
   2775 CB         54.4155   28.0453   42.3908 C.3     339 LEU378     -0.1200 DICT
   2776 CG         55.7805   28.7580   42.5643 C.3     339 LEU378     -0.0600 DICT
   2777 CD1        56.2591   28.7525   44.0283 C.3     339 LEU378     -0.1800 DICT
   2778 CD2        56.8421   28.1583   41.6164 C.3     339 LEU378     -0.1800 DICT
   2779 N          52.1865   30.3802   41.8643 N.am    340 VAL379     -0.5000 BACKBONE|DICT|DIRECT
   2780 CA         51.6817   31.7125   41.5260 C.3     340 VAL379      0.1400 BACKBONE|DICT|DIRECT
   2781 C          50.6847   32.2514   42.5766 C.2     340 VAL379      0.5000 BACKBONE|DICT|DIRECT
   2782 O          50.7685   33.4351   42.9011 O.2     340 VAL379     -0.5000 BACKBONE|DICT|DIRECT
   2783 CB         51.0442   31.7302   40.1026 C.3     340 VAL379     -0.0600 DICT
   2784 CG1        50.1831   32.9671   39.7614 C.3     340 VAL379     -0.1800 DICT
   2785 CG2        52.1248   31.5406   39.0218 C.3     340 VAL379     -0.1800 DICT
   2786 N          49.8086   31.3840   43.1245 N.am    341 VAL380     -0.5000 BACKBONE|DICT|DIRECT
   2787 CA         48.8681   31.7447   44.1967 C.3     341 VAL380      0.1400 BACKBONE|DICT|DIRECT
   2788 C          49.5715   31.9499   45.5638 C.2     341 VAL380      0.5000 BACKBONE|DICT|DIRECT
   2789 O          49.1001   32.7580   46.3647 O.2     341 VAL380     -0.5000 BACKBONE|DICT|DIRECT
   2790 CB         47.6999   30.7250   44.3493 C.3     341 VAL380     -0.0600 DICT
   2791 CG1        46.7069   31.0445   45.4878 C.3     341 VAL380     -0.1800 DICT
   2792 CG2        46.8884   30.6070   43.0457 C.3     341 VAL380     -0.1800 DICT
   2793 N          50.7128   31.2726   45.7907 N.am    342 ALA381     -0.5000 BACKBONE|DICT|DIRECT
   2794 CA         51.5758   31.4864   46.9540 C.3     342 ALA381      0.1400 BACKBONE|DICT|DIRECT
   2795 C          52.2595   32.8636   46.9270 C.2     342 ALA381      0.5000 BACKBONE|DICT|DIRECT
   2796 O          52.2693   33.5328   47.9574 O.2     342 ALA381     -0.5000 BACKBONE|DICT|DIRECT
   2797 CB         52.6060   30.3516   47.0819 C.3     342 ALA381     -0.1800 DICT
   2798 N          52.7564   33.2871   45.7487 N.am    343 HIS382     -0.5000 BACKBONE|DICT|DIRECT
   2799 CA         53.2920   34.6338   45.5137 C.3     343 HIS382      0.1400 BACKBONE|DICT|DIRECT
   2800 C          52.2195   35.7317   45.6142 C.2     343 HIS382      0.5000 BACKBONE|DICT|DIRECT
   2801 O          52.5034   36.7743   46.2023 O.2     343 HIS382     -0.5000 BACKBONE|DICT|DIRECT
   2802 CB         54.0195   34.7105   44.1560 C.3     343 HIS382     -0.0050 DICT
   2803 CG         55.3870   34.0755   44.1356 C.2     343 HIS382      0.0150 DICT
   2804 CD2        56.6483   34.6271   44.1670 C.2     343 HIS382     -0.0150 DICT
   2805 ND1        55.5866   32.7092   44.0464 N.pl3   343 HIS382     -0.5700 DICT
   2806 CE1        56.9043   32.4962   44.0285 C.2     343 HIS382      0.2950 DICT
   2807 NE2        57.6108   33.6160   44.0934 N.2     343 HIS382     -0.4900 DICT
   2808 N          51.0162   35.4565   45.0741 N.am    344 HIS383     -0.5000 BACKBONE|DICT|DIRECT
   2809 CA         49.8161   36.2981   45.1186 C.3     344 HIS383      0.1400 BACKBONE|DICT|DIRECT
   2810 C          49.4408   36.7107   46.5540 C.2     344 HIS383      0.5000 BACKBONE|DICT|DIRECT
   2811 O          49.4112   37.9077   46.8383 O.2     344 HIS383     -0.5000 BACKBONE|DICT|DIRECT
   2812 CB         48.6656   35.5718   44.3929 C.3     344 HIS383     -0.0050 DICT
   2813 CG         47.3023   36.2024   44.4883 C.2     344 HIS383      0.0150 DICT
   2814 CD2        46.2567   35.9492   45.3407 C.2     344 HIS383     -0.0150 DICT
   2815 ND1        46.8492   37.1817   43.6278 N.pl3   344 HIS383     -0.5700 DICT
   2816 CE1        45.6119   37.5006   44.0052 C.2     344 HIS383      0.2950 DICT
   2817 NE2        45.2099   36.8324   45.0819 N.2     344 HIS383     -0.4900 DICT
   2818 N          49.1980   35.7148   47.4263 N.am    345 GLU384     -0.5000 BACKBONE|DICT|DIRECT
   2819 CA         48.8269   35.9180   48.8287 C.3     345 GLU384      0.1400 BACKBONE|DICT|DIRECT
   2820 C          49.9611   36.4786   49.7088 C.2     345 GLU384      0.5000 BACKBONE|DICT|DIRECT
   2821 O          49.6567   37.1724   50.6762 O.2     345 GLU384     -0.5000 BACKBONE|DICT|DIRECT
   2822 CB         48.2449   34.6123   49.4193 C.3     345 GLU384     -0.1200 DICT
   2823 CG         46.8961   34.1460   48.8210 C.3     345 GLU384     -0.2200 DICT
   2824 CD         45.7432   35.1492   48.9768 C.2     345 GLU384      0.7000 DICT
   2825 OE1        45.7774   35.9207   49.9563 O.co2   345 GLU384     -0.8000 DICT
   2826 OE2        44.8336   35.1456   48.1170 O.co2   345 GLU384     -0.8000 DICT
   2827 N          51.2349   36.2340   49.3501 N.am    346 MET385     -0.5000 BACKBONE|DICT|DIRECT
   2828 CA         52.4005   36.8574   49.9956 C.3     346 MET385      0.1400 BACKBONE|DICT|DIRECT
   2829 C          52.5521   38.3555   49.6686 C.2     346 MET385      0.5000 BACKBONE|DICT|DIRECT
   2830 O          53.1723   39.0677   50.4563 O.2     346 MET385     -0.5000 BACKBONE|DICT|DIRECT
   2831 CB         53.6799   36.0769   49.6367 C.3     346 MET385     -0.1200 DICT
   2832 CG         53.7860   34.7301   50.3680 C.3     346 MET385      0.0475 DICT
   2833 SD         54.3252   34.8028   52.0976 S.3     346 MET385     -0.3350 DICT
   2834 CE         56.0815   35.1785   51.8637 C.3     346 MET385     -0.0125 DICT
   2835 N          51.9507   38.8178   48.5579 N.am    347 GLY386     -0.5000 BACKBONE|DICT|DIRECT
   2836 CA         51.8599   40.2340   48.2025 C.3     347 GLY386      0.0800 BACKBONE|DICT|DIRECT
   2837 C          50.7751   40.9598   49.0058 C.2     347 GLY386      0.5000 BACKBONE|DICT|DIRECT
   2838 O          50.8419   42.1819   49.1260 O.2     347 GLY386     -0.5000 BACKBONE|DICT|DIRECT
   2839 N          49.8086   40.2218   49.5785 N.am    348 HIS387     -0.5000 BACKBONE|DICT|DIRECT
   2840 CA         48.8126   40.7555   50.5068 C.3     348 HIS387      0.1400 BACKBONE|DICT|DIRECT
   2841 C          49.4308   40.9209   51.9030 C.2     348 HIS387      0.5000 BACKBONE|DICT|DIRECT
   2842 O          49.2193   41.9634   52.5186 O.2     348 HIS387     -0.5000 BACKBONE|DICT|DIRECT
   2843 CB         47.5677   39.8475   50.5822 C.3     348 HIS387     -0.0050 DICT
   2844 CG         46.8384   39.5135   49.3002 C.2     348 HIS387      0.0150 DICT
   2845 CD2        45.6231   38.8992   49.0930 C.2     348 HIS387     -0.0150 DICT
   2846 ND1        47.3425   39.7547   48.0342 N.pl3   348 HIS387     -0.5700 DICT
   2847 CE1        46.4877   39.2380   47.1552 C.2     348 HIS387      0.2950 DICT
   2848 NE2        45.4231   38.6932   47.7257 N.2     348 HIS387     -0.4900 DICT
   2849 N          50.2251   39.9226   52.3448 N.am    349 ILE388     -0.5000 BACKBONE|DICT|DIRECT
   2850 CA         51.0165   39.9685   53.5806 C.3     349 ILE388      0.1400 BACKBONE|DICT|DIRECT
   2851 C          52.0639   41.0979   53.5574 C.2     349 ILE388      0.5000 BACKBONE|DICT|DIRECT
   2852 O          52.2535   41.7513   54.5827 O.2     349 ILE388     -0.5000 BACKBONE|DICT|DIRECT
   2853 CB         51.7314   38.6185   53.9003 C.3     349 ILE388     -0.0600 DICT
   2854 CG1        50.7499   37.4337   54.0225 C.3     349 ILE388     -0.1200 DICT
   2855 CG2        52.6437   38.6500   55.1478 C.3     349 ILE388     -0.1800 DICT
   2856 CD1        49.8660   37.4352   55.2775 C.3     349 ILE388     -0.1800 DICT
   2857 N          52.6682   41.3456   52.3802 N.am    350 GLN389     -0.5000 BACKBONE|DICT|DIRECT
   2858 CA         53.5675   42.4708   52.1389 C.3     350 GLN389      0.1400 BACKBONE|DICT|DIRECT
   2859 C          52.8721   43.8224   52.3538 C.2     350 GLN389      0.5000 BACKBONE|DICT|DIRECT
   2860 O          53.4245   44.6611   53.0593 O.2     350 GLN389     -0.5000 BACKBONE|DICT|DIRECT
   2861 CB         54.1792   42.3759   50.7230 C.3     350 GLN389     -0.1200 DICT
   2862 CG         55.2701   43.4291   50.4268 C.3     350 GLN389     -0.1200 DICT
   2863 CD         56.4629   43.3344   51.3776 C.2     350 GLN389      0.5000 DICT
   2864 NE2        57.0412   42.1396   51.5016 N.am    350 GLN389     -0.7600 DICT
   2865 OE1        56.8567   44.3243   51.9896 O.2     350 GLN389     -0.5000 DICT
   2866 N          51.6659   43.9853   51.7821 N.am    351 TYR390     -0.5000 BACKBONE|DICT|DIRECT
   2867 CA         50.8439   45.1912   51.9013 C.3     351 TYR390      0.1400 BACKBONE|DICT|DIRECT
   2868 C          50.4601   45.4891   53.3660 C.2     351 TYR390      0.5000 BACKBONE|DICT|DIRECT
   2869 O          50.5331   46.6496   53.7677 O.2     351 TYR390     -0.5000 BACKBONE|DICT|DIRECT
   2870 CB         49.5949   45.0583   50.9950 C.3     351 TYR390     -0.0050 DICT
   2871 CG         49.2049   46.2804   50.1711 C.ar    351 TYR390     -0.1150 DICT
   2872 CD1        48.7493   46.1089   48.8488 C.ar    351 TYR390     -0.1150 DICT
   2873 CD2        49.2789   47.5850   50.6994 C.ar    351 TYR390     -0.1150 DICT
   2874 CE1        48.3744   47.2208   48.0682 C.ar    351 TYR390     -0.1150 DICT
   2875 CE2        48.8667   48.6944   49.9374 C.ar    351 TYR390     -0.1150 DICT
   2876 CZ         48.4278   48.5170   48.6127 C.ar    351 TYR390      0.1500 DICT
   2877 OH         48.0680   49.5974   47.8598 O.3     351 TYR390     -0.5850 DICT
   2878 N          50.1346   44.4400   54.1486 N.am    352 PHE391     -0.5000 BACKBONE|DICT|DIRECT
   2879 CA         49.8237   44.5379   55.5793 C.3     352 PHE391      0.1400 BACKBONE|DICT|DIRECT
   2880 C          50.9953   45.0887   56.4094 C.2     352 PHE391      0.5000 BACKBONE|DICT|DIRECT
   2881 O          50.7636   45.9625   57.2416 O.2     352 PHE391     -0.5000 BACKBONE|DICT|DIRECT
   2882 CB         49.3839   43.1773   56.1584 C.3     352 PHE391     -0.0050 DICT
   2883 CG         48.2292   42.4543   55.4912 C.ar    352 PHE391     -0.1150 DICT
   2884 CD1        48.1567   41.0518   55.5842 C.ar    352 PHE391     -0.1150 DICT
   2885 CD2        47.1292   43.1496   54.9504 C.ar    352 PHE391     -0.1150 DICT
   2886 CE1        47.0907   40.3696   55.0211 C.ar    352 PHE391     -0.1150 DICT
   2887 CE2        46.0457   42.4521   54.4326 C.ar    352 PHE391     -0.1150 DICT
   2888 CZ         46.0373   41.0639   54.4440 C.ar    352 PHE391     -0.1150 DICT
   2889 N          52.2198   44.5941   56.1448 N.am    353 MET392     -0.5000 BACKBONE|DICT|DIRECT
   2890 CA         53.4599   45.0450   56.7852 C.3     353 MET392      0.1400 BACKBONE|DICT|DIRECT
   2891 C          53.8804   46.4715   56.3877 C.2     353 MET392      0.5000 BACKBONE|DICT|DIRECT
   2892 O          54.4751   47.1636   57.2122 O.2     353 MET392     -0.5000 BACKBONE|DICT|DIRECT
   2893 CB         54.6108   44.0698   56.4665 C.3     353 MET392     -0.1200 DICT
   2894 CG         54.4557   42.6774   57.0873 C.3     353 MET392      0.0475 DICT
   2895 SD         55.8999   41.6030   56.8716 S.3     353 MET392     -0.3350 DICT
   2896 CE         55.9141   41.3668   55.0764 C.3     353 MET392     -0.0125 DICT
   2897 N          53.5841   46.8801   55.1429 N.am    354 GLN393     -0.5000 BACKBONE|DICT|DIRECT
   2898 CA         53.9364   48.1921   54.5976 C.3     354 GLN393      0.1400 BACKBONE|DICT|DIRECT
   2899 C          53.0945   49.3500   55.1643 C.2     354 GLN393      0.5000 BACKBONE|DICT|DIRECT
   2900 O          53.6499   50.4341   55.3379 O.2     354 GLN393     -0.5000 BACKBONE|DICT|DIRECT
   2901 CB         53.8718   48.1455   53.0573 C.3     354 GLN393     -0.1200 DICT
   2902 CG         55.0105   47.3411   52.3899 C.3     354 GLN393     -0.1200 DICT
   2903 CD         56.3747   48.0321   52.3758 C.2     354 GLN393      0.5000 DICT
   2904 NE2        57.4387   47.2454   52.2117 N.am    354 GLN393     -0.7600 DICT
   2905 OE1        56.4777   49.2499   52.4879 O.2     354 GLN393     -0.5000 DICT
   2906 N          51.8045   49.1045   55.4667 N.am    355 TYR394     -0.5000 BACKBONE|DICT|DIRECT
   2907 CA         50.8931   50.0980   56.0513 C.3     355 TYR394      0.1400 BACKBONE|DICT|DIRECT
   2908 C          50.5782   49.8671   57.5401 C.2     355 TYR394      0.5000 BACKBONE|DICT|DIRECT
   2909 O          49.6735   50.5292   58.0471 O.2     355 TYR394     -0.5000 BACKBONE|DICT|DIRECT
   2910 CB         49.6187   50.2535   55.1838 C.3     355 TYR394     -0.0050 DICT
   2911 CG         48.6915   49.0661   54.9341 C.ar    355 TYR394     -0.1150 DICT
   2912 CD1        48.2065   48.2363   55.9719 C.ar    355 TYR394     -0.1150 DICT
   2913 CD2        48.2282   48.8472   53.6220 C.ar    355 TYR394     -0.1150 DICT
   2914 CE1        47.2603   47.2307   55.6981 C.ar    355 TYR394     -0.1150 DICT
   2915 CE2        47.2972   47.8299   53.3439 C.ar    355 TYR394     -0.1150 DICT
   2916 CZ         46.7903   47.0399   54.3873 C.ar    355 TYR394      0.1500 DICT
   2917 OH         45.8230   46.1138   54.1384 O.3     355 TYR394     -0.5850 DICT
   2918 N          51.2941   48.9507   58.2194 N.am    356 LYS395     -0.5000 BACKBONE|DICT|DIRECT
   2919 CA         51.0326   48.5310   59.6069 C.3     356 LYS395      0.1400 BACKBONE|DICT|DIRECT
   2920 C          51.0265   49.6722   60.6510 C.2     356 LYS395      0.5000 BACKBONE|DICT|DIRECT
   2921 O          50.3934   49.5176   61.6932 O.2     356 LYS395     -0.5000 BACKBONE|DICT|DIRECT
   2922 CB         52.0410   47.4252   60.0041 C.3     356 LYS395     -0.1200 DICT
   2923 CG         53.4736   47.9199   60.2658 C.3     356 LYS395     -0.1200 DICT
   2924 CD         54.4720   46.7965   60.5715 C.3     356 LYS395     -0.1200 DICT
   2925 CE         55.8832   47.3264   60.8678 C.3     356 LYS395      0.1900 DICT
   2926 NZ         55.9127   48.1862   62.0660 N.4     356 LYS395     -0.3000 DICT
   2927 N          51.7456   50.7687   60.3557 N.am    357 ASP396     -0.5000 BACKBONE|DICT|DIRECT
   2928 CA         51.9388   51.9361   61.2212 C.3     357 ASP396      0.1400 BACKBONE|DICT|DIRECT
   2929 C          50.9163   53.0655   60.9707 C.2     357 ASP396      0.5000 BACKBONE|DICT|DIRECT
   2930 O          50.9251   54.0355   61.7287 O.2     357 ASP396     -0.5000 BACKBONE|DICT|DIRECT
   2931 CB         53.3919   52.4719   61.1459 C.3     357 ASP396     -0.2200 DICT
   2932 CG         54.4699   51.4042   61.3814 C.2     357 ASP396      0.7000 DICT
   2933 OD1        54.3076   50.6143   62.3378 O.co2   357 ASP396     -0.8000 DICT
   2934 OD2        55.4805   51.4288   60.6468 O.co2   357 ASP396     -0.8000 DICT
   2935 N          50.0354   52.9283   59.9597 N.am    358 LEU397     -0.5000 BACKBONE|DICT|DIRECT
   2936 CA         48.9011   53.8335   59.7252 C.3     358 LEU397      0.1400 BACKBONE|DICT|DIRECT
   2937 C          47.7750   53.6109   60.7639 C.2     358 LEU397      0.5000 BACKBONE|DICT|DIRECT
   2938 O          47.7404   52.5462   61.3851 O.2     358 LEU397     -0.5000 BACKBONE|DICT|DIRECT
   2939 CB         48.3389   53.6124   58.2964 C.3     358 LEU397     -0.1200 DICT
   2940 CG         49.2757   54.0083   57.1349 C.3     358 LEU397     -0.0600 DICT
   2941 CD1        48.5841   53.7506   55.7826 C.3     358 LEU397     -0.1800 DICT
   2942 CD2        49.7765   55.4637   57.2311 C.3     358 LEU397     -0.1800 DICT
   2943 N          46.8148   54.5636   60.8749 N.am    359 PRO398     -0.1400 BACKBONE|DICT|DIRECT
   2944 CA         45.5047   54.3051   61.5109 C.3     359 PRO398      0.0100 BACKBONE|DICT|DIRECT
   2945 C          44.7578   53.1272   60.8605 C.2     359 PRO398      0.5000 BACKBONE|DICT|DIRECT
   2946 O          44.7685   53.0324   59.6338 O.2     359 PRO398     -0.5000 BACKBONE|DICT|DIRECT
   2947 CB         44.7353   55.6279   61.3258 C.3     359 PRO398     -0.1200 DICT
   2948 CG         45.8119   56.6835   61.1460 C.3     359 PRO398     -0.1200 DICT
   2949 CD         46.8916   55.9380   60.3743 C.3     359 PRO398     -0.0500 DICT
   2950 N          44.1542   52.2522   61.6847 N.am    360 VAL399     -0.5000 BACKBONE|DICT|DIRECT
   2951 CA         43.4615   51.0203   61.2711 C.3     360 VAL399      0.1400 BACKBONE|DICT|DIRECT
   2952 C          42.3400   51.1999   60.2185 C.2     360 VAL399      0.5000 BACKBONE|DICT|DIRECT
   2953 O          42.1212   50.2837   59.4252 O.2     360 VAL399     -0.5000 BACKBONE|DICT|DIRECT
   2954 CB         42.9621   50.2170   62.5130 C.3     360 VAL399     -0.0600 DICT
   2955 CG1        41.8323   49.1968   62.2822 C.3     360 VAL399     -0.1800 DICT
   2956 CG2        44.1367   49.4842   63.1762 C.3     360 VAL399     -0.1800 DICT
   2957 N          41.7099   52.3873   60.1722 N.am    361 ALA400     -0.5000 BACKBONE|DICT|DIRECT
   2958 CA         40.7748   52.7965   59.1187 C.3     361 ALA400      0.1400 BACKBONE|DICT|DIRECT
   2959 C          41.3999   52.8627   57.7098 C.2     361 ALA400      0.5000 BACKBONE|DICT|DIRECT
   2960 O          40.6995   52.5941   56.7352 O.2     361 ALA400     -0.5000 BACKBONE|DICT|DIRECT
   2961 CB         40.1939   54.1697   59.4836 C.3     361 ALA400     -0.1800 DICT
   2962 N          42.6955   53.2105   57.6378 N.am    362 LEU401     -0.5000 BACKBONE|DICT|DIRECT
   2963 CA         43.4711   53.3755   56.4073 C.3     362 LEU401      0.1400 BACKBONE|DICT|DIRECT
   2964 C          44.3665   52.1587   56.0977 C.2     362 LEU401      0.5000 BACKBONE|DICT|DIRECT
   2965 O          45.0768   52.2024   55.0918 O.2     362 LEU401     -0.5000 BACKBONE|DICT|DIRECT
   2966 CB         44.3258   54.6627   56.5039 C.3     362 LEU401     -0.1200 DICT
   2967 CG         43.5623   55.9545   56.8812 C.3     362 LEU401     -0.0600 DICT
   2968 CD1        44.5450   57.1346   57.0274 C.3     362 LEU401     -0.1800 DICT
   2969 CD2        42.3864   56.2707   55.9276 C.3     362 LEU401     -0.1800 DICT
   2970 N          44.3092   51.0940   56.9239 N.am    363 ARG402     -0.5000 BACKBONE|DICT|DIRECT
   2971 CA         44.9744   49.8070   56.6864 C.3     363 ARG402      0.1400 BACKBONE|DICT|DIRECT
   2972 C          44.1638   48.9404   55.7031 C.2     363 ARG402      0.5000 BACKBONE|DICT|DIRECT
   2973 O          43.6822   47.8662   56.0612 O.2     363 ARG402     -0.5000 BACKBONE|DICT|DIRECT
   2974 CB         45.2358   49.0782   58.0225 C.3     363 ARG402     -0.1200 DICT
   2975 CG         46.2281   49.7906   58.9513 C.3     363 ARG402     -0.0500 DICT
   2976 CD         46.5919   48.9165   60.1599 C.3     363 ARG402      0.1900 DICT
   2977 NE         47.1550   49.7134   61.2552 N.pl3   363 ARG402     -0.7000 DICT
   2978 CZ         47.5036   49.2481   62.4659 C.cat   363 ARG402      0.6399 DICT
   2979 NH1        47.4337   47.9409   62.7547 N.pl3   363 ARG402     -0.8000 DICT
   2980 NH2        47.9092   50.1137   63.4033 N.pl3   363 ARG402     -0.8000 DICT
   2981 N          44.0571   49.4435   54.4681 N.am    364 GLU403     -0.5000 BACKBONE|DICT|DIRECT
   2982 CA         43.4997   48.7867   53.2914 C.3     364 GLU403      0.1400 BACKBONE|DICT|DIRECT
   2983 C          44.4094   49.1276   52.0999 C.2     364 GLU403      0.5000 BACKBONE|DICT|DIRECT
   2984 O          45.2731   49.9988   52.2138 O.2     364 GLU403     -0.5000 BACKBONE|DICT|DIRECT
   2985 CB         42.0551   49.2913   53.0361 C.3     364 GLU403     -0.1200 DICT
   2986 CG         41.0188   49.0376   54.1529 C.3     364 GLU403     -0.2200 DICT
   2987 CD         40.6984   47.5659   54.4340 C.2     364 GLU403      0.7000 DICT
   2988 OE1        41.1313   46.6975   53.6438 O.co2   364 GLU403     -0.8000 DICT
   2989 OE2        39.9854   47.3417   55.4361 O.co2   364 GLU403     -0.8000 DICT
   2990 N          44.1934   48.4565   50.9584 N.am    365 GLY404     -0.5000 BACKBONE|DICT|DIRECT
   2991 CA         44.8709   48.7783   49.6996 C.3     365 GLY404      0.0800 BACKBONE|DICT|DIRECT
   2992 C          44.3374   50.1093   49.1473 C.2     365 GLY404      0.5000 BACKBONE|DICT|DIRECT
   2993 O          43.2347   50.5272   49.5044 O.2     365 GLY404     -0.5000 BACKBONE|DICT|DIRECT
   2994 N          45.1077   50.7560   48.2523 N.am    366 ALA405     -0.5000 BACKBONE|DICT|DIRECT
   2995 CA         44.7557   52.0312   47.6034 C.3     366 ALA405      0.1400 BACKBONE|DICT|DIRECT
   2996 C          43.3995   51.9876   46.8748 C.2     366 ALA405      0.5000 BACKBONE|DICT|DIRECT
   2997 O          42.6085   52.9222   46.9946 O.2     366 ALA405     -0.5000 BACKBONE|DICT|DIRECT
   2998 CB         45.8942   52.4470   46.6642 C.3     366 ALA405     -0.1800 DICT
   2999 N          43.1294   50.8352   46.2493 N.am    367 ASN406     -0.5000 BACKBONE|DICT|DIRECT
   3000 CA         41.7941   50.2770   46.0623 C.3     367 ASN406      0.1400 BACKBONE|DICT|DIRECT
   3001 C          41.8898   48.7459   46.3088 C.2     367 ASN406      0.5000 BACKBONE|DICT|DIRECT
   3002 O          43.0010   48.2419   46.5005 O.2     367 ASN406     -0.5000 BACKBONE|DICT|DIRECT
   3003 CB         41.1720   50.7548   44.7179 C.3     367 ASN406     -0.1200 DICT
   3004 CG         41.8255   50.2282   43.4317 C.2     367 ASN406      0.5000 DICT
   3005 ND2        42.0404   51.1032   42.4498 N.am    367 ASN406     -0.7600 DICT
   3006 OD1        42.0873   49.0385   43.2895 O.2     367 ASN406     -0.5000 DICT
   3007 N          40.7614   47.9999   46.2922 N.am    368 PRO407     -0.1400 BACKBONE|DICT|DIRECT
   3008 CA         40.8018   46.5312   46.4667 C.3     368 PRO407      0.0100 BACKBONE|DICT|DIRECT
   3009 C          41.5802   45.7415   45.3909 C.2     368 PRO407      0.5000 BACKBONE|DICT|DIRECT
   3010 O          42.1362   44.6926   45.7134 O.2     368 PRO407     -0.5000 BACKBONE|DICT|DIRECT
   3011 CB         39.3213   46.1318   46.5156 C.3     368 PRO407     -0.1200 DICT
   3012 CG         38.6004   47.3819   46.9911 C.3     368 PRO407     -0.1200 DICT
   3013 CD         39.3831   48.4908   46.3042 C.3     368 PRO407     -0.0500 DICT
   3014 N          41.6325   46.2673   44.1543 N.am    369 GLY408     -0.5000 BACKBONE|DICT|DIRECT
   3015 CA         42.3490   45.6668   43.0293 C.3     369 GLY408      0.0800 BACKBONE|DICT|DIRECT
   3016 C          43.8658   45.9104   43.0892 C.2     369 GLY408      0.5000 BACKBONE|DICT|DIRECT
   3017 O          44.6110   45.0878   42.5594 O.2     369 GLY408     -0.5000 BACKBONE|DICT|DIRECT
   3018 N          44.3293   46.9827   43.7646 N.am    370 PHE409     -0.5000 BACKBONE|DICT|DIRECT
   3019 CA         45.7378   47.1946   44.1339 C.3     370 PHE409      0.1400 BACKBONE|DICT|DIRECT
   3020 C          46.2690   46.1000   45.0638 C.2     370 PHE409      0.5000 BACKBONE|DICT|DIRECT
   3021 O          47.3808   45.6220   44.8477 O.2     370 PHE409     -0.5000 BACKBONE|DICT|DIRECT
   3022 CB         45.9576   48.5882   44.7680 C.3     370 PHE409     -0.0050 DICT
   3023 CG         46.3397   49.6995   43.8104 C.ar    370 PHE409     -0.1150 DICT
   3024 CD1        45.4585   50.1012   42.7870 C.ar    370 PHE409     -0.1150 DICT
   3025 CD2        47.5878   50.3462   43.9382 C.ar    370 PHE409     -0.1150 DICT
   3026 CE1        45.8086   51.1403   41.9374 C.ar    370 PHE409     -0.1150 DICT
   3027 CE2        47.9218   51.3796   43.0752 C.ar    370 PHE409     -0.1150 DICT
   3028 CZ         47.0338   51.7772   42.0849 C.ar    370 PHE409     -0.1150 DICT
   3029 N          45.4475   45.7168   46.0561 N.am    371 HIS410     -0.5000 BACKBONE|DICT|DIRECT
   3030 CA         45.7545   44.6881   47.0471 C.3     371 HIS410      0.1400 BACKBONE|DICT|DIRECT
   3031 C          45.9582   43.2968   46.4293 C.2     371 HIS410      0.5000 BACKBONE|DICT|DIRECT
   3032 O          46.8754   42.5832   46.8341 O.2     371 HIS410     -0.5000 BACKBONE|DICT|DIRECT
   3033 CB         44.6543   44.6799   48.1268 C.3     371 HIS410     -0.0050 DICT
   3034 CG         45.1555   44.3702   49.5132 C.2     371 HIS410      0.0150 DICT
   3035 CD2        44.9482   45.0155   50.7103 C.2     371 HIS410     -0.0150 DICT
   3036 ND1        46.0032   43.3133   49.8020 N.pl3   371 HIS410     -0.5700 DICT
   3037 CE1        46.2644   43.3700   51.1095 C.2     371 HIS410      0.2950 DICT
   3038 NE2        45.6686   44.3840   51.7205 N.2     371 HIS410     -0.4900 DICT
   3039 N          45.1148   42.9726   45.4388 N.am    372 GLU411     -0.5000 BACKBONE|DICT|DIRECT
   3040 CA         45.1490   41.7314   44.6757 C.3     372 GLU411      0.1400 BACKBONE|DICT|DIRECT
   3041 C          46.2815   41.6696   43.6291 C.2     372 GLU411      0.5000 BACKBONE|DICT|DIRECT
   3042 O          46.6329   40.5649   43.2171 O.2     372 GLU411     -0.5000 BACKBONE|DICT|DIRECT
   3043 CB         43.7544   41.5184   44.0417 C.3     372 GLU411     -0.1200 DICT
   3044 CG         42.6139   41.2596   45.0572 C.3     372 GLU411     -0.2200 DICT
   3045 CD         42.7855   39.9764   45.8758 C.2     372 GLU411      0.7000 DICT
   3046 OE1        43.3079   39.0057   45.3002 O.co2   372 GLU411     -0.8000 DICT
   3047 OE2        42.3876   39.9641   47.0578 O.co2   372 GLU411     -0.8000 DICT
   3048 N          46.8273   42.8289   43.2175 N.am    373 ALA412     -0.5000 BACKBONE|DICT|DIRECT
   3049 CA         47.8187   42.9412   42.1456 C.3     373 ALA412      0.1400 BACKBONE|DICT|DIRECT
   3050 C          49.2746   42.7097   42.5725 C.2     373 ALA412      0.5000 BACKBONE|DICT|DIRECT
   3051 O          50.0247   42.1904   41.7487 O.2     373 ALA412     -0.5000 BACKBONE|DICT|DIRECT
   3052 CB         47.6880   44.3173   41.4783 C.3     373 ALA412     -0.1800 DICT
   3053 N          49.6585   43.1073   43.8037 N.am    374 ILE413     -0.5000 BACKBONE|DICT|DIRECT
   3054 CA         51.0559   43.1680   44.2762 C.3     374 ILE413      0.1400 BACKBONE|DICT|DIRECT
   3055 C          51.8596   41.8684   44.0848 C.2     374 ILE413      0.5000 BACKBONE|DICT|DIRECT
   3056 O          52.9751   41.9256   43.5705 O.2     374 ILE413     -0.5000 BACKBONE|DICT|DIRECT
   3057 CB         51.1667   43.5782   45.7824 C.3     374 ILE413     -0.0600 DICT
   3058 CG1        50.5494   44.9632   46.0683 C.3     374 ILE413     -0.1200 DICT
   3059 CG2        52.5941   43.5147   46.3861 C.3     374 ILE413     -0.1800 DICT
   3060 CD1        51.0626   46.1191   45.1950 C.3     374 ILE413     -0.1800 DICT
   3061 N          51.2750   40.7311   44.4882 N.am    375 GLY414     -0.5000 BACKBONE|DICT|DIRECT
   3062 CA         51.9429   39.4352   44.4356 C.3     375 GLY414      0.0800 BACKBONE|DICT|DIRECT
   3063 C          51.9496   38.8420   43.0191 C.2     375 GLY414      0.5000 BACKBONE|DICT|DIRECT
   3064 O          52.8351   38.0446   42.7145 O.2     375 GLY414     -0.5000 BACKBONE|DICT|DIRECT
   3065 N          51.0052   39.2543   42.1528 N.am    376 ASP415     -0.5000 BACKBONE|DICT|DIRECT
   3066 CA         50.9429   38.8753   40.7372 C.3     376 ASP415      0.1400 BACKBONE|DICT|DIRECT
   3067 C          52.0182   39.5507   39.8702 C.2     376 ASP415      0.5000 BACKBONE|DICT|DIRECT
   3068 O          52.4154   38.9515   38.8738 O.2     376 ASP415     -0.5000 BACKBONE|DICT|DIRECT
   3069 CB         49.5509   39.0689   40.0944 C.3     376 ASP415     -0.2200 DICT
   3070 CG         48.3999   38.3398   40.7909 C.2     376 ASP415      0.7000 DICT
   3071 OD1        48.6849   37.3646   41.5161 O.co2   376 ASP415     -0.8000 DICT
   3072 OD2        47.2375   38.7098   40.5169 O.co2   376 ASP415     -0.8000 DICT
   3073 N          52.4954   40.7471   40.2620 N.am    377 VAL416     -0.5000 BACKBONE|DICT|DIRECT
   3074 CA         53.6021   41.4550   39.6021 C.3     377 VAL416      0.1400 BACKBONE|DICT|DIRECT
   3075 C          54.9373   40.6928   39.7270 C.2     377 VAL416      0.5000 BACKBONE|DICT|DIRECT
   3076 O          55.6902   40.6260   38.7541 O.2     377 VAL416     -0.5000 BACKBONE|DICT|DIRECT
   3077 CB         53.7964   42.8866   40.1825 C.3     377 VAL416     -0.0600 DICT
   3078 CG1        55.0493   43.6341   39.6774 C.3     377 VAL416     -0.1800 DICT
   3079 CG2        52.5687   43.7625   39.9132 C.3     377 VAL416     -0.1800 DICT
   3080 N          55.1790   40.1079   40.9123 N.am    378 LEU417     -0.5000 BACKBONE|DICT|DIRECT
   3081 CA         56.3227   39.2419   41.1843 C.3     378 LEU417      0.1400 BACKBONE|DICT|DIRECT
   3082 C          56.1343   37.8599   40.5359 C.2     378 LEU417      0.5000 BACKBONE|DICT|DIRECT
   3083 O          57.1041   37.3404   39.9913 O.2     378 LEU417     -0.5000 BACKBONE|DICT|DIRECT
   3084 CB         56.5672   39.1303   42.7076 C.3     378 LEU417     -0.1200 DICT
   3085 CG         57.2947   40.3465   43.3327 C.3     378 LEU417     -0.0600 DICT
   3086 CD1        56.4955   41.6628   43.2693 C.3     378 LEU417     -0.1800 DICT
   3087 CD2        57.7293   40.0436   44.7777 C.3     378 LEU417     -0.1800 DICT
   3088 N          54.9004   37.3175   40.5484 N.am    379 ALA418     -0.5000 BACKBONE|DICT|DIRECT
   3089 CA         54.5557   36.0280   39.9393 C.3     379 ALA418      0.1400 BACKBONE|DICT|DIRECT
   3090 C          54.6839   35.9922   38.4023 C.2     379 ALA418      0.5000 BACKBONE|DICT|DIRECT
   3091 O          54.9637   34.9223   37.8653 O.2     379 ALA418     -0.5000 BACKBONE|DICT|DIRECT
   3092 CB         53.1468   35.5993   40.3674 C.3     379 ALA418     -0.1800 DICT
   3093 N          54.5227   37.1488   37.7305 N.am    380 LEU419     -0.5000 BACKBONE|DICT|DIRECT
   3094 CA         54.7924   37.3501   36.2997 C.3     380 LEU419      0.1400 BACKBONE|DICT|DIRECT
   3095 C          56.2741   37.1184   35.9554 C.2     380 LEU419      0.5000 BACKBONE|DICT|DIRECT
   3096 O          56.5631   36.4506   34.9631 O.2     380 LEU419     -0.5000 BACKBONE|DICT|DIRECT
   3097 CB         54.3680   38.7830   35.8888 C.3     380 LEU419     -0.1200 DICT
   3098 CG         52.8613   38.9437   35.5871 C.3     380 LEU419     -0.0600 DICT
   3099 CD1        52.4097   40.4189   35.6932 C.3     380 LEU419     -0.1800 DICT
   3100 CD2        52.4913   38.3080   34.2308 C.3     380 LEU419     -0.1800 DICT
   3101 N          57.1693   37.6522   36.8030 N.am    381 SER420     -0.5000 BACKBONE|DICT|DIRECT
   3102 CA         58.6205   37.5129   36.6916 C.3     381 SER420      0.1400 BACKBONE|DICT|DIRECT
   3103 C          59.1319   36.1143   37.0895 C.2     381 SER420      0.5000 BACKBONE|DICT|DIRECT
   3104 O          60.1093   35.6523   36.5021 O.2     381 SER420     -0.5000 BACKBONE|DICT|DIRECT
   3105 CB         59.2825   38.6198   37.5263 C.3     381 SER420      0.1450 DICT
   3106 OG         59.1812   39.8509   36.8424 O.3     381 SER420     -0.6830 DICT
   3107 N          58.4361   35.4488   38.0302 N.am    382 VAL421     -0.5000 BACKBONE|DICT|DIRECT
   3108 CA         58.6848   34.0627   38.4438 C.3     382 VAL421      0.1400 BACKBONE|DICT|DIRECT
   3109 C          58.3310   33.0489   37.3451 C.2     382 VAL421      0.5000 BACKBONE|DICT|DIRECT
   3110 O          59.0462   32.0610   37.1926 O.2     382 VAL421     -0.5000 BACKBONE|DICT|DIRECT
   3111 CB         57.8717   33.6925   39.7186 C.3     382 VAL421     -0.0600 DICT
   3112 CG1        57.8204   32.1943   40.1029 C.3     382 VAL421     -0.1800 DICT
   3113 CG2        58.3704   34.4890   40.9251 C.3     382 VAL421     -0.1800 DICT
   3114 N          57.2381   33.3186   36.6127 N.am    383 SER422     -0.5000 BACKBONE|DICT|DIRECT
   3115 CA         56.6994   32.4490   35.5699 C.3     383 SER422      0.1400 BACKBONE|DICT|DIRECT
   3116 C          57.5296   32.4278   34.2742 C.2     383 SER422      0.5000 BACKBONE|DICT|DIRECT
   3117 O          57.3056   31.5294   33.4631 O.2     383 SER422     -0.5000 BACKBONE|DICT|DIRECT
   3118 CB         55.2427   32.8513   35.2754 C.3     383 SER422      0.1450 DICT
   3119 OG         54.3968   32.4755   36.3427 O.3     383 SER422     -0.6830 DICT
   3120 N          58.4703   33.3787   34.0972 N.am    384 THR423     -0.5000 BACKBONE|DICT|DIRECT
   3121 CA         59.3884   33.4247   32.9525 C.3     384 THR423      0.1400 BACKBONE|DICT|DIRECT
   3122 C          60.2875   32.1641   32.8863 C.2     384 THR423      0.5000 BACKBONE|DICT|DIRECT
   3123 O          60.6463   31.6410   33.9447 O.2     384 THR423     -0.5000 BACKBONE|DICT|DIRECT
   3124 CB         60.3216   34.6667   32.9841 C.3     384 THR423      0.2050 DICT
   3125 CG2        59.5598   35.9937   33.0430 C.3     384 THR423     -0.1800 DICT
   3126 OG1        61.2947   34.6282   34.0144 O.3     384 THR423     -0.6830 DICT
   3127 N          60.6394   31.6916   31.6637 N.am    385 PRO424     -0.1400 BACKBONE|DICT|DIRECT
   3128 CA         61.4762   30.4869   31.5000 C.3     385 PRO424      0.0100 BACKBONE|DICT|DIRECT
   3129 C          62.8614   30.5387   32.1678 C.2     385 PRO424      0.5000 BACKBONE|DICT|DIRECT
   3130 O          63.3315   29.4989   32.6231 O.2     385 PRO424     -0.5000 BACKBONE|DICT|DIRECT
   3131 CB         61.5909   30.2981   29.9771 C.3     385 PRO424     -0.1200 DICT
   3132 CG         60.3957   31.0368   29.4052 C.3     385 PRO424     -0.1200 DICT
   3133 CD         60.2370   32.2151   30.3548 C.3     385 PRO424     -0.0500 DICT
   3134 N          63.4653   31.7389   32.2358 N.am    386 LYS425     -0.5000 BACKBONE|DICT|DIRECT
   3135 CA         64.7392   31.9946   32.9079 C.3     386 LYS425      0.1400 BACKBONE|DICT|DIRECT
   3136 C          64.6788   31.8885   34.4379 C.2     386 LYS425      0.5000 BACKBONE|DICT|DIRECT
   3137 O          65.6233   31.3528   35.0188 O.2     386 LYS425     -0.5000 BACKBONE|DICT|DIRECT
   3138 CB         65.3139   33.3539   32.4479 C.3     386 LYS425     -0.1200 DICT
   3139 CG         66.2702   33.2212   31.2512 C.3     386 LYS425     -0.1200 DICT
   3140 CD         67.6544   32.6767   31.6611 C.3     386 LYS425     -0.1200 DICT
   3141 CE         68.5271   32.2373   30.4779 C.3     386 LYS425      0.1900 DICT
   3142 NZ         68.0144   31.0044   29.8541 N.4     386 LYS425     -0.3000 DICT
   3143 N          63.5852   32.3653   35.0600 N.am    387 HIS426     -0.5000 BACKBONE|DICT|DIRECT
   3144 CA         63.3989   32.2564   36.5077 C.3     387 HIS426      0.1400 BACKBONE|DICT|DIRECT
   3145 C          62.9875   30.8395   36.9427 C.2     387 HIS426      0.5000 BACKBONE|DICT|DIRECT
   3146 O          63.4538   30.3847   37.9839 O.2     387 HIS426     -0.5000 BACKBONE|DICT|DIRECT
   3147 CB         62.4160   33.3189   37.0238 C.3     387 HIS426     -0.0050 DICT
   3148 CG         62.5159   33.5025   38.5188 C.2     387 HIS426      0.0150 DICT
   3149 CD2        61.9156   32.8443   39.5695 C.2     387 HIS426     -0.0150 DICT
   3150 ND1        63.3498   34.4416   39.0966 N.pl3   387 HIS426     -0.5700 DICT
   3151 CE1        63.2522   34.2919   40.4200 C.2     387 HIS426      0.2950 DICT
   3152 NE2        62.3907   33.3477   40.7808 N.2     387 HIS426     -0.4900 DICT
   3153 N          62.1789   30.1380   36.1288 N.am    388 LEU427     -0.5000 BACKBONE|DICT|DIRECT
   3154 CA         61.8605   28.7251   36.3531 C.3     388 LEU427      0.1400 BACKBONE|DICT|DIRECT
   3155 C          63.0858   27.8124   36.1575 C.2     388 LEU427      0.5000 BACKBONE|DICT|DIRECT
   3156 O          63.1928   26.8209   36.8727 O.2     388 LEU427     -0.5000 BACKBONE|DICT|DIRECT
   3157 CB         60.6824   28.2828   35.4596 C.3     388 LEU427     -0.1200 DICT
   3158 CG         59.3226   28.9177   35.8274 C.3     388 LEU427     -0.0600 DICT
   3159 CD1        58.2538   28.5869   34.7749 C.3     388 LEU427     -0.1800 DICT
   3160 CD2        58.8419   28.5256   37.2415 C.3     388 LEU427     -0.1800 DICT
   3161 N          64.0108   28.1835   35.2534 N.am    389 HIS428     -0.5000 BACKBONE|DICT|DIRECT
   3162 CA         65.2970   27.5105   35.0584 C.3     389 HIS428      0.1400 BACKBONE|DICT|DIRECT
   3163 C          66.2659   27.6993   36.2416 C.2     389 HIS428      0.5000 BACKBONE|DICT|DIRECT
   3164 O          66.9712   26.7473   36.5733 O.2     389 HIS428     -0.5000 BACKBONE|DICT|DIRECT
   3165 CB         65.9160   27.9534   33.7151 C.3     389 HIS428     -0.0050 DICT
   3166 CG         67.2567   27.3465   33.3714 C.2     389 HIS428      0.0150 DICT
   3167 CD2        67.5911   26.2727   32.5790 C.2     389 HIS428     -0.0150 DICT
   3168 ND1        68.4614   27.8445   33.8415 N.pl3   389 HIS428     -0.5700 DICT
   3169 CE1        69.4292   27.0632   33.3551 C.2     389 HIS428      0.2950 DICT
   3170 NE2        68.9750   26.0914   32.5735 N.2     389 HIS428     -0.4900 DICT
   3171 N          66.2775   28.8905   36.8710 N.am    390 SER429     -0.5000 BACKBONE|DICT|DIRECT
   3172 CA         67.0846   29.1683   38.0674 C.3     390 SER429      0.1400 BACKBONE|DICT|DIRECT
   3173 C          66.5641   28.4460   39.3295 C.2     390 SER429      0.5000 BACKBONE|DICT|DIRECT
   3174 O          67.3653   28.1337   40.2093 O.2     390 SER429     -0.5000 BACKBONE|DICT|DIRECT
   3175 CB         67.2595   30.6925   38.2515 C.3     390 SER429      0.1450 DICT
   3176 OG         66.1268   31.3257   38.8100 O.3     390 SER429     -0.6830 DICT
   3177 N          65.2569   28.1303   39.3511 N.am    391 LEU430     -0.5000 BACKBONE|DICT|DIRECT
   3178 CA         64.6052   27.2501   40.3244 C.3     391 LEU430      0.1400 BACKBONE|DICT|DIRECT
   3179 C          64.7782   25.7482   39.9881 C.2     391 LEU430      0.5000 BACKBONE|DICT|DIRECT
   3180 O          64.3272   24.9148   40.7737 O.2     391 LEU430     -0.5000 BACKBONE|DICT|DIRECT
   3181 CB         63.1067   27.6285   40.4031 C.3     391 LEU430     -0.1200 DICT
   3182 CG         62.8137   29.0267   40.9911 C.3     391 LEU430     -0.0600 DICT
   3183 CD1        61.3406   29.4085   40.7593 C.3     391 LEU430     -0.1800 DICT
   3184 CD2        63.1986   29.1344   42.4801 C.3     391 LEU430     -0.1800 DICT
   3185 N          65.4199   25.4266   38.8455 N.am    392 ASN431     -0.5000 BACKBONE|DICT|DIRECT
   3186 CA         65.7088   24.0822   38.3189 C.3     392 ASN431      0.1400 BACKBONE|DICT|DIRECT
   3187 C          64.4640   23.3353   37.7815 C.2     392 ASN431      0.5000 BACKBONE|DICT|DIRECT
   3188 O          64.5187   22.1199   37.5966 O.2     392 ASN431     -0.5000 BACKBONE|DICT|DIRECT
   3189 CB         66.5067   23.2438   39.3591 C.3     392 ASN431     -0.1200 DICT
   3190 CG         67.3874   22.1378   38.7641 C.2     392 ASN431      0.5000 DICT
   3191 ND2        67.4068   20.9720   39.4130 N.am    392 ASN431     -0.7600 DICT
   3192 OD1        68.0505   22.3303   37.7478 O.2     392 ASN431     -0.5000 DICT
   3193 N          63.3666   24.0640   37.5284 N.am    393 LEU432     -0.5000 BACKBONE|DICT|DIRECT
   3194 CA         62.0770   23.5190   37.1017 C.3     393 LEU432      0.1400 BACKBONE|DICT|DIRECT
   3195 C          61.9175   23.4461   35.5705 C.2     393 LEU432      0.5000 BACKBONE|DICT|DIRECT
   3196 O          61.0389   22.7144   35.1151 O.2     393 LEU432     -0.5000 BACKBONE|DICT|DIRECT
   3197 CB         60.9360   24.3494   37.7288 C.3     393 LEU432     -0.1200 DICT
   3198 CG         61.0081   24.5156   39.2658 C.3     393 LEU432     -0.0600 DICT
   3199 CD1        59.8668   25.4141   39.7877 C.3     393 LEU432     -0.1800 DICT
   3200 CD2        61.0879   23.1638   40.0058 C.3     393 LEU432     -0.1800 DICT
   3201 N          62.7643   24.1693   34.8146 N.am    394 LEU433     -0.5000 BACKBONE|DICT|DIRECT
   3202 CA         62.8502   24.1088   33.3527 C.3     394 LEU433      0.1400 BACKBONE|DICT|DIRECT
   3203 C          64.3048   23.9025   32.9039 C.2     394 LEU433      0.5000 BACKBONE|DICT|DIRECT
   3204 O          65.2379   24.1944   33.6520 O.2     394 LEU433     -0.5000 BACKBONE|DICT|DIRECT
   3205 CB         62.2817   25.3997   32.7141 C.3     394 LEU433     -0.1200 DICT
   3206 CG         60.7455   25.5633   32.7590 C.3     394 LEU433     -0.0600 DICT
   3207 CD1        60.3375   26.8541   32.0209 C.3     394 LEU433     -0.1800 DICT
   3208 CD2        59.9796   24.3468   32.2039 C.3     394 LEU433     -0.1800 DICT
   3209 N          64.4481   23.4123   31.6600 N.am    395 SER434     -0.5000 BACKBONE|DICT|DIRECT
   3210 CA         65.7149   23.1646   30.9553 C.3     395 SER434      0.2536 BACKBONE|DICT|DIRECT
   3211 C          65.8756   24.2168   29.8655 C.2     395 SER434      0.3364 BACKBONE|DICT|DIRECT
   3212 O          65.2863   25.2997   29.8398 O.2     395 SER434     -0.4500 BACKBONE|DICT|DIRECT
   3213 CB         65.7391   21.7266   30.3771 C.3     395 SER434      0.1450 DICT
   3214 OG         64.6887   21.4630   29.4605 O.3     395 SER434     -0.6830 DICT
   3215 N          64.8080   31.4135   21.1874 N.am    396 SER439     -0.9439 BACKBONE|DICT|DIRECT
   3216 CA         64.0099   30.5674   20.2809 C.3     396 SER439      0.1639 BACKBONE|DICT|DIRECT
   3217 C          62.5557   31.0795   20.3268 C.2     396 SER439      0.5000 BACKBONE|DICT|DIRECT
   3218 O          61.8958   30.9545   21.3607 O.2     396 SER439     -0.5000 BACKBONE|DICT|DIRECT
   3219 CB         64.0883   29.0624   20.6401 C.3     396 SER439      0.1450 DICT
   3220 OG         65.2144   28.4592   20.0343 O.3     396 SER439     -0.6830 DICT
   3221 N          62.0829   31.6314   19.1942 N.am    397 ASP440     -0.5000 BACKBONE|DICT|DIRECT
   3222 CA         60.7338   32.1842   19.0006 C.3     397 ASP440      0.1400 BACKBONE|DICT|DIRECT
   3223 C          59.5929   31.1683   19.2033 C.2     397 ASP440      0.5000 BACKBONE|DICT|DIRECT
   3224 O          58.5017   31.5826   19.5915 O.2     397 ASP440     -0.5000 BACKBONE|DICT|DIRECT
   3225 CB         60.5634   32.9016   17.6386 C.3     397 ASP440     -0.2200 DICT
   3226 CG         61.6499   33.9332   17.3084 C.2     397 ASP440      0.7000 DICT
   3227 OD1        62.1686   34.5636   18.2562 O.co2   397 ASP440     -0.8000 DICT
   3228 OD2        61.8914   34.1266   16.0974 O.co2   397 ASP440     -0.8000 DICT
   3229 N          59.8585   29.8678   18.9786 N.am    398 GLU441     -0.5000 BACKBONE|DICT|DIRECT
   3230 CA         58.9080   28.7860   19.2452 C.3     398 GLU441      0.1400 BACKBONE|DICT|DIRECT
   3231 C          58.6303   28.5959   20.7445 C.2     398 GLU441      0.5000 BACKBONE|DICT|DIRECT
   3232 O          57.4627   28.5428   21.1246 O.2     398 GLU441     -0.5000 BACKBONE|DICT|DIRECT
   3233 CB         59.3689   27.4689   18.5973 C.3     398 GLU441     -0.1200 DICT
   3234 CG         59.4259   27.5378   17.0581 C.3     398 GLU441     -0.2200 DICT
   3235 CD         59.6401   26.1805   16.3798 C.2     398 GLU441      0.7000 DICT
   3236 OE1        59.8468   25.1777   17.0994 O.co2   398 GLU441     -0.8000 DICT
   3237 OE2        59.5775   26.1701   15.1316 O.co2   398 GLU441     -0.8000 DICT
   3238 N          59.6960   28.5717   21.5669 N.am    399 HIS442     -0.5000 BACKBONE|DICT|DIRECT
   3239 CA         59.6135   28.5705   23.0328 C.3     399 HIS442      0.1400 BACKBONE|DICT|DIRECT
   3240 C          59.0279   29.8723   23.6150 C.2     399 HIS442      0.5000 BACKBONE|DICT|DIRECT
   3241 O          58.4483   29.8319   24.6998 O.2     399 HIS442     -0.5000 BACKBONE|DICT|DIRECT
   3242 CB         61.0000   28.2947   23.6504 C.3     399 HIS442     -0.0050 DICT
   3243 CG         61.4898   26.8752   23.5065 C.2     399 HIS442      0.0150 DICT
   3244 CD2        61.3155   25.7690   24.3099 C.2     399 HIS442     -0.0150 DICT
   3245 ND1        62.3013   26.4536   22.4664 N.pl3   399 HIS442     -0.5700 DICT
   3246 CE1        62.5720   25.1622   22.6762 C.2     399 HIS442      0.2950 DICT
   3247 NE2        62.0042   24.6787   23.7744 N.2     399 HIS442     -0.4900 DICT
   3248 N          59.1840   30.9885   22.8836 N.am    400 ASP443     -0.5000 BACKBONE|DICT|DIRECT
   3249 CA         58.7199   32.3216   23.2594 C.3     400 ASP443      0.1400 BACKBONE|DICT|DIRECT
   3250 C          57.1875   32.4348   23.1292 C.2     400 ASP443      0.5000 BACKBONE|DICT|DIRECT
   3251 O          56.5390   32.8931   24.0687 O.2     400 ASP443     -0.5000 BACKBONE|DICT|DIRECT
   3252 CB         59.4373   33.3962   22.4046 C.3     400 ASP443     -0.2200 DICT
   3253 CG         59.5658   34.7670   23.0664 C.2     400 ASP443      0.7000 DICT
   3254 OD1        59.6909   34.8031   24.3102 O.co2   400 ASP443     -0.8000 DICT
   3255 OD2        59.6777   35.7487   22.2997 O.co2   400 ASP443     -0.8000 DICT
   3256 N          56.6395   31.9741   21.9893 N.am    401 ILE444     -0.5000 BACKBONE|DICT|DIRECT
   3257 CA         55.2004   31.9087   21.7136 C.3     401 ILE444      0.1400 BACKBONE|DICT|DIRECT
   3258 C          54.4768   30.8336   22.5552 C.2     401 ILE444      0.5000 BACKBONE|DICT|DIRECT
   3259 O          53.3327   31.0635   22.9449 O.2     401 ILE444     -0.5000 BACKBONE|DICT|DIRECT
   3260 CB         54.9258   31.6931   20.1917 C.3     401 ILE444     -0.0600 DICT
   3261 CG1        55.3452   32.9248   19.3507 C.3     401 ILE444     -0.1200 DICT
   3262 CG2        53.4918   31.2558   19.8164 C.3     401 ILE444     -0.1800 DICT
   3263 CD1        54.5638   34.2208   19.6297 C.3     401 ILE444     -0.1800 DICT
   3264 N          55.1669   29.7205   22.8698 N.am    402 ASN445     -0.5000 BACKBONE|DICT|DIRECT
   3265 CA         54.7303   28.6941   23.8276 C.3     402 ASN445      0.1400 BACKBONE|DICT|DIRECT
   3266 C          54.5569   29.2634   25.2443 C.2     402 ASN445      0.5000 BACKBONE|DICT|DIRECT
   3267 O          53.5338   28.9886   25.8713 O.2     402 ASN445     -0.5000 BACKBONE|DICT|DIRECT
   3268 CB         55.7599   27.5392   23.8387 C.3     402 ASN445     -0.1200 DICT
   3269 CG         55.6254   26.5279   22.6965 C.2     402 ASN445      0.5000 DICT
   3270 ND2        56.4525   25.4837   22.7227 N.am    402 ASN445     -0.7600 DICT
   3271 OD1        54.7985   26.6723   21.8022 O.2     402 ASN445     -0.5000 DICT
   3272 N          55.5333   30.0664   25.7035 N.am    403 PHE446     -0.5000 BACKBONE|DICT|DIRECT
   3273 CA         55.4730   30.7868   26.9741 C.3     403 PHE446      0.1400 BACKBONE|DICT|DIRECT
   3274 C          54.3360   31.8212   27.0412 C.2     403 PHE446      0.5000 BACKBONE|DICT|DIRECT
   3275 O          53.6027   31.8336   28.0280 O.2     403 PHE446     -0.5000 BACKBONE|DICT|DIRECT
   3276 CB         56.8642   31.3480   27.3532 C.3     403 PHE446     -0.0050 DICT
   3277 CG         56.8661   32.4205   28.4309 C.ar    403 PHE446     -0.1150 DICT
   3278 CD1        56.4807   32.1030   29.7513 C.ar    403 PHE446     -0.1150 DICT
   3279 CD2        57.1082   33.7678   28.0894 C.ar    403 PHE446     -0.1150 DICT
   3280 CE1        56.3621   33.1120   30.6971 C.ar    403 PHE446     -0.1150 DICT
   3281 CE2        57.0075   34.7548   29.0593 C.ar    403 PHE446     -0.1150 DICT
   3282 CZ         56.6363   34.4300   30.3570 C.ar    403 PHE446     -0.1150 DICT
   3283 N          54.1831   32.6353   25.9835 N.am    404 LEU447     -0.5000 BACKBONE|DICT|DIRECT
   3284 CA         53.1088   33.6230   25.8735 C.3     404 LEU447      0.1400 BACKBONE|DICT|DIRECT
   3285 C          51.7067   32.9958   25.8082 C.2     404 LEU447      0.5000 BACKBONE|DICT|DIRECT
   3286 O          50.7782   33.6062   26.3320 O.2     404 LEU447     -0.5000 BACKBONE|DICT|DIRECT
   3287 CB         53.3479   34.5410   24.6600 C.3     404 LEU447     -0.1200 DICT
   3288 CG         54.4882   35.5637   24.8483 C.3     404 LEU447     -0.0600 DICT
   3289 CD1        54.8458   36.2483   23.5109 C.3     404 LEU447     -0.1800 DICT
   3290 CD2        54.1590   36.5811   25.9621 C.3     404 LEU447     -0.1800 DICT
   3291 N          51.5777   31.7920   25.2199 N.am    405 MET448     -0.5000 BACKBONE|DICT|DIRECT
   3292 CA         50.3376   31.0158   25.2126 C.3     405 MET448      0.1400 BACKBONE|DICT|DIRECT
   3293 C          49.9714   30.4986   26.6108 C.2     405 MET448      0.5000 BACKBONE|DICT|DIRECT
   3294 O          48.8254   30.6721   27.0111 O.2     405 MET448     -0.5000 BACKBONE|DICT|DIRECT
   3295 CB         50.3938   29.9058   24.1409 C.3     405 MET448     -0.1200 DICT
   3296 CG         49.1416   29.0080   24.0439 C.3     405 MET448      0.0475 DICT
   3297 SD         47.5354   29.8352   23.8715 S.3     405 MET448     -0.3350 DICT
   3298 CE         47.8064   30.7712   22.3456 C.3     405 MET448     -0.0125 DICT
   3299 N          50.9502   29.9509   27.3529 N.am    406 LYS449     -0.5000 BACKBONE|DICT|DIRECT
   3300 CA         50.7892   29.5070   28.7426 C.3     406 LYS449      0.1400 BACKBONE|DICT|DIRECT
   3301 C          50.3355   30.6386   29.6930 C.2     406 LYS449      0.5000 BACKBONE|DICT|DIRECT
   3302 O          49.4818   30.3952   30.5467 O.2     406 LYS449     -0.5000 BACKBONE|DICT|DIRECT
   3303 CB         52.1043   28.8358   29.2045 C.3     406 LYS449     -0.1200 DICT
   3304 CG         52.1202   28.2740   30.6414 C.3     406 LYS449     -0.1200 DICT
   3305 CD         51.1942   27.0644   30.8514 C.3     406 LYS449     -0.1200 DICT
   3306 CE         51.2518   26.5315   32.2907 C.3     406 LYS449      0.1900 DICT
   3307 NZ         50.5037   25.2713   32.4332 N.4     406 LYS449     -0.3000 DICT
   3308 N          50.8809   31.8521   29.4921 N.am    407 MET450     -0.5000 BACKBONE|DICT|DIRECT
   3309 CA         50.5204   33.0609   30.2353 C.3     407 MET450      0.1400 BACKBONE|DICT|DIRECT
   3310 C          49.1725   33.6675   29.8122 C.2     407 MET450      0.5000 BACKBONE|DICT|DIRECT
   3311 O          48.4755   34.1846   30.6805 O.2     407 MET450     -0.5000 BACKBONE|DICT|DIRECT
   3312 CB         51.6483   34.1094   30.1238 C.3     407 MET450     -0.1200 DICT
   3313 CG         52.9647   33.6976   30.8021 C.3     407 MET450      0.0475 DICT
   3314 SD         52.8676   33.2992   32.5680 S.3     407 MET450     -0.3350 DICT
   3315 CE         52.5572   34.9358   33.2727 C.3     407 MET450     -0.0125 DICT
   3316 N          48.8154   33.5992   28.5175 N.am    408 ALA451     -0.5000 BACKBONE|DICT|DIRECT
   3317 CA         47.5411   34.1036   27.9938 C.3     408 ALA451      0.1400 BACKBONE|DICT|DIRECT
   3318 C          46.3519   33.2112   28.3649 C.2     408 ALA451      0.5000 BACKBONE|DICT|DIRECT
   3319 O          45.2785   33.7393   28.6487 O.2     408 ALA451     -0.5000 BACKBONE|DICT|DIRECT
   3320 CB         47.6231   34.2677   26.4743 C.3     408 ALA451     -0.1800 DICT
   3321 N          46.5734   31.8861   28.4153 N.am    409 LEU452     -0.5000 BACKBONE|DICT|DIRECT
   3322 CA         45.6128   30.9077   28.9233 C.3     409 LEU452      0.1400 BACKBONE|DICT|DIRECT
   3323 C          45.1993   31.1921   30.3793 C.2     409 LEU452      0.5000 BACKBONE|DICT|DIRECT
   3324 O          44.0378   30.9760   30.7055 O.2     409 LEU452     -0.5000 BACKBONE|DICT|DIRECT
   3325 CB         46.2002   29.4856   28.8220 C.3     409 LEU452     -0.1200 DICT
   3326 CG         46.2257   28.8176   27.4306 C.3     409 LEU452     -0.0600 DICT
   3327 CD1        47.0798   27.5328   27.4721 C.3     409 LEU452     -0.1800 DICT
   3328 CD2        44.8278   28.5668   26.8312 C.3     409 LEU452     -0.1800 DICT
   3329 N          46.1203   31.7173   31.2059 N.am    410 ASP453     -0.5000 BACKBONE|DICT|DIRECT
   3330 CA         45.8075   32.2345   32.5351 C.3     410 ASP453      0.1400 BACKBONE|DICT|DIRECT
   3331 C          45.1566   33.6289   32.4293 C.2     410 ASP453      0.5000 BACKBONE|DICT|DIRECT
   3332 O          43.9688   33.7672   32.7136 O.2     410 ASP453     -0.5000 BACKBONE|DICT|DIRECT
   3333 CB         47.0494   32.2242   33.4679 C.3     410 ASP453     -0.2200 DICT
   3334 CG         46.7734   32.6949   34.9041 C.2     410 ASP453      0.7000 DICT
   3335 OD1        45.6580   32.4202   35.3990 O.co2   410 ASP453     -0.8000 DICT
   3336 OD2        47.7136   33.2549   35.5092 O.co2   410 ASP453     -0.8000 DICT
   3337 N          45.9743   34.6292   32.0683 N.am    411 LYS454     -0.5000 BACKBONE|DICT|DIRECT
   3338 CA         45.7062   36.0501   32.2692 C.3     411 LYS454      0.1400 BACKBONE|DICT|DIRECT
   3339 C          44.6169   36.6333   31.3536 C.2     411 LYS454      0.5000 BACKBONE|DICT|DIRECT
   3340 O          43.7315   37.3190   31.8622 O.2     411 LYS454     -0.5000 BACKBONE|DICT|DIRECT
   3341 CB         47.0337   36.8364   32.1669 C.3     411 LYS454     -0.1200 DICT
   3342 CG         48.1288   36.3987   33.1681 C.3     411 LYS454     -0.1200 DICT
   3343 CD         47.7494   36.5971   34.6420 C.3     411 LYS454     -0.1200 DICT
   3344 CE         48.9217   36.3593   35.6027 C.3     411 LYS454      0.1900 DICT
   3345 NZ         48.4747   36.4087   37.0048 N.4     411 LYS454     -0.3000 DICT
   3346 N          44.6836   36.3526   30.0407 N.am    412 ILE455     -0.5000 BACKBONE|DICT|DIRECT
   3347 CA         43.7312   36.8623   29.0448 C.3     412 ILE455      0.1400 BACKBONE|DICT|DIRECT
   3348 C          42.3704   36.1364   29.0737 C.2     412 ILE455      0.5000 BACKBONE|DICT|DIRECT
   3349 O          41.3565   36.7824   28.8102 O.2     412 ILE455     -0.5000 BACKBONE|DICT|DIRECT
   3350 CB         44.3366   36.8486   27.6032 C.3     412 ILE455     -0.0600 DICT
   3351 CG1        45.5259   37.8285   27.4752 C.3     412 ILE455     -0.1200 DICT
   3352 CG2        43.3445   37.0522   26.4353 C.3     412 ILE455     -0.1800 DICT
   3353 CD1        45.1433   39.3183   27.5064 C.3     412 ILE455     -0.1800 DICT
   3354 N          42.3546   34.8420   29.4414 N.am    413 ALA456     -0.5000 BACKBONE|DICT|DIRECT
   3355 CA         41.1239   34.0700   29.6475 C.3     413 ALA456      0.1400 BACKBONE|DICT|DIRECT
   3356 C          40.3287   34.4921   30.8949 C.2     413 ALA456      0.5000 BACKBONE|DICT|DIRECT
   3357 O          39.1175   34.2730   30.9389 O.2     413 ALA456     -0.5000 BACKBONE|DICT|DIRECT
   3358 CB         41.4623   32.5796   29.7399 C.3     413 ALA456     -0.1800 DICT
   3359 N          41.0266   35.0886   31.8739 N.am    414 PHE457     -0.5000 BACKBONE|DICT|DIRECT
   3360 CA         40.4716   35.5272   33.1483 C.3     414 PHE457      0.1400 BACKBONE|DICT|DIRECT
   3361 C          39.8219   36.9221   33.0808 C.2     414 PHE457      0.5000 BACKBONE|DICT|DIRECT
   3362 O          38.9492   37.1905   33.9029 O.2     414 PHE457     -0.5000 BACKBONE|DICT|DIRECT
   3363 CB         41.5903   35.4262   34.2024 C.3     414 PHE457     -0.0050 DICT
   3364 CG         41.1860   35.6761   35.6392 C.ar    414 PHE457     -0.1150 DICT
   3365 CD1        40.6355   34.6322   36.4106 C.ar    414 PHE457     -0.1150 DICT
   3366 CD2        41.2286   36.9767   36.1745 C.ar    414 PHE457     -0.1150 DICT
   3367 CE1        40.2137   34.8774   37.7091 C.ar    414 PHE457     -0.1150 DICT
   3368 CE2        40.8253   37.1957   37.4793 C.ar    414 PHE457     -0.1150 DICT
   3369 CZ         40.3180   36.1535   38.2462 C.ar    414 PHE457     -0.1150 DICT
   3370 N          40.2125   37.7651   32.1048 N.am    415 ILE458     -0.5000 BACKBONE|DICT|DIRECT
   3371 CA         39.6296   39.0896   31.8367 C.3     415 ILE458      0.1400 BACKBONE|DICT|DIRECT
   3372 C          38.0845   39.0963   31.6706 C.2     415 ILE458      0.5000 BACKBONE|DICT|DIRECT
   3373 O          37.4358   39.8296   32.4159 O.2     415 ILE458     -0.5000 BACKBONE|DICT|DIRECT
   3374 CB         40.3366   39.7926   30.6267 C.3     415 ILE458     -0.0600 DICT
   3375 CG1        41.7750   40.2409   30.9797 C.3     415 ILE458     -0.1200 DICT
   3376 CG2        39.5683   40.9469   29.9400 C.3     415 ILE458     -0.1800 DICT
   3377 CD1        41.8943   41.3068   32.0841 C.3     415 ILE458     -0.1800 DICT
   3378 N          37.4997   38.2666   30.7725 N.am    416 PRO459     -0.1400 BACKBONE|DICT|DIRECT
   3379 CA         36.0331   38.1699   30.6497 C.3     416 PRO459      0.0100 BACKBONE|DICT|DIRECT
   3380 C          35.3161   37.4816   31.8271 C.2     416 PRO459      0.5000 BACKBONE|DICT|DIRECT
   3381 O          34.1689   37.8427   32.0852 O.2     416 PRO459     -0.5000 BACKBONE|DICT|DIRECT
   3382 CB         35.8253   37.4135   29.3315 C.3     416 PRO459     -0.1200 DICT
   3383 CG         37.0725   36.5645   29.1942 C.3     416 PRO459     -0.1200 DICT
   3384 CD         38.1588   37.4770   29.7313 C.3     416 PRO459     -0.0500 DICT
   3385 N          35.9841   36.5407   32.5262 N.am    417 PHE460     -0.5000 BACKBONE|DICT|DIRECT
   3386 CA         35.4500   35.8834   33.7270 C.3     417 PHE460      0.1400 BACKBONE|DICT|DIRECT
   3387 C          35.2966   36.8699   34.8939 C.2     417 PHE460      0.5000 BACKBONE|DICT|DIRECT
   3388 O          34.2445   36.9112   35.5254 O.2     417 PHE460     -0.5000 BACKBONE|DICT|DIRECT
   3389 CB         36.3364   34.6839   34.1474 C.3     417 PHE460     -0.0050 DICT
   3390 CG         35.8020   33.8796   35.3288 C.ar    417 PHE460     -0.1150 DICT
   3391 CD1        34.8629   32.8488   35.1154 C.ar    417 PHE460     -0.1150 DICT
   3392 CD2        36.0841   34.2697   36.6572 C.ar    417 PHE460     -0.1150 DICT
   3393 CE1        34.2644   32.2081   36.1912 C.ar    417 PHE460     -0.1150 DICT
   3394 CE2        35.4716   33.6174   37.7194 C.ar    417 PHE460     -0.1150 DICT
   3395 CZ         34.5705   32.5880   37.4895 C.ar    417 PHE460     -0.1150 DICT
   3396 N          36.3662   37.6289   35.1664 N.am    418 SER461     -0.5000 BACKBONE|DICT|DIRECT
   3397 CA         36.4464   38.5639   36.2829 C.3     418 SER461      0.1400 BACKBONE|DICT|DIRECT
   3398 C          35.6130   39.8382   36.1086 C.2     418 SER461      0.5000 BACKBONE|DICT|DIRECT
   3399 O          35.2332   40.4375   37.1153 O.2     418 SER461     -0.5000 BACKBONE|DICT|DIRECT
   3400 CB         37.9213   38.8408   36.5972 C.3     418 SER461      0.1450 DICT
   3401 OG         38.5709   39.5254   35.5469 O.3     418 SER461     -0.6830 DICT
   3402 N          35.3038   40.1947   34.8513 N.am    419 TYR462     -0.5000 BACKBONE|DICT|DIRECT
   3403 CA         34.3320   41.2279   34.5186 C.3     419 TYR462      0.1400 BACKBONE|DICT|DIRECT
   3404 C          32.9101   40.7482   34.8686 C.2     419 TYR462      0.5000 BACKBONE|DICT|DIRECT
   3405 O          32.2282   41.4061   35.6524 O.2     419 TYR462     -0.5000 BACKBONE|DICT|DIRECT
   3406 CB         34.4844   41.6080   33.0270 C.3     419 TYR462     -0.0050 DICT
   3407 CG         33.7905   42.8951   32.6231 C.ar    419 TYR462     -0.1150 DICT
   3408 CD1        34.1571   44.1049   33.2487 C.ar    419 TYR462     -0.1150 DICT
   3409 CD2        32.7927   42.8978   31.6242 C.ar    419 TYR462     -0.1150 DICT
   3410 CE1        33.5026   45.3003   32.9077 C.ar    419 TYR462     -0.1150 DICT
   3411 CE2        32.1534   44.1031   31.2691 C.ar    419 TYR462     -0.1150 DICT
   3412 CZ         32.4991   45.3010   31.9248 C.ar    419 TYR462      0.1500 DICT
   3413 OH         31.8601   46.4685   31.6359 O.3     419 TYR462     -0.5850 DICT
   3414 N          32.5440   39.5748   34.3215 N.am    420 LEU463     -0.5000 BACKBONE|DICT|DIRECT
   3415 CA         31.2551   38.8832   34.4101 C.3     420 LEU463      0.1400 BACKBONE|DICT|DIRECT
   3416 C          30.6256   38.7674   35.8091 C.2     420 LEU463      0.5000 BACKBONE|DICT|DIRECT
   3417 O          29.4165   38.9740   35.9149 O.2     420 LEU463     -0.5000 BACKBONE|DICT|DIRECT
   3418 CB         31.4205   37.5112   33.7080 C.3     420 LEU463     -0.1200 DICT
   3419 CG         30.3070   36.4498   33.8627 C.3     420 LEU463     -0.0600 DICT
   3420 CD1        30.4679   35.3989   32.7692 C.3     420 LEU463     -0.1800 DICT
   3421 CD2        30.2788   35.7217   35.2238 C.3     420 LEU463     -0.1800 DICT
   3422 N          31.4175   38.3795   36.8281 N.am    421 VAL464     -0.5000 BACKBONE|DICT|DIRECT
   3423 CA         30.9025   37.9909   38.1501 C.3     421 VAL464      0.1400 BACKBONE|DICT|DIRECT
   3424 C          30.1652   39.1336   38.8759 C.2     421 VAL464      0.5000 BACKBONE|DICT|DIRECT
   3425 O          29.0771   38.8954   39.4027 O.2     421 VAL464     -0.5000 BACKBONE|DICT|DIRECT
   3426 CB         32.0086   37.4053   39.0795 C.3     421 VAL464     -0.0600 DICT
   3427 CG1        31.5587   37.1439   40.5356 C.3     421 VAL464     -0.1800 DICT
   3428 CG2        32.5860   36.0968   38.5158 C.3     421 VAL464     -0.1800 DICT
   3429 N          30.7450   40.3462   38.8450 N.am    422 ASP465     -0.5000 BACKBONE|DICT|DIRECT
   3430 CA         30.1250   41.5551   39.3919 C.3     422 ASP465      0.1400 BACKBONE|DICT|DIRECT
   3431 C          29.2052   42.2887   38.4048 C.2     422 ASP465      0.5000 BACKBONE|DICT|DIRECT
   3432 O          28.3490   43.0227   38.8885 O.2     422 ASP465     -0.5000 BACKBONE|DICT|DIRECT
   3433 CB         31.0994   42.5030   40.1275 C.3     422 ASP465     -0.2200 DICT
   3434 CG         31.7190   41.9235   41.4093 C.2     422 ASP465      0.7000 DICT
   3435 OD1        31.4518   40.7473   41.7464 O.co2   422 ASP465     -0.8000 DICT
   3436 OD2        32.4545   42.6904   42.0664 O.co2   422 ASP465     -0.8000 DICT
   3437 N          29.2817   42.0295   37.0823 N.am    423 GLN466     -0.5000 BACKBONE|DICT|DIRECT
   3438 CA         28.2115   42.4370   36.1535 C.3     423 GLN466      0.1400 BACKBONE|DICT|DIRECT
   3439 C          26.8782   41.7285   36.4567 C.2     423 GLN466      0.5000 BACKBONE|DICT|DIRECT
   3440 O          25.8284   42.3582   36.3432 O.2     423 GLN466     -0.5000 BACKBONE|DICT|DIRECT
   3441 CB         28.6003   42.2219   34.6686 C.3     423 GLN466     -0.1200 DICT
   3442 CG         29.7176   43.1217   34.0986 C.3     423 GLN466     -0.1200 DICT
   3443 CD         29.5624   44.6162   34.3848 C.2     423 GLN466      0.5000 DICT
   3444 NE2        30.6688   45.2787   34.7233 N.am    423 GLN466     -0.7600 DICT
   3445 OE1        28.4710   45.1705   34.2794 O.2     423 GLN466     -0.5000 DICT
   3446 N          26.9514   40.4558   36.8832 N.am    424 TRP467     -0.5000 BACKBONE|DICT|DIRECT
   3447 CA         25.8086   39.6893   37.3636 C.3     424 TRP467      0.1400 BACKBONE|DICT|DIRECT
   3448 C          25.3306   40.1534   38.7529 C.2     424 TRP467      0.5000 BACKBONE|DICT|DIRECT
   3449 O          24.1291   40.3501   38.9190 O.2     424 TRP467     -0.5000 BACKBONE|DICT|DIRECT
   3450 CB         26.1310   38.1814   37.3265 C.3     424 TRP467     -0.1200 DICT
   3451 CG         25.0184   37.2876   37.7830 C.ar    424 TRP467      0.0750 DICT
   3452 CD1        23.9439   36.9369   37.0427 C.ar    424 TRP467     -0.1150 DICT
   3453 CD2        24.7962   36.7191   39.1077 C.ar    424 TRP467     -0.0550 DICT
   3454 CE2        23.5418   36.0387   39.1018 C.ar    424 TRP467      0.1300 DICT
   3455 CE3        25.5229   36.7196   40.3205 C.ar    424 TRP467     -0.1150 DICT
   3456 NE1        23.0776   36.1915   37.8130 N.pl3   424 TRP467     -0.5700 DICT
   3457 CZ2        23.0250   35.4095   40.2466 C.ar    424 TRP467     -0.1150 DICT
   3458 CZ3        25.0160   36.0913   41.4755 C.ar    424 TRP467     -0.1150 DICT
   3459 CH2        23.7654   35.4474   41.4419 C.ar    424 TRP467     -0.1150 DICT
   3460 N          26.2552   40.3158   39.7195 N.am    425 ARG468     -0.5000 BACKBONE|DICT|DIRECT
   3461 CA         25.9115   40.6605   41.1047 C.3     425 ARG468      0.1400 BACKBONE|DICT|DIRECT
   3462 C          25.3677   42.0852   41.2877 C.2     425 ARG468      0.5000 BACKBONE|DICT|DIRECT
   3463 O          24.4438   42.2411   42.0814 O.2     425 ARG468     -0.5000 BACKBONE|DICT|DIRECT
   3464 CB         27.0878   40.3865   42.0667 C.3     425 ARG468     -0.1200 DICT
   3465 CG         26.8508   39.1499   42.9485 C.3     425 ARG468     -0.0500 DICT
   3466 CD         27.8245   39.0331   44.1220 C.3     425 ARG468      0.1900 DICT
   3467 NE         29.2217   39.0736   43.6777 N.pl3   425 ARG468     -0.7000 DICT
   3468 CZ         30.2790   38.6698   44.3949 C.cat   425 ARG468      0.6399 DICT
   3469 NH1        30.1375   38.0890   45.5932 N.pl3   425 ARG468     -0.8000 DICT
   3470 NH2        31.5011   38.8672   43.8993 N.pl3   425 ARG468     -0.8000 DICT
   3471 N          25.8939   43.0801   40.5495 N.am    426 TRP469     -0.5000 BACKBONE|DICT|DIRECT
   3472 CA         25.3622   44.4506   40.5447 C.3     426 TRP469      0.1400 BACKBONE|DICT|DIRECT
   3473 C          23.9168   44.5173   40.0258 C.2     426 TRP469      0.5000 BACKBONE|DICT|DIRECT
   3474 O          23.1126   45.2425   40.6066 O.2     426 TRP469     -0.5000 BACKBONE|DICT|DIRECT
   3475 CB         26.2596   45.3936   39.7178 C.3     426 TRP469     -0.1200 DICT
   3476 CG         27.6775   45.6112   40.1667 C.ar    426 TRP469      0.0750 DICT
   3477 CD1        28.1737   45.4120   41.4109 C.ar    426 TRP469     -0.1150 DICT
   3478 CD2        28.7863   46.1445   39.3790 C.ar    426 TRP469     -0.0550 DICT
   3479 CE2        29.9459   46.2049   40.2095 C.ar    426 TRP469      0.1300 DICT
   3480 CE3        28.9335   46.5773   38.0399 C.ar    426 TRP469     -0.1150 DICT
   3481 NE1        29.5095   45.7557   41.4382 N.pl3   426 TRP469     -0.5700 DICT
   3482 CZ2        31.1895   46.6523   39.7314 C.ar    426 TRP469     -0.1150 DICT
   3483 CZ3        30.1726   47.0410   37.5545 C.ar    426 TRP469     -0.1150 DICT
   3484 CH2        31.3013   47.0751   38.3949 C.ar    426 TRP469     -0.1150 DICT
   3485 N          23.6153   43.7170   38.9880 N.am    427 ARG470     -0.5000 BACKBONE|DICT|DIRECT
   3486 CA         22.2773   43.5446   38.4255 C.3     427 ARG470      0.1400 BACKBONE|DICT|DIRECT
   3487 C          21.3159   42.7655   39.3465 C.2     427 ARG470      0.5000 BACKBONE|DICT|DIRECT
   3488 O          20.1142   43.0038   39.2757 O.2     427 ARG470     -0.5000 BACKBONE|DICT|DIRECT
   3489 CB         22.3888   42.8722   37.0499 C.3     427 ARG470     -0.1200 DICT
   3490 CG         22.9834   43.7690   35.9497 C.3     427 ARG470     -0.0500 DICT
   3491 CD         23.0653   43.0426   34.5966 C.3     427 ARG470      0.1900 DICT
   3492 NE         21.7267   42.7836   34.0413 N.pl3   427 ARG470     -0.7000 DICT
   3493 CZ         21.3410   41.7094   33.3295 C.cat   427 ARG470      0.6399 DICT
   3494 NH1        22.1861   40.7192   33.0087 N.pl3   427 ARG470     -0.8000 DICT
   3495 NH2        20.0668   41.6089   32.9364 N.pl3   427 ARG470     -0.8000 DICT
   3496 N          21.8289   41.8776   40.2141 N.am    428 VAL471     -0.5000 BACKBONE|DICT|DIRECT
   3497 CA         21.0347   41.2420   41.2701 C.3     428 VAL471      0.1400 BACKBONE|DICT|DIRECT
   3498 C          20.7131   42.2278   42.4144 C.2     428 VAL471      0.5000 BACKBONE|DICT|DIRECT
   3499 O          19.5931   42.2042   42.9257 O.2     428 VAL471     -0.5000 BACKBONE|DICT|DIRECT
   3500 CB         21.7356   39.9667   41.8277 C.3     428 VAL471     -0.0600 DICT
   3501 CG1        21.2373   39.4775   43.2018 C.3     428 VAL471     -0.1800 DICT
   3502 CG2        21.6463   38.8085   40.8204 C.3     428 VAL471     -0.1800 DICT
   3503 N          21.6889   43.0791   42.7763 N.am    429 PHE472     -0.5000 BACKBONE|DICT|DIRECT
   3504 CA         21.5758   44.0555   43.8579 C.3     429 PHE472      0.1400 BACKBONE|DICT|DIRECT
   3505 C          20.6582   45.2495   43.5354 C.2     429 PHE472      0.5000 BACKBONE|DICT|DIRECT
   3506 O          19.9424   45.6810   44.4375 O.2     429 PHE472     -0.5000 BACKBONE|DICT|DIRECT
   3507 CB         22.9789   44.5052   44.3238 C.3     429 PHE472     -0.0050 DICT
   3508 CG         23.8617   43.4384   44.9662 C.ar    429 PHE472     -0.1150 DICT
   3509 CD1        25.2585   43.4836   44.7670 C.ar    429 PHE472     -0.1150 DICT
   3510 CD2        23.3450   42.5041   45.8948 C.ar    429 PHE472     -0.1150 DICT
   3511 CE1        26.0916   42.5862   45.4183 C.ar    429 PHE472     -0.1150 DICT
   3512 CE2        24.1941   41.6078   46.5309 C.ar    429 PHE472     -0.1150 DICT
   3513 CZ         25.5614   41.6482   46.2927 C.ar    429 PHE472     -0.1150 DICT
   3514 N          20.6365   45.7349   42.2774 N.am    430 ASP473     -0.5000 BACKBONE|DICT|DIRECT
   3515 CA         19.7104   46.8005   41.8483 C.3     430 ASP473      0.1400 BACKBONE|DICT|DIRECT
   3516 C          18.2781   46.2791   41.5819 C.2     430 ASP473      0.5000 BACKBONE|DICT|DIRECT
   3517 O          17.3600   47.0921   41.4772 O.2     430 ASP473     -0.5000 BACKBONE|DICT|DIRECT
   3518 CB         20.2378   47.6649   40.6695 C.3     430 ASP473     -0.2200 DICT
   3519 CG         20.6132   46.9300   39.3792 C.2     430 ASP473      0.7000 DICT
   3520 OD1        19.9169   45.9480   39.0471 O.co2   430 ASP473     -0.8000 DICT
   3521 OD2        21.5136   47.4363   38.6758 O.co2   430 ASP473     -0.8000 DICT
   3522 N          18.1124   44.9468   41.4932 N.am    431 GLY474     -0.5000 BACKBONE|DICT|DIRECT
   3523 CA         16.8258   44.2767   41.3227 C.3     431 GLY474      0.0800 BACKBONE|DICT|DIRECT
   3524 C          16.5007   43.9612   39.8539 C.2     431 GLY474      0.5000 BACKBONE|DICT|DIRECT
   3525 O          15.3995   43.4761   39.5958 O.2     431 GLY474     -0.5000 BACKBONE|DICT|DIRECT
   3526 N          17.4240   44.2011   38.9009 N.am    432 SER475     -0.5000 BACKBONE|DICT|DIRECT
   3527 CA         17.2692   43.8547   37.4790 C.3     432 SER475      0.1400 BACKBONE|DICT|DIRECT
   3528 C          17.1665   42.3377   37.2188 C.2     432 SER475      0.5000 BACKBONE|DICT|DIRECT
   3529 O          16.4935   41.9439   36.2667 O.2     432 SER475     -0.5000 BACKBONE|DICT|DIRECT
   3530 CB         18.4337   44.4387   36.6528 C.3     432 SER475      0.1450 DICT
   3531 OG         18.3749   45.8478   36.6185 O.3     432 SER475     -0.6830 DICT
   3532 N          17.8193   41.5273   38.0697 N.am    433 ILE476     -0.5000 BACKBONE|DICT|DIRECT
   3533 CA         17.7852   40.0684   38.0334 C.3     433 ILE476      0.1400 BACKBONE|DICT|DIRECT
   3534 C          17.1381   39.5826   39.3442 C.2     433 ILE476      0.5000 BACKBONE|DICT|DIRECT
   3535 O          17.7385   39.7034   40.4136 O.2     433 ILE476     -0.5000 BACKBONE|DICT|DIRECT
   3536 CB         19.2128   39.4502   37.9021 C.3     433 ILE476     -0.0600 DICT
   3537 CG1        19.9368   39.9404   36.6278 C.3     433 ILE476     -0.1200 DICT
   3538 CG2        19.2042   37.9048   37.9289 C.3     433 ILE476     -0.1800 DICT
   3539 CD1        21.4314   39.5914   36.5919 C.3     433 ILE476     -0.1800 DICT
   3540 N          15.9222   39.0295   39.2193 N.am    434 THR477     -0.5000 BACKBONE|DICT|DIRECT
   3541 CA         15.1780   38.3668   40.2941 C.3     434 THR477      0.1400 BACKBONE|DICT|DIRECT
   3542 C          15.6924   36.9244   40.5157 C.2     434 THR477      0.5000 BACKBONE|DICT|DIRECT
   3543 O          16.4652   36.4178   39.6996 O.2     434 THR477     -0.5000 BACKBONE|DICT|DIRECT
   3544 CB         13.6640   38.3026   39.9376 C.3     434 THR477      0.2050 DICT
   3545 CG2        13.0453   39.6715   39.6133 C.3     434 THR477     -0.1800 DICT
   3546 OG1        13.3910   37.4095   38.8733 O.3     434 THR477     -0.6830 DICT
   3547 N          15.2341   36.2730   41.6032 N.am    435 LYS478     -0.5000 BACKBONE|DICT|DIRECT
   3548 CA         15.5729   34.8776   41.9220 C.3     435 LYS478      0.1400 BACKBONE|DICT|DIRECT
   3549 C          15.0713   33.8437   40.8922 C.2     435 LYS478      0.5000 BACKBONE|DICT|DIRECT
   3550 O          15.6405   32.7556   40.8132 O.2     435 LYS478     -0.5000 BACKBONE|DICT|DIRECT
   3551 CB         15.1428   34.5282   43.3639 C.3     435 LYS478     -0.1200 DICT
   3552 CG         13.6293   34.3401   43.5904 C.3     435 LYS478     -0.1200 DICT
   3553 CD         13.3152   33.8207   45.0005 C.3     435 LYS478     -0.1200 DICT
   3554 CE         11.8269   33.4964   45.1881 C.3     435 LYS478      0.1900 DICT
   3555 NZ         11.5647   32.9401   46.5261 N.4     435 LYS478     -0.3000 DICT
   3556 N          14.0487   34.2235   40.1077 N.am    436 GLU479     -0.5000 BACKBONE|DICT|DIRECT
   3557 CA         13.5000   33.4808   38.9725 C.3     436 GLU479      0.1400 BACKBONE|DICT|DIRECT
   3558 C          14.5064   33.3459   37.8146 C.2     436 GLU479      0.5000 BACKBONE|DICT|DIRECT
   3559 O          14.4193   32.3786   37.0613 O.2     436 GLU479     -0.5000 BACKBONE|DICT|DIRECT
   3560 CB         12.2552   34.2288   38.4428 C.3     436 GLU479     -0.1200 DICT
   3561 CG         11.2071   34.6119   39.5084 C.3     436 GLU479     -0.2200 DICT
   3562 CD         10.1488   35.5498   38.9313 C.2     436 GLU479      0.7000 DICT
   3563 OE1        10.5153   36.7193   38.6756 O.co2   436 GLU479     -0.8000 DICT
   3564 OE2         9.0005   35.0869   38.7615 O.co2   436 GLU479     -0.8000 DICT
   3565 N          15.4015   34.3418   37.6886 N.am    437 ASN480     -0.5000 BACKBONE|DICT|DIRECT
   3566 CA         16.2796   34.5696   36.5418 C.3     437 ASN480      0.1400 BACKBONE|DICT|DIRECT
   3567 C          17.7715   34.5418   36.9233 C.2     437 ASN480      0.5000 BACKBONE|DICT|DIRECT
   3568 O          18.5808   34.9031   36.0708 O.2     437 ASN480     -0.5000 BACKBONE|DICT|DIRECT
   3569 CB         15.9023   35.9257   35.8887 C.3     437 ASN480     -0.1200 DICT
   3570 CG         14.4834   35.9631   35.3088 C.2     437 ASN480      0.5000 DICT
   3571 ND2        13.7643   37.0658   35.5254 N.am    437 ASN480     -0.7600 DICT
   3572 OD1        14.0448   35.0160   34.6596 O.2     437 ASN480     -0.5000 DICT
   3573 N          18.1303   34.1163   38.1540 N.am    438 TYR481     -0.5000 BACKBONE|DICT|DIRECT
   3574 CA         19.5173   34.0181   38.6399 C.3     438 TYR481      0.1400 BACKBONE|DICT|DIRECT
   3575 C          20.4466   33.2306   37.7028 C.2     438 TYR481      0.5000 BACKBONE|DICT|DIRECT
   3576 O          21.4614   33.7774   37.2744 O.2     438 TYR481     -0.5000 BACKBONE|DICT|DIRECT
   3577 CB         19.5734   33.3755   40.0496 C.3     438 TYR481     -0.0050 DICT
   3578 CG         19.2678   34.2115   41.2853 C.ar    438 TYR481     -0.1150 DICT
   3579 CD1        19.0007   33.5372   42.4963 C.ar    438 TYR481     -0.1150 DICT
   3580 CD2        19.3036   35.6241   41.2811 C.ar    438 TYR481     -0.1150 DICT
   3581 CE1        18.7575   34.2578   43.6807 C.ar    438 TYR481     -0.1150 DICT
   3582 CE2        19.0438   36.3475   42.4604 C.ar    438 TYR481     -0.1150 DICT
   3583 CZ         18.7694   35.6656   43.6607 C.ar    438 TYR481      0.1500 DICT
   3584 OH         18.5217   36.3664   44.8032 O.3     438 TYR481     -0.5850 DICT
   3585 N          20.0804   31.9749   37.4017 N.am    439 ASN482     -0.5000 BACKBONE|DICT|DIRECT
   3586 CA         20.8938   31.0837   36.5772 C.3     439 ASN482      0.1400 BACKBONE|DICT|DIRECT
   3587 C          20.8301   31.4347   35.0808 C.2     439 ASN482      0.5000 BACKBONE|DICT|DIRECT
   3588 O          21.8420   31.3154   34.3937 O.2     439 ASN482     -0.5000 BACKBONE|DICT|DIRECT
   3589 CB         20.4785   29.6129   36.8166 C.3     439 ASN482     -0.1200 DICT
   3590 CG         21.6796   28.6687   36.8609 C.2     439 ASN482      0.5000 DICT
   3591 ND2        21.6255   27.5675   36.1166 N.am    439 ASN482     -0.7600 DICT
   3592 OD1        22.6473   28.9252   37.5697 O.2     439 ASN482     -0.5000 DICT
   3593 N          19.6582   31.8931   34.6145 N.am    440 GLN483     -0.5000 BACKBONE|DICT|DIRECT
   3594 CA         19.3999   32.3057   33.2372 C.3     440 GLN483      0.1400 BACKBONE|DICT|DIRECT
   3595 C          20.2538   33.5112   32.8145 C.2     440 GLN483      0.5000 BACKBONE|DICT|DIRECT
   3596 O          20.8993   33.4466   31.7702 O.2     440 GLN483     -0.5000 BACKBONE|DICT|DIRECT
   3597 CB         17.8948   32.5926   33.0362 C.3     440 GLN483     -0.1200 DICT
   3598 CG         16.9766   31.3524   33.1304 C.3     440 GLN483     -0.1200 DICT
   3599 CD         16.3814   31.1028   34.5226 C.2     440 GLN483      0.5000 DICT
   3600 NE2        15.1179   30.6789   34.5689 N.am    440 GLN483     -0.7600 DICT
   3601 OE1        17.0444   31.2678   35.5449 O.2     440 GLN483     -0.5000 DICT
   3602 N          20.2731   34.5587   33.6566 N.am    441 GLU484     -0.5000 BACKBONE|DICT|DIRECT
   3603 CA         21.0559   35.7760   33.4436 C.3     441 GLU484      0.1400 BACKBONE|DICT|DIRECT
   3604 C          22.5478   35.6225   33.7695 C.2     441 GLU484      0.5000 BACKBONE|DICT|DIRECT
   3605 O          23.3412   36.3977   33.2379 O.2     441 GLU484     -0.5000 BACKBONE|DICT|DIRECT
   3606 CB         20.4202   36.9541   34.2075 C.3     441 GLU484     -0.1200 DICT
   3607 CG         19.0487   37.3763   33.6406 C.3     441 GLU484     -0.2200 DICT
   3608 CD         19.1471   37.9529   32.2260 C.2     441 GLU484      0.7000 DICT
   3609 OE1        19.9553   38.8908   32.0413 O.co2   441 GLU484     -0.8000 DICT
   3610 OE2        18.4299   37.4321   31.3459 O.co2   441 GLU484     -0.8000 DICT
   3611 N          22.9195   34.6082   34.5709 N.am    442 TRP485     -0.5000 BACKBONE|DICT|DIRECT
   3612 CA         24.3070   34.1714   34.7204 C.3     442 TRP485      0.1400 BACKBONE|DICT|DIRECT
   3613 C          24.8469   33.6065   33.3971 C.2     442 TRP485      0.5000 BACKBONE|DICT|DIRECT
   3614 O          25.8563   34.1120   32.9133 O.2     442 TRP485     -0.5000 BACKBONE|DICT|DIRECT
   3615 CB         24.4375   33.1846   35.8961 C.3     442 TRP485     -0.1200 DICT
   3616 CG         25.7680   32.5163   36.0870 C.ar    442 TRP485      0.0750 DICT
   3617 CD1        26.0851   31.2792   35.6435 C.ar    442 TRP485     -0.1150 DICT
   3618 CD2        26.9735   33.0301   36.7354 C.ar    442 TRP485     -0.0550 DICT
   3619 CE2        27.9751   32.0147   36.6910 C.ar    442 TRP485      0.1300 DICT
   3620 CE3        27.3166   34.2368   37.3902 C.ar    442 TRP485     -0.1150 DICT
   3621 NE1        27.3793   30.9801   36.0044 N.pl3   442 TRP485     -0.5700 DICT
   3622 CZ2        29.2418   32.1772   37.2777 C.ar    442 TRP485     -0.1150 DICT
   3623 CZ3        28.5771   34.4070   37.9991 C.ar    442 TRP485     -0.1150 DICT
   3624 CH2        29.5386   33.3784   37.9451 C.ar    442 TRP485     -0.1150 DICT
   3625 N          24.1298   32.6315   32.8082 N.am    443 TRP486     -0.5000 BACKBONE|DICT|DIRECT
   3626 CA         24.4773   32.0236   31.5212 C.3     443 TRP486      0.1400 BACKBONE|DICT|DIRECT
   3627 C          24.3501   32.9352   30.2908 C.2     443 TRP486      0.5000 BACKBONE|DICT|DIRECT
   3628 O          25.0417   32.6752   29.3055 O.2     443 TRP486     -0.5000 BACKBONE|DICT|DIRECT
   3629 CB         23.7736   30.6676   31.3350 C.3     443 TRP486     -0.1200 DICT
   3630 CG         24.4038   29.5873   32.1556 C.ar    443 TRP486      0.0750 DICT
   3631 CD1        23.9016   29.0314   33.2798 C.ar    443 TRP486     -0.1150 DICT
   3632 CD2        25.7323   29.0094   31.9799 C.ar    443 TRP486     -0.0550 DICT
   3633 CE2        25.9850   28.1282   33.0698 C.ar    443 TRP486      0.1300 DICT
   3634 CE3        26.7638   29.1601   31.0225 C.ar    443 TRP486     -0.1150 DICT
   3635 NE1        24.8338   28.1745   33.8220 N.pl3   443 TRP486     -0.5700 DICT
   3636 CZ2        27.1987   27.4421   33.2121 C.ar    443 TRP486     -0.1150 DICT
   3637 CZ3        27.9848   28.4687   31.1463 C.ar    443 TRP486     -0.1150 DICT
   3638 CH2        28.2039   27.6135   32.2418 C.ar    443 TRP486     -0.1150 DICT
   3639 N          23.5530   34.0139   30.3811 N.am    444 SER487     -0.5000 BACKBONE|DICT|DIRECT
   3640 CA         23.5237   35.0837   29.3803 C.3     444 SER487      0.1400 BACKBONE|DICT|DIRECT
   3641 C          24.8463   35.8705   29.3406 C.2     444 SER487      0.5000 BACKBONE|DICT|DIRECT
   3642 O          25.2972   36.2102   28.2487 O.2     444 SER487     -0.5000 BACKBONE|DICT|DIRECT
   3643 CB         22.3469   36.0407   29.6474 C.3     444 SER487      0.1450 DICT
   3644 OG         21.1137   35.4217   29.3448 O.3     444 SER487     -0.6830 DICT
   3645 N          25.4533   36.1147   30.5178 N.am    445 LEU488     -0.5000 BACKBONE|DICT|DIRECT
   3646 CA         26.7382   36.8033   30.6511 C.3     445 LEU488      0.1400 BACKBONE|DICT|DIRECT
   3647 C          27.9439   35.8811   30.3859 C.2     445 LEU488      0.5000 BACKBONE|DICT|DIRECT
   3648 O          28.9428   36.3717   29.8603 O.2     445 LEU488     -0.5000 BACKBONE|DICT|DIRECT
   3649 CB         26.8402   37.5038   32.0252 C.3     445 LEU488     -0.1200 DICT
   3650 CG         25.7881   38.6138   32.2768 C.3     445 LEU488     -0.0600 DICT
   3651 CD1        25.8733   39.1286   33.7289 C.3     445 LEU488     -0.1800 DICT
   3652 CD2        25.8520   39.7629   31.2449 C.3     445 LEU488     -0.1800 DICT
   3653 N          27.8296   34.5725   30.6966 N.am    446 ARG489     -0.5000 BACKBONE|DICT|DIRECT
   3654 CA         28.8159   33.5353   30.3418 C.3     446 ARG489      0.1400 BACKBONE|DICT|DIRECT
   3655 C          28.9484   33.3711   28.8252 C.2     446 ARG489      0.5000 BACKBONE|DICT|DIRECT
   3656 O          30.0645   33.1966   28.3420 O.2     446 ARG489     -0.5000 BACKBONE|DICT|DIRECT
   3657 CB         28.4475   32.1811   30.9808 C.3     446 ARG489     -0.1200 DICT
   3658 CG         28.4760   32.1529   32.5225 C.3     446 ARG489     -0.0500 DICT
   3659 CD         29.8532   31.8527   33.1275 C.3     446 ARG489      0.1900 DICT
   3660 NE         30.2243   30.4382   32.9842 N.pl3   446 ARG489     -0.7000 DICT
   3661 CZ         31.4485   29.9341   33.2072 C.cat   446 ARG489      0.6399 DICT
   3662 NH1        31.6559   28.6162   33.1183 N.pl3   446 ARG489     -0.8000 DICT
   3663 NH2        32.4761   30.7267   33.5264 N.pl3   446 ARG489     -0.8000 DICT
   3664 N          27.8197   33.4816   28.1075 N.am    447 LEU490     -0.5000 BACKBONE|DICT|DIRECT
   3665 CA         27.7874   33.5212   26.6540 C.3     447 LEU490      0.1400 BACKBONE|DICT|DIRECT
   3666 C          28.3149   34.8628   26.1148 C.2     447 LEU490      0.5000 BACKBONE|DICT|DIRECT
   3667 O          29.1753   34.8350   25.2441 O.2     447 LEU490     -0.5000 BACKBONE|DICT|DIRECT
   3668 CB         26.3613   33.1867   26.1651 C.3     447 LEU490     -0.1200 DICT
   3669 CG         26.2011   33.0760   24.6312 C.3     447 LEU490     -0.0600 DICT
   3670 CD1        27.1292   32.0040   24.0237 C.3     447 LEU490     -0.1800 DICT
   3671 CD2        24.7245   32.8443   24.2491 C.3     447 LEU490     -0.1800 DICT
   3672 N          27.8254   36.0013   26.6398 N.am    448 LYS491     -0.5000 BACKBONE|DICT|DIRECT
   3673 CA         28.1630   37.3491   26.1603 C.3     448 LYS491      0.1400 BACKBONE|DICT|DIRECT
   3674 C          29.6599   37.7019   26.2374 C.2     448 LYS491      0.5000 BACKBONE|DICT|DIRECT
   3675 O          30.1926   38.2206   25.2569 O.2     448 LYS491     -0.5000 BACKBONE|DICT|DIRECT
   3676 CB         27.3009   38.3990   26.8978 C.3     448 LYS491     -0.1200 DICT
   3677 CG         27.5441   39.8637   26.4808 C.3     448 LYS491     -0.1200 DICT
   3678 CD         26.6802   40.8562   27.2686 C.3     448 LYS491     -0.1200 DICT
   3679 CE         26.9589   42.3107   26.8652 C.3     448 LYS491      0.1900 DICT
   3680 NZ         26.1663   43.2521   27.6730 N.4     448 LYS491     -0.3000 DICT
   3681 N          30.2881   37.4553   27.3986 N.am    449 TYR492     -0.5000 BACKBONE|DICT|DIRECT
   3682 CA         31.6563   37.8910   27.6779 C.3     449 TYR492      0.1400 BACKBONE|DICT|DIRECT
   3683 C          32.6946   36.8068   27.3628 C.2     449 TYR492      0.5000 BACKBONE|DICT|DIRECT
   3684 O          33.6932   37.1254   26.7158 O.2     449 TYR492     -0.5000 BACKBONE|DICT|DIRECT
   3685 CB         31.7649   38.3803   29.1395 C.3     449 TYR492     -0.0050 DICT
   3686 CG         30.8828   39.5726   29.4943 C.ar    449 TYR492     -0.1150 DICT
   3687 CD1        30.0527   39.5342   30.6346 C.ar    449 TYR492     -0.1150 DICT
   3688 CD2        30.9022   40.7382   28.6984 C.ar    449 TYR492     -0.1150 DICT
   3689 CE1        29.2672   40.6519   30.9802 C.ar    449 TYR492     -0.1150 DICT
   3690 CE2        30.1183   41.8546   29.0406 C.ar    449 TYR492     -0.1150 DICT
   3691 CZ         29.2975   41.8125   30.1824 C.ar    449 TYR492      0.1500 DICT
   3692 OH         28.5365   42.8952   30.5144 O.3     449 TYR492     -0.5850 DICT
   3693 N          32.4563   35.5641   27.8185 N.am    450 GLN493     -0.5000 BACKBONE|DICT|DIRECT
   3694 CA         33.4082   34.4617   27.6608 C.3     450 GLN493      0.1400 BACKBONE|DICT|DIRECT
   3695 C          33.1437   33.5781   26.4324 C.2     450 GLN493      0.5000 BACKBONE|DICT|DIRECT
   3696 O          34.0793   32.9261   25.9770 O.2     450 GLN493     -0.5000 BACKBONE|DICT|DIRECT
   3697 CB         33.4392   33.5900   28.9289 C.3     450 GLN493     -0.1200 DICT
   3698 CG         34.0138   34.2936   30.1627 C.3     450 GLN493     -0.1200 DICT
   3699 CD         34.1201   33.3216   31.3283 C.2     450 GLN493      0.5000 DICT
   3700 NE2        35.2504   32.6173   31.4251 N.am    450 GLN493     -0.7600 DICT
   3701 OE1        33.1878   33.1966   32.1166 O.2     450 GLN493     -0.5000 DICT
   3702 N          31.9035   33.5271   25.9223 N.am    451 GLY494     -0.5000 BACKBONE|DICT|DIRECT
   3703 CA         31.5404   32.5945   24.8530 C.3     451 GLY494      0.0800 BACKBONE|DICT|DIRECT
   3704 C          31.4797   31.1542   25.3711 C.2     451 GLY494      0.5000 BACKBONE|DICT|DIRECT
   3705 O          31.9028   30.2449   24.6620 O.2     451 GLY494     -0.5000 BACKBONE|DICT|DIRECT
   3706 N          30.9970   30.9547   26.6077 N.am    452 LEU495     -0.5000 BACKBONE|DICT|DIRECT
   3707 CA         30.8372   29.6418   27.2233 C.3     452 LEU495      0.1400 BACKBONE|DICT|DIRECT
   3708 C          29.3529   29.2741   27.2890 C.2     452 LEU495      0.5000 BACKBONE|DICT|DIRECT
   3709 O          28.5154   30.1274   27.5866 O.2     452 LEU495     -0.5000 BACKBONE|DICT|DIRECT
   3710 CB         31.4487   29.6376   28.6383 C.3     452 LEU495     -0.1200 DICT
   3711 CG         32.9759   29.8455   28.6755 C.3     452 LEU495     -0.0600 DICT
   3712 CD1        33.4506   29.9351   30.1292 C.3     452 LEU495     -0.1800 DICT
   3713 CD2        33.7723   28.7742   27.9110 C.3     452 LEU495     -0.1800 DICT
   3714 N          29.0828   27.9845   27.0489 N.am    453 CYS496     -0.5000 BACKBONE|DICT|DIRECT
   3715 CA         27.7705   27.3545   27.1621 C.3     453 CYS496      0.1400 BACKBONE|DICT|DIRECT
   3716 C          27.8546   26.2192   28.2034 C.2     453 CYS496      0.5000 BACKBONE|DICT|DIRECT
   3717 O          28.9266   25.6310   28.3686 O.2     453 CYS496     -0.5000 BACKBONE|DICT|DIRECT
   3718 CB         27.2779   26.8582   25.7831 C.3     453 CYS496      0.0600 DICT
   3719 SG         28.2834   25.5101   25.0844 S.3     453 CYS496     -0.3350 DICT
   3720 N          26.7288   25.9129   28.8880 N.am    454 PRO497     -0.1400 BACKBONE|DICT|DIRECT
   3721 CA         26.6903   24.7760   29.8174 C.3     454 PRO497      0.0100 BACKBONE|DICT|DIRECT
   3722 C          26.5963   23.4405   29.0343 C.2     454 PRO497      0.5000 BACKBONE|DICT|DIRECT
   3723 O          25.7318   23.3321   28.1629 O.2     454 PRO497     -0.5000 BACKBONE|DICT|DIRECT
   3724 CB         25.4279   25.0678   30.6372 C.3     454 PRO497     -0.1200 DICT
   3725 CG         24.4868   25.8034   29.6983 C.3     454 PRO497     -0.1200 DICT
   3726 CD         25.4355   26.6042   28.8127 C.3     454 PRO497     -0.0500 DICT
   3727 N          27.4911   22.4621   29.3124 N.am    455 PRO498     -0.1400 BACKBONE|DICT|DIRECT
   3728 CA         27.5182   21.1734   28.5842 C.3     455 PRO498      0.0100 BACKBONE|DICT|DIRECT
   3729 C          26.2692   20.2835   28.7517 C.2     455 PRO498      0.5000 BACKBONE|DICT|DIRECT
   3730 O          25.9733   19.5020   27.8491 O.2     455 PRO498     -0.5000 BACKBONE|DICT|DIRECT
   3731 CB         28.7786   20.4846   29.1208 C.3     455 PRO498     -0.1200 DICT
   3732 CG         28.9686   21.0663   30.5115 C.3     455 PRO498     -0.1200 DICT
   3733 CD         28.5421   22.5112   30.3286 C.3     455 PRO498     -0.0500 DICT
   3734 N          25.5585   20.4458   29.8776 N.am    456 VAL499     -0.5000 BACKBONE|DICT|DIRECT
   3735 CA         24.2423   19.8755   30.1595 C.3     456 VAL499      0.1400 BACKBONE|DICT|DIRECT
   3736 C          23.2924   21.0628   30.4323 C.2     456 VAL499      0.5000 BACKBONE|DICT|DIRECT
   3737 O          23.6806   21.9508   31.1931 O.2     456 VAL499     -0.5000 BACKBONE|DICT|DIRECT
   3738 CB         24.3269   18.9560   31.4187 C.3     456 VAL499     -0.0600 DICT
   3739 CG1        23.0375   18.8027   32.2591 C.3     456 VAL499     -0.1800 DICT
   3740 CG2        24.8264   17.5593   31.0156 C.3     456 VAL499     -0.1800 DICT
   3741 N          22.0898   21.0848   29.8056 N.am    457 PRO500     -0.1400 BACKBONE|DICT|DIRECT
   3742 CA         21.1296   22.1960   29.9599 C.3     457 PRO500      0.0100 BACKBONE|DICT|DIRECT
   3743 C          20.6212   22.3478   31.4041 C.2     457 PRO500      0.5000 BACKBONE|DICT|DIRECT
   3744 O          20.2468   21.3533   32.0273 O.2     457 PRO500     -0.5000 BACKBONE|DICT|DIRECT
   3745 CB         19.9961   21.8394   28.9830 C.3     457 PRO500     -0.1200 DICT
   3746 CG         20.0464   20.3259   28.8650 C.3     457 PRO500     -0.1200 DICT
   3747 CD         21.5375   20.0285   28.9528 C.3     457 PRO500     -0.0500 DICT
   3748 N          20.6578   23.5912   31.9093 N.am    458 ARG501     -0.5000 BACKBONE|DICT|DIRECT
   3749 CA         20.2810   23.9235   33.2834 C.3     458 ARG501      0.1400 BACKBONE|DICT|DIRECT
   3750 C          18.7619   23.8333   33.5055 C.2     458 ARG501      0.5000 BACKBONE|DICT|DIRECT
   3751 O          17.9871   24.1212   32.5919 O.2     458 ARG501     -0.5000 BACKBONE|DICT|DIRECT
   3752 CB         20.7979   25.3219   33.6889 C.3     458 ARG501     -0.1200 DICT
   3753 CG         22.2090   25.7137   33.2064 C.3     458 ARG501     -0.0500 DICT
   3754 CD         23.3371   24.7020   33.4593 C.3     458 ARG501      0.1900 DICT
   3755 NE         23.5127   24.3279   34.8665 N.pl3   458 ARG501     -0.7000 DICT
   3756 CZ         23.4958   23.0857   35.3757 C.cat   458 ARG501      0.6399 DICT
   3757 NH1        23.2132   22.0213   34.6150 N.pl3   458 ARG501     -0.8000 DICT
   3758 NH2        23.7987   22.9034   36.6668 N.pl3   458 ARG501     -0.8000 DICT
   3759 N          18.3837   23.4491   34.7300 N.am    459 THR502     -0.5000 BACKBONE|DICT|DIRECT
   3760 CA         17.0054   23.2496   35.1707 C.3     459 THR502      0.1400 BACKBONE|DICT|DIRECT
   3761 C          16.6676   24.2091   36.3314 C.2     459 THR502      0.5000 BACKBONE|DICT|DIRECT
   3762 O          17.5460   24.9053   36.8459 O.2     459 THR502     -0.5000 BACKBONE|DICT|DIRECT
   3763 CB         16.8034   21.7796   35.6460 C.3     459 THR502      0.2050 DICT
   3764 CG2        17.2377   20.7255   34.6137 C.3     459 THR502     -0.1800 DICT
   3765 OG1        17.4223   21.5010   36.8899 O.3     459 THR502     -0.6830 DICT
   3766 N          15.3817   24.2231   36.7250 N.am    460 GLN503     -0.5000 BACKBONE|DICT|DIRECT
   3767 CA         14.8867   24.9396   37.9010 C.3     460 GLN503      0.1400 BACKBONE|DICT|DIRECT
   3768 C          15.4654   24.3021   39.1787 C.2     460 GLN503      0.5000 BACKBONE|DICT|DIRECT
   3769 O          15.3854   23.0840   39.3423 O.2     460 GLN503     -0.5000 BACKBONE|DICT|DIRECT
   3770 CB         13.3385   24.9367   37.8674 C.3     460 GLN503     -0.1200 DICT
   3771 CG         12.6379   25.8790   38.8762 C.3     460 GLN503     -0.1200 DICT
   3772 CD         12.5323   25.3414   40.3080 C.2     460 GLN503      0.5000 DICT
   3773 NE2        12.6975   26.2202   41.2983 N.am    460 GLN503     -0.7600 DICT
   3774 OE1        12.2839   24.1575   40.5227 O.2     460 GLN503     -0.5000 DICT
   3775 N          16.0324   25.1517   40.0469 N.am    461 GLY504     -0.5000 BACKBONE|DICT|DIRECT
   3776 CA         16.7000   24.7425   41.2807 C.3     461 GLY504      0.0800 BACKBONE|DICT|DIRECT
   3777 C          18.2293   24.8076   41.1399 C.2     461 GLY504      0.5000 BACKBONE|DICT|DIRECT
   3778 O          18.9093   24.7777   42.1644 O.2     461 GLY504     -0.5000 BACKBONE|DICT|DIRECT
   3779 N          18.7737   24.9349   39.9131 N.am    462 ASP505     -0.5000 BACKBONE|DICT|DIRECT
   3780 CA         20.1927   25.2172   39.6629 C.3     462 ASP505      0.1400 BACKBONE|DICT|DIRECT
   3781 C          20.5497   26.6599   40.0366 C.2     462 ASP505      0.5000 BACKBONE|DICT|DIRECT
   3782 O          19.7796   27.5819   39.7627 O.2     462 ASP505     -0.5000 BACKBONE|DICT|DIRECT
   3783 CB         20.6619   24.9076   38.2208 C.3     462 ASP505     -0.2200 DICT
   3784 CG         20.4618   23.4561   37.7764 C.2     462 ASP505      0.7000 DICT
   3785 OD1        20.2646   22.5882   38.6531 O.co2   462 ASP505     -0.8000 DICT
   3786 OD2        20.5866   23.2215   36.5566 O.co2   462 ASP505     -0.8000 DICT
   3787 N          21.7356   26.8072   40.6402 N.am    463 PHE506     -0.5000 BACKBONE|DICT|DIRECT
   3788 CA         22.3131   28.0838   41.0289 C.3     463 PHE506      0.1400 BACKBONE|DICT|DIRECT
   3789 C          23.8372   27.9496   40.9478 C.2     463 PHE506      0.5000 BACKBONE|DICT|DIRECT
   3790 O          24.5251   27.8378   41.9609 O.2     463 PHE506     -0.5000 BACKBONE|DICT|DIRECT
   3791 CB         21.7474   28.5332   42.3913 C.3     463 PHE506     -0.0050 DICT
   3792 CG         22.2249   29.8889   42.8783 C.ar    463 PHE506     -0.1150 DICT
   3793 CD1        21.8166   31.0589   42.2061 C.ar    463 PHE506     -0.1150 DICT
   3794 CD2        23.1532   29.9913   43.9343 C.ar    463 PHE506     -0.1150 DICT
   3795 CE1        22.3107   32.2929   42.6030 C.ar    463 PHE506     -0.1150 DICT
   3796 CE2        23.6442   31.2351   44.3059 C.ar    463 PHE506     -0.1150 DICT
   3797 CZ         23.2245   32.3788   43.6444 C.ar    463 PHE506     -0.1150 DICT
   3798 N          24.3166   27.9603   39.6971 N.am    464 ASP507     -0.5000 BACKBONE|DICT|DIRECT
   3799 CA         25.7183   27.8749   39.2911 C.3     464 ASP507      0.1400 BACKBONE|DICT|DIRECT
   3800 C          26.6327   29.0640   39.6817 C.2     464 ASP507      0.5000 BACKBONE|DICT|DIRECT
   3801 O          27.8352   28.8184   39.7877 O.2     464 ASP507     -0.5000 BACKBONE|DICT|DIRECT
   3802 CB         25.9000   27.5207   37.7952 C.3     464 ASP507     -0.2200 DICT
   3803 CG         24.9380   26.4523   37.2607 C.2     464 ASP507      0.7000 DICT
   3804 OD1        24.6670   25.4697   37.9849 O.co2   464 ASP507     -0.8000 DICT
   3805 OD2        24.5332   26.5959   36.0892 O.co2   464 ASP507     -0.8000 DICT
   3806 N          26.1050   30.2777   40.0030 N.am    465 PRO508     -0.1400 BACKBONE|DICT|DIRECT
   3807 CA         26.8723   31.2827   40.7657 C.3     465 PRO508      0.0100 BACKBONE|DICT|DIRECT
   3808 C          27.3438   30.7907   42.1470 C.2     465 PRO508      0.5000 BACKBONE|DICT|DIRECT
   3809 O          28.4920   31.0407   42.5053 O.2     465 PRO508     -0.5000 BACKBONE|DICT|DIRECT
   3810 CB         25.9176   32.4841   40.8869 C.3     465 PRO508     -0.1200 DICT
   3811 CG         24.9643   32.3451   39.7171 C.3     465 PRO508     -0.1200 DICT
   3812 CD         24.8280   30.8419   39.5523 C.3     465 PRO508     -0.0500 DICT
   3813 N          26.4713   30.0597   42.8655 N.am    466 GLY509     -0.5000 BACKBONE|DICT|DIRECT
   3814 CA         26.7303   29.4960   44.1933 C.3     466 GLY509      0.0800 BACKBONE|DICT|DIRECT
   3815 C          27.8313   28.4232   44.2036 C.2     466 GLY509      0.5000 BACKBONE|DICT|DIRECT
   3816 O          28.3967   28.1555   45.2624 O.2     466 GLY509     -0.5000 BACKBONE|DICT|DIRECT
   3817 N          28.1457   27.8316   43.0369 N.am    467 ALA510     -0.5000 BACKBONE|DICT|DIRECT
   3818 CA         29.2319   26.8727   42.8434 C.3     467 ALA510      0.1400 BACKBONE|DICT|DIRECT
   3819 C          30.6239   27.5285   42.7340 C.2     467 ALA510      0.5000 BACKBONE|DICT|DIRECT
   3820 O          31.6094   26.7944   42.7509 O.2     467 ALA510     -0.5000 BACKBONE|DICT|DIRECT
   3821 CB         28.9222   26.0227   41.6029 C.3     467 ALA510     -0.1800 DICT
   3822 N          30.6995   28.8695   42.6613 N.am    468 LYS511     -0.5000 BACKBONE|DICT|DIRECT
   3823 CA         31.9362   29.6518   42.7057 C.3     468 LYS511      0.1400 BACKBONE|DICT|DIRECT
   3824 C          32.0204   30.3784   44.0565 C.2     468 LYS511      0.5000 BACKBONE|DICT|DIRECT
   3825 O          31.1179   31.1583   44.3487 O.2     468 LYS511     -0.5000 BACKBONE|DICT|DIRECT
   3826 CB         31.9451   30.6318   41.5054 C.3     468 LYS511     -0.1200 DICT
   3827 CG         33.0975   31.6562   41.4774 C.3     468 LYS511     -0.1200 DICT
   3828 CD         34.4995   31.0262   41.4463 C.3     468 LYS511     -0.1200 DICT
   3829 CE         35.6002   32.0772   41.6002 C.3     468 LYS511      0.1900 DICT
   3830 NZ         36.9287   31.4567   41.7031 N.4     468 LYS511     -0.3000 DICT
   3831 N          33.1086   30.1218   44.8127 N.am    469 PHE512     -0.5000 BACKBONE|DICT|DIRECT
   3832 CA         33.4043   30.5530   46.1938 C.3     469 PHE512      0.1400 BACKBONE|DICT|DIRECT
   3833 C          32.9254   31.9484   46.6102 C.2     469 PHE512      0.5000 BACKBONE|DICT|DIRECT
   3834 O          32.2871   32.0887   47.6492 O.2     469 PHE512     -0.5000 BACKBONE|DICT|DIRECT
   3835 CB         34.9217   30.3723   46.4814 C.3     469 PHE512     -0.0050 DICT
   3836 CG         35.4619   30.9492   47.7883 C.ar    469 PHE512     -0.1150 DICT
   3837 CD1        35.2969   30.2483   49.0013 C.ar    469 PHE512     -0.1150 DICT
   3838 CD2        35.9948   32.2567   47.8319 C.ar    469 PHE512     -0.1150 DICT
   3839 CE1        35.7166   30.8154   50.1970 C.ar    469 PHE512     -0.1150 DICT
   3840 CE2        36.4019   32.8107   49.0380 C.ar    469 PHE512     -0.1150 DICT
   3841 CZ         36.2713   32.0884   50.2162 C.ar    469 PHE512     -0.1150 DICT
   3842 N          33.2732   32.9487   45.7934 N.am    470 ASN513     -0.5000 BACKBONE|DICT|DIRECT
   3843 CA         33.1126   34.3724   46.0819 C.3     470 ASN513      0.1400 BACKBONE|DICT|DIRECT
   3844 C          31.6506   34.8287   46.2413 C.2     470 ASN513      0.5000 BACKBONE|DICT|DIRECT
   3845 O          31.4248   35.8190   46.9345 O.2     470 ASN513     -0.5000 BACKBONE|DICT|DIRECT
   3846 CB         33.8400   35.1576   44.9723 C.3     470 ASN513     -0.1200 DICT
   3847 CG         35.3608   34.9633   45.0154 C.2     470 ASN513      0.5000 DICT
   3848 ND2        36.0980   35.9881   45.4384 N.am    470 ASN513     -0.7600 DICT
   3849 OD1        35.8706   33.9072   44.6493 O.2     470 ASN513     -0.5000 DICT
   3850 N          30.6987   34.1024   45.6305 N.am    471 ILE514     -0.5000 BACKBONE|DICT|DIRECT
   3851 CA         29.2608   34.3658   45.6993 C.3     471 ILE514      0.1400 BACKBONE|DICT|DIRECT
   3852 C          28.6485   34.0726   47.1012 C.2     471 ILE514      0.5000 BACKBONE|DICT|DIRECT
   3853 O          28.1679   35.0314   47.7078 O.2     471 ILE514     -0.5000 BACKBONE|DICT|DIRECT
   3854 CB         28.5095   33.6454   44.5344 C.3     471 ILE514     -0.0600 DICT
   3855 CG1        28.9617   34.1635   43.1435 C.3     471 ILE514     -0.1200 DICT
   3856 CG2        26.9716   33.6447   44.6406 C.3     471 ILE514     -0.1800 DICT
   3857 CD1        28.7480   35.6607   42.8822 C.3     471 ILE514     -0.1800 DICT
   3858 N          28.7093   32.8223   47.6361 N.am    472 PRO515     -0.1400 BACKBONE|DICT|DIRECT
   3859 CA         28.2622   32.5231   49.0135 C.3     472 PRO515      0.0100 BACKBONE|DICT|DIRECT
   3860 C          29.1108   33.1583   50.1307 C.2     472 PRO515      0.5000 BACKBONE|DICT|DIRECT
   3861 O          28.5677   33.4409   51.1974 O.2     472 PRO515     -0.5000 BACKBONE|DICT|DIRECT
   3862 CB         28.2943   30.9871   49.0945 C.3     472 PRO515     -0.1200 DICT
   3863 CG         29.3111   30.5551   48.0623 C.3     472 PRO515     -0.1200 DICT
   3864 CD         29.1315   31.5934   46.9676 C.3     472 PRO515     -0.0500 DICT
   3865 N          30.4092   33.3835   49.8709 N.am    473 SER516     -0.5000 BACKBONE|DICT|DIRECT
   3866 CA         31.3434   33.9937   50.8203 C.3     473 SER516      0.1400 BACKBONE|DICT|DIRECT
   3867 C          31.1938   35.5231   50.9417 C.2     473 SER516      0.5000 BACKBONE|DICT|DIRECT
   3868 O          31.7486   36.0904   51.8823 O.2     473 SER516     -0.5000 BACKBONE|DICT|DIRECT
   3869 CB         32.7772   33.6287   50.4037 C.3     473 SER516      0.1450 DICT
   3870 OG         32.9644   32.2375   50.5300 O.3     473 SER516     -0.6830 DICT
   3871 N          30.4649   36.1599   50.0022 N.am    474 SER517     -0.5000 BACKBONE|DICT|DIRECT
   3872 CA         30.2163   37.6055   49.9186 C.3     474 SER517      0.1400 BACKBONE|DICT|DIRECT
   3873 C          31.5176   38.4183   49.7235 C.2     474 SER517      0.5000 BACKBONE|DICT|DIRECT
   3874 O          31.7131   39.4497   50.3656 O.2     474 SER517     -0.5000 BACKBONE|DICT|DIRECT
   3875 CB         29.3363   38.0600   51.1106 C.3     474 SER517      0.1450 DICT
   3876 OG         28.9233   39.4094   51.0110 O.3     474 SER517     -0.6830 DICT
   3877 N          32.3941   37.9160   48.8390 N.am    475 VAL518     -0.5000 BACKBONE|DICT|DIRECT
   3878 CA         33.6701   38.5346   48.4896 C.3     475 VAL518      0.1400 BACKBONE|DICT|DIRECT
   3879 C          33.5065   39.1662   47.0860 C.2     475 VAL518      0.5000 BACKBONE|DICT|DIRECT
   3880 O          33.3184   38.4147   46.1286 O.2     475 VAL518     -0.5000 BACKBONE|DICT|DIRECT
   3881 CB         34.8038   37.4688   48.4256 C.3     475 VAL518     -0.0600 DICT
   3882 CG1        36.1616   38.0526   47.9744 C.3     475 VAL518     -0.1800 DICT
   3883 CG2        34.9900   36.7646   49.7813 C.3     475 VAL518     -0.1800 DICT
   3884 N          33.5612   40.5155   46.9743 N.am    476 PRO519     -0.1400 BACKBONE|DICT|DIRECT
   3885 CA         33.5555   41.2379   45.6777 C.3     476 PRO519      0.0100 BACKBONE|DICT|DIRECT
   3886 C          34.6257   40.7600   44.6711 C.2     476 PRO519      0.5000 BACKBONE|DICT|DIRECT
   3887 O          35.7255   40.4064   45.1001 O.2     476 PRO519     -0.5000 BACKBONE|DICT|DIRECT
   3888 CB         33.8113   42.6873   46.0992 C.3     476 PRO519     -0.1200 DICT
   3889 CG         33.2995   42.8004   47.5178 C.3     476 PRO519     -0.1200 DICT
   3890 CD         33.6551   41.4487   48.0997 C.3     476 PRO519     -0.0500 DICT
   3891 N          34.2757   40.7211   43.3712 N.am    477 TYR520     -0.5000 BACKBONE|DICT|DIRECT
   3892 CA         35.1012   40.0894   42.3342 C.3     477 TYR520      0.1400 BACKBONE|DICT|DIRECT
   3893 C          35.7406   41.0688   41.3329 C.2     477 TYR520      0.5000 BACKBONE|DICT|DIRECT
   3894 O          36.6926   40.6752   40.6589 O.2     477 TYR520     -0.5000 BACKBONE|DICT|DIRECT
   3895 CB         34.2867   39.0127   41.5846 C.3     477 TYR520     -0.0050 DICT
   3896 CG         35.1277   37.8365   41.1147 C.ar    477 TYR520     -0.1150 DICT
   3897 CD1        35.7881   37.8548   39.8699 C.ar    477 TYR520     -0.1150 DICT
   3898 CD2        35.3129   36.7405   41.9770 C.ar    477 TYR520     -0.1150 DICT
   3899 CE1        36.6682   36.8096   39.5188 C.ar    477 TYR520     -0.1150 DICT
   3900 CE2        36.1824   35.6925   41.6233 C.ar    477 TYR520     -0.1150 DICT
   3901 CZ         36.8734   35.7330   40.4012 C.ar    477 TYR520      0.1500 DICT
   3902 OH         37.7407   34.7295   40.0811 O.3     477 TYR520     -0.5850 DICT
   3903 N          35.2552   42.3173   41.2313 N.am    478 ILE521     -0.5000 BACKBONE|DICT|DIRECT
   3904 CA         35.7866   43.2984   40.2742 C.3     478 ILE521      0.1400 BACKBONE|DICT|DIRECT
   3905 C          37.2301   43.7709   40.6096 C.2     478 ILE521      0.5000 BACKBONE|DICT|DIRECT
   3906 O          37.9018   44.3112   39.7323 O.2     478 ILE521     -0.5000 BACKBONE|DICT|DIRECT
   3907 CB         34.8082   44.5008   40.1028 C.3     478 ILE521     -0.0600 DICT
   3908 CG1        34.9148   45.1883   38.7239 C.3     478 ILE521     -0.1200 DICT
   3909 CG2        34.8892   45.5447   41.2306 C.3     478 ILE521     -0.1800 DICT
   3910 CD1        34.5179   44.2874   37.5404 C.3     478 ILE521     -0.1800 DICT
   3911 N          37.7126   43.4756   41.8332 N.am    479 ARG522     -0.5000 BACKBONE|DICT|DIRECT
   3912 CA         39.1163   43.5678   42.2509 C.3     479 ARG522      0.1400 BACKBONE|DICT|DIRECT
   3913 C          40.0641   42.6851   41.4309 C.2     479 ARG522      0.5000 BACKBONE|DICT|DIRECT
   3914 O          41.1708   43.1332   41.1457 O.2     479 ARG522     -0.5000 BACKBONE|DICT|DIRECT
   3915 CB         39.2551   43.2525   43.7549 C.3     479 ARG522     -0.1200 DICT
   3916 CG         38.7263   41.8751   44.2086 C.3     479 ARG522     -0.0500 DICT
   3917 CD         38.8027   41.6704   45.7274 C.3     479 ARG522      0.1900 DICT
   3918 NE         37.8649   42.5510   46.4344 N.pl3   479 ARG522     -0.7000 DICT
   3919 CZ         37.7278   42.6557   47.7647 C.cat   479 ARG522      0.6399 DICT
   3920 NH1        38.4444   41.8933   48.6029 N.pl3   479 ARG522     -0.8000 DICT
   3921 NH2        36.8589   43.5471   48.2549 N.pl3   479 ARG522     -0.8000 DICT
   3922 N          39.6244   41.4734   41.0516 N.am    480 TYR523     -0.5000 BACKBONE|DICT|DIRECT
   3923 CA         40.4286   40.5462   40.2579 C.3     480 TYR523      0.1400 BACKBONE|DICT|DIRECT
   3924 C          40.4992   40.9686   38.7751 C.2     480 TYR523      0.5000 BACKBONE|DICT|DIRECT
   3925 O          41.5089   40.6824   38.1346 O.2     480 TYR523     -0.5000 BACKBONE|DICT|DIRECT
   3926 CB         39.9302   39.0979   40.4308 C.3     480 TYR523     -0.0050 DICT
   3927 CG         39.7491   38.6247   41.8639 C.ar    480 TYR523     -0.1150 DICT
   3928 CD1        40.8563   38.2673   42.6598 C.ar    480 TYR523     -0.1150 DICT
   3929 CD2        38.4554   38.5220   42.4038 C.ar    480 TYR523     -0.1150 DICT
   3930 CE1        40.6547   37.8305   43.9853 C.ar    480 TYR523     -0.1150 DICT
   3931 CE2        38.2554   38.1401   43.7417 C.ar    480 TYR523     -0.1150 DICT
   3932 CZ         39.3609   37.7989   44.5392 C.ar    480 TYR523      0.1500 DICT
   3933 OH         39.1820   37.4368   45.8424 O.3     480 TYR523     -0.5850 DICT
   3934 N          39.4767   41.6939   38.2750 N.am    481 PHE524     -0.5000 BACKBONE|DICT|DIRECT
   3935 CA         39.4965   42.3438   36.9595 C.3     481 PHE524      0.1400 BACKBONE|DICT|DIRECT
   3936 C          40.5129   43.4867   36.9135 C.2     481 PHE524      0.5000 BACKBONE|DICT|DIRECT
   3937 O          41.3914   43.4671   36.0531 O.2     481 PHE524     -0.5000 BACKBONE|DICT|DIRECT
   3938 CB         38.0837   42.8199   36.5506 C.3     481 PHE524     -0.0050 DICT
   3939 CG         37.9890   43.5012   35.1913 C.ar    481 PHE524     -0.1150 DICT
   3940 CD1        37.8790   42.7187   34.0253 C.ar    481 PHE524     -0.1150 DICT
   3941 CD2        38.1896   44.8926   35.0573 C.ar    481 PHE524     -0.1150 DICT
   3942 CE1        37.8970   43.3191   32.7737 C.ar    481 PHE524     -0.1150 DICT
   3943 CE2        38.2270   45.4723   33.7947 C.ar    481 PHE524     -0.1150 DICT
   3944 CZ         38.0730   44.6906   32.6592 C.ar    481 PHE524     -0.1150 DICT
   3945 N          40.3785   44.4344   37.8597 N.am    482 VAL525     -0.5000 BACKBONE|DICT|DIRECT
   3946 CA         41.2657   45.5859   38.0194 C.3     482 VAL525      0.1400 BACKBONE|DICT|DIRECT
   3947 C          42.7285   45.1648   38.2418 C.2     482 VAL525      0.5000 BACKBONE|DICT|DIRECT
   3948 O          43.5982   45.7314   37.5880 O.2     482 VAL525     -0.5000 BACKBONE|DICT|DIRECT
   3949 CB         40.7929   46.5275   39.1665 C.3     482 VAL525     -0.0600 DICT
   3950 CG1        41.8249   47.5873   39.6104 C.3     482 VAL525     -0.1800 DICT
   3951 CG2        39.4837   47.2291   38.7737 C.3     482 VAL525     -0.1800 DICT
   3952 N          42.9527   44.1343   39.0782 N.am    483 SER526     -0.5000 BACKBONE|DICT|DIRECT
   3953 CA         44.2433   43.4809   39.3017 C.3     483 SER526      0.1400 BACKBONE|DICT|DIRECT
   3954 C          44.9205   43.0186   38.0035 C.2     483 SER526      0.5000 BACKBONE|DICT|DIRECT
   3955 O          46.0769   43.3687   37.7872 O.2     483 SER526     -0.5000 BACKBONE|DICT|DIRECT
   3956 CB         44.0745   42.3142   40.2960 C.3     483 SER526      0.1450 DICT
   3957 OG         45.2574   41.5573   40.4524 O.3     483 SER526     -0.6830 DICT
   3958 N          44.1850   42.2676   37.1667 N.am    484 PHE527     -0.5000 BACKBONE|DICT|DIRECT
   3959 CA         44.6833   41.6975   35.9134 C.3     484 PHE527      0.1400 BACKBONE|DICT|DIRECT
   3960 C          44.9313   42.7166   34.7853 C.2     484 PHE527      0.5000 BACKBONE|DICT|DIRECT
   3961 O          45.6412   42.3738   33.8429 O.2     484 PHE527     -0.5000 BACKBONE|DICT|DIRECT
   3962 CB         43.8282   40.4825   35.4887 C.3     484 PHE527     -0.0050 DICT
   3963 CG         44.1782   39.1702   36.1889 C.ar    484 PHE527     -0.1150 DICT
   3964 CD1        44.2509   39.0773   37.5983 C.ar    484 PHE527     -0.1150 DICT
   3965 CD2        44.3446   37.9920   35.4294 C.ar    484 PHE527     -0.1150 DICT
   3966 CE1        44.5220   37.8612   38.2101 C.ar    484 PHE527     -0.1150 DICT
   3967 CE2        44.5936   36.7799   36.0620 C.ar    484 PHE527     -0.1150 DICT
   3968 CZ         44.6921   36.7163   37.4447 C.ar    484 PHE527     -0.1150 DICT
   3969 N          44.4223   43.9534   34.9289 N.am    485 ILE528     -0.5000 BACKBONE|DICT|DIRECT
   3970 CA         44.7989   45.0996   34.0992 C.3     485 ILE528      0.1400 BACKBONE|DICT|DIRECT
   3971 C          46.0900   45.7538   34.6370 C.2     485 ILE528      0.5000 BACKBONE|DICT|DIRECT
   3972 O          47.0558   45.8896   33.8846 O.2     485 ILE528     -0.5000 BACKBONE|DICT|DIRECT
   3973 CB         43.6732   46.1849   34.0473 C.3     485 ILE528     -0.0600 DICT
   3974 CG1        42.3456   45.6507   33.4613 C.3     485 ILE528     -0.1200 DICT
   3975 CG2        44.0802   47.4982   33.3406 C.3     485 ILE528     -0.1800 DICT
   3976 CD1        42.3983   45.2427   31.9863 C.3     485 ILE528     -0.1800 DICT
   3977 N          46.0661   46.1697   35.9169 N.am    486 ILE529     -0.5000 BACKBONE|DICT|DIRECT
   3978 CA         47.0811   47.0411   36.5135 C.3     486 ILE529      0.1400 BACKBONE|DICT|DIRECT
   3979 C          48.3918   46.3316   36.8992 C.2     486 ILE529      0.5000 BACKBONE|DICT|DIRECT
   3980 O          49.3997   47.0219   37.0120 O.2     486 ILE529     -0.5000 BACKBONE|DICT|DIRECT
   3981 CB         46.5474   47.8111   37.7568 C.3     486 ILE529     -0.0600 DICT
   3982 CG1        46.3534   46.9340   39.0178 C.3     486 ILE529     -0.1200 DICT
   3983 CG2        45.2917   48.6355   37.3938 C.3     486 ILE529     -0.1800 DICT
   3984 CD1        45.8040   47.6885   40.2285 C.3     486 ILE529     -0.1800 DICT
   3985 N          48.3901   44.9955   37.0690 N.am    487 GLN530     -0.5000 BACKBONE|DICT|DIRECT
   3986 CA         49.6045   44.2123   37.3376 C.3     487 GLN530      0.1400 BACKBONE|DICT|DIRECT
   3987 C          50.5891   44.2288   36.1538 C.2     487 GLN530      0.5000 BACKBONE|DICT|DIRECT
   3988 O          51.7897   44.1154   36.3828 O.2     487 GLN530     -0.5000 BACKBONE|DICT|DIRECT
   3989 CB         49.2456   42.7713   37.7638 C.3     487 GLN530     -0.1200 DICT
   3990 CG         48.6861   41.8710   36.6367 C.3     487 GLN530     -0.1200 DICT
   3991 CD         48.2282   40.5039   37.1414 C.2     487 GLN530      0.5000 DICT
   3992 NE2        47.3147   40.4869   38.1132 N.am    487 GLN530     -0.7600 DICT
   3993 OE1        48.6943   39.4736   36.6613 O.2     487 GLN530     -0.5000 DICT
   3994 N          50.0685   44.4049   34.9274 N.am    488 PHE531     -0.5000 BACKBONE|DICT|DIRECT
   3995 CA         50.8592   44.5972   33.7165 C.3     488 PHE531      0.1400 BACKBONE|DICT|DIRECT
   3996 C          51.4220   46.0191   33.5983 C.2     488 PHE531      0.5000 BACKBONE|DICT|DIRECT
   3997 O          52.5578   46.1535   33.1508 O.2     488 PHE531     -0.5000 BACKBONE|DICT|DIRECT
   3998 CB         50.0450   44.2003   32.4760 C.3     488 PHE531     -0.0050 DICT
   3999 CG         49.8648   42.7025   32.3310 C.ar    488 PHE531     -0.1150 DICT
   4000 CD1        48.8684   42.0338   33.0707 C.ar    488 PHE531     -0.1150 DICT
   4001 CD2        50.8045   41.9438   31.6026 C.ar    488 PHE531     -0.1150 DICT
   4002 CE1        48.7832   40.6497   33.0310 C.ar    488 PHE531     -0.1150 DICT
   4003 CE2        50.6864   40.5624   31.5559 C.ar    488 PHE531     -0.1150 DICT
   4004 CZ         49.6778   39.9217   32.2595 C.ar    488 PHE531     -0.1150 DICT
   4005 N          50.6570   47.0383   34.0391 N.am    489 GLN532     -0.5000 BACKBONE|DICT|DIRECT
   4006 CA         51.1190   48.4290   34.1512 C.3     489 GLN532      0.1400 BACKBONE|DICT|DIRECT
   4007 C          52.2356   48.5877   35.1908 C.2     489 GLN532      0.5000 BACKBONE|DICT|DIRECT
   4008 O          53.2073   49.2968   34.9305 O.2     489 GLN532     -0.5000 BACKBONE|DICT|DIRECT
   4009 CB         49.9594   49.3703   34.5236 C.3     489 GLN532     -0.1200 DICT
   4010 CG         48.8661   49.4998   33.4570 C.3     489 GLN532     -0.1200 DICT
   4011 CD         47.7766   50.4520   33.9428 C.2     489 GLN532      0.5000 DICT
   4012 NE2        47.9933   51.7595   33.7912 N.am    489 GLN532     -0.7600 DICT
   4013 OE1        46.7516   50.0135   34.4557 O.2     489 GLN532     -0.5000 DICT
   4014 N          52.0735   47.9012   36.3351 N.am    490 PHE533     -0.5000 BACKBONE|DICT|DIRECT
   4015 CA         53.0608   47.8163   37.4029 C.3     490 PHE533      0.1400 BACKBONE|DICT|DIRECT
   4016 C          54.3227   47.0972   36.9159 C.2     490 PHE533      0.5000 BACKBONE|DICT|DIRECT
   4017 O          55.3878   47.6976   36.9905 O.2     490 PHE533     -0.5000 BACKBONE|DICT|DIRECT
   4018 CB         52.4673   47.1318   38.6517 C.3     490 PHE533     -0.0050 DICT
   4019 CG         51.2725   47.7855   39.3355 C.ar    490 PHE533     -0.1150 DICT
   4020 CD1        50.9376   49.1450   39.1360 C.ar    490 PHE533     -0.1150 DICT
   4021 CD2        50.5412   47.0419   40.2874 C.ar    490 PHE533     -0.1150 DICT
   4022 CE1        49.8775   49.7098   39.8293 C.ar    490 PHE533     -0.1150 DICT
   4023 CE2        49.4906   47.6289   40.9767 C.ar    490 PHE533     -0.1150 DICT
   4024 CZ         49.1562   48.9532   40.7408 C.ar    490 PHE533     -0.1150 DICT
   4025 N          54.1751   45.8837   36.3492 N.am    491 HIS534     -0.5000 BACKBONE|DICT|DIRECT
   4026 CA         55.2534   45.1016   35.7326 C.3     491 HIS534      0.1400 BACKBONE|DICT|DIRECT
   4027 C          56.0603   45.9055   34.6978 C.2     491 HIS534      0.5000 BACKBONE|DICT|DIRECT
   4028 O          57.2757   45.9607   34.8352 O.2     491 HIS534     -0.5000 BACKBONE|DICT|DIRECT
   4029 CB         54.6802   43.7931   35.1492 C.3     491 HIS534     -0.0050 DICT
   4030 CG         55.6582   42.8535   34.4829 C.2     491 HIS534      0.0150 DICT
   4031 CD2        55.8044   42.4813   33.1645 C.2     491 HIS534     -0.0150 DICT
   4032 ND1        56.6237   42.1430   35.1778 N.pl3   491 HIS534     -0.5700 DICT
   4033 CE1        57.2862   41.4018   34.2835 C.2     491 HIS534      0.2950 DICT
   4034 NE2        56.8425   41.5563   33.0421 N.2     491 HIS534     -0.4900 DICT
   4035 N          55.3787   46.5871   33.7598 N.am    492 GLU535     -0.5000 BACKBONE|DICT|DIRECT
   4036 CA         55.9737   47.4808   32.7597 C.3     492 GLU535      0.1400 BACKBONE|DICT|DIRECT
   4037 C          56.8328   48.6117   33.3514 C.2     492 GLU535      0.5000 BACKBONE|DICT|DIRECT
   4038 O          57.9390   48.8476   32.8642 O.2     492 GLU535     -0.5000 BACKBONE|DICT|DIRECT
   4039 CB         54.8621   48.0037   31.8235 C.3     492 GLU535     -0.1200 DICT
   4040 CG         55.3453   48.9122   30.6745 C.3     492 GLU535     -0.2200 DICT
   4041 CD         54.1944   49.3234   29.7575 C.2     492 GLU535      0.7000 DICT
   4042 OE1        53.3943   50.1779   30.1976 O.co2   492 GLU535     -0.8000 DICT
   4043 OE2        54.1290   48.7717   28.6367 O.co2   492 GLU535     -0.8000 DICT
   4044 N          56.3192   49.2593   34.4069 N.am    493 ALA536     -0.5000 BACKBONE|DICT|DIRECT
   4045 CA         56.9911   50.3492   35.1040 C.3     493 ALA536      0.1400 BACKBONE|DICT|DIRECT
   4046 C          58.1798   49.8991   35.9680 C.2     493 ALA536      0.5000 BACKBONE|DICT|DIRECT
   4047 O          59.1781   50.6171   36.0109 O.2     493 ALA536     -0.5000 BACKBONE|DICT|DIRECT
   4048 CB         55.9629   51.0920   35.9519 C.3     493 ALA536     -0.1800 DICT
   4049 N          58.0631   48.7272   36.6183 N.am    494 LEU537     -0.5000 BACKBONE|DICT|DIRECT
   4050 CA         59.1217   48.1261   37.4313 C.3     494 LEU537      0.1400 BACKBONE|DICT|DIRECT
   4051 C          60.2419   47.4976   36.5856 C.2     494 LEU537      0.5000 BACKBONE|DICT|DIRECT
   4052 O          61.3818   47.4887   37.0434 O.2     494 LEU537     -0.5000 BACKBONE|DICT|DIRECT
   4053 CB         58.5441   47.0693   38.3962 C.3     494 LEU537     -0.1200 DICT
   4054 CG         57.5384   47.5567   39.4659 C.3     494 LEU537     -0.0600 DICT
   4055 CD1        57.3096   46.4467   40.4985 C.3     494 LEU537     -0.1800 DICT
   4056 CD2        57.8570   48.9079   40.1288 C.3     494 LEU537     -0.1800 DICT
   4057 N          59.9151   47.0138   35.3744 N.am    495 CYS538     -0.5000 BACKBONE|DICT|DIRECT
   4058 CA         60.8729   46.5389   34.3724 C.3     495 CYS538      0.1400 BACKBONE|DICT|DIRECT
   4059 C          61.7041   47.6916   33.7996 C.2     495 CYS538      0.5000 BACKBONE|DICT|DIRECT
   4060 O          62.9194   47.5496   33.6894 O.2     495 CYS538     -0.5000 BACKBONE|DICT|DIRECT
   4061 CB         60.1299   45.7809   33.2568 C.3     495 CYS538      0.0975 DICT
   4062 SG         59.4998   44.1777   33.8009 S.3     495 CYS538     -0.2175 DICT
   4063 N          61.0456   48.8265   33.5087 N.am    496 GLN539     -0.5000 BACKBONE|DICT|DIRECT
   4064 CA         61.6827   50.0745   33.0902 C.3     496 GLN539      0.1400 BACKBONE|DICT|DIRECT
   4065 C          62.5946   50.6617   34.1884 C.2     496 GLN539      0.5000 BACKBONE|DICT|DIRECT
   4066 O          63.6835   51.1349   33.8657 O.2     496 GLN539     -0.5000 BACKBONE|DICT|DIRECT
   4067 CB         60.5777   51.0372   32.5901 C.3     496 GLN539     -0.1200 DICT
   4068 CG         61.0462   52.3916   32.0032 C.3     496 GLN539     -0.1200 DICT
   4069 CD         61.3410   53.5161   33.0060 C.2     496 GLN539      0.5000 DICT
   4070 NE2        60.7552   53.4754   34.2053 N.am    496 GLN539     -0.7600 DICT
   4071 OE1        62.0960   54.4322   32.6915 O.2     496 GLN539     -0.5000 DICT
   4072 N          62.1554   50.5767   35.4590 N.am    497 ALA540     -0.5000 BACKBONE|DICT|DIRECT
   4073 CA         62.9226   50.9800   36.6413 C.3     497 ALA540      0.1400 BACKBONE|DICT|DIRECT
   4074 C          64.1300   50.0659   36.9244 C.2     497 ALA540      0.5000 BACKBONE|DICT|DIRECT
   4075 O          65.1493   50.5613   37.4012 O.2     497 ALA540     -0.5000 BACKBONE|DICT|DIRECT
   4076 CB         61.9874   51.0355   37.8592 C.3     497 ALA540     -0.1800 DICT
   4077 N          64.0060   48.7686   36.5897 N.am    498 ALA541     -0.5000 BACKBONE|DICT|DIRECT
   4078 CA         65.0743   47.7680   36.6512 C.3     498 ALA541      0.1400 BACKBONE|DICT|DIRECT
   4079 C          66.0885   47.8691   35.4942 C.2     498 ALA541      0.5000 BACKBONE|DICT|DIRECT
   4080 O          67.1197   47.2006   35.5575 O.2     498 ALA541     -0.5000 BACKBONE|DICT|DIRECT
   4081 CB         64.4406   46.3658   36.6841 C.3     498 ALA541     -0.1800 DICT
   4082 N          65.7933   48.6907   34.4710 N.am    499 GLY542     -0.5000 BACKBONE|DICT|DIRECT
   4083 CA         66.6699   48.9296   33.3264 C.3     499 GLY542      0.0800 BACKBONE|DICT|DIRECT
   4084 C          66.5232   47.8632   32.2287 C.2     499 GLY542      0.5000 BACKBONE|DICT|DIRECT
   4085 O          67.4118   47.7672   31.3828 O.2     499 GLY542     -0.5000 BACKBONE|DICT|DIRECT
   4086 N          65.4342   47.0693   32.2284 N.am    500 HIS543     -0.5000 BACKBONE|DICT|DIRECT
   4087 CA         65.1314   46.0720   31.1973 C.3     500 HIS543      0.1400 BACKBONE|DICT|DIRECT
   4088 C          64.8608   46.7256   29.8299 C.2     500 HIS543      0.5000 BACKBONE|DICT|DIRECT
   4089 O          64.1536   47.7317   29.7594 O.2     500 HIS543     -0.5000 BACKBONE|DICT|DIRECT
   4090 CB         63.9265   45.2098   31.6325 C.3     500 HIS543     -0.0050 DICT
   4091 CG         63.5628   44.1088   30.6633 C.2     500 HIS543      0.0150 DICT
   4092 CD2        62.5302   43.9955   29.7576 C.2     500 HIS543     -0.0150 DICT
   4093 ND1        64.3145   42.9553   30.5162 N.pl3   500 HIS543     -0.5700 DICT
   4094 CE1        63.7318   42.2247   29.5616 C.2     500 HIS543      0.2950 DICT
   4095 NE2        62.6409   42.7909   29.0616 N.2     500 HIS543     -0.4900 DICT
   4096 N          65.4063   46.0978   28.7794 N.am    501 THR544     -0.5000 BACKBONE|DICT|DIRECT
   4097 CA         65.2237   46.4735   27.3805 C.3     501 THR544      0.1400 BACKBONE|DICT|DIRECT
   4098 C          64.7476   45.2438   26.5807 C.2     501 THR544      0.5000 BACKBONE|DICT|DIRECT
   4099 O          64.9796   44.1049   26.9925 O.2     501 THR544     -0.5000 BACKBONE|DICT|DIRECT
   4100 CB         66.5560   46.9944   26.7669 C.3     501 THR544      0.2050 DICT
   4101 CG2        67.1806   48.1676   27.5395 C.3     501 THR544     -0.1800 DICT
   4102 OG1        67.5314   45.9800   26.5967 O.3     501 THR544     -0.6830 DICT
   4103 N          64.0893   45.5096   25.4414 N.am    502 GLY545     -0.5000 BACKBONE|DICT|DIRECT
   4104 CA         63.5354   44.4821   24.5609 C.3     502 GLY545      0.0800 BACKBONE|DICT|DIRECT
   4105 C          62.0950   44.1184   24.9772 C.2     502 GLY545      0.5000 BACKBONE|DICT|DIRECT
   4106 O          61.4477   44.9019   25.6759 O.2     502 GLY545     -0.5000 BACKBONE|DICT|DIRECT
   4107 N          61.5702   42.9572   24.5141 N.am    503 PRO546     -0.1400 BACKBONE|DICT|DIRECT
   4108 CA         60.1936   42.4931   24.7910 C.3     503 PRO546      0.0100 BACKBONE|DICT|DIRECT
   4109 C          59.8594   42.3483   26.2851 C.2     503 PRO546      0.5000 BACKBONE|DICT|DIRECT
   4110 O          60.5893   41.6699   27.0059 O.2     503 PRO546     -0.5000 BACKBONE|DICT|DIRECT
   4111 CB         60.1009   41.1456   24.0548 C.3     503 PRO546     -0.1200 DICT
   4112 CG         61.1495   41.2225   22.9618 C.3     503 PRO546     -0.1200 DICT
   4113 CD         62.2600   42.0364   23.6088 C.3     503 PRO546     -0.0500 DICT
   4114 N          58.7650   43.0065   26.7024 N.am    504 LEU547     -0.5000 BACKBONE|DICT|DIRECT
   4115 CA         58.3019   43.1381   28.0880 C.3     504 LEU547      0.1400 BACKBONE|DICT|DIRECT
   4116 C          58.1142   41.8126   28.8519 C.2     504 LEU547      0.5000 BACKBONE|DICT|DIRECT
   4117 O          58.4039   41.7676   30.0454 O.2     504 LEU547     -0.5000 BACKBONE|DICT|DIRECT
   4118 CB         57.0070   43.9879   28.0790 C.3     504 LEU547     -0.1200 DICT
   4119 CG         56.3036   44.2222   29.4374 C.3     504 LEU547     -0.0600 DICT
   4120 CD1        57.2248   44.8703   30.4845 C.3     504 LEU547     -0.1800 DICT
   4121 CD2        54.9965   45.0176   29.2593 C.3     504 LEU547     -0.1800 DICT
   4122 N          57.6494   40.7623   28.1586 N.am    505 HIS548     -0.5000 BACKBONE|DICT|DIRECT
   4123 CA         57.3968   39.4394   28.7345 C.3     505 HIS548      0.1400 BACKBONE|DICT|DIRECT
   4124 C          58.6659   38.6539   29.1274 C.2     505 HIS548      0.5000 BACKBONE|DICT|DIRECT
   4125 O          58.5576   37.7210   29.9218 O.2     505 HIS548     -0.5000 BACKBONE|DICT|DIRECT
   4126 CB         56.4974   38.6414   27.7718 C.3     505 HIS548     -0.0050 DICT
   4127 CG         57.1253   38.3304   26.4368 C.2     505 HIS548      0.0150 DICT
   4128 CD2        57.8756   37.2565   26.0142 C.2     505 HIS548     -0.0150 DICT
   4129 ND1        57.0198   39.1709   25.3408 N.pl3   505 HIS548     -0.5700 DICT
   4130 CE1        57.7148   38.6065   24.3516 C.2     505 HIS548      0.2950 DICT
   4131 NE2        58.2618   37.4506   24.6905 N.2     505 HIS548     -0.4900 DICT
   4132 N          59.8347   39.0493   28.5926 N.am    506 LYS549     -0.5000 BACKBONE|DICT|DIRECT
   4133 CA         61.1422   38.4654   28.9090 C.3     506 LYS549      0.1400 BACKBONE|DICT|DIRECT
   4134 C          61.7701   39.0444   30.1940 C.2     506 LYS549      0.5000 BACKBONE|DICT|DIRECT
   4135 O          62.8230   38.5590   30.6075 O.2     506 LYS549     -0.5000 BACKBONE|DICT|DIRECT
   4136 CB         62.0861   38.6448   27.6994 C.3     506 LYS549     -0.1200 DICT
   4137 CG         61.5763   37.9353   26.4339 C.3     506 LYS549     -0.1200 DICT
   4138 CD         62.5268   38.0573   25.2357 C.3     506 LYS549     -0.1200 DICT
   4139 CE         61.9843   37.2934   24.0212 C.3     506 LYS549      0.1900 DICT
   4140 NZ         62.8570   37.4168   22.8434 N.4     506 LYS549     -0.3000 DICT
   4141 N          61.1304   40.0606   30.7990 N.am    507 CYS550     -0.5000 BACKBONE|DICT|DIRECT
   4142 CA         61.5685   40.7180   32.0270 C.3     507 CYS550      0.1400 BACKBONE|DICT|DIRECT
   4143 C          61.4235   39.8185   33.2645 C.2     507 CYS550      0.5000 BACKBONE|DICT|DIRECT
   4144 O          60.3352   39.3010   33.5163 O.2     507 CYS550     -0.5000 BACKBONE|DICT|DIRECT
   4145 CB         60.7438   41.9999   32.2169 C.3     507 CYS550      0.0975 DICT
   4146 SG         61.1069   42.9548   33.7114 S.3     507 CYS550     -0.2175 DICT
   4147 N          62.5057   39.7581   34.0524 N.am    508 ASP551     -0.5000 BACKBONE|DICT|DIRECT
   4148 CA         62.5332   39.2235   35.4079 C.3     508 ASP551      0.1400 BACKBONE|DICT|DIRECT
   4149 C          63.0347   40.3731   36.2986 C.2     508 ASP551      0.5000 BACKBONE|DICT|DIRECT
   4150 O          64.2022   40.7510   36.1902 O.2     508 ASP551     -0.5000 BACKBONE|DICT|DIRECT
   4151 CB         63.4208   37.9536   35.4885 C.3     508 ASP551     -0.2200 DICT
   4152 CG         63.5003   37.2781   36.8661 C.2     508 ASP551      0.7000 DICT
   4153 OD1        62.7372   37.6717   37.7748 O.co2   508 ASP551     -0.8000 DICT
   4154 OD2        64.3180   36.3397   36.9824 O.co2   508 ASP551     -0.8000 DICT
   4155 N          62.1420   40.9172   37.1458 N.am    509 ILE552     -0.5000 BACKBONE|DICT|DIRECT
   4156 CA         62.4515   42.0251   38.0592 C.3     509 ILE552      0.1400 BACKBONE|DICT|DIRECT
   4157 C          63.2195   41.5973   39.3332 C.2     509 ILE552      0.5000 BACKBONE|DICT|DIRECT
   4158 O          63.5072   42.4727   40.1471 O.2     509 ILE552     -0.5000 BACKBONE|DICT|DIRECT
   4159 CB         61.1816   42.8358   38.4795 C.3     509 ILE552     -0.0600 DICT
   4160 CG1        60.2008   42.0817   39.4127 C.3     509 ILE552     -0.1200 DICT
   4161 CG2        60.4702   43.4363   37.2534 C.3     509 ILE552     -0.1800 DICT
   4162 CD1        59.0709   42.9516   39.9780 C.3     509 ILE552     -0.1800 DICT
   4163 N          63.5406   40.2965   39.4990 N.am    510 TYR553     -0.5000 BACKBONE|DICT|DIRECT
   4164 CA         64.2539   39.7373   40.6564 C.3     510 TYR553      0.1400 BACKBONE|DICT|DIRECT
   4165 C          65.5606   40.4857   40.9837 C.2     510 TYR553      0.5000 BACKBONE|DICT|DIRECT
   4166 O          66.3645   40.7423   40.0873 O.2     510 TYR553     -0.5000 BACKBONE|DICT|DIRECT
   4167 CB         64.5111   38.2289   40.4378 C.3     510 TYR553     -0.0050 DICT
   4168 CG         65.1790   37.5016   41.5975 C.ar    510 TYR553     -0.1150 DICT
   4169 CD1        64.4071   37.0671   42.6953 C.ar    510 TYR553     -0.1150 DICT
   4170 CD2        66.5689   37.2589   41.5886 C.ar    510 TYR553     -0.1150 DICT
   4171 CE1        65.0122   36.3842   43.7686 C.ar    510 TYR553     -0.1150 DICT
   4172 CE2        67.1789   36.5951   42.6715 C.ar    510 TYR553     -0.1150 DICT
   4173 CZ         66.4011   36.1531   43.7602 C.ar    510 TYR553      0.1500 DICT
   4174 OH         66.9959   35.5027   44.8025 O.3     510 TYR553     -0.5850 DICT
   4175 N          65.7178   40.8124   42.2754 N.am    511 GLN554     -0.5000 BACKBONE|DICT|DIRECT
   4176 CA         66.8440   41.5098   42.8997 C.3     511 GLN554      0.1400 BACKBONE|DICT|DIRECT
   4177 C          66.8628   43.0440   42.6834 C.2     511 GLN554      0.5000 BACKBONE|DICT|DIRECT
   4178 O          67.6700   43.7104   43.3321 O.2     511 GLN554     -0.5000 BACKBONE|DICT|DIRECT
   4179 CB         68.1868   40.8068   42.5749 C.3     511 GLN554     -0.1200 DICT
   4180 CG         69.3044   41.0758   43.6040 C.3     511 GLN554     -0.1200 DICT
   4181 CD         70.5401   40.2116   43.3576 C.2     511 GLN554      0.5000 DICT
   4182 NE2        70.4431   38.9111   43.6423 N.am    511 GLN554     -0.7600 DICT
   4183 OE1        71.5739   40.7128   42.9230 O.2     511 GLN554     -0.5000 DICT
   4184 N          65.9761   43.5982   41.8320 N.am    512 SER555     -0.5000 BACKBONE|DICT|DIRECT
   4185 CA         65.8983   45.0355   41.5397 C.3     512 SER555      0.1400 BACKBONE|DICT|DIRECT
   4186 C          65.3906   45.8486   42.7440 C.2     512 SER555      0.5000 BACKBONE|DICT|DIRECT
   4187 O          64.2204   45.7398   43.1109 O.2     512 SER555     -0.5000 BACKBONE|DICT|DIRECT
   4188 CB         65.0334   45.2761   40.2849 C.3     512 SER555      0.1450 DICT
   4189 OG         64.9507   46.6529   39.9678 O.3     512 SER555     -0.6830 DICT
   4190 N          66.2809   46.6768   43.3105 N.am    513 LYS556     -0.5000 BACKBONE|DICT|DIRECT
   4191 CA         65.9690   47.5698   44.4269 C.3     513 LYS556      0.1400 BACKBONE|DICT|DIRECT
   4192 C          65.1022   48.7684   44.0048 C.2     513 LYS556      0.5000 BACKBONE|DICT|DIRECT
   4193 O          64.3167   49.2468   44.8198 O.2     513 LYS556     -0.5000 BACKBONE|DICT|DIRECT
   4194 CB         67.2747   48.0204   45.1124 C.3     513 LYS556     -0.1200 DICT
   4195 CG         68.1562   46.8672   45.6377 C.3     513 LYS556     -0.1200 DICT
   4196 CD         67.4416   45.9144   46.6164 C.3     513 LYS556     -0.1200 DICT
   4197 CE         68.3642   44.8438   47.2160 C.3     513 LYS556      0.1900 DICT
   4198 NZ         68.8349   43.8957   46.1917 N.4     513 LYS556     -0.3000 DICT
   4199 N          65.2224   49.1920   42.7350 N.am    514 GLU557     -0.5000 BACKBONE|DICT|DIRECT
   4200 CA         64.4153   50.2329   42.0977 C.3     514 GLU557      0.1400 BACKBONE|DICT|DIRECT
   4201 C          62.9481   49.8009   41.9228 C.2     514 GLU557      0.5000 BACKBONE|DICT|DIRECT
   4202 O          62.0557   50.6328   42.0928 O.2     514 GLU557     -0.5000 BACKBONE|DICT|DIRECT
   4203 CB         65.0180   50.6209   40.7250 C.3     514 GLU557     -0.1200 DICT
   4204 CG         66.4112   51.2942   40.7473 C.3     514 GLU557     -0.2200 DICT
   4205 CD         67.5790   50.3943   41.1684 C.2     514 GLU557      0.7000 DICT
   4206 OE1        67.5293   49.1848   40.8514 O.co2   514 GLU557     -0.8000 DICT
   4207 OE2        68.5009   50.9339   41.8175 O.co2   514 GLU557     -0.8000 DICT
   4208 N          62.7316   48.5079   41.6145 N.am    515 ALA558     -0.5000 BACKBONE|DICT|DIRECT
   4209 CA         61.4112   47.8940   41.4894 C.3     515 ALA558      0.1400 BACKBONE|DICT|DIRECT
   4210 C          60.6605   47.8232   42.8279 C.2     515 ALA558      0.5000 BACKBONE|DICT|DIRECT
   4211 O          59.4893   48.1971   42.8810 O.2     515 ALA558     -0.5000 BACKBONE|DICT|DIRECT
   4212 CB         61.5379   46.4967   40.8659 C.3     515 ALA558     -0.1800 DICT
   4213 N          61.3579   47.3799   43.8882 N.am    516 GLY559     -0.5000 BACKBONE|DICT|DIRECT
   4214 CA         60.7906   47.2597   45.2294 C.3     516 GLY559      0.0800 BACKBONE|DICT|DIRECT
   4215 C          60.5814   48.6205   45.9013 C.2     516 GLY559      0.5000 BACKBONE|DICT|DIRECT
   4216 O          59.6936   48.7262   46.7415 O.2     516 GLY559     -0.5000 BACKBONE|DICT|DIRECT
   4217 N          61.3546   49.6587   45.5336 N.am    517 GLN560     -0.5000 BACKBONE|DICT|DIRECT
   4218 CA         61.2219   51.0057   46.0916 C.3     517 GLN560      0.1400 BACKBONE|DICT|DIRECT
   4219 C          59.9158   51.6957   45.6550 C.2     517 GLN560      0.5000 BACKBONE|DICT|DIRECT
   4220 O          59.2529   52.2939   46.5000 O.2     517 GLN560     -0.5000 BACKBONE|DICT|DIRECT
   4221 CB         62.4761   51.8430   45.7509 C.3     517 GLN560     -0.1200 DICT
   4222 CG         62.5332   53.2462   46.3955 C.3     517 GLN560     -0.1200 DICT
   4223 CD         62.5318   53.2045   47.9281 C.2     517 GLN560      0.5000 DICT
   4224 NE2        61.6978   54.0295   48.5624 N.am    517 GLN560     -0.7600 DICT
   4225 OE1        63.2858   52.4484   48.5362 O.2     517 GLN560     -0.5000 DICT
   4226 N          59.5457   51.5578   44.3688 N.am    518 ARG561     -0.5000 BACKBONE|DICT|DIRECT
   4227 CA         58.2741   52.0421   43.8192 C.3     518 ARG561      0.1400 BACKBONE|DICT|DIRECT
   4228 C          57.0480   51.3145   44.3988 C.2     518 ARG561      0.5000 BACKBONE|DICT|DIRECT
   4229 O          56.0247   51.9605   44.6266 O.2     518 ARG561     -0.5000 BACKBONE|DICT|DIRECT
   4230 CB         58.2861   51.9032   42.2882 C.3     518 ARG561     -0.1200 DICT
   4231 CG         59.2409   52.8653   41.5692 C.3     518 ARG561     -0.0500 DICT
   4232 CD         58.9478   52.9176   40.0648 C.3     518 ARG561      0.1900 DICT
   4233 NE         59.9450   53.6996   39.3246 N.pl3   518 ARG561     -0.7000 DICT
   4234 CZ         59.7533   54.2593   38.1169 C.cat   518 ARG561      0.6399 DICT
   4235 NH1        58.5857   54.1412   37.4652 N.pl3   518 ARG561     -0.8000 DICT
   4236 NH2        60.7499   54.9557   37.5558 N.pl3   518 ARG561     -0.8000 DICT
   4237 N          57.1848   50.0004   44.6487 N.am    519 LEU562     -0.5000 BACKBONE|DICT|DIRECT
   4238 CA         56.1821   49.1792   45.3263 C.3     519 LEU562      0.1400 BACKBONE|DICT|DIRECT
   4239 C          56.0054   49.5800   46.8023 C.2     519 LEU562      0.5000 BACKBONE|DICT|DIRECT
   4240 O          54.8674   49.6732   47.2574 O.2     519 LEU562     -0.5000 BACKBONE|DICT|DIRECT
   4241 CB         56.5721   47.6871   45.2064 C.3     519 LEU562     -0.1200 DICT
   4242 CG         56.3197   47.0463   43.8286 C.3     519 LEU562     -0.0600 DICT
   4243 CD1        56.9046   45.6182   43.7949 C.3     519 LEU562     -0.1800 DICT
   4244 CD2        54.8261   47.0625   43.4284 C.3     519 LEU562     -0.1800 DICT
   4245 N          57.1228   49.8264   47.5090 N.am    520 ALA563     -0.5000 BACKBONE|DICT|DIRECT
   4246 CA         57.1613   50.1885   48.9253 C.3     520 ALA563      0.1400 BACKBONE|DICT|DIRECT
   4247 C          56.4887   51.5303   49.2435 C.2     520 ALA563      0.5000 BACKBONE|DICT|DIRECT
   4248 O          55.7051   51.5753   50.1872 O.2     520 ALA563     -0.5000 BACKBONE|DICT|DIRECT
   4249 CB         58.6120   50.1873   49.4288 C.3     520 ALA563     -0.1800 DICT
   4250 N          56.7814   52.5831   48.4582 N.am    521 THR564     -0.5000 BACKBONE|DICT|DIRECT
   4251 CA         56.2021   53.9213   48.6371 C.3     521 THR564      0.1400 BACKBONE|DICT|DIRECT
   4252 C          54.6878   53.9727   48.3448 C.2     521 THR564      0.5000 BACKBONE|DICT|DIRECT
   4253 O          53.9857   54.7112   49.0343 O.2     521 THR564     -0.5000 BACKBONE|DICT|DIRECT
   4254 CB         56.8972   54.9850   47.7451 C.3     521 THR564      0.2050 DICT
   4255 CG2        58.3799   55.1892   48.0856 C.3     521 THR564     -0.1800 DICT
   4256 OG1        56.7632   54.6990   46.3634 O.3     521 THR564     -0.6830 DICT
   4257 N          54.2101   53.1709   47.3770 N.am    522 ALA565     -0.5000 BACKBONE|DICT|DIRECT
   4258 CA         52.7931   53.0562   47.0358 C.3     522 ALA565      0.1400 BACKBONE|DICT|DIRECT
   4259 C          51.9907   52.2266   48.0512 C.2     522 ALA565      0.5000 BACKBONE|DICT|DIRECT
   4260 O          50.8434   52.5805   48.3238 O.2     522 ALA565     -0.5000 BACKBONE|DICT|DIRECT
   4261 CB         52.6654   52.4860   45.6212 C.3     522 ALA565     -0.1800 DICT
   4262 N          52.6059   51.1709   48.6179 N.am    523 MET566     -0.5000 BACKBONE|DICT|DIRECT
   4263 CA         52.0061   50.3610   49.6814 C.3     523 MET566      0.1400 BACKBONE|DICT|DIRECT
   4264 C          52.0016   51.0548   51.0555 C.2     523 MET566      0.5000 BACKBONE|DICT|DIRECT
   4265 O          51.0962   50.7812   51.8427 O.2     523 MET566     -0.5000 BACKBONE|DICT|DIRECT
   4266 CB         52.6751   48.9768   49.7762 C.3     523 MET566     -0.1200 DICT
   4267 CG         52.2989   48.0132   48.6432 C.3     523 MET566      0.0475 DICT
   4268 SD         52.8632   46.3161   48.9357 S.3     523 MET566     -0.3350 DICT
   4269 CE         54.5684   46.4771   48.3724 C.3     523 MET566     -0.0125 DICT
   4270 N          52.9741   51.9508   51.3083 N.am    524 LYS567     -0.5000 BACKBONE|DICT|DIRECT
   4271 CA         53.0498   52.7926   52.5076 C.3     524 LYS567      0.1400 BACKBONE|DICT|DIRECT
   4272 C          51.9210   53.8291   52.6253 C.2     524 LYS567      0.5000 BACKBONE|DICT|DIRECT
   4273 O          51.6037   54.2110   53.7521 O.2     524 LYS567     -0.5000 BACKBONE|DICT|DIRECT
   4274 CB         54.4283   53.4809   52.5933 C.3     524 LYS567     -0.1200 DICT
   4275 CG         55.5121   52.6051   53.2385 C.3     524 LYS567     -0.1200 DICT
   4276 CD         56.8841   53.2976   53.2450 C.3     524 LYS567     -0.1200 DICT
   4277 CE         57.9781   52.4957   53.9647 C.3     524 LYS567      0.1900 DICT
   4278 NZ         58.3677   51.2956   53.2077 N.4     524 LYS567     -0.3000 DICT
   4279 N          51.3146   54.2396   51.4934 N.am    525 LEU568     -0.5000 BACKBONE|DICT|DIRECT
   4280 CA         50.1094   55.0740   51.4893 C.3     525 LEU568      0.1400 BACKBONE|DICT|DIRECT
   4281 C          48.9049   54.3464   52.1006 C.2     525 LEU568      0.5000 BACKBONE|DICT|DIRECT
   4282 O          48.1023   54.9947   52.7662 O.2     525 LEU568     -0.5000 BACKBONE|DICT|DIRECT
   4283 CB         49.7157   55.5092   50.0581 C.3     525 LEU568     -0.1200 DICT
   4284 CG         50.7282   56.3831   49.2942 C.3     525 LEU568     -0.0600 DICT
   4285 CD1        50.1962   56.6719   47.8725 C.3     525 LEU568     -0.1800 DICT
   4286 CD2        51.0928   57.6742   50.0583 C.3     525 LEU568     -0.1800 DICT
   4287 N          48.7793   53.0325   51.8358 N.am    526 GLY569     -0.5000 BACKBONE|DICT|DIRECT
   4288 CA         47.5928   52.2403   52.1497 C.3     526 GLY569      0.0800 BACKBONE|DICT|DIRECT
   4289 C          46.3786   52.8572   51.4463 C.2     526 GLY569      0.5000 BACKBONE|DICT|DIRECT
   4290 O          46.4130   53.0703   50.2349 O.2     526 GLY569     -0.5000 BACKBONE|DICT|DIRECT
   4291 N          45.3364   53.1595   52.2321 N.am    527 PHE570     -0.5000 BACKBONE|DICT|DIRECT
   4292 CA         44.1257   53.8501   51.7937 C.3     527 PHE570      0.1400 BACKBONE|DICT|DIRECT
   4293 C          44.0491   55.2759   52.3834 C.2     527 PHE570      0.5000 BACKBONE|DICT|DIRECT
   4294 O          42.9573   55.8332   52.4519 O.2     527 PHE570     -0.5000 BACKBONE|DICT|DIRECT
   4295 CB         42.9176   52.9469   52.1350 C.3     527 PHE570     -0.0050 DICT
   4296 CG         41.5651   53.3471   51.5641 C.ar    527 PHE570     -0.1150 DICT
   4297 CD1        41.3311   53.2397   50.1775 C.ar    527 PHE570     -0.1150 DICT
   4298 CD2        40.5691   53.9226   52.3829 C.ar    527 PHE570     -0.1150 DICT
   4299 CE1        40.1197   53.6492   49.6379 C.ar    527 PHE570     -0.1150 DICT
   4300 CE2        39.3667   54.3361   51.8220 C.ar    527 PHE570     -0.1150 DICT
   4301 CZ         39.1398   54.1921   50.4586 C.ar    527 PHE570     -0.1150 DICT
   4302 N          45.1930   55.8754   52.7731 N.am    528 SER571     -0.5000 BACKBONE|DICT|DIRECT
   4303 CA         45.2699   57.2630   53.2587 C.3     528 SER571      0.1400 BACKBONE|DICT|DIRECT
   4304 C          45.0507   58.3294   52.1653 C.2     528 SER571      0.5000 BACKBONE|DICT|DIRECT
   4305 O          44.7576   59.4721   52.5147 O.2     528 SER571     -0.5000 BACKBONE|DICT|DIRECT
   4306 CB         46.5852   57.4943   54.0379 C.3     528 SER571      0.1450 DICT
   4307 OG         47.7028   57.7254   53.2012 O.3     528 SER571     -0.6830 DICT
   4308 N          45.1817   57.9399   50.8851 N.am    529 ARG572     -0.5000 BACKBONE|DICT|DIRECT
   4309 CA         44.9351   58.7754   49.7101 C.3     529 ARG572      0.1400 BACKBONE|DICT|DIRECT
   4310 C          44.1432   57.9744   48.6524 C.2     529 ARG572      0.5000 BACKBONE|DICT|DIRECT
   4311 O          44.2138   56.7427   48.6659 O.2     529 ARG572     -0.5000 BACKBONE|DICT|DIRECT
   4312 CB         46.2797   59.2565   49.1118 C.3     529 ARG572     -0.1200 DICT
   4313 CG         47.1956   60.0661   50.0541 C.3     529 ARG572     -0.0500 DICT
   4314 CD         46.6309   61.4241   50.5100 C.3     529 ARG572      0.1900 DICT
   4315 NE         46.4885   62.3667   49.3945 N.pl3   529 ARG572     -0.7000 DICT
   4316 CZ         45.8825   63.5643   49.4457 C.cat   529 ARG572      0.6399 DICT
   4317 NH1        45.3834   64.0495   50.5927 N.pl3   529 ARG572     -0.8000 DICT
   4318 NH2        45.7724   64.2795   48.3212 N.pl3   529 ARG572     -0.8000 DICT
   4319 N          43.4537   58.6753   47.7159 N.am    530 PRO573     -0.1400 BACKBONE|DICT|DIRECT
   4320 CA         42.9100   58.0700   46.4781 C.3     530 PRO573      0.0100 BACKBONE|DICT|DIRECT
   4321 C          43.9545   57.3170   45.6295 C.2     530 PRO573      0.5000 BACKBONE|DICT|DIRECT
   4322 O          45.1054   57.7534   45.5561 O.2     530 PRO573     -0.5000 BACKBONE|DICT|DIRECT
   4323 CB         42.3401   59.2759   45.7075 C.3     530 PRO573     -0.1200 DICT
   4324 CG         42.0095   60.2969   46.7770 C.3     530 PRO573     -0.1200 DICT
   4325 CD         43.1409   60.1069   47.7750 C.3     530 PRO573     -0.0500 DICT
   4326 N          43.5254   56.2115   44.9927 N.am    531 TRP574     -0.5000 BACKBONE|DICT|DIRECT
   4327 CA         44.3889   55.3269   44.1988 C.3     531 TRP574      0.1400 BACKBONE|DICT|DIRECT
   4328 C          45.1612   55.9148   42.9963 C.2     531 TRP574      0.5000 BACKBONE|DICT|DIRECT
   4329 O          46.2020   55.3327   42.6913 O.2     531 TRP574     -0.5000 BACKBONE|DICT|DIRECT
   4330 CB         43.6508   54.0424   43.7675 C.3     531 TRP574     -0.1200 DICT
   4331 CG         42.5920   54.2044   42.7202 C.ar    531 TRP574      0.0750 DICT
   4332 CD1        41.2824   54.4061   42.9744 C.ar    531 TRP574     -0.1150 DICT
   4333 CD2        42.7382   54.2910   41.2673 C.ar    531 TRP574     -0.0550 DICT
   4334 CE2        41.4573   54.5762   40.7035 C.ar    531 TRP574      0.1300 DICT
   4335 CE3        43.8261   54.1867   40.3669 C.ar    531 TRP574     -0.1150 DICT
   4336 NE1        40.6089   54.6156   41.7907 N.pl3   531 TRP574     -0.5700 DICT
   4337 CZ2        41.2707   54.7707   39.3234 C.ar    531 TRP574     -0.1150 DICT
   4338 CZ3        43.6546   54.3927   38.9837 C.ar    531 TRP574     -0.1150 DICT
   4339 CH2        42.3812   54.6941   38.4633 C.ar    531 TRP574     -0.1150 DICT
   4340 N          44.7290   57.0290   42.3482 N.am    532 PRO575     -0.1400 BACKBONE|DICT|DIRECT
   4341 CA         45.5380   57.6565   41.2867 C.3     532 PRO575      0.0100 BACKBONE|DICT|DIRECT
   4342 C          46.9143   58.1855   41.7266 C.2     532 PRO575      0.5000 BACKBONE|DICT|DIRECT
   4343 O          47.7992   58.2634   40.8804 O.2     532 PRO575     -0.5000 BACKBONE|DICT|DIRECT
   4344 CB         44.6363   58.7625   40.7186 C.3     532 PRO575     -0.1200 DICT
   4345 CG         43.2298   58.2765   41.0099 C.3     532 PRO575     -0.1200 DICT
   4346 CD         43.3946   57.6352   42.3778 C.3     532 PRO575     -0.0500 DICT
   4347 N          47.0889   58.4842   43.0274 N.am    533 GLU576     -0.5000 BACKBONE|DICT|DIRECT
   4348 CA         48.3737   58.8573   43.6250 C.3     533 GLU576      0.1400 BACKBONE|DICT|DIRECT
   4349 C          49.3097   57.6503   43.8184 C.2     533 GLU576      0.5000 BACKBONE|DICT|DIRECT
   4350 O          50.5133   57.7945   43.6128 O.2     533 GLU576     -0.5000 BACKBONE|DICT|DIRECT
   4351 CB         48.1459   59.5931   44.9591 C.3     533 GLU576     -0.1200 DICT
   4352 CG         47.3411   60.8994   44.7971 C.3     533 GLU576     -0.2200 DICT
   4353 CD         47.1486   61.6753   46.1013 C.2     533 GLU576      0.7000 DICT
   4354 OE1        47.9708   61.5053   47.0280 O.co2   533 GLU576     -0.8000 DICT
   4355 OE2        46.1697   62.4498   46.1578 O.co2   533 GLU576     -0.8000 DICT
   4356 N          48.7475   56.4794   44.1680 N.am    534 ALA577     -0.5000 BACKBONE|DICT|DIRECT
   4357 CA         49.4781   55.2118   44.2509 C.3     534 ALA577      0.1400 BACKBONE|DICT|DIRECT
   4358 C          49.8489   54.6530   42.8634 C.2     534 ALA577      0.5000 BACKBONE|DICT|DIRECT
   4359 O          50.9142   54.0510   42.7308 O.2     534 ALA577     -0.5000 BACKBONE|DICT|DIRECT
   4360 CB         48.6524   54.2019   45.0610 C.3     534 ALA577     -0.1800 DICT
   4361 N          48.9954   54.9087   41.8528 N.am    535 MET578     -0.5000 BACKBONE|DICT|DIRECT
   4362 CA         49.2514   54.6247   40.4388 C.3     535 MET578      0.1400 BACKBONE|DICT|DIRECT
   4363 C          50.3887   55.5014   39.8832 C.2     535 MET578      0.5000 BACKBONE|DICT|DIRECT
   4364 O          51.2439   54.9831   39.1688 O.2     535 MET578     -0.5000 BACKBONE|DICT|DIRECT
   4365 CB         47.9450   54.8066   39.6269 C.3     535 MET578     -0.1200 DICT
   4366 CG         47.9987   54.3197   38.1660 C.3     535 MET578      0.0475 DICT
   4367 SD         48.3151   52.5586   37.9016 S.3     535 MET578     -0.3350 DICT
   4368 CE         46.6603   51.9029   38.2115 C.3     535 MET578     -0.0125 DICT
   4369 N          50.3871   56.7964   40.2520 N.am    536 GLN579     -0.5000 BACKBONE|DICT|DIRECT
   4370 CA         51.3860   57.8025   39.8801 C.3     536 GLN579      0.1400 BACKBONE|DICT|DIRECT
   4371 C          52.7881   57.4871   40.4369 C.2     536 GLN579      0.5000 BACKBONE|DICT|DIRECT
   4372 O          53.7675   57.7080   39.7265 O.2     536 GLN579     -0.5000 BACKBONE|DICT|DIRECT
   4373 CB         50.8818   59.1898   40.3459 C.3     536 GLN579     -0.1200 DICT
   4374 CG         51.7059   60.4144   39.8944 C.3     536 GLN579     -0.1200 DICT
   4375 CD         51.4929   60.7766   38.4224 C.2     536 GLN579      0.5000 DICT
   4376 NE2        52.5704   61.1351   37.7245 N.am    536 GLN579     -0.7600 DICT
   4377 OE1        50.3679   60.7715   37.9275 O.2     536 GLN579     -0.5000 DICT
   4378 N          52.8601   56.9567   41.6724 N.am    537 LEU580     -0.5000 BACKBONE|DICT|DIRECT
   4379 CA         54.1073   56.5472   42.3280 C.3     537 LEU580      0.1400 BACKBONE|DICT|DIRECT
   4380 C          54.7769   55.3285   41.6709 C.2     537 LEU580      0.5000 BACKBONE|DICT|DIRECT
   4381 O          56.0073   55.2840   41.6380 O.2     537 LEU580     -0.5000 BACKBONE|DICT|DIRECT
   4382 CB         53.8531   56.2706   43.8288 C.3     537 LEU580     -0.1200 DICT
   4383 CG         53.7667   57.5402   44.7040 C.3     537 LEU580     -0.0600 DICT
   4384 CD1        53.2764   57.1970   46.1251 C.3     537 LEU580     -0.1800 DICT
   4385 CD2        55.0927   58.3313   44.7276 C.3     537 LEU580     -0.1800 DICT
   4386 N          53.9766   54.3740   41.1646 N.am    538 ILE581     -0.5000 BACKBONE|DICT|DIRECT
   4387 CA         54.4930   53.1618   40.5286 C.3     538 ILE581      0.1400 BACKBONE|DICT|DIRECT
   4388 C          54.7944   53.3929   39.0350 C.2     538 ILE581      0.5000 BACKBONE|DICT|DIRECT
   4389 O          55.8897   53.0457   38.5952 O.2     538 ILE581     -0.5000 BACKBONE|DICT|DIRECT
   4390 CB         53.5392   51.9359   40.6871 C.3     538 ILE581     -0.0600 DICT
   4391 CG1        53.3092   51.5922   42.1776 C.3     538 ILE581     -0.1200 DICT
   4392 CG2        54.0376   50.6743   39.9419 C.3     538 ILE581     -0.1800 DICT
   4393 CD1        52.0668   50.7270   42.4388 C.3     538 ILE581     -0.1800 DICT
   4394 N          53.8201   53.9475   38.2929 N.am    539 THR582     -0.5000 BACKBONE|DICT|DIRECT
   4395 CA         53.8035   53.9570   36.8260 C.3     539 THR582      0.1400 BACKBONE|DICT|DIRECT
   4396 C          54.1141   55.3231   36.1806 C.2     539 THR582      0.5000 BACKBONE|DICT|DIRECT
   4397 O          54.3670   55.3494   34.9760 O.2     539 THR582     -0.5000 BACKBONE|DICT|DIRECT
   4398 CB         52.4404   53.4453   36.2770 C.3     539 THR582      0.2050 DICT
   4399 CG2        51.9593   52.1341   36.9174 C.3     539 THR582     -0.1800 DICT
   4400 OG1        51.4096   54.4086   36.3659 O.3     539 THR582     -0.6830 DICT
   4401 N          54.1123   56.4187   36.9590 N.am    540 GLY583     -0.5000 BACKBONE|DICT|DIRECT
[truncated: 756,571 more chars]
